# Supplementary material for: MacSyFinder: A Program to Mine Genomes for Molecular Systems with an Application to CRISPR-Cas Systems
Source: PLoS One. 2014 Oct 17;9(10):e110726. doi: 10.1371/journal.pone.0110726 (PMC4201578; doi:10.1371/journal.pone.0110726)
Supplement: Data S2 — The Cas-Finder: models and profiles (compressed tarball archive). (ZIP) [file pone.0110726.s011.zip › Cas-Finder_macsyfinder/CASprofiles/cas9_TypeII.hmm]

HMMER3/b [3.0 | March 2010]
NAME  TIGR01865
ACC   TIGR01865
DESC  cas_Csn1: CRISPR-associated protein Cas9/Csn1, subtype II/NMEMI
LENG  830
ALPH  amino
RF    no
CS    no
MAP   yes
DATE  Sun Apr 11 22:13:10 2010
NSEQ  11
EFFN  2.113525
CKSUM 3958869496
GA    149.00 149.00;
TC    149.00 149.00;
NC    133.90 133.90;
STATS LOCAL MSV      -12.4325  0.69609
STATS LOCAL VITERBI  -13.4965  0.69609
STATS LOCAL FORWARD   -6.4783  0.69609
HMM          A        C        D        E        F        G        H        I        K        L        M        N        P        Q        R        S        T        V        W        Y   
            m->m     m->i     m->d     i->m     i->i     d->m     d->d
  COMPO   2.62187  4.58734  2.85868  2.54282  3.33049  3.08374  3.63226  2.85947  2.42706  2.49460  3.80242  2.92784  3.52852  2.98529  2.79166  2.65537  2.84828  2.80969  4.78084  3.46840
          2.68618  4.42225  2.77519  2.73123  3.46354  2.40513  3.72494  3.29354  2.67741  2.69355  4.24690  2.90347  2.73739  3.18146  2.89801  2.37887  2.77519  2.98518  4.58477  3.61503
          0.01411  4.66409  5.38644  0.61958  0.77255  0.00000        *
      1   2.46630  5.31107  2.40852  1.91523  4.64892  2.86945  3.75176  4.13549  2.28188  3.61395  4.35789  2.67538  2.55077  2.85420  3.00782  2.49826  3.03553  3.69868  5.74675  4.33021      1 - -
          2.68618  4.42225  2.77519  2.73123  3.46354  2.40513  3.72494  3.29354  2.67741  2.69355  4.24690  2.90347  2.73739  3.18146  2.89801  2.37887  2.77519  2.98518  4.58477  3.61503
          0.01411  4.66409  5.38644  0.61958  0.77255  0.48576  0.95510
      2   2.91369  4.48606  4.04911  3.46720  3.31635  3.93150  4.09375  2.89233  3.24360  2.20935  3.55929  3.76492  4.29950  3.60267  2.38678  3.21203  3.14320  2.19667  4.85709  1.50393      2 - -
          2.68618  4.42225  2.77519  2.73123  3.46354  2.40513  3.72494  3.29354  2.67741  2.69355  4.24690  2.90347  2.73739  3.18146  2.89801  2.37887  2.77519  2.98518  4.58477  3.61503
          0.01411  4.66409  5.38644  0.61958  0.77255  0.48576  0.95510
      3   2.80149  4.25234  4.37099  3.78663  2.56784  3.92305  4.26184  1.73009  3.65435  2.42417  3.37310  3.95461  4.29824  3.86175  3.80734  2.24197  2.16049  2.08922  4.90176  3.71124      3 - -
          2.68618  4.42225  2.77519  2.73123  3.46354  2.40513  3.72494  3.29354  2.67741  2.69355  4.24690  2.90347  2.73739  3.18146  2.89801  2.37887  2.77519  2.98518  4.58477  3.61503
          0.01411  4.66409  5.38644  0.61958  0.77255  0.48576  0.95510
      4   3.86272  5.07263  5.76338  5.23522  3.51682  5.29958  5.69102  1.20377  5.08969  0.84253  3.27069  5.44324  5.37852  5.07954  5.10690  4.71969  4.08744  2.38260  5.74237  4.71719      4 - -
          2.68618  4.42225  2.77519  2.73123  3.46354  2.40513  3.72494  3.29354  2.67741  2.69355  4.24690  2.90347  2.73739  3.18146  2.89801  2.37887  2.77519  2.98518  4.58477  3.61503
          0.01411  4.66409  5.38644  0.61958  0.77255  0.48576  0.95510
      5   2.10352  4.66150  4.11167  4.04889  5.19365  0.49456  5.12075  4.64628  4.26803  4.36448  5.18815  4.00501  4.23603  4.47045  4.46812  2.93874  3.30065  3.91587  6.48434  5.38538      5 - -
          2.68618  4.42225  2.77519  2.73123  3.46354  2.40513  3.72494  3.29354  2.67741  2.69355  4.24690  2.90347  2.73739  3.18146  2.89801  2.37887  2.77519  2.98518  4.58477  3.61503
          0.01411  4.66409  5.38644  0.61958  0.77255  0.48576  0.95510
      6   3.84663  5.09167  5.66630  5.10413  2.54609  5.16293  5.37392  2.53738  4.96380  0.56910  3.14738  5.27596  5.25324  4.88747  4.94914  4.54215  4.05751  2.21638  5.45591  4.34484      6 - -
          2.68618  4.42225  2.77519  2.73123  3.46354  2.40513  3.72494  3.29354  2.67741  2.69355  4.24690  2.90347  2.73739  3.18146  2.89801  2.37887  2.77519  2.98518  4.58477  3.61503
          0.01411  4.66409  5.38644  0.61958  0.77255  0.48576  0.95510
      7   4.07403  6.11465  0.24387  3.18689  5.65452  4.03333  4.90848  5.47518  4.17177  4.94452  6.00054  3.76258  4.73570  4.18918  4.74439  3.98816  4.44502  5.04480  6.62530  5.47833      7 - -
          2.68618  4.42225  2.77519  2.73123  3.46354  2.40513  3.72494  3.29354  2.67741  2.69355  4.24690  2.90347  2.73739  3.18146  2.89801  2.37887  2.77519  2.98518  4.58477  3.61503
          0.01411  4.66409  5.38644  0.61958  0.77255  0.48576  0.95510
      8   3.63590  4.84809  5.65211  5.14010  3.78364  5.15924  5.70121  0.97563  5.04499  1.38702  3.53416  5.30426  5.32810  5.15563  5.12934  4.56648  3.87860  1.61566  5.91274  4.80907      8 - -
          2.68618  4.42225  2.77519  2.73123  3.46354  2.40513  3.72494  3.29354  2.67741  2.69355  4.24690  2.90347  2.73739  3.18146  2.89801  2.37887  2.77519  2.98518  4.58477  3.61503
          0.01411  4.66409  5.38644  0.61958  0.77255  0.48576  0.95510
      9   3.91076  5.53981  4.72974  4.74634  5.74937  0.14035  5.74094  5.61081  5.02284  5.12454  6.15263  4.89768  4.94079  5.28633  5.10761  4.11360  4.44423  4.98993  6.57106  5.89908      9 - -
          2.68618  4.42225  2.77519  2.73123  3.46354  2.40513  3.72494  3.29354  2.67741  2.69355  4.24690  2.90347  2.73739  3.18146  2.89801  2.37887  2.77519  2.98518  4.58477  3.61503
          0.01411  4.66409  5.38644  0.61958  0.77255  0.48576  0.95510
     10   3.23025  4.58873  4.98168  4.46044  3.87979  4.50241  5.07709  1.20964  4.34827  2.56102  3.73132  4.62332  4.87176  4.59367  4.52463  3.86751  1.57171  1.61232  5.66310  4.46184     10 - -
          2.68618  4.42225  2.77519  2.73123  3.46354  2.40513  3.72494  3.29354  2.67741  2.69355  4.24690  2.90347  2.73739  3.18146  2.89801  2.37887  2.77519  2.98518  4.58477  3.61503
          0.01411  4.66409  5.38644  0.61958  0.77255  0.48576  0.95510
     11   1.73812  4.80131  3.38064  3.01487  4.76915  1.87754  4.26154  4.23138  3.13094  3.81869  4.59975  1.79792  4.05662  3.43273  3.56747  1.94853  3.11086  3.68984  6.00506  4.69802     11 - -
          2.68618  4.42225  2.77519  2.73123  3.46354  2.40513  3.72494  3.29354  2.67741  2.69355  4.24690  2.90347  2.73739  3.18146  2.89801  2.37887  2.77519  2.98518  4.58477  3.61503
          0.01411  4.66409  5.38644  0.61958  0.77255  0.48576  0.95510
     12   2.91740  4.81587  4.14626  4.06899  5.02812  3.54258  5.10616  4.70172  4.20693  4.37286  5.26185  4.09464  4.35315  4.48760  4.40859  0.33964  3.46395  4.03554  6.33165  5.14142     12 - -
          2.68618  4.42225  2.77519  2.73123  3.46354  2.40513  3.72494  3.29354  2.67741  2.69355  4.24690  2.90347  2.73739  3.18146  2.89801  2.37887  2.77519  2.98518  4.58477  3.61503
          0.01411  4.66409  5.38644  0.61958  0.77255  0.48576  0.95510
     13   3.57242  4.78552  5.58824  5.10280  3.99809  5.13421  5.78124  1.70417  5.02137  2.03655  3.75009  5.27213  5.34940  5.23748  5.16895  4.55287  3.82783  0.65188  6.09296  4.90677     13 - -
          2.68618  4.42225  2.77519  2.73123  3.46354  2.40513  3.72494  3.29354  2.67741  2.69355  4.24690  2.90347  2.73739  3.18146  2.89801  2.37887  2.77519  2.98518  4.58477  3.61503
          0.01411  4.66409  5.38644  0.61958  0.77255  0.48576  0.95510
     14   3.91076  5.53981  4.72974  4.74634  5.74937  0.14035  5.74094  5.61081  5.02284  5.12454  6.15263  4.89768  4.94079  5.28633  5.10761  4.11360  4.44423  4.98993  6.57106  5.89908     14 - -
          2.68618  4.42225  2.77519  2.73123  3.46354  2.40513  3.72494  3.29354  2.67741  2.69355  4.24690  2.90347  2.73739  3.18146  2.89801  2.37887  2.77519  2.98518  4.58477  3.61503
          0.01411  4.66409  5.38644  0.61958  0.77255  0.48576  0.95510
     15   3.55950  5.02016  4.89579  4.50567  3.04002  4.38146  4.41736  3.24303  4.17838  2.76704  4.03151  4.49907  4.85881  4.47276  4.28556  3.86170  3.87262  2.30281  0.67606  3.11102     15 - -
          2.68618  4.42225  2.77519  2.73123  3.46354  2.40513  3.72494  3.29354  2.67741  2.69355  4.24690  2.90347  2.73739  3.18146  2.89801  2.37887  2.77519  2.98518  4.58477  3.61503
          0.01411  4.66409  5.38644  0.61958  0.77255  0.48576  0.95510
     16   0.58810  4.51354  4.22405  4.01896  5.00835  2.33489  4.97958  4.45920  4.09496  4.14871  4.93579  3.91603  4.11980  4.30323  4.32075  2.28471  3.12919  3.74115  6.34974  5.21130     16 - -
          2.68618  4.42225  2.77519  2.73123  3.46354  2.40513  3.72494  3.29354  2.67741  2.69355  4.24690  2.90347  2.73739  3.18146  2.89801  2.37887  2.77519  2.98518  4.58477  3.61503
          0.01411  4.66409  5.38644  0.61958  0.77255  0.48576  0.95510
     17   3.37124  4.64239  5.35270  4.80150  2.76620  4.75219  5.19285  1.25707  4.66585  2.22847  2.82209  4.89448  5.01123  4.79703  4.72869  4.11196  3.61070  1.15774  5.55838  4.40633     17 - -
          2.68618  4.42225  2.77519  2.73123  3.46354  2.40513  3.72494  3.29354  2.67741  2.69355  4.24690  2.90347  2.73739  3.18146  2.89801  2.37887  2.77519  2.98518  4.58477  3.61503
          0.01411  4.66409  5.38644  0.61958  0.77255  0.48576  0.95510
     18   2.91984  4.32248  4.60647  4.02633  3.47522  4.09900  4.46394  1.94366  3.88399  1.89867  3.44663  4.16379  4.45969  4.08424  4.01329  2.75580  2.42556  1.34990  5.05668  3.86843     18 - -
          2.68618  4.42225  2.77519  2.73123  3.46354  2.40513  3.72494  3.29354  2.67741  2.69355  4.24690  2.90347  2.73739  3.18146  2.89801  2.37887  2.77519  2.98518  4.58477  3.61503
          0.01411  4.66409  5.38644  0.61958  0.77255  0.48576  0.95510
     19   3.13124  5.68656  1.70149  1.35224  5.00631  3.56812  4.00723  4.50866  2.92517  3.99697  4.79828  3.03103  4.12527  3.14795  3.48496  3.04314  1.87550  4.07181  6.14921  4.67397     19 - -
          2.68618  4.42225  2.77519  2.73123  3.46354  2.40513  3.72494  3.29354  2.67741  2.69355  4.24690  2.90347  2.73739  3.18146  2.89801  2.37887  2.77519  2.98518  4.58477  3.61503
          0.01411  4.66409  5.38644  0.61958  0.77255  0.48576  0.95510
     20   2.76209  5.10835  2.10140  2.51519  4.39013  3.55430  3.75581  2.85798  2.24285  3.38644  4.16741  2.26467  3.95081  2.87845  3.00298  2.75804  2.47103  3.46457  5.58005  3.25757     20 - -
          2.68618  4.42225  2.77519  2.73123  3.46354  2.40513  3.72494  3.29354  2.67741  2.69355  4.24690  2.90347  2.73739  3.18146  2.89801  2.37887  2.77519  2.98518  4.58477  3.61503
          0.01411  4.66409  5.38644  0.61958  0.77255  0.48576  0.95510
     21   3.33299  6.02307  0.98440  1.68723  5.30211  3.58139  4.12241  4.85423  3.15154  4.30110  5.13750  2.51329  4.20658  2.57696  3.77640  3.19334  3.61908  4.38824  6.44210  4.89293     21 - -
          2.68618  4.42225  2.77519  2.73123  3.46354  2.40513  3.72494  3.29354  2.67741  2.69355  4.24690  2.90347  2.73739  3.18146  2.89801  2.37887  2.77519  2.98518  4.58477  3.61503
          0.01411  4.66409  5.38644  0.61958  0.77255  0.48576  0.95510
     22   2.83552  5.05391  3.10681  1.96808  4.28809  3.61225  3.82674  3.72437  2.28505  3.31494  4.13203  3.13623  4.02200  2.97802  3.02727  2.85735  2.16805  3.39625  5.53167  1.96834     22 - -
          2.68618  4.42225  2.77519  2.73123  3.46354  2.40513  3.72494  3.29354  2.67741  2.69355  4.24690  2.90347  2.73739  3.18146  2.89801  2.37887  2.77519  2.98518  4.58477  3.61503
          0.08239  4.66409  2.66418  0.61958  0.77255  0.48576  0.95510
     23   2.96250  5.50040  1.85177  2.42369  4.83309  2.70992  3.86351  4.33087  1.63671  3.80477  4.57648  2.08771  4.02296  2.98538  3.20212  2.89430  3.21275  3.89124  5.94002  4.49706     23 - -
          2.68618  4.42225  2.77519  2.73123  3.46354  2.40513  3.72494  3.29354  2.67741  2.69355  4.24690  2.90347  2.73739  3.18146  2.89801  2.37887  2.77519  2.98518  4.58477  3.61503
          0.36531  4.59680  1.21761  0.61958  0.77255  0.60900  0.78503
     24   2.80712  4.44887  2.73751  3.18930  3.54895  3.80461  4.13824  2.45087  3.17949  1.69521  3.47691  3.58641  4.19919  3.47677  3.51886  3.10193  3.05505  1.65386  5.14081  3.89989     24 - -
          2.68618  4.42225  2.77519  2.73123  3.46354  2.40513  3.72494  3.29354  2.67741  2.69355  4.24690  2.90347  2.73739  3.18146  2.89801  2.37887  2.77519  2.98518  4.58477  3.61503
          0.02136  4.25285  4.97519  0.61958  0.77255  0.71616  0.67066
     25   2.70898  4.73317  3.17216  1.93304  3.93506  3.55549  3.80425  3.24904  2.64752  2.33926  3.81917  3.15077  2.44311  2.99870  3.07525  2.79881  2.94789  2.56303  5.29115  3.99393     25 - -
          2.68618  4.42225  2.77519  2.73123  3.46354  2.40513  3.72494  3.29354  2.67741  2.69355  4.24690  2.90347  2.73739  3.18146  2.89801  2.37887  2.77519  2.98518  4.58477  3.61503
          0.01848  4.39589  5.11824  0.61958  0.77255  0.87380  0.54019
     26   1.97886  5.16138  2.51585  2.39315  4.49914  3.44781  3.69989  3.96665  1.86668  3.47846  4.24488  2.58322  3.88074  2.81523  2.95604  2.38919  2.97230  3.55656  5.63740  4.23994     26 - -
          2.68618  4.42225  2.77519  2.73123  3.46354  2.40513  3.72494  3.29354  2.67741  2.69355  4.24690  2.90347  2.73739  3.18146  2.89801  2.37887  2.77519  2.98518  4.58477  3.61503
          0.01848  4.39589  5.11824  0.61958  0.77255  0.87380  0.54019
     27   1.96415  5.05483  3.11197  2.55678  4.40957  3.53267  3.71635  3.83263  1.79040  3.36936  4.16640  3.06392  2.69861  2.84362  2.37770  2.77402  3.00225  3.46521  5.53686  4.21106     27 - -
          2.68618  4.42225  2.77519  2.73123  3.46354  2.40513  3.72494  3.29354  2.67741  2.69355  4.24690  2.90347  2.73739  3.18146  2.89801  2.37887  2.77519  2.98518  4.58477  3.61503
          0.01848  4.39589  5.11824  0.61958  0.77255  0.87380  0.54019
     28   2.81419  4.98612  3.13550  2.62158  4.25907  3.57706  3.76199  2.55910  1.63276  3.24523  4.08490  2.06850  3.98543  2.91449  2.78558  2.84441  3.04267  3.31020  5.46592  4.15586     28 - -
          2.68618  4.42225  2.77519  2.73123  3.46354  2.40513  3.72494  3.29354  2.67741  2.69355  4.24690  2.90347  2.73739  3.18146  2.89801  2.37887  2.77519  2.98518  4.58477  3.61503
          0.01848  4.39589  5.11824  0.61958  0.77255  0.87380  0.54019
     29   2.66351  3.30411  3.77449  3.20006  2.83818  3.04670  3.97391  2.74142  3.10775  2.46893  2.26011  3.53300  4.07154  3.39628  2.23454  2.95708  2.89907  2.53348  4.86905  3.65352     29 - -
          2.68618  4.42225  2.77519  2.73123  3.46354  2.40513  3.72494  3.29354  2.67741  2.69355  4.24690  2.90347  2.73739  3.18146  2.89801  2.37887  2.77519  2.98518  4.58477  3.61503
          0.15846  4.39589  2.00832  0.61958  0.77255  0.68056  0.70590
     30   2.79775  4.64913  3.50520  2.89679  3.80638  3.68598  3.83662  2.55178  1.82107  1.92393  3.70741  3.32598  4.05589  3.07049  2.48384  2.94561  3.01519  2.89791  5.17206  3.93668     30 - -
          2.68618  4.42225  2.77519  2.73123  3.46354  2.40513  3.72494  3.29354  2.67741  2.69355  4.24690  2.90347  2.73739  3.18146  2.89801  2.37887  2.77519  2.98518  4.58477  3.61503
          0.01933  4.35180  5.07415  0.61958  0.77255  0.91790  0.50975
     31   2.96195  4.40164  4.35029  3.79712  3.60383  4.13596  4.50279  1.34800  2.71134  2.40000  3.50230  4.07103  4.48795  3.94924  3.84058  3.45383  3.20674  1.44518  5.26454  4.05667     31 - -
          2.68618  4.42225  2.77519  2.73123  3.46354  2.40513  3.72494  3.29354  2.67741  2.69355  4.24690  2.90347  2.73739  3.18146  2.89801  2.37887  2.77519  2.98518  4.58477  3.61503
          0.01933  4.35180  5.07415  0.61958  0.77255  0.91790  0.50975
     32   2.34198  4.87326  1.67073  2.59179  4.11508  3.49858  3.88568  3.38102  2.77721  2.01340  4.01275  3.10423  3.98633  3.07632  3.23743  2.84758  3.05540  3.11317  5.48475  4.15025     32 - -
          2.68618  4.42225  2.77519  2.73123  3.46354  2.40513  3.72494  3.29354  2.67741  2.69355  4.24690  2.90347  2.73739  3.18146  2.89801  2.37887  2.77519  2.98518  4.58477  3.61503
          0.01933  4.35180  5.07415  0.61958  0.77255  0.91790  0.50975
     33   2.60040  2.34071  4.03196  3.50425  3.55406  1.82608  4.21238  2.72527  3.40111  2.23754  3.53828  3.69702  4.08170  3.66630  3.64179  2.90689  2.92577  2.17602  5.06492  3.86099     33 - -
          2.68618  4.42225  2.77519  2.73123  3.46354  2.40513  3.72494  3.29354  2.67741  2.69355  4.24690  2.90347  2.73739  3.18146  2.89801  2.37887  2.77519  2.98518  4.58477  3.61503
          0.01933  4.35180  5.07415  0.61958  0.77255  0.70070  0.68565
     34   2.92791  5.43157  2.22113  2.36735  4.76770  1.80161  3.83527  4.25999  2.20376  3.75122  4.53798  1.95943  3.97705  2.96678  3.20697  2.86217  3.18647  3.83115  5.90095  4.45955     34 - -
          2.68656  4.42263  2.77484  2.73111  3.46392  2.40550  3.72404  3.29222  2.67685  2.69393  4.24727  2.90384  2.73777  3.18141  2.89809  2.37872  2.77484  2.98556  4.58515  3.61487
          0.33294  1.28190  5.17056  1.64547  0.21434  0.54231  0.87084
     35   2.82223  4.54151  3.65525  2.70518  3.71800  3.79595  4.04225  1.98089  2.07928  2.71315  3.65005  3.51145  4.17393  3.34368  3.30584  3.05527  3.05402  1.70940  5.17722  3.93972     41 - -
          2.68618  4.42225  2.77519  2.73123  3.46354  2.40513  3.72494  3.29354  2.67741  2.69355  4.24690  2.90347  2.73739  3.18146  2.89801  2.37887  2.77519  2.98518  4.58477  3.61503
          0.01565  4.56088  5.28323  0.61958  0.77255  0.38755  1.13544
     36   3.27071  5.34152  3.82345  3.09625  4.70903  3.97503  3.91708  2.19354  1.28090  3.54223  4.41702  3.50423  4.32082  3.05926  1.54197  3.29523  3.44052  3.72351  5.67548  4.49042     42 - -
          2.68618  4.42225  2.77519  2.73123  3.46354  2.40513  3.72494  3.29354  2.67741  2.69355  4.24690  2.90347  2.73739  3.18146  2.89801  2.37887  2.77519  2.98518  4.58477  3.61503
          0.01411  4.66409  5.38644  0.61958  0.77255  0.48576  0.95510
     37   2.75913  4.88886  2.57228  2.64122  4.10379  3.60187  2.48729  2.63744  2.63590  2.69450  3.96602  2.12326  3.99323  2.98171  3.08976  2.81373  2.99097  2.83105  5.40330  4.08202     43 - -
          2.68618  4.42225  2.77519  2.73123  3.46354  2.40513  3.72494  3.29354  2.67741  2.69355  4.24690  2.90347  2.73739  3.18146  2.89801  2.37887  2.77519  2.98518  4.58477  3.61503
          0.01411  4.66409  5.38644  0.61958  0.77255  0.48576  0.95510
     38   2.42083  4.40597  4.32793  3.76838  1.68483  4.00760  2.78381  2.79908  3.63640  1.56548  3.45091  3.95780  4.37229  3.85419  3.81447  3.30352  3.16816  2.64106  4.72319  3.34343     44 - -
          2.68618  4.42225  2.77519  2.73123  3.46354  2.40513  3.72494  3.29354  2.67741  2.69355  4.24690  2.90347  2.73739  3.18146  2.89801  2.37887  2.77519  2.98518  4.58477  3.61503
          0.01411  4.66409  5.38644  0.61958  0.77255  0.48576  0.95510
     39   2.75684  4.36210  3.85151  2.55390  3.48089  3.78791  4.06182  2.29855  3.20576  2.00892  3.47045  3.61859  4.16374  3.48321  3.49843  2.57062  2.27849  2.62144  2.66888  3.74470     45 - -
          2.68618  4.42225  2.77519  2.73123  3.46354  2.40513  3.72494  3.29354  2.67741  2.69355  4.24690  2.90347  2.73739  3.18146  2.89801  2.37887  2.77519  2.98518  4.58477  3.61503
          0.01411  4.66409  5.38644  0.61958  0.77255  0.48576  0.95510
     40   2.42131  5.09333  3.17819  2.65706  4.52077  1.58557  3.85657  3.95666  2.24697  3.50096  4.29045  3.16159  4.01961  2.98628  2.35077  2.39894  3.07892  3.56590  5.67682  4.33757     46 - -
          2.68618  4.42225  2.77519  2.73123  3.46354  2.40513  3.72494  3.29354  2.67741  2.69355  4.24690  2.90347  2.73739  3.18146  2.89801  2.37887  2.77519  2.98518  4.58477  3.61503
          0.01411  4.66409  5.38644  0.61958  0.77255  0.48576  0.95510
     41   1.63538  4.48810  3.65919  3.09601  3.66364  3.71284  4.02025  3.00690  3.03458  2.73165  2.71195  3.49001  4.11825  3.34790  2.74907  2.40656  2.99968  2.17910  5.10630  3.87299     47 - -
          2.68618  4.42225  2.77519  2.73123  3.46354  2.40513  3.72494  3.29354  2.67741  2.69355  4.24690  2.90347  2.73739  3.18146  2.89801  2.37887  2.77519  2.98518  4.58477  3.61503
          0.01411  4.66409  5.38644  0.61958  0.77255  0.48576  0.95510
     42   2.99262  5.17272  3.31712  1.76667  4.43238  3.74151  3.87372  3.82183  2.45965  1.96451  4.23075  3.26727  4.13485  3.02030  1.71866  3.01338  3.20797  3.51846  5.60231  4.31207     48 - -
          2.68618  4.42225  2.77519  2.73123  3.46354  2.40513  3.72494  3.29354  2.67741  2.69355  4.24690  2.90347  2.73739  3.18146  2.89801  2.37887  2.77519  2.98518  4.58477  3.61503
          0.01411  4.66409  5.38644  0.61958  0.77255  0.48576  0.95510
     43   2.77230  2.88010  4.46554  3.86952  2.68548  3.90983  4.23600  2.59465  3.71093  1.49872  3.30784  3.08118  4.27799  3.89325  3.81596  3.21070  2.55544  2.02072  4.81995  3.63573     49 - -
          2.68618  4.42225  2.77519  2.73123  3.46354  2.40513  3.72494  3.29354  2.67741  2.69355  4.24690  2.90347  2.73739  3.18146  2.89801  2.37887  2.77519  2.98518  4.58477  3.61503
          0.01411  4.66409  5.38644  0.61958  0.77255  0.48576  0.95510
     44   3.44689  5.02865  4.51191  4.21724  0.97526  4.17001  4.43775  3.60314  4.17756  3.05633  4.24996  4.32136  1.33840  4.38894  4.35107  3.67979  3.80237  3.46441  4.82518  3.22118     50 - -
          2.68618  4.42225  2.77519  2.73123  3.46354  2.40513  3.72494  3.29354  2.67741  2.69355  4.24690  2.90347  2.73739  3.18146  2.89801  2.37887  2.77519  2.98518  4.58477  3.61503
          0.01411  4.66409  5.38644  0.61958  0.77255  0.48576  0.95510
     45   2.43625  5.37579  1.93156  2.06821  4.70996  3.54133  3.79762  4.19815  1.76003  3.67748  4.43037  3.00683  3.98223  2.90636  3.07771  2.30857  3.10023  3.76269  5.81279  4.38981     51 - -
          2.68618  4.42225  2.77519  2.73123  3.46354  2.40513  3.72494  3.29354  2.67741  2.69355  4.24690  2.90347  2.73739  3.18146  2.89801  2.37887  2.77519  2.98518  4.58477  3.61503
          0.01411  4.66409  5.38644  0.61958  0.77255  0.48576  0.95510
     46   2.41953  5.19790  3.01796  2.25493  4.51866  3.07075  3.74050  3.98340  2.23723  3.49553  4.25425  3.02323  3.93975  2.38917  2.97215  2.29105  1.94427  3.57736  5.65406  4.26284     52 - -
          2.68618  4.42225  2.77519  2.73123  3.46354  2.40513  3.72494  3.29354  2.67741  2.69355  4.24690  2.90347  2.73739  3.18146  2.89801  2.37887  2.77519  2.98518  4.58477  3.61503
          0.01411  4.66409  5.38644  0.61958  0.77255  0.48576  0.95510
     47   1.74525  4.79408  3.41456  2.97606  4.51533  1.40562  4.15103  3.93129  2.42023  3.55392  4.36686  3.38158  4.06091  3.33185  3.38130  2.82909  2.44100  3.50112  5.78430  4.49422     53 - -
          2.68618  4.42225  2.77519  2.73123  3.46354  2.40513  3.72494  3.29354  2.67741  2.69355  4.24690  2.90347  2.73739  3.18146  2.89801  2.37887  2.77519  2.98518  4.58477  3.61503
          0.01411  4.66409  5.38644  0.61958  0.77255  0.48576  0.95510
     48   2.43683  5.38222  2.55105  1.49980  4.71765  3.53977  3.79088  4.20861  2.15479  3.68252  4.43206  2.41487  3.97795  2.53137  3.06763  2.80560  3.09492  3.76895  5.81353  4.38847     54 - -
          2.68618  4.42225  2.77519  2.73123  3.46354  2.40513  3.72494  3.29354  2.67741  2.69355  4.24690  2.90347  2.73739  3.18146  2.89801  2.37887  2.77519  2.98518  4.58477  3.61503
          0.01411  4.66409  5.38644  0.61958  0.77255  0.48576  0.95510
     49   2.81473  4.97269  2.43494  2.80343  4.67603  3.48135  4.13693  4.11743  3.01811  3.71593  4.52176  3.27213  4.07623  3.30493  3.48563  1.65509  1.28497  3.66505  5.92278  4.57911     55 - -
          2.68618  4.42225  2.77519  2.73123  3.46354  2.40513  3.72494  3.29354  2.67741  2.69355  4.24690  2.90347  2.73739  3.18146  2.89801  2.37887  2.77519  2.98518  4.58477  3.61503
          0.01411  4.66409  5.38644  0.61958  0.77255  0.48576  0.95510
     50   1.36139  4.64858  3.48745  2.99510  3.98134  3.60146  4.05894  3.34264  2.98063  2.06649  3.91314  2.68945  3.02649  3.31116  3.36811  2.90458  3.04601  3.05955  5.37289  4.11136     56 - -
          2.68618  4.42225  2.77519  2.73123  3.46354  2.40513  3.72494  3.29354  2.67741  2.69355  4.24690  2.90347  2.73739  3.18146  2.89801  2.37887  2.77519  2.98518  4.58477  3.61503
          0.01411  4.66409  5.38644  0.61958  0.77255  0.48576  0.95510
     51   1.63501  5.42528  2.75902  1.43809  4.82209  3.55934  3.97384  4.29511  2.82884  3.81798  4.61476  2.11652  4.08904  3.11301  3.33859  2.96516  3.28202  3.87324  5.98406  4.56232     57 - -
          2.68627  4.42234  2.77528  2.73132  3.46363  2.40522  3.72503  3.29363  2.67721  2.69313  4.24593  2.90356  2.73748  3.18155  2.89810  2.37896  2.77528  2.98484  4.58486  3.61512
          0.38920  1.14627  5.38644  0.11782  2.19695  0.48576  0.95510
     52   2.06532  5.18769  1.92260  2.20527  4.50119  3.54420  3.77738  3.95766  2.55157  3.48954  4.26124  3.03853  3.13556  2.89522  3.04125  2.50794  3.03037  2.73141  5.66565  4.27823     59 - -
          2.68618  4.42225  2.77519  2.73123  3.46354  2.40513  3.72494  3.29354  2.67741  2.69355  4.24690  2.90347  2.73739  3.18146  2.89801  2.37887  2.77519  2.98518  4.58477  3.61503
          0.01411  4.66409  5.38644  0.61958  0.77255  0.48576  0.95510
     53   3.32447  5.28883  4.07700  3.44374  4.96536  3.93658  4.17006  4.30874  2.43857  3.81699  4.73440  3.74750  4.43220  3.33295  0.62479  3.40200  2.71301  3.96056  5.89275  4.75401     60 - -
          2.68618  4.42225  2.77519  2.73123  3.46354  2.40513  3.72494  3.29354  2.67741  2.69355  4.24690  2.90347  2.73739  3.18146  2.89801  2.37887  2.77519  2.98518  4.58477  3.61503
          0.01411  4.66409  5.38644  0.61958  0.77255  0.48576  0.95510
     54   4.16004  5.80380  4.74493  4.16527  5.38236  4.39928  4.73738  5.05099  2.99515  4.41814  5.44708  4.43896  4.91007  3.96548  0.25142  4.24168  4.40198  4.74916  6.16667  5.20565     61 - -
          2.68618  4.42225  2.77519  2.73123  3.46354  2.40513  3.72494  3.29354  2.67741  2.69355  4.24690  2.90347  2.73739  3.18146  2.89801  2.37887  2.77519  2.98518  4.58477  3.61503
          0.01411  4.66409  5.38644  0.61958  0.77255  0.48576  0.95510
     55   2.80747  4.50281  3.69422  2.64909  3.61364  3.78095  4.05696  2.94332  3.08440  1.39976  2.93573  3.54463  4.16944  3.40157  3.41602  2.13537  3.04418  2.74389  5.09315  3.86639     62 - -
          2.68618  4.42225  2.77519  2.73123  3.46354  2.40513  3.72494  3.29354  2.67741  2.69355  4.24690  2.90347  2.73739  3.18146  2.89801  2.37887  2.77519  2.98518  4.58477  3.61503
          0.01411  4.66409  5.38644  0.61958  0.77255  0.48576  0.95510
     56   1.77230  4.98495  3.15039  2.60429  2.99887  3.59238  2.84239  3.65213  2.02397  3.24831  4.06081  2.64381  3.98712  2.94576  3.02981  2.80538  3.00731  3.32513  5.47441  4.13353     63 - -
          2.68618  4.42225  2.77519  2.73123  3.46354  2.40513  3.72494  3.29354  2.67741  2.69355  4.24690  2.90347  2.73739  3.18146  2.89801  2.37887  2.77519  2.98518  4.58477  3.61503
          0.01411  4.66409  5.38644  0.61958  0.77255  0.48576  0.95510
     57   4.16004  5.80380  4.74493  4.16527  5.38236  4.39928  4.73738  5.05099  2.99515  4.41814  5.44708  4.43896  4.91007  3.96548  0.25142  4.24168  4.40198  4.74916  6.16667  5.20565     64 - -
          2.68618  4.42225  2.77519  2.73123  3.46354  2.40513  3.72494  3.29354  2.67741  2.69355  4.24690  2.90347  2.73739  3.18146  2.89801  2.37887  2.77519  2.98518  4.58477  3.61503
          0.01411  4.66409  5.38644  0.61958  0.77255  0.48576  0.95510
     58   2.74059  4.88289  3.27173  2.83249  4.54204  1.78552  4.05740  3.98107  2.87464  3.57142  4.36940  3.28340  4.03473  2.53982  3.31483  1.91374  1.84427  3.54681  5.78098  4.45921     65 - -
          2.68618  4.42225  2.77519  2.73123  3.46354  2.40513  3.72494  3.29354  2.67741  2.69355  4.24690  2.90347  2.73739  3.18146  2.89801  2.37887  2.77519  2.98518  4.58477  3.61503
          0.01411  4.66409  5.38644  0.61958  0.77255  0.48576  0.95510
     59   1.39665  4.38868  4.07349  3.52993  3.66100  2.81662  4.28163  2.37218  3.45304  2.70517  3.63580  3.78288  4.22475  3.71708  3.72014  3.06904  2.63421  1.91540  5.16007  3.95471     66 - -
          2.68618  4.42225  2.77519  2.73123  3.46354  2.40513  3.72494  3.29354  2.67741  2.69355  4.24690  2.90347  2.73739  3.18146  2.89801  2.37887  2.77519  2.98518  4.58477  3.61503
          0.01411  4.66409  5.38644  0.61958  0.77255  0.48576  0.95510
     60   4.16004  5.80380  4.74493  4.16527  5.38236  4.39928  4.73738  5.05099  2.99515  4.41814  5.44708  4.43896  4.91007  3.96548  0.25142  4.24168  4.40198  4.74916  6.16667  5.20565     67 - -
          2.68618  4.42225  2.77519  2.73123  3.46354  2.40513  3.72494  3.29354  2.67741  2.69355  4.24690  2.90347  2.73739  3.18146  2.89801  2.37887  2.77519  2.98518  4.58477  3.61503
          0.01411  4.66409  5.38644  0.61958  0.77255  0.48576  0.95510
     61   3.75945  5.73622  4.37147  3.49267  5.35945  4.24455  4.02734  4.63417  1.81359  3.96595  4.87817  3.78997  4.57933  3.16022  0.59690  3.74100  3.86175  4.33726  5.89686  4.84819     68 - -
          2.68618  4.42225  2.77519  2.73123  3.46354  2.40513  3.72494  3.29354  2.67741  2.69355  4.24690  2.90347  2.73739  3.18146  2.89801  2.37887  2.77519  2.98518  4.58477  3.61503
          0.01411  4.66409  5.38644  0.61958  0.77255  0.48576  0.95510
     62   3.11786  4.76971  4.12299  3.49516  3.73342  4.06910  4.25781  2.92338  2.97716  1.47970  3.63546  3.84202  4.43095  3.55779  1.42937  3.37916  3.34496  2.35396  5.31686  4.11971     69 - -
          2.68618  4.42225  2.77519  2.73123  3.46354  2.40513  3.72494  3.29354  2.67741  2.69355  4.24690  2.90347  2.73739  3.18146  2.89801  2.37887  2.77519  2.98518  4.58477  3.61503
          0.01411  4.66409  5.38644  0.61958  0.77255  0.48576  0.95510
     63   2.79078  4.26305  4.25051  3.66875  3.33964  3.89488  4.19150  1.61639  3.54040  1.93971  3.36937  2.95958  4.26354  3.76747  3.71986  3.18429  2.65764  2.46418  4.86333  2.40236     70 - -
          2.68618  4.42225  2.77519  2.73123  3.46354  2.40513  3.72494  3.29354  2.67741  2.69355  4.24690  2.90347  2.73739  3.18146  2.89801  2.37887  2.77519  2.98518  4.58477  3.61503
          0.01411  4.66409  5.38644  0.61958  0.77255  0.48576  0.95510
     64   2.46569  5.22674  3.03271  1.96178  4.56044  3.56128  3.76138  4.02071  2.48336  3.52811  4.29161  2.62186  3.96656  2.87179  1.86753  2.77975  2.24773  3.61540  5.67988  4.29718     71 - -
          2.68618  4.42225  2.77519  2.73123  3.46354  2.40513  3.72494  3.29354  2.67741  2.69355  4.24690  2.90347  2.73739  3.18146  2.89801  2.37887  2.77519  2.98518  4.58477  3.61503
          0.01411  4.66409  5.38644  0.61958  0.77255  0.48576  0.95510
     65   4.16004  5.80380  4.74493  4.16527  5.38236  4.39928  4.73738  5.05099  2.99515  4.41814  5.44708  4.43896  4.91007  3.96548  0.25142  4.24168  4.40198  4.74916  6.16667  5.20565     72 - -
          2.68618  4.42225  2.77519  2.73123  3.46354  2.40513  3.72494  3.29354  2.67741  2.69355  4.24690  2.90347  2.73739  3.18146  2.89801  2.37887  2.77519  2.98518  4.58477  3.61503
          0.01411  4.66409  5.38644  0.61958  0.77255  0.48576  0.95510
     66   3.75884  5.73978  4.37681  3.48880  5.36591  4.24586  4.02149  4.63557  1.77256  3.96466  4.87557  3.78620  4.57728  3.15342  0.61058  3.73869  3.85869  4.33849  5.89528  4.84738     73 - -
          2.68618  4.42225  2.77519  2.73123  3.46354  2.40513  3.72494  3.29354  2.67741  2.69355  4.24690  2.90347  2.73739  3.18146  2.89801  2.37887  2.77519  2.98518  4.58477  3.61503
          0.01411  4.66409  5.38644  0.61958  0.77255  0.48576  0.95510
     67   2.36047  5.49091  3.72344  3.03000  4.98764  3.94084  3.90065  4.33330  1.11692  3.75545  4.59368  3.45463  4.30348  3.02214  1.54374  3.26795  3.46014  3.98173  5.79355  4.60261     74 - -
          2.68618  4.42225  2.77519  2.73123  3.46354  2.40513  3.72494  3.29354  2.67741  2.69355  4.24690  2.90347  2.73739  3.18146  2.89801  2.37887  2.77519  2.98518  4.58477  3.61503
          0.01411  4.66409  5.38644  0.61958  0.77255  0.48576  0.95510
     68   2.45233  5.01427  3.12804  2.57568  4.26181  3.58069  2.45826  3.69405  2.18342  3.27901  4.08244  2.10846  3.97275  2.91953  3.01466  2.78647  2.99713  2.83267  5.49935  2.99606     75 - -
          2.68618  4.42225  2.77519  2.73123  3.46354  2.40513  3.72494  3.29354  2.67741  2.69355  4.24690  2.90347  2.73739  3.18146  2.89801  2.37887  2.77519  2.98518  4.58477  3.61503
          0.01411  4.66409  5.38644  0.61958  0.77255  0.48576  0.95510
     69   3.75695  5.74612  4.38603  3.48137  5.37759  4.24779  4.01114  4.63855  1.68198  3.96267  4.87110  3.77920  4.57327  3.14134  0.64304  3.73371  3.85268  4.34090  5.89258  4.84582     76 - -
          2.68618  4.42225  2.77519  2.73123  3.46354  2.40513  3.72494  3.29354  2.67741  2.69355  4.24690  2.90347  2.73739  3.18146  2.89801  2.37887  2.77519  2.98518  4.58477  3.61503
          0.01411  4.66409  5.38644  0.61958  0.77255  0.48576  0.95510
     70   3.06360  4.44133  4.80662  4.21942  3.39319  4.25582  4.59706  1.40793  4.05721  1.38118  2.65114  4.33988  4.58041  4.21695  4.14891  2.72438  3.29658  2.35288  5.09871  3.94534     77 - -
          2.68618  4.42225  2.77519  2.73123  3.46354  2.40513  3.72494  3.29354  2.67741  2.69355  4.24690  2.90347  2.73739  3.18146  2.89801  2.37887  2.77519  2.98518  4.58477  3.61503
          0.01411  4.66409  5.38644  0.61958  0.77255  0.48576  0.95510
     71   2.75866  3.48845  3.41695  2.85458  3.82594  3.66998  3.90665  3.19629  2.01663  2.03076  3.75137  2.45223  4.05809  3.15026  3.21430  2.55509  2.99242  2.51875  5.21404  3.94758     78 - -
          2.68618  4.42225  2.77519  2.73123  3.46354  2.40513  3.72494  3.29354  2.67741  2.69355  4.24690  2.90347  2.73739  3.18146  2.89801  2.37887  2.77519  2.98518  4.58477  3.61503
          0.01411  4.66409  5.38644  0.61958  0.77255  0.48576  0.95510
     72   2.82654  4.52091  3.73986  3.16014  3.51541  3.80036  3.09000  3.01284  3.00407  2.04911  2.90209  3.54235  4.17418  3.36954  2.05180  3.05582  3.05451  2.79665  4.98756  2.16872     79 - -
          2.68618  4.42225  2.77519  2.73123  3.46354  2.40513  3.72494  3.29354  2.67741  2.69355  4.24690  2.90347  2.73739  3.18146  2.89801  2.37887  2.77519  2.98518  4.58477  3.61503
          0.01411  4.66409  5.38644  0.61958  0.77255  0.48576  0.95510
     73   2.35911  4.62042  5.04815  4.46199  2.42394  4.48390  4.79952  2.12758  4.30601  0.92390  3.22500  4.58224  4.76018  4.40319  4.36643  3.81054  3.49874  2.50936  5.19147  4.05897     80 - -
          2.68618  4.42225  2.77519  2.73123  3.46354  2.40513  3.72494  3.29354  2.67741  2.69355  4.24690  2.90347  2.73739  3.18146  2.89801  2.37887  2.77519  2.98518  4.58477  3.61503
          0.01411  4.66409  5.38644  0.61958  0.77255  0.48576  0.95510
     74   3.04155  5.32765  3.40013  2.78258  4.69704  3.77166  3.83010  4.09510  1.68721  3.58165  4.39141  3.26662  4.14385  1.45462  2.33188  3.02899  3.24225  2.67497  5.69425  4.41640     81 - -
          2.68618  4.42225  2.77519  2.73123  3.46354  2.40513  3.72494  3.29354  2.67741  2.69355  4.24690  2.90347  2.73739  3.18146  2.89801  2.37887  2.77519  2.98518  4.58477  3.61503
          0.01411  4.66409  5.38644  0.61958  0.77255  0.48576  0.95510
     75   2.78666  5.29973  2.54142  1.72978  4.64232  2.97647  3.05211  4.12881  2.22567  3.60283  4.34326  2.47072  3.93891  2.83704  2.43190  2.74499  3.01959  3.68948  5.73089  4.31727     82 - -
          2.68618  4.42225  2.77519  2.73123  3.46354  2.40513  3.72494  3.29354  2.67741  2.69355  4.24690  2.90347  2.73739  3.18146  2.89801  2.37887  2.77519  2.98518  4.58477  3.61503
          0.01411  4.66409  5.38644  0.61958  0.77255  0.48576  0.95510
     76   3.87184  5.09166  5.77489  5.20553  2.69681  5.24730  5.50189  1.50204  5.07071  0.73430  3.15035  5.38221  5.30410  4.96603  5.03418  4.63332  4.07948  2.64055  5.54357  4.49841     83 - -
          2.68618  4.42225  2.77519  2.73123  3.46354  2.40513  3.72494  3.29354  2.67741  2.69355  4.24690  2.90347  2.73739  3.18146  2.89801  2.37887  2.77519  2.98518  4.58477  3.61503
          0.01411  4.66409  5.38644  0.61958  0.77255  0.48576  0.95510
     77   3.70707  4.96355  5.53212  4.98700  1.11492  4.98879  5.06387  1.69773  4.83316  1.48216  3.24767  5.06924  5.14811  4.80303  4.82674  4.35356  3.92411  2.61530  5.21737  3.91058     84 - -
          2.68618  4.42225  2.77519  2.73123  3.46354  2.40513  3.72494  3.29354  2.67741  2.69355  4.24690  2.90347  2.73739  3.18146  2.89801  2.37887  2.77519  2.98518  4.58477  3.61503
          0.01411  4.66409  5.38644  0.61958  0.77255  0.48576  0.95510
     78   2.07242  4.90845  3.18895  2.31873  4.13548  3.59882  3.80567  3.54404  2.20823  2.71140  3.98539  3.14452  3.98908  2.96760  3.06244  2.01853  2.99078  3.23472  3.24856  4.09822     85 - -
          2.68618  4.42225  2.77519  2.73123  3.46354  2.40513  3.72494  3.29354  2.67741  2.69355  4.24690  2.90347  2.73739  3.18146  2.89801  2.37887  2.77519  2.98518  4.58477  3.61503
          0.01411  4.66409  5.38644  0.61958  0.77255  0.48576  0.95510
     79   2.81848  5.30866  3.02662  1.95325  4.66194  2.88418  3.74366  4.13671  2.09139  3.60557  4.35294  2.37274  3.96505  2.35622  2.12939  2.77922  3.04611  3.70496  5.72461  4.33204     86 - -
          2.68618  4.42225  2.77519  2.73123  3.46354  2.40513  3.72494  3.29354  2.67741  2.69355  4.24690  2.90347  2.73739  3.18146  2.89801  2.37887  2.77519  2.98518  4.58477  3.61503
          0.01411  4.66409  5.38644  0.61958  0.77255  0.48576  0.95510
     80   2.46714  5.16914  2.96299  1.19534  4.28394  3.62086  3.92835  3.85226  2.77649  3.44951  4.29343  3.15808  4.09327  3.10785  3.23625  2.95758  3.20013  3.52375  5.59595  2.33321     87 - -
          2.68618  4.42225  2.77519  2.73123  3.46354  2.40513  3.72494  3.29354  2.67741  2.69355  4.24690  2.90347  2.73739  3.18146  2.89801  2.37887  2.77519  2.98518  4.58477  3.61503
          0.01411  4.66409  5.38644  0.61958  0.77255  0.48576  0.95510
     81   2.76805  4.33396  3.95999  3.38922  2.83841  2.11415  4.10666  2.28449  3.30677  2.51835  2.12931  2.75112  4.19485  3.56948  3.57083  3.08938  3.00296  2.57954  4.93412  3.72120     88 - -
          2.68618  4.42225  2.77519  2.73123  3.46354  2.40513  3.72494  3.29354  2.67741  2.69355  4.24690  2.90347  2.73739  3.18146  2.89801  2.37887  2.77519  2.98518  4.58477  3.61503
          0.01411  4.66409  5.38644  0.61958  0.77255  0.48576  0.95510
     82   2.09868  4.53197  3.55268  2.98868  3.68711  3.14140  3.96289  2.70344  2.55978  2.13974  3.64034  3.41494  4.09253  3.26187  3.32240  2.03107  2.98784  2.52927  5.11518  3.87044     89 - -
          2.68618  4.42225  2.77519  2.73123  3.46354  2.40513  3.72494  3.29354  2.67741  2.69355  4.24690  2.90347  2.73739  3.18146  2.89801  2.37887  2.77519  2.98518  4.58477  3.61503
          0.01411  4.66409  5.38644  0.61958  0.77255  0.48576  0.95510
     83   2.87344  4.53514  3.83488  3.25227  3.54737  3.86257  4.07353  2.49073  1.70151  1.71344  3.56860  3.62400  4.23015  3.44144  3.35467  3.12618  3.10062  2.74519  5.05179  2.74505     90 - -
          2.68618  4.42225  2.77519  2.73123  3.46354  2.40513  3.72494  3.29354  2.67741  2.69355  4.24690  2.90347  2.73739  3.18146  2.89801  2.37887  2.77519  2.98518  4.58477  3.61503
          0.01411  4.66409  5.38644  0.61958  0.77255  0.48576  0.95510
     84   2.75404  4.61706  3.44064  2.88309  2.83045  3.67450  3.92115  3.15828  2.85429  2.84822  3.72119  2.81150  4.06432  2.44908  3.25396  2.60761  1.97997  2.18387  5.18629  3.92404     91 - -
          2.68618  4.42225  2.77519  2.73123  3.46354  2.40513  3.72494  3.29354  2.67741  2.69355  4.24690  2.90347  2.73739  3.18146  2.89801  2.37887  2.77519  2.98518  4.58477  3.61503
          0.01411  4.66409  5.38644  0.61958  0.77255  0.48576  0.95510
     85   2.52627  5.17270  1.37455  2.54972  4.50207  2.64644  3.87582  3.95099  2.70088  3.51484  4.31243  3.08733  4.01913  3.01530  3.19297  2.85351  2.70686  3.57544  5.71654  3.17723     92 - -
          2.68618  4.42225  2.77519  2.73123  3.46354  2.40513  3.72494  3.29354  2.67741  2.69355  4.24690  2.90347  2.73739  3.18146  2.89801  2.37887  2.77519  2.98518  4.58477  3.61503
          0.01411  4.66409  5.38644  0.61958  0.77255  0.48576  0.95510
     86   2.26419  4.79640  2.35988  2.07227  2.52042  3.62773  3.84895  2.93625  2.70382  3.03180  3.88055  3.20767  4.01753  3.04169  3.14458  2.84564  2.99215  2.65619  5.33367  4.03397     93 - -
          2.68618  4.42225  2.77519  2.73123  3.46354  2.40513  3.72494  3.29354  2.67741  2.69355  4.24690  2.90347  2.73739  3.18146  2.89801  2.37887  2.77519  2.98518  4.58477  3.61503
          0.01411  4.66409  5.38644  0.61958  0.77255  0.48576  0.95510
     87   2.91579  5.42939  1.79710  2.45486  4.77078  2.62151  3.84837  4.26245  2.17792  3.74455  4.50658  2.57772  4.01470  2.96425  3.16888  1.83828  3.16303  3.82555  5.88433  4.45263     94 - -
          2.68618  4.42225  2.77519  2.73123  3.46354  2.40513  3.72494  3.29354  2.67741  2.69355  4.24690  2.90347  2.73739  3.18146  2.89801  2.37887  2.77519  2.98518  4.58477  3.61503
          0.01411  4.66409  5.38644  0.61958  0.77255  0.48576  0.95510
     88   2.87252  4.48457  3.89866  3.33982  1.60593  3.87414  4.02135  2.96373  2.63216  2.09996  3.59077  2.68269  4.24697  3.53632  3.53868  3.14010  3.10310  2.75794  4.78946  2.76981     95 - -
          2.68618  4.42225  2.77519  2.73123  3.46354  2.40513  3.72494  3.29354  2.67741  2.69355  4.24690  2.90347  2.73739  3.18146  2.89801  2.37887  2.77519  2.98518  4.58477  3.61503
          0.01411  4.66409  5.38644  0.61958  0.77255  0.48576  0.95510
     89   2.77162  5.05390  2.42294  2.33930  2.07441  3.56958  3.77794  3.74557  2.19098  3.32156  4.11890  3.07935  3.96823  2.55496  3.03236  2.78220  3.00376  2.81259  5.53792  4.18220     96 - -
          2.68618  4.42225  2.77519  2.73123  3.46354  2.40513  3.72494  3.29354  2.67741  2.69355  4.24690  2.90347  2.73739  3.18146  2.89801  2.37887  2.77519  2.98518  4.58477  3.61503
          0.08483  4.66409  2.63248  0.61958  0.77255  0.48576  0.95510
     90   2.74573  3.59897  3.01192  1.98104  4.48392  3.52405  2.52967  3.94520  2.26038  3.45939  4.22068  3.00595  3.91939  2.35788  2.92843  2.15747  2.97641  3.54413  5.61891  4.23275     97 - -
          2.68618  4.42225  2.77519  2.73123  3.46354  2.40513  3.72494  3.29354  2.67741  2.69355  4.24690  2.90347  2.73739  3.18146  2.89801  2.37887  2.77519  2.98518  4.58477  3.61503
          0.01513  4.59440  5.31674  0.61958  0.77255  0.61299  0.78030
     91   2.73504  5.01775  2.51648  2.52646  3.28925  3.05378  3.74455  3.71343  2.52098  3.28806  3.13437  2.72480  3.93708  2.87815  1.81577  2.74685  2.96669  3.36483  5.50225  4.14745     98 - -
          2.68618  4.42225  2.77519  2.73123  3.46354  2.40513  3.72494  3.29354  2.67741  2.69355  4.24690  2.90347  2.73739  3.18146  2.89801  2.37887  2.77519  2.98518  4.58477  3.61503
          0.07194  4.59440  2.82510  0.61958  0.77255  0.41371  1.08233
     92   2.73839  4.50275  2.91303  2.98105  3.64669  2.64668  3.94782  2.44113  2.94490  1.89949  2.72750  2.78073  4.08006  3.25442  3.31570  2.93939  2.97077  2.77233  5.08090  3.83802     99 - -
          2.68618  4.42225  2.77519  2.73123  3.46354  2.40513  3.72494  3.29354  2.67741  2.69355  4.24690  2.90347  2.73739  3.18146  2.89801  2.37887  2.77519  2.98518  4.58477  3.61503
          0.01486  4.61203  5.33437  0.61958  0.77255  0.58311  0.81681
     93   2.83254  5.11209  3.05495  1.63487  4.38785  3.58755  3.79952  3.81037  2.12155  2.07358  4.18561  3.09727  4.00066  2.93670  2.96863  2.48232  3.06414  3.46426  5.58533  4.23911    100 - -
          2.68618  4.42225  2.77519  2.73123  3.46354  2.40513  3.72494  3.29354  2.67741  2.69355  4.24690  2.90347  2.73739  3.18146  2.89801  2.37887  2.77519  2.98518  4.58477  3.61503
          0.01486  4.61203  5.33437  0.61958  0.77255  0.58311  0.81681
     94   2.82423  5.32019  2.10178  1.89247  4.64660  2.86262  3.76995  3.29703  2.54923  3.61927  4.37483  2.12116  3.95455  2.87979  3.05401  2.42348  3.06278  3.70250  5.76289  4.34491    101 - -
          2.68618  4.42225  2.77519  2.73123  3.46354  2.40513  3.72494  3.29354  2.67741  2.69355  4.24690  2.90347  2.73739  3.18146  2.89801  2.37887  2.77519  2.98518  4.58477  3.61503
          0.09736  4.61203  2.49082  0.61958  0.77255  0.58311  0.81681
     95   2.74304  5.00525  3.04449  2.54518  4.32871  2.84785  3.77701  3.76135  2.30627  2.76569  4.13398  2.44220  3.94344  2.91534  3.00582  1.63787  2.99079  3.40183  5.54499  4.19511    102 - -
          2.68618  4.42225  2.77519  2.73123  3.46354  2.40513  3.72494  3.29354  2.67741  2.69355  4.24690  2.90347  2.73739  3.18146  2.89801  2.37887  2.77519  2.98518  4.58477  3.61503
          0.01613  4.53080  5.25314  0.61958  0.77255  0.71010  0.67648
     96   2.36135  4.24470  3.98849  3.41157  2.06246  3.77570  4.06200  2.70453  3.31816  2.44157  2.75666  3.68583  2.85444  3.56652  3.55640  2.67215  2.94386  2.50405  4.83144  2.68868    103 - -
          2.68618  4.42225  2.77519  2.73123  3.46354  2.40513  3.72494  3.29354  2.67741  2.69355  4.24690  2.90347  2.73739  3.18146  2.89801  2.37887  2.77519  2.98518  4.58477  3.61503
          0.01613  4.53080  5.25314  0.61958  0.77255  0.55637  0.85165
     97   2.79168  4.39980  3.85661  3.28562  2.23490  3.80897  4.02264  2.86041  2.65812  1.66253  3.48675  3.62134  4.18072  2.62037  3.46346  3.07394  3.02191  2.66197  4.86567  2.90794    104 - -
          2.68618  4.42225  2.77519  2.73123  3.46354  2.40513  3.72494  3.29354  2.67741  2.69355  4.24690  2.90347  2.73739  3.18146  2.89801  2.37887  2.77519  2.98518  4.58477  3.61503
          0.01524  4.58715  5.30949  0.61958  0.77255  0.62488  0.76642
     98   2.40016  4.56319  3.44062  2.37090  3.72281  3.66306  3.91852  3.08238  2.87349  2.78877  3.66992  3.34270  2.84870  3.19396  3.26222  2.90715  2.97239  1.94037  5.13767  2.44759    105 - -
          2.68618  4.42225  2.77519  2.73123  3.46354  2.40513  3.72494  3.29354  2.67741  2.69355  4.24690  2.90347  2.73739  3.18146  2.89801  2.37887  2.77519  2.98518  4.58477  3.61503
          0.01524  4.58715  5.30949  0.61958  0.77255  0.62488  0.76642
     99   2.30611  5.21405  2.61754  2.07599  4.54337  3.50482  3.70221  4.01973  2.44804  3.51271  4.25992  2.43961  3.90399  2.35680  2.93993  2.39865  2.67833  3.59641  5.65584  3.28623    106 - -
          2.68618  4.42225  2.77519  2.73123  3.46354  2.40513  3.72494  3.29354  2.67741  2.69355  4.24690  2.90347  2.73739  3.18146  2.89801  2.37887  2.77519  2.98518  4.58477  3.61503
          0.01524  4.58715  5.30949  0.61958  0.77255  0.62488  0.76642
    100   2.82286  5.31199  2.92927  1.66785  4.65577  3.53643  3.74535  4.13164  1.97040  3.60721  4.36158  2.60079  3.95447  2.13881  2.92464  2.78008  2.68707  3.70373  5.73387  4.33465    107 - -
          2.68618  4.42225  2.77519  2.73123  3.46354  2.40513  3.72494  3.29354  2.67741  2.69355  4.24690  2.90347  2.73739  3.18146  2.89801  2.37887  2.77519  2.98518  4.58477  3.61503
          0.01524  4.58715  5.30949  0.61958  0.77255  0.62488  0.76642
    101   2.21914  5.32551  1.81108  2.17178  4.65658  2.86449  3.76318  4.14225  2.13079  3.62700  4.38101  2.97666  3.20353  2.87240  3.04643  2.77412  3.05979  3.71082  5.76671  4.34618    108 - -
          2.68618  4.42225  2.77519  2.73123  3.46354  2.40513  3.72494  3.29354  2.67741  2.69355  4.24690  2.90347  2.73739  3.18146  2.89801  2.37887  2.77519  2.98518  4.58477  3.61503
          0.13377  4.58715  2.16256  0.61958  0.77255  0.62488  0.76642
    102   2.81030  5.06282  3.11720  2.58834  4.36970  3.57041  3.75409  3.79109  1.45681  2.53462  4.15878  2.57528  3.97665  2.89075  2.79960  2.41362  3.03979  3.44356  5.53271  4.20773    109 - -
          2.68618  4.42225  2.77519  2.73123  3.46354  2.40513  3.72494  3.29354  2.67741  2.69355  4.24690  2.90347  2.73739  3.18146  2.89801  2.37887  2.77519  2.98518  4.58477  3.61503
          0.01714  4.47052  5.19286  0.61958  0.77255  0.78932  0.60541
    103   2.84596  5.06612  3.24657  2.64794  4.36094  3.62673  2.68922  3.76724  2.09792  2.71624  4.13497  3.14250  4.00422  2.87734  1.75794  2.86104  2.38589  3.43439  5.49733  4.19986    110 - -
          2.68618  4.42225  2.77519  2.73123  3.46354  2.40513  3.72494  3.29354  2.67741  2.69355  4.24690  2.90347  2.73739  3.18146  2.89801  2.37887  2.77519  2.98518  4.58477  3.61503
          0.01714  4.47052  5.19286  0.61958  0.77255  0.78932  0.60541
    104   2.34894  4.71420  3.19882  2.67988  3.93544  2.65983  3.08985  2.25769  2.67781  2.98388  3.83380  2.22583  3.96408  3.01850  3.10726  2.79514  2.94429  3.04358  5.27983  3.98554    111 - -
          2.68651  4.42415  2.77520  2.72907  3.46009  2.40668  3.72102  3.29329  2.67670  2.69416  4.24879  2.90316  2.73712  3.18231  2.89902  2.38026  2.77565  2.98579  4.58667  3.61064
          0.50410  0.94059  5.19286  2.88604  0.05741  0.78932  0.60541
    105   2.73862  4.87615  2.34892  2.69687  4.53051  3.39075  4.04525  3.95414  2.94562  3.57603  4.39775  3.16986  3.98864  3.22418  3.41055  2.27334  1.16937  3.52815  5.80018  4.45984    134 - -
          2.68618  4.42225  2.77519  2.73123  3.46354  2.40513  3.72494  3.29354  2.67741  2.69355  4.24690  2.90347  2.73739  3.18146  2.89801  2.37887  2.77519  2.98518  4.58477  3.61503
          0.01714  4.47052  5.19286  0.61958  0.77255  0.57212  0.83086
    106   3.10012  4.49238  4.73893  4.21078  3.71689  4.31688  4.82261  1.19991  4.09425  2.45497  3.60075  4.39669  2.40363  4.34068  4.27766  3.66610  3.36484  1.44805  5.44477  4.24597    135 - -
          2.68618  4.42225  2.77519  2.73123  3.46354  2.40513  3.72494  3.29354  2.67741  2.69355  4.24690  2.90347  2.73739  3.18146  2.89801  2.37887  2.77519  2.98518  4.58477  3.61503
          0.01572  4.55658  5.27893  0.61958  0.77255  0.38449  1.14193
    107   3.50520  4.92330  4.60776  4.13504  2.56146  4.42118  3.93237  3.44246  3.98740  2.17486  4.05548  2.52373  4.76153  4.14412  4.14870  3.73083  3.72958  3.27421  2.06403  1.16061    136 - -
          2.68618  4.42225  2.77519  2.73123  3.46354  2.40513  3.72494  3.29354  2.67741  2.69355  4.24690  2.90347  2.73739  3.18146  2.89801  2.37887  2.77519  2.98518  4.58477  3.61503
          0.01411  4.66409  5.38644  0.61958  0.77255  0.48576  0.95510
    108   2.97187  5.47251  2.82150  1.78151  4.79526  3.58206  1.79253  4.28375  2.62425  3.76110  4.53471  2.38203  4.04984  2.21593  3.09775  2.91378  3.21203  3.85940  5.88972  4.47352    137 - -
          2.68618  4.42225  2.77519  2.73123  3.46354  2.40513  3.72494  3.29354  2.67741  2.69355  4.24690  2.90347  2.73739  3.18146  2.89801  2.37887  2.77519  2.98518  4.58477  3.61503
          0.01411  4.66409  5.38644  0.61958  0.77255  0.48576  0.95510
    109   4.18417  5.44631  5.46311  5.16589  3.65391  4.98780  5.59994  2.94292  4.94662  0.29099  3.53069  5.38338  5.32729  5.10362  4.96848  4.76378  4.45973  3.17133  5.74270  4.63130    138 - -
          2.68618  4.42225  2.77519  2.73123  3.46354  2.40513  3.72494  3.29354  2.67741  2.69355  4.24690  2.90347  2.73739  3.18146  2.89801  2.37887  2.77519  2.98518  4.58477  3.61503
          0.01411  4.66409  5.38644  0.61958  0.77255  0.48576  0.95510
    110   3.35416  5.38194  3.95314  3.18985  4.76435  4.03443  3.94073  2.60762  1.80605  3.57389  4.46365  3.57180  4.37525  3.08536  0.94234  3.38241  3.51333  3.77786  5.69501  4.53426    139 - -
          2.68618  4.42225  2.77519  2.73123  3.46354  2.40513  3.72494  3.29354  2.67741  2.69355  4.24690  2.90347  2.73739  3.18146  2.89801  2.37887  2.77519  2.98518  4.58477  3.61503
          0.01411  4.66409  5.38644  0.61958  0.77255  0.48576  0.95510
    111   2.50232  4.86500  3.21419  2.38837  3.21627  3.60606  3.07839  3.48246  1.93807  2.54141  3.94287  3.16201  3.99429  2.69079  3.08586  2.81522  2.98545  2.45445  5.38377  4.06982    140 - -
          2.68618  4.42225  2.77519  2.73123  3.46354  2.40513  3.72494  3.29354  2.67741  2.69355  4.24690  2.90347  2.73739  3.18146  2.89801  2.37887  2.77519  2.98518  4.58477  3.61503
          0.01411  4.66409  5.38644  0.61958  0.77255  0.48576  0.95510
    112   2.02418  5.25053  2.61572  1.85264  4.58643  3.53091  3.72288  4.06565  2.25742  3.55105  4.29443  3.00156  3.92779  2.46577  2.59309  2.72746  2.99339  3.63641  5.68745  3.48653    141 - -
          2.68618  4.42225  2.77519  2.73123  3.46354  2.40513  3.72494  3.29354  2.67741  2.69355  4.24690  2.90347  2.73739  3.18146  2.89801  2.37887  2.77519  2.98518  4.58477  3.61503
          0.01411  4.66409  5.38644  0.61958  0.77255  0.48576  0.95510
    113   1.85748  4.35828  3.98058  3.42360  3.48556  2.23434  4.14255  2.85672  3.32810  1.77517  3.50679  3.71010  4.19521  3.60225  3.58894  3.07189  3.02107  2.64785  2.99905  3.75661    142 - -
          2.68618  4.42225  2.77519  2.73123  3.46354  2.40513  3.72494  3.29354  2.67741  2.69355  4.24690  2.90347  2.73739  3.18146  2.89801  2.37887  2.77519  2.98518  4.58477  3.61503
          0.01411  4.66409  5.38644  0.61958  0.77255  0.48576  0.95510
    114   2.36282  4.50613  5.02270  4.43931  3.46191  4.41939  4.78332  1.90028  4.28165  1.22308  2.59668  4.53396  4.72043  4.41345  4.34637  3.74727  3.40217  1.77984  5.22734  4.08558    143 - -
          2.68618  4.42225  2.77519  2.73123  3.46354  2.40513  3.72494  3.29354  2.67741  2.69355  4.24690  2.90347  2.73739  3.18146  2.89801  2.37887  2.77519  2.98518  4.58477  3.61503
          0.01411  4.66409  5.38644  0.61958  0.77255  0.48576  0.95510
    115   3.04641  5.60473  1.74540  1.60420  4.90508  3.56003  3.93306  4.41796  2.80310  3.89524  4.67655  1.81817  4.07825  3.06221  3.34577  2.96755  3.30122  3.98034  6.03416  3.10590    144 - -
          2.68618  4.42225  2.77519  2.73123  3.46354  2.40513  3.72494  3.29354  2.67741  2.69355  4.24690  2.90347  2.73739  3.18146  2.89801  2.37887  2.77519  2.98518  4.58477  3.61503
          0.01411  4.66409  5.38644  0.61958  0.77255  0.48576  0.95510
    116   2.34187  5.25689  3.01618  2.23404  4.59413  3.55075  3.74096  4.06537  2.27134  3.55500  4.30675  2.05205  3.95058  2.84488  2.16658  2.25007  3.02152  3.64485  5.69302  4.29891    145 - -
          2.68618  4.42225  2.77519  2.73123  3.46354  2.40513  3.72494  3.29354  2.67741  2.69355  4.24690  2.90347  2.73739  3.18146  2.89801  2.37887  2.77519  2.98518  4.58477  3.61503
          0.01411  4.66409  5.38644  0.61958  0.77255  0.48576  0.95510
    117   2.79281  5.16071  3.10397  2.53972  4.46651  3.57941  3.75326  3.91136  1.64992  2.52500  4.21685  3.07064  3.30859  2.48194  2.61796  2.47944  2.67305  3.53111  5.61094  4.24751    146 - -
          2.68618  4.42225  2.77519  2.73123  3.46354  2.40513  3.72494  3.29354  2.67741  2.69355  4.24690  2.90347  2.73739  3.18146  2.89801  2.37887  2.77519  2.98518  4.58477  3.61503
          0.01411  4.66409  5.38644  0.61958  0.77255  0.48576  0.95510
    118   2.81128  4.54732  3.01174  2.20665  3.68758  3.78374  4.04197  2.35798  3.04386  1.64950  3.62914  3.49746  4.16344  3.35127  3.41108  3.03247  3.04422  2.22265  5.15535  3.91559    147 - -
          2.68618  4.42225  2.77519  2.73123  3.46354  2.40513  3.72494  3.29354  2.67741  2.69355  4.24690  2.90347  2.73739  3.18146  2.89801  2.37887  2.77519  2.98518  4.58477  3.61503
          0.01411  4.66409  5.38644  0.61958  0.77255  0.48576  0.95510
    119   2.83121  5.27256  2.40073  2.49805  4.62874  3.54907  3.79641  4.09853  1.46633  3.60035  4.36241  3.04196  3.98078  2.90874  3.02634  2.23234  2.33719  3.67963  5.74869  4.35160    148 - -
          2.68618  4.42225  2.77519  2.73123  3.46354  2.40513  3.72494  3.29354  2.67741  2.69355  4.24690  2.90347  2.73739  3.18146  2.89801  2.37887  2.77519  2.98518  4.58477  3.61503
          0.01411  4.66409  5.38644  0.61958  0.77255  0.48576  0.95510
    120   1.91518  5.00724  3.13141  2.60230  4.35022  2.90368  3.82239  3.78160  2.31183  3.35987  4.15582  2.61799  2.17293  2.96020  3.07072  2.78046  3.00946  2.96338  5.57494  4.22653    149 - -
          2.68618  4.42225  2.77519  2.73123  3.46354  2.40513  3.72494  3.29354  2.67741  2.69355  4.24690  2.90347  2.73739  3.18146  2.89801  2.37887  2.77519  2.98518  4.58477  3.61503
          0.01411  4.66409  5.38644  0.61958  0.77255  0.48576  0.95510
    121   2.78593  5.24279  1.67259  2.19559  4.56391  3.54163  3.74687  3.32322  2.14376  3.04440  4.29192  3.01677  3.94707  2.51182  2.98133  2.75548  3.01846  3.62045  5.68689  4.28853    150 - -
          2.68618  4.42225  2.77519  2.73123  3.46354  2.40513  3.72494  3.29354  2.67741  2.69355  4.24690  2.90347  2.73739  3.18146  2.89801  2.37887  2.77519  2.98518  4.58477  3.61503
          0.01411  4.66409  5.38644  0.61958  0.77255  0.48576  0.95510
    122   2.33090  5.15175  2.58423  1.74853  4.43426  3.55941  3.79660  3.87526  2.58583  2.16694  4.22107  3.05793  2.87624  2.92501  3.07117  2.80032  3.04491  3.50765  5.63236  4.25746    151 - -
          2.68636  4.42243  2.77538  2.73141  3.46372  2.40531  3.72513  3.29372  2.67759  2.69237  4.24708  2.90365  2.73758  3.18165  2.89652  2.37905  2.77538  2.98537  4.58495  3.61521
          0.39492  1.13417  5.38644  0.68287  0.70353  0.48576  0.95510
    123   3.11147  4.45823  5.01909  4.41644  2.62821  4.31077  4.60748  2.01986  4.22554  1.16513  3.20563  4.45117  4.61367  4.31014  4.23684  3.63215  3.33785  1.98606  2.81979  3.83567    154 - -
          2.68618  4.42225  2.77519  2.73123  3.46354  2.40513  3.72494  3.29354  2.67741  2.69355  4.24690  2.90347  2.73739  3.18146  2.89801  2.37887  2.77519  2.98518  4.58477  3.61503
          0.01411  4.66409  5.38644  0.61958  0.77255  0.48576  0.95510
    124   2.12272  4.44482  3.77684  3.22821  2.79122  3.08905  4.05991  2.98041  3.17706  2.69745  3.60014  3.58012  4.15671  3.46205  3.49782  2.18765  3.02163  2.75478  5.00219  1.84324    155 - -
          2.68618  4.42225  2.77519  2.73123  3.46354  2.40513  3.72494  3.29354  2.67741  2.69355  4.24690  2.90347  2.73739  3.18146  2.89801  2.37887  2.77519  2.98518  4.58477  3.61503
          0.01411  4.66409  5.38644  0.61958  0.77255  0.48576  0.95510
    125   2.25933  4.24215  4.26976  3.68004  3.33239  3.88372  4.18713  2.40525  3.54302  1.61154  3.33929  3.87605  4.25068  3.76601  2.53716  3.17260  3.00728  2.16588  3.04731  3.66380    156 - -
          2.68618  4.42225  2.77519  2.73123  3.46354  2.40513  3.72494  3.29354  2.67741  2.69355  4.24690  2.90347  2.73739  3.18146  2.89801  2.37887  2.77519  2.98518  4.58477  3.61503
          0.01411  4.66409  5.38644  0.61958  0.77255  0.48576  0.95510
    126   1.33665  4.56681  4.88470  4.37119  3.89503  4.37089  5.01004  1.76189  4.26946  2.61373  3.75828  4.52553  4.78753  4.51476  4.45754  3.74142  3.45112  1.30095  5.64346  4.43980    157 - -
          2.68618  4.42225  2.77519  2.73123  3.46354  2.40513  3.72494  3.29354  2.67741  2.69355  4.24690  2.90347  2.73739  3.18146  2.89801  2.37887  2.77519  2.98518  4.58477  3.61503
          0.01411  4.66409  5.38644  0.61958  0.77255  0.48576  0.95510
    127   3.41695  2.70584  5.28069  4.71360  3.46259  4.67627  5.07817  2.03505  4.54510  0.75150  3.29382  4.82568  4.94070  4.63790  4.59554  4.03303  3.65640  2.37667  5.40898  4.30315    158 - -
          2.68618  4.42225  2.77519  2.73123  3.46354  2.40513  3.72494  3.29354  2.67741  2.69355  4.24690  2.90347  2.73739  3.18146  2.89801  2.37887  2.77519  2.98518  4.58477  3.61503
          0.01411  4.66409  5.38644  0.61958  0.77255  0.48576  0.95510
    128   1.92922  4.57612  3.53548  2.96944  3.72469  3.71707  2.35982  2.63324  2.47335  2.06784  3.67316  3.40313  4.09940  3.23604  3.25626  2.95797  3.00718  2.85002  5.14296  3.89411    159 - -
          2.68618  4.42225  2.77519  2.73123  3.46354  2.40513  3.72494  3.29354  2.67741  2.69355  4.24690  2.90347  2.73739  3.18146  2.89801  2.37887  2.77519  2.98518  4.58477  3.61503
          0.01411  4.66409  5.38644  0.61958  0.77255  0.48576  0.95510
    129   3.21077  5.74804  2.02465  2.47837  4.95225  3.59173  1.25829  4.57051  2.99581  4.05400  4.87911  1.90095  4.17103  3.21370  3.54639  3.11524  3.48485  4.14271  6.14799  4.65018    160 - -
          2.68618  4.42225  2.77519  2.73123  3.46354  2.40513  3.72494  3.29354  2.67741  2.69355  4.24690  2.90347  2.73739  3.18146  2.89801  2.37887  2.77519  2.98518  4.58477  3.61503
          0.01411  4.66409  5.38644  0.61958  0.77255  0.48576  0.95510
    130   3.20773  4.55087  5.02759  4.43961  3.33941  4.42767  4.72531  1.09111  4.26781  1.66642  2.68514  4.53067  4.71667  4.37987  4.32047  3.75250  3.43550  2.41864  5.12864  2.64216    161 - -
          2.68618  4.42225  2.77519  2.73123  3.46354  2.40513  3.72494  3.29354  2.67741  2.69355  4.24690  2.90347  2.73739  3.18146  2.89801  2.37887  2.77519  2.98518  4.58477  3.61503
          0.01411  4.66409  5.38644  0.61958  0.77255  0.48576  0.95510
    131   2.19262  4.60264  5.17844  4.63961  3.80565  4.66834  5.15829  1.01686  4.52226  1.95234  3.64593  4.77800  4.96787  4.72401  4.65118  4.02617  3.55480  1.66290  5.63525  4.45252    162 - -
          2.68618  4.42225  2.77519  2.73123  3.46354  2.40513  3.72494  3.29354  2.67741  2.69355  4.24690  2.90347  2.73739  3.18146  2.89801  2.37887  2.77519  2.98518  4.58477  3.61503
          0.01411  4.66409  5.38644  0.61958  0.77255  0.48576  0.95510
    132   3.95662  5.78615  4.18054  3.72569  5.37433  4.26719  4.50699  4.88695  0.31797  4.29853  5.27597  4.08794  4.75895  3.69549  2.95410  3.98323  4.17603  4.57153  6.13214  5.10807    163 - -
          2.68618  4.42225  2.77519  2.73123  3.46354  2.40513  3.72494  3.29354  2.67741  2.69355  4.24690  2.90347  2.73739  3.18146  2.89801  2.37887  2.77519  2.98518  4.58477  3.61503
          0.01411  4.66409  5.38644  0.61958  0.77255  0.48576  0.95510
    133   2.79135  5.02926  3.16719  2.60472  2.63965  3.60464  2.46485  3.70917  2.16379  3.28848  4.09694  2.53368  3.99279  2.93058  2.28369  2.81175  3.01954  3.37448  5.46680  3.25258    164 - -
          2.68618  4.42225  2.77519  2.73123  3.46354  2.40513  3.72494  3.29354  2.67741  2.69355  4.24690  2.90347  2.73739  3.18146  2.89801  2.37887  2.77519  2.98518  4.58477  3.61503
          0.01411  4.66409  5.38644  0.61958  0.77255  0.48576  0.95510
    134   4.16004  5.80380  4.74493  4.16527  5.38236  4.39928  4.73738  5.05099  2.99515  4.41814  5.44708  4.43896  4.91007  3.96548  0.25142  4.24168  4.40198  4.74916  6.16667  5.20565    165 - -
          2.68618  4.42225  2.77519  2.73123  3.46354  2.40513  3.72494  3.29354  2.67741  2.69355  4.24690  2.90347  2.73739  3.18146  2.89801  2.37887  2.77519  2.98518  4.58477  3.61503
          0.01411  4.66409  5.38644  0.61958  0.77255  0.48576  0.95510
    135   3.91076  5.53981  4.72974  4.74634  5.74937  0.14035  5.74094  5.61081  5.02284  5.12454  6.15263  4.89768  4.94079  5.28633  5.10761  4.11360  4.44423  4.98993  6.57106  5.89908    166 - -
          2.68618  4.42225  2.77519  2.73123  3.46354  2.40513  3.72494  3.29354  2.67741  2.69355  4.24690  2.90347  2.73739  3.18146  2.89801  2.37887  2.77519  2.98518  4.58477  3.61503
          0.01411  4.66409  5.38644  0.61958  0.77255  0.48576  0.95510
    136   3.04834  4.80016  3.73442  3.21859  3.10859  3.93659  1.61968  2.61309  3.13325  2.97098  3.91375  2.84408  4.31793  3.46499  3.47346  3.20241  3.27852  3.11729  4.67469  1.80521    167 - -
          2.68618  4.42225  2.77519  2.73123  3.46354  2.40513  3.72494  3.29354  2.67741  2.69355  4.24690  2.90347  2.73739  3.18146  2.89801  2.37887  2.77519  2.98518  4.58477  3.61503
          0.01411  4.66409  5.38644  0.61958  0.77255  0.48576  0.95510
    137   2.78203  4.62430  2.85412  2.90835  1.69478  3.69620  3.93727  3.15143  2.50193  2.31980  3.72341  3.35922  4.08854  3.21323  3.28234  2.50417  3.01594  2.90928  5.15938  3.87817    168 - -
          2.68618  4.42225  2.77519  2.73123  3.46354  2.40513  3.72494  3.29354  2.67741  2.69355  4.24690  2.90347  2.73739  3.18146  2.89801  2.37887  2.77519  2.98518  4.58477  3.61503
          0.01411  4.66409  5.38644  0.61958  0.77255  0.48576  0.95510
    138   2.81827  4.41516  3.03717  3.33616  2.74673  3.83903  4.05096  2.88431  3.27170  1.57520  3.52042  3.66314  4.21457  3.53792  3.56005  2.43042  3.05059  2.68010  4.85217  2.28702    169 - -
          2.68618  4.42225  2.77519  2.73123  3.46354  2.40513  3.72494  3.29354  2.67741  2.69355  4.24690  2.90347  2.73739  3.18146  2.89801  2.37887  2.77519  2.98518  4.58477  3.61503
          0.01411  4.66409  5.38644  0.61958  0.77255  0.48576  0.95510
    139   2.76881  4.43291  3.73610  2.52778  2.70152  3.77007  4.02865  1.65501  2.73007  2.28478  3.53121  3.54579  4.14696  2.92738  3.41748  3.02490  3.00007  2.68882  5.01978  3.79544    170 - -
          2.68618  4.42225  2.77519  2.73123  3.46354  2.40513  3.72494  3.29354  2.67741  2.69355  4.24690  2.90347  2.73739  3.18146  2.89801  2.37887  2.77519  2.98518  4.58477  3.61503
          0.01411  4.66409  5.38644  0.61958  0.77255  0.48576  0.95510
    140   2.87447  5.39816  2.05542  1.53466  4.73472  2.86969  3.80122  4.22448  2.26776  3.69725  4.44965  3.00953  3.98907  2.90945  2.42145  2.82198  3.11271  3.78592  5.82694  4.40365    171 - -
          2.68618  4.42225  2.77519  2.73123  3.46354  2.40513  3.72494  3.29354  2.67741  2.69355  4.24690  2.90347  2.73739  3.18146  2.89801  2.37887  2.77519  2.98518  4.58477  3.61503
          0.01411  4.66409  5.38644  0.61958  0.77255  0.48576  0.95510
    141   3.06923  5.62375  1.76786  2.45173  4.95297  1.79001  3.95542  4.45917  2.18069  3.93340  4.71816  2.01338  4.09289  3.08648  3.36487  2.98906  3.32907  4.01628  6.07365  4.61179    172 - -
          2.68618  4.42225  2.77519  2.73123  3.46354  2.40513  3.72494  3.29354  2.67741  2.69355  4.24690  2.90347  2.73739  3.18146  2.89801  2.37887  2.77519  2.98518  4.58477  3.61503
          0.32420  4.66409  1.31876  0.61958  0.77255  0.48576  0.95510
    142   2.31293  5.15442  2.20613  2.37474  4.49454  3.43305  3.67989  3.96567  2.44648  3.47199  4.23399  2.31679  3.86259  2.79264  2.35172  2.33234  2.95193  3.55043  5.62639  4.22566    173 - -
          2.68618  4.42225  2.77519  2.73123  3.46354  2.40513  3.72494  3.29354  2.67741  2.69355  4.24690  2.90347  2.73739  3.18146  2.89801  2.37887  2.77519  2.98518  4.58477  3.61503
          0.11349  4.35908  2.35917  0.61958  0.77255  0.28971  1.38023
    143   2.49054  5.43556  1.70472  1.78074  4.76180  3.51836  3.82680  4.25542  2.36421  3.73580  4.50002  2.98111  3.99325  2.94401  3.16200  2.15543  3.15338  3.81962  5.87581  4.43844    174 - -
          2.68618  4.42225  2.77519  2.73123  3.46354  2.40513  3.72494  3.29354  2.67741  2.69355  4.24690  2.90347  2.73739  3.18146  2.89801  2.37887  2.77519  2.98518  4.58477  3.61503
          0.09101  4.59680  2.56518  0.61958  0.77255  0.60900  0.78503
    144   2.72132  4.41866  3.59483  2.54590  1.86896  3.06143  3.96681  2.91391  3.02747  2.10596  3.53200  3.45536  4.08493  3.32547  3.36650  2.60821  2.95878  2.69307  4.99046  3.74271    175 - -
          2.68618  4.42225  2.77519  2.73123  3.46354  2.40513  3.72494  3.29354  2.67741  2.69355  4.24690  2.90347  2.73739  3.18146  2.89801  2.37887  2.77519  2.98518  4.58477  3.61503
          0.01628  4.52207  5.24441  0.61958  0.77255  0.72227  0.66484
    145   3.19422  5.85028  1.16810  2.03984  5.13671  3.49369  4.00356  4.67632  2.99698  4.13180  4.95590  1.86493  4.09968  2.56877  3.59992  3.06785  3.47357  4.21861  6.27381  4.74651    176 - -
          2.68618  4.42225  2.77519  2.73123  3.46354  2.40513  3.72494  3.29354  2.67741  2.69355  4.24690  2.90347  2.73739  3.18146  2.89801  2.37887  2.77519  2.98518  4.58477  3.61503
          0.01628  4.52207  5.24441  0.61958  0.77255  0.72227  0.66484
    146   2.60582  4.51163  3.59216  3.08061  4.03660  2.59716  4.11136  3.41441  3.05787  3.10519  3.96172  3.42755  2.99142  3.36910  3.43680  2.13228  1.75648  2.04681  5.42054  4.17404    177 - -
          2.68618  4.42225  2.77519  2.73123  3.46354  2.40513  3.72494  3.29354  2.67741  2.69355  4.24690  2.90347  2.73739  3.18146  2.89801  2.37887  2.77519  2.98518  4.58477  3.61503
          0.01628  4.52207  5.24441  0.61958  0.77255  0.36202  1.19161
    147   2.26283  5.25132  2.38776  2.12072  4.58678  2.90332  3.72282  4.06698  2.46434  3.55238  4.29518  2.69854  3.92630  2.52358  2.45606  2.72561  2.99232  3.63692  5.68912  3.05994    178 - -
          2.68618  4.42225  2.77519  2.73123  3.46354  2.40513  3.72494  3.29354  2.67741  2.69355  4.24690  2.90347  2.73739  3.18146  2.89801  2.37887  2.77519  2.98518  4.58477  3.61503
          0.01411  4.66409  5.38644  0.61958  0.77255  0.48576  0.95510
    148   2.99816  5.47405  1.83708  2.48326  4.85245  3.54919  3.94577  4.34406  2.80774  3.84303  4.62651  1.45604  2.71507  3.07748  3.33721  2.94331  2.57678  3.90763  5.99707  4.55763    179 - -
          2.68470  4.43050  2.76778  2.73016  3.45399  2.41220  3.73648  3.28336  2.67105  2.68124  4.25577  2.90264  2.74643  3.17972  2.90621  2.37918  2.78143  2.98598  4.59690  3.61339
          0.68604  1.13417  1.74443  4.73349  0.00883  0.48576  0.95510
    149   2.70676  4.75252  3.21156  2.13008  3.95802  3.57328  3.78513  2.58536  1.97606  2.65965  3.83496  3.14841  3.96023  2.97219  3.04839  2.78937  2.56859  2.69105  5.28928  3.98984    323 - -
          2.68618  4.42225  2.77519  2.73123  3.46354  2.40513  3.72494  3.29354  2.67741  2.69355  4.24690  2.90347  2.73739  3.18146  2.89801  2.37887  2.77519  2.98518  4.58477  3.61503
          0.01702  4.47756  5.19991  0.61958  0.77255  0.56341  0.84226
    150   2.73465  4.87135  3.13664  1.65853  4.13070  2.44039  3.80894  2.95472  2.63086  3.15554  3.98453  3.12655  3.96833  2.97480  3.08493  2.51071  2.97779  2.65600  5.42347  4.10108    324 - -
          2.68618  4.42225  2.77519  2.73123  3.46354  2.40513  3.72494  3.29354  2.67741  2.69355  4.24690  2.90347  2.73739  3.18146  2.89801  2.37887  2.77519  2.98518  4.58477  3.61503
          0.01562  4.56305  5.28540  0.61958  0.77255  0.38911  1.13214
    151   2.77412  5.05847  2.49904  2.55512  4.33760  3.56551  3.78806  3.76807  2.29745  2.61991  4.13927  3.08406  3.97155  2.92249  3.04060  2.17381  1.81160  3.41564  5.55760  4.20137    325 - -
          2.68618  4.42225  2.77519  2.73123  3.46354  2.40513  3.72494  3.29354  2.67741  2.69355  4.24690  2.90347  2.73739  3.18146  2.89801  2.37887  2.77519  2.98518  4.58477  3.61503
          0.01411  4.66409  5.38644  0.61958  0.77255  0.48576  0.95510
    152   2.87907  5.37321  2.87139  1.79395  4.71304  2.06160  3.81229  4.19535  1.96146  3.67910  4.43841  2.60402  3.99740  2.92400  3.06891  2.40746  3.11912  3.76592  5.81654  4.40185    326 - -
          2.68618  4.42225  2.77519  2.73123  3.46354  2.40513  3.72494  3.29354  2.67741  2.69355  4.24690  2.90347  2.73739  3.18146  2.89801  2.37887  2.77519  2.98518  4.58477  3.61503
          0.01411  4.66409  5.38644  0.61958  0.77255  0.48576  0.95510
    153   1.54794  5.35553  2.44548  2.08185  4.68234  3.54660  3.79798  4.16410  2.26407  3.65211  4.40988  3.01422  3.98469  2.35885  3.06863  2.81460  3.09832  3.73799  5.79388  4.37791    327 - -
          2.68618  4.42225  2.77519  2.73123  3.46354  2.40513  3.72494  3.29354  2.67741  2.69355  4.24690  2.90347  2.73739  3.18146  2.89801  2.37887  2.77519  2.98518  4.58477  3.61503
          0.01411  4.66409  5.38644  0.61958  0.77255  0.48576  0.95510
    154   2.76853  4.29332  4.06765  3.48696  3.39315  3.84250  4.13042  2.39003  2.84067  1.80293  3.39701  3.75690  2.56233  3.63400  3.61332  3.11914  3.00043  2.23864  4.89665  2.35845    328 - -
          2.68618  4.42225  2.77519  2.73123  3.46354  2.40513  3.72494  3.29354  2.67741  2.69355  4.24690  2.90347  2.73739  3.18146  2.89801  2.37887  2.77519  2.98518  4.58477  3.61503
          0.01411  4.66409  5.38644  0.61958  0.77255  0.48576  0.95510
    155   2.25918  4.56696  3.63665  3.12775  3.78475  2.84234  4.07306  3.11832  2.52410  1.27983  3.73886  3.51514  4.15375  3.38377  3.33232  3.01233  3.06887  2.88241  5.21574  3.98442    329 - -
          2.68618  4.42225  2.77519  2.73123  3.46354  2.40513  3.72494  3.29354  2.67741  2.69355  4.24690  2.90347  2.73739  3.18146  2.89801  2.37887  2.77519  2.98518  4.58477  3.61503
          0.01411  4.66409  5.38644  0.61958  0.77255  0.48576  0.95510
    156   2.94571  5.28508  3.05884  2.64903  4.74163  3.61098  3.90480  4.19737  1.59539  3.69876  4.48805  2.41515  4.08140  3.03160  2.96754  1.46378  3.20481  3.78089  5.82900  4.47635    330 - -
          2.68618  4.42225  2.77519  2.73123  3.46354  2.40513  3.72494  3.29354  2.67741  2.69355  4.24690  2.90347  2.73739  3.18146  2.89801  2.37887  2.77519  2.98518  4.58477  3.61503
          0.01411  4.66409  5.38644  0.61958  0.77255  0.48576  0.95510
    157   1.37277  4.43906  3.89340  3.35563  2.55383  2.66576  4.09488  2.97074  3.29588  2.68855  3.60626  3.66755  4.20434  3.56692  3.58857  3.07092  3.06138  2.75123  4.92591  2.63880    331 - -
          2.68618  4.42225  2.77519  2.73123  3.46354  2.40513  3.72494  3.29354  2.67741  2.69355  4.24690  2.90347  2.73739  3.18146  2.89801  2.37887  2.77519  2.98518  4.58477  3.61503
          0.08239  4.66409  2.66418  0.61958  0.77255  0.48576  0.95510
    158   2.17001  4.35618  3.88702  3.33980  2.61489  2.85261  4.13624  2.92943  3.27523  2.67486  3.57867  3.63297  4.12621  3.54701  3.56616  1.87688  2.97902  1.89051  5.06432  3.85137    332 - -
          2.68618  4.42225  2.77519  2.73123  3.46354  2.40513  3.72494  3.29354  2.67741  2.69355  4.24690  2.90347  2.73739  3.18146  2.89801  2.37887  2.77519  2.98518  4.58477  3.61503
          0.01509  4.59680  5.31915  0.61958  0.77255  0.60900  0.78503
    159   2.28718  5.01401  2.51391  2.23928  4.27548  3.54483  3.74845  3.70217  2.16225  3.28228  2.36245  3.05688  3.93924  2.88322  3.00120  2.74985  2.96857  2.82769  5.50166  4.14820    333 - -
          2.68618  4.42225  2.77519  2.73123  3.46354  2.40513  3.72494  3.29354  2.67741  2.69355  4.24690  2.90347  2.73739  3.18146  2.89801  2.37887  2.77519  2.98518  4.58477  3.61503
          0.01509  4.59680  5.31915  0.61958  0.77255  0.41576  1.07834
    160   2.78916  4.79658  2.84102  2.04152  3.99192  3.64697  3.88339  1.94391  2.75190  3.02402  3.88470  3.23265  4.04519  2.73146  3.18793  2.88374  3.02259  2.20071  5.34575  4.05052    334 - -
          2.68618  4.42225  2.77519  2.73123  3.46354  2.40513  3.72494  3.29354  2.67741  2.69355  4.24690  2.90347  2.73739  3.18146  2.89801  2.37887  2.77519  2.98518  4.58477  3.61503
          0.01411  4.66409  5.38644  0.61958  0.77255  0.48576  0.95510
    161   2.77302  5.15856  3.05997  2.27703  3.08901  3.55827  3.74659  3.91129  1.82855  2.88569  4.21268  2.20985  3.95190  2.38772  2.95427  2.75931  3.00298  3.52586  5.61353  4.23766    335 - -
          2.68618  4.42225  2.77519  2.73123  3.46354  2.40513  3.72494  3.29354  2.67741  2.69355  4.24690  2.90347  2.73739  3.18146  2.89801  2.37887  2.77519  2.98518  4.58477  3.61503
          0.01411  4.66409  5.38644  0.61958  0.77255  0.48576  0.95510
    162   2.52829  5.03624  3.18233  2.61830  4.30099  2.76408  3.18032  2.79657  2.51882  3.29971  4.10753  3.13387  4.00116  2.55548  1.68182  2.82518  3.03092  3.38499  5.51619  4.18563    336 - -
          2.68618  4.42225  2.77519  2.73123  3.46354  2.40513  3.72494  3.29354  2.67741  2.69355  4.24690  2.90347  2.73739  3.18146  2.89801  2.37887  2.77519  2.98518  4.58477  3.61503
          0.01411  4.66409  5.38644  0.61958  0.77255  0.48576  0.95510
    163   2.80670  4.96567  3.21272  2.66099  3.18485  3.63256  3.17571  3.61187  2.29140  3.21079  4.04134  2.70597  4.02187  2.35119  3.05785  2.84637  3.03617  3.30050  5.33012  1.88306    337 - -
          2.68618  4.42225  2.77519  2.73123  3.46354  2.40513  3.72494  3.29354  2.67741  2.69355  4.24690  2.90347  2.73739  3.18146  2.89801  2.37887  2.77519  2.98518  4.58477  3.61503
          0.01411  4.66409  5.38644  0.61958  0.77255  0.48576  0.95510
    164   2.52139  5.19137  2.20180  1.94769  4.48919  3.54621  3.76097  3.94863  2.52900  2.57236  4.24663  2.40173  3.95430  2.87682  3.01781  2.76562  3.01914  3.55739  5.65007  3.01382    338 - -
          2.68618  4.42225  2.77519  2.73123  3.46354  2.40513  3.72494  3.29354  2.67741  2.69355  4.24690  2.90347  2.73739  3.18146  2.89801  2.37887  2.77519  2.98518  4.58477  3.61503
          0.01411  4.66409  5.38644  0.61958  0.77255  0.48576  0.95510
    165   2.77305  4.91577  3.19716  1.89130  3.20562  3.60970  3.81391  3.53751  1.93713  2.23703  3.98796  3.15530  4.00006  2.97714  3.05657  2.82283  2.63689  3.23377  5.42411  4.10382    339 - -
          2.68618  4.42225  2.77519  2.73123  3.46354  2.40513  3.72494  3.29354  2.67741  2.69355  4.24690  2.90347  2.73739  3.18146  2.89801  2.37887  2.77519  2.98518  4.58477  3.61503
          0.01411  4.66409  5.38644  0.61958  0.77255  0.48576  0.95510
    166   2.43229  5.26958  2.99125  2.22187  4.59807  2.73838  1.96049  4.06642  2.22959  3.56247  4.32077  3.03211  3.96556  2.35169  2.95767  2.78145  3.04534  3.65265  5.70640  4.31342    340 - -
          2.68618  4.42225  2.77519  2.73123  3.46354  2.40513  3.72494  3.29354  2.67741  2.69355  4.24690  2.90347  2.73739  3.18146  2.89801  2.37887  2.77519  2.98518  4.58477  3.61503
          0.01411  4.66409  5.38644  0.61958  0.77255  0.48576  0.95510
    167   2.44401  5.14049  3.05307  2.05277  4.43864  3.54594  3.14842  2.93174  2.15081  2.90356  4.19403  3.03476  3.93799  2.59810  2.68668  2.50174  2.68615  3.50570  5.60180  4.22243    341 - -
          2.68618  4.42225  2.77519  2.73123  3.46354  2.40513  3.72494  3.29354  2.67741  2.69355  4.24690  2.90347  2.73739  3.18146  2.89801  2.37887  2.77519  2.98518  4.58477  3.61503
          0.01411  4.66409  5.38644  0.61958  0.77255  0.48576  0.95510
    168   2.21555  5.14182  2.73680  2.11926  4.44022  3.07060  3.73679  2.93415  2.22600  3.42695  3.45114  3.03201  3.93624  2.56575  2.97631  2.73762  2.47481  3.50712  5.60351  4.22263    342 - -
          2.68618  4.42225  2.77519  2.73123  3.46354  2.40513  3.72494  3.29354  2.67741  2.69355  4.24690  2.90347  2.73739  3.18146  2.89801  2.37887  2.77519  2.98518  4.58477  3.61503
          0.01411  4.66409  5.38644  0.61958  0.77255  0.48576  0.95510
    169   3.15959  5.65061  0.96026  2.49271  5.08138  2.67046  4.09188  4.59381  3.06143  4.08977  4.90529  2.45366  4.15725  3.24588  3.63625  3.08327  2.57440  4.13565  6.24853  4.76871    343 - -
          2.68618  4.42225  2.77519  2.73123  3.46354  2.40513  3.72494  3.29354  2.67741  2.69355  4.24690  2.90347  2.73739  3.18146  2.89801  2.37887  2.77519  2.98518  4.58477  3.61503
          0.01411  4.66409  5.38644  0.61958  0.77255  0.48576  0.95510
    170   2.76276  3.15517  4.34226  3.75152  2.84002  3.88058  4.18676  2.65237  3.61153  1.51544  3.32582  3.90838  3.10478  3.81156  3.75254  2.50729  2.99592  2.46173  4.80865  2.59094    344 - -
          2.68618  4.42225  2.77519  2.73123  3.46354  2.40513  3.72494  3.29354  2.67741  2.69355  4.24690  2.90347  2.73739  3.18146  2.89801  2.37887  2.77519  2.98518  4.58477  3.61503
          0.01411  4.66409  5.38644  0.61958  0.77255  0.48576  0.95510
    171   2.54862  5.22863  3.09732  2.53494  4.56572  2.55326  3.75142  4.02043  1.95274  3.52100  4.28543  3.06715  3.97491  2.50701  2.12249  2.78986  2.25217  3.61800  5.66415  4.29414    345 - -
          2.68618  4.42225  2.77519  2.73123  3.46354  2.40513  3.72494  3.29354  2.67741  2.69355  4.24690  2.90347  2.73739  3.18146  2.89801  2.37887  2.77519  2.98518  4.58477  3.61503
          0.01411  4.66409  5.38644  0.61958  0.77255  0.48576  0.95510
    172   2.76555  5.22183  3.01937  2.25068  4.54761  3.53993  3.72966  4.01738  2.12846  3.01438  4.26930  2.49641  3.93535  2.13227  2.94706  2.43783  2.21862  3.60241  5.66457  4.26942    346 - -
          2.68618  4.42225  2.77519  2.73123  3.46354  2.40513  3.72494  3.29354  2.67741  2.69355  4.24690  2.90347  2.73739  3.18146  2.89801  2.37887  2.77519  2.98518  4.58477  3.61503
          0.01411  4.66409  5.38644  0.61958  0.77255  0.48576  0.95510
    173   2.82608  4.41436  2.81109  3.36542  3.52728  3.87099  4.15857  2.32547  3.30100  1.55315  3.49296  3.70640  2.85997  3.57474  3.59438  3.13961  3.06034  1.99546  5.04455  3.83345    347 - -
          2.68618  4.42225  2.77519  2.73123  3.46354  2.40513  3.72494  3.29354  2.67741  2.69355  4.24690  2.90347  2.73739  3.18146  2.89801  2.37887  2.77519  2.98518  4.58477  3.61503
          0.01411  4.66409  5.38644  0.61958  0.77255  0.48576  0.95510
    174   2.31481  5.31212  2.40019  2.46687  4.65036  2.52244  3.77339  4.12958  1.60331  3.61618  4.36925  3.01702  3.96759  2.46685  3.01292  2.78643  3.06246  3.70214  5.75452  4.34626    348 - -
          2.68618  4.42225  2.77519  2.73123  3.46354  2.40513  3.72494  3.29354  2.67741  2.69355  4.24690  2.90347  2.73739  3.18146  2.89801  2.37887  2.77519  2.98518  4.58477  3.61503
          0.01411  4.66409  5.38644  0.61958  0.77255  0.48576  0.95510
    175   2.26451  5.29642  2.41682  1.75167  4.62624  3.53492  3.75697  4.10737  2.51639  2.89907  4.34466  2.45155  3.95159  2.36729  3.01393  2.76419  3.03857  3.67949  5.73557  4.32374    349 - -
          2.68618  4.42225  2.77519  2.73123  3.46354  2.40513  3.72494  3.29354  2.67741  2.69355  4.24690  2.90347  2.73739  3.18146  2.89801  2.37887  2.77519  2.98518  4.58477  3.61503
          0.01411  4.66409  5.38644  0.61958  0.77255  0.48576  0.95510
    176   2.76387  4.31887  2.85966  2.76389  2.33342  3.81972  4.09175  2.78076  3.31696  1.93659  3.42889  3.69868  4.19255  3.57332  3.57467  3.08996  2.99572  2.16074  3.36702  2.96350    350 - -
          2.68618  4.42225  2.77519  2.73123  3.46354  2.40513  3.72494  3.29354  2.67741  2.69355  4.24690  2.90347  2.73739  3.18146  2.89801  2.37887  2.77519  2.98518  4.58477  3.61503
          0.01411  4.66409  5.38644  0.61958  0.77255  0.48576  0.95510
    177   2.27093  4.36225  3.92385  3.34575  3.48434  3.82344  4.09801  1.92391  2.55151  2.02786  3.46988  3.67063  4.19628  3.53129  2.81951  3.09072  3.01155  2.12948  4.97134  3.76204    351 - -
          2.68618  4.42225  2.77519  2.73123  3.46354  2.40513  3.72494  3.29354  2.67741  2.69355  4.24690  2.90347  2.73739  3.18146  2.89801  2.37887  2.77519  2.98518  4.58477  3.61503
          0.01411  4.66409  5.38644  0.61958  0.77255  0.48576  0.95510
    178   2.79834  4.45015  3.78842  3.21395  2.78701  3.79821  4.01818  2.93477  2.04454  1.88510  3.55445  3.57739  4.17273  3.42562  2.58422  3.05529  3.02848  2.72136  3.36380  2.94964    352 - -
          2.68618  4.42225  2.77519  2.73123  3.46354  2.40513  3.72494  3.29354  2.67741  2.69355  4.24690  2.90347  2.73739  3.18146  2.89801  2.37887  2.77519  2.98518  4.58477  3.61503
          0.01411  4.66409  5.38644  0.61958  0.77255  0.48576  0.95510
    179   2.53717  5.26576  3.04366  1.93825  4.61017  3.55666  3.73024  4.08237  1.80580  2.99759  4.31006  2.70752  3.94892  2.34034  2.53129  2.75553  3.01731  3.65681  5.69082  4.29923    353 - -
          2.68618  4.42225  2.77519  2.73123  3.46354  2.40513  3.72494  3.29354  2.67741  2.69355  4.24690  2.90347  2.73739  3.18146  2.89801  2.37887  2.77519  2.98518  4.58477  3.61503
          0.01411  4.66409  5.38644  0.61958  0.77255  0.48576  0.95510
    180   2.86119  5.33743  3.00966  1.76033  4.68727  3.58413  2.45344  4.15708  1.74217  3.62922  4.38589  3.05304  3.99329  2.54426  2.89744  2.53578  3.08898  3.73291  5.74996  4.36313    354 - -
          2.68618  4.42225  2.77519  2.73123  3.46354  2.40513  3.72494  3.29354  2.67741  2.69355  4.24690  2.90347  2.73739  3.18146  2.89801  2.37887  2.77519  2.98518  4.58477  3.61503
          0.01411  4.66409  5.38644  0.61958  0.77255  0.48576  0.95510
    181   2.83683  4.33165  4.19363  3.61919  2.05246  2.77461  4.11453  2.78283  3.49616  1.73535  3.43917  3.84212  4.27870  3.73170  2.91071  3.19495  3.06844  2.59123  4.75205  2.36560    355 - -
          2.68618  4.42225  2.77519  2.73123  3.46354  2.40513  3.72494  3.29354  2.67741  2.69355  4.24690  2.90347  2.73739  3.18146  2.89801  2.37887  2.77519  2.98518  4.58477  3.61503
          0.01411  4.66409  5.38644  0.61958  0.77255  0.48576  0.95510
    182   2.49282  4.71530  3.33292  2.51314  3.11521  2.53693  3.88215  3.29373  2.76822  2.43437  3.81853  3.26064  2.15273  3.10054  3.19274  2.58926  2.99010  3.02527  5.27508  3.99301    356 - -
          2.68618  4.42225  2.77519  2.73123  3.46354  2.40513  3.72494  3.29354  2.67741  2.69355  4.24690  2.90347  2.73739  3.18146  2.89801  2.37887  2.77519  2.98518  4.58477  3.61503
          0.01411  4.66409  5.38644  0.61958  0.77255  0.48576  0.95510
    183   2.45416  5.28105  2.67770  2.09085  4.61950  3.53496  3.73703  4.10100  1.72977  3.58206  4.32620  3.00377  3.93991  2.22176  2.96572  2.74569  2.48361  3.66866  5.71526  4.30708    357 - -
          2.68618  4.42225  2.77519  2.73123  3.46354  2.40513  3.72494  3.29354  2.67741  2.69355  4.24690  2.90347  2.73739  3.18146  2.89801  2.37887  2.77519  2.98518  4.58477  3.61503
          0.01411  4.66409  5.38644  0.61958  0.77255  0.48576  0.95510
    184   2.79317  5.29005  2.43707  2.09684  4.62711  3.53754  3.08722  4.10860  1.61885  2.90817  4.33550  2.60352  3.94550  2.84551  2.97261  2.75408  3.02583  3.67704  5.72328  4.31487    358 - -
          2.68618  4.42225  2.77519  2.73123  3.46354  2.40513  3.72494  3.29354  2.67741  2.69355  4.24690  2.90347  2.73739  3.18146  2.89801  2.37887  2.77519  2.98518  4.58477  3.61503
          0.01411  4.66409  5.38644  0.61958  0.77255  0.48576  0.95510
    185   2.77382  4.70200  3.36739  2.53877  3.07128  2.97402  3.88893  3.26077  2.78696  2.93156  3.79651  3.28968  4.05614  3.12694  2.67415  2.59579  3.00604  3.00133  5.21940  1.74414    359 - -
          2.68618  4.42225  2.77519  2.73123  3.46354  2.40513  3.72494  3.29354  2.67741  2.69355  4.24690  2.90347  2.73739  3.18146  2.89801  2.37887  2.77519  2.98518  4.58477  3.61503
          0.01411  4.66409  5.38644  0.61958  0.77255  0.48576  0.95510
    186   2.93647  5.41024  2.94950  2.24096  4.76181  2.25615  3.82141  4.22935  1.38711  3.69952  4.46802  2.69120  4.03791  2.59079  2.94129  2.88885  3.16718  3.80846  5.81907  4.43265    360 - -
          2.68618  4.42225  2.77519  2.73123  3.46354  2.40513  3.72494  3.29354  2.67741  2.69355  4.24690  2.90347  2.73739  3.18146  2.89801  2.37887  2.77519  2.98518  4.58477  3.61503
          0.01411  4.66409  5.38644  0.61958  0.77255  0.48576  0.95510
    187   2.79212  5.26293  2.54385  1.67638  3.09425  3.53955  2.80101  4.06245  1.94895  3.55830  4.31148  3.01221  3.94850  2.85585  2.99028  2.75817  3.02532  3.64337  5.70201  4.29765    361 - -
          2.68618  4.42225  2.77519  2.73123  3.46354  2.40513  3.72494  3.29354  2.67741  2.69355  4.24690  2.90347  2.73739  3.18146  2.89801  2.37887  2.77519  2.98518  4.58477  3.61503
          0.20244  4.66409  1.74966  0.61958  0.77255  0.48576  0.95510
    188   2.71121  4.20949  4.09746  3.52042  2.66637  3.80111  4.11348  1.89636  3.41401  2.39598  3.32902  2.94413  4.17684  3.64954  3.62219  2.42012  2.94751  1.84607  4.83523  3.63260    362 - -
          2.68618  4.42225  2.77519  2.73123  3.46354  2.40513  3.72494  3.29354  2.67741  2.69355  4.24690  2.90347  2.73739  3.18146  2.89801  2.37887  2.77519  2.98518  4.58477  3.61503
          0.01700  4.47866  5.20101  0.61958  0.77255  0.77925  0.61388
    189   2.68904  4.48879  3.51045  3.02966  1.67555  3.57122  3.99941  3.12972  3.02243  2.83396  3.72523  2.49348  4.04851  3.32863  3.38144  2.41103  2.41600  2.87134  5.11157  3.81258    363 - -
          2.68618  4.42225  2.77519  2.73123  3.46354  2.40513  3.72494  3.29354  2.67741  2.69355  4.24690  2.90347  2.73739  3.18146  2.89801  2.37887  2.77519  2.98518  4.58477  3.61503
          0.01700  4.47866  5.20101  0.61958  0.77255  0.77925  0.61388
    190   2.44528  4.81353  3.14188  2.58644  3.24518  2.70933  3.75298  3.44294  2.29154  3.06941  3.89746  3.09445  3.92924  2.40159  3.02522  2.24713  2.92409  2.63639  5.33710  4.02011    364 - -
          2.68618  4.42225  2.77519  2.73123  3.46354  2.40513  3.72494  3.29354  2.67741  2.69355  4.24690  2.90347  2.73739  3.18146  2.89801  2.37887  2.77519  2.98518  4.58477  3.61503
          0.01700  4.47866  5.20101  0.61958  0.77255  0.77925  0.61388
    191   2.80429  5.29423  2.02472  1.86456  4.59699  3.47395  2.70178  4.09226  2.53364  3.58656  4.35010  2.52586  3.92144  2.85633  3.04027  2.75752  3.04432  3.67131  5.72834  2.85203    365 - -
          2.68779  4.42425  2.77614  2.72886  3.46208  2.40576  3.72862  3.28813  2.67191  2.69331  4.24767  2.90038  2.74155  3.18291  2.90186  2.38042  2.77594  2.98669  4.58918  3.60632
          0.91025  0.94874  1.55900  3.72134  0.02450  0.77925  0.61388
    192   2.72541  4.87756  2.86622  1.59570  2.92458  2.43992  3.76772  3.55106  2.62915  3.17148  4.02103  3.01618  3.90894  2.95126  3.08760  2.76231  2.98227  3.23627  5.38861  4.02423    427 - -
          2.68618  4.42225  2.77519  2.73123  3.46354  2.40513  3.72494  3.29354  2.67741  2.69355  4.24690  2.90347  2.73739  3.18146  2.89801  2.37887  2.77519  2.98518  4.58477  3.61503
          0.02143  4.24945  4.97180  0.61958  0.77255  0.73326  0.65458
    193   2.71186  4.93825  2.11595  2.48902  4.17428  3.47988  3.73524  3.62685  2.55141  3.22139  4.03591  2.58005  3.90561  2.88911  3.02039  2.73374  2.08392  3.29213  3.05920  4.08161    428 - -
          2.68618  4.42225  2.77519  2.73123  3.46354  2.40513  3.72494  3.29354  2.67741  2.69355  4.24690  2.90347  2.73739  3.18146  2.89801  2.37887  2.77519  2.98518  4.58477  3.61503
          0.01868  4.38528  5.10763  0.61958  0.77255  0.88477  0.53240
    194   3.00281  4.49910  4.18007  3.68020  1.49820  4.01013  4.02651  2.79816  3.56856  1.64191  3.46999  2.76906  4.38018  3.79753  3.77595  3.32301  3.24274  2.67807  4.50811  2.99628    429 - -
          2.68618  4.42225  2.77519  2.73123  3.46354  2.40513  3.72494  3.29354  2.67741  2.69355  4.24690  2.90347  2.73739  3.18146  2.89801  2.37887  2.77519  2.98518  4.58477  3.61503
          0.01868  4.38528  5.10763  0.61958  0.77255  0.42957  1.05208
    195   3.01043  4.51527  4.23321  2.19148  3.53228  4.12131  4.42671  1.98482  3.58791  1.34423  3.43073  3.99473  4.46266  3.85250  3.84948  3.40838  3.24404  2.04111  5.20175  4.01745    430 - -
          2.68618  4.42225  2.77519  2.73123  3.46354  2.40513  3.72494  3.29354  2.67741  2.69355  4.24690  2.90347  2.73739  3.18146  2.89801  2.37887  2.77519  2.98518  4.58477  3.61503
          0.01513  4.59440  5.31674  0.61958  0.77255  0.41371  1.08233
    196   2.96424  5.37441  3.06439  2.14039  4.74038  3.64724  3.83076  4.18773  2.45653  3.66544  4.44736  2.56067  2.78914  2.94651  1.34253  2.92857  3.18981  3.78537  5.78323  4.43093    431 - -
          2.68618  4.42225  2.77519  2.73123  3.46354  2.40513  3.72494  3.29354  2.67741  2.69355  4.24690  2.90347  2.73739  3.18146  2.89801  2.37887  2.77519  2.98518  4.58477  3.61503
          0.01411  4.66409  5.38644  0.61958  0.77255  0.48576  0.95510
    197   2.84296  5.16225  3.09477  2.59662  4.51299  2.84111  3.82403  3.94728  1.56558  3.49205  4.28165  1.95499  4.01490  2.95070  2.96507  2.84113  3.08507  2.68651  5.66770  4.31408    432 - -
          2.68618  4.42225  2.77519  2.73123  3.46354  2.40513  3.72494  3.29354  2.67741  2.69355  4.24690  2.90347  2.73739  3.18146  2.89801  2.37887  2.77519  2.98518  4.58477  3.61503
          0.01411  4.66409  5.38644  0.61958  0.77255  0.48576  0.95510
    198   3.15542  5.54513  3.15341  2.25879  4.95303  3.75984  3.88761  4.37332  1.55426  3.80449  4.61086  3.23070  4.18498  1.32429  2.70058  3.10414  3.36255  3.97976  5.87326  4.57046    433 - -
          2.68618  4.42225  2.77519  2.73123  3.46354  2.40513  3.72494  3.29354  2.67741  2.69355  4.24690  2.90347  2.73739  3.18146  2.89801  2.37887  2.77519  2.98518  4.58477  3.61503
          0.01411  4.66409  5.38644  0.61958  0.77255  0.48576  0.95510
    199   3.16037  5.35963  3.60733  2.92885  4.73411  3.87579  2.89524  2.71284  1.49222  3.59242  4.42519  3.37855  4.23040  2.99180  1.41779  3.15810  3.34282  3.77788  5.68899  4.45850    434 - -
          2.68618  4.42225  2.77519  2.73123  3.46354  2.40513  3.72494  3.29354  2.67741  2.69355  4.24690  2.90347  2.73739  3.18146  2.89801  2.37887  2.77519  2.98518  4.58477  3.61503
          0.01411  4.66409  5.38644  0.61958  0.77255  0.48576  0.95510
    200   2.75942  4.97252  3.13484  2.31971  4.23767  2.40881  3.00786  3.65792  2.60046  3.25582  4.06519  3.11589  3.97778  2.95010  3.06464  2.33060  2.05394  2.64367  5.49334  4.15460    435 - -
          2.68618  4.42225  2.77519  2.73123  3.46354  2.40513  3.72494  3.29354  2.67741  2.69355  4.24690  2.90347  2.73739  3.18146  2.89801  2.37887  2.77519  2.98518  4.58477  3.61503
          0.01411  4.66409  5.38644  0.61958  0.77255  0.48576  0.95510
    201   2.50685  4.94759  2.47180  2.60022  2.39892  3.58569  3.79040  3.59955  2.21096  2.59745  4.01955  3.11869  3.97623  2.94237  2.61126  2.47310  2.98611  3.27866  5.45111  4.11796    436 - -
          2.68618  4.42225  2.77519  2.73123  3.46354  2.40513  3.72494  3.29354  2.67741  2.69355  4.24690  2.90347  2.73739  3.18146  2.89801  2.37887  2.77519  2.98518  4.58477  3.61503
          0.01411  4.66409  5.38644  0.61958  0.77255  0.48576  0.95510
    202   2.82902  4.94014  2.03641  2.67932  3.98960  3.62797  3.86080  3.56958  2.73286  2.63970  4.03777  3.18783  4.04602  3.06226  3.18685  1.99923  3.06862  3.27040  5.35209  2.16429    437 - -
          2.68618  4.42225  2.77519  2.73123  3.46354  2.40513  3.72494  3.29354  2.67741  2.69355  4.24690  2.90347  2.73739  3.18146  2.89801  2.37887  2.77519  2.98518  4.58477  3.61503
          0.01411  4.66409  5.38644  0.61958  0.77255  0.48576  0.95510
    203   2.80896  5.11721  3.01796  2.03807  4.41214  3.56464  3.81341  2.98576  2.60042  3.41418  4.20892  1.57861  3.98889  2.94685  3.07585  2.52237  2.69882  3.48203  5.62098  4.25572    438 - -
          2.68618  4.42225  2.77519  2.73123  3.46354  2.40513  3.72494  3.29354  2.67741  2.69355  4.24690  2.90347  2.73739  3.18146  2.89801  2.37887  2.77519  2.98518  4.58477  3.61503
          0.01411  4.66409  5.38644  0.61958  0.77255  0.48576  0.95510
    204   2.32875  5.12238  3.06750  2.51418  4.41424  2.27040  2.82845  3.11187  2.50111  3.40391  4.18020  2.61453  3.94834  2.40378  2.60695  2.75391  2.99208  3.48475  5.58881  4.21721    439 - -
          2.68618  4.42225  2.77519  2.73123  3.46354  2.40513  3.72494  3.29354  2.67741  2.69355  4.24690  2.90347  2.73739  3.18146  2.89801  2.37887  2.77519  2.98518  4.58477  3.61503
          0.01411  4.66409  5.38644  0.61958  0.77255  0.48576  0.95510
    205   2.41364  3.32994  3.41443  2.33297  3.93846  3.61278  3.94289  3.31270  2.84111  2.99275  3.85130  3.31564  4.04450  3.17017  3.25627  1.91692  2.03606  2.54801  5.31057  4.03688    440 - -
          2.68618  4.42225  2.77519  2.73123  3.46354  2.40513  3.72494  3.29354  2.67741  2.69355  4.24690  2.90347  2.73739  3.18146  2.89801  2.37887  2.77519  2.98518  4.58477  3.61503
          0.01411  4.66409  5.38644  0.61958  0.77255  0.48576  0.95510
    206   2.99590  4.42061  4.62710  4.09126  2.06515  2.71262  4.45494  1.16758  3.95167  2.39412  3.47290  4.20411  4.50306  4.13909  4.07300  3.44842  3.25087  2.38072  4.97721  3.68129    441 - -
          2.68618  4.42225  2.77519  2.73123  3.46354  2.40513  3.72494  3.29354  2.67741  2.69355  4.24690  2.90347  2.73739  3.18146  2.89801  2.37887  2.77519  2.98518  4.58477  3.61503
          0.01411  4.66409  5.38644  0.61958  0.77255  0.48576  0.95510
    207   2.43410  4.91647  3.17918  2.64379  4.17742  3.58518  3.05598  3.59101  2.63984  2.56760  4.02691  2.78315  1.99503  2.99056  3.09292  2.23171  3.00386  3.27173  5.45864  4.13350    442 - -
          2.68618  4.42225  2.77519  2.73123  3.46354  2.40513  3.72494  3.29354  2.67741  2.69355  4.24690  2.90347  2.73739  3.18146  2.89801  2.37887  2.77519  2.98518  4.58477  3.61503
          0.01411  4.66409  5.38644  0.61958  0.77255  0.48576  0.95510
    208   2.78791  5.10904  3.11805  2.55693  4.38956  3.58378  2.29406  3.83120  2.49144  3.38213  4.16956  3.08457  2.92536  2.53526  2.16862  2.78810  2.57901  3.46868  5.56944  2.98870    443 - -
          2.68618  4.42225  2.77519  2.73123  3.46354  2.40513  3.72494  3.29354  2.67741  2.69355  4.24690  2.90347  2.73739  3.18146  2.89801  2.37887  2.77519  2.98518  4.58477  3.61503
          0.01411  4.66409  5.38644  0.61958  0.77255  0.48576  0.95510
    209   2.79265  5.28140  2.57124  2.11430  4.61404  3.53685  3.74625  4.09340  2.28958  3.07090  4.32828  3.00670  3.94613  1.76159  2.98393  2.16838  3.02584  3.66593  5.71850  4.31098    444 - -
          2.68618  4.42225  2.77519  2.73123  3.46354  2.40513  3.72494  3.29354  2.67741  2.69355  4.24690  2.90347  2.73739  3.18146  2.89801  2.37887  2.77519  2.98518  4.58477  3.61503
          0.01411  4.66409  5.38644  0.61958  0.77255  0.48576  0.95510
    210   2.38517  4.41447  2.76181  3.18768  2.91071  3.77303  4.03834  2.32703  2.50992  1.82096  3.51701  3.55981  4.14951  3.41788  3.45251  3.02736  2.99449  2.41446  5.00943  3.78736    445 - -
          2.68618  4.42225  2.77519  2.73123  3.46354  2.40513  3.72494  3.29354  2.67741  2.69355  4.24690  2.90347  2.73739  3.18146  2.89801  2.37887  2.77519  2.98518  4.58477  3.61503
          0.01411  4.66409  5.38644  0.61958  0.77255  0.48576  0.95510
    211   2.95533  4.53013  4.03693  3.47615  2.38761  3.95878  2.10798  3.00886  3.36112  1.70736  3.63474  3.76501  4.32511  3.63881  2.60470  3.22992  3.18455  2.81109  4.65721  2.56156    446 - -
          2.68618  4.42225  2.77519  2.73123  3.46354  2.40513  3.72494  3.29354  2.67741  2.69355  4.24690  2.90347  2.73739  3.18146  2.89801  2.37887  2.77519  2.98518  4.58477  3.61503
          0.01411  4.66409  5.38644  0.61958  0.77255  0.48576  0.95510
    212   2.93436  5.00472  3.44236  2.83209  4.25016  3.74845  3.86254  3.62780  1.62162  1.86385  4.07844  3.30294  4.12115  2.65019  2.36852  2.99346  3.14660  2.73758  5.46888  4.20328    447 - -
          2.68618  4.42225  2.77519  2.73123  3.46354  2.40513  3.72494  3.29354  2.67741  2.69355  4.24690  2.90347  2.73739  3.18146  2.89801  2.37887  2.77519  2.98518  4.58477  3.61503
          0.01411  4.66409  5.38644  0.61958  0.77255  0.48576  0.95510
    213   2.31867  5.22644  2.63414  1.81980  4.55423  3.02877  3.72393  4.02856  2.20583  3.52429  3.04672  3.00520  3.92703  2.57844  2.95741  2.72609  2.69881  3.60787  5.66939  4.26830    448 - -
          2.68618  4.42225  2.77519  2.73123  3.46354  2.40513  3.72494  3.29354  2.67741  2.69355  4.24690  2.90347  2.73739  3.18146  2.89801  2.37887  2.77519  2.98518  4.58477  3.61503
          0.01411  4.66409  5.38644  0.61958  0.77255  0.48576  0.95510
    214   3.94962  6.00586  3.17577  0.28664  5.50606  4.02623  4.77604  5.16200  3.79406  4.66160  5.67872  3.73992  4.68649  4.02365  4.23837  3.88625  4.28350  4.78421  6.49556  5.33659    449 - -
          2.68618  4.42225  2.77519  2.73123  3.46354  2.40513  3.72494  3.29354  2.67741  2.69355  4.24690  2.90347  2.73739  3.18146  2.89801  2.37887  2.77519  2.98518  4.58477  3.61503
          0.01411  4.66409  5.38644  0.61958  0.77255  0.48576  0.95510
    215   2.42584  4.32645  4.60303  4.00926  3.30743  4.06993  4.38499  2.57404  3.85166  1.16560  2.80811  4.13473  4.41456  4.02126  3.95485  3.37434  3.14922  2.14532  4.92987  2.68894    450 - -
          2.68618  4.42225  2.77519  2.73123  3.46354  2.40513  3.72494  3.29354  2.67741  2.69355  4.24690  2.90347  2.73739  3.18146  2.89801  2.37887  2.77519  2.98518  4.58477  3.61503
          0.01411  4.66409  5.38644  0.61958  0.77255  0.48576  0.95510
    216   2.80282  5.25825  3.04771  1.48403  4.59514  3.56575  3.12091  3.32586  2.04900  3.55037  4.30540  2.71242  3.96049  2.84617  2.61635  2.77191  3.03052  3.64559  5.68592  4.30051    451 - -
          2.68618  4.42225  2.77519  2.73123  3.46354  2.40513  3.72494  3.29354  2.67741  2.69355  4.24690  2.90347  2.73739  3.18146  2.89801  2.37887  2.77519  2.98518  4.58477  3.61503
          0.01411  4.66409  5.38644  0.61958  0.77255  0.48576  0.95510
    217   1.77522  4.89323  3.27225  2.70847  4.13302  3.63372  3.83943  3.52960  2.19350  2.23556  3.98921  3.20405  4.02763  3.01097  2.55777  2.36063  3.02794  3.22948  5.41721  4.11529    452 - -
          2.68618  4.42225  2.77519  2.73123  3.46354  2.40513  3.72494  3.29354  2.67741  2.69355  4.24690  2.90347  2.73739  3.18146  2.89801  2.37887  2.77519  2.98518  4.58477  3.61503
          0.01411  4.66409  5.38644  0.61958  0.77255  0.48576  0.95510
    218   3.76674  4.98138  5.68581  5.18015  3.63862  5.23222  5.69778  0.81205  5.03941  1.31498  3.40338  5.37352  5.36571  5.11557  5.10077  4.65759  4.00459  2.18010  5.82627  4.74082    453 - -
          2.68618  4.42225  2.77519  2.73123  3.46354  2.40513  3.72494  3.29354  2.67741  2.69355  4.24690  2.90347  2.73739  3.18146  2.89801  2.37887  2.77519  2.98518  4.58477  3.61503
          0.01411  4.66409  5.38644  0.61958  0.77255  0.48576  0.95510
    219   3.81021  5.05104  5.66294  5.09950  1.38124  5.11500  5.23924  1.96176  4.94936  0.99798  3.15898  5.21987  5.21731  4.86254  4.91475  4.48596  4.01820  2.74000  5.33434  4.13701    454 - -
          2.68618  4.42225  2.77519  2.73123  3.46354  2.40513  3.72494  3.29354  2.67741  2.69355  4.24690  2.90347  2.73739  3.18146  2.89801  2.37887  2.77519  2.98518  4.58477  3.61503
          0.01411  4.66409  5.38644  0.61958  0.77255  0.48576  0.95510
    220   2.52203  5.17885  3.06364  2.30600  4.49082  3.55801  3.10130  3.94623  2.22825  3.46555  4.23139  3.04300  3.94984  2.85189  2.01277  2.02502  3.00330  2.94894  5.62846  4.25040    455 - -
          2.68618  4.42225  2.77519  2.73123  3.46354  2.40513  3.72494  3.29354  2.67741  2.69355  4.24690  2.90347  2.73739  3.18146  2.89801  2.37887  2.77519  2.98518  4.58477  3.61503
          0.01411  4.66409  5.38644  0.61958  0.77255  0.48576  0.95510
    221   2.46864  5.25086  3.09959  2.53270  4.58919  3.58790  3.74641  4.04654  1.83272  3.53806  4.29949  2.48711  3.97647  2.31230  2.16147  2.79272  3.04412  3.63957  5.67290  3.00912    456 - -
          2.68618  4.42225  2.77519  2.73123  3.46354  2.40513  3.72494  3.29354  2.67741  2.69355  4.24690  2.90347  2.73739  3.18146  2.89801  2.37887  2.77519  2.98518  4.58477  3.61503
          0.01411  4.66409  5.38644  0.61958  0.77255  0.48576  0.95510
    222   2.21892  4.83757  3.42355  2.95502  4.24148  3.62656  4.07805  3.48158  2.86570  3.21760  4.12555  3.39356  4.12834  1.18795  3.24148  2.94853  3.13884  2.40599  5.58880  4.30383    457 - -
          2.68618  4.42225  2.77519  2.73123  3.46354  2.40513  3.72494  3.29354  2.67741  2.69355  4.24690  2.90347  2.73739  3.18146  2.89801  2.37887  2.77519  2.98518  4.58477  3.61503
          0.01411  4.66409  5.38644  0.61958  0.77255  0.48576  0.95510
    223   2.29787  5.26425  3.03034  1.97756  4.60769  3.54914  3.17031  4.08263  2.24925  3.56242  4.30815  3.01984  3.94258  2.21517  2.19183  2.50625  3.01050  3.65464  5.69181  4.29586    458 - -
          2.68618  4.42225  2.77519  2.73123  3.46354  2.40513  3.72494  3.29354  2.67741  2.69355  4.24690  2.90347  2.73739  3.18146  2.89801  2.37887  2.77519  2.98518  4.58477  3.61503
          0.28547  4.66409  1.43166  0.61958  0.77255  0.48576  0.95510
    224   2.89101  5.44188  2.24599  1.64428  4.76506  3.44165  3.77935  4.26427  1.81972  3.73457  4.50800  2.22008  3.94033  2.90195  3.12065  2.81793  3.14011  3.82457  5.86811  4.42158    459 - -
          2.68618  4.42225  2.77519  2.73123  3.46354  2.40513  3.72494  3.29354  2.67741  2.69355  4.24690  2.90347  2.73739  3.18146  2.89801  2.37887  2.77519  2.98518  4.58477  3.61503
          0.01846  4.39708  5.11943  0.61958  0.77255  0.87255  0.54109
    225   4.11557  5.26565  4.98437  4.71895  1.21090  4.76301  2.10569  3.89677  4.55433  3.17953  4.44267  4.35521  5.04996  4.44877  4.54774  4.12772  4.32199  3.79215  3.76359  1.09767    460 - -
          2.68618  4.42225  2.77519  2.73123  3.46354  2.40513  3.72494  3.29354  2.67741  2.69355  4.24690  2.90347  2.73739  3.18146  2.89801  2.37887  2.77519  2.98518  4.58477  3.61503
          0.01846  4.39708  5.11943  0.61958  0.77255  0.87255  0.54109
    226   2.90121  4.58372  3.71473  3.20400  2.18888  3.82035  3.82648  3.11976  3.16502  2.76674  3.71495  2.62425  4.20943  3.43949  3.49282  2.28295  3.13980  2.90329  4.49322  1.71833    461 - -
          2.68618  4.42225  2.77519  2.73123  3.46354  2.40513  3.72494  3.29354  2.67741  2.69355  4.24690  2.90347  2.73739  3.18146  2.89801  2.37887  2.77519  2.98518  4.58477  3.61503
          0.01846  4.39708  5.11943  0.61958  0.77255  0.87255  0.54109
    227   2.78878  5.06083  2.79227  1.96776  4.54585  3.41454  3.87630  3.99973  2.71250  3.56063  4.36755  3.02713  1.90571  3.02747  3.18564  1.80126  3.08639  3.58914  5.75078  4.37675    462 - -
          2.68618  4.42225  2.77519  2.73123  3.46354  2.40513  3.72494  3.29354  2.67741  2.69355  4.24690  2.90347  2.73739  3.18146  2.89801  2.37887  2.77519  2.98518  4.58477  3.61503
          0.01846  4.39708  5.11943  0.61958  0.77255  0.87255  0.54109
    228   2.78119  4.57625  3.45229  2.99881  1.56089  2.49961  3.93821  3.16059  2.32919  2.83908  3.75676  3.39937  4.08531  3.28894  3.24086  2.95638  3.04620  2.91931  5.01031  3.64053    463 - -
          2.68618  4.42225  2.77519  2.73123  3.46354  2.40513  3.72494  3.29354  2.67741  2.69355  4.24690  2.90347  2.73739  3.18146  2.89801  2.37887  2.77519  2.98518  4.58477  3.61503
          0.01846  4.39708  5.11943  0.61958  0.77255  0.87255  0.54109
    229   3.05327  4.51619  4.42708  3.87785  3.33800  4.16430  4.51419  2.00401  3.73708  1.08187  3.21912  4.13836  2.63893  3.97740  3.93512  3.48504  3.29639  2.38999  5.13289  3.97455    464 - -
          2.68618  4.42225  2.77519  2.73123  3.46354  2.40513  3.72494  3.29354  2.67741  2.69355  4.24690  2.90347  2.73739  3.18146  2.89801  2.37887  2.77519  2.98518  4.58477  3.61503
          0.01846  4.39708  5.11943  0.61958  0.77255  0.87255  0.54109
    230   2.37275  4.90514  3.10528  2.61413  4.40148  2.49281  3.81099  3.82223  1.51982  3.39430  4.19459  3.09982  3.92368  2.95284  2.94102  2.73349  2.40900  3.42926  5.58705  4.26102    465 - -
          2.68618  4.42225  2.77519  2.73123  3.46354  2.40513  3.72494  3.29354  2.67741  2.69355  4.24690  2.90347  2.73739  3.18146  2.89801  2.37887  2.77519  2.98518  4.58477  3.61503
          0.01846  4.39708  5.11943  0.61958  0.77255  0.87255  0.54109
    231   2.91939  5.47572  1.69837  1.81684  4.78998  3.43281  3.80662  4.29365  2.67186  3.77023  4.55135  2.88973  3.95144  2.20482  3.21081  2.16828  3.17462  3.85507  5.91246  4.45322    466 - -
          2.68640  4.42247  2.77495  2.73068  3.46376  2.40503  3.72517  3.29376  2.67679  2.69334  4.24712  2.90369  2.73762  3.18169  2.89823  2.37878  2.77542  2.98541  4.58499  3.61525
          0.45984  1.43921  2.02877  1.34001  0.30360  0.87255  0.54109
    232   2.84888  4.84084  3.18855  2.74651  2.44698  3.62452  2.46915  3.47434  2.75134  3.04891  3.96523  1.76108  4.04549  3.09697  3.15534  2.90938  3.09043  3.20432  4.72007  3.14485    474 - -
          2.68618  4.42225  2.77519  2.73123  3.46354  2.40513  3.72494  3.29354  2.67741  2.69355  4.24690  2.90347  2.73739  3.18146  2.89801  2.37887  2.77519  2.98518  4.58477  3.61503
          0.02114  4.26296  4.98531  0.61958  0.77255  0.99614  0.46093
    233   2.65019  4.65778  3.18597  2.62453  3.84166  3.51963  3.72606  2.64451  2.55096  2.89315  3.74524  3.10979  3.90665  2.34487  2.57872  2.23821  2.88006  2.96676  5.18057  3.06818    475 - -
          2.68618  4.42225  2.77519  2.73123  3.46354  2.40513  3.72494  3.29354  2.67741  2.69355  4.24690  2.90347  2.73739  3.18146  2.89801  2.37887  2.77519  2.98518  4.58477  3.61503
          0.02114  4.26296  4.98531  0.61958  0.77255  0.99614  0.46093
    234   3.13919  5.77664  1.41444  1.18693  5.06002  3.35469  3.92812  4.60547  2.98358  4.07976  4.94073  2.80942  3.99527  3.09692  3.60976  3.00134  3.43402  4.15705  6.21943  4.68413    476 - -
          2.68618  4.42225  2.77519  2.73123  3.46354  2.40513  3.72494  3.29354  2.67741  2.69355  4.24690  2.90347  2.73739  3.18146  2.89801  2.37887  2.77519  2.98518  4.58477  3.61503
          0.02114  4.26296  4.98531  0.61958  0.77255  0.99614  0.46093
    235   2.83725  5.23478  2.36967  2.47184  4.60245  3.51308  3.67187  4.04245  1.50221  3.51353  4.30199  2.99285  3.92916  2.78834  2.06599  2.80053  3.05654  3.64635  5.62038  4.28320    477 - -
          2.68618  4.42225  2.77519  2.73123  3.46354  2.40513  3.72494  3.29354  2.67741  2.69355  4.24690  2.90347  2.73739  3.18146  2.89801  2.37887  2.77519  2.98518  4.58477  3.61503
          0.02114  4.26296  4.98531  0.61958  0.77255  0.99614  0.46093
    236   3.08058  4.48246  4.48322  3.98602  3.01853  4.18936  4.29679  1.11483  3.80892  2.17438  3.38941  4.15208  4.53408  4.05366  3.96987  3.53615  3.32494  2.22176  4.73256  2.37865    478 - -
          2.68618  4.42225  2.77519  2.73123  3.46354  2.40513  3.72494  3.29354  2.67741  2.69355  4.24690  2.90347  2.73739  3.18146  2.89801  2.37887  2.77519  2.98518  4.58477  3.61503
          0.02114  4.26296  4.98531  0.61958  0.77255  0.99614  0.46093
    237   2.69101  4.69227  3.18539  1.95314  3.88163  3.54839  3.75729  2.44221  2.25266  2.40239  3.76327  3.13343  3.93859  2.95398  2.95850  2.78635  2.92025  2.91998  5.23024  3.94380    479 - -
          2.68618  4.42225  2.77519  2.73123  3.46354  2.40513  3.72494  3.29354  2.67741  2.69355  4.24690  2.90347  2.73739  3.18146  2.89801  2.37887  2.77519  2.98518  4.58477  3.61503
          0.02114  4.26296  4.98531  0.61958  0.77255  0.99614  0.46093
    238   2.66440  4.50436  3.37664  2.81008  3.66988  3.58319  3.81416  2.46719  1.97076  2.69940  2.61900  3.25239  3.96987  3.07265  3.05268  2.44053  2.89701  2.75216  5.07476  3.82195    480 - -
          2.68618  4.42225  2.77519  2.73123  3.46354  2.40513  3.72494  3.29354  2.67741  2.69355  4.24690  2.90347  2.73739  3.18146  2.89801  2.37887  2.77519  2.98518  4.58477  3.61503
          0.02114  4.26296  4.98531  0.61958  0.77255  0.99614  0.46093
    239   3.45836  4.72957  5.18966  4.66099  3.31238  4.80526  5.18646  1.31476  4.50132  1.03762  3.10306  4.88266  4.98073  4.62028  4.59788  4.19415  3.69193  2.08988  5.42945  4.33177    481 - -
          2.68618  4.42225  2.77519  2.73123  3.46354  2.40513  3.72494  3.29354  2.67741  2.69355  4.24690  2.90347  2.73739  3.18146  2.89801  2.37887  2.77519  2.98518  4.58477  3.61503
          0.02114  4.26296  4.98531  0.61958  0.77255  0.72245  0.66468
    240   3.50682  4.76169  5.34950  4.80291  3.40596  4.89902  5.30618  1.65505  4.67820  0.88703  3.17242  5.00180  5.06014  4.74594  4.75113  4.27767  3.73732  1.80061  5.52554  4.46725    482 - -
          2.68618  4.42225  2.77519  2.73123  3.46354  2.40513  3.72494  3.29354  2.67741  2.69355  4.24690  2.90347  2.73739  3.18146  2.89801  2.37887  2.77519  2.98518  4.58477  3.61503
          0.01846  4.39708  5.11943  0.61958  0.77255  0.30293  1.34189
    241   2.93018  5.36874  2.84486  1.79804  4.69204  3.56945  3.86377  4.16017  2.65184  3.67187  4.45353  2.39737  4.03575  2.61177  3.13730  2.88935  1.52621  3.75537  5.83226  4.42791    483 - -
          2.68618  4.42225  2.77519  2.73123  3.46354  2.40513  3.72494  3.29354  2.67741  2.69355  4.24690  2.90347  2.73739  3.18146  2.89801  2.37887  2.77519  2.98518  4.58477  3.61503
          0.01411  4.66409  5.38644  0.61958  0.77255  0.48576  0.95510
    242   2.78410  4.35948  4.08846  3.55161  1.35428  2.85752  4.18444  2.87528  3.46097  2.59789  2.79936  3.78888  4.23046  3.71079  3.69438  2.40753  3.05464  2.66700  4.93360  3.65710    484 - -
          2.68618  4.42225  2.77519  2.73123  3.46354  2.40513  3.72494  3.29354  2.67741  2.69355  4.24690  2.90347  2.73739  3.18146  2.89801  2.37887  2.77519  2.98518  4.58477  3.61503
          0.01411  4.66409  5.38644  0.61958  0.77255  0.48576  0.95510
    243   2.96665  5.21139  3.35555  2.75731  4.56435  2.30617  3.83595  3.96448  1.77099  3.49294  4.30487  3.24500  4.10815  2.96555  1.64133  2.97283  3.18273  2.65446  5.64379  4.35403    485 - -
          2.68618  4.42225  2.77519  2.73123  3.46354  2.40513  3.72494  3.29354  2.67741  2.69355  4.24690  2.90347  2.73739  3.18146  2.89801  2.37887  2.77519  2.98518  4.58477  3.61503
          0.01411  4.66409  5.38644  0.61958  0.77255  0.48576  0.95510
    244   2.76385  4.49830  3.62000  3.05802  2.95973  3.73101  3.98882  1.76082  2.99891  2.71420  3.60736  2.64395  4.11646  3.31512  2.74919  2.16594  2.99831  2.77151  5.07703  3.83506    486 - -
          2.68618  4.42225  2.77519  2.73123  3.46354  2.40513  3.72494  3.29354  2.67741  2.69355  4.24690  2.90347  2.73739  3.18146  2.89801  2.37887  2.77519  2.98518  4.58477  3.61503
          0.01411  4.66409  5.38644  0.61958  0.77255  0.48576  0.95510
    245   2.80888  4.92898  3.28802  2.86256  4.53862  3.53602  4.05771  3.95843  2.30518  3.55414  4.36918  3.31177  1.23742  3.22301  3.20414  2.39734  2.53182  3.55223  5.76428  4.46098    487 - -
          2.68618  4.42225  2.77519  2.73123  3.46354  2.40513  3.72494  3.29354  2.67741  2.69355  4.24690  2.90347  2.73739  3.18146  2.89801  2.37887  2.77519  2.98518  4.58477  3.61503
          0.01411  4.66409  5.38644  0.61958  0.77255  0.48576  0.95510
    246   3.83176  5.12031  4.98355  4.59292  1.98809  4.68539  2.36045  2.58976  4.43698  3.11293  4.25426  4.41531  4.99966  4.44570  4.49244  4.02001  4.05026  3.51065  4.07592  0.80901    488 - -
          2.68618  4.42225  2.77519  2.73123  3.46354  2.40513  3.72494  3.29354  2.67741  2.69355  4.24690  2.90347  2.73739  3.18146  2.89801  2.37887  2.77519  2.98518  4.58477  3.61503
          0.01411  4.66409  5.38644  0.61958  0.77255  0.48576  0.95510
    247   2.39086  3.34930  4.16819  3.58711  2.82305  2.79394  4.15650  2.71438  3.47626  2.46015  3.37821  3.81009  4.21646  3.70491  3.67480  2.64718  2.98997  2.28390  4.86821  1.83477    489 - -
          2.68618  4.42225  2.77519  2.73123  3.46354  2.40513  3.72494  3.29354  2.67741  2.69355  4.24690  2.90347  2.73739  3.18146  2.89801  2.37887  2.77519  2.98518  4.58477  3.61503
          0.08239  4.66409  2.66418  0.61958  0.77255  0.48576  0.95510
    248   2.73607  4.36736  3.77606  3.20556  3.49548  3.75257  3.03828  1.84785  2.74200  2.57315  3.47833  3.56153  4.13105  3.42054  3.43174  2.66071  2.54266  1.96921  4.96523  3.74748    490 - -
          2.68618  4.42225  2.77519  2.73123  3.46354  2.40513  3.72494  3.29354  2.67741  2.69355  4.24690  2.90347  2.73739  3.18146  2.89801  2.37887  2.77519  2.98518  4.58477  3.61503
          0.01509  4.59680  5.31915  0.61958  0.77255  0.41576  1.07834
    249   2.90305  5.32941  2.43813  2.25069  4.62209  1.51763  3.84565  4.09004  2.31244  3.61383  4.39668  3.04070  4.01930  2.97197  3.14825  2.86667  3.14473  3.69630  5.78525  2.91073    491 - -
          2.68618  4.42225  2.77519  2.73123  3.46354  2.40513  3.72494  3.29354  2.67741  2.69355  4.24690  2.90347  2.73739  3.18146  2.89801  2.37887  2.77519  2.98518  4.58477  3.61503
          0.01411  4.66409  5.38644  0.61958  0.77255  0.48576  0.95510
    250   2.43913  5.11273  3.08186  2.60018  4.45603  3.01073  2.49328  3.89377  2.27795  3.45150  4.24701  3.12141  1.72098  2.97245  3.02804  2.83437  3.07448  3.52349  5.64490  4.29290    492 - -
          2.68618  4.42225  2.77519  2.73123  3.46354  2.40513  3.72494  3.29354  2.67741  2.69355  4.24690  2.90347  2.73739  3.18146  2.89801  2.37887  2.77519  2.98518  4.58477  3.61503
          0.01411  4.66409  5.38644  0.61958  0.77255  0.48576  0.95510
    251   3.05205  4.43594  4.78819  4.20132  2.67211  2.95569  4.53900  1.86684  4.04014  1.07849  3.27233  4.31078  4.55118  4.18430  4.12211  3.54010  3.28381  2.45823  5.02073  3.84336    493 - -
          2.68618  4.42225  2.77519  2.73123  3.46354  2.40513  3.72494  3.29354  2.67741  2.69355  4.24690  2.90347  2.73739  3.18146  2.89801  2.37887  2.77519  2.98518  4.58477  3.61503
          0.01411  4.66409  5.38644  0.61958  0.77255  0.48576  0.95510
    252   1.94969  5.34566  2.37736  2.19042  4.68109  3.53710  3.77292  4.16868  2.07749  3.64622  4.39404  2.14839  3.96449  2.57720  3.03707  2.78445  3.06731  3.73211  5.77908  4.35953    494 - -
          2.68618  4.42225  2.77519  2.73123  3.46354  2.40513  3.72494  3.29354  2.67741  2.69355  4.24690  2.90347  2.73739  3.18146  2.89801  2.37887  2.77519  2.98518  4.58477  3.61503
          0.01411  4.66409  5.38644  0.61958  0.77255  0.48576  0.95510
    253   2.46122  5.33291  2.38976  1.63182  4.67132  3.53660  3.76229  4.15838  2.51747  3.63421  4.37980  2.62193  3.95770  2.57345  2.22790  2.77372  3.05391  3.72085  5.76489  4.34777    495 - -
          2.68618  4.42225  2.77519  2.73123  3.46354  2.40513  3.72494  3.29354  2.67741  2.69355  4.24690  2.90347  2.73739  3.18146  2.89801  2.37887  2.77519  2.98518  4.58477  3.61503
          0.01411  4.66409  5.38644  0.61958  0.77255  0.48576  0.95510
    254   2.45271  5.23639  2.98983  2.07491  4.55852  2.23538  3.74717  4.02782  1.93764  3.53128  4.28778  2.47406  3.94740  2.85474  2.97834  2.75548  3.01734  3.61570  5.68274  3.43960    496 - -
          2.68618  4.42225  2.77519  2.73123  3.46354  2.40513  3.72494  3.29354  2.67741  2.69355  4.24690  2.90347  2.73739  3.18146  2.89801  2.37887  2.77519  2.98518  4.58477  3.61503
          0.01411  4.66409  5.38644  0.61958  0.77255  0.48576  0.95510
    255   2.75059  5.08255  3.07813  2.17689  4.36068  3.55485  2.86092  3.22066  2.16858  3.35869  3.40108  2.71343  3.94637  2.56170  2.99561  2.41550  2.98177  2.90881  5.55739  3.26309    497 - -
          2.68618  4.42225  2.77519  2.73123  3.46354  2.40513  3.72494  3.29354  2.67741  2.69355  4.24690  2.90347  2.73739  3.18146  2.89801  2.37887  2.77519  2.98518  4.58477  3.61503
          0.01411  4.66409  5.38644  0.61958  0.77255  0.48576  0.95510
    256   2.76914  5.18042  3.05445  2.30129  4.49405  2.77528  3.73865  3.95167  2.12983  2.91990  4.23343  3.03721  3.94553  2.84911  2.27942  1.97339  2.69405  3.55487  5.63174  4.25046    498 - -
          2.68618  4.42225  2.77519  2.73123  3.46354  2.40513  3.72494  3.29354  2.67741  2.69355  4.24690  2.90347  2.73739  3.18146  2.89801  2.37887  2.77519  2.98518  4.58477  3.61503
          0.01411  4.66409  5.38644  0.61958  0.77255  0.48576  0.95510
    257   2.77739  5.27768  2.45715  1.90237  4.61804  3.53302  3.73157  4.10051  1.87461  3.57967  4.32191  3.00151  3.93551  2.83172  2.63560  2.43408  2.36775  3.66626  5.71120  4.30260    499 - -
          2.68618  4.42225  2.77519  2.73123  3.46354  2.40513  3.72494  3.29354  2.67741  2.69355  4.24690  2.90347  2.73739  3.18146  2.89801  2.37887  2.77519  2.98518  4.58477  3.61503
          0.01411  4.66409  5.38644  0.61958  0.77255  0.48576  0.95510
    258   2.92899  4.34636  3.09585  3.95218  1.71629  4.08531  4.39881  2.17072  3.81909  1.91309  3.36066  4.11503  4.43289  4.00977  3.95775  3.38706  3.16186  1.76726  4.98288  3.78685    500 - -
          2.68618  4.42225  2.77519  2.73123  3.46354  2.40513  3.72494  3.29354  2.67741  2.69355  4.24690  2.90347  2.73739  3.18146  2.89801  2.37887  2.77519  2.98518  4.58477  3.61503
          0.01411  4.66409  5.38644  0.61958  0.77255  0.48576  0.95510
    259   1.55790  4.25569  4.44047  3.85166  2.51697  3.95273  4.24456  2.61948  3.70628  1.97097  3.33275  3.99153  4.31557  3.89511  3.83349  3.25101  3.05705  2.05304  4.82610  2.82006    501 - -
          2.68740  4.42154  2.77521  2.73096  3.46194  2.40606  3.72664  3.29306  2.67629  2.69477  4.24643  2.90348  2.73678  3.18316  2.89745  2.37929  2.77419  2.98573  4.56857  3.61673
          1.31217  0.92697  1.09358  2.59063  0.07793  0.48576  0.95510
    260   2.86691  5.39144  1.76168  1.58973  4.70722  3.39156  3.74804  4.20033  2.58057  3.68330  4.47048  2.85309  3.90302  2.87780  2.39248  2.79437  3.11893  3.77318  5.82431  4.38344    525 - -
          2.68618  4.42225  2.77519  2.73123  3.46354  2.40513  3.72494  3.29354  2.67741  2.69355  4.24690  2.90347  2.73739  3.18146  2.89801  2.37887  2.77519  2.98518  4.58477  3.61503
          0.02114  4.26296  4.98531  0.61958  0.77255  0.42652  1.05778
    261   2.72959  4.20338  4.19732  3.60988  2.07620  3.83349  2.84909  2.38034  2.87594  2.16259  2.52201  3.81567  4.20100  3.70607  3.66377  3.12011  2.96139  2.20432  4.80790  3.61298    526 - -
          2.68618  4.42225  2.77519  2.73123  3.46354  2.40513  3.72494  3.29354  2.67741  2.69355  4.24690  2.90347  2.73739  3.18146  2.89801  2.37887  2.77519  2.98518  4.58477  3.61503
          0.01562  4.56305  5.28540  0.61958  0.77255  0.66280  0.72444
    262   2.71947  4.13500  4.44213  3.84243  2.67552  3.86013  4.17580  2.13016  3.67616  2.32151  3.25028  3.93886  4.22590  3.85189  2.90164  3.16048  2.59998  1.68974  3.48969  2.87290    527 - -
          2.68618  4.42225  2.77519  2.73123  3.46354  2.40513  3.72494  3.29354  2.67741  2.69355  4.24690  2.90347  2.73739  3.18146  2.89801  2.37887  2.77519  2.98518  4.58477  3.61503
          0.01562  4.56305  5.28540  0.61958  0.77255  0.66280  0.72444
    263   2.76924  5.19575  1.74169  2.44987  4.50902  3.51296  3.73360  3.96960  2.22392  3.48779  4.25438  2.99486  3.92752  2.32411  2.97619  2.74333  2.54395  2.90942  5.65131  4.25898    528 - -
          2.68618  4.42225  2.77519  2.73123  3.46354  2.40513  3.72494  3.29354  2.67741  2.69355  4.24690  2.90347  2.73739  3.18146  2.89801  2.37887  2.77519  2.98518  4.58477  3.61503
          0.01562  4.56305  5.28540  0.61958  0.77255  0.66280  0.72444
    264   2.79872  5.19032  2.57370  2.51674  3.34821  3.56170  3.72867  3.96119  1.55644  3.47103  4.24568  3.04678  3.95570  2.84284  2.02468  2.77875  3.02415  3.57137  5.61687  4.25130    529 - -
          2.68618  4.42225  2.77519  2.73123  3.46354  2.40513  3.72494  3.29354  2.67741  2.69355  4.24690  2.90347  2.73739  3.18146  2.89801  2.37887  2.77519  2.98518  4.58477  3.61503
          0.01562  4.56305  5.28540  0.61958  0.77255  0.66280  0.72444
    265   2.37807  5.15750  2.86539  1.70815  4.63438  2.04083  3.90537  4.09541  2.73574  3.63758  4.42644  3.06937  2.23828  3.04339  3.22735  2.83048  3.12154  3.67172  5.81764  4.43031    530 - -
          2.68618  4.42225  2.77519  2.73123  3.46354  2.40513  3.72494  3.29354  2.67741  2.69355  4.24690  2.90347  2.73739  3.18146  2.89801  2.37887  2.77519  2.98518  4.58477  3.61503
          0.01562  4.56305  5.28540  0.61958  0.77255  0.38911  1.13214
    266   2.12640  4.96330  3.15637  2.59753  4.20647  3.58602  3.78744  3.62281  1.89986  2.76686  3.18169  3.11642  3.97619  2.44069  3.03375  2.54296  2.56980  3.29795  5.46412  4.12965    531 - -
          2.68618  4.42225  2.77519  2.73123  3.46354  2.40513  3.72494  3.29354  2.67741  2.69355  4.24690  2.90347  2.73739  3.18146  2.89801  2.37887  2.77519  2.98518  4.58477  3.61503
          0.01411  4.66409  5.38644  0.61958  0.77255  0.48576  0.95510
    267   2.78793  5.05025  3.14477  2.59008  4.32674  3.59117  3.78567  3.75128  1.97019  2.60817  4.12598  3.11110  3.98577  2.54129  2.96983  1.96721  2.18462  3.40615  5.53715  4.19525    532 - -
          2.68618  4.42225  2.77519  2.73123  3.46354  2.40513  3.72494  3.29354  2.67741  2.69355  4.24690  2.90347  2.73739  3.18146  2.89801  2.37887  2.77519  2.98518  4.58477  3.61503
          0.01411  4.66409  5.38644  0.61958  0.77255  0.48576  0.95510
    268   1.74019  4.89129  2.74188  2.63886  4.11416  3.59787  3.81137  3.52274  2.62959  2.66522  3.97174  3.14939  3.99000  2.97734  2.66003  2.33506  2.98845  3.21656  5.40861  2.97150    533 - -
          2.68618  4.42225  2.77519  2.73123  3.46354  2.40513  3.72494  3.29354  2.67741  2.69355  4.24690  2.90347  2.73739  3.18146  2.89801  2.37887  2.77519  2.98518  4.58477  3.61503
          0.15830  4.66409  1.98793  0.61958  0.77255  0.48576  0.95510
    269   2.79517  5.29678  2.39203  1.74609  4.62323  2.60416  3.73758  4.10760  2.51688  3.59477  4.34982  2.37441  3.92240  2.50437  3.02189  2.74918  3.03363  2.97846  5.73653  4.31696    534 - -
          2.68618  4.42225  2.77519  2.73123  3.46354  2.40513  3.72494  3.29354  2.67741  2.69355  4.24690  2.90347  2.73739  3.18146  2.89801  2.37887  2.77519  2.98518  4.58477  3.61503
          0.01628  4.52207  5.24441  0.61958  0.77255  0.72227  0.66484
    270   1.87263  5.38414  2.09505  2.15067  4.71449  3.48604  3.81684  4.20213  2.64818  3.69675  4.47002  1.98904  3.97212  2.93988  3.17032  2.44381  3.13766  3.77515  5.84848  4.41528    535 - -
          2.68618  4.42225  2.77519  2.73123  3.46354  2.40513  3.72494  3.29354  2.67741  2.69355  4.24690  2.90347  2.73739  3.18146  2.89801  2.37887  2.77519  2.98518  4.58477  3.61503
          0.01628  4.52207  5.24441  0.61958  0.77255  0.72227  0.66484
    271   2.23052  4.42350  4.68533  4.13524  1.53176  4.17530  4.51565  1.65862  3.99572  2.20006  3.36539  4.25965  4.53663  4.17152  4.11656  3.50750  3.27106  2.26481  5.01259  3.74244    536 - -
          2.68618  4.42225  2.77519  2.73123  3.46354  2.40513  3.72494  3.29354  2.67741  2.69355  4.24690  2.90347  2.73739  3.18146  2.89801  2.37887  2.77519  2.98518  4.58477  3.61503
          0.01628  4.52207  5.24441  0.61958  0.77255  0.36202  1.19161
    272   3.09676  4.44536  4.94960  4.37035  2.15946  4.27903  4.46572  1.18989  4.18297  2.18531  3.34103  4.38355  4.60128  4.28749  4.21095  3.60084  3.32686  2.18110  2.84137  3.51708    537 - -
          2.68618  4.42225  2.77519  2.73123  3.46354  2.40513  3.72494  3.29354  2.67741  2.69355  4.24690  2.90347  2.73739  3.18146  2.89801  2.37887  2.77519  2.98518  4.58477  3.61503
          0.01411  4.66409  5.38644  0.61958  0.77255  0.48576  0.95510
    273   2.76176  5.25700  2.48142  1.89944  4.59382  2.90180  3.18956  4.07537  2.46536  3.07963  4.30058  2.70708  3.92634  2.56280  2.95846  2.43108  2.47775  3.64335  5.69401  4.28575    538 - -
          2.68618  4.42225  2.77519  2.73123  3.46354  2.40513  3.72494  3.29354  2.67741  2.69355  4.24690  2.90347  2.73739  3.18146  2.89801  2.37887  2.77519  2.98518  4.58477  3.61503
          0.01411  4.66409  5.38644  0.61958  0.77255  0.48576  0.95510
    274   2.90077  5.22413  3.24323  2.65226  4.55140  3.66792  3.00745  3.01112  1.48796  3.49147  4.28352  3.16222  4.04827  2.90843  2.06534  2.34493  3.11653  3.60917  5.63831  4.31485    539 - -
          2.68618  4.42225  2.77519  2.73123  3.46354  2.40513  3.72494  3.29354  2.67741  2.69355  4.24690  2.90347  2.73739  3.18146  2.89801  2.37887  2.77519  2.98518  4.58477  3.61503
          0.01411  4.66409  5.38644  0.61958  0.77255  0.48576  0.95510
    275   2.87474  4.45295  4.03441  3.44672  3.50428  3.90728  4.17604  2.80890  3.23878  1.89802  1.59982  3.76286  4.27631  3.59226  2.60235  3.18764  2.43667  2.65372  5.04464  3.85017    540 - -
          2.68618  4.42225  2.77519  2.73123  3.46354  2.40513  3.72494  3.29354  2.67741  2.69355  4.24690  2.90347  2.73739  3.18146  2.89801  2.37887  2.77519  2.98518  4.58477  3.61503
          0.01411  4.66409  5.38644  0.61958  0.77255  0.48576  0.95510
    276   3.18258  4.52340  4.94603  4.38829  3.69043  4.46669  4.89212  1.57216  4.26262  1.93784  3.57283  4.54193  4.78854  4.46766  4.40149  3.80176  1.60726  1.57878  5.42909  4.24615    541 - -
          2.68618  4.42225  2.77519  2.73123  3.46354  2.40513  3.72494  3.29354  2.67741  2.69355  4.24690  2.90347  2.73739  3.18146  2.89801  2.37887  2.77519  2.98518  4.58477  3.61503
          0.01411  4.66409  5.38644  0.61958  0.77255  0.48576  0.95510
    277   3.05233  5.12520  3.13791  3.08195  5.14223  1.04128  4.56709  4.74013  3.57286  4.31460  5.15807  1.27235  4.28212  3.79579  4.00166  3.13250  3.50583  4.14299  6.35915  5.04891    542 - -
          2.68618  4.42225  2.77519  2.73123  3.46354  2.40513  3.72494  3.29354  2.67741  2.69355  4.24690  2.90347  2.73739  3.18146  2.89801  2.37887  2.77519  2.98518  4.58477  3.61503
          0.01411  4.66409  5.38644  0.61958  0.77255  0.48576  0.95510
    278   2.82869  5.01388  3.21510  2.66305  2.53304  3.64418  2.67813  3.67652  1.69699  3.25791  4.08837  2.44661  4.03313  2.98919  3.04799  2.85787  3.05753  3.35788  5.29808  3.21751    543 - -
          2.68618  4.42225  2.77519  2.73123  3.46354  2.40513  3.72494  3.29354  2.67741  2.69355  4.24690  2.90347  2.73739  3.18146  2.89801  2.37887  2.77519  2.98518  4.58477  3.61503
          0.01411  4.66409  5.38644  0.61958  0.77255  0.48576  0.95510
    279   3.22245  0.79316  1.52761  3.48328  4.80567  3.77725  4.76460  4.17525  3.83898  3.96323  4.90197  3.86566  4.46018  4.06792  4.21271  3.36474  3.64639  3.80527  6.10119  4.89605    544 - -
          2.68618  4.42225  2.77519  2.73123  3.46354  2.40513  3.72494  3.29354  2.67741  2.69355  4.24690  2.90347  2.73739  3.18146  2.89801  2.37887  2.77519  2.98518  4.58477  3.61503
          0.01411  4.66409  5.38644  0.61958  0.77255  0.48576  0.95510
    280   2.76086  4.62056  3.46726  2.91170  3.17658  3.67505  3.94130  3.17038  2.54101  2.57480  3.74058  3.35793  4.07519  3.20141  3.25709  2.14383  1.57458  2.92085  5.20230  3.93961    545 - -
          2.68618  4.42225  2.77519  2.73123  3.46354  2.40513  3.72494  3.29354  2.67741  2.69355  4.24690  2.90347  2.73739  3.18146  2.89801  2.37887  2.77519  2.98518  4.58477  3.61503
          0.01411  4.66409  5.38644  0.61958  0.77255  0.48576  0.95510
    281   3.25512  4.68420  4.53147  4.02100  1.70805  4.25361  3.01898  2.30991  3.89876  2.80920  3.81210  2.99921  4.60316  4.05144  4.05482  3.55470  3.48262  2.99320  4.32103  1.34709    546 - -
          2.68618  4.42225  2.77519  2.73123  3.46354  2.40513  3.72494  3.29354  2.67741  2.69355  4.24690  2.90347  2.73739  3.18146  2.89801  2.37887  2.77519  2.98518  4.58477  3.61503
          0.01411  4.66409  5.38644  0.61958  0.77255  0.48576  0.95510
    282   3.00293  4.47800  4.31947  2.60103  1.82287  4.06335  4.14501  2.85508  3.65826  1.41420  3.49230  3.97226  4.41825  3.86800  3.84995  3.35535  3.23252  2.70977  4.66779  2.56842    547 - -
          2.68618  4.42225  2.77519  2.73123  3.46354  2.40513  3.72494  3.29354  2.67741  2.69355  4.24690  2.90347  2.73739  3.18146  2.89801  2.37887  2.77519  2.98518  4.58477  3.61503
          0.01411  4.66409  5.38644  0.61958  0.77255  0.48576  0.95510
    283   2.77551  4.71453  3.47329  2.96065  4.07153  3.61400  4.03425  3.39104  2.52572  3.10642  3.97628  3.38846  1.51995  3.25954  3.25923  2.91020  2.18726  2.39520  5.43169  4.16644    548 - -
          2.68618  4.42225  2.77519  2.73123  3.46354  2.40513  3.72494  3.29354  2.67741  2.69355  4.24690  2.90347  2.73739  3.18146  2.89801  2.37887  2.77519  2.98518  4.58477  3.61503
          0.01411  4.66409  5.38644  0.61958  0.77255  0.48576  0.95510
    284   2.57069  5.47051  2.00640  1.75782  4.79961  2.62193  3.84378  4.29777  2.32937  3.76970  4.52783  2.12925  4.01419  2.95761  3.17329  2.86357  3.17026  3.85492  5.90293  4.46245    549 - -
          2.68618  4.42225  2.77519  2.73123  3.46354  2.40513  3.72494  3.29354  2.67741  2.69355  4.24690  2.90347  2.73739  3.18146  2.89801  2.37887  2.77519  2.98518  4.58477  3.61503
          0.01411  4.66409  5.38644  0.61958  0.77255  0.48576  0.95510
    285   3.39536  5.89004  2.63698  0.63905  5.19808  3.66847  4.17069  4.73776  3.04402  4.20381  5.08261  3.15001  4.28035  2.68200  3.51461  3.28634  3.67733  4.32472  6.31320  4.86653    550 - -
          2.68618  4.42225  2.77519  2.73123  3.46354  2.40513  3.72494  3.29354  2.67741  2.69355  4.24690  2.90347  2.73739  3.18146  2.89801  2.37887  2.77519  2.98518  4.58477  3.61503
          0.01411  4.66409  5.38644  0.61958  0.77255  0.48576  0.95510
    286   2.75980  5.06009  3.10207  2.54465  3.47519  3.56742  3.76124  3.76496  1.85415  3.33159  4.12248  2.69826  3.29660  2.89101  2.60820  2.33146  2.99039  3.41048  5.53697  2.59219    551 - -
          2.68618  4.42225  2.77519  2.73123  3.46354  2.40513  3.72494  3.29354  2.67741  2.69355  4.24690  2.90347  2.73739  3.18146  2.89801  2.37887  2.77519  2.98518  4.58477  3.61503
          0.01411  4.66409  5.38644  0.61958  0.77255  0.48576  0.95510
    287   3.18262  5.15388  3.80332  3.11637  4.47212  3.93586  3.95132  3.74095  1.89385  3.37415  4.26173  3.51867  4.30024  3.11891  1.43315  3.25453  3.37415  1.61778  5.58123  4.38487    552 - -
          2.68618  4.42225  2.77519  2.73123  3.46354  2.40513  3.72494  3.29354  2.67741  2.69355  4.24690  2.90347  2.73739  3.18146  2.89801  2.37887  2.77519  2.98518  4.58477  3.61503
          0.01411  4.66409  5.38644  0.61958  0.77255  0.48576  0.95510
    288   1.16798  4.65802  4.44887  4.03035  3.79158  3.92831  4.75831  2.84159  3.89991  1.24857  3.70977  4.18107  4.49650  4.18661  4.10430  3.34815  3.38605  2.73208  5.52543  4.33682    553 - -
          2.68618  4.42225  2.77519  2.73123  3.46354  2.40513  3.72494  3.29354  2.67741  2.69355  4.24690  2.90347  2.73739  3.18146  2.89801  2.37887  2.77519  2.98518  4.58477  3.61503
          0.01411  4.66409  5.38644  0.61958  0.77255  0.48576  0.95510
    289   1.88418  4.56631  3.99392  3.75731  4.92023  3.33186  4.81105  4.35780  3.83951  4.03939  4.84259  3.81162  0.82993  4.09693  4.12104  2.13765  3.14202  3.70806  6.25103  5.06959    554 - -
          2.68618  4.42225  2.77519  2.73123  3.46354  2.40513  3.72494  3.29354  2.67741  2.69355  4.24690  2.90347  2.73739  3.18146  2.89801  2.37887  2.77519  2.98518  4.58477  3.61503
          0.01411  4.66409  5.38644  0.61958  0.77255  0.48576  0.95510
    290   3.95662  5.78615  4.18054  3.72569  5.37433  4.26719  4.50699  4.88695  0.31797  4.29853  5.27597  4.08794  4.75895  3.69549  2.95410  3.98323  4.17603  4.57153  6.13214  5.10807    555 - -
          2.68618  4.42225  2.77519  2.73123  3.46354  2.40513  3.72494  3.29354  2.67741  2.69355  4.24690  2.90347  2.73739  3.18146  2.89801  2.37887  2.77519  2.98518  4.58477  3.61503
          0.01411  4.66409  5.38644  0.61958  0.77255  0.48576  0.95510
    291   2.37724  5.11456  3.03247  2.61163  4.52912  3.54229  1.96293  3.99563  2.68578  3.54854  4.33923  1.96607  4.01895  3.03390  3.15182  2.01289  3.10009  3.59634  5.72785  4.35764    556 - -
          2.68618  4.42225  2.77519  2.73123  3.46354  2.40513  3.72494  3.29354  2.67741  2.69355  4.24690  2.90347  2.73739  3.18146  2.89801  2.37887  2.77519  2.98518  4.58477  3.61503
          0.01411  4.66409  5.38644  0.61958  0.77255  0.48576  0.95510
    292   2.06347  4.52925  4.15323  3.84359  4.88810  3.31943  4.82190  4.29702  3.84994  3.99851  4.79880  3.84399  4.10827  4.10940  4.12460  0.72545  2.09439  3.65766  6.22461  5.05443    557 - -
          2.68618  4.42225  2.77519  2.73123  3.46354  2.40513  3.72494  3.29354  2.67741  2.69355  4.24690  2.90347  2.73739  3.18146  2.89801  2.37887  2.77519  2.98518  4.58477  3.61503
          0.01411  4.66409  5.38644  0.61958  0.77255  0.48576  0.95510
    293   3.04450  4.57872  4.19935  3.68045  3.15798  4.04754  4.17792  2.93527  3.54410  1.39293  3.57212  3.93182  2.01677  3.81895  3.77027  3.35668  3.28634  2.80103  4.77287  2.04795    558 - -
          2.68618  4.42225  2.77519  2.73123  3.46354  2.40513  3.72494  3.29354  2.67741  2.69355  4.24690  2.90347  2.73739  3.18146  2.89801  2.37887  2.77519  2.98518  4.58477  3.61503
          0.01411  4.66409  5.38644  0.61958  0.77255  0.48576  0.95510
    294   2.79841  3.19848  4.47054  3.88234  3.34953  3.92826  4.28609  1.96303  3.72991  1.57299  3.35375  4.00507  4.30780  3.92207  3.84929  2.78891  2.02600  2.38008  4.88670  3.70247    559 - -
          2.68618  4.42225  2.77519  2.73123  3.46354  2.40513  3.72494  3.29354  2.67741  2.69355  4.24690  2.90347  2.73739  3.18146  2.89801  2.37887  2.77519  2.98518  4.58477  3.61503
          0.01411  4.66409  5.38644  0.61958  0.77255  0.48576  0.95510
    295   1.13341  4.73324  4.05092  3.68837  3.35121  3.80531  4.28317  3.46214  3.62981  3.14359  4.14537  3.89321  4.38819  3.92768  3.88628  3.21992  3.37023  3.20933  4.93802  1.41058    560 - -
          2.68618  4.42225  2.77519  2.73123  3.46354  2.40513  3.72494  3.29354  2.67741  2.69355  4.24690  2.90347  2.73739  3.18146  2.89801  2.37887  2.77519  2.98518  4.58477  3.61503
          0.01411  4.66409  5.38644  0.61958  0.77255  0.48576  0.95510
    296   2.76327  5.00980  3.11582  1.65296  3.28818  3.57655  3.78135  3.68523  2.56785  3.27134  2.97283  3.09611  3.97084  2.28668  3.03406  2.33627  2.99513  3.34941  5.50038  4.15319    561 - -
          2.68618  4.42225  2.77519  2.73123  3.46354  2.40513  3.72494  3.29354  2.67741  2.69355  4.24690  2.90347  2.73739  3.18146  2.89801  2.37887  2.77519  2.98518  4.58477  3.61503
          0.01411  4.66409  5.38644  0.61958  0.77255  0.48576  0.95510
    297   2.77511  5.03158  3.14427  1.98483  4.29214  3.58847  3.77596  2.83357  1.82856  3.29497  3.21966  3.10396  3.97717  2.91299  2.43664  2.79253  3.00395  3.37601  5.51319  3.33935    562 - -
          2.68618  4.42225  2.77519  2.73123  3.46354  2.40513  3.72494  3.29354  2.67741  2.69355  4.24690  2.90347  2.73739  3.18146  2.89801  2.37887  2.77519  2.98518  4.58477  3.61503
          0.01411  4.66409  5.38644  0.61958  0.77255  0.48576  0.95510
    298   4.66110  5.62737  5.51178  5.42544  0.56882  5.17200  3.86893  4.20988  5.21198  3.37035  4.74332  4.73688  5.43561  4.89897  5.03475  4.58771  4.86207  4.17773  3.94663  1.41585    563 - -
          2.68618  4.42225  2.77519  2.73123  3.46354  2.40513  3.72494  3.29354  2.67741  2.69355  4.24690  2.90347  2.73739  3.18146  2.89801  2.37887  2.77519  2.98518  4.58477  3.61503
          0.01411  4.66409  5.38644  0.61958  0.77255  0.48576  0.95510
    299   2.83017  4.40548  3.97829  3.41112  3.55485  3.88500  4.18924  2.10797  3.33546  2.28230  3.52379  2.33818  4.26256  3.61334  3.62209  3.15816  1.86922  1.99795  5.06670  3.85315    564 - -
          2.68618  4.42225  2.77519  2.73123  3.46354  2.40513  3.72494  3.29354  2.67741  2.69355  4.24690  2.90347  2.73739  3.18146  2.89801  2.37887  2.77519  2.98518  4.58477  3.61503
          0.01411  4.66409  5.38644  0.61958  0.77255  0.48576  0.95510
    300   2.15228  4.32436  3.99841  2.63629  3.43562  3.83372  4.12245  2.74264  3.33198  2.19328  3.43291  3.72056  4.20806  3.59509  3.58599  3.10774  3.00748  1.58239  3.02344  3.72700    565 - -
          2.68618  4.42225  2.77519  2.73123  3.46354  2.40513  3.72494  3.29354  2.67741  2.69355  4.24690  2.90347  2.73739  3.18146  2.89801  2.37887  2.77519  2.98518  4.58477  3.61503
          0.01411  4.66409  5.38644  0.61958  0.77255  0.48576  0.95510
    301   3.34368  4.68043  5.07357  4.50953  3.18369  4.53251  4.66240  1.77005  4.32961  1.10243  3.30093  4.58913  4.80544  4.42790  4.38321  3.86270  3.56859  2.58350  4.98803  1.89840    566 - -
          2.68618  4.42225  2.77519  2.73123  3.46354  2.40513  3.72494  3.29354  2.67741  2.69355  4.24690  2.90347  2.73739  3.18146  2.89801  2.37887  2.77519  2.98518  4.58477  3.61503
          0.01411  4.66409  5.38644  0.61958  0.77255  0.48576  0.95510
    302   2.77984  4.86665  3.27219  2.99598  4.76310  3.44920  4.28685  4.21679  3.16297  3.82650  4.63360  1.07513  4.10255  3.47382  3.58233  2.30963  1.91123  3.71044  6.01801  4.70589    567 - -
          2.68618  4.42225  2.77519  2.73123  3.46354  2.40513  3.72494  3.29354  2.67741  2.69355  4.24690  2.90347  2.73739  3.18146  2.89801  2.37887  2.77519  2.98518  4.58477  3.61503
          0.01411  4.66409  5.38644  0.61958  0.77255  0.48576  0.95510
    303   2.91678  5.42795  2.42701  1.34447  4.77182  3.57388  3.81862  4.25418  1.88828  3.72159  4.48149  3.03669  4.01783  2.92900  2.56357  2.86297  3.15230  3.82057  5.84369  4.43361    568 - -
          2.68618  4.42225  2.77519  2.73123  3.46354  2.40513  3.72494  3.29354  2.67741  2.69355  4.24690  2.90347  2.73739  3.18146  2.89801  2.37887  2.77519  2.98518  4.58477  3.61503
          0.01411  4.66409  5.38644  0.61958  0.77255  0.48576  0.95510
    304   3.89025  5.10980  5.78474  5.21271  2.53714  5.25557  5.48728  1.67409  5.07582  0.67927  3.13376  5.38855  5.30501  4.95830  5.03197  4.64064  4.09530  2.69653  5.52055  4.46904    569 - -
          2.68618  4.42225  2.77519  2.73123  3.46354  2.40513  3.72494  3.29354  2.67741  2.69355  4.24690  2.90347  2.73739  3.18146  2.89801  2.37887  2.77519  2.98518  4.58477  3.61503
          0.01411  4.66409  5.38644  0.61958  0.77255  0.48576  0.95510
    305   2.75348  4.61187  3.46485  2.91364  3.01781  3.66776  3.94693  2.69121  2.88704  2.86358  3.73953  1.94910  4.07246  3.20952  3.28362  2.38512  2.00986  2.91356  5.20156  3.93743    570 - -
          2.68618  4.42225  2.77519  2.73123  3.46354  2.40513  3.72494  3.29354  2.67741  2.69355  4.24690  2.90347  2.73739  3.18146  2.89801  2.37887  2.77519  2.98518  4.58477  3.61503
          0.01411  4.66409  5.38644  0.61958  0.77255  0.48576  0.95510
    306   2.85719  5.22614  3.04644  2.57880  4.62737  3.57561  3.83592  4.08139  1.76694  3.59469  4.37089  1.65471  4.01673  2.95558  2.98205  2.43846  2.45079  3.67210  5.74571  4.37748    571 - -
          2.68618  4.42225  2.77519  2.73123  3.46354  2.40513  3.72494  3.29354  2.67741  2.69355  4.24690  2.90347  2.73739  3.18146  2.89801  2.37887  2.77519  2.98518  4.58477  3.61503
          0.29448  4.66409  1.40385  0.61958  0.77255  0.48576  0.95510
    307   3.11151  4.43449  4.88555  4.33644  3.61343  4.43262  4.87896  1.60048  4.21888  1.80210  3.47016  4.50360  4.74002  4.43101  4.36783  3.77560  2.55355  1.20524  5.40326  4.21981    572 - -
          2.68626  4.42233  2.77528  2.73132  3.46362  2.40521  3.72503  3.29362  2.67749  2.69363  4.24698  2.90355  2.73748  3.18155  2.89758  2.37864  2.77528  2.98527  4.58485  3.61406
          0.15676  1.97289  5.11059  0.95401  0.48644  0.68849  0.69782
    308   2.74294  5.01979  3.10309  2.53283  4.29966  3.54259  3.71134  3.72386  2.03096  2.75616  4.08418  3.05193  3.92934  2.32666  2.27758  2.27943  2.96839  2.79347  5.48384  4.14634    576 - -
          2.68618  4.42225  2.77519  2.73123  3.46354  2.40513  3.72494  3.29354  2.67741  2.69355  4.24690  2.90347  2.73739  3.18146  2.89801  2.37887  2.77519  2.98518  4.58477  3.61503
          0.01714  4.47052  5.19286  0.61958  0.77255  0.50122  0.93087
    309   3.22749  4.57579  4.93233  4.37195  3.15229  4.41082  4.54729  1.44169  4.19498  1.49185  3.32290  4.45617  4.70598  4.32423  4.26834  3.73759  3.45608  2.44839  4.90939  1.86408    577 - -
          2.68618  4.42225  2.77519  2.73123  3.46354  2.40513  3.72494  3.29354  2.67741  2.69355  4.24690  2.90347  2.73739  3.18146  2.89801  2.37887  2.77519  2.98518  4.58477  3.61503
          0.01524  4.58715  5.30949  0.61958  0.77255  0.62488  0.76642
    310   2.74701  4.60863  3.43438  2.86508  3.77104  3.66643  3.88711  2.02692  2.29729  2.82978  3.70372  2.78403  4.04811  3.14125  2.49623  2.89956  2.97649  2.56173  5.16304  2.84938    578 - -
          2.68618  4.42225  2.77519  2.73123  3.46354  2.40513  3.72494  3.29354  2.67741  2.69355  4.24690  2.90347  2.73739  3.18146  2.89801  2.37887  2.77519  2.98518  4.58477  3.61503
          0.01524  4.58715  5.30949  0.61958  0.77255  0.40767  1.09421
    311   2.77456  4.62783  2.84433  2.89566  3.79401  3.69341  3.94231  2.10672  2.88049  2.08853  3.72722  2.27910  4.08387  3.20187  3.28058  2.93360  2.41187  2.87048  5.20391  3.94180    579 - -
          2.68618  4.42225  2.77519  2.73123  3.46354  2.40513  3.72494  3.29354  2.67741  2.69355  4.24690  2.90347  2.73739  3.18146  2.89801  2.37887  2.77519  2.98518  4.58477  3.61503
          0.01411  4.66409  5.38644  0.61958  0.77255  0.48576  0.95510
    312   2.83102  5.25359  2.15251  1.93643  4.55510  3.54972  3.79417  4.01655  2.57810  2.35680  4.31377  2.59298  3.97838  2.91272  3.07369  2.80304  2.17608  3.62086  5.71273  4.31575    580 - -
          2.68618  4.42225  2.77519  2.73123  3.46354  2.40513  3.72494  3.29354  2.67741  2.69355  4.24690  2.90347  2.73739  3.18146  2.89801  2.37887  2.77519  2.98518  4.58477  3.61503
          0.31533  4.66409  1.34315  0.61958  0.77255  0.48576  0.95510
    313   2.73937  5.05110  2.89885  1.80373  4.35270  2.28699  3.72053  3.78025  2.17521  3.34583  4.14434  2.98461  3.90258  2.85462  2.94069  2.73639  2.97937  2.70109  5.54532  4.18369    581 - -
          2.68618  4.42225  2.77519  2.73123  3.46354  2.40513  3.72494  3.29354  2.67741  2.69355  4.24690  2.90347  2.73739  3.18146  2.89801  2.37887  2.77519  2.98518  4.58477  3.61503
          0.01902  4.36778  5.09013  0.61958  0.77255  0.48445  0.95721
    314   2.72056  5.06601  2.71131  2.48084  4.34865  2.92282  3.71615  3.79325  2.48176  3.34460  3.31915  2.62654  3.06717  2.01226  2.96050  2.71737  2.95211  3.42317  3.25981  4.16814    582 - -
          2.68618  4.42225  2.77519  2.73123  3.46354  2.40513  3.72494  3.29354  2.67741  2.69355  4.24690  2.90347  2.73739  3.18146  2.89801  2.37887  2.77519  2.98518  4.58477  3.61503
          0.01565  4.56088  5.28323  0.61958  0.77255  0.66610  0.72094
    315   2.72703  4.43103  3.64433  3.07898  2.67351  2.02046  3.96646  2.93690  3.01154  2.64920  3.54651  3.46821  4.09233  3.32161  2.84289  2.95954  2.21320  2.71333  3.36065  3.73930    583 - -
          2.68618  4.42225  2.77519  2.73123  3.46354  2.40513  3.72494  3.29354  2.67741  2.69355  4.24690  2.90347  2.73739  3.18146  2.89801  2.37887  2.77519  2.98518  4.58477  3.61503
          0.01565  4.56088  5.28323  0.61958  0.77255  0.38755  1.13544
    316   2.51683  5.15271  3.03933  1.75555  4.45566  2.75467  3.75372  2.91285  1.96563  3.44196  4.21401  3.04279  3.95049  2.87021  2.98677  2.50487  3.00313  3.52159  5.61965  4.24114    584 - -
          2.68618  4.42225  2.77519  2.73123  3.46354  2.40513  3.72494  3.29354  2.67741  2.69355  4.24690  2.90347  2.73739  3.18146  2.89801  2.37887  2.77519  2.98518  4.58477  3.61503
          0.01411  4.66409  5.38644  0.61958  0.77255  0.48576  0.95510
    317   2.77520  5.26155  2.98360  2.10631  4.59660  2.95271  3.73334  4.07525  2.12931  3.56184  4.30767  2.48272  3.23750  2.49480  2.96271  2.73989  2.02781  3.64738  5.69943  4.29417    585 - -
          2.68618  4.42225  2.77519  2.73123  3.46354  2.40513  3.72494  3.29354  2.67741  2.69355  4.24690  2.90347  2.73739  3.18146  2.89801  2.37887  2.77519  2.98518  4.58477  3.61503
          0.01411  4.66409  5.38644  0.61958  0.77255  0.48576  0.95510
    318   2.30829  5.15961  3.05224  2.49469  4.46462  3.54757  3.73598  3.16428  2.02185  3.44600  4.21181  2.50199  3.93947  2.39619  2.44123  2.46269  2.98845  3.52872  5.61551  3.45785    586 - -
          2.68618  4.42225  2.77519  2.73123  3.46354  2.40513  3.72494  3.29354  2.67741  2.69355  4.24690  2.90347  2.73739  3.18146  2.89801  2.37887  2.77519  2.98518  4.58477  3.61503
          0.01411  4.66409  5.38644  0.61958  0.77255  0.48576  0.95510
    319   2.48441  4.40090  3.76082  2.54535  2.41765  3.76528  4.03049  2.11849  2.62485  2.31187  3.50754  3.55772  3.33124  3.41648  3.44830  3.02018  2.98541  2.66678  4.99181  3.07001    587 - -
          2.68618  4.42225  2.77519  2.73123  3.46354  2.40513  3.72494  3.29354  2.67741  2.69355  4.24690  2.90347  2.73739  3.18146  2.89801  2.37887  2.77519  2.98518  4.58477  3.61503
          0.01411  4.66409  5.38644  0.61958  0.77255  0.48576  0.95510
    320   2.91369  2.81465  4.79478  4.19571  1.82323  4.08002  4.34163  2.23986  3.99897  1.52581  3.27861  4.20674  4.42508  4.11998  4.02449  3.39344  3.14413  2.46215  4.78631  2.81625    588 - -
          2.68618  4.42225  2.77519  2.73123  3.46354  2.40513  3.72494  3.29354  2.67741  2.69355  4.24690  2.90347  2.73739  3.18146  2.89801  2.37887  2.77519  2.98518  4.58477  3.61503
          0.01411  4.66409  5.38644  0.61958  0.77255  0.48576  0.95510
    321   2.82639  5.33536  2.03116  2.18432  4.66966  3.53584  3.77206  4.15594  2.15214  3.63673  4.38540  2.66904  3.96262  2.87766  3.03951  1.99807  2.38836  3.72149  5.77224  4.35375    589 - -
          2.68618  4.42225  2.77519  2.73123  3.46354  2.40513  3.72494  3.29354  2.67741  2.69355  4.24690  2.90347  2.73739  3.18146  2.89801  2.37887  2.77519  2.98518  4.58477  3.61503
          0.01411  4.66409  5.38644  0.61958  0.77255  0.48576  0.95510
    322   2.52290  5.22281  2.70759  2.05633  4.55051  2.67554  3.72285  2.96909  1.96556  3.52040  4.26872  3.00652  3.92676  2.82556  2.58808  2.49657  2.98653  3.60421  5.66580  4.26590    590 - -
          2.68618  4.42225  2.77519  2.73123  3.46354  2.40513  3.72494  3.29354  2.67741  2.69355  4.24690  2.90347  2.73739  3.18146  2.89801  2.37887  2.77519  2.98518  4.58477  3.61503
          0.01411  4.66409  5.38644  0.61958  0.77255  0.48576  0.95510
    323   2.34028  5.29386  2.58340  1.88717  4.63425  3.52989  3.73710  4.12012  1.94608  3.59677  4.33788  2.46305  3.93749  2.52297  2.97856  2.74302  2.69823  3.68240  5.72718  4.31351    591 - -
          2.68618  4.42225  2.77519  2.73123  3.46354  2.40513  3.72494  3.29354  2.67741  2.69355  4.24690  2.90347  2.73739  3.18146  2.89801  2.37887  2.77519  2.98518  4.58477  3.61503
          0.01411  4.66409  5.38644  0.61958  0.77255  0.48576  0.95510
    324   2.75104  4.95617  2.72245  2.02699  4.19517  3.58121  3.78492  3.11762  2.58401  2.59712  3.35555  3.11087  3.97120  2.31641  3.04826  2.78411  2.60060  3.28824  5.45786  2.99883    592 - -
          2.68618  4.42225  2.77519  2.73123  3.46354  2.40513  3.72494  3.29354  2.67741  2.69355  4.24690  2.90347  2.73739  3.18146  2.89801  2.37887  2.77519  2.98518  4.58477  3.61503
          0.01411  4.66409  5.38644  0.61958  0.77255  0.48576  0.95510
    325   3.32392  5.38129  3.88666  3.14282  4.73860  4.01020  3.92815  4.07223  1.11989  1.84681  4.44385  3.53877  4.35196  3.07076  1.92945  3.34563  3.48609  3.79141  5.68775  4.51414    593 - -
          2.68618  4.42225  2.77519  2.73123  3.46354  2.40513  3.72494  3.29354  2.67741  2.69355  4.24690  2.90347  2.73739  3.18146  2.89801  2.37887  2.77519  2.98518  4.58477  3.61503
          0.01411  4.66409  5.38644  0.61958  0.77255  0.48576  0.95510
    326   2.54994  5.34557  2.94767  2.00810  4.68907  3.56218  3.77565  4.16710  2.01205  3.64195  4.39515  2.18685  3.98216  1.87095  2.96636  2.80733  3.08345  3.73714  5.76870  4.36616    594 - -
          2.68618  4.42225  2.77519  2.73123  3.46354  2.40513  3.72494  3.29354  2.67741  2.69355  4.24690  2.90347  2.73739  3.18146  2.89801  2.37887  2.77519  2.98518  4.58477  3.61503
          0.01411  4.66409  5.38644  0.61958  0.77255  0.48576  0.95510
    327   2.25173  5.16533  3.05762  1.96604  4.46999  3.55786  3.74659  3.92191  1.88226  2.57738  4.21979  3.04555  3.95206  2.54359  2.95173  2.75955  2.69266  3.53417  5.62052  4.24411    595 - -
          2.68618  4.42225  2.77519  2.73123  3.46354  2.40513  3.72494  3.29354  2.67741  2.69355  4.24690  2.90347  2.73739  3.18146  2.89801  2.37887  2.77519  2.98518  4.58477  3.61503
          0.01411  4.66409  5.38644  0.61958  0.77255  0.48576  0.95510
    328   3.82671  5.03826  5.73765  5.21586  3.55479  5.27426  5.69003  1.04291  5.07314  0.98941  3.31154  5.41740  5.37168  5.08971  5.10404  4.69484  4.05571  2.31009  5.76702  4.72388    596 - -
          2.68618  4.42225  2.77519  2.73123  3.46354  2.40513  3.72494  3.29354  2.67741  2.69355  4.24690  2.90347  2.73739  3.18146  2.89801  2.37887  2.77519  2.98518  4.58477  3.61503
          0.01411  4.66409  5.38644  0.61958  0.77255  0.48576  0.95510
    329   3.02518  4.38188  4.93643  4.32997  2.14353  4.21453  4.52509  1.97053  4.13534  1.40917  2.71992  4.35803  4.53345  4.23364  4.14959  3.53226  3.25288  2.20665  4.95086  2.64118    597 - -
          2.68618  4.42225  2.77519  2.73123  3.46354  2.40513  3.72494  3.29354  2.67741  2.69355  4.24690  2.90347  2.73739  3.18146  2.89801  2.37887  2.77519  2.98518  4.58477  3.61503
          0.01411  4.66409  5.38644  0.61958  0.77255  0.48576  0.95510
    330   3.41577  6.14536  1.09487  1.59227  5.41267  3.58628  4.17792  4.98338  3.26946  4.42373  5.28559  1.79439  4.24122  3.34633  3.93270  3.25748  3.71447  4.50869  6.56682  4.98456    598 - -
          2.68618  4.42225  2.77519  2.73123  3.46354  2.40513  3.72494  3.29354  2.67741  2.69355  4.24690  2.90347  2.73739  3.18146  2.89801  2.37887  2.77519  2.98518  4.58477  3.61503
          0.01411  4.66409  5.38644  0.61958  0.77255  0.48576  0.95510
    331   2.75686  4.97963  2.30655  2.14775  3.25549  2.77223  3.20283  3.64420  2.58117  2.37771  4.04888  3.10350  3.97120  2.93036  3.04816  2.78438  2.98849  3.31491  5.47096  3.16353    599 - -
          2.68618  4.42225  2.77519  2.73123  3.46354  2.40513  3.72494  3.29354  2.67741  2.69355  4.24690  2.90347  2.73739  3.18146  2.89801  2.37887  2.77519  2.98518  4.58477  3.61503
          0.01411  4.66409  5.38644  0.61958  0.77255  0.48576  0.95510
    332   2.07920  4.37107  4.26583  3.70951  3.51584  3.91062  4.33833  2.62851  3.60151  1.46293  3.48280  3.93310  2.78733  3.84484  3.81419  3.22452  3.11177  1.81073  5.07573  3.88470    600 - -
          2.68618  4.42225  2.77519  2.73123  3.46354  2.40513  3.72494  3.29354  2.67741  2.69355  4.24690  2.90347  2.73739  3.18146  2.89801  2.37887  2.77519  2.98518  4.58477  3.61503
          0.01411  4.66409  5.38644  0.61958  0.77255  0.48576  0.95510
    333   2.80884  4.22480  4.50027  3.90537  1.75092  3.94730  4.23823  2.16644  2.88926  2.08814  3.31012  4.01149  4.30846  3.92001  3.84332  3.24788  3.04054  2.15366  4.79341  2.63052    601 - -
          2.68618  4.42225  2.77519  2.73123  3.46354  2.40513  3.72494  3.29354  2.67741  2.69355  4.24690  2.90347  2.73739  3.18146  2.89801  2.37887  2.77519  2.98518  4.58477  3.61503
          0.01411  4.66409  5.38644  0.61958  0.77255  0.48576  0.95510
    334   3.03525  5.40462  3.26231  2.40471  4.80318  3.73168  3.82886  4.22370  1.14177  3.67804  4.46996  3.21406  4.12375  2.94215  2.36813  2.15251  3.24330  3.83249  5.76644  4.46181    602 - -
          2.68618  4.42225  2.77519  2.73123  3.46354  2.40513  3.72494  3.29354  2.67741  2.69355  4.24690  2.90347  2.73739  3.18146  2.89801  2.37887  2.77519  2.98518  4.58477  3.61503
          0.01411  4.66409  5.38644  0.61958  0.77255  0.48576  0.95510
    335   2.42303  5.22069  3.03007  2.28979  4.54875  3.54096  3.72557  4.01858  1.86589  3.51611  4.26724  2.63943  3.93370  2.52764  2.57202  2.73453  2.27765  3.12223  5.66144  4.26728    603 - -
          2.68618  4.42225  2.77519  2.73123  3.46354  2.40513  3.72494  3.29354  2.67741  2.69355  4.24690  2.90347  2.73739  3.18146  2.89801  2.37887  2.77519  2.98518  4.58477  3.61503
          0.01411  4.66409  5.38644  0.61958  0.77255  0.48576  0.95510
    336   2.76775  5.22323  3.00643  2.22408  4.54566  2.96002  3.19012  4.01615  2.03279  3.51795  4.27123  2.28088  3.93640  2.83902  2.96243  2.30013  2.99934  3.60220  5.66771  2.72902    604 - -
          2.68618  4.42225  2.77519  2.73123  3.46354  2.40513  3.72494  3.29354  2.67741  2.69355  4.24690  2.90347  2.73739  3.18146  2.89801  2.37887  2.77519  2.98518  4.58477  3.61503
          0.01411  4.66409  5.38644  0.61958  0.77255  0.48576  0.95510
    337   2.96816  5.29561  3.31284  2.71583  4.68878  3.70708  3.81676  4.10696  1.53546  3.59113  4.38356  3.21260  4.09426  2.93291  1.80595  2.35063  2.26423  3.72476  5.70503  4.40051    605 - -
          2.68618  4.42225  2.77519  2.73123  3.46354  2.40513  3.72494  3.29354  2.67741  2.69355  4.24690  2.90347  2.73739  3.18146  2.89801  2.37887  2.77519  2.98518  4.58477  3.61503
          0.01411  4.66409  5.38644  0.61958  0.77255  0.48576  0.95510
    338   2.85849  4.94246  3.30463  2.27250  4.16097  3.68538  3.86533  3.49821  1.59883  1.95634  4.00903  3.24287  4.07345  3.03639  2.97308  2.92169  3.08369  2.69808  5.44754  4.15432    606 - -
          2.68618  4.42225  2.77519  2.73123  3.46354  2.40513  3.72494  3.29354  2.67741  2.69355  4.24690  2.90347  2.73739  3.18146  2.89801  2.37887  2.77519  2.98518  4.58477  3.61503
          0.01411  4.66409  5.38644  0.61958  0.77255  0.48576  0.95510
    339   2.76064  4.67024  3.38869  2.47595  3.84604  2.93358  3.89919  2.56137  2.33669  2.89867  3.76618  3.29936  4.05382  3.13535  3.21085  2.89473  2.18498  2.02246  5.22995  3.95883    607 - -
          2.68618  4.42225  2.77519  2.73123  3.46354  2.40513  3.72494  3.29354  2.67741  2.69355  4.24690  2.90347  2.73739  3.18146  2.89801  2.37887  2.77519  2.98518  4.58477  3.61503
          0.01411  4.66409  5.38644  0.61958  0.77255  0.48576  0.95510
    340   2.39212  4.61628  3.43827  2.87703  3.03735  3.67536  3.91490  3.15555  2.51980  2.84332  3.71560  3.33243  2.93537  3.17216  3.24884  2.61553  2.07009  2.90738  5.18064  2.49800    608 - -
          2.68618  4.42225  2.77519  2.73123  3.46354  2.40513  3.72494  3.29354  2.67741  2.69355  4.24690  2.90347  2.73739  3.18146  2.89801  2.37887  2.77519  2.98518  4.58477  3.61503
          0.07719  4.66409  2.73558  0.61958  0.77255  0.48576  0.95510
    341   2.28897  4.98116  3.12266  2.56219  4.23510  3.56271  3.75757  2.80145  1.97319  3.24453  4.04958  3.08397  3.95241  2.40027  2.58958  2.41041  2.97341  2.87603  5.47194  4.13162    609 - -
          2.68618  4.42225  2.77519  2.73123  3.46354  2.40513  3.72494  3.29354  2.67741  2.69355  4.24690  2.90347  2.73739  3.18146  2.89801  2.37887  2.77519  2.98518  4.58477  3.61503
          0.01502  4.60192  5.32427  0.61958  0.77255  0.42022  1.06975
    342   2.80838  5.30049  2.25424  2.46972  4.64099  3.54829  3.02481  4.11989  1.70372  3.59893  4.34698  3.01700  3.95640  2.12175  2.95353  2.76906  2.58518  3.68984  5.72924  4.32587    610 - -
          2.68618  4.42225  2.77519  2.73123  3.46354  2.40513  3.72494  3.29354  2.67741  2.69355  4.24690  2.90347  2.73739  3.18146  2.89801  2.37887  2.77519  2.98518  4.58477  3.61503
          0.01411  4.66409  5.38644  0.61958  0.77255  0.48576  0.95510
    343   2.15057  4.88833  3.22044  2.66023  4.11271  3.61189  3.81787  3.50908  2.03723  2.35587  3.96837  3.16655  4.00142  2.23987  3.05968  2.82408  2.60991  2.83194  5.40592  4.09209    611 - -
          2.68618  4.42225  2.77519  2.73123  3.46354  2.40513  3.72494  3.29354  2.67741  2.69355  4.24690  2.90347  2.73739  3.18146  2.89801  2.37887  2.77519  2.98518  4.58477  3.61503
          0.01411  4.66409  5.38644  0.61958  0.77255  0.48576  0.95510
    344   2.80155  4.86489  2.81036  2.72613  4.07476  3.65232  3.84449  2.67517  2.32923  2.02381  3.94268  3.21966  4.03780  3.02522  1.90064  2.87450  3.02893  3.17244  5.37987  4.08444    612 - -
          2.68618  4.42225  2.77519  2.73123  3.46354  2.40513  3.72494  3.29354  2.67741  2.69355  4.24690  2.90347  2.73739  3.18146  2.89801  2.37887  2.77519  2.98518  4.58477  3.61503
          0.01411  4.66409  5.38644  0.61958  0.77255  0.48576  0.95510
    345   2.81825  5.04708  3.20233  2.63299  4.31098  3.62507  3.79590  3.72584  1.51246  2.54380  3.35556  3.14598  4.01190  2.41171  2.91862  2.34563  3.04371  3.39433  5.52053  4.19438    613 - -
          2.68618  4.42225  2.77519  2.73123  3.46354  2.40513  3.72494  3.29354  2.67741  2.69355  4.24690  2.90347  2.73739  3.18146  2.89801  2.37887  2.77519  2.98518  4.58477  3.61503
          0.01411  4.66409  5.38644  0.61958  0.77255  0.48576  0.95510
    346   2.75902  4.65572  2.65726  2.28548  2.48849  3.66916  3.89927  3.19778  2.81922  2.13343  3.74770  3.30467  4.05502  3.14481  3.23005  2.89749  2.44474  2.94548  5.20166  3.05114    614 - -
          2.68618  4.42225  2.77519  2.73123  3.46354  2.40513  3.72494  3.29354  2.67741  2.69355  4.24690  2.90347  2.73739  3.18146  2.89801  2.37887  2.77519  2.98518  4.58477  3.61503
          0.01411  4.66409  5.38644  0.61958  0.77255  0.48576  0.95510
    347   2.79835  4.37830  3.15757  3.36328  2.18641  3.84128  4.11265  2.38680  2.56400  1.58975  3.44748  3.68888  4.21213  3.55448  3.56097  3.10927  3.02995  2.60237  4.96228  3.74429    615 - -
          2.68618  4.42225  2.77519  2.73123  3.46354  2.40513  3.72494  3.29354  2.67741  2.69355  4.24690  2.90347  2.73739  3.18146  2.89801  2.37887  2.77519  2.98518  4.58477  3.61503
          0.01411  4.66409  5.38644  0.61958  0.77255  0.48576  0.95510
    348   2.39267  4.58649  2.87887  2.90690  3.07530  2.43876  3.92523  2.51301  2.38421  2.33334  3.68325  3.35505  4.07024  3.19574  3.26992  2.91901  2.98386  2.87040  5.15216  3.19104    616 - -
          2.68618  4.42225  2.77519  2.73123  3.46354  2.40513  3.72494  3.29354  2.67741  2.69355  4.24690  2.90347  2.73739  3.18146  2.89801  2.37887  2.77519  2.98518  4.58477  3.61503
          0.01411  4.66409  5.38644  0.61958  0.77255  0.48576  0.95510
    349   2.51645  4.59971  3.52254  2.64938  3.08498  3.72502  3.95840  3.09548  2.09088  1.53355  3.68341  3.40355  4.10819  3.23715  3.25225  2.96909  3.02241  2.86663  5.16207  3.91223    617 - -
          2.68618  4.42225  2.77519  2.73123  3.46354  2.40513  3.72494  3.29354  2.67741  2.69355  4.24690  2.90347  2.73739  3.18146  2.89801  2.37887  2.77519  2.98518  4.58477  3.61503
          0.01411  4.66409  5.38644  0.61958  0.77255  0.48576  0.95510
    350   2.80016  5.22022  3.08651  2.31325  4.54730  3.57577  2.82438  4.00353  1.94183  3.50689  3.19616  3.05631  3.96515  2.85146  2.18091  2.04925  3.02648  3.60221  5.65357  4.27982    618 - -
          2.68618  4.42225  2.77519  2.73123  3.46354  2.40513  3.72494  3.29354  2.67741  2.69355  4.24690  2.90347  2.73739  3.18146  2.89801  2.37887  2.77519  2.98518  4.58477  3.61503
          0.01411  4.66409  5.38644  0.61958  0.77255  0.48576  0.95510
    351   2.88023  5.38660  1.99744  1.46888  4.70997  3.54546  3.81348  3.07529  2.32695  3.68207  4.44132  2.59585  3.99397  2.92597  3.10851  2.83016  3.12036  3.76661  5.82430  4.40108    619 - -
          2.68618  4.42225  2.77519  2.73123  3.46354  2.40513  3.72494  3.29354  2.67741  2.69355  4.24690  2.90347  2.73739  3.18146  2.89801  2.37887  2.77519  2.98518  4.58477  3.61503
          0.01411  4.66409  5.38644  0.61958  0.77255  0.48576  0.95510
    352   2.75025  5.08347  2.36519  2.17622  3.52343  2.77583  3.75019  3.18266  2.51842  3.35980  3.30782  2.65504  3.94589  2.60495  2.99673  2.75037  2.68373  3.43771  5.55828  3.43932    620 - -
          2.68618  4.42225  2.77519  2.73123  3.46354  2.40513  3.72494  3.29354  2.67741  2.69355  4.24690  2.90347  2.73739  3.18146  2.89801  2.37887  2.77519  2.98518  4.58477  3.61503
          0.01411  4.66409  5.38644  0.61958  0.77255  0.48576  0.95510
    353   2.07489  4.97797  2.79946  1.99153  4.22349  3.57692  3.78296  2.80252  2.57878  3.24031  4.04827  3.10242  3.96935  2.92842  3.04581  2.48738  2.47348  3.31361  5.47737  3.24747    621 - -
          2.68618  4.42225  2.77519  2.73123  3.46354  2.40513  3.72494  3.29354  2.67741  2.69355  4.24690  2.90347  2.73739  3.18146  2.89801  2.37887  2.77519  2.98518  4.58477  3.61503
          0.01411  4.66409  5.38644  0.61958  0.77255  0.48576  0.95510
    354   2.75534  2.62805  3.76230  2.25739  3.00821  3.76602  3.18899  1.96973  3.13304  2.60829  3.51025  3.56024  4.14406  3.42004  3.45073  2.55675  2.98771  2.66723  4.99257  3.76976    622 - -
          2.68618  4.42225  2.77519  2.73123  3.46354  2.40513  3.72494  3.29354  2.67741  2.69355  4.24690  2.90347  2.73739  3.18146  2.89801  2.37887  2.77519  2.98518  4.58477  3.61503
          0.01411  4.66409  5.38644  0.61958  0.77255  0.48576  0.95510
    355   2.25402  4.36536  4.07254  3.53546  1.55981  3.82356  4.20254  2.78190  3.45448  2.58086  3.52336  2.69384  4.24830  3.70693  3.69657  3.13090  3.06230  1.98358  4.97473  3.72129    623 - -
          2.68618  4.42225  2.77519  2.73123  3.46354  2.40513  3.72494  3.29354  2.67741  2.69355  4.24690  2.90347  2.73739  3.18146  2.89801  2.37887  2.77519  2.98518  4.58477  3.61503
          0.01411  4.66409  5.38644  0.61958  0.77255  0.48576  0.95510
    356   2.89211  5.39262  2.23503  1.91343  4.74385  3.57990  3.79454  4.22116  1.51046  3.68612  4.44269  3.04446  4.00665  2.90138  2.37333  2.84337  3.12342  3.78891  5.80348  4.40449    624 - -
          2.68618  4.42225  2.77519  2.73123  3.46354  2.40513  3.72494  3.29354  2.67741  2.69355  4.24690  2.90347  2.73739  3.18146  2.89801  2.37887  2.77519  2.98518  4.58477  3.61503
          0.08239  4.66409  2.66418  0.61958  0.77255  0.48576  0.95510
    357   2.73325  4.87955  3.16343  2.61421  4.11820  2.62649  3.18284  2.71920  2.60315  3.14592  3.96926  3.12452  3.96612  2.52922  3.05612  1.96004  2.43165  3.21551  5.40494  4.08272    625 - -
          2.68618  4.42225  2.77519  2.73123  3.46354  2.40513  3.72494  3.29354  2.67741  2.69355  4.24690  2.90347  2.73739  3.18146  2.89801  2.37887  2.77519  2.98518  4.58477  3.61503
          0.01509  4.59680  5.31915  0.61958  0.77255  0.60900  0.78503
    358   2.81631  4.36526  2.78762  3.43953  3.49183  3.88775  4.18523  1.89568  3.36629  1.84631  3.45950  3.75559  3.19891  3.63101  3.63849  3.16255  3.05093  1.84290  5.02009  3.81249    626 - -
          2.68618  4.42225  2.77519  2.73123  3.46354  2.40513  3.72494  3.29354  2.67741  2.69355  4.24690  2.90347  2.73739  3.18146  2.89801  2.37887  2.77519  2.98518  4.58477  3.61503
          0.01509  4.59680  5.31915  0.61958  0.77255  0.60900  0.78503
    359   2.76374  5.25850  2.41533  1.93109  4.59419  2.72622  3.01158  4.07543  2.46364  3.55903  4.30468  2.97980  3.91837  2.82024  2.14351  2.72553  2.62741  3.64473  5.69475  4.28575    627 - -
          2.68618  4.42225  2.77519  2.73123  3.46354  2.40513  3.72494  3.29354  2.67741  2.69355  4.24690  2.90347  2.73739  3.18146  2.89801  2.37887  2.77519  2.98518  4.58477  3.61503
          0.01509  4.59680  5.31915  0.61958  0.77255  0.60900  0.78503
    360   2.73843  4.27760  3.99660  3.41762  3.38692  2.93987  4.09048  2.16964  2.57774  2.25678  3.38885  3.70228  4.17687  3.57708  3.56197  3.07868  2.97052  1.95310  4.88309  2.35166    628 - -
          2.68618  4.42225  2.77519  2.73123  3.46354  2.40513  3.72494  3.29354  2.67741  2.69355  4.24690  2.90347  2.73739  3.18146  2.89801  2.37887  2.77519  2.98518  4.58477  3.61503
          0.01509  4.59680  5.31915  0.61958  0.77255  0.60900  0.78503
    361   2.73225  4.90802  3.14016  2.02511  4.14026  3.06084  3.77328  2.49926  2.29985  3.16386  3.98185  3.10364  3.95701  2.92927  3.03807  2.29146  2.66928  3.23651  5.41577  3.13109    629 - -
          2.68618  4.42225  2.77519  2.73123  3.46354  2.40513  3.72494  3.29354  2.67741  2.69355  4.24690  2.90347  2.73739  3.18146  2.89801  2.37887  2.77519  2.98518  4.58477  3.61503
          0.13240  4.59680  2.17222  0.61958  0.77255  0.60900  0.78503
    362   2.69814  4.59774  3.42327  2.88208  3.87935  1.81630  3.92157  2.44494  2.78350  2.92442  3.79827  3.31209  4.01458  3.16209  2.55142  2.84443  2.32947  2.95077  5.25557  3.99644    630 - -
          2.68672  4.42338  2.77432  2.72940  3.46340  2.40594  3.72490  3.29467  2.67450  2.69241  4.24802  2.90423  2.73760  3.18259  2.89877  2.37969  2.77537  2.98575  4.58312  3.61616
          0.23954  1.57257  5.20370  2.89944  0.05663  0.48777  0.95191
    363   3.00420  4.59229  4.07698  3.49790  3.61517  4.02472  4.27845  2.67446  2.05530  1.30272  3.52629  3.83982  4.38623  3.63510  3.44590  3.32161  3.23673  1.92929  5.21667  4.01962    655 - -
          2.68618  4.42225  2.77519  2.73123  3.46354  2.40513  3.72494  3.29354  2.67741  2.69355  4.24690  2.90347  2.73739  3.18146  2.89801  2.37887  2.77519  2.98518  4.58477  3.61503
          0.01509  4.59680  5.31915  0.61958  0.77255  0.60900  0.78503
    364   2.91842  5.43707  1.76067  1.78068  4.75731  2.57263  3.83850  4.24822  2.66497  3.73581  4.50506  2.33934  4.00041  2.95880  3.18820  2.85852  3.16602  2.91788  5.88209  4.44485    656 - -
          2.68618  4.42225  2.77519  2.73123  3.46354  2.40513  3.72494  3.29354  2.67741  2.69355  4.24690  2.90347  2.73739  3.18146  2.89801  2.37887  2.77519  2.98518  4.58477  3.61503
          0.01509  4.59680  5.31915  0.61958  0.77255  0.41576  1.07834
    365   2.75435  5.17844  2.42802  2.23535  4.48869  2.96889  3.73224  2.94047  2.14501  3.46879  4.22893  2.48045  3.93294  2.84146  2.97001  2.73366  2.48378  2.91698  5.63261  4.24316    657 - -
          2.68618  4.42225  2.77519  2.73123  3.46354  2.40513  3.72494  3.29354  2.67741  2.69355  4.24690  2.90347  2.73739  3.18146  2.89801  2.37887  2.77519  2.98518  4.58477  3.61503
          0.01411  4.66409  5.38644  0.61958  0.77255  0.48576  0.95510
    366   2.08567  5.31832  2.39163  1.90837  4.65373  3.53417  3.76310  4.13883  2.52466  3.62065  4.36814  2.16923  3.95574  2.86770  2.66252  2.45932  3.04942  3.70509  5.75648  4.34031    658 - -
          2.68618  4.42225  2.77519  2.73123  3.46354  2.40513  3.72494  3.29354  2.67741  2.69355  4.24690  2.90347  2.73739  3.18146  2.89801  2.37887  2.77519  2.98518  4.58477  3.61503
          0.25898  4.66409  1.51988  0.61958  0.77255  0.48576  0.95510
    367   2.88871  5.38997  2.65605  1.68467  4.71969  2.48237  3.78694  4.20438  2.20190  3.68948  4.46909  1.91800  3.95377  2.91154  3.08117  2.82733  3.13655  3.77955  5.83092  4.40510    659 - -
          2.68618  4.42225  2.77519  2.73123  3.46354  2.40513  3.72494  3.29354  2.67741  2.69355  4.24690  2.90347  2.73739  3.18146  2.89801  2.37887  2.77519  2.98518  4.58477  3.61503
          0.01798  4.42309  5.14544  0.61958  0.77255  0.56599  0.83886
    368   2.42318  5.02291  3.15191  2.69555  4.59948  2.73525  3.90198  4.03484  1.17846  3.57606  4.36975  3.17652  4.00697  3.03911  2.97654  2.44690  3.08861  3.61056  5.73733  4.41201    660 - -
          2.68618  4.42225  2.77519  2.73123  3.46354  2.40513  3.72494  3.29354  2.67741  2.69355  4.24690  2.90347  2.73739  3.18146  2.89801  2.37887  2.77519  2.98518  4.58477  3.61503
          0.01597  4.54069  5.26303  0.61958  0.77255  0.69600  0.69031
    369   2.26840  4.87123  3.13474  2.18825  4.10143  3.54912  3.75822  2.72792  2.28807  3.12712  3.94777  3.09229  3.06216  2.91739  3.02696  2.49553  2.56692  2.83303  5.38404  4.05810    661 - -
          2.68618  4.42225  2.77519  2.73123  3.46354  2.40513  3.72494  3.29354  2.67741  2.69355  4.24690  2.90347  2.73739  3.18146  2.89801  2.37887  2.77519  2.98518  4.58477  3.61503
          0.01597  4.54069  5.26303  0.61958  0.77255  0.37370  1.16533
    370   2.41321  3.01283  3.65281  2.60251  2.21091  3.73779  3.99409  2.95538  3.03720  2.67079  3.56474  3.48482  4.11737  2.62575  3.38461  2.98482  2.41241  2.73253  5.04341  3.05599    662 - -
          2.68618  4.42225  2.77519  2.73123  3.46354  2.40513  3.72494  3.29354  2.67741  2.69355  4.24690  2.90347  2.73739  3.18146  2.89801  2.37887  2.77519  2.98518  4.58477  3.61503
          0.01411  4.66409  5.38644  0.61958  0.77255  0.48576  0.95510
    371   2.77610  4.26276  4.19087  3.60816  2.46730  3.86793  4.13997  2.71320  3.49428  2.23260  2.73628  2.20428  4.23713  3.71852  3.68726  3.15173  2.40862  2.51847  3.32606  2.69291    663 - -
          2.68618  4.42225  2.77519  2.73123  3.46354  2.40513  3.72494  3.29354  2.67741  2.69355  4.24690  2.90347  2.73739  3.18146  2.89801  2.37887  2.77519  2.98518  4.58477  3.61503
          0.01411  4.66409  5.38644  0.61958  0.77255  0.48576  0.95510
    372   2.10860  4.60915  3.44753  2.88689  3.77313  3.67839  3.04492  2.37873  2.85639  2.83570  2.76951  2.63867  4.06494  3.18039  3.25468  2.17341  2.98663  2.89868  5.17606  3.91572    664 - -
          2.68618  4.42225  2.77519  2.73123  3.46354  2.40513  3.72494  3.29354  2.67741  2.69355  4.24690  2.90347  2.73739  3.18146  2.89801  2.37887  2.77519  2.98518  4.58477  3.61503
          0.01411  4.66409  5.38644  0.61958  0.77255  0.48576  0.95510
    373   2.95554  5.44092  2.21632  1.80617  4.78810  3.54919  3.89497  4.27441  2.73023  3.77219  4.54773  3.03138  4.04259  3.01991  3.25161  1.44393  2.58173  3.84575  5.92526  4.49319    665 - -
          2.68618  4.42225  2.77519  2.73123  3.46354  2.40513  3.72494  3.29354  2.67741  2.69355  4.24690  2.90347  2.73739  3.18146  2.89801  2.37887  2.77519  2.98518  4.58477  3.61503
          0.01411  4.66409  5.38644  0.61958  0.77255  0.48576  0.95510
    374   3.40920  4.73221  5.15800  4.60081  2.02792  4.56870  4.56151  2.74026  4.42539  0.94016  2.68512  4.61825  4.82892  4.45649  4.43733  3.89814  3.62840  2.80753  4.82056  2.32226    666 - -
          2.68618  4.42225  2.77519  2.73123  3.46354  2.40513  3.72494  3.29354  2.67741  2.69355  4.24690  2.90347  2.73739  3.18146  2.89801  2.37887  2.77519  2.98518  4.58477  3.61503
          0.01411  4.66409  5.38644  0.61958  0.77255  0.48576  0.95510
    375   2.83553  5.28770  3.04940  2.21689  4.63763  2.43988  3.76079  4.10164  1.66616  3.58465  4.34298  3.05780  3.98255  2.86657  2.50279  2.11265  3.06365  3.68443  5.71371  4.33353    667 - -
          2.68618  4.42225  2.77519  2.73123  3.46354  2.40513  3.72494  3.29354  2.67741  2.69355  4.24690  2.90347  2.73739  3.18146  2.89801  2.37887  2.77519  2.98518  4.58477  3.61503
          0.01411  4.66409  5.38644  0.61958  0.77255  0.48576  0.95510
    376   2.22874  4.82078  3.29294  2.74869  4.18054  2.87326  3.90568  3.58623  2.38797  3.21648  4.04193  3.22676  4.00589  3.07998  3.17918  1.95848  1.97628  2.66926  5.48078  4.17274    668 - -
          2.68618  4.42225  2.77519  2.73123  3.46354  2.40513  3.72494  3.29354  2.67741  2.69355  4.24690  2.90347  2.73739  3.18146  2.89801  2.37887  2.77519  2.98518  4.58477  3.61503
          0.01411  4.66409  5.38644  0.61958  0.77255  0.48576  0.95510
    377   2.53747  4.65379  4.62627  4.11143  2.73016  4.26292  4.03557  3.09796  3.94488  2.08958  3.74564  4.15940  4.61342  4.10351  4.06970  3.57357  3.47498  2.93699  3.14725  1.01537    669 - -
          2.68618  4.42225  2.77519  2.73123  3.46354  2.40513  3.72494  3.29354  2.67741  2.69355  4.24690  2.90347  2.73739  3.18146  2.89801  2.37887  2.77519  2.98518  4.58477  3.61503
          0.01411  4.66409  5.38644  0.61958  0.77255  0.48576  0.95510
    378   2.09468  4.94135  3.28377  2.71185  4.17626  3.65599  1.92920  2.71256  2.27324  3.18890  4.02198  3.20798  4.04155  2.99673  2.50899  2.88046  3.05173  3.27300  5.43733  4.13699    670 - -
          2.68618  4.42225  2.77519  2.73123  3.46354  2.40513  3.72494  3.29354  2.67741  2.69355  4.24690  2.90347  2.73739  3.18146  2.89801  2.37887  2.77519  2.98518  4.58477  3.61503
          0.01411  4.66409  5.38644  0.61958  0.77255  0.48576  0.95510
    379   2.31115  5.47177  1.83695  1.83088  4.80105  3.55261  3.85259  4.29434  1.72593  3.76997  4.53284  3.01372  4.02421  2.96841  3.16659  2.87792  3.18357  3.85665  5.90494  4.46975    671 - -
          2.68618  4.42225  2.77519  2.73123  3.46354  2.40513  3.72494  3.29354  2.67741  2.69355  4.24690  2.90347  2.73739  3.18146  2.89801  2.37887  2.77519  2.98518  4.58477  3.61503
          0.01411  4.66409  5.38644  0.61958  0.77255  0.48576  0.95510
    380   3.80321  5.04642  5.71596  5.12090  1.97247  5.12419  5.38355  1.95557  4.96989  0.82215  2.37686  5.27362  5.20588  4.85829  4.91565  4.49109  4.00618  2.80238  5.46088  4.46003    672 - -
          2.68618  4.42225  2.77519  2.73123  3.46354  2.40513  3.72494  3.29354  2.67741  2.69355  4.24690  2.90347  2.73739  3.18146  2.89801  2.37887  2.77519  2.98518  4.58477  3.61503
          0.01411  4.66409  5.38644  0.61958  0.77255  0.48576  0.95510
    381   2.75436  3.64345  3.29342  2.48952  3.95648  3.63290  3.84977  2.83384  2.28107  2.38883  3.85030  3.22230  4.01917  2.60175  2.45304  2.57124  2.98549  2.51075  5.30186  4.00996    673 - -
          2.68618  4.42225  2.77519  2.73123  3.46354  2.40513  3.72494  3.29354  2.67741  2.69355  4.24690  2.90347  2.73739  3.18146  2.89801  2.37887  2.77519  2.98518  4.58477  3.61503
          0.01411  4.66409  5.38644  0.61958  0.77255  0.48576  0.95510
    382   2.82969  5.30278  3.05717  2.23964  4.65609  3.58033  2.81499  4.12436  1.54397  3.59612  4.34831  2.47220  3.97560  2.84950  2.56917  2.41657  3.05537  3.69945  5.71571  4.33269    674 - -
          2.68618  4.42225  2.77519  2.73123  3.46354  2.40513  3.72494  3.29354  2.67741  2.69355  4.24690  2.90347  2.73739  3.18146  2.89801  2.37887  2.77519  2.98518  4.58477  3.61503
          0.01411  4.66409  5.38644  0.61958  0.77255  0.48576  0.95510
    383   1.83173  4.38313  4.14315  3.56906  3.52374  3.95698  4.26485  1.66776  2.60845  2.17715  3.49090  3.85803  4.32462  3.73440  3.71078  3.23883  3.10067  2.11938  5.06054  3.85697    675 - -
          2.68618  4.42225  2.77519  2.73123  3.46354  2.40513  3.72494  3.29354  2.67741  2.69355  4.24690  2.90347  2.73739  3.18146  2.89801  2.37887  2.77519  2.98518  4.58477  3.61503
          0.01411  4.66409  5.38644  0.61958  0.77255  0.48576  0.95510
    384   2.80891  4.30983  4.15951  2.83009  2.58049  3.08316  4.18916  2.39535  3.48049  1.30139  3.37279  3.83507  4.26230  3.71691  3.69174  3.17920  3.04129  2.52130  4.90839  3.70815    676 - -
          2.68618  4.42225  2.77519  2.73123  3.46354  2.40513  3.72494  3.29354  2.67741  2.69355  4.24690  2.90347  2.73739  3.18146  2.89801  2.37887  2.77519  2.98518  4.58477  3.61503
          0.23594  4.66409  1.60573  0.61958  0.77255  0.48576  0.95510
    385   2.71193  5.02584  3.00589  2.08204  4.31154  2.49103  3.70275  3.04485  1.92384  3.30572  4.09589  3.00482  3.89896  2.83080  2.91698  2.71400  2.50058  3.38323  5.50548  4.14673    677 - -
          2.68618  4.42225  2.77519  2.73123  3.46354  2.40513  3.72494  3.29354  2.67741  2.69355  4.24690  2.90347  2.73739  3.18146  2.89801  2.37887  2.77519  2.98518  4.58477  3.61503
          0.01758  4.44573  5.16808  0.61958  0.77255  0.54024  0.87373
    386   2.75758  5.25357  2.18352  2.17256  4.58779  3.49859  3.71012  3.09705  2.05731  3.55318  4.29973  2.34101  3.90923  2.33852  2.95195  2.71845  2.99107  3.63886  5.68944  4.27931    678 - -
          2.68618  4.42225  2.77519  2.73123  3.46354  2.40513  3.72494  3.29354  2.67741  2.69355  4.24690  2.90347  2.73739  3.18146  2.89801  2.37887  2.77519  2.98518  4.58477  3.61503
          0.01565  4.56088  5.28323  0.61958  0.77255  0.38755  1.13544
    387   2.85133  5.33014  3.00791  2.05459  4.67928  2.71183  2.44849  4.15025  1.74139  3.62306  4.37802  3.04761  3.98668  2.30024  2.90205  2.81120  3.07951  3.72494  5.74494  4.35598    679 - -
          2.68618  4.42225  2.77519  2.73123  3.46354  2.40513  3.72494  3.29354  2.67741  2.69355  4.24690  2.90347  2.73739  3.18146  2.89801  2.37887  2.77519  2.98518  4.58477  3.61503
          0.01411  4.66409  5.38644  0.61958  0.77255  0.48576  0.95510
    388   2.75339  5.11706  2.30212  2.27897  3.34115  2.75108  3.74523  3.85347  2.16102  2.70988  4.17335  2.65749  3.94242  2.86404  2.98923  2.74611  2.98483  2.87508  5.58509  4.21070    680 - -
          2.68618  4.42225  2.77519  2.73123  3.46354  2.40513  3.72494  3.29354  2.67741  2.69355  4.24690  2.90347  2.73739  3.18146  2.89801  2.37887  2.77519  2.98518  4.58477  3.61503
          0.01411  4.66409  5.38644  0.61958  0.77255  0.48576  0.95510
    389   2.75700  4.52672  3.55964  2.54836  2.47680  3.71556  3.95881  2.64600  2.42008  2.05490  3.62545  3.41924  4.09611  2.58387  3.31836  2.95469  2.98841  2.80419  5.09692  3.06164    681 - -
          2.68618  4.42225  2.77519  2.73123  3.46354  2.40513  3.72494  3.29354  2.67741  2.69355  4.24690  2.90347  2.73739  3.18146  2.89801  2.37887  2.77519  2.98518  4.58477  3.61503
          0.01411  4.66409  5.38644  0.61958  0.77255  0.48576  0.95510
    390   2.76625  4.75822  3.30411  2.39475  3.95049  2.97106  3.86615  3.33419  2.26872  1.79919  3.84906  3.24034  4.03244  3.07297  3.14866  2.51227  2.99864  2.48562  5.30096  4.01372    682 - -
          2.68618  4.42225  2.77519  2.73123  3.46354  2.40513  3.72494  3.29354  2.67741  2.69355  4.24690  2.90347  2.73739  3.18146  2.89801  2.37887  2.77519  2.98518  4.58477  3.61503
          0.08239  4.66409  2.66418  0.61958  0.77255  0.48576  0.95510
    391   2.96777  5.28539  1.13675  2.56401  4.52110  3.59331  3.90621  3.98585  2.69760  2.69755  4.38720  3.10507  4.07269  3.05613  2.55406  2.94909  3.21728  3.63950  5.74473  4.35758    683 - -
          2.68618  4.42225  2.77519  2.73123  3.46354  2.40513  3.72494  3.29354  2.67741  2.69355  4.24690  2.90347  2.73739  3.18146  2.89801  2.37887  2.77519  2.98518  4.58477  3.61503
          0.01509  4.59680  5.31915  0.61958  0.77255  0.60900  0.78503
    392   2.75015  5.06860  3.03467  2.14072  2.61362  3.53888  3.74747  3.78227  2.30989  3.34409  4.13284  2.06564  3.06245  2.87591  2.99550  2.75167  2.66846  3.42198  5.54702  4.18299    684 - -
          2.68641  4.42248  2.77473  2.73103  3.46377  2.40536  3.72518  3.29377  2.67742  2.69250  4.24713  2.90370  2.73739  3.18133  2.89824  2.37894  2.77543  2.98542  4.58354  3.61526
          0.36531  1.50550  2.47559  1.26709  0.33080  0.60900  0.78503
    393   2.45627  4.91476  3.09124  2.30564  4.15769  3.52983  3.73581  2.74395  2.53303  3.17608  3.98654  2.71959  2.80642  2.39121  2.99744  2.48946  2.93549  2.75299  5.41681  4.07922    689 - -
          2.68618  4.42225  2.77519  2.73123  3.46354  2.40513  3.72494  3.29354  2.67741  2.69355  4.24690  2.90347  2.73739  3.18146  2.89801  2.37887  2.77519  2.98518  4.58477  3.61503
          0.01640  4.51427  5.23662  0.61958  0.77255  0.73294  0.65488
    394   2.39044  4.98096  2.73038  2.27800  4.24179  3.51631  3.71626  3.67209  2.13142  2.85613  4.04525  3.02829  3.90800  2.85041  2.96908  2.28360  2.93436  2.84783  5.46770  2.96749    690 - -
          2.68618  4.42225  2.77519  2.73123  3.46354  2.40513  3.72494  3.29354  2.67741  2.69355  4.24690  2.90347  2.73739  3.18146  2.89801  2.37887  2.77519  2.98518  4.58477  3.61503
          0.01640  4.51427  5.23662  0.61958  0.77255  0.73294  0.65488
    395   2.73225  4.93539  3.09592  2.57098  4.21723  3.53298  3.76949  3.63280  2.31059  2.70203  4.04404  2.01441  3.94502  2.91897  2.99007  2.47755  2.03552  3.29952  5.46415  4.13125    691 - -
          2.68618  4.42225  2.77519  2.73123  3.46354  2.40513  3.72494  3.29354  2.67741  2.69355  4.24690  2.90347  2.73739  3.18146  2.89801  2.37887  2.77519  2.98518  4.58477  3.61503
          0.01640  4.51427  5.23662  0.61958  0.77255  0.35740  1.20227
    396   2.77608  5.25899  3.01606  1.97502  4.59902  2.94490  3.72773  4.07511  2.11315  3.55806  4.30367  3.01391  2.41776  2.50117  2.52921  2.74169  2.64955  3.64750  5.69098  4.29185    692 - -
          2.68618  4.42225  2.77519  2.73123  3.46354  2.40513  3.72494  3.29354  2.67741  2.69355  4.24690  2.90347  2.73739  3.18146  2.89801  2.37887  2.77519  2.98518  4.58477  3.61503
          0.01411  4.66409  5.38644  0.61958  0.77255  0.48576  0.95510
    397   2.80343  5.30343  2.14520  2.05849  4.63732  3.53515  3.75399  4.12031  1.88305  2.76489  4.35044  2.45204  3.95055  2.85776  3.00388  2.50720  3.03782  3.68870  5.73942  4.32672    693 - -
          2.68618  4.42225  2.77519  2.73123  3.46354  2.40513  3.72494  3.29354  2.67741  2.69355  4.24690  2.90347  2.73739  3.18146  2.89801  2.37887  2.77519  2.98518  4.58477  3.61503
          0.01411  4.66409  5.38644  0.61958  0.77255  0.48576  0.95510
    398   2.77436  4.37022  2.46465  3.31097  3.47890  3.81216  3.13026  2.09985  3.24005  2.11821  2.35735  3.64757  4.18524  3.51265  3.52985  3.07553  3.00627  2.26381  4.97074  3.75898    694 - -
          2.68618  4.42225  2.77519  2.73123  3.46354  2.40513  3.72494  3.29354  2.67741  2.69355  4.24690  2.90347  2.73739  3.18146  2.89801  2.37887  2.77519  2.98518  4.58477  3.61503
          0.01411  4.66409  5.38644  0.61958  0.77255  0.48576  0.95510
    399   2.46867  4.75235  3.56955  3.02122  3.91603  3.78716  3.98584  3.26102  2.21894  1.26605  3.82984  3.44986  4.17896  2.77105  3.03384  3.06822  3.14124  3.03536  5.29437  4.05854    695 - -
          2.68618  4.42225  2.77519  2.73123  3.46354  2.40513  3.72494  3.29354  2.67741  2.69355  4.24690  2.90347  2.73739  3.18146  2.89801  2.37887  2.77519  2.98518  4.58477  3.61503
          0.01411  4.66409  5.38644  0.61958  0.77255  0.48576  0.95510
    400   2.99635  5.50562  1.69008  1.43549  4.80944  3.55967  3.90513  2.80528  2.75477  3.79466  4.57709  2.52116  4.05816  3.03292  3.28366  2.93271  3.24703  3.87326  5.95132  4.51086    696 - -
          2.68618  4.42225  2.77519  2.73123  3.46354  2.40513  3.72494  3.29354  2.67741  2.69355  4.24690  2.90347  2.73739  3.18146  2.89801  2.37887  2.77519  2.98518  4.58477  3.61503
          0.01411  4.66409  5.38644  0.61958  0.77255  0.48576  0.95510
    401   3.36700  6.07037  1.68030  1.04174  5.34689  3.58331  4.14713  4.90705  3.20315  4.35227  5.19892  1.89459  4.22153  3.30960  3.84416  3.22030  3.65885  4.43731  6.49376  4.93134    697 - -
          2.68618  4.42225  2.77519  2.73123  3.46354  2.40513  3.72494  3.29354  2.67741  2.69355  4.24690  2.90347  2.73739  3.18146  2.89801  2.37887  2.77519  2.98518  4.58477  3.61503
          0.01411  4.66409  5.38644  0.61958  0.77255  0.48576  0.95510
    402   2.57310  4.56463  5.07802  4.50832  2.48665  4.50278  4.86667  1.00881  4.35777  1.85338  3.39580  4.61256  4.79840  4.49506  4.43294  3.83883  3.47291  2.19528  5.29219  4.11802    698 - -
          2.68618  4.42225  2.77519  2.73123  3.46354  2.40513  3.72494  3.29354  2.67741  2.69355  4.24690  2.90347  2.73739  3.18146  2.89801  2.37887  2.77519  2.98518  4.58477  3.61503
          0.01411  4.66409  5.38644  0.61958  0.77255  0.48576  0.95510
    403   2.11584  4.27835  4.30720  3.72715  3.41426  2.74928  4.26420  2.12467  3.60841  2.06529  3.40951  3.92694  4.30039  3.83032  3.78860  3.21876  2.56985  1.68235  4.94316  3.75033    699 - -
          2.68618  4.42225  2.77519  2.73123  3.46354  2.40513  3.72494  3.29354  2.67741  2.69355  4.24690  2.90347  2.73739  3.18146  2.89801  2.37887  2.77519  2.98518  4.58477  3.61503
          0.01411  4.66409  5.38644  0.61958  0.77255  0.48576  0.95510
    404   2.85824  5.23675  3.17182  2.59060  4.56990  3.62740  2.95455  4.00991  1.79575  2.64969  4.28972  3.11248  4.01092  2.17948  2.31120  2.83980  2.45470  3.62317  5.65412  4.30748    700 - -
          2.68618  4.42225  2.77519  2.73123  3.46354  2.40513  3.72494  3.29354  2.67741  2.69355  4.24690  2.90347  2.73739  3.18146  2.89801  2.37887  2.77519  2.98518  4.58477  3.61503
          0.01411  4.66409  5.38644  0.61958  0.77255  0.48576  0.95510
    405   2.27248  4.49156  2.95219  3.04412  3.63827  3.72068  3.98417  2.05859  3.00272  2.71113  3.60138  3.45486  4.10664  3.30727  3.36273  2.42505  2.20973  2.76906  3.12312  3.84132    701 - -
          2.68618  4.42225  2.77519  2.73123  3.46354  2.40513  3.72494  3.29354  2.67741  2.69355  4.24690  2.90347  2.73739  3.18146  2.89801  2.37887  2.77519  2.98518  4.58477  3.61503
          0.01411  4.66409  5.38644  0.61958  0.77255  0.48576  0.95510
    406   2.38310  4.62506  5.05514  4.46895  2.38587  4.48983  4.80384  2.13912  4.31266  0.92032  3.22268  4.58869  4.76466  4.40790  4.37178  3.81678  3.50407  2.51480  5.19228  4.05951    702 - -
          2.68618  4.42225  2.77519  2.73123  3.46354  2.40513  3.72494  3.29354  2.67741  2.69355  4.24690  2.90347  2.73739  3.18146  2.89801  2.37887  2.77519  2.98518  4.58477  3.61503
          0.01411  4.66409  5.38644  0.61958  0.77255  0.48576  0.95510
    407   2.75945  4.60606  3.66993  3.21152  3.88955  3.59213  4.18272  3.40269  3.17534  3.10209  3.98956  3.55357  4.14041  3.50397  3.52079  2.22430  1.11794  3.10595  5.33327  2.65595    703 - -
          2.68618  4.42225  2.77519  2.73123  3.46354  2.40513  3.72494  3.29354  2.67741  2.69355  4.24690  2.90347  2.73739  3.18146  2.89801  2.37887  2.77519  2.98518  4.58477  3.61503
          0.01411  4.66409  5.38644  0.61958  0.77255  0.48576  0.95510
    408   3.21018  4.54497  5.06290  4.47708  3.39244  4.44956  4.77791  1.93747  4.30982  1.06972  3.29739  4.56430  4.73896  4.42280  4.36048  3.77783  3.43997  1.70760  5.18521  2.91418    704 - -
          2.68618  4.42225  2.77519  2.73123  3.46354  2.40513  3.72494  3.29354  2.67741  2.69355  4.24690  2.90347  2.73739  3.18146  2.89801  2.37887  2.77519  2.98518  4.58477  3.61503
          0.01411  4.66409  5.38644  0.61958  0.77255  0.48576  0.95510
    409   3.43460  4.80848  4.73942  4.26932  1.39770  4.40685  3.97557  2.52855  4.13049  2.87337  3.92766  2.77668  4.74678  4.22763  4.23518  3.72389  3.66131  3.11773  4.23050  1.27991    705 - -
          2.68618  4.42225  2.77519  2.73123  3.46354  2.40513  3.72494  3.29354  2.67741  2.69355  4.24690  2.90347  2.73739  3.18146  2.89801  2.37887  2.77519  2.98518  4.58477  3.61503
          0.01411  4.66409  5.38644  0.61958  0.77255  0.48576  0.95510
    410   2.79412  5.26403  2.43943  1.81237  4.59065  3.54148  3.75020  4.06350  1.78315  2.75462  4.31309  3.01446  3.95011  2.85625  2.98402  2.76028  2.58269  3.64466  5.70511  4.30316    706 - -
          2.68618  4.42225  2.77519  2.73123  3.46354  2.40513  3.72494  3.29354  2.67741  2.69355  4.24690  2.90347  2.73739  3.18146  2.89801  2.37887  2.77519  2.98518  4.58477  3.61503
          0.01411  4.66409  5.38644  0.61958  0.77255  0.48576  0.95510
    411   3.11581  5.67888  1.32807  1.70583  5.00422  2.50772  3.99573  4.51411  2.90907  3.99310  4.78818  3.02538  4.11582  3.13379  3.47006  3.02817  2.40506  4.07071  6.14099  4.66461    707 - -
          2.68618  4.42225  2.77519  2.73123  3.46354  2.40513  3.72494  3.29354  2.67741  2.69355  4.24690  2.90347  2.73739  3.18146  2.89801  2.37887  2.77519  2.98518  4.58477  3.61503
          0.01411  4.66409  5.38644  0.61958  0.77255  0.48576  0.95510
    412   2.82872  5.33306  2.39191  1.99854  4.67774  2.71314  3.76137  4.15958  1.94510  3.63212  4.37988  3.01774  3.96680  2.86449  1.97294  2.78507  3.06112  3.72474  5.75765  4.35068    708 - -
          2.68618  4.42225  2.77519  2.73123  3.46354  2.40513  3.72494  3.29354  2.67741  2.69355  4.24690  2.90347  2.73739  3.18146  2.89801  2.37887  2.77519  2.98518  4.58477  3.61503
          0.01411  4.66409  5.38644  0.61958  0.77255  0.48576  0.95510
    413   2.79827  5.17631  3.04699  1.43338  4.47625  2.93576  2.83545  3.12942  2.50101  3.45883  4.23481  3.05775  3.96903  2.88252  2.60448  2.78402  3.02899  3.54478  5.63151  4.25812    709 - -
          2.68627  4.42275  2.77524  2.73174  3.46404  2.40507  3.72545  3.29327  2.67708  2.69322  4.24740  2.90294  2.73790  3.18197  2.89748  2.37876  2.77524  2.98513  4.58527  3.61448
          0.72684  1.28137  1.43166  1.73206  0.19470  0.48576  0.95510
    414   2.87332  4.41089  4.05215  2.50239  3.36811  3.94911  4.23005  2.12953  3.38565  1.76665  1.88505  3.80903  4.29326  3.65333  3.64790  3.22764  3.10338  2.43202  5.01818  3.83911    723 - -
          2.68618  4.42225  2.77519  2.73123  3.46354  2.40513  3.72494  3.29354  2.67741  2.69355  4.24690  2.90347  2.73739  3.18146  2.89801  2.37887  2.77519  2.98518  4.58477  3.61503
          0.01846  4.39708  5.11943  0.61958  0.77255  0.87255  0.54109
    415   2.70701  4.45513  3.50446  2.46323  2.64799  3.66289  3.90413  1.89051  2.30046  2.62663  3.54330  3.37256  4.04470  3.21482  3.22413  2.91551  2.93815  2.67357  5.02537  3.77747    724 - -
          2.68618  4.42225  2.77519  2.73123  3.46354  2.40513  3.72494  3.29354  2.67741  2.69355  4.24690  2.90347  2.73739  3.18146  2.89801  2.37887  2.77519  2.98518  4.58477  3.61503
          0.01846  4.39708  5.11943  0.61958  0.77255  0.30293  1.34189
    416   2.76591  5.27105  2.45629  2.02950  4.61374  3.52939  3.72228  4.09771  1.92280  3.57427  4.31347  2.99727  3.92776  2.49014  2.66846  2.31594  2.47809  3.66064  5.70356  4.29414    725 - -
          2.68618  4.42225  2.77519  2.73123  3.46354  2.40513  3.72494  3.29354  2.67741  2.69355  4.24690  2.90347  2.73739  3.18146  2.89801  2.37887  2.77519  2.98518  4.58477  3.61503
          0.01411  4.66409  5.38644  0.61958  0.77255  0.48576  0.95510
    417   2.41933  5.14995  2.51054  2.09771  4.44811  3.54820  3.74462  2.88577  1.74942  2.90151  4.20439  3.03666  3.94375  2.85972  2.98093  2.74833  2.99324  3.51195  5.61180  4.23174    726 - -
          2.68618  4.42225  2.77519  2.73123  3.46354  2.40513  3.72494  3.29354  2.67741  2.69355  4.24690  2.90347  2.73739  3.18146  2.89801  2.37887  2.77519  2.98518  4.58477  3.61503
          0.01411  4.66409  5.38644  0.61958  0.77255  0.48576  0.95510
    418   2.81251  5.06657  3.18473  2.61457  4.34025  3.61607  3.78626  2.42889  2.23439  3.33022  4.13374  3.13094  4.00285  2.34698  1.98294  2.35015  2.69980  3.41916  5.53614  4.20404    727 - -
          2.68618  4.42225  2.77519  2.73123  3.46354  2.40513  3.72494  3.29354  2.67741  2.69355  4.24690  2.90347  2.73739  3.18146  2.89801  2.37887  2.77519  2.98518  4.58477  3.61503
          0.01411  4.66409  5.38644  0.61958  0.77255  0.48576  0.95510
    419   2.78591  5.16884  3.08310  2.52480  4.47634  3.06730  3.74923  3.92559  1.94248  2.21962  4.22360  2.60970  3.96145  2.58656  2.55132  2.33237  3.01423  3.54001  5.61921  4.24938    728 - -
          2.68618  4.42225  2.77519  2.73123  3.46354  2.40513  3.72494  3.29354  2.67741  2.69355  4.24690  2.90347  2.73739  3.18146  2.89801  2.37887  2.77519  2.98518  4.58477  3.61503
          0.01411  4.66409  5.38644  0.61958  0.77255  0.48576  0.95510
    420   2.12461  5.22142  3.03023  1.95602  4.54874  3.54283  3.72778  4.01779  2.25354  3.51614  4.26830  3.01883  3.93612  2.52820  2.26107  2.40372  2.99607  3.60283  5.66206  3.45496    729 - -
          2.68618  4.42225  2.77519  2.73123  3.46354  2.40513  3.72494  3.29354  2.67741  2.69355  4.24690  2.90347  2.73739  3.18146  2.89801  2.37887  2.77519  2.98518  4.58477  3.61503
          0.01411  4.66409  5.38644  0.61958  0.77255  0.48576  0.95510
    421   2.79760  5.12018  3.07791  2.16688  4.40187  3.57947  3.77542  3.83851  2.22629  1.85801  4.18188  2.49716  3.97811  2.56111  2.97440  2.79625  2.67217  3.47685  5.58719  4.22859    730 - -
          2.68618  4.42225  2.77519  2.73123  3.46354  2.40513  3.72494  3.29354  2.67741  2.69355  4.24690  2.90347  2.73739  3.18146  2.89801  2.37887  2.77519  2.98518  4.58477  3.61503
          0.01411  4.66409  5.38644  0.61958  0.77255  0.48576  0.95510
    422   2.41673  4.30052  4.04124  3.46333  2.32810  3.83386  4.11188  2.75526  2.89462  2.18294  3.41138  3.73891  4.20650  3.61706  3.60281  3.10933  2.32626  2.55574  4.88012  2.05639    731 - -
          2.68618  4.42225  2.77519  2.73123  3.46354  2.40513  3.72494  3.29354  2.67741  2.69355  4.24690  2.90347  2.73739  3.18146  2.89801  2.37887  2.77519  2.98518  4.58477  3.61503
          0.01411  4.66409  5.38644  0.61958  0.77255  0.48576  0.95510
    423   2.50728  5.30707  2.62757  2.10297  4.64527  2.72500  3.75121  4.13084  1.73542  3.61012  4.35455  2.67958  3.94730  2.85375  3.00328  2.26546  3.03449  3.69503  5.74331  4.32824    732 - -
          2.68618  4.42225  2.77519  2.73123  3.46354  2.40513  3.72494  3.29354  2.67741  2.69355  4.24690  2.90347  2.73739  3.18146  2.89801  2.37887  2.77519  2.98518  4.58477  3.61503
          0.01411  4.66409  5.38644  0.61958  0.77255  0.48576  0.95510
    424   2.77392  5.20973  2.04593  2.49056  4.52736  3.55179  3.13493  3.99493  1.98236  2.92176  4.25850  3.03075  3.94459  2.84144  2.25206  2.74934  3.00333  3.58839  5.64966  3.29795    733 - -
          2.68618  4.42225  2.77519  2.73123  3.46354  2.40513  3.72494  3.29354  2.67741  2.69355  4.24690  2.90347  2.73739  3.18146  2.89801  2.37887  2.77519  2.98518  4.58477  3.61503
          0.01411  4.66409  5.38644  0.61958  0.77255  0.48576  0.95510
    425   2.77193  4.26963  3.16218  3.56927  3.37379  3.86357  4.16156  2.12141  3.46334  1.90207  3.37853  3.81075  3.16999  3.69709  3.67162  3.14537  3.00428  1.78424  4.88433  2.73180    734 - -
          2.68618  4.42225  2.77519  2.73123  3.46354  2.40513  3.72494  3.29354  2.67741  2.69355  4.24690  2.90347  2.73739  3.18146  2.89801  2.37887  2.77519  2.98518  4.58477  3.61503
          0.01411  4.66409  5.38644  0.61958  0.77255  0.48576  0.95510
    426   2.79538  2.88075  4.36672  3.77788  2.17826  3.91175  4.22018  2.65467  3.63289  1.43290  3.32191  3.93883  3.33982  3.13816  3.77522  3.20774  3.02915  2.48089  4.83868  3.64006    735 - -
          2.68618  4.42225  2.77519  2.73123  3.46354  2.40513  3.72494  3.29354  2.67741  2.69355  4.24690  2.90347  2.73739  3.18146  2.89801  2.37887  2.77519  2.98518  4.58477  3.61503
          0.01411  4.66409  5.38644  0.61958  0.77255  0.48576  0.95510
    427   2.80099  5.31047  2.33674  2.19235  4.64765  3.53138  3.75207  4.13387  2.50877  3.61287  4.35717  2.11777  3.26253  2.37282  3.00801  2.30502  2.47199  3.69765  5.74611  4.32987    736 - -
          2.68618  4.42225  2.77519  2.73123  3.46354  2.40513  3.72494  3.29354  2.67741  2.69355  4.24690  2.90347  2.73739  3.18146  2.89801  2.37887  2.77519  2.98518  4.58477  3.61503
          0.01411  4.66409  5.38644  0.61958  0.77255  0.48576  0.95510
    428   2.45131  5.28083  2.25061  1.85951  4.62252  2.98522  3.72787  4.10803  2.28572  3.58437  4.32379  2.99511  3.93046  2.50049  2.55593  2.49040  3.00431  3.66993  5.71413  4.30184    737 - -
          2.68618  4.42225  2.77519  2.73123  3.46354  2.40513  3.72494  3.29354  2.67741  2.69355  4.24690  2.90347  2.73739  3.18146  2.89801  2.37887  2.77519  2.98518  4.58477  3.61503
          0.01411  4.66409  5.38644  0.61958  0.77255  0.48576  0.95510
    429   2.75694  5.22844  2.59113  1.83965  4.55662  3.53105  3.72392  3.34426  2.26399  3.52637  4.27402  2.63331  3.92707  2.38447  2.95746  2.49645  2.98851  2.73229  5.67090  4.26939    738 - -
          2.68618  4.42225  2.77519  2.73123  3.46354  2.40513  3.72494  3.29354  2.67741  2.69355  4.24690  2.90347  2.73739  3.18146  2.89801  2.37887  2.77519  2.98518  4.58477  3.61503
          0.01411  4.66409  5.38644  0.61958  0.77255  0.48576  0.95510
    430   2.78600  4.60830  3.51662  2.94880  3.75053  3.72359  3.95487  2.72256  2.37333  2.49544  2.97140  3.39311  4.10292  1.77467  3.26213  2.95875  3.01639  2.27622  5.17640  3.92599    739 - -
          2.68623  4.42231  2.77480  2.73129  3.46359  2.40487  3.72500  3.29359  2.67746  2.69360  4.24695  2.90352  2.73745  3.18152  2.89806  2.37892  2.77525  2.98524  4.58482  3.61509
          0.11666  2.24874  5.38644  0.66774  0.71922  0.48576  0.95510
    431   2.81109  4.25795  4.35602  3.10331  3.36269  3.94009  4.25496  1.92188  3.63681  1.72504  2.83844  3.19713  4.30336  3.84788  3.79480  3.23337  3.04394  1.75364  4.89874  3.71061    742 - -
          2.68618  4.42225  2.77519  2.73123  3.46354  2.40513  3.72494  3.29354  2.67741  2.69355  4.24690  2.90347  2.73739  3.18146  2.89801  2.37887  2.77519  2.98518  4.58477  3.61503
          0.01411  4.66409  5.38644  0.61958  0.77255  0.48576  0.95510
    432   2.31313  5.09012  2.67124  2.26677  3.07211  3.55829  3.75749  3.80711  1.66429  2.80554  4.15010  3.05858  3.95284  2.88251  3.00119  2.76033  2.99178  3.44321  5.56470  4.19873    743 - -
          2.68618  4.42225  2.77519  2.73123  3.46354  2.40513  3.72494  3.29354  2.67741  2.69355  4.24690  2.90347  2.73739  3.18146  2.89801  2.37887  2.77519  2.98518  4.58477  3.61503
          0.01411  4.66409  5.38644  0.61958  0.77255  0.48576  0.95510
    433   2.86191  5.27542  3.14715  2.25147  4.62272  3.62125  3.76152  4.07053  1.47176  2.68102  4.32538  3.09986  4.00732  2.54321  2.43747  2.47446  3.08218  3.66947  5.68397  4.32910    744 - -
          2.68618  4.42225  2.77519  2.73123  3.46354  2.40513  3.72494  3.29354  2.67741  2.69355  4.24690  2.90347  2.73739  3.18146  2.89801  2.37887  2.77519  2.98518  4.58477  3.61503
          0.01411  4.66409  5.38644  0.61958  0.77255  0.48576  0.95510
    434   3.98742  5.19593  5.81382  5.27967  3.42453  5.37643  5.70000  1.88962  5.11166  0.51247  3.17815  5.51680  5.40888  5.05319  5.10394  4.80567  4.20209  2.62011  5.68710  4.69107    745 - -
          2.68618  4.42225  2.77519  2.73123  3.46354  2.40513  3.72494  3.29354  2.67741  2.69355  4.24690  2.90347  2.73739  3.18146  2.89801  2.37887  2.77519  2.98518  4.58477  3.61503
          0.01411  4.66409  5.38644  0.61958  0.77255  0.48576  0.95510
    435   2.75438  4.48827  3.60993  2.41664  2.76018  3.72781  3.97824  2.98788  2.40014  2.25748  3.59049  3.45492  4.10760  3.30350  3.35583  2.57632  2.98604  1.99199  5.06672  3.20509    746 - -
          2.68618  4.42225  2.77519  2.73123  3.46354  2.40513  3.72494  3.29354  2.67741  2.69355  4.24690  2.90347  2.73739  3.18146  2.89801  2.37887  2.77519  2.98518  4.58477  3.61503
          0.01411  4.66409  5.38644  0.61958  0.77255  0.48576  0.95510
    436   2.81165  5.29729  3.05571  2.14174  4.65319  3.57017  3.15401  4.12579  1.98017  3.59372  4.34050  2.47767  3.96234  2.45418  1.99546  2.51263  3.03768  3.69493  5.71091  4.32281    747 - -
          2.68618  4.42225  2.77519  2.73123  3.46354  2.40513  3.72494  3.29354  2.67741  2.69355  4.24690  2.90347  2.73739  3.18146  2.89801  2.37887  2.77519  2.98518  4.58477  3.61503
          0.01411  4.66409  5.38644  0.61958  0.77255  0.48576  0.95510
    437   2.82624  4.42947  3.91519  3.33506  2.78629  3.85449  4.10950  2.22349  3.20731  1.75094  3.46255  3.67615  4.22146  2.66158  2.11856  3.11998  3.05574  2.66273  5.00239  3.78878    748 - -
          2.68618  4.42225  2.77519  2.73123  3.46354  2.40513  3.72494  3.29354  2.67741  2.69355  4.24690  2.90347  2.73739  3.18146  2.89801  2.37887  2.77519  2.98518  4.58477  3.61503
          0.01411  4.66409  5.38644  0.61958  0.77255  0.48576  0.95510
    438   2.76563  5.24899  3.01536  2.22908  4.58701  2.94942  2.53912  4.06385  2.11826  3.54858  4.29308  2.70456  3.93153  2.82287  2.31982  2.49141  2.48626  3.63618  5.68343  4.28265    749 - -
          2.68653  4.42260  2.77418  2.73115  3.46319  2.40548  3.72529  3.29313  2.67661  2.69358  4.24725  2.90302  2.73775  3.18181  2.89836  2.37875  2.77555  2.98553  4.58512  3.61538
          0.20355  1.71706  5.38644  1.75543  0.18975  0.48576  0.95510
    439   3.41196  4.76896  4.81946  4.34613  1.24428  4.40490  3.99863  3.22770  4.18991  2.10221  3.87006  4.28406  4.74453  4.26821  4.26336  2.63529  3.63995  3.07444  4.24409  1.55174    757 - -
          2.68618  4.42225  2.77519  2.73123  3.46354  2.40513  3.72494  3.29354  2.67741  2.69355  4.24690  2.90347  2.73739  3.18146  2.89801  2.37887  2.77519  2.98518  4.58477  3.61503
          0.01411  4.66409  5.38644  0.61958  0.77255  0.48576  0.95510
    440   2.82338  5.23442  2.37374  2.50743  4.58934  3.54449  3.80802  4.05367  2.02257  3.57114  4.33959  3.04931  3.98164  2.92504  3.06106  2.05838  1.76053  3.64386  5.73322  4.34030    758 - -
          2.68618  4.42225  2.77519  2.73123  3.46354  2.40513  3.72494  3.29354  2.67741  2.69355  4.24690  2.90347  2.73739  3.18146  2.89801  2.37887  2.77519  2.98518  4.58477  3.61503
          0.01411  4.66409  5.38644  0.61958  0.77255  0.48576  0.95510
    441   3.00803  5.52422  2.04364  2.47117  4.85437  1.52120  3.90477  4.34492  2.15251  3.82586  4.60445  3.03559  4.06635  2.34681  3.22188  2.94260  3.25787  3.91461  5.96535  4.53141    759 - -
          2.68618  4.42225  2.77519  2.73123  3.46354  2.40513  3.72494  3.29354  2.67741  2.69355  4.24690  2.90347  2.73739  3.18146  2.89801  2.37887  2.77519  2.98518  4.58477  3.61503
          0.01411  4.66409  5.38644  0.61958  0.77255  0.48576  0.95510
    442   3.26696  4.71088  4.50461  3.99599  1.77873  4.24995  2.85180  3.20291  3.85361  2.82345  3.83588  4.09336  4.60540  4.03368  4.01991  3.55416  2.42825  3.02543  1.40274  2.71586    760 - -
          2.68618  4.42225  2.77519  2.73123  3.46354  2.40513  3.72494  3.29354  2.67741  2.69355  4.24690  2.90347  2.73739  3.18146  2.89801  2.37887  2.77519  2.98518  4.58477  3.61503
          0.01411  4.66409  5.38644  0.61958  0.77255  0.48576  0.95510
    443   2.77969  4.44598  3.75360  3.18995  3.55942  1.90153  2.44937  2.58396  3.11661  2.07405  3.54935  3.56352  4.16013  3.42060  3.43842  3.03600  3.01587  2.42420  5.03242  3.79821    761 - -
          2.68618  4.42225  2.77519  2.73123  3.46354  2.40513  3.72494  3.29354  2.67741  2.69355  4.24690  2.90347  2.73739  3.18146  2.89801  2.37887  2.77519  2.98518  4.58477  3.61503
          0.01411  4.66409  5.38644  0.61958  0.77255  0.48576  0.95510
    444   2.86431  5.32472  3.08899  2.31703  4.68551  3.60587  3.76063  4.14661  2.14693  3.61369  4.37169  2.29277  4.00033  2.56100  1.69996  2.33239  3.08697  3.72609  5.72672  4.35610    762 - -
          2.68618  4.42225  2.77519  2.73123  3.46354  2.40513  3.72494  3.29354  2.67741  2.69355  4.24690  2.90347  2.73739  3.18146  2.89801  2.37887  2.77519  2.98518  4.58477  3.61503
          0.01411  4.66409  5.38644  0.61958  0.77255  0.48576  0.95510
    445   3.92207  5.13827  5.80398  5.23166  2.47315  5.28373  5.49328  1.86063  5.09481  0.61912  3.12152  5.41281  5.31984  4.96366  5.04556  4.67054  4.12456  2.74456  5.51140  4.45473    763 - -
          2.68618  4.42225  2.77519  2.73123  3.46354  2.40513  3.72494  3.29354  2.67741  2.69355  4.24690  2.90347  2.73739  3.18146  2.89801  2.37887  2.77519  2.98518  4.58477  3.61503
          0.01411  4.66409  5.38644  0.61958  0.77255  0.48576  0.95510
    446   2.91740  4.81587  4.14626  4.06899  5.02812  3.54258  5.10616  4.70172  4.20693  4.37286  5.26185  4.09464  4.35315  4.48760  4.40859  0.33964  3.46395  4.03554  6.33165  5.14142    764 - -
          2.68618  4.42225  2.77519  2.73123  3.46354  2.40513  3.72494  3.29354  2.67741  2.69355  4.24690  2.90347  2.73739  3.18146  2.89801  2.37887  2.77519  2.98518  4.58477  3.61503
          0.01411  4.66409  5.38644  0.61958  0.77255  0.48576  0.95510
    447   2.06604  4.31264  4.01551  3.43693  2.83033  3.83246  4.12050  2.36363  3.34278  1.88716  3.41475  3.72642  4.20490  3.60044  2.41150  3.10574  2.42443  2.54962  4.91965  3.71719    765 - -
          2.68618  4.42225  2.77519  2.73123  3.46354  2.40513  3.72494  3.29354  2.67741  2.69355  4.24690  2.90347  2.73739  3.18146  2.89801  2.37887  2.77519  2.98518  4.58477  3.61503
          0.01411  4.66409  5.38644  0.61958  0.77255  0.48576  0.95510
    448   3.49872  5.70995  3.38254  2.50803  5.20613  3.95572  4.04856  4.57329  0.62983  3.98326  4.86000  3.47159  4.40606  3.18737  2.61971  3.44929  3.68731  4.22447  5.98827  4.79404    766 - -
          2.68618  4.42225  2.77519  2.73123  3.46354  2.40513  3.72494  3.29354  2.67741  2.69355  4.24690  2.90347  2.73739  3.18146  2.89801  2.37887  2.77519  2.98518  4.58477  3.61503
          0.01411  4.66409  5.38644  0.61958  0.77255  0.48576  0.95510
    449   1.67076  4.32179  4.24087  3.67970  2.54854  3.86581  4.24687  2.72986  3.56750  1.52095  3.42569  3.88647  4.27547  3.79619  3.76301  2.73339  3.06300  2.55103  4.94272  3.72634    767 - -
          2.68618  4.42225  2.77519  2.73123  3.46354  2.40513  3.72494  3.29354  2.67741  2.69355  4.24690  2.90347  2.73739  3.18146  2.89801  2.37887  2.77519  2.98518  4.58477  3.61503
          0.01411  4.66409  5.38644  0.61958  0.77255  0.48576  0.95510
    450   3.85618  5.07941  5.76723  5.18935  3.39583  5.23975  5.55230  1.47958  5.05010  0.92131  1.87941  5.38227  5.29683  4.95897  5.02043  4.62382  4.06399  2.62068  5.59968  4.63155    768 - -
          2.68618  4.42225  2.77519  2.73123  3.46354  2.40513  3.72494  3.29354  2.67741  2.69355  4.24690  2.90347  2.73739  3.18146  2.89801  2.37887  2.77519  2.98518  4.58477  3.61503
          0.01411  4.66409  5.38644  0.61958  0.77255  0.48576  0.95510
    451   2.77752  5.14794  3.08637  2.16404  4.44793  3.56773  3.19766  3.89491  2.23308  2.70957  2.77027  2.47342  3.95797  2.86479  2.17791  2.76702  3.00608  3.51465  5.60298  4.23466    769 - -
          2.68618  4.42225  2.77519  2.73123  3.46354  2.40513  3.72494  3.29354  2.67741  2.69355  4.24690  2.90347  2.73739  3.18146  2.89801  2.37887  2.77519  2.98518  4.58477  3.61503
          0.01411  4.66409  5.38644  0.61958  0.77255  0.48576  0.95510
    452   2.76418  5.17400  2.63238  2.21683  4.47976  2.26632  3.74138  3.93824  2.29905  2.43420  4.22674  3.02896  3.94145  2.85342  2.67540  2.74569  2.47402  3.54359  5.63039  4.24497    770 - -
          2.68618  4.42225  2.77519  2.73123  3.46354  2.40513  3.72494  3.29354  2.67741  2.69355  4.24690  2.90347  2.73739  3.18146  2.89801  2.37887  2.77519  2.98518  4.58477  3.61503
          0.01411  4.66409  5.38644  0.61958  0.77255  0.48576  0.95510
    453   2.40617  4.62692  5.29232  4.76607  3.89662  4.77650  5.30665  1.03241  4.65806  2.08440  3.71833  4.89845  5.06237  4.86936  4.78821  4.14681  3.60707  1.37731  5.76120  4.56732    771 - -
          2.68618  4.42225  2.77519  2.73123  3.46354  2.40513  3.72494  3.29354  2.67741  2.69355  4.24690  2.90347  2.73739  3.18146  2.89801  2.37887  2.77519  2.98518  4.58477  3.61503
          0.01411  4.66409  5.38644  0.61958  0.77255  0.48576  0.95510
    454   2.83730  4.38537  4.05328  3.47394  3.49783  3.90363  4.19143  1.95005  3.35028  2.01794  3.46826  3.77918  4.27210  3.64104  2.12972  3.17950  2.15185  2.25114  5.02111  3.81850    772 - -
          2.68618  4.42225  2.77519  2.73123  3.46354  2.40513  3.72494  3.29354  2.67741  2.69355  4.24690  2.90347  2.73739  3.18146  2.89801  2.37887  2.77519  2.98518  4.58477  3.61503
          0.01411  4.66409  5.38644  0.61958  0.77255  0.48576  0.95510
    455   2.86851  5.27503  2.03157  2.51715  4.68239  3.53255  3.87763  4.15672  2.68922  3.67274  4.44533  2.67463  1.84530  3.00169  3.19277  2.27610  2.43986  3.73003  5.83546  4.42978    773 - -
          2.68618  4.42225  2.77519  2.73123  3.46354  2.40513  3.72494  3.29354  2.67741  2.69355  4.24690  2.90347  2.73739  3.18146  2.89801  2.37887  2.77519  2.98518  4.58477  3.61503
          0.01411  4.66409  5.38644  0.61958  0.77255  0.48576  0.95510
    456   2.47296  5.20278  3.14347  1.95030  4.52074  3.61309  3.76885  3.95859  1.77048  2.35168  4.25894  3.10278  4.00143  2.88529  2.35380  2.82701  3.06363  3.57969  5.63607  4.28554    774 - -
          2.68618  4.42225  2.77519  2.73123  3.46354  2.40513  3.72494  3.29354  2.67741  2.69355  4.24690  2.90347  2.73739  3.18146  2.89801  2.37887  2.77519  2.98518  4.58477  3.61503
          0.01411  4.66409  5.38644  0.61958  0.77255  0.48576  0.95510
    457   2.85341  4.76648  3.41681  2.33796  3.88839  3.73125  3.94709  3.24925  2.78215  2.42014  1.60989  3.35152  4.11908  2.40958  3.15862  2.98086  3.08225  3.03034  5.29783  4.03490    775 - -
          2.68618  4.42225  2.77519  2.73123  3.46354  2.40513  3.72494  3.29354  2.67741  2.69355  4.24690  2.90347  2.73739  3.18146  2.89801  2.37887  2.77519  2.98518  4.58477  3.61503
          0.01411  4.66409  5.38644  0.61958  0.77255  0.48576  0.95510
    458   2.75643  4.97247  3.13607  2.00015  4.21859  3.57885  3.78802  3.63872  2.58425  2.77454  4.04671  3.10835  2.92573  2.93519  3.04894  1.98280  2.47172  3.31019  5.47532  3.16362    776 - -
          2.68618  4.42225  2.77519  2.73123  3.46354  2.40513  3.72494  3.29354  2.67741  2.69355  4.24690  2.90347  2.73739  3.18146  2.89801  2.37887  2.77519  2.98518  4.58477  3.61503
          0.01411  4.66409  5.38644  0.61958  0.77255  0.48576  0.95510
    459   2.77819  5.27506  2.98011  2.00099  4.61430  2.47989  3.09409  4.09569  2.46937  3.57627  4.31950  2.48042  3.93657  2.18474  2.67000  2.42577  3.01012  3.66305  5.70883  4.30146    777 - -
          2.68618  4.42225  2.77519  2.73123  3.46354  2.40513  3.72494  3.29354  2.67741  2.69355  4.24690  2.90347  2.73739  3.18146  2.89801  2.37887  2.77519  2.98518  4.58477  3.61503
          0.01411  4.66409  5.38644  0.61958  0.77255  0.48576  0.95510
    460   2.76706  4.57892  3.51574  2.95595  2.78121  2.15794  3.95172  3.10029  2.16499  2.10663  3.68330  3.39219  4.09120  3.23305  3.27615  2.94449  2.54577  2.86253  5.15107  3.89777    778 - -
          2.68618  4.42225  2.77519  2.73123  3.46354  2.40513  3.72494  3.29354  2.67741  2.69355  4.24690  2.90347  2.73739  3.18146  2.89801  2.37887  2.77519  2.98518  4.58477  3.61503
          0.01411  4.66409  5.38644  0.61958  0.77255  0.48576  0.95510
    461   2.43922  5.19655  2.45996  2.49625  4.54561  3.53565  3.76952  4.01068  1.95059  3.52556  4.28664  3.03649  3.95290  2.88114  3.01303  2.05891  2.05026  3.59964  5.68553  4.29399    779 - -
          2.68618  4.42225  2.77519  2.73123  3.46354  2.40513  3.72494  3.29354  2.67741  2.69355  4.24690  2.90347  2.73739  3.18146  2.89801  2.37887  2.77519  2.98518  4.58477  3.61503
          0.01411  4.66409  5.38644  0.61958  0.77255  0.48576  0.95510
    462   2.83192  5.19054  3.11794  1.94727  4.50042  3.60338  3.77084  2.28829  2.20048  3.46606  4.24764  2.49983  3.99563  2.88914  2.11270  2.81973  3.05698  3.56262  5.63098  4.27637    780 - -
          2.68618  4.42225  2.77519  2.73123  3.46354  2.40513  3.72494  3.29354  2.67741  2.69355  4.24690  2.90347  2.73739  3.18146  2.89801  2.37887  2.77519  2.98518  4.58477  3.61503
          0.01411  4.66409  5.38644  0.61958  0.77255  0.48576  0.95510
    463   2.79142  4.90831  2.52966  2.31260  4.10228  3.60955  3.84067  3.52443  2.68193  2.08545  3.98831  3.16038  2.89383  3.01749  3.13671  2.84635  3.02530  3.22578  5.41516  2.24493    781 - -
          2.68618  4.42225  2.77519  2.73123  3.46354  2.40513  3.72494  3.29354  2.67741  2.69355  4.24690  2.90347  2.73739  3.18146  2.89801  2.37887  2.77519  2.98518  4.58477  3.61503
          0.01411  4.66409  5.38644  0.61958  0.77255  0.48576  0.95510
    464   3.01532  5.51612  1.23922  2.01633  4.81697  3.56486  3.91996  4.29748  2.77461  3.80311  4.59163  3.02927  4.06998  2.47516  3.30169  2.95116  3.26740  2.66843  5.96436  4.52523    782 - -
          2.68618  4.42225  2.77519  2.73123  3.46354  2.40513  3.72494  3.29354  2.67741  2.69355  4.24690  2.90347  2.73739  3.18146  2.89801  2.37887  2.77519  2.98518  4.58477  3.61503
          0.01411  4.66409  5.38644  0.61958  0.77255  0.48576  0.95510
    465   2.75534  5.11567  2.52195  1.93124  3.45505  3.55017  3.74725  3.85008  2.51167  3.39563  3.19356  2.50666  3.94421  2.59822  2.99282  2.74861  2.98687  3.47482  5.58250  2.66433    783 - -
          2.68618  4.42225  2.77519  2.73123  3.46354  2.40513  3.72494  3.29354  2.67741  2.69355  4.24690  2.90347  2.73739  3.18146  2.89801  2.37887  2.77519  2.98518  4.58477  3.61503
          0.01411  4.66409  5.38644  0.61958  0.77255  0.48576  0.95510
    466   1.83704  4.39506  3.86509  3.30162  3.53996  3.79537  4.10636  2.29329  3.23141  1.81265  3.51876  2.71822  4.18703  3.51399  3.52996  3.06728  2.53135  2.60043  5.02463  3.80951    784 - -
          2.68618  4.42225  2.77519  2.73123  3.46354  2.40513  3.72494  3.29354  2.67741  2.69355  4.24690  2.90347  2.73739  3.18146  2.89801  2.37887  2.77519  2.98518  4.58477  3.61503
          0.01411  4.66409  5.38644  0.61958  0.77255  0.48576  0.95510
    467   2.77445  2.49155  4.20406  3.61790  3.36488  3.87409  4.17550  1.70966  2.93025  2.43781  2.82675  3.84042  4.24284  2.75586  3.68373  3.15935  3.00678  2.18641  4.87751  3.68440    785 - -
          2.68618  4.42225  2.77519  2.73123  3.46354  2.40513  3.72494  3.29354  2.67741  2.69355  4.24690  2.90347  2.73739  3.18146  2.89801  2.37887  2.77519  2.98518  4.58477  3.61503
          0.01411  4.66409  5.38644  0.61958  0.77255  0.48576  0.95510
    468   2.51121  5.18949  2.50063  2.47481  4.50515  3.53718  3.72915  3.97019  2.14600  2.53705  4.23909  2.38815  3.93127  2.83646  2.67263  2.47421  2.47634  3.56444  5.64068  4.24898    786 - -
          2.68618  4.42225  2.77519  2.73123  3.46354  2.40513  3.72494  3.29354  2.67741  2.69355  4.24690  2.90347  2.73739  3.18146  2.89801  2.37887  2.77519  2.98518  4.58477  3.61503
          0.01411  4.66409  5.38644  0.61958  0.77255  0.48576  0.95510
    469   2.33014  5.24233  2.05054  1.92846  4.56403  3.53621  3.74840  4.03563  2.50567  3.53879  3.27091  2.47808  3.94447  2.85573  2.99878  2.75212  2.58084  3.62091  5.69085  4.28934    787 - -
          2.68618  4.42225  2.77519  2.73123  3.46354  2.40513  3.72494  3.29354  2.67741  2.69355  4.24690  2.90347  2.73739  3.18146  2.89801  2.37887  2.77519  2.98518  4.58477  3.61503
          0.01411  4.66409  5.38644  0.61958  0.77255  0.48576  0.95510
    470   2.75306  4.74956  2.83576  2.74258  3.93755  2.49887  3.85587  2.61805  2.72389  2.31701  2.86238  2.59852  4.02217  3.06155  2.66677  2.85292  2.98460  3.05194  5.28993  4.00048    788 - -
          2.68618  4.42225  2.77519  2.73123  3.46354  2.40513  3.72494  3.29354  2.67741  2.69355  4.24690  2.90347  2.73739  3.18146  2.89801  2.37887  2.77519  2.98518  4.58477  3.61503
          0.01411  4.66409  5.38644  0.61958  0.77255  0.48576  0.95510
    471   2.75372  5.01674  2.55096  2.55838  3.39582  2.62178  3.76989  3.70092  2.55462  2.75906  4.08242  2.46014  3.96135  2.90774  2.30271  2.77092  2.98510  3.35902  5.50195  2.96945    789 - -
          2.68618  4.42225  2.77519  2.73123  3.46354  2.40513  3.72494  3.29354  2.67741  2.69355  4.24690  2.90347  2.73739  3.18146  2.89801  2.37887  2.77519  2.98518  4.58477  3.61503
          0.01411  4.66409  5.38644  0.61958  0.77255  0.48576  0.95510
    472   2.48526  4.98423  3.13254  2.20357  4.23562  2.40551  3.78352  3.65630  2.20540  2.48787  4.05739  3.10307  3.97004  2.92764  3.03921  2.33719  2.98831  2.81638  5.48491  4.14354    790 - -
          2.68618  4.42225  2.77519  2.73123  3.46354  2.40513  3.72494  3.29354  2.67741  2.69355  4.24690  2.90347  2.73739  3.18146  2.89801  2.37887  2.77519  2.98518  4.58477  3.61503
          0.01411  4.66409  5.38644  0.61958  0.77255  0.48576  0.95510
    473   2.77352  5.26439  2.67214  2.45305  4.60003  2.76112  3.17399  4.08045  2.01707  3.56602  4.31063  2.07653  3.13872  2.83470  2.97054  2.73741  2.47562  3.65061  5.70318  4.29543    791 - -
          2.68618  4.42225  2.77519  2.73123  3.46354  2.40513  3.72494  3.29354  2.67741  2.69355  4.24690  2.90347  2.73739  3.18146  2.89801  2.37887  2.77519  2.98518  4.58477  3.61503
          0.08483  4.66409  2.63248  0.61958  0.77255  0.48576  0.95510
    474   2.82715  4.97771  3.26705  2.68416  4.18490  3.64373  2.74321  3.63004  2.48412  3.22318  4.05177  3.18093  4.02495  2.09693  1.93123  2.86740  3.04848  2.76638  3.12699  4.10896    792 - -
          2.68618  4.42225  2.77519  2.73123  3.46354  2.40513  3.72494  3.29354  2.67741  2.69355  4.24690  2.90347  2.73739  3.18146  2.89801  2.37887  2.77519  2.98518  4.58477  3.61503
          0.01513  4.59440  5.31674  0.61958  0.77255  0.61299  0.78030
    475   2.43343  4.99768  3.15141  2.64321  4.20692  3.59737  3.81829  3.69364  2.56997  3.28527  4.10894  1.52644  4.01275  2.98005  2.49926  2.84721  3.05306  3.36639  5.47029  2.81698    793 - -
          2.68618  4.42225  2.77519  2.73123  3.46354  2.40513  3.72494  3.29354  2.67741  2.69355  4.24690  2.90347  2.73739  3.18146  2.89801  2.37887  2.77519  2.98518  4.58477  3.61503
          0.08860  4.59440  2.59449  0.61958  0.77255  0.61299  0.78030
    476   2.71209  4.49414  3.50443  2.97433  1.98934  2.64326  3.94202  3.04737  2.94930  2.40249  3.63808  2.56463  4.05525  3.25857  3.31803  2.43827  2.96249  2.80710  5.06409  3.78736    794 - -
          2.68618  4.42225  2.77519  2.73123  3.46354  2.40513  3.72494  3.29354  2.67741  2.69355  4.24690  2.90347  2.73739  3.18146  2.89801  2.37887  2.77519  2.98518  4.58477  3.61503
          0.01628  4.52207  5.24441  0.61958  0.77255  0.72227  0.66484
    477   2.77395  4.82398  3.25173  2.05240  4.01792  3.61926  3.81215  3.38774  2.05848  2.40680  2.21054  3.18910  4.00648  2.99538  2.97968  2.85017  3.00097  3.11782  5.33717  4.04692    795 - -
          2.68618  4.42225  2.77519  2.73123  3.46354  2.40513  3.72494  3.29354  2.67741  2.69355  4.24690  2.90347  2.73739  3.18146  2.89801  2.37887  2.77519  2.98518  4.58477  3.61503
          0.01628  4.52207  5.24441  0.61958  0.77255  0.52904  0.88958
    478   2.13477  4.93624  3.13536  2.27418  4.17610  3.56609  3.76688  2.96859  2.33991  3.19262  2.91926  3.09710  3.95622  2.02297  3.01036  2.77251  2.96891  3.26720  5.43672  4.10428    796 - -
          2.68618  4.42225  2.77519  2.73123  3.46354  2.40513  3.72494  3.29354  2.67741  2.69355  4.24690  2.90347  2.73739  3.18146  2.89801  2.37887  2.77519  2.98518  4.58477  3.61503
          0.01513  4.59440  5.31674  0.61958  0.77255  0.41371  1.08233
    479   2.76041  4.78545  3.27268  2.28644  3.97937  3.63032  3.08175  2.66632  2.70242  2.06451  3.87017  2.29100  4.01927  3.04575  3.13656  2.84935  2.56097  3.09068  5.31974  4.02405    797 - -
          2.68618  4.42225  2.77519  2.73123  3.46354  2.40513  3.72494  3.29354  2.67741  2.69355  4.24690  2.90347  2.73739  3.18146  2.89801  2.37887  2.77519  2.98518  4.58477  3.61503
          0.01411  4.66409  5.38644  0.61958  0.77255  0.48576  0.95510
    480   2.76275  4.87492  3.21823  2.37057  4.09221  3.61110  3.81709  2.22893  2.03221  2.53290  3.95296  3.16609  3.99953  2.67824  3.07178  2.45154  2.67972  3.19362  5.39171  4.07890    798 - -
          2.68618  4.42225  2.77519  2.73123  3.46354  2.40513  3.72494  3.29354  2.67741  2.69355  4.24690  2.90347  2.73739  3.18146  2.89801  2.37887  2.77519  2.98518  4.58477  3.61503
          0.01411  4.66409  5.38644  0.61958  0.77255  0.48576  0.95510
    481   2.79482  5.28747  2.57778  2.04660  4.62081  3.53659  3.12318  4.10147  2.05415  2.75529  4.33389  1.94732  3.94679  2.85049  2.98586  2.75630  3.02811  3.67244  5.72337  4.31456    799 - -
          2.68618  4.42225  2.77519  2.73123  3.46354  2.40513  3.72494  3.29354  2.67741  2.69355  4.24690  2.90347  2.73739  3.18146  2.89801  2.37887  2.77519  2.98518  4.58477  3.61503
          0.01411  4.66409  5.38644  0.61958  0.77255  0.48576  0.95510
    482   2.75787  5.21854  2.09741  2.27655  3.13195  3.53380  3.72625  4.01489  2.03963  3.51475  4.26538  3.00935  3.92944  2.83022  2.55916  2.31332  2.69210  3.59833  5.66313  4.26483    800 - -
          2.68618  4.42225  2.77519  2.73123  3.46354  2.40513  3.72494  3.29354  2.67741  2.69355  4.24690  2.90347  2.73739  3.18146  2.89801  2.37887  2.77519  2.98518  4.58477  3.61503
          0.01411  4.66409  5.38644  0.61958  0.77255  0.48576  0.95510
    483   2.86739  5.31952  1.81324  2.48777  4.67870  3.54440  3.83219  4.15461  2.09665  3.65675  4.42252  3.03768  3.99964  2.94894  3.11255  1.72966  2.57620  3.73114  5.80806  4.39876    801 - -
          2.68618  4.42225  2.77519  2.73123  3.46354  2.40513  3.72494  3.29354  2.67741  2.69355  4.24690  2.90347  2.73739  3.18146  2.89801  2.37887  2.77519  2.98518  4.58477  3.61503
          0.01411  4.66409  5.38644  0.61958  0.77255  0.48576  0.95510
    484   2.27171  5.25145  2.62723  2.12151  4.58903  3.07367  3.71905  3.36524  2.19981  3.55351  4.29455  2.65178  3.92332  2.20868  2.95108  2.46685  2.98818  3.63815  5.68829  4.28073    802 - -
          2.68618  4.42225  2.77519  2.73123  3.46354  2.40513  3.72494  3.29354  2.67741  2.69355  4.24690  2.90347  2.73739  3.18146  2.89801  2.37887  2.77519  2.98518  4.58477  3.61503
          0.01411  4.66409  5.38644  0.61958  0.77255  0.48576  0.95510
    485   2.86288  4.29283  4.45887  3.87205  2.16989  3.98400  4.22508  2.31062  2.69417  1.53361  3.34080  4.00830  4.34112  3.90695  3.84379  3.28167  3.09358  2.51684  4.77480  2.44538    803 - -
          2.68618  4.42225  2.77519  2.73123  3.46354  2.40513  3.72494  3.29354  2.67741  2.69355  4.24690  2.90347  2.73739  3.18146  2.89801  2.37887  2.77519  2.98518  4.58477  3.61503
          0.01411  4.66409  5.38644  0.61958  0.77255  0.48576  0.95510
    486   2.79459  4.25490  4.31751  3.73136  2.57353  3.90715  4.22372  2.27299  3.60231  1.65129  3.34306  3.91622  4.27650  3.81254  3.76451  2.22670  2.17526  2.45817  4.87261  3.68153    804 - -
          2.68618  4.42225  2.77519  2.73123  3.46354  2.40513  3.72494  3.29354  2.67741  2.69355  4.24690  2.90347  2.73739  3.18146  2.89801  2.37887  2.77519  2.98518  4.58477  3.61503
          0.01411  4.66409  5.38644  0.61958  0.77255  0.48576  0.95510
    487   2.82377  4.50915  2.87010  3.17387  1.81478  3.79240  4.05951  2.36533  3.15486  2.66083  3.60228  3.56132  2.15825  3.44139  3.49284  3.06524  3.06349  2.73685  5.03193  3.74403    805 - -
          2.68618  4.42225  2.77519  2.73123  3.46354  2.40513  3.72494  3.29354  2.67741  2.69355  4.24690  2.90347  2.73739  3.18146  2.89801  2.37887  2.77519  2.98518  4.58477  3.61503
          0.01411  4.66409  5.38644  0.61958  0.77255  0.48576  0.95510
    488   2.26825  5.26423  2.45764  2.18699  4.59802  3.53264  3.73911  4.07687  1.83431  3.56562  4.31262  3.00448  2.78313  2.84207  2.97953  2.74362  2.47425  3.64971  5.70548  4.29863    806 - -
          2.68618  4.42225  2.77519  2.73123  3.46354  2.40513  3.72494  3.29354  2.67741  2.69355  4.24690  2.90347  2.73739  3.18146  2.89801  2.37887  2.77519  2.98518  4.58477  3.61503
          0.01411  4.66409  5.38644  0.61958  0.77255  0.48576  0.95510
    489   2.75814  4.63788  3.41910  2.01902  3.06658  3.67605  3.90785  2.15575  2.44514  2.49553  3.73090  3.32000  4.06026  3.15706  3.23203  2.34752  2.98969  2.91961  5.19686  3.93114    807 - -
          2.68618  4.42225  2.77519  2.73123  3.46354  2.40513  3.72494  3.29354  2.67741  2.69355  4.24690  2.90347  2.73739  3.18146  2.89801  2.37887  2.77519  2.98518  4.58477  3.61503
          0.01411  4.66409  5.38644  0.61958  0.77255  0.48576  0.95510
    490   2.78198  5.20158  2.65103  2.05501  4.50862  3.54284  3.75615  2.83724  2.51984  3.49163  4.25701  2.02515  2.87955  2.86926  3.00934  2.75961  2.47926  3.57186  5.65957  4.26837    808 - -
          2.68618  4.42225  2.77519  2.73123  3.46354  2.40513  3.72494  3.29354  2.67741  2.69355  4.24690  2.90347  2.73739  3.18146  2.89801  2.37887  2.77519  2.98518  4.58477  3.61503
          0.01411  4.66409  5.38644  0.61958  0.77255  0.48576  0.95510
    491   2.29236  4.64028  3.48373  2.53613  3.80896  3.71844  3.94809  1.78713  2.10287  2.44070  3.73597  3.37530  4.10201  3.20504  3.22488  2.95756  3.02623  2.86197  5.21377  3.95719    809 - -
          2.68618  4.42225  2.77519  2.73123  3.46354  2.40513  3.72494  3.29354  2.67741  2.69355  4.24690  2.90347  2.73739  3.18146  2.89801  2.37887  2.77519  2.98518  4.58477  3.61503
          0.01411  4.66409  5.38644  0.61958  0.77255  0.48576  0.95510
    492   2.53102  5.25522  2.67336  2.23532  4.58593  3.53401  3.73693  4.06280  2.13458  3.55427  4.30255  3.00630  3.93768  2.34090  2.97389  2.50150  1.85291  3.63869  5.69622  4.29171    810 - -
          2.68618  4.42225  2.77519  2.73123  3.46354  2.40513  3.72494  3.29354  2.67741  2.69355  4.24690  2.90347  2.73739  3.18146  2.89801  2.37887  2.77519  2.98518  4.58477  3.61503
          0.29749  4.66409  1.39475  0.61958  0.77255  0.48576  0.95510
    493   2.87898  5.14266  3.09215  2.59630  4.31755  3.59051  3.73516  3.88173  1.34145  3.40708  4.22844  2.34263  3.99994  2.88300  2.69557  2.87380  3.09941  3.53367  5.48694  2.98237    811 - -
          2.68618  4.42225  2.77519  2.73123  3.46354  2.40513  3.72494  3.29354  2.67741  2.69355  4.24690  2.90347  2.73739  3.18146  2.89801  2.37887  2.77519  2.98518  4.58477  3.61503
          0.01868  4.38528  5.10763  0.61958  0.77255  0.88477  0.53240
    494   2.01917  4.63992  3.21466  2.36768  3.82080  3.55206  3.78504  2.50934  2.66601  2.87422  3.73321  2.49837  3.94540  3.00231  3.08954  2.78304  2.90654  2.93483  5.18587  3.05354    812 - -
          2.68638  4.42245  2.77539  2.73143  3.46281  2.40501  3.72514  3.29374  2.67761  2.69333  4.24710  2.90262  2.73759  3.18166  2.89821  2.37845  2.77539  2.98538  4.58497  3.61523
          0.44803  1.31281  2.38537  1.14867  0.38134  0.88477  0.53240
    495   2.79427  5.03631  2.93392  2.01372  4.26898  3.50922  3.72867  3.68604  2.43947  2.41101  4.09596  3.02335  3.93706  1.77780  2.84163  2.80078  3.02531  3.36940  5.48912  4.15101    817 - -
          2.68618  4.42225  2.77519  2.73123  3.46354  2.40513  3.72494  3.29354  2.67741  2.69355  4.24690  2.90347  2.73739  3.18146  2.89801  2.37887  2.77519  2.98518  4.58477  3.61503
          0.02046  4.29535  5.01770  0.61958  0.77255  0.96911  0.47710
    496   2.39674  4.87612  2.33099  2.49260  4.14814  3.46472  3.72561  3.49665  2.08693  3.15608  3.98380  3.01240  3.89006  2.88093  2.98835  2.72027  2.92907  2.13726  5.41633  4.07912    818 - -
          2.68618  4.42225  2.77519  2.73123  3.46354  2.40513  3.72494  3.29354  2.67741  2.69355  4.24690  2.90347  2.73739  3.18146  2.89801  2.37887  2.77519  2.98518  4.58477  3.61503
          0.02046  4.29535  5.01770  0.61958  0.77255  0.96911  0.47710
    497   2.14561  4.68223  3.14590  2.60375  3.96224  2.92652  3.75101  2.87063  2.59052  3.00078  3.83719  3.08997  3.88424  2.34080  3.02906  2.38213  2.48126  3.05329  5.28087  3.97840    819 - -
          2.68618  4.42225  2.77519  2.73123  3.46354  2.40513  3.72494  3.29354  2.67741  2.69355  4.24690  2.90347  2.73739  3.18146  2.89801  2.37887  2.77519  2.98518  4.58477  3.61503
          0.02046  4.29535  5.01770  0.61958  0.77255  0.96911  0.47710
    498   2.78275  5.24940  2.08225  1.88478  4.58615  2.40183  3.72814  4.06658  2.55902  3.57276  4.35009  2.87813  3.87970  2.85361  3.07669  2.38814  2.51469  3.64718  5.73282  4.30853    820 - -
          2.68618  4.42225  2.77519  2.73123  3.46354  2.40513  3.72494  3.29354  2.67741  2.69355  4.24690  2.90347  2.73739  3.18146  2.89801  2.37887  2.77519  2.98518  4.58477  3.61503
          0.02046  4.29535  5.01770  0.61958  0.77255  0.96911  0.47710
    499   2.38556  5.16418  2.94482  2.20039  4.50221  3.48430  3.01186  3.95099  1.65445  3.44423  4.21938  2.96326  3.88801  2.41662  2.71675  2.72638  2.97903  3.55418  5.57857  4.21889    821 - -
          2.68618  4.42225  2.77519  2.73123  3.46354  2.40513  3.72494  3.29354  2.67741  2.69355  4.24690  2.90347  2.73739  3.18146  2.89801  2.37887  2.77519  2.98518  4.58477  3.61503
          0.02046  4.29535  5.01770  0.61958  0.77255  0.96911  0.47710
    500   2.66792  5.10447  2.51048  2.36476  4.43115  2.88895  3.63591  3.89736  2.38331  3.40591  4.16580  2.90809  3.83279  2.25624  2.33608  2.38999  2.58987  3.48856  5.56130  4.16847    822 - -
          2.68618  4.42225  2.77519  2.73123  3.46354  2.40513  3.72494  3.29354  2.67741  2.69355  4.24690  2.90347  2.73739  3.18146  2.89801  2.37887  2.77519  2.98518  4.58477  3.61503
          0.02046  4.29535  5.01770  0.61958  0.77255  0.96911  0.47710
    501   2.70953  4.78033  2.14315  2.59328  2.63953  3.53252  3.71372  3.38646  2.28744  3.00553  3.86479  3.09166  3.93373  2.94840  3.05481  2.77131  2.94272  3.10042  5.07774  2.64488    823 - -
          2.68618  4.42225  2.77519  2.73123  3.46354  2.40513  3.72494  3.29354  2.67741  2.69355  4.24690  2.90347  2.73739  3.18146  2.89801  2.37887  2.77519  2.98518  4.58477  3.61503
          0.02046  4.29535  5.01770  0.61958  0.77255  0.96911  0.47710
    502   2.70534  4.97726  2.42679  2.42973  4.26837  3.42775  3.72457  3.70766  2.54433  2.47025  4.09843  2.30245  3.87860  2.87086  3.02363  1.95110  2.95574  3.35374  5.50550  4.13990    824 - -
          2.68618  4.42225  2.77519  2.73123  3.46354  2.40513  3.72494  3.29354  2.67741  2.69355  4.24690  2.90347  2.73739  3.18146  2.89801  2.37887  2.77519  2.98518  4.58477  3.61503
          0.02046  4.29535  5.01770  0.61958  0.77255  0.96911  0.47710
    503   2.70694  4.39286  2.59447  3.04182  3.36979  3.68909  3.91751  2.38797  2.99933  1.83429  3.44367  3.43508  4.06608  3.29487  3.33973  2.94727  2.93936  2.58499  4.88422  2.58181    825 - -
          2.68618  4.42225  2.77519  2.73123  3.46354  2.40513  3.72494  3.29354  2.67741  2.69355  4.24690  2.90347  2.73739  3.18146  2.89801  2.37887  2.77519  2.98518  4.58477  3.61503
          0.02046  4.29535  5.01770  0.61958  0.77255  0.96911  0.47710
    504   2.78795  5.29981  1.75953  2.31357  4.62199  3.41127  2.91922  4.11015  2.21713  3.59192  4.35901  2.50113  3.87708  2.39261  2.98680  2.73089  3.03000  3.68180  5.72966  4.30426    826 - -
          2.68618  4.42225  2.77519  2.73123  3.46354  2.40513  3.72494  3.29354  2.67741  2.69355  4.24690  2.90347  2.73739  3.18146  2.89801  2.37887  2.77519  2.98518  4.58477  3.61503
          0.02046  4.29535  5.01770  0.61958  0.77255  0.96911  0.47710
    505   2.78009  5.20566  2.69090  1.88494  4.54601  2.45321  3.72450  4.01459  2.51739  3.52841  4.31211  2.90594  3.88772  1.99404  3.00238  2.33247  3.03022  3.60781  5.69024  4.28728    827 - -
          2.68618  4.42225  2.77519  2.73123  3.46354  2.40513  3.72494  3.29354  2.67741  2.69355  4.24690  2.90347  2.73739  3.18146  2.89801  2.37887  2.77519  2.98518  4.58477  3.61503
          0.02046  4.29535  5.01770  0.61958  0.77255  0.96911  0.47710
    506   2.73884  4.16954  4.32128  3.73454  2.35771  3.87053  3.09286  2.14245  3.59305  1.77004  3.17692  3.89235  4.22244  3.78315  3.72961  3.16824  2.96999  1.89372  4.72286  3.49474    828 - -
          2.68618  4.42225  2.77519  2.73123  3.46354  2.40513  3.72494  3.29354  2.67741  2.69355  4.24690  2.90347  2.73739  3.18146  2.89801  2.37887  2.77519  2.98518  4.58477  3.61503
          0.02046  4.29535  5.01770  0.61958  0.77255  0.96911  0.47710
    507   3.29686  4.55101  5.19752  4.71996  3.81668  4.76658  5.43160  1.25119  4.62682  2.28448  3.58905  4.90025  5.04486  4.88358  4.80397  4.18019  3.56284  0.93686  5.85090  4.63897    829 - -
          2.68618  4.42225  2.77519  2.73123  3.46354  2.40513  3.72494  3.29354  2.67741  2.69355  4.24690  2.90347  2.73739  3.18146  2.89801  2.37887  2.77519  2.98518  4.58477  3.61503
          0.02046  4.29535  5.01770  0.61958  0.77255  0.60886  0.78520
    508   2.18648  5.21207  2.46713  2.39740  4.55160  2.96494  3.70417  4.02885  1.88381  3.52438  4.27915  2.38455  3.89145  2.81271  2.96291  2.44350  2.98049  3.60503  5.67056  4.26317    830 - -
          2.68618  4.42225  2.77519  2.73123  3.46354  2.40513  3.72494  3.29354  2.67741  2.69355  4.24690  2.90347  2.73739  3.18146  2.89801  2.37887  2.77519  2.98518  4.58477  3.61503
          0.01714  4.47052  5.19286  0.61958  0.77255  0.57212  0.83086
    509   2.84152  5.31936  1.70605  1.93697  4.63212  3.50408  3.78164  3.07112  2.58211  3.61236  4.38025  2.57811  2.76862  2.89913  3.09076  2.79639  3.08311  3.69388  5.76785  4.35007    831 - -
          2.68618  4.42225  2.77519  2.73123  3.46354  2.40513  3.72494  3.29354  2.67741  2.69355  4.24690  2.90347  2.73739  3.18146  2.89801  2.37887  2.77519  2.98518  4.58477  3.61503
          0.01572  4.55658  5.27893  0.61958  0.77255  0.38449  1.14193
    510   2.32460  4.90738  2.69696  1.82664  4.12555  3.61047  3.83771  3.02223  2.66715  1.95381  3.98387  3.16081  4.01072  3.00702  3.12287  2.83753  3.01626  3.19627  5.43240  4.11206    832 - -
          2.68618  4.42225  2.77519  2.73123  3.46354  2.40513  3.72494  3.29354  2.67741  2.69355  4.24690  2.90347  2.73739  3.18146  2.89801  2.37887  2.77519  2.98518  4.58477  3.61503
          0.01411  4.66409  5.38644  0.61958  0.77255  0.48576  0.95510
    511   1.85425  4.43393  4.87112  4.30189  2.53674  4.30729  4.70665  1.27393  4.15831  2.37826  3.48738  4.41114  4.64931  4.33848  4.26317  3.63607  3.31738  1.85987  5.22943  4.04150    833 - -
          2.68618  4.42225  2.77519  2.73123  3.46354  2.40513  3.72494  3.29354  2.67741  2.69355  4.24690  2.90347  2.73739  3.18146  2.89801  2.37887  2.77519  2.98518  4.58477  3.61503
          0.01411  4.66409  5.38644  0.61958  0.77255  0.48576  0.95510
    512   2.77508  4.54018  3.58956  3.02439  3.68345  2.21981  3.97369  3.05554  2.93458  1.79183  3.64785  3.44164  4.11217  3.27921  2.55625  2.97449  2.58996  2.82416  5.11223  2.99276    834 - -
          2.68618  4.42225  2.77519  2.73123  3.46354  2.40513  3.72494  3.29354  2.67741  2.69355  4.24690  2.90347  2.73739  3.18146  2.89801  2.37887  2.77519  2.98518  4.58477  3.61503
          0.01411  4.66409  5.38644  0.61958  0.77255  0.48576  0.95510
    513   2.86173  4.94925  3.18435  3.02972  4.91265  3.45970  4.40916  4.47852  3.33708  4.06754  4.88384  1.38630  4.16181  3.61633  3.75407  1.07722  3.30059  3.90606  6.17704  4.82931    835 - -
          2.68618  4.42225  2.77519  2.73123  3.46354  2.40513  3.72494  3.29354  2.67741  2.69355  4.24690  2.90347  2.73739  3.18146  2.89801  2.37887  2.77519  2.98518  4.58477  3.61503
          0.01411  4.66409  5.38644  0.61958  0.77255  0.48576  0.95510
    514   4.10691  5.65610  4.79388  4.77744  5.61143  4.30387  5.71906  5.45273  4.91884  4.94237  6.06368  4.98524  0.14112  5.27231  5.01177  4.31129  4.61070  4.98905  6.50023  5.76025    836 - -
          2.68618  4.42225  2.77519  2.73123  3.46354  2.40513  3.72494  3.29354  2.67741  2.69355  4.24690  2.90347  2.73739  3.18146  2.89801  2.37887  2.77519  2.98518  4.58477  3.61503
          0.01411  4.66409  5.38644  0.61958  0.77255  0.48576  0.95510
    515   1.61497  4.48231  3.95983  3.46831  4.10358  2.42782  4.37984  3.45435  3.42529  3.18496  4.05549  3.68584  4.11039  3.70591  3.74429  2.15493  2.43162  1.66833  5.52627  4.31415    837 - -
          2.68618  4.42225  2.77519  2.73123  3.46354  2.40513  3.72494  3.29354  2.67741  2.69355  4.24690  2.90347  2.73739  3.18146  2.89801  2.37887  2.77519  2.98518  4.58477  3.61503
          0.01411  4.66409  5.38644  0.61958  0.77255  0.48576  0.95510
    516   3.58076  4.78425  5.64430  5.19721  4.16373  5.18338  5.98395  1.26012  5.13858  2.57778  3.89359  5.35899  5.42180  5.40909  5.31614  4.63202  3.84830  0.71830  6.30333  5.07250    838 - -
          2.68618  4.42225  2.77519  2.73123  3.46354  2.40513  3.72494  3.29354  2.67741  2.69355  4.24690  2.90347  2.73739  3.18146  2.89801  2.37887  2.77519  2.98518  4.58477  3.61503
          0.01411  4.66409  5.38644  0.61958  0.77255  0.48576  0.95510
    517   2.43079  4.71472  3.59787  3.02236  3.86902  3.79821  4.01410  2.57811  1.44653  2.02326  3.77144  3.46182  4.17942  3.25965  3.16832  3.05088  3.11267  2.85185  5.29644  4.05099    839 - -
          2.68618  4.42225  2.77519  2.73123  3.46354  2.40513  3.72494  3.29354  2.67741  2.69355  4.24690  2.90347  2.73739  3.18146  2.89801  2.37887  2.77519  2.98518  4.58477  3.61503
          0.01411  4.66409  5.38644  0.61958  0.77255  0.48576  0.95510
    518   3.72232  5.75400  4.35928  3.43184  5.39253  4.23395  3.98000  4.64002  0.96958  3.95329  4.85046  3.74159  4.54720  3.10489  1.12744  3.69022  3.81425  4.33503  5.88390  4.83060    840 - -
          2.68618  4.42225  2.77519  2.73123  3.46354  2.40513  3.72494  3.29354  2.67741  2.69355  4.24690  2.90347  2.73739  3.18146  2.89801  2.37887  2.77519  2.98518  4.58477  3.61503
          0.01411  4.66409  5.38644  0.61958  0.77255  0.48576  0.95510
    519   1.95317  4.43194  3.75895  3.19918  3.62111  2.16733  4.07008  2.38725  3.14423  2.69735  2.67841  3.55768  4.13283  3.43491  3.47194  2.50603  2.64130  2.73722  5.07872  3.85538    841 - -
          2.68618  4.42225  2.77519  2.73123  3.46354  2.40513  3.72494  3.29354  2.67741  2.69355  4.24690  2.90347  2.73739  3.18146  2.89801  2.37887  2.77519  2.98518  4.58477  3.61503
          0.01411  4.66409  5.38644  0.61958  0.77255  0.48576  0.95510
    520   3.58922  4.84459  5.54657  4.97814  2.63044  4.95291  5.31508  1.31649  4.83752  1.09241  3.26822  5.09964  5.12629  4.84957  4.84547  4.31831  3.81348  1.95568  5.52397  4.45433    842 - -
          2.68618  4.42225  2.77519  2.73123  3.46354  2.40513  3.72494  3.29354  2.67741  2.69355  4.24690  2.90347  2.73739  3.18146  2.89801  2.37887  2.77519  2.98518  4.58477  3.61503
          0.01411  4.66409  5.38644  0.61958  0.77255  0.48576  0.95510
    521   2.43495  4.68322  3.43311  2.86136  3.85698  3.68784  3.90035  3.23371  2.42611  1.99052  3.77712  3.32152  4.07033  3.13721  2.22076  2.37480  3.01279  2.97968  3.14804  3.96636    843 - -
          2.68618  4.42225  2.77519  2.73123  3.46354  2.40513  3.72494  3.29354  2.67741  2.69355  4.24690  2.90347  2.73739  3.18146  2.89801  2.37887  2.77519  2.98518  4.58477  3.61503
          0.01411  4.66409  5.38644  0.61958  0.77255  0.48576  0.95510
    522   3.29067  5.72891  2.77360  1.74995  5.06070  3.68801  4.07508  4.56278  2.81400  4.02794  4.87760  3.17327  4.24114  0.94869  3.22030  3.20931  3.54801  4.16234  6.13090  4.73730    844 - -
          2.68618  4.42225  2.77519  2.73123  3.46354  2.40513  3.72494  3.29354  2.67741  2.69355  4.24690  2.90347  2.73739  3.18146  2.89801  2.37887  2.77519  2.98518  4.58477  3.61503
          0.01411  4.66409  5.38644  0.61958  0.77255  0.48576  0.95510
    523   1.73883  4.45932  3.69704  3.13822  2.91095  3.71365  4.03505  2.99198  3.08955  2.70961  3.60457  3.51754  4.12399  3.38598  3.43071  2.15634  2.18003  2.76226  5.07219  3.03004    845 - -
          2.68618  4.42225  2.77519  2.73123  3.46354  2.40513  3.72494  3.29354  2.67741  2.69355  4.24690  2.90347  2.73739  3.18146  2.89801  2.37887  2.77519  2.98518  4.58477  3.61503
          0.01411  4.66409  5.38644  0.61958  0.77255  0.48576  0.95510
    524   2.84836  4.39896  4.05881  3.47772  3.48982  3.91085  4.19441  2.30574  3.34301  1.62896  3.45428  3.78413  4.27745  3.63999  2.05094  3.18703  2.43688  2.25723  5.02337  3.82435    846 - -
          2.68618  4.42225  2.77519  2.73123  3.46354  2.40513  3.72494  3.29354  2.67741  2.69355  4.24690  2.90347  2.73739  3.18146  2.89801  2.37887  2.77519  2.98518  4.58477  3.61503
          0.01411  4.66409  5.38644  0.61958  0.77255  0.48576  0.95510
    525   3.95662  5.78615  4.18054  3.72569  5.37433  4.26719  4.50699  4.88695  0.31797  4.29853  5.27597  4.08794  4.75895  3.69549  2.95410  3.98323  4.17603  4.57153  6.13214  5.10807    847 - -
          2.68618  4.42225  2.77519  2.73123  3.46354  2.40513  3.72494  3.29354  2.67741  2.69355  4.24690  2.90347  2.73739  3.18146  2.89801  2.37887  2.77519  2.98518  4.58477  3.61503
          0.01411  4.66409  5.38644  0.61958  0.77255  0.48576  0.95510
    526   3.57765  4.78069  5.63715  5.15096  3.99871  5.16282  5.81200  1.25370  5.07860  1.89908  3.74377  5.30919  5.36471  5.27798  5.21244  4.58239  3.83048  0.91484  6.09850  4.92320    848 - -
          2.68618  4.42225  2.77519  2.73123  3.46354  2.40513  3.72494  3.29354  2.67741  2.69355  4.24690  2.90347  2.73739  3.18146  2.89801  2.37887  2.77519  2.98518  4.58477  3.61503
          0.01411  4.66409  5.38644  0.61958  0.77255  0.48576  0.95510
    527   2.54394  4.46422  5.06984  4.49857  2.54649  4.43860  4.84085  1.58011  4.34257  2.04566  3.49570  4.56984  4.75357  4.50143  4.41038  3.77454  3.38502  1.21821  5.30519  4.12873    849 - -
          2.68618  4.42225  2.77519  2.73123  3.46354  2.40513  3.72494  3.29354  2.67741  2.69355  4.24690  2.90347  2.73739  3.18146  2.89801  2.37887  2.77519  2.98518  4.58477  3.61503
          0.01411  4.66409  5.38644  0.61958  0.77255  0.48576  0.95510
    528   3.21265  5.80598  1.59501  2.45719  5.11774  3.58424  4.04665  4.64139  2.21348  4.10624  4.91866  1.24868  4.16249  3.19240  3.52035  3.10710  3.48407  4.19441  6.24137  4.75200    850 - -
          2.68618  4.42225  2.77519  2.73123  3.46354  2.40513  3.72494  3.29354  2.67741  2.69355  4.24690  2.90347  2.73739  3.18146  2.89801  2.37887  2.77519  2.98518  4.58477  3.61503
          0.01411  4.66409  5.38644  0.61958  0.77255  0.48576  0.95510
    529   1.55640  5.23725  2.87145  1.23499  4.80380  2.84198  4.07257  4.25639  2.94839  3.81791  4.62505  3.16774  4.10542  3.22683  3.44183  2.95813  3.27296  3.81833  6.00275  4.61493    851 - -
          2.68618  4.42225  2.77519  2.73123  3.46354  2.40513  3.72494  3.29354  2.67741  2.69355  4.24690  2.90347  2.73739  3.18146  2.89801  2.37887  2.77519  2.98518  4.58477  3.61503
          0.01411  4.66409  5.38644  0.61958  0.77255  0.48576  0.95510
    530   2.55623  4.64607  5.22017  4.66615  3.64315  4.67829  5.11559  1.37229  4.53289  1.17140  3.47390  4.79549  4.95352  4.68200  4.62512  4.03093  3.58727  1.86396  5.52492  4.38562    852 - -
          2.68618  4.42225  2.77519  2.73123  3.46354  2.40513  3.72494  3.29354  2.67741  2.69355  4.24690  2.90347  2.73739  3.18146  2.89801  2.37887  2.77519  2.98518  4.58477  3.61503
          0.01411  4.66409  5.38644  0.61958  0.77255  0.48576  0.95510
    531   2.88997  4.31801  4.49855  3.92008  3.46332  4.04277  4.40410  2.19264  3.78685  1.82735  3.43945  4.08485  4.41142  3.99824  3.93871  2.52165  2.55336  1.35130  5.03141  3.84180    853 - -
          2.68618  4.42225  2.77519  2.73123  3.46354  2.40513  3.72494  3.29354  2.67741  2.69355  4.24690  2.90347  2.73739  3.18146  2.89801  2.37887  2.77519  2.98518  4.58477  3.61503
          0.01411  4.66409  5.38644  0.61958  0.77255  0.48576  0.95510
    532   3.17920  5.47695  3.54364  2.88586  4.91820  3.86374  2.63557  4.30227  1.17804  3.72423  4.53808  3.34713  4.22407  2.96635  1.77252  2.60548  3.36109  3.93186  5.77156  4.53254    854 - -
          2.68618  4.42225  2.77519  2.73123  3.46354  2.40513  3.72494  3.29354  2.67741  2.69355  4.24690  2.90347  2.73739  3.18146  2.89801  2.37887  2.77519  2.98518  4.58477  3.61503
          0.01411  4.66409  5.38644  0.61958  0.77255  0.48576  0.95510
    533   2.83952  4.88056  3.35950  2.77715  4.09848  3.68783  3.85711  2.41198  1.84713  3.11163  3.96209  3.25949  4.06832  2.24115  2.62524  2.91706  3.06251  2.23329  5.38780  4.10609    855 - -
          2.68618  4.42225  2.77519  2.73123  3.46354  2.40513  3.72494  3.29354  2.67741  2.69355  4.24690  2.90347  2.73739  3.18146  2.89801  2.37887  2.77519  2.98518  4.58477  3.61503
          0.01411  4.66409  5.38644  0.61958  0.77255  0.48576  0.95510
    534   2.94505  4.37026  4.50859  3.93891  2.37356  4.04809  4.18897  2.75447  3.79013  2.40467  1.98680  4.05363  4.40541  3.96478  3.91333  3.34979  2.41336  2.59865  4.66827  1.67155    856 - -
          2.68618  4.42225  2.77519  2.73123  3.46354  2.40513  3.72494  3.29354  2.67741  2.69355  4.24690  2.90347  2.73739  3.18146  2.89801  2.37887  2.77519  2.98518  4.58477  3.61503
          0.01411  4.66409  5.38644  0.61958  0.77255  0.48576  0.95510
    535   2.86147  4.97120  3.16293  2.94019  4.83545  0.99287  4.27624  4.31173  3.12651  3.89232  4.70691  3.37246  4.13624  2.35227  3.53445  2.15966  3.25907  3.80660  6.06430  4.74303    857 - -
          2.68625  4.42232  2.77527  2.73043  3.46361  2.40520  3.72502  3.29361  2.67748  2.69362  4.24697  2.90354  2.73747  3.18153  2.89778  2.37894  2.77527  2.98526  4.58484  3.61510
          0.64307  1.82418  1.16164  0.52508  0.89528  0.48576  0.95510
    536   2.13091  4.64893  3.45900  2.97995  3.07493  3.69527  2.43663  3.22996  2.90573  2.85872  3.79369  3.37738  4.10954  3.25659  3.25231  2.98490  3.09047  2.99276  4.62326  1.75399    860 - -
          2.68618  4.42225  2.77519  2.73123  3.46354  2.40513  3.72494  3.29354  2.67741  2.69355  4.24690  2.90347  2.73739  3.18146  2.89801  2.37887  2.77519  2.98518  4.58477  3.61503
          0.02046  4.29535  5.01770  0.61958  0.77255  0.27088  1.43845
    537   2.44689  5.22476  2.49670  2.27961  4.55199  3.53152  3.72423  3.14189  2.07019  3.52236  4.27080  3.00583  2.60503  2.57881  2.95756  2.29912  2.98802  3.60590  5.66810  4.26748    861 - -
          2.68618  4.42225  2.77519  2.73123  3.46354  2.40513  3.72494  3.29354  2.67741  2.69355  4.24690  2.90347  2.73739  3.18146  2.89801  2.37887  2.77519  2.98518  4.58477  3.61503
          0.01411  4.66409  5.38644  0.61958  0.77255  0.48576  0.95510
    538   2.95921  4.49978  4.34366  3.83128  2.21419  3.97407  4.39563  2.73035  3.73104  2.48943  3.57747  4.03011  1.44186  3.96767  3.94054  3.31574  3.24313  1.81223  5.04426  3.72056    862 - -
          2.68618  4.42225  2.77519  2.73123  3.46354  2.40513  3.72494  3.29354  2.67741  2.69355  4.24690  2.90347  2.73739  3.18146  2.89801  2.37887  2.77519  2.98518  4.58477  3.61503
          0.01411  4.66409  5.38644  0.61958  0.77255  0.48576  0.95510
    539   2.31926  5.27496  2.29466  1.96226  4.61438  3.52883  3.06038  4.09822  2.12946  3.57748  4.31843  2.99688  3.93110  2.52237  2.96466  2.73316  2.48499  3.66282  5.70954  4.29877    863 - -
          2.68618  4.42225  2.77519  2.73123  3.46354  2.40513  3.72494  3.29354  2.67741  2.69355  4.24690  2.90347  2.73739  3.18146  2.89801  2.37887  2.77519  2.98518  4.58477  3.61503
          0.01411  4.66409  5.38644  0.61958  0.77255  0.48576  0.95510
    540   2.97409  5.37737  3.25941  2.66883  4.76909  3.70182  3.79231  4.20058  1.55188  3.65095  4.42875  2.11851  4.08167  2.56702  1.93960  2.94044  2.68869  3.79802  5.73936  4.41948    864 - -
          2.68618  4.42225  2.77519  2.73123  3.46354  2.40513  3.72494  3.29354  2.67741  2.69355  4.24690  2.90347  2.73739  3.18146  2.89801  2.37887  2.77519  2.98518  4.58477  3.61503
          0.01411  4.66409  5.38644  0.61958  0.77255  0.48576  0.95510
    541   3.59061  4.79367  5.65184  5.20435  4.13967  5.19056  5.98372  0.77287  5.14341  2.54333  3.86974  5.36728  5.42443  5.40487  5.31583  4.64004  3.85757  1.18187  6.28811  5.06655    865 - -
          2.68618  4.42225  2.77519  2.73123  3.46354  2.40513  3.72494  3.29354  2.67741  2.69355  4.24690  2.90347  2.73739  3.18146  2.89801  2.37887  2.77519  2.98518  4.58477  3.61503
          0.01411  4.66409  5.38644  0.61958  0.77255  0.48576  0.95510
    542   2.85081  4.44459  3.91723  3.37518  2.52578  3.86007  2.38040  2.90092  3.29416  2.63306  3.56183  2.92103  4.24384  3.57334  3.57343  3.13827  3.08705  1.43310  4.84094  3.48524    866 - -
          2.68618  4.42225  2.77519  2.73123  3.46354  2.40513  3.72494  3.29354  2.67741  2.69355  4.24690  2.90347  2.73739  3.18146  2.89801  2.37887  2.77519  2.98518  4.58477  3.61503
          0.01411  4.66409  5.38644  0.61958  0.77255  0.48576  0.95510
    543   3.49260  4.73207  5.48997  4.97490  2.76941  4.95806  5.45895  0.85588  4.87055  2.31561  3.62836  5.09724  5.19400  5.02711  4.96720  4.34601  3.74007  1.41608  5.78006  4.57947    867 - -
          2.68618  4.42225  2.77519  2.73123  3.46354  2.40513  3.72494  3.29354  2.67741  2.69355  4.24690  2.90347  2.73739  3.18146  2.89801  2.37887  2.77519  2.98518  4.58477  3.61503
          0.01411  4.66409  5.38644  0.61958  0.77255  0.48576  0.95510
    544   3.94962  6.00586  3.17577  0.28664  5.50606  4.02623  4.77604  5.16200  3.79406  4.66160  5.67872  3.73992  4.68649  4.02365  4.23837  3.88625  4.28350  4.78421  6.49556  5.33659    868 - -
          2.68618  4.42225  2.77519  2.73123  3.46354  2.40513  3.72494  3.29354  2.67741  2.69355  4.24690  2.90347  2.73739  3.18146  2.89801  2.37887  2.77519  2.98518  4.58477  3.61503
          0.01411  4.66409  5.38644  0.61958  0.77255  0.48576  0.95510
    545   3.28578  4.69291  4.85680  4.28794  3.40411  4.43748  4.79483  2.57190  4.11671  1.28957  1.35695  4.48755  4.74120  4.29610  4.24753  3.76810  2.43967  2.59998  5.27658  4.16723    869 - -
          2.68618  4.42225  2.77519  2.73123  3.46354  2.40513  3.72494  3.29354  2.67741  2.69355  4.24690  2.90347  2.73739  3.18146  2.89801  2.37887  2.77519  2.98518  4.58477  3.61503
          0.01411  4.66409  5.38644  0.61958  0.77255  0.48576  0.95510
    546   0.44370  4.58927  4.26933  4.13965  5.07502  2.55087  5.09753  4.48355  4.24242  4.22470  5.04674  4.01630  4.19872  4.45416  4.42881  2.88294  3.23202  3.79653  6.40112  5.29609    870 - -
          2.68618  4.42225  2.77519  2.73123  3.46354  2.40513  3.72494  3.29354  2.67741  2.69355  4.24690  2.90347  2.73739  3.18146  2.89801  2.37887  2.77519  2.98518  4.58477  3.61503
          0.01411  4.66409  5.38644  0.61958  0.77255  0.48576  0.95510
    547   3.75676  5.74656  4.38663  3.48080  5.37840  4.24789  4.01041  4.63878  1.67448  3.96254  4.87079  3.77868  4.57297  3.14049  0.64589  3.73330  3.85222  4.34107  5.89239  4.84569    871 - -
          2.68601  4.42251  2.77545  2.72994  3.46380  2.40506  3.72520  3.29380  2.67767  2.69296  4.24716  2.90293  2.73765  3.18172  2.89827  2.37913  2.77545  2.98544  4.58503  3.61529
          0.72684  1.28137  1.43166  1.11506  0.39734  0.48576  0.95510
    548   2.98112  5.33045  2.58233  1.00247  4.79250  3.43199  3.96837  4.27822  2.86367  3.82417  4.66190  2.99870  4.02734  3.13280  3.35660  2.09948  3.28982  3.85320  5.98028  4.55845    876 - -
          2.68618  4.42225  2.77519  2.73123  3.46354  2.40513  3.72494  3.29354  2.67741  2.69355  4.24690  2.90347  2.73739  3.18146  2.89801  2.37887  2.77519  2.98518  4.58477  3.61503
          0.01846  4.39708  5.11943  0.61958  0.77255  0.30293  1.34189
    549   3.14098  5.74324  2.14932  1.30180  5.05248  3.56578  3.99922  4.57284  2.91741  4.03769  4.83180  1.78070  2.64581  3.13637  3.48436  3.04270  3.40630  4.12200  6.17714  4.68855    877 - -
          2.68618  4.42225  2.77519  2.73123  3.46354  2.40513  3.72494  3.29354  2.67741  2.69355  4.24690  2.90347  2.73739  3.18146  2.89801  2.37887  2.77519  2.98518  4.58477  3.61503
          0.01411  4.66409  5.38644  0.61958  0.77255  0.48576  0.95510
    550   2.06575  4.72137  3.34413  2.33061  3.90437  3.65678  3.88171  2.75292  2.76077  2.63877  3.80922  3.26600  4.04293  2.08487  3.18348  2.87862  2.99530  2.37100  5.27435  3.99260    878 - -
          2.68618  4.42225  2.77519  2.73123  3.46354  2.40513  3.72494  3.29354  2.67741  2.69355  4.24690  2.90347  2.73739  3.18146  2.89801  2.37887  2.77519  2.98518  4.58477  3.61503
          0.01411  4.66409  5.38644  0.61958  0.77255  0.48576  0.95510
    551   2.77025  5.12647  3.08172  2.52610  3.53131  2.43539  3.75306  3.86877  1.94599  3.41015  4.18777  2.64814  3.95590  2.87229  2.44610  2.76368  2.22203  3.49268  5.59276  4.22493    879 - -
          2.68618  4.42225  2.77519  2.73123  3.46354  2.40513  3.72494  3.29354  2.67741  2.69355  4.24690  2.90347  2.73739  3.18146  2.89801  2.37887  2.77519  2.98518  4.58477  3.61503
          0.01411  4.66409  5.38644  0.61958  0.77255  0.48576  0.95510
    552   2.96978  5.31424  3.07164  2.14803  4.67402  3.65047  3.86311  4.09931  1.63974  3.61664  4.41575  3.15522  4.08521  2.98943  2.89212  2.94902  1.52414  3.71943  5.76384  4.42225    880 - -
          2.68618  4.42225  2.77519  2.73123  3.46354  2.40513  3.72494  3.29354  2.67741  2.69355  4.24690  2.90347  2.73739  3.18146  2.89801  2.37887  2.77519  2.98518  4.58477  3.61503
          0.01411  4.66409  5.38644  0.61958  0.77255  0.48576  0.95510
    553   2.76893  5.24973  2.57292  2.45724  4.58154  2.98912  3.73075  4.05885  1.95108  2.77431  4.29578  2.23788  3.93304  2.54631  2.96452  2.29700  3.00108  3.63362  5.68979  4.28548    881 - -
          2.68618  4.42225  2.77519  2.73123  3.46354  2.40513  3.72494  3.29354  2.67741  2.69355  4.24690  2.90347  2.73739  3.18146  2.89801  2.37887  2.77519  2.98518  4.58477  3.61503
          0.08239  4.66409  2.66418  0.61958  0.77255  0.48576  0.95510
    554   2.73248  5.03989  3.06683  2.16100  3.00204  2.93773  3.73614  3.74661  2.09720  3.31232  4.10144  3.04417  3.93102  2.38718  2.98018  2.73840  2.44753  3.39004  5.51892  3.17092    882 - -
          2.68618  4.42225  2.77519  2.73123  3.46354  2.40513  3.72494  3.29354  2.67741  2.69355  4.24690  2.90347  2.73739  3.18146  2.89801  2.37887  2.77519  2.98518  4.58477  3.61503
          0.01509  4.59680  5.31915  0.61958  0.77255  0.41576  1.07834
    555   2.77307  5.22129  3.03731  2.23490  4.54768  2.26467  3.06261  3.12304  2.10793  3.51429  4.26892  2.49826  3.94197  2.83702  2.43176  2.74599  3.00265  3.60231  5.66113  4.27129    883 - -
          2.68618  4.42225  2.77519  2.73123  3.46354  2.40513  3.72494  3.29354  2.67741  2.69355  4.24690  2.90347  2.73739  3.18146  2.89801  2.37887  2.77519  2.98518  4.58477  3.61503
          0.01411  4.66409  5.38644  0.61958  0.77255  0.48576  0.95510
    556   2.75239  5.18644  2.72314  2.28885  4.50151  3.53765  3.72731  3.17324  2.03942  2.74505  4.23532  3.01795  3.93035  2.55424  2.46106  2.43741  2.48481  3.56090  5.63700  4.24608    884 - -
          2.68618  4.42225  2.77519  2.73123  3.46354  2.40513  3.72494  3.29354  2.67741  2.69355  4.24690  2.90347  2.73739  3.18146  2.89801  2.37887  2.77519  2.98518  4.58477  3.61503
          0.01411  4.66409  5.38644  0.61958  0.77255  0.48576  0.95510
    557   3.06725  5.45691  3.33845  2.33892  4.88055  3.76490  3.81798  4.29579  1.51046  3.71919  4.50719  2.68917  4.14100  2.47036  1.58403  3.02768  3.26532  3.89584  5.77982  4.48863    885 - -
          2.68618  4.42225  2.77519  2.73123  3.46354  2.40513  3.72494  3.29354  2.67741  2.69355  4.24690  2.90347  2.73739  3.18146  2.89801  2.37887  2.77519  2.98518  4.58477  3.61503
          0.01411  4.66409  5.38644  0.61958  0.77255  0.48576  0.95510
    558   2.78144  5.23565  2.62162  2.48175  4.56319  3.54880  3.73732  2.94386  2.27012  3.52918  4.28353  1.83847  3.94599  2.46934  2.36202  2.75230  3.01161  3.61739  5.67434  4.28213    886 - -
          2.68618  4.42225  2.77519  2.73123  3.46354  2.40513  3.72494  3.29354  2.67741  2.69355  4.24690  2.90347  2.73739  3.18146  2.89801  2.37887  2.77519  2.98518  4.58477  3.61503
          0.01411  4.66409  5.38644  0.61958  0.77255  0.48576  0.95510
    559   2.43955  4.77637  3.28009  2.27663  3.97011  3.62852  3.84600  2.82960  2.36647  2.47081  3.86109  3.21381  4.01567  3.04321  3.13779  1.99824  2.98517  3.08231  5.31180  2.94252    887 - -
          2.68618  4.42225  2.77519  2.73123  3.46354  2.40513  3.72494  3.29354  2.67741  2.69355  4.24690  2.90347  2.73739  3.18146  2.89801  2.37887  2.77519  2.98518  4.58477  3.61503
          0.01411  4.66409  5.38644  0.61958  0.77255  0.48576  0.95510
    560   2.45970  5.22073  3.24617  2.65443  4.54806  3.66909  3.78943  2.79925  1.68302  3.48668  4.27998  3.16396  4.04912  2.16337  2.02841  2.89279  3.11666  3.60370  5.63652  4.31451    888 - -
          2.68618  4.42225  2.77519  2.73123  3.46354  2.40513  3.72494  3.29354  2.67741  2.69355  4.24690  2.90347  2.73739  3.18146  2.89801  2.37887  2.77519  2.98518  4.58477  3.61503
          0.01411  4.66409  5.38644  0.61958  0.77255  0.48576  0.95510
    561   2.76942  5.27308  2.46145  1.91404  4.61284  3.52838  3.72693  3.23457  2.13466  3.57575  4.31628  2.57892  3.20102  2.19590  2.96206  2.73116  3.00168  3.66108  5.70754  4.29688    889 - -
          2.68618  4.42225  2.77519  2.73123  3.46354  2.40513  3.72494  3.29354  2.67741  2.69355  4.24690  2.90347  2.73739  3.18146  2.89801  2.37887  2.77519  2.98518  4.58477  3.61503
          0.01411  4.66409  5.38644  0.61958  0.77255  0.48576  0.95510
    562   2.85684  5.23388  3.16154  2.29582  4.56453  3.62449  3.76744  4.00453  2.04161  2.24609  4.28745  3.11000  4.00992  2.46450  1.93866  2.46721  3.07750  3.61876  5.65398  4.30607    890 - -
          2.68618  4.42225  2.77519  2.73123  3.46354  2.40513  3.72494  3.29354  2.67741  2.69355  4.24690  2.90347  2.73739  3.18146  2.89801  2.37887  2.77519  2.98518  4.58477  3.61503
          0.01411  4.66409  5.38644  0.61958  0.77255  0.48576  0.95510
    563   2.75364  4.85615  2.71269  2.66032  4.06842  3.60768  3.81720  2.72786  2.36104  2.77552  3.23275  3.16617  3.99573  2.38265  2.75358  2.81711  2.98476  3.17347  5.37646  2.39460    891 - -
          2.68618  4.42225  2.77519  2.73123  3.46354  2.40513  3.72494  3.29354  2.67741  2.69355  4.24690  2.90347  2.73739  3.18146  2.89801  2.37887  2.77519  2.98518  4.58477  3.61503
          0.01411  4.66409  5.38644  0.61958  0.77255  0.48576  0.95510
    564   2.91733  5.37470  3.12554  2.01206  4.75285  3.64083  3.77765  4.20731  1.50340  3.65872  4.42161  2.45794  4.03497  2.31607  2.39696  2.87666  3.13533  3.78631  5.75530  4.39922    892 - -
          2.68618  4.42225  2.77519  2.73123  3.46354  2.40513  3.72494  3.29354  2.67741  2.69355  4.24690  2.90347  2.73739  3.18146  2.89801  2.37887  2.77519  2.98518  4.58477  3.61503
          0.01411  4.66409  5.38644  0.61958  0.77255  0.48576  0.95510
    565   2.76966  5.25881  3.01705  2.11650  4.60060  3.07998  3.72244  4.07863  1.77592  3.08734  4.30206  2.48430  3.93341  2.49978  2.61411  2.45499  2.99953  3.64807  5.68982  4.28882    893 - -
          2.68618  4.42225  2.77519  2.73123  3.46354  2.40513  3.72494  3.29354  2.67741  2.69355  4.24690  2.90347  2.73739  3.18146  2.89801  2.37887  2.77519  2.98518  4.58477  3.61503
          0.01411  4.66409  5.38644  0.61958  0.77255  0.48576  0.95510
    566   2.75943  3.10896  2.88764  2.48901  3.94207  3.63783  3.86362  2.87060  2.73466  2.22034  3.84168  1.89351  4.02760  3.07044  3.16627  2.86008  2.99184  3.04853  5.29668  4.00699    894 - -
          2.68618  4.42225  2.77519  2.73123  3.46354  2.40513  3.72494  3.29354  2.67741  2.69355  4.24690  2.90347  2.73739  3.18146  2.89801  2.37887  2.77519  2.98518  4.58477  3.61503
          0.01411  4.66409  5.38644  0.61958  0.77255  0.48576  0.95510
    567   2.42830  5.31213  2.62961  1.71904  4.64909  2.73229  3.75450  4.13495  2.13974  3.61453  4.35957  2.43238  3.94950  2.85754  3.01073  2.76137  2.71731  3.69933  5.74826  4.33223    895 - -
          2.68618  4.42225  2.77519  2.73123  3.46354  2.40513  3.72494  3.29354  2.67741  2.69355  4.24690  2.90347  2.73739  3.18146  2.89801  2.37887  2.77519  2.98518  4.58477  3.61503
          0.01411  4.66409  5.38644  0.61958  0.77255  0.48576  0.95510
    568   2.42956  5.31180  2.08327  2.23672  4.65268  3.53632  3.74845  4.13794  2.04122  3.61347  4.35709  2.20732  3.94880  2.85008  2.42706  2.75960  3.03555  3.70089  5.74286  4.32986    896 - -
          2.68618  4.42225  2.77519  2.73123  3.46354  2.40513  3.72494  3.29354  2.67741  2.69355  4.24690  2.90347  2.73739  3.18146  2.89801  2.37887  2.77519  2.98518  4.58477  3.61503
          0.01411  4.66409  5.38644  0.61958  0.77255  0.48576  0.95510
    569   2.47275  5.18375  2.50388  2.23389  4.49737  2.73471  3.72805  3.96177  2.00882  3.47556  3.22614  3.01714  3.92981  2.83569  2.96365  2.50283  2.68940  3.55743  5.63579  3.31077    897 - -
          2.68618  4.42225  2.77519  2.73123  3.46354  2.40513  3.72494  3.29354  2.67741  2.69355  4.24690  2.90347  2.73739  3.18146  2.89801  2.37887  2.77519  2.98518  4.58477  3.61503
          0.01411  4.66409  5.38644  0.61958  0.77255  0.48576  0.95510
    570   2.32429  5.01889  2.77591  2.27145  4.27620  3.57222  3.77168  2.15294  2.13242  3.28492  4.08471  3.08762  3.96365  2.90879  2.62484  2.77422  2.98798  2.95542  5.50807  4.15930    898 - -
          2.68618  4.42225  2.77519  2.73123  3.46354  2.40513  3.72494  3.29354  2.67741  2.69355  4.24690  2.90347  2.73739  3.18146  2.89801  2.37887  2.77519  2.98518  4.58477  3.61503
          0.01411  4.66409  5.38644  0.61958  0.77255  0.48576  0.95510
    571   2.46831  5.27027  2.46199  2.48795  4.61492  3.55473  3.74759  4.08675  1.53011  3.57246  4.32417  3.03041  3.95760  2.85148  2.39541  2.32023  3.03300  3.66348  5.70658  4.31299    899 - -
          2.68618  4.42225  2.77519  2.73123  3.46354  2.40513  3.72494  3.29354  2.67741  2.69355  4.24690  2.90347  2.73739  3.18146  2.89801  2.37887  2.77519  2.98518  4.58477  3.61503
          0.01411  4.66409  5.38644  0.61958  0.77255  0.48576  0.95510
    572   2.02496  5.41357  2.83051  1.26831  4.74935  3.57130  3.86748  4.22313  2.29343  3.72030  4.49739  2.65592  4.04160  2.98960  3.12993  2.89890  3.19237  3.80663  5.86808  4.45749    900 - -
          2.68618  4.42225  2.77519  2.73123  3.46354  2.40513  3.72494  3.29354  2.67741  2.69355  4.24690  2.90347  2.73739  3.18146  2.89801  2.37887  2.77519  2.98518  4.58477  3.61503
          0.01411  4.66409  5.38644  0.61958  0.77255  0.48576  0.95510
    573   2.13619  4.54056  3.54347  2.98297  2.25799  2.78552  3.96169  3.06422  2.32670  2.26958  3.65130  3.41033  4.09139  3.25788  3.31489  2.62928  2.99070  2.82804  5.12255  3.87580    901 - -
          2.68618  4.42225  2.77519  2.73123  3.46354  2.40513  3.72494  3.29354  2.67741  2.69355  4.24690  2.90347  2.73739  3.18146  2.89801  2.37887  2.77519  2.98518  4.58477  3.61503
          0.01411  4.66409  5.38644  0.61958  0.77255  0.48576  0.95510
    574   1.92017  4.72936  2.80177  2.77567  3.04642  2.41993  3.88462  3.32399  2.76602  2.44512  3.84317  3.25477  4.03124  3.09788  3.19411  2.36048  2.99235  3.04996  5.29752  4.01176    902 - -
          2.68618  4.42225  2.77519  2.73123  3.46354  2.40513  3.72494  3.29354  2.67741  2.69355  4.24690  2.90347  2.73739  3.18146  2.89801  2.37887  2.77519  2.98518  4.58477  3.61503
          0.01411  4.66409  5.38644  0.61958  0.77255  0.48576  0.95510
    575   2.26390  5.18787  2.62262  2.48409  4.50546  3.54029  3.74382  3.96780  2.15119  3.48513  4.24646  3.02597  3.94113  2.48011  2.98049  1.74631  2.99930  3.07535  5.64813  4.25867    903 - -
          2.68618  4.42225  2.77519  2.73123  3.46354  2.40513  3.72494  3.29354  2.67741  2.69355  4.24690  2.90347  2.73739  3.18146  2.89801  2.37887  2.77519  2.98518  4.58477  3.61503
          0.19703  4.66409  1.77548  0.61958  0.77255  0.48576  0.95510
    576   2.10203  5.00665  2.69635  1.93005  4.27014  3.50292  3.70600  3.71069  2.48347  3.27821  4.06929  3.00845  3.89872  2.55587  2.95863  2.70847  2.93436  3.35566  3.52797  3.12498    904 - -
          2.68618  4.42225  2.77519  2.73123  3.46354  2.40513  3.72494  3.29354  2.67741  2.69355  4.24690  2.90347  2.73739  3.18146  2.89801  2.37887  2.77519  2.98518  4.58477  3.61503
          0.01691  4.48398  5.20633  0.61958  0.77255  0.77257  0.61957
    577   2.76275  4.47256  3.62956  3.06604  3.60270  3.73001  3.96803  2.03448  2.29977  1.79048  3.55956  2.73963  4.10910  3.29115  3.22873  2.99203  2.99292  2.66669  5.05705  3.82541    905 - -
          2.68618  4.42225  2.77519  2.73123  3.46354  2.40513  3.72494  3.29354  2.67741  2.69355  4.24690  2.90347  2.73739  3.18146  2.89801  2.37887  2.77519  2.98518  4.58477  3.61503
          0.01691  4.48398  5.20633  0.61958  0.77255  0.77257  0.61957
    578   2.38241  5.00681  3.00744  2.22074  2.92943  2.34306  3.71973  3.71058  2.11850  3.28199  4.07693  2.68631  3.90832  2.85322  2.97028  2.72280  2.94854  3.35839  5.49398  4.13636    906 - -
          2.68618  4.42225  2.77519  2.73123  3.46354  2.40513  3.72494  3.29354  2.67741  2.69355  4.24690  2.90347  2.73739  3.18146  2.89801  2.37887  2.77519  2.98518  4.58477  3.61503
          0.01691  4.48398  5.20633  0.61958  0.77255  0.77257  0.61957
    579   2.69686  3.50044  2.45857  2.19860  4.34913  3.02605  3.68712  2.85339  2.02241  3.34044  4.11619  2.98636  3.88550  2.80588  2.62501  2.68967  2.92804  3.42003  5.52696  4.15365    907 - -
          2.68618  4.42225  2.77519  2.73123  3.46354  2.40513  3.72494  3.29354  2.67741  2.69355  4.24690  2.90347  2.73739  3.18146  2.89801  2.37887  2.77519  2.98518  4.58477  3.61503
          0.01691  4.48398  5.20633  0.61958  0.77255  0.34085  1.24191
    580   2.33915  5.20508  3.02369  1.95239  4.52444  3.54067  3.73185  3.99060  2.20699  2.74495  4.25398  2.71885  3.93593  2.15718  2.95485  2.73798  2.61159  3.58206  5.65221  4.26004    908 - -
          2.68618  4.42225  2.77519  2.73123  3.46354  2.40513  3.72494  3.29354  2.67741  2.69355  4.24690  2.90347  2.73739  3.18146  2.89801  2.37887  2.77519  2.98518  4.58477  3.61503
          0.01411  4.66409  5.38644  0.61958  0.77255  0.48576  0.95510
    581   2.75970  4.75391  3.30522  2.06885  3.94093  3.64017  3.85927  2.16852  2.41282  2.67405  3.84052  3.23527  4.02725  3.06548  3.14919  2.13866  2.99093  3.05411  5.29281  3.29717    909 - -
          2.68618  4.42225  2.77519  2.73123  3.46354  2.40513  3.72494  3.29354  2.67741  2.69355  4.24690  2.90347  2.73739  3.18146  2.89801  2.37887  2.77519  2.98518  4.58477  3.61503
          0.01411  4.66409  5.38644  0.61958  0.77255  0.48576  0.95510
    582   2.82510  4.49236  2.71205  3.19531  2.27524  2.73587  4.06956  2.94692  3.18861  1.49476  3.57958  3.57537  4.19179  3.46610  3.51696  3.07527  3.06484  2.74566  5.01679  3.73764    910 - -
          2.68618  4.42225  2.77519  2.73123  3.46354  2.40513  3.72494  3.29354  2.67741  2.69355  4.24690  2.90347  2.73739  3.18146  2.89801  2.37887  2.77519  2.98518  4.58477  3.61503
          0.01411  4.66409  5.38644  0.61958  0.77255  0.48576  0.95510
    583   2.85380  5.26859  3.05992  2.55133  4.63455  2.91788  3.78998  4.09183  1.38605  3.58609  4.35364  3.08314  2.67228  2.49789  2.90327  2.52940  3.08767  3.68145  5.72288  4.35189    911 - -
          2.68618  4.42225  2.77519  2.73123  3.46354  2.40513  3.72494  3.29354  2.67741  2.69355  4.24690  2.90347  2.73739  3.18146  2.89801  2.37887  2.77519  2.98518  4.58477  3.61503
          0.01411  4.66409  5.38644  0.61958  0.77255  0.48576  0.95510
    584   2.76750  4.94701  2.42886  1.89059  4.18125  3.59308  3.80707  2.31765  2.61692  2.74398  4.02105  2.77575  3.98827  2.96240  3.07955  2.80710  2.99984  2.76319  5.45885  4.12655    912 - -
          2.68618  4.42225  2.77519  2.73123  3.46354  2.40513  3.72494  3.29354  2.67741  2.69355  4.24690  2.90347  2.73739  3.18146  2.89801  2.37887  2.77519  2.98518  4.58477  3.61503
          0.01411  4.66409  5.38644  0.61958  0.77255  0.48576  0.95510
    585   2.75747  5.14323  3.04741  1.90115  3.05551  3.54741  2.51705  3.89305  2.25615  3.42699  4.19742  2.60898  3.15369  2.85726  2.97912  2.74484  2.98873  3.50790  5.60198  3.44979    913 - -
          2.68618  4.42225  2.77519  2.73123  3.46354  2.40513  3.72494  3.29354  2.67741  2.69355  4.24690  2.90347  2.73739  3.18146  2.89801  2.37887  2.77519  2.98518  4.58477  3.61503
          0.01411  4.66409  5.38644  0.61958  0.77255  0.48576  0.95510
    586   2.75522  4.74970  3.30154  2.30996  3.93954  3.63636  3.86009  2.44307  2.72931  2.58946  3.83838  2.58745  2.34305  3.06640  3.16051  2.57681  2.98748  2.71663  5.29298  4.00374    914 - -
          2.68618  4.42225  2.77519  2.73123  3.46354  2.40513  3.72494  3.29354  2.67741  2.69355  4.24690  2.90347  2.73739  3.18146  2.89801  2.37887  2.77519  2.98518  4.58477  3.61503
          0.01411  4.66409  5.38644  0.61958  0.77255  0.48576  0.95510
    587   2.75217  4.58028  3.47795  2.39856  2.96547  3.12042  3.92967  2.51646  2.88467  2.80118  3.67875  2.82984  4.07261  3.20317  3.27654  2.62011  2.14778  2.34196  5.14860  3.89367    915 - -
          2.68618  4.42225  2.77519  2.73123  3.46354  2.40513  3.72494  3.29354  2.67741  2.69355  4.24690  2.90347  2.73739  3.18146  2.89801  2.37887  2.77519  2.98518  4.58477  3.61503
          0.15830  4.66409  1.98793  0.61958  0.77255  0.48576  0.95510
    588   2.85438  5.32111  1.82792  1.67863  4.61423  3.49775  2.85778  4.09914  2.59419  2.62854  4.38342  2.96795  3.95931  2.90893  3.10040  2.80834  3.09688  3.69119  5.76282  4.34397    916 - -
          2.68618  4.42225  2.77519  2.73123  3.46354  2.40513  3.72494  3.29354  2.67741  2.69355  4.24690  2.90347  2.73739  3.18146  2.89801  2.37887  2.77519  2.98518  4.58477  3.61503
          0.01628  4.52207  5.24441  0.61958  0.77255  0.72227  0.66484
    589   2.84298  5.22843  2.87285  2.49446  4.62819  2.70839  3.81757  4.09181  2.08792  3.60458  4.38601  1.59611  2.67145  2.94319  3.02912  2.81957  3.10006  3.67747  5.75882  4.37429    917 - -
          2.68618  4.42225  2.77519  2.73123  3.46354  2.40513  3.72494  3.29354  2.67741  2.69355  4.24690  2.90347  2.73739  3.18146  2.89801  2.37887  2.77519  2.98518  4.58477  3.61503
          0.01628  4.52207  5.24441  0.61958  0.77255  0.72227  0.66484
    590   2.73227  5.05516  3.05699  2.50036  4.33944  3.52829  2.94953  3.77691  2.08180  2.61926  4.11637  3.02951  3.91980  2.30335  2.90448  2.12212  2.61951  3.41390  5.52212  4.16474    918 - -
          2.68618  4.42225  2.77519  2.73123  3.46354  2.40513  3.72494  3.29354  2.67741  2.69355  4.24690  2.90347  2.73739  3.18146  2.89801  2.37887  2.77519  2.98518  4.58477  3.61503
          0.01628  4.52207  5.24441  0.61958  0.77255  0.36202  1.19161
    591   2.53022  5.25329  3.02707  2.25010  4.59315  3.54541  3.72676  4.06745  2.18201  3.55166  4.29827  3.01743  2.93389  2.34511  2.18761  2.09534  3.00502  3.64177  5.68516  4.28865    919 - -
          2.68618  4.42225  2.77519  2.73123  3.46354  2.40513  3.72494  3.29354  2.67741  2.69355  4.24690  2.90347  2.73739  3.18146  2.89801  2.37887  2.77519  2.98518  4.58477  3.61503
          0.01411  4.66409  5.38644  0.61958  0.77255  0.48576  0.95510
    592   2.86359  4.98566  3.26019  2.34057  4.22586  3.66980  3.85238  3.60453  1.75250  1.78196  4.06402  3.21831  4.06423  3.01615  2.94761  2.91264  2.46481  3.30674  5.48033  4.18102    920 - -
          2.68618  4.42225  2.77519  2.73123  3.46354  2.40513  3.72494  3.29354  2.67741  2.69355  4.24690  2.90347  2.73739  3.18146  2.89801  2.37887  2.77519  2.98518  4.58477  3.61503
          0.01411  4.66409  5.38644  0.61958  0.77255  0.48576  0.95510
    593   2.78375  5.26922  2.46528  2.47404  4.61227  3.54769  3.72960  4.08835  2.11188  2.90903  4.31321  2.34407  3.94316  2.17428  2.20252  2.74827  3.01305  3.65942  5.69708  4.29931    921 - -
          2.68618  4.42225  2.77519  2.73123  3.46354  2.40513  3.72494  3.29354  2.67741  2.69355  4.24690  2.90347  2.73739  3.18146  2.89801  2.37887  2.77519  2.98518  4.58477  3.61503
          0.01411  4.66409  5.38644  0.61958  0.77255  0.48576  0.95510
    594   2.75440  4.66011  3.45819  2.95339  3.96973  3.61426  4.02709  1.94647  2.94297  3.02277  3.89421  2.03506  4.08253  3.27160  3.34037  1.94764  2.50799  3.02175  5.35765  4.09189    922 - -
          2.68618  4.42225  2.77519  2.73123  3.46354  2.40513  3.72494  3.29354  2.67741  2.69355  4.24690  2.90347  2.73739  3.18146  2.89801  2.37887  2.77519  2.98518  4.58477  3.61503
          0.01411  4.66409  5.38644  0.61958  0.77255  0.48576  0.95510
    595   2.77617  5.06615  2.30035  2.14678  4.32642  3.56666  3.78125  3.76074  2.56933  2.11508  4.13139  2.68708  3.96913  2.91604  3.04570  2.78425  2.57438  3.41128  5.55011  2.99583    923 - -
          2.68618  4.42225  2.77519  2.73123  3.46354  2.40513  3.72494  3.29354  2.67741  2.69355  4.24690  2.90347  2.73739  3.18146  2.89801  2.37887  2.77519  2.98518  4.58477  3.61503
          0.01411  4.66409  5.38644  0.61958  0.77255  0.48576  0.95510
    596   3.70010  5.74064  4.29764  3.40915  5.36611  4.21589  3.98347  4.62667  0.71152  3.94814  4.84351  3.72819  4.53698  3.10920  1.56972  3.66961  3.80017  4.31867  5.88384  4.82161    924 - -
          2.68618  4.42225  2.77519  2.73123  3.46354  2.40513  3.72494  3.29354  2.67741  2.69355  4.24690  2.90347  2.73739  3.18146  2.89801  2.37887  2.77519  2.98518  4.58477  3.61503
          0.01411  4.66409  5.38644  0.61958  0.77255  0.48576  0.95510
    597   3.01844  4.40996  4.71580  4.12416  2.81591  4.19369  4.51393  2.13609  2.95618  1.11136  3.28690  4.25790  4.52083  4.13130  4.06864  3.50254  3.24852  1.98800  5.03555  3.87725    925 - -
          2.68618  4.42225  2.77519  2.73123  3.46354  2.40513  3.72494  3.29354  2.67741  2.69355  4.24690  2.90347  2.73739  3.18146  2.89801  2.37887  2.77519  2.98518  4.58477  3.61503
          0.01411  4.66409  5.38644  0.61958  0.77255  0.48576  0.95510
    598   3.17095  4.69944  4.26098  3.71292  2.19353  4.14699  4.00697  3.15070  3.52875  2.13210  3.76536  3.93621  4.50029  3.81500  1.62833  3.43258  3.39687  2.98339  4.48775  1.74630    926 - -
          2.68618  4.42225  2.77519  2.73123  3.46354  2.40513  3.72494  3.29354  2.67741  2.69355  4.24690  2.90347  2.73739  3.18146  2.89801  2.37887  2.77519  2.98518  4.58477  3.61503
          0.01411  4.66409  5.38644  0.61958  0.77255  0.48576  0.95510
    599   4.18417  5.44631  5.46311  5.16589  3.65391  4.98780  5.59994  2.94292  4.94662  0.29099  3.53069  5.38338  5.32729  5.10362  4.96848  4.76378  4.45973  3.17133  5.74270  4.63130    927 - -
          2.68618  4.42225  2.77519  2.73123  3.46354  2.40513  3.72494  3.29354  2.67741  2.69355  4.24690  2.90347  2.73739  3.18146  2.89801  2.37887  2.77519  2.98518  4.58477  3.61503
          0.01411  4.66409  5.38644  0.61958  0.77255  0.48576  0.95510
    600   4.75214  5.66238  5.57358  5.51763  1.82262  5.21988  3.83683  4.34083  5.28850  3.48882  4.85557  4.74226  5.46825  4.92053  5.07529  4.62475  4.94022  4.28652  1.82347  0.66077    928 - -
          2.68618  4.42225  2.77519  2.73123  3.46354  2.40513  3.72494  3.29354  2.67741  2.69355  4.24690  2.90347  2.73739  3.18146  2.89801  2.37887  2.77519  2.98518  4.58477  3.61503
          0.01411  4.66409  5.38644  0.61958  0.77255  0.48576  0.95510
    601   2.77184  4.68523  3.39486  2.33102  3.83146  3.67436  3.03006  2.73808  2.44761  2.40022  3.77662  3.30091  4.05856  3.13002  3.18300  2.90207  3.00216  2.97970  5.21599  1.98629    929 - -
          2.68618  4.42225  2.77519  2.73123  3.46354  2.40513  3.72494  3.29354  2.67741  2.69355  4.24690  2.90347  2.73739  3.18146  2.89801  2.37887  2.77519  2.98518  4.58477  3.61503
          0.01411  4.66409  5.38644  0.61958  0.77255  0.48576  0.95510
    602   2.83633  4.98725  3.17599  2.34892  4.21908  3.63446  3.84873  3.61208  2.61286  2.07029  4.06222  3.17876  4.03971  1.68382  3.03283  2.87876  2.45450  3.30987  5.49147  4.17475    930 - -
          2.68618  4.42225  2.77519  2.73123  3.46354  2.40513  3.72494  3.29354  2.67741  2.69355  4.24690  2.90347  2.73739  3.18146  2.89801  2.37887  2.77519  2.98518  4.58477  3.61503
          0.01411  4.66409  5.38644  0.61958  0.77255  0.48576  0.95510
    603   3.87217  5.71419  3.78383  3.62337  5.00856  4.14797  4.75785  4.85920  3.40416  4.26202  5.33691  4.06405  4.75303  0.31633  3.64008  3.92028  4.20248  4.55129  6.13727  4.94437    931 - -
          2.68618  4.42225  2.77519  2.73123  3.46354  2.40513  3.72494  3.29354  2.67741  2.69355  4.24690  2.90347  2.73739  3.18146  2.89801  2.37887  2.77519  2.98518  4.58477  3.61503
          0.01411  4.66409  5.38644  0.61958  0.77255  0.48576  0.95510
    604   2.79600  5.26477  2.18757  2.46361  4.58753  2.87679  2.79757  4.06233  2.25150  2.74038  4.31467  2.05521  3.95091  2.86146  3.00173  2.76205  3.02989  3.64442  5.70803  4.30414    932 - -
          2.68618  4.42225  2.77519  2.73123  3.46354  2.40513  3.72494  3.29354  2.67741  2.69355  4.24690  2.90347  2.73739  3.18146  2.89801  2.37887  2.77519  2.98518  4.58477  3.61503
          0.01411  4.66409  5.38644  0.61958  0.77255  0.48576  0.95510
    605   3.13897  5.53902  2.72729  1.84277  4.86342  1.18049  2.61153  4.38058  2.90269  3.89864  4.72347  3.11634  4.16317  3.20023  3.38731  3.08404  3.41300  3.97731  6.03941  4.61703    933 - -
          2.68618  4.42225  2.77519  2.73123  3.46354  2.40513  3.72494  3.29354  2.67741  2.69355  4.24690  2.90347  2.73739  3.18146  2.89801  2.37887  2.77519  2.98518  4.58477  3.61503
          0.01411  4.66409  5.38644  0.61958  0.77255  0.48576  0.95510
    606   2.92142  4.96011  3.45240  2.84701  3.13037  3.74913  3.87428  2.65469  1.48876  3.16349  4.03166  3.31547  4.12306  3.05302  1.87019  2.99293  3.13654  3.27400  5.42492  4.14879    934 - -
          2.68618  4.42225  2.77519  2.73123  3.46354  2.40513  3.72494  3.29354  2.67741  2.69355  4.24690  2.90347  2.73739  3.18146  2.89801  2.37887  2.77519  2.98518  4.58477  3.61503
          0.01411  4.66409  5.38644  0.61958  0.77255  0.48576  0.95510
    607   3.21979  1.02497  1.20596  3.37275  4.82059  3.76332  4.69692  4.19850  3.75302  3.96988  4.90009  3.78518  4.43667  3.97858  4.15279  3.34368  3.63241  3.82502  6.10725  4.88306    935 - -
          2.68618  4.42225  2.77519  2.73123  3.46354  2.40513  3.72494  3.29354  2.67741  2.69355  4.24690  2.90347  2.73739  3.18146  2.89801  2.37887  2.77519  2.98518  4.58477  3.61503
          0.01411  4.66409  5.38644  0.61958  0.77255  0.48576  0.95510
    608   2.13618  4.39148  4.16579  3.60022  3.45245  3.90862  4.26350  2.73116  3.49116  1.74928  1.73937  3.86382  2.85623  3.74467  3.72113  3.20491  3.10182  2.58085  5.02290  3.83601    936 - -
          2.68618  4.42225  2.77519  2.73123  3.46354  2.40513  3.72494  3.29354  2.67741  2.69355  4.24690  2.90347  2.73739  3.18146  2.89801  2.37887  2.77519  2.98518  4.58477  3.61503
          0.01411  4.66409  5.38644  0.61958  0.77255  0.48576  0.95510
    609   4.55177  5.71536  5.08909  5.00928  2.75229  4.81638  4.26683  4.49164  4.86262  3.72967  5.08203  4.81406  5.29289  4.95304  4.85823  4.58465  4.85258  4.40210  4.40640  0.26418    937 - -
          2.68618  4.42225  2.77519  2.73123  3.46354  2.40513  3.72494  3.29354  2.67741  2.69355  4.24690  2.90347  2.73739  3.18146  2.89801  2.37887  2.77519  2.98518  4.58477  3.61503
          0.01411  4.66409  5.38644  0.61958  0.77255  0.48576  0.95510
    610   2.63876  2.60515  4.19381  3.71340  4.08509  3.47842  4.51032  3.38693  3.63591  3.16588  4.05242  3.81832  4.14020  3.89583  3.89812  1.50312  1.44191  2.49566  5.53592  4.34379    938 - -
          2.68618  4.42225  2.77519  2.73123  3.46354  2.40513  3.72494  3.29354  2.67741  2.69355  4.24690  2.90347  2.73739  3.18146  2.89801  2.37887  2.77519  2.98518  4.58477  3.61503
          0.01411  4.66409  5.38644  0.61958  0.77255  0.48576  0.95510
    611   3.21178  5.63138  2.22991  2.55348  5.07742  0.94164  4.15335  4.59595  3.11904  4.10776  4.94607  3.11899  4.20245  2.32532  3.66211  3.14567  3.52246  4.15205  6.25904  4.80380    939 - -
          2.68618  4.42225  2.77519  2.73123  3.46354  2.40513  3.72494  3.29354  2.67741  2.69355  4.24690  2.90347  2.73739  3.18146  2.89801  2.37887  2.77519  2.98518  4.58477  3.61503
          0.01411  4.66409  5.38644  0.61958  0.77255  0.48576  0.95510
    612   2.94337  5.46848  2.41770  1.84762  4.80912  3.57184  3.83967  4.29658  1.42164  3.76187  4.52412  3.03213  4.03009  2.25911  3.07131  2.88378  3.18200  3.85958  5.88448  4.46499    940 - -
          2.68618  4.42225  2.77519  2.73123  3.46354  2.40513  3.72494  3.29354  2.67741  2.69355  4.24690  2.90347  2.73739  3.18146  2.89801  2.37887  2.77519  2.98518  4.58477  3.61503
          0.01411  4.66409  5.38644  0.61958  0.77255  0.48576  0.95510
    613   2.53002  5.27008  2.61321  1.63735  4.60228  3.53194  3.74007  4.08213  2.24257  3.57011  4.31681  2.57419  2.90739  2.84302  2.98510  2.74474  3.01462  2.99550  5.70970  4.30122    941 - -
          2.68618  4.42225  2.77519  2.73123  3.46354  2.40513  3.72494  3.29354  2.67741  2.69355  4.24690  2.90347  2.73739  3.18146  2.89801  2.37887  2.77519  2.98518  4.58477  3.61503
          0.01411  4.66409  5.38644  0.61958  0.77255  0.48576  0.95510
    614   3.77405  4.98826  5.69289  5.18476  3.62659  5.23741  5.69604  0.83772  5.04406  1.26852  3.39004  5.37894  5.36598  5.11163  5.10109  4.66182  4.01066  2.19665  5.81745  4.73830    942 - -
          2.68618  4.42225  2.77519  2.73123  3.46354  2.40513  3.72494  3.29354  2.67741  2.69355  4.24690  2.90347  2.73739  3.18146  2.89801  2.37887  2.77519  2.98518  4.58477  3.61503
          0.01411  4.66409  5.38644  0.61958  0.77255  0.48576  0.95510
    615   2.33869  5.39310  1.92164  1.86454  4.72643  3.53867  3.79962  4.21860  2.27918  3.69377  4.44475  2.39000  3.01419  2.90784  3.09141  2.81311  3.10523  3.77893  5.82668  4.39845    943 - -
          2.68618  4.42225  2.77519  2.73123  3.46354  2.40513  3.72494  3.29354  2.67741  2.69355  4.24690  2.90347  2.73739  3.18146  2.89801  2.37887  2.77519  2.98518  4.58477  3.61503
          0.01411  4.66409  5.38644  0.61958  0.77255  0.48576  0.95510
    616   3.67774  4.92163  5.58659  5.03593  2.37812  5.04397  5.31740  0.89217  4.89868  1.46960  3.28379  5.16426  5.19593  4.89883  4.91123  4.41887  3.90121  2.38034  5.48285  4.31509    944 - -
          2.68618  4.42225  2.77519  2.73123  3.46354  2.40513  3.72494  3.29354  2.67741  2.69355  4.24690  2.90347  2.73739  3.18146  2.89801  2.37887  2.77519  2.98518  4.58477  3.61503
          0.01411  4.66409  5.38644  0.61958  0.77255  0.48576  0.95510
    617   2.91404  5.44575  1.91643  2.14914  4.77290  2.35776  2.65300  4.26731  2.64395  3.74490  4.50404  2.60263  4.00939  2.95166  3.16196  2.13021  3.15783  3.82932  5.88200  4.44621    945 - -
          2.68618  4.42225  2.77519  2.73123  3.46354  2.40513  3.72494  3.29354  2.67741  2.69355  4.24690  2.90347  2.73739  3.18146  2.89801  2.37887  2.77519  2.98518  4.58477  3.61503
          0.25903  4.66409  1.51971  0.61958  0.77255  0.48576  0.95510
    618   2.85917  5.29824  1.70733  2.43287  4.59038  3.50175  2.60569  4.09638  2.48081  3.58812  4.37199  2.97868  3.95441  2.87789  1.96116  2.81537  3.09589  3.69126  5.70651  4.30809    946 - -
          2.68618  4.42225  2.77519  2.73123  3.46354  2.40513  3.72494  3.29354  2.67741  2.69355  4.24690  2.90347  2.73739  3.18146  2.89801  2.37887  2.77519  2.98518  4.58477  3.61503
          0.01798  4.42304  5.14539  0.61958  0.77255  0.84460  0.56164
    619   3.48303  4.73487  5.35920  4.81638  3.46600  4.89150  5.32135  1.64261  4.69634  0.96750  3.23533  5.00153  5.06707  4.77935  4.77335  4.27055  3.71661  1.61528  5.56272  4.48873    947 - -
          2.68618  4.42225  2.77519  2.73123  3.46354  2.40513  3.72494  3.29354  2.67741  2.69355  4.24690  2.90347  2.73739  3.18146  2.89801  2.37887  2.77519  2.98518  4.58477  3.61503
          0.01798  4.42304  5.14539  0.61958  0.77255  0.84460  0.56164
    620   2.70805  4.32329  3.76276  3.19576  2.21682  3.72956  3.98126  2.33672  3.11857  2.04823  3.40123  2.59278  4.10319  2.77192  3.41653  2.99256  2.93975  2.56479  4.86928  3.61969    948 - -
          2.68623  4.42230  2.77524  2.73128  3.46359  2.40518  3.72409  3.29359  2.67746  2.69360  4.24695  2.90352  2.73744  3.18151  2.89806  2.37892  2.77479  2.98523  4.58482  3.61508
          0.26706  1.47601  5.14539  0.18451  1.78090  0.31301  1.31394
    621   2.79793  5.30499  1.98517  2.08967  4.64370  3.53477  3.74681  4.12851  2.13756  3.60623  4.35018  2.14349  3.94652  2.84864  2.64522  2.75632  3.03147  3.69285  5.73748  3.46890    950 - -
          2.68618  4.42225  2.77519  2.73123  3.46354  2.40513  3.72494  3.29354  2.67741  2.69355  4.24690  2.90347  2.73739  3.18146  2.89801  2.37887  2.77519  2.98518  4.58477  3.61503
          0.01411  4.66409  5.38644  0.61958  0.77255  0.48576  0.95510
    622   2.80155  5.10077  3.11233  2.07289  4.37897  3.59112  3.77892  3.80874  2.12844  2.17067  4.16392  3.09597  3.98580  2.49987  2.95517  2.80583  2.11584  3.45491  5.56916  4.21942    951 - -
          2.68618  4.42225  2.77519  2.73123  3.46354  2.40513  3.72494  3.29354  2.67741  2.69355  4.24690  2.90347  2.73739  3.18146  2.89801  2.37887  2.77519  2.98518  4.58477  3.61503
          0.01411  4.66409  5.38644  0.61958  0.77255  0.48576  0.95510
    623   2.80084  5.17010  3.00955  2.14458  4.46849  2.38205  3.78047  3.92030  2.27213  3.45968  4.23880  3.05412  3.97144  2.90228  3.02042  1.71816  3.03613  3.53980  5.64131  3.16956    952 - -
          2.68618  4.42225  2.77519  2.73123  3.46354  2.40513  3.72494  3.29354  2.67741  2.69355  4.24690  2.90347  2.73739  3.18146  2.89801  2.37887  2.77519  2.98518  4.58477  3.61503
          0.01411  4.66409  5.38644  0.61958  0.77255  0.48576  0.95510
    624   2.76341  5.18658  2.69335  2.48434  4.49659  3.54397  3.73601  3.95977  1.94624  3.47600  3.29517  2.26780  3.93908  2.38395  2.96160  2.74218  2.99440  3.55940  5.63710  2.61606    953 - -
          2.68618  4.42225  2.77519  2.73123  3.46354  2.40513  3.72494  3.29354  2.67741  2.69355  4.24690  2.90347  2.73739  3.18146  2.89801  2.37887  2.77519  2.98518  4.58477  3.61503
          0.01411  4.66409  5.38644  0.61958  0.77255  0.48576  0.95510
    625   2.79713  3.13345  4.43903  3.84972  3.31202  3.92501  4.25067  2.59388  3.69781  2.12844  3.34611  3.98176  4.29791  3.89266  3.82231  3.22705  2.41289  2.01131  4.84810  1.64631    954 - -
          2.68618  4.42225  2.77519  2.73123  3.46354  2.40513  3.72494  3.29354  2.67741  2.69355  4.24690  2.90347  2.73739  3.18146  2.89801  2.37887  2.77519  2.98518  4.58477  3.61503
          0.01411  4.66409  5.38644  0.61958  0.77255  0.48576  0.95510
    626   3.50215  6.22886  1.17405  0.98890  5.49859  3.60857  4.24357  5.08513  3.38296  4.52814  5.42086  3.05523  4.28614  3.42330  4.06891  3.33203  3.81274  4.61017  6.65787  5.06917    955 - -
          2.68618  4.42225  2.77519  2.73123  3.46354  2.40513  3.72494  3.29354  2.67741  2.69355  4.24690  2.90347  2.73739  3.18146  2.89801  2.37887  2.77519  2.98518  4.58477  3.61503
          0.01411  4.66409  5.38644  0.61958  0.77255  0.48576  0.95510
    627   3.59618  4.82698  5.58367  5.14474  4.03882  5.10259  5.87832  0.58566  5.04939  2.43506  3.79237  5.30227  5.37024  5.29831  5.20691  4.55663  3.87070  1.63602  6.18174  4.97444    956 - -
          2.68618  4.42225  2.77519  2.73123  3.46354  2.40513  3.72494  3.29354  2.67741  2.69355  4.24690  2.90347  2.73739  3.18146  2.89801  2.37887  2.77519  2.98518  4.58477  3.61503
          0.01411  4.66409  5.38644  0.61958  0.77255  0.48576  0.95510
    628   4.07403  6.11465  0.24387  3.18689  5.65452  4.03333  4.90848  5.47518  4.17177  4.94452  6.00054  3.76258  4.73570  4.18918  4.74439  3.98816  4.44502  5.04480  6.62530  5.47833    957 - -
          2.68618  4.42225  2.77519  2.73123  3.46354  2.40513  3.72494  3.29354  2.67741  2.69355  4.24690  2.90347  2.73739  3.18146  2.89801  2.37887  2.77519  2.98518  4.58477  3.61503
          0.01411  4.66409  5.38644  0.61958  0.77255  0.48576  0.95510
    629   4.27167  5.81199  4.30642  4.19957  4.21129  4.40034  0.22621  5.12629  4.04802  4.47625  5.63246  4.55200  5.01572  4.59598  4.23055  4.35882  4.62845  4.84196  5.63075  4.15364    958 - -
          2.68618  4.42225  2.77519  2.73123  3.46354  2.40513  3.72494  3.29354  2.67741  2.69355  4.24690  2.90347  2.73739  3.18146  2.89801  2.37887  2.77519  2.98518  4.58477  3.61503
          0.01411  4.66409  5.38644  0.61958  0.77255  0.48576  0.95510
    630   2.27473  4.69149  5.00456  4.60820  4.03137  4.41479  5.30939  0.68522  4.49297  2.61282  3.86261  4.70700  4.90688  4.77415  4.66242  3.85536  3.60036  2.02158  5.91149  4.70193    959 - -
          2.68618  4.42225  2.77519  2.73123  3.46354  2.40513  3.72494  3.29354  2.67741  2.69355  4.24690  2.90347  2.73739  3.18146  2.89801  2.37887  2.77519  2.98518  4.58477  3.61503
          0.01411  4.66409  5.38644  0.61958  0.77255  0.48576  0.95510
    631   3.12208  4.46642  4.97844  4.39178  3.37827  4.34825  4.67046  1.64584  4.22002  1.40678  3.32879  4.46339  4.65860  4.34840  4.27300  3.67250  3.35374  1.82529  5.10624  2.25384    960 - -
          2.68618  4.42225  2.77519  2.73123  3.46354  2.40513  3.72494  3.29354  2.67741  2.69355  4.24690  2.90347  2.73739  3.18146  2.89801  2.37887  2.77519  2.98518  4.58477  3.61503
          0.01411  4.66409  5.38644  0.61958  0.77255  0.48576  0.95510
    632   4.10691  5.65610  4.79388  4.77744  5.61143  4.30387  5.71906  5.45273  4.91884  4.94237  6.06368  4.98524  0.14112  5.27231  5.01177  4.31129  4.61070  4.98905  6.50023  5.76025    961 - -
          2.68618  4.42225  2.77519  2.73123  3.46354  2.40513  3.72494  3.29354  2.67741  2.69355  4.24690  2.90347  2.73739  3.18146  2.89801  2.37887  2.77519  2.98518  4.58477  3.61503
          0.01411  4.66409  5.38644  0.61958  0.77255  0.48576  0.95510
    633   2.87103  4.65448  3.62589  3.06192  2.57293  3.80133  3.93731  3.17068  2.97014  2.39534  3.74346  3.47744  4.17771  1.76514  2.73441  3.04433  3.09998  2.94470  4.93008  2.30919    962 - -
          2.68618  4.42225  2.77519  2.73123  3.46354  2.40513  3.72494  3.29354  2.67741  2.69355  4.24690  2.90347  2.73739  3.18146  2.89801  2.37887  2.77519  2.98518  4.58477  3.61503
          0.01411  4.66409  5.38644  0.61958  0.77255  0.48576  0.95510
    634   1.87391  4.54415  4.17218  3.98910  5.02283  3.31663  4.97706  4.45729  4.06084  4.17360  4.97808  3.91429  4.13775  4.29657  4.28749  0.57166  3.15709  3.75328  6.36575  5.20694    963 - -
          2.68618  4.42225  2.77519  2.73123  3.46354  2.40513  3.72494  3.29354  2.67741  2.69355  4.24690  2.90347  2.73739  3.18146  2.89801  2.37887  2.77519  2.98518  4.58477  3.61503
          0.01411  4.66409  5.38644  0.61958  0.77255  0.48576  0.95510
    635   2.81582  4.47790  3.79505  3.20939  2.15126  3.80960  4.04049  2.37556  2.42423  2.27270  3.55694  3.57979  4.18128  3.40349  2.02254  3.06991  3.04375  2.72755  5.04118  3.81178    964 - -
          2.68618  4.42225  2.77519  2.73123  3.46354  2.40513  3.72494  3.29354  2.67741  2.69355  4.24690  2.90347  2.73739  3.18146  2.89801  2.37887  2.77519  2.98518  4.58477  3.61503
          0.01411  4.66409  5.38644  0.61958  0.77255  0.48576  0.95510
    636   2.82225  4.40583  4.06888  3.51671  3.59346  3.84878  4.26227  1.67757  3.42587  2.30013  3.56420  3.80189  4.27378  3.70237  3.69124  1.69689  2.37547  2.49459  5.11559  3.90712    965 - -
          2.68618  4.42225  2.77519  2.73123  3.46354  2.40513  3.72494  3.29354  2.67741  2.69355  4.24690  2.90347  2.73739  3.18146  2.89801  2.37887  2.77519  2.98518  4.58477  3.61503
          0.01411  4.66409  5.38644  0.61958  0.77255  0.48576  0.95510
    637   2.41968  4.48984  3.67052  3.10201  2.11014  3.75217  3.99587  2.98839  1.90312  2.69761  3.59637  3.49780  4.13411  3.34247  3.35443  3.00383  2.61415  2.76567  3.05783  3.78292    966 - -
          2.68618  4.42225  2.77519  2.73123  3.46354  2.40513  3.72494  3.29354  2.67741  2.69355  4.24690  2.90347  2.73739  3.18146  2.89801  2.37887  2.77519  2.98518  4.58477  3.61503
          0.01411  4.66409  5.38644  0.61958  0.77255  0.48576  0.95510
    638   4.07403  6.11465  0.24387  3.18689  5.65452  4.03333  4.90848  5.47518  4.17177  4.94452  6.00054  3.76258  4.73570  4.18918  4.74439  3.98816  4.44502  5.04480  6.62530  5.47833    967 - -
          2.68618  4.42225  2.77519  2.73123  3.46354  2.40513  3.72494  3.29354  2.67741  2.69355  4.24690  2.90347  2.73739  3.18146  2.89801  2.37887  2.77519  2.98518  4.58477  3.61503
          0.01411  4.66409  5.38644  0.61958  0.77255  0.48576  0.95510
    639   3.51512  6.15195  0.63289  2.49365  5.47128  3.61310  4.29726  5.11243  3.47124  4.57160  5.48429  2.07745  4.30979  3.49006  4.16145  3.35956  3.84837  4.62732  6.66781  5.08261    968 - -
          2.68618  4.42225  2.77519  2.73123  3.46354  2.40513  3.72494  3.29354  2.67741  2.69355  4.24690  2.90347  2.73739  3.18146  2.89801  2.37887  2.77519  2.98518  4.58477  3.61503
          0.01411  4.66409  5.38644  0.61958  0.77255  0.48576  0.95510
    640   2.91740  4.81587  4.14626  4.06899  5.02812  3.54258  5.10616  4.70172  4.20693  4.37286  5.26185  4.09464  4.35315  4.48760  4.40859  0.33964  3.46395  4.03554  6.33165  5.14142    969 - -
          2.68618  4.42225  2.77519  2.73123  3.46354  2.40513  3.72494  3.29354  2.67741  2.69355  4.24690  2.90347  2.73739  3.18146  2.89801  2.37887  2.77519  2.98518  4.58477  3.61503
          0.01411  4.66409  5.38644  0.61958  0.77255  0.48576  0.95510
    641   2.84595  4.24584  4.59219  4.00053  2.14242  3.98919  4.24540  1.54717  3.82810  2.05139  3.32750  4.06948  4.34809  3.98705  3.90455  2.52325  3.07784  2.45103  4.74887  2.81240    970 - -
          2.68618  4.42225  2.77519  2.73123  3.46354  2.40513  3.72494  3.29354  2.67741  2.69355  4.24690  2.90347  2.73739  3.18146  2.89801  2.37887  2.77519  2.98518  4.58477  3.61503
          0.01411  4.66409  5.38644  0.61958  0.77255  0.48576  0.95510
    642   2.43963  5.16763  2.02259  2.51227  4.49731  3.54232  3.79172  3.95230  2.56922  3.48907  3.24244  2.44807  3.96701  2.91212  3.05684  1.80107  3.03466  3.55996  5.66855  4.28482    971 - -
          2.68618  4.42225  2.77519  2.73123  3.46354  2.40513  3.72494  3.29354  2.67741  2.69355  4.24690  2.90347  2.73739  3.18146  2.89801  2.37887  2.77519  2.98518  4.58477  3.61503
          0.01411  4.66409  5.38644  0.61958  0.77255  0.48576  0.95510
    643   3.66086  5.56109  3.52309  3.51589  5.08602  3.95739  4.91391  5.05686  3.94178  4.60889  5.61091  0.29799  4.66656  4.24677  4.27550  3.73129  4.09859  4.58355  6.27556  5.02246    972 - -
          2.68618  4.42225  2.77519  2.73123  3.46354  2.40513  3.72494  3.29354  2.67741  2.69355  4.24690  2.90347  2.73739  3.18146  2.89801  2.37887  2.77519  2.98518  4.58477  3.61503
          0.01411  4.66409  5.38644  0.61958  0.77255  0.48576  0.95510
    644   3.48074  5.59002  4.04310  3.22394  5.08570  4.09462  3.92854  4.39205  0.92906  2.83190  4.66053  3.59545  4.42055  3.05447  1.53352  3.46407  3.61385  4.08046  5.79950  4.66902    973 - -
          2.68618  4.42225  2.77519  2.73123  3.46354  2.40513  3.72494  3.29354  2.67741  2.69355  4.24690  2.90347  2.73739  3.18146  2.89801  2.37887  2.77519  2.98518  4.58477  3.61503
          0.01411  4.66409  5.38644  0.61958  0.77255  0.48576  0.95510
    645   3.54087  4.81296  5.42013  4.96117  3.90338  4.93216  5.59129  2.06214  4.82054  1.86428  3.70999  5.11370  5.23317  5.06400  4.96370  4.36599  3.81483  0.62571  5.95251  4.74115    974 - -
          2.68618  4.42225  2.77519  2.73123  3.46354  2.40513  3.72494  3.29354  2.67741  2.69355  4.24690  2.90347  2.73739  3.18146  2.89801  2.37887  2.77519  2.98518  4.58477  3.61503
          0.01411  4.66409  5.38644  0.61958  0.77255  0.48576  0.95510
    646   4.18417  5.44631  5.46311  5.16589  3.65391  4.98780  5.59994  2.94292  4.94662  0.29099  3.53069  5.38338  5.32729  5.10362  4.96848  4.76378  4.45973  3.17133  5.74270  4.63130    975 - -
          2.68618  4.42225  2.77519  2.73123  3.46354  2.40513  3.72494  3.29354  2.67741  2.69355  4.24690  2.90347  2.73739  3.18146  2.89801  2.37887  2.77519  2.98518  4.58477  3.61503
          0.01411  4.66409  5.38644  0.61958  0.77255  0.48576  0.95510
    647   2.93761  2.96216  4.82427  4.33736  3.88309  3.97860  4.86222  2.39792  4.19784  2.74816  3.80400  4.33731  4.53177  4.41674  4.33406  3.38090  1.99816  0.91841  5.52279  4.33288    976 - -
          2.68618  4.42225  2.77519  2.73123  3.46354  2.40513  3.72494  3.29354  2.67741  2.69355  4.24690  2.90347  2.73739  3.18146  2.89801  2.37887  2.77519  2.98518  4.58477  3.61503
          0.01411  4.66409  5.38644  0.61958  0.77255  0.48576  0.95510
    648   2.76561  2.90276  4.20654  3.62254  2.78017  3.85537  4.16907  2.69950  3.49562  1.47755  3.36808  3.83641  4.23294  3.72782  3.03074  2.21843  3.00207  2.50699  4.86439  3.66526    977 - -
          2.68618  4.42225  2.77519  2.73123  3.46354  2.40513  3.72494  3.29354  2.67741  2.69355  4.24690  2.90347  2.73739  3.18146  2.89801  2.37887  2.77519  2.98518  4.58477  3.61503
          0.01411  4.66409  5.38644  0.61958  0.77255  0.48576  0.95510
    649   1.23933  4.54039  4.07863  3.70332  4.83277  2.60289  4.71064  4.27645  3.70597  3.93773  4.72792  3.77642  4.08851  3.97190  4.02068  1.22131  2.36545  3.64783  6.15459  4.96420    978 - -
          2.68618  4.42225  2.77519  2.73123  3.46354  2.40513  3.72494  3.29354  2.67741  2.69355  4.24690  2.90347  2.73739  3.18146  2.89801  2.37887  2.77519  2.98518  4.58477  3.61503
          0.01411  4.66409  5.38644  0.61958  0.77255  0.48576  0.95510
    650   2.29258  5.24606  2.67316  2.12919  4.58178  3.52998  3.72251  4.06061  2.08406  3.54730  4.29094  3.00147  3.92674  2.82300  2.58481  2.00809  2.58124  3.63203  5.68479  4.27991    979 - -
          2.68618  4.42225  2.77519  2.73123  3.46354  2.40513  3.72494  3.29354  2.67741  2.69355  4.24690  2.90347  2.73739  3.18146  2.89801  2.37887  2.77519  2.98518  4.58477  3.61503
          0.01411  4.66409  5.38644  0.61958  0.77255  0.48576  0.95510
    651   2.18492  3.22666  3.04015  2.00220  4.47163  2.99924  3.73914  3.92973  2.12620  3.45437  4.21890  3.03030  3.93796  2.52172  2.97311  2.32413  2.98869  3.53477  5.62366  4.23941    980 - -
          2.68618  4.42225  2.77519  2.73123  3.46354  2.40513  3.72494  3.29354  2.67741  2.69355  4.24690  2.90347  2.73739  3.18146  2.89801  2.37887  2.77519  2.98518  4.58477  3.61503
          0.01411  4.66409  5.38644  0.61958  0.77255  0.48576  0.95510
    652   3.66086  5.56109  3.52309  3.51589  5.08602  3.95739  4.91391  5.05686  3.94178  4.60889  5.61091  0.29799  4.66656  4.24677  4.27550  3.73129  4.09859  4.58355  6.27556  5.02246    981 - -
          2.68618  4.42225  2.77519  2.73123  3.46354  2.40513  3.72494  3.29354  2.67741  2.69355  4.24690  2.90347  2.73739  3.18146  2.89801  2.37887  2.77519  2.98518  4.58477  3.61503
          0.01411  4.66409  5.38644  0.61958  0.77255  0.48576  0.95510
    653   3.44844  5.63797  3.88210  3.13631  5.17429  4.05008  3.91354  4.48877  1.73929  3.85117  4.70465  3.53451  4.38778  1.24671  1.50132  3.41289  3.58848  4.14762  5.83788  4.69223    982 - -
          2.68618  4.42225  2.77519  2.73123  3.46354  2.40513  3.72494  3.29354  2.67741  2.69355  4.24690  2.90347  2.73739  3.18146  2.89801  2.37887  2.77519  2.98518  4.58477  3.61503
          0.01411  4.66409  5.38644  0.61958  0.77255  0.48576  0.95510
    654   2.33344  5.38279  2.83531  1.76511  4.71703  2.35198  3.82983  4.20067  2.62173  3.69128  4.45444  2.00220  4.00381  2.50552  3.12648  2.84323  3.13486  3.77345  5.83638  4.41555    983 - -
          2.68618  4.42225  2.77519  2.73123  3.46354  2.40513  3.72494  3.29354  2.67741  2.69355  4.24690  2.90347  2.73739  3.18146  2.89801  2.37887  2.77519  2.98518  4.58477  3.61503
          0.01411  4.66409  5.38644  0.61958  0.77255  0.48576  0.95510
    655   3.95662  5.78615  4.18054  3.72569  5.37433  4.26719  4.50699  4.88695  0.31797  4.29853  5.27597  4.08794  4.75895  3.69549  2.95410  3.98323  4.17603  4.57153  6.13214  5.10807    984 - -
          2.68618  4.42225  2.77519  2.73123  3.46354  2.40513  3.72494  3.29354  2.67741  2.69355  4.24690  2.90347  2.73739  3.18146  2.89801  2.37887  2.77519  2.98518  4.58477  3.61503
          0.01411  4.66409  5.38644  0.61958  0.77255  0.48576  0.95510
    656   2.77318  4.99613  3.11659  2.18597  4.33533  2.08762  3.84995  3.76036  2.65020  2.79167  4.15604  3.13411  3.99313  2.99595  3.11490  1.82297  2.58380  3.40590  5.57775  4.23412    985 - -
          2.68618  4.42225  2.77519  2.73123  3.46354  2.40513  3.72494  3.29354  2.67741  2.69355  4.24690  2.90347  2.73739  3.18146  2.89801  2.37887  2.77519  2.98518  4.58477  3.61503
          0.01411  4.66409  5.38644  0.61958  0.77255  0.48576  0.95510
    657   3.32273  5.97423  1.12450  2.44169  5.26122  3.58460  4.12384  4.81491  3.14019  4.27145  5.10998  1.53387  4.20787  2.46909  3.74884  3.19126  3.61024  4.35595  6.40972  4.87317    986 - -
          2.68618  4.42225  2.77519  2.73123  3.46354  2.40513  3.72494  3.29354  2.67741  2.69355  4.24690  2.90347  2.73739  3.18146  2.89801  2.37887  2.77519  2.98518  4.58477  3.61503
          0.01411  4.66409  5.38644  0.61958  0.77255  0.48576  0.95510
    658   2.84302  5.33770  2.19048  2.49152  4.68926  3.56919  3.76192  4.16561  2.09187  3.63375  4.38407  2.66317  3.97865  1.83711  2.21546  2.80038  3.07231  3.73347  5.75303  4.35696    987 - -
          2.68618  4.42225  2.77519  2.73123  3.46354  2.40513  3.72494  3.29354  2.67741  2.69355  4.24690  2.90347  2.73739  3.18146  2.89801  2.37887  2.77519  2.98518  4.58477  3.61503
          0.01411  4.66409  5.38644  0.61958  0.77255  0.48576  0.95510
    659   2.85523  4.40685  4.17109  3.63233  3.49700  3.88686  4.28368  2.69473  3.52002  2.58704  3.56422  3.87707  4.31511  3.79065  3.75309  3.20328  1.42731  1.68408  5.04183  2.65497    988 - -
          2.68618  4.42225  2.77519  2.73123  3.46354  2.40513  3.72494  3.29354  2.67741  2.69355  4.24690  2.90347  2.73739  3.18146  2.89801  2.37887  2.77519  2.98518  4.58477  3.61503
          0.01411  4.66409  5.38644  0.61958  0.77255  0.48576  0.95510
    660   4.10691  5.65610  4.79388  4.77744  5.61143  4.30387  5.71906  5.45273  4.91884  4.94237  6.06368  4.98524  0.14112  5.27231  5.01177  4.31129  4.61070  4.98905  6.50023  5.76025    989 - -
          2.68618  4.42225  2.77519  2.73123  3.46354  2.40513  3.72494  3.29354  2.67741  2.69355  4.24690  2.90347  2.73739  3.18146  2.89801  2.37887  2.77519  2.98518  4.58477  3.61503
          0.01411  4.66409  5.38644  0.61958  0.77255  0.48576  0.95510
    661   2.86498  4.38223  4.14077  3.57648  2.25223  3.91762  4.08601  2.84445  3.47802  2.10385  3.49564  3.81858  3.19235  3.71144  3.70254  2.20132  3.09837  2.64938  4.71952  1.85859    990 - -
          2.68618  4.42225  2.77519  2.73123  3.46354  2.40513  3.72494  3.29354  2.67741  2.69355  4.24690  2.90347  2.73739  3.18146  2.89801  2.37887  2.77519  2.98518  4.58477  3.61503
          0.01411  4.66409  5.38644  0.61958  0.77255  0.48576  0.95510
    662   2.89780  5.30506  3.07017  1.43857  4.63826  3.62127  3.79512  4.08592  1.91630  2.61093  4.35954  3.10011  4.02803  2.46136  2.86320  2.86864  3.12213  3.69182  5.71947  4.35890    991 - -
          2.68618  4.42225  2.77519  2.73123  3.46354  2.40513  3.72494  3.29354  2.67741  2.69355  4.24690  2.90347  2.73739  3.18146  2.89801  2.37887  2.77519  2.98518  4.58477  3.61503
          0.25903  4.66409  1.51971  0.61958  0.77255  0.48576  0.95510
    663   2.01875  4.26336  4.02844  3.46040  2.38074  3.80004  3.98808  2.72937  3.36157  2.45131  3.38128  3.70537  4.17305  3.59672  3.58694  2.36223  2.97800  2.53162  2.69104  2.76727    992 - -
          2.68618  4.42225  2.77519  2.73123  3.46354  2.40513  3.72494  3.29354  2.67741  2.69355  4.24690  2.90347  2.73739  3.18146  2.89801  2.37887  2.77519  2.98518  4.58477  3.61503
          0.01798  4.42304  5.14539  0.61958  0.77255  0.31301  1.31394
    664   2.78582  4.58380  3.02350  1.87049  2.34008  3.72878  3.97156  2.46325  2.94675  2.17844  3.65782  3.41094  4.11162  3.25977  3.33096  2.96997  3.01790  2.82227  5.14503  3.88673    993 - -
          2.68618  4.42225  2.77519  2.73123  3.46354  2.40513  3.72494  3.29354  2.67741  2.69355  4.24690  2.90347  2.73739  3.18146  2.89801  2.37887  2.77519  2.98518  4.58477  3.61503
          0.01411  4.66409  5.38644  0.61958  0.77255  0.48576  0.95510
    665   2.76808  4.91313  2.66474  2.62977  4.13943  2.57850  3.81904  2.25394  2.64168  3.16773  3.99378  2.33259  3.99498  2.67123  3.09944  2.81719  3.00173  2.55568  5.43141  4.10763    994 - -
          2.68618  4.42225  2.77519  2.73123  3.46354  2.40513  3.72494  3.29354  2.67741  2.69355  4.24690  2.90347  2.73739  3.18146  2.89801  2.37887  2.77519  2.98518  4.58477  3.61503
          0.01411  4.66409  5.38644  0.61958  0.77255  0.48576  0.95510
    666   2.76689  5.02649  3.10248  2.56790  4.29517  2.73103  3.05550  3.72377  2.57093  3.30565  4.10607  2.67416  3.97164  2.41661  3.03823  2.09119  3.00206  2.19083  5.52731  4.17786    995 - -
          2.68618  4.42225  2.77519  2.73123  3.46354  2.40513  3.72494  3.29354  2.67741  2.69355  4.24690  2.90347  2.73739  3.18146  2.89801  2.37887  2.77519  2.98518  4.58477  3.61503
          0.15830  4.66409  1.98793  0.61958  0.77255  0.48576  0.95510
    667   2.76751  5.08030  3.10750  2.54039  4.38564  2.70075  3.72622  3.81722  1.75790  3.36110  3.09071  3.06122  3.94573  2.85073  2.27891  2.28132  2.99468  3.45343  5.54144  4.19749    996 - -
          2.68618  4.42225  2.77519  2.73123  3.46354  2.40513  3.72494  3.29354  2.67741  2.69355  4.24690  2.90347  2.73739  3.18146  2.89801  2.37887  2.77519  2.98518  4.58477  3.61503
          0.01628  4.52207  5.24441  0.61958  0.77255  0.72227  0.66484
    668   2.84673  5.22949  2.00339  2.49162  4.53611  3.54093  3.78033  3.15697  1.39924  3.50795  4.30473  3.03126  3.97702  2.90510  2.95945  2.82226  3.08309  3.58068  5.68316  4.30477    997 - -
          2.68618  4.42225  2.77519  2.73123  3.46354  2.40513  3.72494  3.29354  2.67741  2.69355  4.24690  2.90347  2.73739  3.18146  2.89801  2.37887  2.77519  2.98518  4.58477  3.61503
          0.01628  4.52207  5.24441  0.61958  0.77255  0.36202  1.19161
    669   2.33553  3.77898  2.13608  2.49860  4.42922  3.54604  3.74049  3.88111  2.49795  3.41770  2.97482  2.48913  3.93915  2.39524  2.63808  2.74149  2.98395  3.49749  5.59782  4.21957    998 - -
          2.68618  4.42225  2.77519  2.73123  3.46354  2.40513  3.72494  3.29354  2.67741  2.69355  4.24690  2.90347  2.73739  3.18146  2.89801  2.37887  2.77519  2.98518  4.58477  3.61503
          0.01411  4.66409  5.38644  0.61958  0.77255  0.48576  0.95510
    670   2.18341  5.25364  3.05751  2.14739  4.59527  3.56959  3.74713  4.05894  1.79476  3.54978  4.30689  3.04785  3.96564  2.85255  2.38889  2.08811  3.03582  3.64490  5.68628  4.30440    999 - -
          2.68618  4.42225  2.77519  2.73123  3.46354  2.40513  3.72494  3.29354  2.67741  2.69355  4.24690  2.90347  2.73739  3.18146  2.89801  2.37887  2.77519  2.98518  4.58477  3.61503
          0.01411  4.66409  5.38644  0.61958  0.77255  0.48576  0.95510
    671   2.18388  4.64578  3.40213  2.56239  3.81297  2.78544  3.89750  2.56928  2.81422  2.87166  3.73929  2.85988  4.05083  3.14129  2.83583  2.61167  2.98345  2.37056  3.41760  3.93490   1000 - -
          2.68618  4.42225  2.77519  2.73123  3.46354  2.40513  3.72494  3.29354  2.67741  2.69355  4.24690  2.90347  2.73739  3.18146  2.89801  2.37887  2.77519  2.98518  4.58477  3.61503
          0.01411  4.66409  5.38644  0.61958  0.77255  0.48576  0.95510
    672   2.75838  4.83728  3.24038  2.44251  2.38215  3.61677  3.82649  3.44352  2.36735  3.08101  3.91783  3.18248  4.00452  3.00683  2.43309  2.45641  2.46580  3.15220  5.35986  2.89991   1001 - -
          2.68618  4.42225  2.77519  2.73123  3.46354  2.40513  3.72494  3.29354  2.67741  2.69355  4.24690  2.90347  2.73739  3.18146  2.89801  2.37887  2.77519  2.98518  4.58477  3.61503
          0.01411  4.66409  5.38644  0.61958  0.77255  0.48576  0.95510
    673   4.49932  5.58129  5.32564  5.14192  2.36150  5.01596  3.92970  4.21898  4.83410  3.43254  4.75760  4.68290  5.33424  4.78682  4.78296  4.48510  4.71826  4.14963  0.58017  1.80960   1002 - -
          2.68618  4.42225  2.77519  2.73123  3.46354  2.40513  3.72494  3.29354  2.67741  2.69355  4.24690  2.90347  2.73739  3.18146  2.89801  2.37887  2.77519  2.98518  4.58477  3.61503
          0.01411  4.66409  5.38644  0.61958  0.77255  0.48576  0.95510
    674   2.81645  5.30586  3.03121  1.96045  4.65937  3.56651  3.74197  4.13384  2.07832  3.60275  4.34995  2.21104  3.96403  2.28743  2.26104  2.52187  3.04386  3.70226  5.72171  4.32972   1003 - -
          2.68618  4.42225  2.77519  2.73123  3.46354  2.40513  3.72494  3.29354  2.67741  2.69355  4.24690  2.90347  2.73739  3.18146  2.89801  2.37887  2.77519  2.98518  4.58477  3.61503
          0.01411  4.66409  5.38644  0.61958  0.77255  0.48576  0.95510
    675   2.44369  5.09970  3.07211  2.08750  3.06763  3.55599  3.75115  3.82538  1.84147  3.37725  4.15811  2.73659  3.94872  2.57859  2.98851  2.75448  2.98819  2.73491  5.57094  4.20282   1004 - -
          2.68618  4.42225  2.77519  2.73123  3.46354  2.40513  3.72494  3.29354  2.67741  2.69355  4.24690  2.90347  2.73739  3.18146  2.89801  2.37887  2.77519  2.98518  4.58477  3.61503
          0.01411  4.66409  5.38644  0.61958  0.77255  0.48576  0.95510
    676   3.38692  4.70567  5.14510  4.60075  1.62193  4.53478  4.46659  2.27908  4.41903  1.15557  3.34839  4.57662  4.81022  4.44924  4.42245  3.86509  3.60827  2.78210  4.71852  2.34266   1005 - -
          2.68618  4.42225  2.77519  2.73123  3.46354  2.40513  3.72494  3.29354  2.67741  2.69355  4.24690  2.90347  2.73739  3.18146  2.89801  2.37887  2.77519  2.98518  4.58477  3.61503
          0.01411  4.66409  5.38644  0.61958  0.77255  0.48576  0.95510
    677   2.76814  5.05273  3.11418  1.84202  4.31788  3.57591  3.76835  3.74883  2.08622  2.39958  4.11562  3.08536  3.96688  2.41057  2.98921  2.77881  2.99811  2.96886  5.53150  3.30544   1006 - -
          2.68618  4.42225  2.77519  2.73123  3.46354  2.40513  3.72494  3.29354  2.67741  2.69355  4.24690  2.90347  2.73739  3.18146  2.89801  2.37887  2.77519  2.98518  4.58477  3.61503
          0.01411  4.66409  5.38644  0.61958  0.77255  0.48576  0.95510
    678   2.02787  5.16975  2.73377  2.48255  4.48109  3.53885  3.73318  3.94202  2.48398  3.46210  4.22335  2.69202  3.93321  2.53962  2.46583  2.23438  2.60862  2.97161  5.62762  4.24008   1007 - -
          2.68618  4.42225  2.77519  2.73123  3.46354  2.40513  3.72494  3.29354  2.67741  2.69355  4.24690  2.90347  2.73739  3.18146  2.89801  2.37887  2.77519  2.98518  4.58477  3.61503
          0.01411  4.66409  5.38644  0.61958  0.77255  0.48576  0.95510
    679   2.12153  4.77657  3.29314  2.73570  3.97021  3.02429  3.85369  3.36447  2.70382  2.39114  3.86629  2.57916  4.02346  3.05336  2.43885  2.85398  2.99374  3.08673  5.31250  2.51823   1008 - -
          2.68618  4.42225  2.77519  2.73123  3.46354  2.40513  3.72494  3.29354  2.67741  2.69355  4.24690  2.90347  2.73739  3.18146  2.89801  2.37887  2.77519  2.98518  4.58477  3.61503
          0.01411  4.66409  5.38644  0.61958  0.77255  0.48576  0.95510
    680   2.42218  3.08238  3.37092  2.81304  3.91339  3.63941  3.89960  3.28340  2.11368  2.96354  3.82282  2.32175  4.04175  3.12109  3.19893  2.87200  2.57898  2.15077  5.28114  4.00334   1009 - -
          2.68618  4.42225  2.77519  2.73123  3.46354  2.40513  3.72494  3.29354  2.67741  2.69355  4.24690  2.90347  2.73739  3.18146  2.89801  2.37887  2.77519  2.98518  4.58477  3.61503
          0.01411  4.66409  5.38644  0.61958  0.77255  0.48576  0.95510
    681   2.76621  4.75738  3.31342  2.49522  2.88767  3.64547  2.87265  3.33268  2.14159  1.90986  3.84406  3.24106  4.03218  3.06845  3.13810  2.50414  2.99686  3.06117  5.28981  3.99958   1010 - -
          2.68618  4.42225  2.77519  2.73123  3.46354  2.40513  3.72494  3.29354  2.67741  2.69355  4.24690  2.90347  2.73739  3.18146  2.89801  2.37887  2.77519  2.98518  4.58477  3.61503
          0.01411  4.66409  5.38644  0.61958  0.77255  0.48576  0.95510
    682   2.43458  4.89420  2.69518  2.63134  4.11725  3.09197  3.80552  2.28987  2.23833  3.14603  2.85218  2.71508  3.98582  2.96957  3.07898  2.80373  2.67752  3.21698  5.40917  4.08751   1011 - -
          2.68618  4.42225  2.77519  2.73123  3.46354  2.40513  3.72494  3.29354  2.67741  2.69355  4.24690  2.90347  2.73739  3.18146  2.89801  2.37887  2.77519  2.98518  4.58477  3.61503
          0.01411  4.66409  5.38644  0.61958  0.77255  0.48576  0.95510
    683   2.74597  4.50169  3.64601  3.09232  2.73083  3.69048  4.03048  3.05397  3.04823  2.40609  3.65885  3.48498  3.11317  3.35377  3.40440  1.55102  2.37238  2.81702  5.12963  3.88680   1012 - -
          2.68618  4.42225  2.77519  2.73123  3.46354  2.40513  3.72494  3.29354  2.67741  2.69355  4.24690  2.90347  2.73739  3.18146  2.89801  2.37887  2.77519  2.98518  4.58477  3.61503
          0.01411  4.66409  5.38644  0.61958  0.77255  0.48576  0.95510
    684   2.82442  5.22407  3.12027  2.55121  4.55307  3.59696  3.75448  4.00190  1.74221  2.70516  4.27667  3.08048  3.14508  2.01048  2.56300  2.45477  3.04854  3.60779  5.65292  4.29085   1013 - -
          2.68618  4.42225  2.77519  2.73123  3.46354  2.40513  3.72494  3.29354  2.67741  2.69355  4.24690  2.90347  2.73739  3.18146  2.89801  2.37887  2.77519  2.98518  4.58477  3.61503
          0.01411  4.66409  5.38644  0.61958  0.77255  0.48576  0.95510
    685   2.75409  3.66873  3.19421  2.23963  3.36712  3.59862  3.80599  3.52263  2.61985  2.66811  3.96971  2.29241  3.98767  2.97040  2.10086  2.80614  2.60875  3.21627  5.40745  4.08695   1014 - -
          2.68635  4.42242  2.77491  2.73140  3.46371  2.40498  3.72511  3.29371  2.67758  2.69288  4.24707  2.90364  2.73756  3.18163  2.89818  2.37842  2.77536  2.98535  4.58494  3.61520
          0.11666  2.24874  5.38644  1.51182  0.24911  0.48576  0.95510
    686   2.78013  5.23057  2.49757  2.48629  4.55992  3.55081  3.73604  4.02696  1.51591  2.88674  4.27965  3.02772  3.28308  2.84125  2.55859  2.50327  3.00999  3.61366  5.66981  4.27981   1021 - -
          2.68618  4.42225  2.77519  2.73123  3.46354  2.40513  3.72494  3.29354  2.67741  2.69355  4.24690  2.90347  2.73739  3.18146  2.89801  2.37887  2.77519  2.98518  4.58477  3.61503
          0.01411  4.66409  5.38644  0.61958  0.77255  0.48576  0.95510
    687   2.48426  4.39790  3.76818  3.19680  2.36926  3.76682  4.03229  2.87858  2.67625  2.18827  3.50504  3.56219  4.14360  3.42093  2.96368  2.16476  2.98563  2.34558  4.98875  3.16349   1022 - -
          2.68618  4.42225  2.77519  2.73123  3.46354  2.40513  3.72494  3.29354  2.67741  2.69355  4.24690  2.90347  2.73739  3.18146  2.89801  2.37887  2.77519  2.98518  4.58477  3.61503
          0.01411  4.66409  5.38644  0.61958  0.77255  0.48576  0.95510
    688   2.52138  5.26353  2.06252  2.45432  4.59951  3.53114  3.73566  4.07948  2.48209  3.56622  4.31163  2.20056  3.93571  2.50525  2.59088  2.49153  2.48311  3.65034  5.70439  4.29690   1023 - -
          2.68618  4.42225  2.77519  2.73123  3.46354  2.40513  3.72494  3.29354  2.67741  2.69355  4.24690  2.90347  2.73739  3.18146  2.89801  2.37887  2.77519  2.98518  4.58477  3.61503
          0.01411  4.66409  5.38644  0.61958  0.77255  0.48576  0.95510
    689   2.82066  5.26017  3.09695  2.53002  4.60245  3.58726  3.74496  4.06161  1.71903  3.54859  4.30789  2.26263  3.97586  2.36819  2.35826  2.79193  2.62172  3.65095  5.67963  3.32612   1024 - -
          2.68618  4.42225  2.77519  2.73123  3.46354  2.40513  3.72494  3.29354  2.67741  2.69355  4.24690  2.90347  2.73739  3.18146  2.89801  2.37887  2.77519  2.98518  4.58477  3.61503
          0.08239  4.66409  2.66418  0.61958  0.77255  0.48576  0.95510
    690   2.96005  5.02850  3.45710  2.84787  4.29958  2.88833  3.85080  3.67609  1.74666  1.67494  4.11660  3.30838  4.12679  3.01492  2.18132  3.01485  3.17020  3.38436  5.48225  4.22782   1025 - -
          2.68618  4.42225  2.77519  2.73123  3.46354  2.40513  3.72494  3.29354  2.67741  2.69355  4.24690  2.90347  2.73739  3.18146  2.89801  2.37887  2.77519  2.98518  4.58477  3.61503
          0.01509  4.59680  5.31915  0.61958  0.77255  0.60900  0.78503
    691   2.82061  5.14708  3.09877  2.57567  4.49608  3.57533  3.78317  3.93306  1.93604  3.46527  4.25261  3.09589  3.98905  2.32665  2.88599  2.29923  1.72227  3.55357  5.63291  4.28476   1026 - -
          2.68602  4.42251  2.77478  2.73149  3.46289  2.40516  3.72520  3.29326  2.67655  2.69348  4.24715  2.90372  2.73765  3.18172  2.89826  2.37912  2.77545  2.98544  4.58503  3.61448
          0.31334  1.33142  5.31915  1.21085  0.35374  0.41576  1.07834
    692   3.48172  5.58181  4.05592  3.23082  5.07189  4.09799  3.92949  4.37653  1.18806  2.69669  4.65141  3.60010  4.42261  3.05639  1.21179  3.46760  3.61417  4.06840  5.79382  4.66487   1031 - -
          2.68618  4.42225  2.77519  2.73123  3.46354  2.40513  3.72494  3.29354  2.67741  2.69355  4.24690  2.90347  2.73739  3.18146  2.89801  2.37887  2.77519  2.98518  4.58477  3.61503
          0.01411  4.66409  5.38644  0.61958  0.77255  0.48576  0.95510
    693   1.62294  4.31945  4.43176  3.84821  3.40242  4.01494  4.34671  2.01840  3.71899  1.90742  2.55521  4.03194  4.37534  3.92735  3.87845  3.31367  2.55256  2.36078  4.97962  3.79760   1032 - -
          2.68618  4.42225  2.77519  2.73123  3.46354  2.40513  3.72494  3.29354  2.67741  2.69355  4.24690  2.90347  2.73739  3.18146  2.89801  2.37887  2.77519  2.98518  4.58477  3.61503
          0.01411  4.66409  5.38644  0.61958  0.77255  0.48576  0.95510
    694   2.82161  4.65701  3.50456  1.78108  3.77166  3.74627  3.99117  3.07284  2.91718  1.82899  2.75002  3.41091  4.13096  3.25111  3.30433  2.98940  2.44427  2.86908  5.22714  3.97697   1033 - -
          2.68618  4.42225  2.77519  2.73123  3.46354  2.40513  3.72494  3.29354  2.67741  2.69355  4.24690  2.90347  2.73739  3.18146  2.89801  2.37887  2.77519  2.98518  4.58477  3.61503
          0.01411  4.66409  5.38644  0.61958  0.77255  0.48576  0.95510
    695   2.76505  5.24624  2.63795  2.20101  4.58298  3.53720  3.72281  4.05924  1.94710  3.06722  4.29047  3.00890  2.92806  2.82345  2.06118  2.73188  2.69493  3.63268  5.68142  4.28099   1034 - -
          2.68618  4.42225  2.77519  2.73123  3.46354  2.40513  3.72494  3.29354  2.67741  2.69355  4.24690  2.90347  2.73739  3.18146  2.89801  2.37887  2.77519  2.98518  4.58477  3.61503
          0.11886  4.66409  2.27651  0.61958  0.77255  0.48576  0.95510
    696   2.78503  5.25566  2.46670  2.43363  4.58810  2.15289  3.73596  4.06309  1.99360  3.55739  4.31418  2.98259  3.92960  2.31109  2.97642  2.74838  2.43710  3.64250  5.70199  4.29773   1035 - -
          2.68618  4.42225  2.77519  2.73123  3.46354  2.40513  3.72494  3.29354  2.67741  2.69355  4.24690  2.90347  2.73739  3.18146  2.89801  2.37887  2.77519  2.98518  4.58477  3.61503
          0.01565  4.56088  5.28323  0.61958  0.77255  0.66610  0.72094
    697   2.73674  5.06863  2.46267  2.48798  4.35054  2.21068  3.73432  2.99006  2.29801  3.34909  4.13469  2.32145  3.92427  2.86049  2.98840  2.73526  2.97058  2.96555  5.54879  4.18055   1036 - -
          2.68618  4.42225  2.77519  2.73123  3.46354  2.40513  3.72494  3.29354  2.67741  2.69355  4.24690  2.90347  2.73739  3.18146  2.89801  2.37887  2.77519  2.98518  4.58477  3.61503
          0.01565  4.56088  5.28323  0.61958  0.77255  0.38755  1.13544
    698   2.77241  4.18414  4.50858  3.90901  2.43157  3.91596  4.23177  1.99218  3.74109  1.68734  3.28992  3.99966  4.28043  3.91303  3.82863  2.64501  2.41102  2.41823  4.79242  2.91027   1037 - -
          2.68618  4.42225  2.77519  2.73123  3.46354  2.40513  3.72494  3.29354  2.67741  2.69355  4.24690  2.90347  2.73739  3.18146  2.89801  2.37887  2.77519  2.98518  4.58477  3.61503
          0.01411  4.66409  5.38644  0.61958  0.77255  0.48576  0.95510
    699   2.83016  5.27109  2.10584  2.49028  4.62551  3.54165  3.80333  4.09715  2.02045  3.60290  4.36568  3.03633  3.97957  2.91716  3.06312  1.82061  2.20490  3.67821  5.75611  4.35438   1038 - -
          2.68618  4.42225  2.77519  2.73123  3.46354  2.40513  3.72494  3.29354  2.67741  2.69355  4.24690  2.90347  2.73739  3.18146  2.89801  2.37887  2.77519  2.98518  4.58477  3.61503
          0.01411  4.66409  5.38644  0.61958  0.77255  0.48576  0.95510
    700   2.90505  5.36690  1.74297  1.67266  4.67797  3.55252  3.84725  3.02904  2.65958  3.66263  4.43812  3.02738  4.01529  2.96924  3.16989  2.11084  3.14965  3.73878  5.82623  4.40950   1039 - -
          2.68618  4.42225  2.77519  2.73123  3.46354  2.40513  3.72494  3.29354  2.67741  2.69355  4.24690  2.90347  2.73739  3.18146  2.89801  2.37887  2.77519  2.98518  4.58477  3.61503
          0.01411  4.66409  5.38644  0.61958  0.77255  0.48576  0.95510
    701   2.49079  5.31221  1.91568  2.17049  4.64490  3.53638  3.76094  4.12792  1.95613  3.03475  4.36026  2.36264  3.95561  2.86575  3.01588  2.77033  3.04714  3.69689  5.74869  4.33498   1040 - -
          2.68618  4.42225  2.77519  2.73123  3.46354  2.40513  3.72494  3.29354  2.67741  2.69355  4.24690  2.90347  2.73739  3.18146  2.89801  2.37887  2.77519  2.98518  4.58477  3.61503
          0.12323  4.66409  2.23951  0.61958  0.77255  0.48576  0.95510
    702   2.76754  5.14146  1.98073  1.89861  4.42477  3.51509  3.74665  3.87891  2.53054  3.42310  4.20407  3.00550  3.93301  2.87042  3.01921  2.40353  3.00324  2.82219  5.60857  2.94398   1041 - -
          2.68618  4.42225  2.77519  2.73123  3.46354  2.40513  3.72494  3.29354  2.67741  2.69355  4.24690  2.90347  2.73739  3.18146  2.89801  2.37887  2.77519  2.98518  4.58477  3.61503
          0.01572  4.55658  5.27893  0.61958  0.77255  0.67259  0.71413
    703   2.80037  5.30130  2.34599  2.15203  4.63805  3.50823  3.73522  4.11990  1.60071  3.59898  4.35080  2.97483  3.93291  2.46484  2.96710  2.75586  2.42731  3.68874  5.73134  4.32047   1042 - -
          2.68618  4.42225  2.77519  2.73123  3.46354  2.40513  3.72494  3.29354  2.67741  2.69355  4.24690  2.90347  2.73739  3.18146  2.89801  2.37887  2.77519  2.98518  4.58477  3.61503
          0.01572  4.55658  5.27893  0.61958  0.77255  0.67259  0.71413
    704   1.66386  4.59553  3.42138  2.85748  3.76007  3.65503  3.88597  2.49161  2.43767  2.80715  2.95964  3.31031  4.03961  2.62007  3.17627  2.88959  2.96678  2.87005  5.15910  3.90053   1043 - -
          2.68618  4.42225  2.77519  2.73123  3.46354  2.40513  3.72494  3.29354  2.67741  2.69355  4.24690  2.90347  2.73739  3.18146  2.89801  2.37887  2.77519  2.98518  4.58477  3.61503
          0.01572  4.55658  5.27893  0.61958  0.77255  0.38449  1.14193
    705   2.47280  5.26518  3.11837  2.57651  4.63115  2.04848  3.78260  4.08114  1.72639  3.57278  4.34286  2.64133  4.01104  2.89330  2.27716  2.83901  3.09104  3.67631  5.70470  4.34637   1044 - -
          2.68618  4.42225  2.77519  2.73123  3.46354  2.40513  3.72494  3.29354  2.67741  2.69355  4.24690  2.90347  2.73739  3.18146  2.89801  2.37887  2.77519  2.98518  4.58477  3.61503
          0.01411  4.66409  5.38644  0.61958  0.77255  0.48576  0.95510
    706   4.45478  5.63087  5.35661  5.26568  0.27981  4.83046  4.49150  3.97258  5.17859  3.17649  4.60506  5.01799  5.30855  5.14140  5.10191  4.63922  4.77418  4.00983  4.60909  2.92083   1045 - -
          2.68618  4.42225  2.77519  2.73123  3.46354  2.40513  3.72494  3.29354  2.67741  2.69355  4.24690  2.90347  2.73739  3.18146  2.89801  2.37887  2.77519  2.98518  4.58477  3.61503
          0.01411  4.66409  5.38644  0.61958  0.77255  0.48576  0.95510
    707   3.12761  4.63855  4.32930  3.74159  3.68995  4.20960  4.46356  1.17449  2.04164  1.98715  3.59012  4.05465  4.55196  3.84238  3.60144  3.52018  3.35792  2.37505  5.33500  4.13833   1046 - -
          2.68618  4.42225  2.77519  2.73123  3.46354  2.40513  3.72494  3.29354  2.67741  2.69355  4.24690  2.90347  2.73739  3.18146  2.89801  2.37887  2.77519  2.98518  4.58477  3.61503
          0.01411  4.66409  5.38644  0.61958  0.77255  0.48576  0.95510
    708   2.01619  5.31949  2.09894  2.01369  4.65632  3.53502  3.07905  4.14212  2.11682  3.62040  4.36593  3.00112  3.95300  2.57950  3.00824  2.76657  3.04465  3.70641  5.75293  4.33728   1047 - -
          2.68618  4.42225  2.77519  2.73123  3.46354  2.40513  3.72494  3.29354  2.67741  2.69355  4.24690  2.90347  2.73739  3.18146  2.89801  2.37887  2.77519  2.98518  4.58477  3.61503
          0.01411  4.66409  5.38644  0.61958  0.77255  0.48576  0.95510
    709   4.16004  5.80380  4.74493  4.16527  5.38236  4.39928  4.73738  5.05099  2.99515  4.41814  5.44708  4.43896  4.91007  3.96548  0.25142  4.24168  4.40198  4.74916  6.16667  5.20565   1048 - -
          2.68618  4.42225  2.77519  2.73123  3.46354  2.40513  3.72494  3.29354  2.67741  2.69355  4.24690  2.90347  2.73739  3.18146  2.89801  2.37887  2.77519  2.98518  4.58477  3.61503
          0.01411  4.66409  5.38644  0.61958  0.77255  0.48576  0.95510
    710   3.22292  5.57425  2.84819  2.67421  4.91679  3.67042  4.08871  4.50735  2.82461  3.98981  4.83658  1.22549  4.23172  1.45114  3.21783  3.17322  3.50253  4.09376  6.04850  4.64621   1049 - -
          2.68618  4.42225  2.77519  2.73123  3.46354  2.40513  3.72494  3.29354  2.67741  2.69355  4.24690  2.90347  2.73739  3.18146  2.89801  2.37887  2.77519  2.98518  4.58477  3.61503
          0.01411  4.66409  5.38644  0.61958  0.77255  0.48576  0.95510
    711   4.18417  5.44631  5.46311  5.16589  3.65391  4.98780  5.59994  2.94292  4.94662  0.29099  3.53069  5.38338  5.32729  5.10362  4.96848  4.76378  4.45973  3.17133  5.74270  4.63130   1050 - -
          2.68618  4.42225  2.77519  2.73123  3.46354  2.40513  3.72494  3.29354  2.67741  2.69355  4.24690  2.90347  2.73739  3.18146  2.89801  2.37887  2.77519  2.98518  4.58477  3.61503
          0.01411  4.66409  5.38644  0.61958  0.77255  0.48576  0.95510
    712   2.96746  4.75243  3.69951  3.41981  4.16171  3.75354  4.49935  3.02329  3.47333  3.17148  4.18854  1.44526  4.35284  3.81761  3.79392  3.19361  3.33185  1.17186  5.68036  4.37507   1051 - -
          2.68618  4.42225  2.77519  2.73123  3.46354  2.40513  3.72494  3.29354  2.67741  2.69355  4.24690  2.90347  2.73739  3.18146  2.89801  2.37887  2.77519  2.98518  4.58477  3.61503
          0.01411  4.66409  5.38644  0.61958  0.77255  0.48576  0.95510
    713   3.51631  6.25082  0.97630  1.17689  5.51787  3.60937  4.25231  5.10811  3.40318  4.54966  5.44806  3.05559  4.29155  3.43388  4.09696  3.34265  3.82919  4.63156  6.67954  5.08467   1052 - -
          2.68618  4.42225  2.77519  2.73123  3.46354  2.40513  3.72494  3.29354  2.67741  2.69355  4.24690  2.90347  2.73739  3.18146  2.89801  2.37887  2.77519  2.98518  4.58477  3.61503
          0.01411  4.66409  5.38644  0.61958  0.77255  0.48576  0.95510
    714   3.09011  4.91582  4.41253  4.28571  4.95454  3.71044  5.20327  4.21419  4.25112  4.03686  5.07464  4.29240  4.49094  4.60677  4.41715  3.30475  0.33163  3.79477  6.28715  5.18725   1053 - -
          2.68618  4.42225  2.77519  2.73123  3.46354  2.40513  3.72494  3.29354  2.67741  2.69355  4.24690  2.90347  2.73739  3.18146  2.89801  2.37887  2.77519  2.98518  4.58477  3.61503
          0.01411  4.66409  5.38644  0.61958  0.77255  0.48576  0.95510
    715   4.16004  5.80380  4.74493  4.16527  5.38236  4.39928  4.73738  5.05099  2.99515  4.41814  5.44708  4.43896  4.91007  3.96548  0.25142  4.24168  4.40198  4.74916  6.16667  5.20565   1054 - -
          2.68618  4.42225  2.77519  2.73123  3.46354  2.40513  3.72494  3.29354  2.67741  2.69355  4.24690  2.90347  2.73739  3.18146  2.89801  2.37887  2.77519  2.98518  4.58477  3.61503
          0.01411  4.66409  5.38644  0.61958  0.77255  0.48576  0.95510
    716   3.51977  5.32105  3.77227  3.41791  3.00864  4.16098  3.98570  3.97065  3.17910  3.40188  4.47314  3.77574  4.59520  1.42537  3.45138  3.56179  3.75884  3.76194  4.61297  1.10568   1055 - -
          2.68618  4.42225  2.77519  2.73123  3.46354  2.40513  3.72494  3.29354  2.67741  2.69355  4.24690  2.90347  2.73739  3.18146  2.89801  2.37887  2.77519  2.98518  4.58477  3.61503
          0.01411  4.66409  5.38644  0.61958  0.77255  0.48576  0.95510
    717   1.92656  4.30191  4.40493  3.82755  3.44589  3.97519  4.34059  1.46479  3.70174  2.45783  2.76781  4.00731  4.35513  3.91859  3.86829  2.64354  3.09309  2.10667  4.99572  3.80516   1056 - -
          2.68618  4.42225  2.77519  2.73123  3.46354  2.40513  3.72494  3.29354  2.67741  2.69355  4.24690  2.90347  2.73739  3.18146  2.89801  2.37887  2.77519  2.98518  4.58477  3.61503
          0.01411  4.66409  5.38644  0.61958  0.77255  0.48576  0.95510
    718   1.67187  4.64345  3.67923  3.26420  4.57125  3.40494  4.37816  3.98977  3.29242  3.64280  4.45744  2.79021  4.07454  3.59869  3.67462  2.22383  1.17866  3.50666  5.88787  4.63697   1057 - -
          2.68618  4.42225  2.77519  2.73123  3.46354  2.40513  3.72494  3.29354  2.67741  2.69355  4.24690  2.90347  2.73739  3.18146  2.89801  2.37887  2.77519  2.98518  4.58477  3.61503
          0.01411  4.66409  5.38644  0.61958  0.77255  0.48576  0.95510
    719   3.33281  5.44081  3.87046  3.11862  4.85812  4.00577  3.91377  2.66332  1.24671  3.64540  4.51391  3.52018  4.34591  3.04662  1.33175  3.33749  3.49205  3.86508  5.72998  4.55898   1058 - -
          2.68618  4.42225  2.77519  2.73123  3.46354  2.40513  3.72494  3.29354  2.67741  2.69355  4.24690  2.90347  2.73739  3.18146  2.89801  2.37887  2.77519  2.98518  4.58477  3.61503
          0.01411  4.66409  5.38644  0.61958  0.77255  0.48576  0.95510
    720   2.40694  4.32459  3.96312  3.38899  2.60895  3.81607  2.54529  2.77963  3.30378  2.23964  3.43604  3.01334  4.19087  3.56558  3.56519  3.08690  2.99640  1.69429  4.91382  3.69541   1059 - -
          2.68618  4.42225  2.77519  2.73123  3.46354  2.40513  3.72494  3.29354  2.67741  2.69355  4.24690  2.90347  2.73739  3.18146  2.89801  2.37887  2.77519  2.98518  4.58477  3.61503
          0.01411  4.66409  5.38644  0.61958  0.77255  0.48576  0.95510
    721   2.34260  4.42070  4.95711  4.37710  2.53736  4.33371  4.71117  1.97389  4.21691  1.88992  3.43557  4.45390  4.65870  4.37386  4.28725  3.66078  3.31788  1.19975  5.19408  4.02031   1060 - -
          2.68618  4.42225  2.77519  2.73123  3.46354  2.40513  3.72494  3.29354  2.67741  2.69355  4.24690  2.90347  2.73739  3.18146  2.89801  2.37887  2.77519  2.98518  4.58477  3.61503
          0.01411  4.66409  5.38644  0.61958  0.77255  0.48576  0.95510
    722   1.70016  3.53600  3.43438  2.86894  3.83844  3.67185  3.91278  3.21239  2.44927  2.21962  3.76267  3.32585  4.06339  3.15608  2.55491  2.60203  2.99962  2.95755  5.22254  3.95867   1061 - -
          2.68618  4.42225  2.77519  2.73123  3.46354  2.40513  3.72494  3.29354  2.67741  2.69355  4.24690  2.90347  2.73739  3.18146  2.89801  2.37887  2.77519  2.98518  4.58477  3.61503
          0.01411  4.66409  5.38644  0.61958  0.77255  0.48576  0.95510
    723   2.78690  5.28503  2.46844  2.46263  4.62870  3.54121  3.73393  4.10937  2.11495  3.58577  4.32907  1.97328  3.94241  2.33158  2.42927  2.74842  2.61668  3.67555  5.71398  4.30936   1062 - -
          2.68618  4.42225  2.77519  2.73123  3.46354  2.40513  3.72494  3.29354  2.67741  2.69355  4.24690  2.90347  2.73739  3.18146  2.89801  2.37887  2.77519  2.98518  4.58477  3.61503
          0.01411  4.66409  5.38644  0.61958  0.77255  0.48576  0.95510
    724   2.01192  4.23249  4.58674  3.99193  2.82130  3.99100  4.30794  1.74585  3.82537  2.35854  3.33043  4.07866  4.35094  3.99549  3.91108  3.29688  3.06597  1.97519  4.85237  2.23872   1063 - -
          2.68618  4.42225  2.77519  2.73123  3.46354  2.40513  3.72494  3.29354  2.67741  2.69355  4.24690  2.90347  2.73739  3.18146  2.89801  2.37887  2.77519  2.98518  4.58477  3.61503
          0.01411  4.66409  5.38644  0.61958  0.77255  0.48576  0.95510
    725   3.02800  3.07669  4.85231  4.26857  3.45270  4.23791  4.61624  2.11586  4.10578  1.06232  3.38482  4.35509  4.57852  4.26588  4.18477  3.56132  2.64852  2.00642  5.12068  3.95510   1064 - -
          2.68618  4.42225  2.77519  2.73123  3.46354  2.40513  3.72494  3.29354  2.67741  2.69355  4.24690  2.90347  2.73739  3.18146  2.89801  2.37887  2.77519  2.98518  4.58477  3.61503
          0.01411  4.66409  5.38644  0.61958  0.77255  0.48576  0.95510
    726   2.53213  5.32263  2.19862  1.90879  4.66326  3.53484  3.07990  4.15053  1.95136  3.62466  4.36789  3.00006  3.95078  2.26161  2.99709  2.76312  3.04148  3.71156  5.75349  4.33743   1065 - -
          2.68618  4.42225  2.77519  2.73123  3.46354  2.40513  3.72494  3.29354  2.67741  2.69355  4.24690  2.90347  2.73739  3.18146  2.89801  2.37887  2.77519  2.98518  4.58477  3.61503
          0.01411  4.66409  5.38644  0.61958  0.77255  0.48576  0.95510
    727   2.93197  5.47659  1.65691  1.87317  4.80709  3.54915  3.84496  4.30442  2.16365  3.77424  4.53302  3.00777  4.01811  2.21512  3.16043  2.50358  3.17564  3.86167  5.90515  4.46680   1066 - -
          2.68618  4.42225  2.77519  2.73123  3.46354  2.40513  3.72494  3.29354  2.67741  2.69355  4.24690  2.90347  2.73739  3.18146  2.89801  2.37887  2.77519  2.98518  4.58477  3.61503
          0.01411  4.66409  5.38644  0.61958  0.77255  0.48576  0.95510
    728   2.82993  4.53134  3.71871  3.15105  2.75931  3.80084  3.98199  3.02968  3.05822  2.72450  2.69450  2.98766  4.17695  3.38230  1.93024  3.05241  3.06009  2.81044  4.92637  2.08781   1067 - -
          2.68618  4.42225  2.77519  2.73123  3.46354  2.40513  3.72494  3.29354  2.67741  2.69355  4.24690  2.90347  2.73739  3.18146  2.89801  2.37887  2.77519  2.98518  4.58477  3.61503
          0.01411  4.66409  5.38644  0.61958  0.77255  0.48576  0.95510
    729   2.28578  4.22059  4.65000  4.05309  1.85126  3.98027  4.23363  2.63385  3.86579  1.90894  2.47292  4.08513  4.33910  4.00859  3.91492  3.28795  3.06336  2.46333  3.24521  2.73336   1068 - -
          2.68618  4.42225  2.77519  2.73123  3.46354  2.40513  3.72494  3.29354  2.67741  2.69355  4.24690  2.90347  2.73739  3.18146  2.89801  2.37887  2.77519  2.98518  4.58477  3.61503
          0.01411  4.66409  5.38644  0.61958  0.77255  0.48576  0.95510
    730   2.75978  5.18626  2.64806  2.48137  4.49938  3.54149  3.73378  3.96180  2.21285  3.02775  4.23694  1.85882  2.92991  2.84260  2.66775  2.73819  2.99097  2.96223  5.63822  4.24939   1069 - -
          2.68618  4.42225  2.77519  2.73123  3.46354  2.40513  3.72494  3.29354  2.67741  2.69355  4.24690  2.90347  2.73739  3.18146  2.89801  2.37887  2.77519  2.98518  4.58477  3.61503
          0.11886  4.66409  2.27651  0.61958  0.77255  0.48576  0.95510
    731   2.72423  4.39573  3.68248  3.11642  2.47008  3.72128  3.97624  2.88394  3.06161  2.15686  3.50351  2.41079  4.10098  3.35346  3.39175  2.50955  2.35740  2.66619  4.95670  3.01353   1070 - -
          2.68618  4.42225  2.77519  2.73123  3.46354  2.40513  3.72494  3.29354  2.67741  2.69355  4.24690  2.90347  2.73739  3.18146  2.89801  2.37887  2.77519  2.98518  4.58477  3.61503
          0.01565  4.56088  5.28323  0.61958  0.77255  0.66610  0.72094
    732   2.73800  5.06265  3.05892  1.96556  4.34370  3.53534  2.44320  3.78090  2.04200  2.82064  4.12285  3.03606  3.92751  2.85011  2.93371  2.73840  2.65492  2.96643  5.53205  4.17189   1071 - -
          2.68618  4.42225  2.77519  2.73123  3.46354  2.40513  3.72494  3.29354  2.67741  2.69355  4.24690  2.90347  2.73739  3.18146  2.89801  2.37887  2.77519  2.98518  4.58477  3.61503
          0.09450  4.56088  2.52927  0.61958  0.77255  0.66610  0.72094
    733   2.69878  4.81546  3.14959  2.59315  4.03353  2.69086  3.75442  3.43721  2.30668  2.27963  3.89413  3.10048  3.11395  2.50085  3.01570  2.75730  2.63059  3.13647  5.33274  3.23569   1072 - -
          2.68618  4.42225  2.77519  2.73123  3.46354  2.40513  3.72494  3.29354  2.67741  2.69355  4.24690  2.90347  2.73739  3.18146  2.89801  2.37887  2.77519  2.98518  4.58477  3.61503
          0.25832  4.48331  1.53084  0.61958  0.77255  0.77342  0.61885
    734   2.76445  4.69506  1.81046  2.74037  3.85450  3.59769  3.92132  2.86186  2.81861  2.30025  3.76582  3.22877  4.03310  3.13768  3.24866  2.89686  3.01832  2.08265  5.32702  4.01569   1073 - -
          2.68618  4.42225  2.77519  2.73123  3.46354  2.40513  3.72494  3.29354  2.67741  2.69355  4.24690  2.90347  2.73739  3.18146  2.89801  2.37887  2.77519  2.98518  4.58477  3.61503
          0.02150  4.24649  4.96883  0.61958  0.77255  1.00929  0.45331
    735   2.92027  5.44557  2.01761  1.40307  4.76902  3.35605  3.80495  4.27039  2.72720  3.76746  4.57481  2.82701  3.91763  2.94985  3.28262  1.97518  3.19176  3.84073  5.92562  4.45736   1074 - -
          2.68618  4.42225  2.77519  2.73123  3.46354  2.40513  3.72494  3.29354  2.67741  2.69355  4.24690  2.90347  2.73739  3.18146  2.89801  2.37887  2.77519  2.98518  4.58477  3.61503
          0.02150  4.24649  4.96883  0.61958  0.77255  1.00929  0.45331
    736   2.82364  5.33688  1.75593  2.28255  4.64358  3.38598  2.81830  4.13985  2.22958  3.62696  4.40789  2.12476  3.88156  2.84654  3.05451  2.75835  3.07230  3.71578  5.76904  4.33234   1075 - -
          2.68618  4.42225  2.77519  2.73123  3.46354  2.40513  3.72494  3.29354  2.67741  2.69355  4.24690  2.90347  2.73739  3.18146  2.89801  2.37887  2.77519  2.98518  4.58477  3.61503
          0.02150  4.24649  4.96883  0.61958  0.77255  0.81001  0.58852
    737   2.86490  5.38519  1.92237  2.31462  4.71351  2.34218  3.76943  4.20779  2.04803  3.69275  4.47236  2.09590  3.92017  2.89632  3.13096  2.79805  3.11868  3.77579  5.83761  4.39502   1076 - -
          2.68652  4.42259  2.77522  2.73127  3.46388  2.40546  3.72528  3.29388  2.67653  2.69336  4.24723  2.90278  2.73773  3.18134  2.89782  2.37899  2.77463  2.98552  4.58511  3.61537
          0.99189  0.71247  1.97550  1.13682  0.38689  0.63740  0.75219
    738   2.66905  4.53142  3.35003  2.78561  3.69434  2.89078  2.97751  2.18477  2.20325  2.75153  2.94951  3.23813  3.96979  3.06479  3.08658  2.82135  2.89941  2.81784  5.08745  3.82778   1087 - -
          2.68618  4.42225  2.77519  2.73123  3.46354  2.40513  3.72494  3.29354  2.67741  2.69355  4.24690  2.90347  2.73739  3.18146  2.89801  2.37887  2.77519  2.98518  4.58477  3.61503
          0.01933  4.35180  5.07415  0.61958  0.77255  0.47489  0.97274
    739   2.72577  5.10410  3.02915  2.47317  4.40484  3.03397  3.70928  3.85564  2.23057  2.80691  4.16185  2.69423  2.90659  2.82500  2.21770  2.41164  2.57385  3.47177  5.56772  4.19243   1088 - -
          2.68618  4.42225  2.77519  2.73123  3.46354  2.40513  3.72494  3.29354  2.67741  2.69355  4.24690  2.90347  2.73739  3.18146  2.89801  2.37887  2.77519  2.98518  4.58477  3.61503
          0.01565  4.56088  5.28323  0.61958  0.77255  0.38755  1.13544
    740   2.78971  5.27575  2.55981  1.96193  4.61214  3.54197  3.73990  4.08961  1.67747  3.57390  3.03656  3.01210  3.94558  2.32620  2.95411  2.75324  3.02123  3.66226  5.70902  4.30603   1089 - -
          2.68618  4.42225  2.77519  2.73123  3.46354  2.40513  3.72494  3.29354  2.67741  2.69355  4.24690  2.90347  2.73739  3.18146  2.89801  2.37887  2.77519  2.98518  4.58477  3.61503
          0.01411  4.66409  5.38644  0.61958  0.77255  0.48576  0.95510
    741   2.40768  4.37730  3.88636  3.31751  2.67265  3.80130  4.10060  2.79664  2.51418  2.58157  3.49896  3.65070  4.18691  3.52031  3.52811  3.07150  2.12337  1.66443  4.99869  3.78487   1090 - -
          2.68618  4.42225  2.77519  2.73123  3.46354  2.40513  3.72494  3.29354  2.67741  2.69355  4.24690  2.90347  2.73739  3.18146  2.89801  2.37887  2.77519  2.98518  4.58477  3.61503
          0.01411  4.66409  5.38644  0.61958  0.77255  0.48576  0.95510
    742   2.84913  5.28451  3.12531  2.55502  4.63757  3.60808  3.02529  4.09243  1.48954  3.57158  4.33354  2.72788  3.11479  2.85930  2.27017  2.81910  2.59068  3.68185  5.69377  4.33023   1091 - -
          2.68618  4.42225  2.77519  2.73123  3.46354  2.40513  3.72494  3.29354  2.67741  2.69355  4.24690  2.90347  2.73739  3.18146  2.89801  2.37887  2.77519  2.98518  4.58477  3.61503
          0.01411  4.66409  5.38644  0.61958  0.77255  0.48576  0.95510
    743   3.58659  4.78593  5.65967  5.21256  4.16683  5.20127  6.00343  1.03209  5.15733  2.57607  3.89342  5.37534  5.43274  5.42619  5.33446  4.65083  3.85309  0.87686  6.31359  5.08433   1092 - -
          2.68618  4.42225  2.77519  2.73123  3.46354  2.40513  3.72494  3.29354  2.67741  2.69355  4.24690  2.90347  2.73739  3.18146  2.89801  2.37887  2.77519  2.98518  4.58477  3.61503
          0.01411  4.66409  5.38644  0.61958  0.77255  0.48576  0.95510
    744   2.76130  4.36943  3.84411  2.75600  2.64808  3.79076  4.06521  2.50879  3.20491  2.56801  3.47796  3.61756  4.16701  2.85912  3.50045  2.57097  2.99364  1.54952  4.96821  3.75298   1093 - -
          2.68618  4.42225  2.77519  2.73123  3.46354  2.40513  3.72494  3.29354  2.67741  2.69355  4.24690  2.90347  2.73739  3.18146  2.89801  2.37887  2.77519  2.98518  4.58477  3.61503
          0.01411  4.66409  5.38644  0.61958  0.77255  0.48576  0.95510
    745   2.17380  2.88784  4.24706  3.67055  3.39656  3.83284  4.21255  2.69304  3.55122  2.47934  3.40442  3.86252  4.23682  3.77389  3.73403  3.13563  1.80880  1.94001  4.90773  2.70733   1094 - -
          2.68618  4.42225  2.77519  2.73123  3.46354  2.40513  3.72494  3.29354  2.67741  2.69355  4.24690  2.90347  2.73739  3.18146  2.89801  2.37887  2.77519  2.98518  4.58477  3.61503
          0.01411  4.66409  5.38644  0.61958  0.77255  0.48576  0.95510
    746   2.75781  4.50234  3.59948  3.03146  3.64425  3.72594  3.97383  2.44949  2.57817  1.90979  3.60450  3.44649  3.32804  3.29105  2.79063  2.22173  2.98939  2.40120  5.08107  3.84302   1095 - -
          2.68618  4.42225  2.77519  2.73123  3.46354  2.40513  3.72494  3.29354  2.67741  2.69355  4.24690  2.90347  2.73739  3.18146  2.89801  2.37887  2.77519  2.98518  4.58477  3.61503
          0.01411  4.66409  5.38644  0.61958  0.77255  0.48576  0.95510
    747   2.94478  5.34657  3.18214  2.63529  4.73206  3.66630  3.80159  4.17262  1.47461  3.63908  4.41589  2.04623  4.06319  2.91156  2.33844  2.18897  3.16352  3.76816  5.74357  4.40766   1096 - -
          2.68618  4.42225  2.77519  2.73123  3.46354  2.40513  3.72494  3.29354  2.67741  2.69355  4.24690  2.90347  2.73739  3.18146  2.89801  2.37887  2.77519  2.98518  4.58477  3.61503
          0.01411  4.66409  5.38644  0.61958  0.77255  0.48576  0.95510
    748   1.87481  4.53855  4.11087  3.88321  5.04609  1.02296  4.90979  4.51531  3.98059  4.18044  4.95521  3.85889  4.11139  4.20105  4.24746  1.45674  3.12832  3.77601  6.36363  5.20683   1097 - -
          2.68618  4.42225  2.77519  2.73123  3.46354  2.40513  3.72494  3.29354  2.67741  2.69355  4.24690  2.90347  2.73739  3.18146  2.89801  2.37887  2.77519  2.98518  4.58477  3.61503
          0.01411  4.66409  5.38644  0.61958  0.77255  0.48576  0.95510
    749   2.47744  5.23482  3.00903  2.12826  4.56574  2.77534  3.72523  4.04032  2.05793  3.53291  3.31621  2.48606  3.93045  2.12121  2.94815  2.73075  2.99322  3.61809  5.67493  4.27462   1098 - -
          2.68618  4.42225  2.77519  2.73123  3.46354  2.40513  3.72494  3.29354  2.67741  2.69355  4.24690  2.90347  2.73739  3.18146  2.89801  2.37887  2.77519  2.98518  4.58477  3.61503
          0.01411  4.66409  5.38644  0.61958  0.77255  0.48576  0.95510
    750   3.11181  4.45877  4.97308  4.38221  2.63396  4.33805  4.68572  1.93788  4.21418  1.20081  3.30434  4.45930  4.64787  4.33879  4.26629  3.66131  2.45233  1.90091  5.13211  3.98622   1099 - -
          2.68618  4.42225  2.77519  2.73123  3.46354  2.40513  3.72494  3.29354  2.67741  2.69355  4.24690  2.90347  2.73739  3.18146  2.89801  2.37887  2.77519  2.98518  4.58477  3.61503
          0.01411  4.66409  5.38644  0.61958  0.77255  0.48576  0.95510
    751   2.94913  4.57387  4.59255  4.19291  4.11699  3.88521  4.94129  2.55262  4.07759  2.89999  4.01301  4.25611  4.51130  4.36915  4.28145  3.31983  1.20487  1.20627  5.78646  4.58146   1100 - -
          2.68618  4.42225  2.77519  2.73123  3.46354  2.40513  3.72494  3.29354  2.67741  2.69355  4.24690  2.90347  2.73739  3.18146  2.89801  2.37887  2.77519  2.98518  4.58477  3.61503
          0.01411  4.66409  5.38644  0.61958  0.77255  0.48576  0.95510
    752   2.25159  4.68790  3.60362  3.38649  4.91645  3.37123  4.60401  4.38514  3.56691  4.02759  4.82741  2.74596  4.12164  3.84022  3.92356  0.67186  3.17825  3.76301  6.21040  4.96239   1101 - -
          2.68618  4.42225  2.77519  2.73123  3.46354  2.40513  3.72494  3.29354  2.67741  2.69355  4.24690  2.90347  2.73739  3.18146  2.89801  2.37887  2.77519  2.98518  4.58477  3.61503
          0.01411  4.66409  5.38644  0.61958  0.77255  0.48576  0.95510
    753   2.43252  4.63515  2.92762  2.85168  2.84957  3.67070  3.90272  3.17429  2.82579  2.35392  2.80950  2.62281  4.05461  2.38160  3.23295  2.89733  2.98380  2.54361  5.19373  3.92772   1102 - -
          2.68618  4.42225  2.77519  2.73123  3.46354  2.40513  3.72494  3.29354  2.67741  2.69355  4.24690  2.90347  2.73739  3.18146  2.89801  2.37887  2.77519  2.98518  4.58477  3.61503
          0.01411  4.66409  5.38644  0.61958  0.77255  0.48576  0.95510
    754   4.03381  5.24680  5.67163  5.20355  1.32923  5.21290  4.95360  2.75914  5.04013  0.79862  3.26585  5.22427  5.31858  4.91565  4.99007  4.62448  4.24210  3.01428  5.01246  3.55327   1103 - -
          2.68618  4.42225  2.77519  2.73123  3.46354  2.40513  3.72494  3.29354  2.67741  2.69355  4.24690  2.90347  2.73739  3.18146  2.89801  2.37887  2.77519  2.98518  4.58477  3.61503
          0.01411  4.66409  5.38644  0.61958  0.77255  0.48576  0.95510
    755   4.16004  5.80380  4.74493  4.16527  5.38236  4.39928  4.73738  5.05099  2.99515  4.41814  5.44708  4.43896  4.91007  3.96548  0.25142  4.24168  4.40198  4.74916  6.16667  5.20565   1104 - -
          2.68618  4.42225  2.77519  2.73123  3.46354  2.40513  3.72494  3.29354  2.67741  2.69355  4.24690  2.90347  2.73739  3.18146  2.89801  2.37887  2.77519  2.98518  4.58477  3.61503
          0.01411  4.66409  5.38644  0.61958  0.77255  0.48576  0.95510
    756   2.78360  5.22998  3.05239  2.49495  4.55985  3.06382  3.05717  4.02540  1.62451  3.52219  4.27775  2.48935  3.94960  2.83953  2.51377  2.50630  3.01197  3.61356  5.66482  3.27568   1105 - -
          2.68618  4.42225  2.77519  2.73123  3.46354  2.40513  3.72494  3.29354  2.67741  2.69355  4.24690  2.90347  2.73739  3.18146  2.89801  2.37887  2.77519  2.98518  4.58477  3.61503
          0.01411  4.66409  5.38644  0.61958  0.77255  0.48576  0.95510
    757   2.75502  5.25407  2.67714  2.12257  3.59330  3.52725  3.71595  4.07693  1.93333  3.55690  4.29631  2.49340  3.92194  2.26995  2.65918  2.71908  2.62284  3.64234  5.68883  4.28114   1106 - -
          2.68618  4.42225  2.77519  2.73123  3.46354  2.40513  3.72494  3.29354  2.67741  2.69355  4.24690  2.90347  2.73739  3.18146  2.89801  2.37887  2.77519  2.98518  4.58477  3.61503
          0.01411  4.66409  5.38644  0.61958  0.77255  0.48576  0.95510
    758   4.53719  5.56100  5.50147  5.36736  0.82898  5.10532  3.92409  4.07040  5.13618  3.24051  4.60329  4.74939  5.38636  4.88490  4.98492  4.54484  4.74784  4.05547  1.29480  2.26275   1107 - -
          2.68618  4.42225  2.77519  2.73123  3.46354  2.40513  3.72494  3.29354  2.67741  2.69355  4.24690  2.90347  2.73739  3.18146  2.89801  2.37887  2.77519  2.98518  4.58477  3.61503
          0.01411  4.66409  5.38644  0.61958  0.77255  0.48576  0.95510
    759   3.19881  5.80174  1.65431  2.15801  5.10517  1.43805  4.04162  4.62721  2.98886  4.09616  4.90550  3.02584  4.15214  2.21431  3.56474  3.09281  3.47068  4.18016  6.24159  4.74433   1108 - -
          2.68629  4.42236  2.77531  2.73134  3.46365  2.40524  3.72506  3.29365  2.67711  2.69366  4.24701  2.90358  2.73707  3.18158  2.89812  2.37867  2.77531  2.98530  4.58211  3.61514
          0.11666  2.24874  5.38644  1.17631  0.36877  0.48576  0.95510
    760   3.27369  4.60469  5.09686  4.52741  1.94586  4.44731  4.53038  1.78624  4.34276  1.23748  3.28991  4.53193  4.73376  4.39736  4.35105  3.77390  3.49740  2.66011  4.83209  2.45354   1113 - -
          2.68618  4.42225  2.77519  2.73123  3.46354  2.40513  3.72494  3.29354  2.67741  2.69355  4.24690  2.90347  2.73739  3.18146  2.89801  2.37887  2.77519  2.98518  4.58477  3.61503
          0.01411  4.66409  5.38644  0.61958  0.77255  0.48576  0.95510
    761   2.31137  4.66239  3.38715  2.19491  3.83270  3.66276  3.89221  2.82897  2.79948  2.88964  3.75535  3.29442  4.04779  3.12987  2.82738  2.52962  2.98541  2.42733  5.21730  2.31975   1114 - -
          2.68618  4.42225  2.77519  2.73123  3.46354  2.40513  3.72494  3.29354  2.67741  2.69355  4.24690  2.90347  2.73739  3.18146  2.89801  2.37887  2.77519  2.98518  4.58477  3.61503
          0.01411  4.66409  5.38644  0.61958  0.77255  0.48576  0.95510
    762   2.43142  5.14009  3.36328  2.90191  4.77757  3.64779  4.01877  4.18072  0.90847  3.71560  4.53233  3.34940  4.15640  3.16144  2.88873  2.43937  3.26245  3.76399  5.84793  4.57000   1115 - -
          2.68618  4.42225  2.77519  2.73123  3.46354  2.40513  3.72494  3.29354  2.67741  2.69355  4.24690  2.90347  2.73739  3.18146  2.89801  2.37887  2.77519  2.98518  4.58477  3.61503
          0.01411  4.66409  5.38644  0.61958  0.77255  0.48576  0.95510
    763   2.48247  2.96456  3.78030  3.21163  3.56963  3.76613  4.06003  2.56967  2.00009  2.63890  3.54499  3.57576  4.15599  3.43794  3.46118  2.54795  3.00320  1.84876  5.03662  3.81502   1116 - -
          2.68618  4.42225  2.77519  2.73123  3.46354  2.40513  3.72494  3.29354  2.67741  2.69355  4.24690  2.90347  2.73739  3.18146  2.89801  2.37887  2.77519  2.98518  4.58477  3.61503
          0.01411  4.66409  5.38644  0.61958  0.77255  0.48576  0.95510
    764   3.28148  5.62072  1.60527  2.75084  5.01301  3.74889  4.10770  4.52747  2.78904  4.00158  4.83987  3.28621  4.27435  3.25798  1.01294  3.23037  3.53791  4.12555  6.05521  4.71909   1117 - -
          2.68618  4.42225  2.77519  2.73123  3.46354  2.40513  3.72494  3.29354  2.67741  2.69355  4.24690  2.90347  2.73739  3.18146  2.89801  2.37887  2.77519  2.98518  4.58477  3.61503
          0.01411  4.66409  5.38644  0.61958  0.77255  0.48576  0.95510
    765   2.56583  5.40461  2.47732  1.39295  4.73944  3.56179  3.82929  4.22031  2.59585  3.70402  4.46819  3.03028  4.01426  2.94350  1.92809  2.85841  3.14883  3.79339  5.84102  4.42598   1118 - -
          2.68618  4.42225  2.77519  2.73123  3.46354  2.40513  3.72494  3.29354  2.67741  2.69355  4.24690  2.90347  2.73739  3.18146  2.89801  2.37887  2.77519  2.98518  4.58477  3.61503
          0.01411  4.66409  5.38644  0.61958  0.77255  0.48576  0.95510
    766   2.76728  4.97709  2.54108  2.13827  4.21968  3.58362  3.79802  2.30401  2.60146  3.23617  4.05002  2.44987  3.98084  2.94726  3.06818  2.79792  2.57049  2.56985  5.48216  4.14308   1119 - -
          2.68618  4.42225  2.77519  2.73123  3.46354  2.40513  3.72494  3.29354  2.67741  2.69355  4.24690  2.90347  2.73739  3.18146  2.89801  2.37887  2.77519  2.98518  4.58477  3.61503
          0.01411  4.66409  5.38644  0.61958  0.77255  0.48576  0.95510
    767   2.88140  5.18887  3.04582  2.59257  4.44154  3.60717  3.83688  3.93489  2.14175  3.48248  4.28381  1.39001  4.03593  2.97575  3.00504  2.46376  3.11880  3.57141  5.63769  3.08549   1120 - -
          2.68618  4.42225  2.77519  2.73123  3.46354  2.40513  3.72494  3.29354  2.67741  2.69355  4.24690  2.90347  2.73739  3.18146  2.89801  2.37887  2.77519  2.98518  4.58477  3.61503
          0.01411  4.66409  5.38644  0.61958  0.77255  0.48576  0.95510
    768   3.21593  5.80289  1.46694  2.45394  5.04889  3.58162  1.96611  4.63007  3.00670  4.10088  4.91843  1.62113  4.16460  3.20564  3.57765  3.11046  3.48989  4.18782  6.21542  4.70975   1121 - -
          2.68618  4.42225  2.77519  2.73123  3.46354  2.40513  3.72494  3.29354  2.67741  2.69355  4.24690  2.90347  2.73739  3.18146  2.89801  2.37887  2.77519  2.98518  4.58477  3.61503
          0.01411  4.66409  5.38644  0.61958  0.77255  0.48576  0.95510
    769   2.76795  4.28706  4.08245  3.50198  2.59275  3.84259  3.07091  2.26870  3.39852  2.20585  3.39896  3.76236  4.21356  3.64340  2.68682  3.11984  2.56187  2.54425  4.85890  2.17599   1122 - -
          2.68618  4.42225  2.77519  2.73123  3.46354  2.40513  3.72494  3.29354  2.67741  2.69355  4.24690  2.90347  2.73739  3.18146  2.89801  2.37887  2.77519  2.98518  4.58477  3.61503
          0.01411  4.66409  5.38644  0.61958  0.77255  0.48576  0.95510
    770   4.27167  5.81199  4.30642  4.19957  4.21129  4.40034  0.22621  5.12629  4.04802  4.47625  5.63246  4.55200  5.01572  4.59598  4.23055  4.35882  4.62845  4.84196  5.63075  4.15364   1123 - -
          2.68618  4.42225  2.77519  2.73123  3.46354  2.40513  3.72494  3.29354  2.67741  2.69355  4.24690  2.90347  2.73739  3.18146  2.89801  2.37887  2.77519  2.98518  4.58477  3.61503
          0.01411  4.66409  5.38644  0.61958  0.77255  0.48576  0.95510
    771   2.29988  5.04972  3.49530  3.27891  4.20841  3.70193  0.71207  4.15707  3.21523  3.75394  4.69275  3.64989  4.34139  3.69178  3.50711  3.20739  3.48565  3.77911  5.63004  4.18007   1124 - -
          2.68618  4.42225  2.77519  2.73123  3.46354  2.40513  3.72494  3.29354  2.67741  2.69355  4.24690  2.90347  2.73739  3.18146  2.89801  2.37887  2.77519  2.98518  4.58477  3.61503
          0.01411  4.66409  5.38644  0.61958  0.77255  0.48576  0.95510
    772   0.59889  4.54393  4.48318  4.18695  4.47679  3.51944  4.98601  3.26196  4.11025  3.36789  4.41115  4.09394  4.28135  4.37314  4.30187  2.99082  3.22942  2.22897  6.03477  4.85262   1125 - -
          2.68618  4.42225  2.77519  2.73123  3.46354  2.40513  3.72494  3.29354  2.67741  2.69355  4.24690  2.90347  2.73739  3.18146  2.89801  2.37887  2.77519  2.98518  4.58477  3.61503
          0.01411  4.66409  5.38644  0.61958  0.77255  0.48576  0.95510
    773   2.78451  4.51071  2.88798  3.07527  3.63393  3.75910  1.95598  2.54283  3.03083  2.22388  3.60396  3.48685  4.13933  3.33847  3.38783  3.00711  3.01705  2.03822  5.09226  3.84770   1126 - -
          2.68618  4.42225  2.77519  2.73123  3.46354  2.40513  3.72494  3.29354  2.67741  2.69355  4.24690  2.90347  2.73739  3.18146  2.89801  2.37887  2.77519  2.98518  4.58477  3.61503
          0.01411  4.66409  5.38644  0.61958  0.77255  0.48576  0.95510
    774   2.39284  5.64938  0.59894  2.65399  5.28644  3.59612  4.36813  4.76024  3.49348  4.36129  5.26500  3.21302  4.29423  3.56794  4.10275  3.26577  3.69398  4.28986  6.51614  5.04468   1127 - -
          2.68618  4.42225  2.77519  2.73123  3.46354  2.40513  3.72494  3.29354  2.67741  2.69355  4.24690  2.90347  2.73739  3.18146  2.89801  2.37887  2.77519  2.98518  4.58477  3.61503
          0.01411  4.66409  5.38644  0.61958  0.77255  0.48576  0.95510
    775   0.65802  4.64684  4.28806  3.94255  4.15968  3.67353  4.78039  3.18707  3.83070  2.27901  4.14556  4.04327  4.35695  4.15999  4.06037  3.13004  3.31286  2.96445  5.76604  4.53340   1128 - -
          2.68618  4.42225  2.77519  2.73123  3.46354  2.40513  3.72494  3.29354  2.67741  2.69355  4.24690  2.90347  2.73739  3.18146  2.89801  2.37887  2.77519  2.98518  4.58477  3.61503
          0.01411  4.66409  5.38644  0.61958  0.77255  0.48576  0.95510
    776   2.83706  4.28296  4.39792  3.82063  3.32652  3.95647  4.26305  1.82551  3.68068  2.43871  3.39923  3.98223  4.32976  3.89097  3.83070  2.50926  3.07543  1.94851  4.87394  1.79769   1129 - -
          2.68618  4.42225  2.77519  2.73123  3.46354  2.40513  3.72494  3.29354  2.67741  2.69355  4.24690  2.90347  2.73739  3.18146  2.89801  2.37887  2.77519  2.98518  4.58477  3.61503
          0.01411  4.66409  5.38644  0.61958  0.77255  0.48576  0.95510
    777   3.65723  4.87369  5.65802  5.13454  3.70618  5.15355  5.65402  1.17881  5.03094  1.13149  3.45851  5.29899  5.30991  5.10723  5.09496  4.55495  3.89523  1.65709  5.84156  4.76253   1130 - -
          2.68618  4.42225  2.77519  2.73123  3.46354  2.40513  3.72494  3.29354  2.67741  2.69355  4.24690  2.90347  2.73739  3.18146  2.89801  2.37887  2.77519  2.98518  4.58477  3.61503
          0.01411  4.66409  5.38644  0.61958  0.77255  0.48576  0.95510
    778   2.39713  4.49965  3.97047  3.43858  3.73069  3.90445  4.30107  1.70063  3.38171  2.69345  3.67186  1.76835  4.32208  3.67751  3.69319  3.20192  3.14589  1.97359  5.25990  4.03489   1131 - -
          2.68618  4.42225  2.77519  2.73123  3.46354  2.40513  3.72494  3.29354  2.67741  2.69355  4.24690  2.90347  2.73739  3.18146  2.89801  2.37887  2.77519  2.98518  4.58477  3.61503
          0.01411  4.66409  5.38644  0.61958  0.77255  0.48576  0.95510
    779   1.05257  4.50189  3.91890  3.45122  4.13418  2.70213  4.38600  2.40372  3.41898  3.21111  4.08442  3.67881  4.11671  3.70518  3.74054  2.16431  3.05780  3.12627  5.55485  4.33935   1132 - -
          2.68618  4.42225  2.77519  2.73123  3.46354  2.40513  3.72494  3.29354  2.67741  2.69355  4.24690  2.90347  2.73739  3.18146  2.89801  2.37887  2.77519  2.98518  4.58477  3.61503
          0.01411  4.66409  5.38644  0.61958  0.77255  0.48576  0.95510
    780   2.77405  2.83984  4.62513  4.01966  2.70516  3.93469  4.26355  2.13476  3.83058  2.34602  3.28255  4.05910  4.29876  3.98391  3.88033  2.65583  3.00695  1.49166  4.78949  2.90857   1133 - -
          2.68618  4.42225  2.77519  2.73123  3.46354  2.40513  3.72494  3.29354  2.67741  2.69355  4.24690  2.90347  2.73739  3.18146  2.89801  2.37887  2.77519  2.98518  4.58477  3.61503
          0.01411  4.66409  5.38644  0.61958  0.77255  0.48576  0.95510
    781   2.19547  4.27070  4.31534  3.73648  2.58731  3.90418  4.25822  2.34477  3.61499  2.45555  3.40184  3.92494  4.28937  3.83255  3.78854  2.08365  3.04253  1.58451  4.92883  3.73516   1134 - -
          2.68618  4.42225  2.77519  2.73123  3.46354  2.40513  3.72494  3.29354  2.67741  2.69355  4.24690  2.90347  2.73739  3.18146  2.89801  2.37887  2.77519  2.98518  4.58477  3.61503
          0.01411  4.66409  5.38644  0.61958  0.77255  0.48576  0.95510
    782   2.22086  5.04559  3.10958  2.59662  4.47310  2.18927  3.84057  3.92202  2.61886  3.47465  4.25335  2.64493  3.97124  2.50666  3.09290  2.28275  2.13926  3.52047  5.66379  4.30040   1135 - -
          2.68618  4.42225  2.77519  2.73123  3.46354  2.40513  3.72494  3.29354  2.67741  2.69355  4.24690  2.90347  2.73739  3.18146  2.89801  2.37887  2.77519  2.98518  4.58477  3.61503
          0.01411  4.66409  5.38644  0.61958  0.77255  0.48576  0.95510
    783   2.76362  5.09909  3.08268  2.52885  4.38329  3.56182  3.75539  3.82396  2.15701  2.81071  4.15964  1.83876  3.29737  2.52754  2.97959  2.76225  2.66406  3.00564  5.57081  4.20610   1136 - -
          2.68618  4.42225  2.77519  2.73123  3.46354  2.40513  3.72494  3.29354  2.67741  2.69355  4.24690  2.90347  2.73739  3.18146  2.89801  2.37887  2.77519  2.98518  4.58477  3.61503
          0.01411  4.66409  5.38644  0.61958  0.77255  0.48576  0.95510
    784   1.98769  5.01834  3.11674  2.19639  4.30013  2.94894  3.77935  3.73007  2.56069  3.30876  4.10488  3.08931  3.96139  2.91473  2.59462  2.26267  2.63254  2.67360  5.52718  4.17594   1137 - -
          2.68618  4.42225  2.77519  2.73123  3.46354  2.40513  3.72494  3.29354  2.67741  2.69355  4.24690  2.90347  2.73739  3.18146  2.89801  2.37887  2.77519  2.98518  4.58477  3.61503
          0.01411  4.66409  5.38644  0.61958  0.77255  0.48576  0.95510
    785   2.89410  4.28787  4.66357  4.06347  3.28540  4.05583  4.37568  2.04629  3.89133  1.50919  2.15633  4.15055  4.40095  4.04511  3.96508  3.36278  2.43181  2.44006  4.89617  2.67576   1138 - -
          2.68618  4.42225  2.77519  2.73123  3.46354  2.40513  3.72494  3.29354  2.67741  2.69355  4.24690  2.90347  2.73739  3.18146  2.89801  2.37887  2.77519  2.98518  4.58477  3.61503
          0.01411  4.66409  5.38644  0.61958  0.77255  0.48576  0.95510
    786   2.75750  4.50498  3.59380  3.02585  3.64539  3.72466  3.97087  2.64980  2.43144  2.06740  3.60601  2.66803  4.10442  2.57367  3.33117  2.96672  2.98877  2.18451  3.36807  3.84241   1139 - -
          2.68618  4.42225  2.77519  2.73123  3.46354  2.40513  3.72494  3.29354  2.67741  2.69355  4.24690  2.90347  2.73739  3.18146  2.89801  2.37887  2.77519  2.98518  4.58477  3.61503
          0.01411  4.66409  5.38644  0.61958  0.77255  0.48576  0.95510
    787   2.88410  5.25255  3.12789  2.60330  4.61594  3.05355  3.80480  4.05740  1.64348  3.56185  4.34239  3.12480  4.03080  2.08014  2.85229  2.86647  1.91970  3.66444  5.70317  4.35449   1140 - -
          2.68618  4.42225  2.77519  2.73123  3.46354  2.40513  3.72494  3.29354  2.67741  2.69355  4.24690  2.90347  2.73739  3.18146  2.89801  2.37887  2.77519  2.98518  4.58477  3.61503
          0.01411  4.66409  5.38644  0.61958  0.77255  0.48576  0.95510
    788   2.46826  4.77712  3.52287  2.95252  3.98995  3.75866  3.98566  3.15200  1.35810  2.36474  3.87652  3.40548  4.15298  3.20327  3.11198  3.01225  3.11001  2.29021  5.37141  4.11083   1141 - -
          2.68618  4.42225  2.77519  2.73123  3.46354  2.40513  3.72494  3.29354  2.67741  2.69355  4.24690  2.90347  2.73739  3.18146  2.89801  2.37887  2.77519  2.98518  4.58477  3.61503
          0.01411  4.66409  5.38644  0.61958  0.77255  0.48576  0.95510
    789   3.28608  4.63917  4.83517  4.33308  1.48148  4.32826  2.76901  2.22828  4.16213  2.22404  3.73598  4.26615  4.66780  4.24069  4.21304  3.64620  3.51292  2.92734  4.30142  1.62090   1142 - -
          2.68618  4.42225  2.77519  2.73123  3.46354  2.40513  3.72494  3.29354  2.67741  2.69355  4.24690  2.90347  2.73739  3.18146  2.89801  2.37887  2.77519  2.98518  4.58477  3.61503
          0.01411  4.66409  5.38644  0.61958  0.77255  0.48576  0.95510
    790   2.72150  4.85863  3.30217  2.86345  4.57963  3.46185  4.08886  4.02383  2.91664  3.61318  4.40551  2.42490  2.01765  3.24811  3.36075  1.76074  1.87232  3.56838  5.81752  4.49619   1143 - -
          2.68618  4.42225  2.77519  2.73123  3.46354  2.40513  3.72494  3.29354  2.67741  2.69355  4.24690  2.90347  2.73739  3.18146  2.89801  2.37887  2.77519  2.98518  4.58477  3.61503
          0.01411  4.66409  5.38644  0.61958  0.77255  0.48576  0.95510
    791   2.81498  5.32465  2.56854  2.20151  4.66978  3.54525  3.75245  4.15371  2.25938  3.62509  4.36969  2.17200  3.95743  1.87555  2.40905  2.77152  3.04733  3.71623  5.75003  4.34065   1144 - -
          2.68618  4.42225  2.77519  2.73123  3.46354  2.40513  3.72494  3.29354  2.67741  2.69355  4.24690  2.90347  2.73739  3.18146  2.89801  2.37887  2.77519  2.98518  4.58477  3.61503
          0.01411  4.66409  5.38644  0.61958  0.77255  0.48576  0.95510
    792   2.84181  4.36308  4.10825  3.54256  2.17837  3.89922  4.09762  2.81566  3.44514  1.52912  3.46605  2.72364  3.06562  3.68500  3.67416  3.17918  3.07385  2.62309  4.76833  2.77942   1145 - -
          2.68618  4.42225  2.77519  2.73123  3.46354  2.40513  3.72494  3.29354  2.67741  2.69355  4.24690  2.90347  2.73739  3.18146  2.89801  2.37887  2.77519  2.98518  4.58477  3.61503
          0.01411  4.66409  5.38644  0.61958  0.77255  0.48576  0.95510
    793   2.75211  4.81365  3.24863  1.93366  4.01619  3.61715  3.83125  2.97254  2.38317  2.60876  3.89527  3.18895  2.93109  3.01670  3.11747  2.82917  2.46482  2.77560  5.34259  3.17683   1146 - -
          2.68618  4.42225  2.77519  2.73123  3.46354  2.40513  3.72494  3.29354  2.67741  2.69355  4.24690  2.90347  2.73739  3.18146  2.89801  2.37887  2.77519  2.98518  4.58477  3.61503
          0.28547  4.66409  1.43166  0.61958  0.77255  0.48576  0.95510
    794   2.67863  4.54524  3.36033  2.79739  3.70779  3.59357  3.82527  2.56495  2.24307  2.77251  3.64646  3.24977  2.45790  3.07973  3.11042  2.49342  2.91128  2.83885  3.04631  3.83808   1147 - -
          2.68618  4.42225  2.77519  2.73123  3.46354  2.40513  3.72494  3.29354  2.67741  2.69355  4.24690  2.90347  2.73739  3.18146  2.89801  2.37887  2.77519  2.98518  4.58477  3.61503
          0.01846  4.39708  5.11943  0.61958  0.77255  0.87255  0.54109
    795   2.31533  4.94931  2.93722  1.72025  2.84049  3.48590  3.74790  3.62491  2.56806  3.22666  4.04558  2.37592  3.91593  2.90307  3.03724  2.74855  2.96869  3.29408  5.45418  4.09929   1148 - -
          2.68618  4.42225  2.77519  2.73123  3.46354  2.40513  3.72494  3.29354  2.67741  2.69355  4.24690  2.90347  2.73739  3.18146  2.89801  2.37887  2.77519  2.98518  4.58477  3.61503
          0.01846  4.39708  5.11943  0.61958  0.77255  0.87255  0.54109
    796   2.17890  4.57876  4.39320  3.91460  1.19902  4.10577  3.89471  3.00480  3.79725  2.60070  3.67000  3.99362  4.48180  3.95390  3.95299  3.42904  3.37778  2.85049  4.22530  2.06232   1149 - -
          2.68618  4.42225  2.77519  2.73123  3.46354  2.40513  3.72494  3.29354  2.67741  2.69355  4.24690  2.90347  2.73739  3.18146  2.89801  2.37887  2.77519  2.98518  4.58477  3.61503
          0.01846  4.39708  5.11943  0.61958  0.77255  0.30293  1.34189
    797   2.77801  4.95785  2.57154  2.62691  4.19831  3.60632  3.80286  2.75821  2.06697  3.21060  4.03127  3.14113  3.99572  2.95588  2.20311  2.81675  3.00770  2.15446  5.46063  4.13446   1150 - -
          2.68618  4.42225  2.77519  2.73123  3.46354  2.40513  3.72494  3.29354  2.67741  2.69355  4.24690  2.90347  2.73739  3.18146  2.89801  2.37887  2.77519  2.98518  4.58477  3.61503
          0.01411  4.66409  5.38644  0.61958  0.77255  0.48576  0.95510
    798   2.88900  4.83429  3.39616  2.14850  2.53970  3.74421  3.88157  3.40566  2.28517  3.04000  3.92642  3.34120  4.13529  3.18491  3.22372  2.98907  3.11899  3.14674  5.04898  1.69241   1151 - -
          2.68618  4.42225  2.77519  2.73123  3.46354  2.40513  3.72494  3.29354  2.67741  2.69355  4.24690  2.90347  2.73739  3.18146  2.89801  2.37887  2.77519  2.98518  4.58477  3.61503
          0.01411  4.66409  5.38644  0.61958  0.77255  0.48576  0.95510
    799   2.98102  5.43713  2.95440  2.09527  4.79349  1.83206  3.84655  4.25412  1.59145  3.72439  4.50242  3.09629  4.06763  2.50340  2.93001  2.93266  3.21129  3.83993  5.84176  4.46553   1152 - -
          2.68618  4.42225  2.77519  2.73123  3.46354  2.40513  3.72494  3.29354  2.67741  2.69355  4.24690  2.90347  2.73739  3.18146  2.89801  2.37887  2.77519  2.98518  4.58477  3.61503
          0.01411  4.66409  5.38644  0.61958  0.77255  0.48576  0.95510
    800   2.83794  5.34044  1.97250  1.72700  4.67244  3.54336  3.77770  4.15576  2.14046  2.74792  4.38987  3.00973  3.97080  2.46542  3.03149  2.79322  3.07380  3.72506  5.77397  4.35924   1153 - -
          2.68618  4.42225  2.77519  2.73123  3.46354  2.40513  3.72494  3.29354  2.67741  2.69355  4.24690  2.90347  2.73739  3.18146  2.89801  2.37887  2.77519  2.98518  4.58477  3.61503
          0.01411  4.66409  5.38644  0.61958  0.77255  0.48576  0.95510
    801   2.75706  4.28186  4.06036  3.47979  2.28078  3.83057  4.11841  2.73812  3.38089  2.47817  2.91697  3.74742  4.20260  3.62731  2.71311  2.64729  2.55972  2.30934  4.88092  2.19612   1154 - -
          2.68618  4.42225  2.77519  2.73123  3.46354  2.40513  3.72494  3.29354  2.67741  2.69355  4.24690  2.90347  2.73739  3.18146  2.89801  2.37887  2.77519  2.98518  4.58477  3.61503
          0.01411  4.66409  5.38644  0.61958  0.77255  0.48576  0.95510
    802   2.77248  5.24395  2.46674  2.46225  4.57211  3.53537  2.44473  4.04695  1.98507  3.54159  4.29131  2.40413  2.91694  2.83872  2.96781  2.74035  3.00469  2.94254  5.68576  4.28393   1155 - -
          2.68618  4.42225  2.77519  2.73123  3.46354  2.40513  3.72494  3.29354  2.67741  2.69355  4.24690  2.90347  2.73739  3.18146  2.89801  2.37887  2.77519  2.98518  4.58477  3.61503
          0.01411  4.66409  5.38644  0.61958  0.77255  0.48576  0.95510
    803   2.51172  5.24502  2.59494  2.44993  4.58290  3.52677  3.19845  4.06372  2.27531  3.54709  4.28776  2.15774  3.29737  2.52149  2.58450  2.42969  2.98292  3.09356  5.68184  4.27537   1156 - -
          2.68618  4.42225  2.77519  2.73123  3.46354  2.40513  3.72494  3.29354  2.67741  2.69355  4.24690  2.90347  2.73739  3.18146  2.89801  2.37887  2.77519  2.98518  4.58477  3.61503
          0.01411  4.66409  5.38644  0.61958  0.77255  0.48576  0.95510
    804   2.42941  4.60239  3.45120  2.51739  2.48654  3.68071  3.92140  3.13629  2.86447  2.82694  3.70147  3.34369  2.92180  3.18552  3.26218  2.50074  2.44811  2.89088  5.16764  2.54541   1157 - -
          2.68618  4.42225  2.77519  2.73123  3.46354  2.40513  3.72494  3.29354  2.67741  2.69355  4.24690  2.90347  2.73739  3.18146  2.89801  2.37887  2.77519  2.98518  4.58477  3.61503
          0.01411  4.66409  5.38644  0.61958  0.77255  0.48576  0.95510
    805   2.94784  5.49636  1.69643  1.89489  4.82636  3.55237  3.13621  4.32491  1.77902  3.79298  4.55372  2.63306  4.02662  2.97000  3.17259  2.88262  3.19227  3.88146  5.92278  4.48258   1158 - -
          2.68618  4.42225  2.77519  2.73123  3.46354  2.40513  3.72494  3.29354  2.67741  2.69355  4.24690  2.90347  2.73739  3.18146  2.89801  2.37887  2.77519  2.98518  4.58477  3.61503
          0.01411  4.66409  5.38644  0.61958  0.77255  0.48576  0.95510
    806   2.75342  4.35803  3.85133  2.74748  3.47835  2.30723  4.06008  2.14233  3.20801  2.27581  3.46762  3.61719  4.16122  3.48254  3.50106  2.70549  2.53148  2.35719  3.48442  3.74211   1159 - -
          2.68618  4.42225  2.77519  2.73123  3.46354  2.40513  3.72494  3.29354  2.67741  2.69355  4.24690  2.90347  2.73739  3.18146  2.89801  2.37887  2.77519  2.98518  4.58477  3.61503
          0.01411  4.66409  5.38644  0.61958  0.77255  0.48576  0.95510
    807   2.32618  5.06498  3.08805  2.33240  3.38493  2.91826  3.21372  3.77454  2.32671  3.33839  4.12577  3.06321  3.95048  2.88285  2.38363  2.33628  2.98284  3.41591  5.54360  2.90458   1160 - -
          2.68618  4.42225  2.77519  2.73123  3.46354  2.40513  3.72494  3.29354  2.67741  2.69355  4.24690  2.90347  2.73739  3.18146  2.89801  2.37887  2.77519  2.98518  4.58477  3.61503
          0.01411  4.66409  5.38644  0.61958  0.77255  0.48576  0.95510
    808   2.45583  5.22887  2.48923  2.19934  4.55818  3.53076  3.72253  4.03334  1.84380  3.52729  4.27425  2.70448  3.15317  2.82463  2.95446  2.72483  2.68946  3.61113  3.31664  4.26916   1161 - -
          2.68618  4.42225  2.77519  2.73123  3.46354  2.40513  3.72494  3.29354  2.67741  2.69355  4.24690  2.90347  2.73739  3.18146  2.89801  2.37887  2.77519  2.98518  4.58477  3.61503
          0.22016  4.66409  1.67036  0.61958  0.77255  0.48576  0.95510
    809   2.39712  4.79088  3.16111  2.37482  4.00494  3.54519  3.75215  2.78348  2.17496  3.03663  3.16111  3.10465  3.93298  2.92642  2.67645  2.75634  2.20154  3.10727  5.31080  4.00083   1162 - -
          2.68618  4.42225  2.77519  2.73123  3.46354  2.40513  3.72494  3.29354  2.67741  2.69355  4.24690  2.90347  2.73739  3.18146  2.89801  2.37887  2.77519  2.98518  4.58477  3.61503
          0.01730  4.46124  5.18359  0.61958  0.77255  0.80058  0.59615
    810   2.70120  4.68681  3.26106  2.69680  3.87139  3.58195  3.79241  2.80214  2.20742  2.91979  3.77405  2.46363  3.96701  3.00029  2.70136  2.80356  2.93100  2.52718  5.22024  2.53880   1163 - -
          2.68618  4.42225  2.77519  2.73123  3.46354  2.40513  3.72494  3.29354  2.67741  2.69355  4.24690  2.90347  2.73739  3.18146  2.89801  2.37887  2.77519  2.98518  4.58477  3.61503
          0.01730  4.46124  5.18359  0.61958  0.77255  0.64553  0.74315
    811   2.44569  5.02479  3.03672  2.28903  4.29877  3.52103  3.72440  2.52950  1.94639  3.29915  4.09160  2.45963  3.91858  2.85506  2.95657  2.37351  2.95700  3.37658  5.50660  4.14962   1164 - -
          2.68665  4.42272  2.77473  2.73027  3.46401  2.40508  3.72541  3.29357  2.67676  2.69402  4.24632  2.90394  2.73787  3.18118  2.89848  2.37884  2.77542  2.98536  4.58524  3.61335
          0.83020  0.74782  2.40086  1.31877  0.31124  0.72227  0.66484
    812   1.70536  4.34284  3.94685  3.40424  3.59471  3.72278  4.20637  2.27441  3.33199  2.57774  3.54763  3.69703  2.69763  3.61209  3.61943  3.03687  3.00482  1.75278  5.11805  3.90580   1173 - -
          2.68618  4.42225  2.77519  2.73123  3.46354  2.40513  3.72494  3.29354  2.67741  2.69355  4.24690  2.90347  2.73739  3.18146  2.89801  2.37887  2.77519  2.98518  4.58477  3.61503
          0.14938  4.43284  2.06453  0.61958  0.77255  0.83365  0.56997
    813   2.84631  4.30497  4.28165  3.70975  2.34836  3.96974  4.27345  2.11072  3.59531  1.87678  3.22636  3.94076  4.31781  3.81382  3.78830  3.26887  1.77456  2.27326  4.90529  3.69036   1174 - -
          2.68618  4.42225  2.77519  2.73123  3.46354  2.40513  3.72494  3.29354  2.67741  2.69355  4.24690  2.90347  2.73739  3.18146  2.89801  2.37887  2.77519  2.98518  4.58477  3.61503
          0.02029  4.30375  5.02609  0.61958  0.77255  0.68815  0.69817
    814   2.02019  5.20300  2.32836  2.18378  4.52803  3.45898  3.07779  4.00427  2.06950  3.49962  4.25408  2.93102  3.87633  2.78965  2.93499  2.42460  2.96235  3.58387  5.64588  4.23917   1175 - -
          2.68618  4.42225  2.77519  2.73123  3.46354  2.40513  3.72494  3.29354  2.67741  2.69355  4.24690  2.90347  2.73739  3.18146  2.89801  2.37887  2.77519  2.98518  4.58477  3.61503
          0.01781  4.43284  5.15519  0.61958  0.77255  0.83365  0.56997
    815   2.72700  5.00241  3.06497  2.51220  4.27638  3.52183  3.70424  3.70636  1.73896  3.27144  4.07082  3.03350  3.20271  2.53260  2.85824  2.73698  2.39369  3.35850  5.47186  2.88049   1176 - -
          2.68618  4.42225  2.77519  2.73123  3.46354  2.40513  3.72494  3.29354  2.67741  2.69355  4.24690  2.90347  2.73739  3.18146  2.89801  2.37887  2.77519  2.98518  4.58477  3.61503
          0.08510  4.43284  2.66355  0.61958  0.77255  0.83365  0.56997
    816   2.68667  5.02455  2.38489  2.42856  4.29894  2.65819  3.67335  3.74844  1.88430  2.86885  4.08736  2.96386  3.86837  2.79947  2.91174  2.68251  2.91923  3.38164  5.49233  3.25043   1177 - -
          2.68618  4.42225  2.77519  2.73123  3.46354  2.40513  3.72494  3.29354  2.67741  2.69355  4.24690  2.90347  2.73739  3.18146  2.89801  2.37887  2.77519  2.98518  4.58477  3.61503
          0.01904  4.36677  5.08912  0.61958  0.77255  0.90336  0.51954
    817   2.71075  4.26103  3.93581  3.37522  2.19018  3.76189  4.06732  2.60793  3.27483  2.36948  3.34541  3.66499  4.14553  2.83570  3.52532  3.04783  2.55649  1.69099  4.86043  3.63292   1178 - -
          2.68618  4.42225  2.77519  2.73123  3.46354  2.40513  3.72494  3.29354  2.67741  2.69355  4.24690  2.90347  2.73739  3.18146  2.89801  2.37887  2.77519  2.98518  4.58477  3.61503
          0.01904  4.36677  5.08912  0.61958  0.77255  0.43344  1.04491
    818   2.80850  4.63696  3.51406  2.95062  2.12851  3.72308  2.75007  3.15931  1.84433  2.83431  3.73129  3.38484  4.10497  3.20711  3.18412  2.96799  3.03774  2.35347  5.05302  3.70953   1179 - -
          2.68618  4.42225  2.77519  2.73123  3.46354  2.40513  3.72494  3.29354  2.67741  2.69355  4.24690  2.90347  2.73739  3.18146  2.89801  2.37887  2.77519  2.98518  4.58477  3.61503
          0.01524  4.58715  5.30949  0.61958  0.77255  0.62488  0.76642
    819   2.74763  4.52126  3.54255  2.97457  2.69075  3.69975  3.92487  3.03456  2.51493  2.38640  3.62161  3.39819  4.07967  3.23620  2.55883  2.39332  2.97821  2.80235  5.04933  2.21896   1180 - -
          2.68618  4.42225  2.77519  2.73123  3.46354  2.40513  3.72494  3.29354  2.67741  2.69355  4.24690  2.90347  2.73739  3.18146  2.89801  2.37887  2.77519  2.98518  4.58477  3.61503
          0.01524  4.58715  5.30949  0.61958  0.77255  0.62488  0.76642
    820   2.41122  5.05038  3.04993  2.14954  4.33900  3.52723  3.73758  3.06944  2.50979  3.33885  4.12375  2.48235  2.87032  2.86361  2.98705  2.11270  2.61071  3.41349  5.53988  4.17512   1181 - -
          2.68618  4.42225  2.77519  2.73123  3.46354  2.40513  3.72494  3.29354  2.67741  2.69355  4.24690  2.90347  2.73739  3.18146  2.89801  2.37887  2.77519  2.98518  4.58477  3.61503
          0.08928  4.58715  2.58724  0.61958  0.77255  0.40767  1.09421
    821   2.77322  4.89856  3.14600  2.38795  4.12002  3.59251  3.81413  3.51011  2.62216  2.62873  3.97989  1.79717  3.99420  2.64923  3.06224  2.82602  3.00597  2.25840  5.41441  4.09672   1182 - -
          2.68618  4.42225  2.77519  2.73123  3.46354  2.40513  3.72494  3.29354  2.67741  2.69355  4.24690  2.90347  2.73739  3.18146  2.89801  2.37887  2.77519  2.98518  4.58477  3.61503
          0.01509  4.59680  5.31915  0.61958  0.77255  0.60900  0.78503
    822   2.70992  4.41792  3.84524  3.32816  3.72169  3.63846  4.18643  1.55725  3.26671  2.77812  3.69102  3.62964  2.27873  3.55995  3.57199  2.41493  2.32167  2.73068  5.19000  3.97324   1183 - -
          2.68618  4.42225  2.77519  2.73123  3.46354  2.40513  3.72494  3.29354  2.67741  2.69355  4.24690  2.90347  2.73739  3.18146  2.89801  2.37887  2.77519  2.98518  4.58477  3.61503
          0.01509  4.59680  5.31915  0.61958  0.77255  0.60900  0.78503
    823   2.74370  4.46339  2.35417  3.05191  3.57964  3.72067  3.97391  2.94284  3.00517  2.32025  2.16892  3.45760  4.10072  3.30867  3.35748  2.96808  2.40568  2.72620  3.05231  3.79743   1184 - -
          2.68618  4.42225  2.77519  2.73123  3.46354  2.40513  3.72494  3.29354  2.67741  2.69355  4.24690  2.90347  2.73739  3.18146  2.89801  2.37887  2.77519  2.98518  4.58477  3.61503
          0.01509  4.59680  5.31915  0.61958  0.77255  0.60900  0.78503
    824   1.88857  5.14122  2.95057  1.74706  4.44483  3.53887  3.80305  3.87917  2.59111  2.85829  4.23755  2.18758  3.97512  2.93517  3.06838  2.80384  3.05362  3.51048  5.64282  4.26937   1185 - -
          2.68618  4.42225  2.77519  2.73123  3.46354  2.40513  3.72494  3.29354  2.67741  2.69355  4.24690  2.90347  2.73739  3.18146  2.89801  2.37887  2.77519  2.98518  4.58477  3.61503
          0.01509  4.59680  5.31915  0.61958  0.77255  0.60900  0.78503
    825   2.96012  4.64517  3.79205  2.57345  1.70242  3.90059  3.91041  3.16268  3.20373  2.81800  3.75671  2.20642  4.27346  3.48407  3.53776  3.15771  3.19011  2.94740  2.81826  2.63692   1186 - -
          2.68618  4.42225  2.77519  2.73123  3.46354  2.40513  3.72494  3.29354  2.67741  2.69355  4.24690  2.90347  2.73739  3.18146  2.89801  2.37887  2.77519  2.98518  4.58477  3.61503
          0.01509  4.59680  5.31915  0.61958  0.77255  0.60900  0.78503
    826   3.52631  4.91099  4.65515  2.47162  1.03272  4.43708  3.88154  3.43102  4.07851  2.96679  4.04258  4.19882  4.77090  4.18148  4.21475  3.75111  3.74936  3.26926  2.47355  1.96909   1187 - -
          2.68618  4.42225  2.77519  2.73123  3.46354  2.40513  3.72494  3.29354  2.67741  2.69355  4.24690  2.90347  2.73739  3.18146  2.89801  2.37887  2.77519  2.98518  4.58477  3.61503
          0.01509  4.59680  5.31915  0.61958  0.77255  0.60900  0.78503
    827   2.26113  5.39691  3.59161  2.93520  4.86910  3.85314  3.85852  4.22974  1.05925  3.67660  4.50868  3.37482  4.22775  2.98173  1.88309  3.16819  3.36845  3.87498  5.73837  4.52411   1188 - -
          2.68618  4.42225  2.77519  2.73123  3.46354  2.40513  3.72494  3.29354  2.67741  2.69355  4.24690  2.90347  2.73739  3.18146  2.89801  2.37887  2.77519  2.98518  4.58477  3.61503
          0.01509  4.59680  5.31915  0.61958  0.77255  0.60900  0.78503
    828   2.79666  5.29811  2.49741  2.14183  4.63098  2.68205  3.74281  4.11453  2.29251  3.59769  4.34741  2.98032  3.93603  1.83480  3.00010  2.75369  2.41215  3.68324  5.73451  4.31983   1189 - -
          2.68618  4.42225  2.77519  2.73123  3.46354  2.40513  3.72494  3.29354  2.67741  2.69355  4.24690  2.90347  2.73739  3.18146  2.89801  2.37887  2.77519  2.98518  4.58477  3.61503
          0.01509  4.59680  5.31915  0.61958  0.77255  0.60900  0.78503
    829   2.42208  5.09112  2.72715  1.97160  4.37704  3.53240  3.73010  2.87491  1.85050  2.79781  4.14905  3.02794  3.92728  2.85111  2.96870  2.73392  2.97054  3.44538  5.56116  4.19019   1190 - -
          2.68618  4.42225  2.77519  2.73123  3.46354  2.40513  3.72494  3.29354  2.67741  2.69355  4.24690  2.90347  2.73739  3.18146  2.89801  2.37887  2.77519  2.98518  4.58477  3.61503
          0.12531  4.59680  2.22849  0.61958  0.77255  0.60900  0.78503
    830   2.82387  4.50125  2.55181  3.18509  3.72481  3.82444  4.15364  2.24751  3.16492  2.66799  3.64437  3.59066  4.22098  3.46963  3.52469  3.09942  2.36008  1.43079  5.23884  3.99640   1191 - -
          2.68618  4.42225  2.77519  2.73123  3.46354  2.40513  3.72494  3.29354  2.67741  2.69355  4.24690  2.90347  2.73739  3.18146  2.89801  2.37887  2.77519  2.98518  4.58477  3.61503
          0.01137  4.48286        *  0.61958  0.77255  0.00000        *
//
