# Supplementary material for: MacSyFinder: A Program to Mine Genomes for Molecular Systems with an Application to CRISPR-Cas Systems
Source: PLoS One. 2014 Oct 17;9(10):e110726. doi: 10.1371/journal.pone.0110726 (PMC4201578; doi:10.1371/journal.pone.0110726)
Supplement: Data S2 — The Cas-Finder: models and profiles (compressed tarball archive). (ZIP) [file pone.0110726.s011.zip › Cas-Finder_macsyfinder/CASprofiles/cas9_TypeIIB.hmm]

HMMER3/b [3.0 | March 2010]
NAME  TIGR03031
ACC   TIGR03031
DESC  cas_csx12: CRISPR-associated protein Cas9/Csx12, subtype II-B/NMENI
LENG  802
ALPH  amino
RF    no
CS    no
MAP   yes
DATE  Sun Apr 11 22:22:17 2010
NSEQ  3
EFFN  0.805664
CKSUM 1082388607
GA    399.40 399.40;
TC    399.40 399.40;
NC    399.00 399.00;
STATS LOCAL MSV      -12.5026  0.69619
STATS LOCAL VITERBI  -13.6107  0.69619
STATS LOCAL FORWARD   -6.5367  0.69619
HMM          A        C        D        E        F        G        H        I        K        L        M        N        P        Q        R        S        T        V        W        Y   
            m->m     m->i     m->d     i->m     i->i     d->m     d->d
  COMPO   2.63195  4.39087  2.80832  2.58454  3.34889  3.04562  3.69881  2.84013  2.45761  2.41580  3.80134  2.88850  3.49341  3.00167  2.85110  2.66229  2.92591  2.80989  4.73933  3.47707
          2.68618  4.42225  2.77519  2.73123  3.46354  2.40513  3.72494  3.29354  2.67741  2.69355  4.24690  2.90347  2.73739  3.18146  2.89801  2.37887  2.77519  2.98518  4.58477  3.61503
          0.02549  4.07794  4.80029  0.61958  0.77255  0.00000        *
      1   3.04738  4.76532  3.67755  3.54971  4.51943  3.44144  4.60627  4.12282  3.62562  3.72522  4.78695  3.83351  0.52106  4.00801  3.84380  3.22234  3.50600  3.74384  5.64473  4.64438      1 - -
          2.68618  4.42225  2.77519  2.73123  3.46354  2.40513  3.72494  3.29354  2.67741  2.69355  4.24690  2.90347  2.73739  3.18146  2.89801  2.37887  2.77519  2.98518  4.58477  3.61503
          0.02549  4.07794  4.80029  0.61958  0.77255  0.48576  0.95510
      2   3.19394  4.56209  4.61795  4.24546  3.52065  4.28099  4.93984  0.85440  4.07762  2.06983  3.42937  4.46272  4.69689  4.40778  4.25137  3.80041  3.49127  1.87381  5.45059  4.20347      2 - -
          2.68618  4.42225  2.77519  2.73123  3.46354  2.40513  3.72494  3.29354  2.67741  2.69355  4.24690  2.90347  2.73739  3.18146  2.89801  2.37887  2.77519  2.98518  4.58477  3.61503
          0.02549  4.07794  4.80029  0.61958  0.77255  0.48576  0.95510
      3   1.48913  4.20664  3.45403  3.14848  4.37406  1.98553  4.24036  3.79732  3.22515  3.47223  4.28360  3.31705  3.71820  3.49871  3.55730  1.74112  2.73446  3.22964  5.70426  4.48992      3 - -
          2.68618  4.42225  2.77519  2.73123  3.46354  2.40513  3.72494  3.29354  2.67741  2.69355  4.24690  2.90347  2.73739  3.18146  2.89801  2.37887  2.77519  2.98518  4.58477  3.61503
          0.02549  4.07794  4.80029  0.61958  0.77255  0.48576  0.95510
      4   3.15168  4.45504  4.89282  4.40430  3.59892  4.51486  5.11104  1.09396  4.28976  2.08167  3.39830  4.61363  4.82166  4.54956  4.47909  3.91192  3.41926  1.32405  5.59252  4.39073      4 - -
          2.68618  4.42225  2.77519  2.73123  3.46354  2.40513  3.72494  3.29354  2.67741  2.69355  4.24690  2.90347  2.73739  3.18146  2.89801  2.37887  2.77519  2.98518  4.58477  3.61503
          0.02549  4.07794  4.80029  0.61958  0.77255  0.48576  0.95510
      5   3.22358  5.36826  0.66277  2.48702  4.77599  3.37828  4.12990  4.41376  3.25563  3.98721  4.97451  3.05195  4.04598  3.37267  3.79620  3.16595  3.56814  4.03255  5.90323  4.62101      5 - -
          2.68618  4.42225  2.77519  2.73123  3.46354  2.40513  3.72494  3.29354  2.67741  2.69355  4.24690  2.90347  2.73739  3.18146  2.89801  2.37887  2.77519  2.98518  4.58477  3.61503
          0.02549  4.07794  4.80029  0.61958  0.77255  0.48576  0.95510
      6   3.39328  4.79737  4.51863  4.16417  3.22639  4.24088  4.75588  2.44644  3.92999  0.65799  3.19361  4.41970  4.64393  4.24868  4.07048  3.84300  3.67987  2.53623  5.17523  3.94440      6 - -
          2.68618  4.42225  2.77519  2.73123  3.46354  2.40513  3.72494  3.29354  2.67741  2.69355  4.24690  2.90347  2.73739  3.18146  2.89801  2.37887  2.77519  2.98518  4.58477  3.61503
          0.02549  4.07794  4.80029  0.61958  0.77255  0.48576  0.95510
      7   2.86422  5.12933  1.54882  2.34164  4.70846  1.53578  3.93190  4.23220  2.95388  3.79086  4.64975  2.88748  3.89234  3.12271  3.49602  2.83997  3.21185  3.78127  5.89890  4.51374      7 - -
          2.68618  4.42225  2.77519  2.73123  3.46354  2.40513  3.72494  3.29354  2.67741  2.69355  4.24690  2.90347  2.73739  3.18146  2.89801  2.37887  2.77519  2.98518  4.58477  3.61503
          0.02549  4.07794  4.80029  0.61958  0.77255  0.48576  0.95510
      8   2.44538  4.26996  3.61227  3.27940  3.94163  1.58108  4.25266  2.99805  3.26786  2.95415  3.92771  3.48089  3.89423  3.58468  3.55490  2.66687  2.87363  1.70210  5.41112  4.17964      8 - -
          2.68618  4.42225  2.77519  2.73123  3.46354  2.40513  3.72494  3.29354  2.67741  2.69355  4.24690  2.90347  2.73739  3.18146  2.89801  2.37887  2.77519  2.98518  4.58477  3.61503
          0.02549  4.07794  4.80029  0.61958  0.77255  0.48576  0.95510
      9   3.17153  5.13261  3.36045  2.94959  4.56639  3.63318  3.89002  4.00989  0.78775  3.53249  4.48751  3.36318  4.12283  3.07319  2.49292  3.20280  3.41178  3.70779  5.53995  4.38465      9 - -
          2.68618  4.42225  2.77519  2.73123  3.46354  2.40513  3.72494  3.29354  2.67741  2.69355  4.24690  2.90347  2.73739  3.18146  2.89801  2.37887  2.77519  2.98518  4.58477  3.61503
          0.02549  4.07794  4.80029  0.61958  0.77255  0.48576  0.95510
     10   2.80132  4.65110  3.24325  2.89638  2.16134  3.54695  3.78032  3.23609  2.94798  2.85404  3.86376  1.60531  4.04230  3.26681  3.30857  2.92315  3.09223  3.00496  4.63262  3.06221     10 - -
          2.68618  4.42225  2.77519  2.73123  3.46354  2.40513  3.72494  3.29354  2.67741  2.69355  4.24690  2.90347  2.73739  3.18146  2.89801  2.37887  2.77519  2.98518  4.58477  3.61503
          0.02549  4.07794  4.80029  0.61958  0.77255  0.48576  0.95510
     11   2.53656  4.38038  3.62498  3.39274  4.16462  3.21133  4.39253  3.31746  3.33980  3.17352  4.21468  3.56473  3.93311  3.72531  3.58520  2.74065  0.86573  2.98973  5.58393  4.38279     11 - -
          2.68618  4.42225  2.77519  2.73123  3.46354  2.40513  3.72494  3.29354  2.67741  2.69355  4.24690  2.90347  2.73739  3.18146  2.89801  2.37887  2.77519  2.98518  4.58477  3.61503
          0.02549  4.07794  4.80029  0.61958  0.77255  0.48576  0.95510
     12   2.94078  4.69093  3.65625  3.58416  4.71339  0.47240  4.68732  4.36748  3.79310  3.99429  4.97507  3.82122  4.08834  4.10134  4.00221  3.11934  3.43800  3.85609  5.74961  4.82384     12 - -
          2.68618  4.42225  2.77519  2.73123  3.46354  2.40513  3.72494  3.29354  2.67741  2.69355  4.24690  2.90347  2.73739  3.18146  2.89801  2.37887  2.77519  2.98518  4.58477  3.61503
          0.02549  4.07794  4.80029  0.61958  0.77255  0.48576  0.95510
     13   3.01852  4.42076  4.54131  4.04536  2.19122  4.15893  4.46056  2.11118  3.92844  1.98399  3.26474  4.21170  4.52172  4.12682  4.09404  3.52406  3.28457  1.22841  4.90026  3.51171     13 - -
          2.68618  4.42225  2.77519  2.73123  3.46354  2.40513  3.72494  3.29354  2.67741  2.69355  4.24690  2.90347  2.73739  3.18146  2.89801  2.37887  2.77519  2.98518  4.58477  3.61503
          0.02549  4.07794  4.80029  0.61958  0.77255  0.48576  0.95510
     14   2.83637  2.43421  4.38355  3.90655  1.44064  3.80089  4.09397  2.56762  3.75850  2.23289  3.39237  3.95732  4.27180  3.94139  3.88987  3.19614  3.13991  2.44091  4.50644  3.01279     14 - -
          2.68618  4.42225  2.77519  2.73123  3.46354  2.40513  3.72494  3.29354  2.67741  2.69355  4.24690  2.90347  2.73739  3.18146  2.89801  2.37887  2.77519  2.98518  4.58477  3.61503
          0.02549  4.07794  4.80029  0.61958  0.77255  0.48576  0.95510
     15   2.54486  4.38750  3.45480  3.05058  3.68824  3.34166  4.02724  3.03748  2.96605  2.02974  3.77040  3.36752  3.92644  3.34226  3.28053  1.47806  2.90765  2.78527  5.18467  3.86732     15 - -
          2.68618  4.42225  2.77519  2.73123  3.46354  2.40513  3.72494  3.29354  2.67741  2.69355  4.24690  2.90347  2.73739  3.18146  2.89801  2.37887  2.77519  2.98518  4.58477  3.61503
          0.02549  4.07794  4.80029  0.61958  0.77255  0.48576  0.95510
     16   1.79331  4.24725  3.55709  3.08291  2.43695  3.32949  3.98099  2.95853  3.05067  2.69916  3.61855  3.37428  3.88595  3.34404  3.37304  2.06591  2.80804  2.68830  5.02502  3.73871     16 - -
          2.68618  4.42225  2.77519  2.73123  3.46354  2.40513  3.72494  3.29354  2.67741  2.69355  4.24690  2.90347  2.73739  3.18146  2.89801  2.37887  2.77519  2.98518  4.58477  3.61503
          0.02549  4.07794  4.80029  0.61958  0.77255  0.48576  0.95510
     17   2.69006  4.41317  3.49862  2.98785  2.14895  3.60484  2.60953  2.92675  2.91302  2.58535  3.53668  3.35885  4.01461  3.23647  3.24223  2.88943  2.26672  2.71204  4.61335  3.14982     17 - -
          2.68618  4.42225  2.77519  2.73123  3.46354  2.40513  3.72494  3.29354  2.67741  2.69355  4.24690  2.90347  2.73739  3.18146  2.89801  2.37887  2.77519  2.98518  4.58477  3.61503
          0.18674  4.07794  1.87471  0.61958  0.77255  0.48576  0.95510
     18   3.04253  4.54095  4.01875  3.55484  2.46742  3.95892  3.75240  2.71933  3.36189  1.64972  3.41274  3.75460  4.31945  3.65055  3.57287  3.30127  3.28152  2.64832  4.14616  1.65916     18 - -
          2.68618  4.42225  2.77519  2.73123  3.46354  2.40513  3.72494  3.29354  2.67741  2.69355  4.24690  2.90347  2.73739  3.18146  2.89801  2.37887  2.77519  2.98518  4.58477  3.61503
          0.02989  3.92109  4.64343  0.61958  0.77255  0.63659  0.75309
     19   2.82415  5.15832  2.49591  1.77343  4.44889  3.31996  3.66373  3.90957  2.39016  3.43250  4.28858  2.82231  3.84087  1.87331  2.78599  2.77930  3.07504  3.55166  5.59233  4.22390     19 - -
          2.68618  4.42225  2.77519  2.73123  3.46354  2.40513  3.72494  3.29354  2.67741  2.69355  4.24690  2.90347  2.73739  3.18146  2.89801  2.37887  2.77519  2.98518  4.58477  3.61503
          0.02989  3.92109  4.64343  0.61958  0.77255  0.63659  0.75309
     20   1.97188  4.69583  3.01791  2.61588  4.18584  3.32691  3.73406  3.49009  1.66472  3.15807  4.04005  3.05623  3.84448  2.91177  2.66463  2.71330  2.93722  3.16148  5.39780  4.12747     20 - -
          2.68618  4.42225  2.77519  2.73123  3.46354  2.40513  3.72494  3.29354  2.67741  2.69355  4.24690  2.90347  2.73739  3.18146  2.89801  2.37887  2.77519  2.98518  4.58477  3.61503
          0.02989  3.92109  4.64343  0.61958  0.77255  0.63659  0.75309
     21   2.59163  4.34252  3.48782  3.12236  2.02862  1.82903  3.92369  3.01587  3.12988  2.68094  3.69856  3.41096  3.93400  3.42326  3.42899  2.79666  2.94129  2.77873  4.74263  3.28623     21 - -
          2.68618  4.42225  2.77519  2.73123  3.46354  2.40513  3.72494  3.29354  2.67741  2.69355  4.24690  2.90347  2.73739  3.18146  2.89801  2.37887  2.77519  2.98518  4.58477  3.61503
          0.02989  3.92109  4.64343  0.61958  0.77255  0.63659  0.75309
     22   1.63251  4.14427  3.48400  3.15588  4.05842  3.00642  4.17057  3.16506  3.13201  3.05699  3.98597  3.32464  3.72185  3.45945  3.42613  2.45242  1.64987  2.79196  5.48075  4.26682     22 - -
          2.68618  4.42225  2.77519  2.73123  3.46354  2.40513  3.72494  3.29354  2.67741  2.69355  4.24690  2.90347  2.73739  3.18146  2.89801  2.37887  2.77519  2.98518  4.58477  3.61503
          0.02989  3.92109  4.64343  0.61958  0.77255  0.63659  0.75309
     23   2.66109  4.85956  2.53505  1.79144  4.31882  3.21726  3.74558  3.75413  2.59977  3.36427  4.21596  2.85619  3.79337  2.92455  3.04095  1.79141  2.97447  3.37476  5.56504  4.19990     23 - -
          2.68618  4.42225  2.77519  2.73123  3.46354  2.40513  3.72494  3.29354  2.67741  2.69355  4.24690  2.90347  2.73739  3.18146  2.89801  2.37887  2.77519  2.98518  4.58477  3.61503
          0.02989  3.92109  4.64343  0.61958  0.77255  0.63659  0.75309
     24   3.20971  4.65751  4.26753  3.90750  3.15419  4.04390  4.54797  2.36078  3.67477  0.81761  3.16177  4.17827  4.47083  4.03147  3.84293  3.62026  3.50171  2.41075  5.05123  3.78581     24 - -
          2.68618  4.42225  2.77519  2.73123  3.46354  2.40513  3.72494  3.29354  2.67741  2.69355  4.24690  2.90347  2.73739  3.18146  2.89801  2.37887  2.77519  2.98518  4.58477  3.61503
          0.02989  3.92109  4.64343  0.61958  0.77255  0.40183  1.10593
     25   2.85216  5.36777  1.84241  1.62062  4.67650  3.28840  3.73165  4.17196  2.65240  3.67555  4.48688  2.75745  2.49735  2.87797  3.20435  2.77025  3.12100  3.75146  5.83747  4.37548     25 - -
          2.68618  4.42225  2.77519  2.73123  3.46354  2.40513  3.72494  3.29354  2.67741  2.69355  4.24690  2.90347  2.73739  3.18146  2.89801  2.37887  2.77519  2.98518  4.58477  3.61503
          0.02549  4.07794  4.80029  0.61958  0.77255  0.48576  0.95510
     26   2.71807  5.00032  2.79604  2.41906  4.40498  3.37437  3.67964  3.84812  1.79457  3.38468  4.19436  2.25210  3.85154  2.82026  2.75746  2.13377  2.97678  3.46420  5.54258  4.19973     26 - -
          2.68618  4.42225  2.77519  2.73123  3.46354  2.40513  3.72494  3.29354  2.67741  2.69355  4.24690  2.90347  2.73739  3.18146  2.89801  2.37887  2.77519  2.98518  4.58477  3.61503
          0.02549  4.07794  4.80029  0.61958  0.77255  0.48576  0.95510
     27   2.89662  4.58216  3.61083  3.14670  3.07403  3.74919  2.45486  2.91519  2.88800  1.40118  3.53322  3.50312  4.15719  3.34294  3.15301  3.09856  3.14000  2.79295  4.67465  3.20120     27 - -
          2.68618  4.42225  2.77519  2.73123  3.46354  2.40513  3.72494  3.29354  2.67741  2.69355  4.24690  2.90347  2.73739  3.18146  2.89801  2.37887  2.77519  2.98518  4.58477  3.61503
          0.02549  4.07794  4.80029  0.61958  0.77255  0.48576  0.95510
     28   1.99224  5.02314  1.33495  2.33639  4.55579  3.23771  3.87460  3.94222  2.85331  3.59564  4.46307  2.87285  3.86169  3.05599  3.37885  2.76444  3.10774  3.54161  5.81236  4.40428     28 - -
          2.68618  4.42225  2.77519  2.73123  3.46354  2.40513  3.72494  3.29354  2.67741  2.69355  4.24690  2.90347  2.73739  3.18146  2.89801  2.37887  2.77519  2.98518  4.58477  3.61503
          0.02549  4.07794  4.80029  0.61958  0.77255  0.48576  0.95510
     29   2.90764  4.90254  2.84351  2.75229  4.29987  3.33300  4.10705  4.05992  3.03103  3.68457  4.64231  0.83979  3.99709  3.38421  3.38923  2.96951  3.29876  3.66098  5.58233  4.23659     29 - -
          2.68618  4.42225  2.77519  2.73123  3.46354  2.40513  3.72494  3.29354  2.67741  2.69355  4.24690  2.90347  2.73739  3.18146  2.89801  2.37887  2.77519  2.98518  4.58477  3.61503
          0.02549  4.07794  4.80029  0.61958  0.77255  0.48576  0.95510
     30   2.60961  4.74121  3.02988  2.56606  4.21427  3.34956  3.72920  3.61012  1.83166  3.21480  4.04133  3.03398  3.83920  2.89015  2.80338  2.10765  2.23477  3.24752  5.42885  4.12801     30 - -
          2.68618  4.42225  2.77519  2.73123  3.46354  2.40513  3.72494  3.29354  2.67741  2.69355  4.24690  2.90347  2.73739  3.18146  2.89801  2.37887  2.77519  2.98518  4.58477  3.61503
          0.02549  4.07794  4.80029  0.61958  0.77255  0.48576  0.95510
     31   2.82655  5.17526  2.80015  2.41497  4.52580  3.44481  3.64490  3.96514  1.83632  3.45450  4.26629  2.06485  3.89163  2.15866  2.59138  2.79181  3.05157  3.58790  5.57213  4.24118     31 - -
          2.68618  4.42225  2.77519  2.73123  3.46354  2.40513  3.72494  3.29354  2.67741  2.69355  4.24690  2.90347  2.73739  3.18146  2.89801  2.37887  2.77519  2.98518  4.58477  3.61503
          0.02549  4.07794  4.80029  0.61958  0.77255  0.48576  0.95510
     32   2.53797  4.47463  3.15750  2.74692  3.70614  2.17141  3.83428  3.29046  2.77846  2.95452  3.82606  3.15886  3.85653  3.10871  3.16593  2.07573  2.85751  2.97678  5.12299  2.53570     32 - -
          2.68618  4.42225  2.77519  2.73123  3.46354  2.40513  3.72494  3.29354  2.67741  2.69355  4.24690  2.90347  2.73739  3.18146  2.89801  2.37887  2.77519  2.98518  4.58477  3.61503
          0.02549  4.07794  4.80029  0.61958  0.77255  0.48576  0.95510
     33   2.61958  4.79596  2.90227  2.51595  4.33695  2.37647  3.74807  3.76749  1.81670  3.33962  4.15460  2.99492  3.82991  2.90388  2.85985  2.07227  2.92225  3.36830  5.52534  4.20617     33 - -
          2.68618  4.42225  2.77519  2.73123  3.46354  2.40513  3.72494  3.29354  2.67741  2.69355  4.24690  2.90347  2.73739  3.18146  2.89801  2.37887  2.77519  2.98518  4.58477  3.61503
          0.02549  4.07794  4.80029  0.61958  0.77255  0.48576  0.95510
     34   2.66661  4.29100  4.07683  3.64834  3.72691  3.61776  4.48133  2.21499  3.53906  2.49685  3.62213  3.83328  4.19158  3.86319  3.78836  3.02760  2.13767  1.21195  5.39314  4.17255     34 - -
          2.68618  4.42225  2.77519  2.73123  3.46354  2.40513  3.72494  3.29354  2.67741  2.69355  4.24690  2.90347  2.73739  3.18146  2.89801  2.37887  2.77519  2.98518  4.58477  3.61503
          0.02549  4.07794  4.80029  0.61958  0.77255  0.48576  0.95510
     35   2.81709  4.25890  4.24184  3.68649  3.11139  3.94803  4.18780  1.82204  3.55669  2.12407  3.24646  3.90470  4.29669  3.79309  3.75082  3.25553  3.05591  1.72737  4.76954  2.23227     35 - -
          2.68618  4.42225  2.77519  2.73123  3.46354  2.40513  3.72494  3.29354  2.67741  2.69355  4.24690  2.90347  2.73739  3.18146  2.89801  2.37887  2.77519  2.98518  4.58477  3.61503
          0.02549  4.07794  4.80029  0.61958  0.77255  0.48576  0.95510
     36   2.75157  4.48709  3.47064  2.13265  3.54256  3.70372  3.96681  2.07301  2.89072  1.94765  3.44829  3.39807  4.08408  3.24600  3.24490  2.97978  2.98730  2.40176  5.10796  3.86178     36 - -
          2.68618  4.42225  2.77519  2.73123  3.46354  2.40513  3.72494  3.29354  2.67741  2.69355  4.24690  2.90347  2.73739  3.18146  2.89801  2.37887  2.77519  2.98518  4.58477  3.61503
          0.02549  4.07794  4.80029  0.61958  0.77255  0.48576  0.95510
     37   2.93076  4.35575  4.34796  3.79017  2.96093  4.05365  4.20244  1.86518  3.64065  1.46062  3.12556  3.99708  4.36935  3.85129  3.81200  3.36206  3.16041  2.27980  4.69184  2.36280     37 - -
          2.68618  4.42225  2.77519  2.73123  3.46354  2.40513  3.72494  3.29354  2.67741  2.69355  4.24690  2.90347  2.73739  3.18146  2.89801  2.37887  2.77519  2.98518  4.58477  3.61503
          0.02549  4.07794  4.80029  0.61958  0.77255  0.48576  0.95510
     38   2.77645  5.08644  1.45153  2.29156  4.59785  3.22785  3.84392  4.10294  2.81895  3.67135  4.51153  2.83569  3.84970  3.01955  3.35431  1.81216  3.10969  3.66378  5.83247  4.39841     38 - -
          2.68618  4.42225  2.77519  2.73123  3.46354  2.40513  3.72494  3.29354  2.67741  2.69355  4.24690  2.90347  2.73739  3.18146  2.89801  2.37887  2.77519  2.98518  4.58477  3.61503
          0.18674  4.07794  1.87471  0.61958  0.77255  0.48576  0.95510
     39   2.86631  5.01945  3.02308  2.56798  4.18718  3.49484  2.37586  3.77212  1.53932  3.28127  4.14695  3.03472  3.92084  2.77556  2.36788  2.86852  3.07765  3.45089  5.31566  3.99793     39 - -
          2.68618  4.42225  2.77519  2.73123  3.46354  2.40513  3.72494  3.29354  2.67741  2.69355  4.24690  2.90347  2.73739  3.18146  2.89801  2.37887  2.77519  2.98518  4.58477  3.61503
          0.02989  3.92109  4.64343  0.61958  0.77255  0.40183  1.10593
     40   2.95426  5.56507  1.57691  1.67068  4.85049  3.26245  3.77515  4.37843  2.76929  3.85515  4.68589  2.00475  3.86848  2.93153  3.36492  2.83628  3.23507  3.93662  6.00714  4.49336     40 - -
          2.68618  4.42225  2.77519  2.73123  3.46354  2.40513  3.72494  3.29354  2.67741  2.69355  4.24690  2.90347  2.73739  3.18146  2.89801  2.37887  2.77519  2.98518  4.58477  3.61503
          0.02549  4.07794  4.80029  0.61958  0.77255  0.48576  0.95510
     41   2.50968  4.57812  2.87180  2.65781  4.34955  3.14282  3.96908  3.86960  2.85826  3.49163  4.32622  2.10287  3.80398  3.17900  3.25939  1.36433  2.91604  3.39130  5.64220  4.30303     41 - -
          2.68618  4.42225  2.77519  2.73123  3.46354  2.40513  3.72494  3.29354  2.67741  2.69355  4.24690  2.90347  2.73739  3.18146  2.89801  2.37887  2.77519  2.98518  4.58477  3.61503
          0.02549  4.07794  4.80029  0.61958  0.77255  0.48576  0.95510
     42   3.71675  4.93025  4.70921  4.41291  1.10208  4.45434  3.50312  3.38322  4.25331  2.69963  3.97543  4.13054  4.75867  4.19658  4.26661  3.82772  3.93731  3.31399  3.63467  1.26758     42 - -
          2.68618  4.42225  2.77519  2.73123  3.46354  2.40513  3.72494  3.29354  2.67741  2.69355  4.24690  2.90347  2.73739  3.18146  2.89801  2.37887  2.77519  2.98518  4.58477  3.61503
          0.02549  4.07794  4.80029  0.61958  0.77255  0.48576  0.95510
     43   2.59580  4.49636  3.26333  2.76352  3.77908  3.44496  3.82514  3.01219  2.66890  2.77012  3.69243  3.19480  3.90581  2.35063  3.03497  2.74345  2.08731  2.19072  5.17874  3.91377     43 - -
          2.68618  4.42225  2.77519  2.73123  3.46354  2.40513  3.72494  3.29354  2.67741  2.69355  4.24690  2.90347  2.73739  3.18146  2.89801  2.37887  2.77519  2.98518  4.58477  3.61503
          0.02549  4.07794  4.80029  0.61958  0.77255  0.48576  0.95510
     44   3.39328  4.79737  4.51863  4.16417  3.22639  4.24088  4.75588  2.44644  3.92999  0.65799  3.19361  4.41970  4.64393  4.24868  4.07048  3.84300  3.67987  2.53623  5.17523  3.94440     44 - -
          2.68618  4.42225  2.77519  2.73123  3.46354  2.40513  3.72494  3.29354  2.67741  2.69355  4.24690  2.90347  2.73739  3.18146  2.89801  2.37887  2.77519  2.98518  4.58477  3.61503
          0.02549  4.07794  4.80029  0.61958  0.77255  0.48576  0.95510
     45   2.56977  4.37828  3.50013  3.08469  3.61956  3.38792  4.03305  2.94637  2.99121  1.81836  3.69016  3.40069  3.95372  3.36332  3.29819  1.63445  2.91946  2.71882  5.13796  3.83029     45 - -
          2.68618  4.42225  2.77519  2.73123  3.46354  2.40513  3.72494  3.29354  2.67741  2.69355  4.24690  2.90347  2.73739  3.18146  2.89801  2.37887  2.77519  2.98518  4.58477  3.61503
          0.02549  4.07794  4.80029  0.61958  0.77255  0.48576  0.95510
     46   2.77932  4.67745  3.31081  2.81571  3.67502  3.59662  3.83613  3.04946  2.57322  2.52427  2.28047  3.26044  4.01272  1.86334  2.89142  2.90808  3.02233  2.89749  5.16160  3.88105     46 - -
          2.68618  4.42225  2.77519  2.73123  3.46354  2.40513  3.72494  3.29354  2.67741  2.69355  4.24690  2.90347  2.73739  3.18146  2.89801  2.37887  2.77519  2.98518  4.58477  3.61503
          0.02549  4.07794  4.80029  0.61958  0.77255  0.48576  0.95510
     47   1.96407  4.41985  3.24967  2.82533  3.91001  3.30179  3.92914  3.10015  2.83489  2.93866  3.83461  2.10909  3.85930  3.17132  3.21491  2.65730  2.84212  2.12745  5.30563  4.03491     47 - -
          2.68618  4.42225  2.77519  2.73123  3.46354  2.40513  3.72494  3.29354  2.67741  2.69355  4.24690  2.90347  2.73739  3.18146  2.89801  2.37887  2.77519  2.98518  4.58477  3.61503
          0.02549  4.07794  4.80029  0.61958  0.77255  0.48576  0.95510
     48   2.73502  5.04055  2.60476  2.34609  4.44836  2.36591  3.72743  3.92112  2.52523  3.46351  4.27936  1.99497  3.84412  2.17602  2.97179  2.72109  3.01479  3.52358  5.62996  4.25035     48 - -
          2.68618  4.42225  2.77519  2.73123  3.46354  2.40513  3.72494  3.29354  2.67741  2.69355  4.24690  2.90347  2.73739  3.18146  2.89801  2.37887  2.77519  2.98518  4.58477  3.61503
          0.02549  4.07794  4.80029  0.61958  0.77255  0.48576  0.95510
     49   3.25118  5.06649  3.76414  3.23815  4.47390  3.69345  3.99344  4.03400  2.34774  3.51272  4.51164  3.58000  4.18975  3.20715  0.70548  3.32799  3.50550  3.75007  5.47580  4.36108     49 - -
          2.68618  4.42225  2.77519  2.73123  3.46354  2.40513  3.72494  3.29354  2.67741  2.69355  4.24690  2.90347  2.73739  3.18146  2.89801  2.37887  2.77519  2.98518  4.58477  3.61503
          0.02549  4.07794  4.80029  0.61958  0.77255  0.48576  0.95510
     50   2.71591  4.72533  3.34074  2.80896  4.20673  3.44218  3.78532  3.55126  2.31734  3.17308  4.06086  3.20731  3.93436  2.96472  1.59348  2.80627  1.97790  3.22920  5.39621  4.15683     50 - -
          2.68618  4.42225  2.77519  2.73123  3.46354  2.40513  3.72494  3.29354  2.67741  2.69355  4.24690  2.90347  2.73739  3.18146  2.89801  2.37887  2.77519  2.98518  4.58477  3.61503
          0.02549  4.07794  4.80029  0.61958  0.77255  0.48576  0.95510
     51   1.14116  4.18440  3.53919  3.26445  4.31654  2.97971  4.30647  3.66607  3.30638  3.41730  4.26636  3.38066  3.73848  3.59545  3.59836  1.73154  2.75089  3.14562  5.68380  4.47278     51 - -
          2.68618  4.42225  2.77519  2.73123  3.46354  2.40513  3.72494  3.29354  2.67741  2.69355  4.24690  2.90347  2.73739  3.18146  2.89801  2.37887  2.77519  2.98518  4.58477  3.61503
          0.02549  4.07794  4.80029  0.61958  0.77255  0.48576  0.95510
     52   2.84637  5.01065  3.26000  2.65340  4.39629  3.56277  3.63824  3.76587  1.72548  3.28982  4.12858  3.10755  3.95176  2.77647  1.77670  2.86219  2.29749  3.43584  5.42518  4.18287     52 - -
          2.68618  4.42225  2.77519  2.73123  3.46354  2.40513  3.72494  3.29354  2.67741  2.69355  4.24690  2.90347  2.73739  3.18146  2.89801  2.37887  2.77519  2.98518  4.58477  3.61503
          0.02549  4.07794  4.80029  0.61958  0.77255  0.48576  0.95510
     53   3.25118  5.06649  3.76414  3.23815  4.47390  3.69345  3.99344  4.03400  2.34774  3.51272  4.51164  3.58000  4.18975  3.20715  0.70548  3.32799  3.50550  3.75007  5.47580  4.36108     53 - -
          2.68618  4.42225  2.77519  2.73123  3.46354  2.40513  3.72494  3.29354  2.67741  2.69355  4.24690  2.90347  2.73739  3.18146  2.89801  2.37887  2.77519  2.98518  4.58477  3.61503
          0.02549  4.07794  4.80029  0.61958  0.77255  0.48576  0.95510
     54   3.24563  5.01812  3.35067  3.13590  3.44816  3.63799  0.77402  3.98058  2.97424  3.44646  4.50924  3.53501  4.20414  3.50616  3.22519  3.31586  3.55797  3.71199  4.90935  3.39420     54 - -
          2.68618  4.42225  2.77519  2.73123  3.46354  2.40513  3.72494  3.29354  2.67741  2.69355  4.24690  2.90347  2.73739  3.18146  2.89801  2.37887  2.77519  2.98518  4.58477  3.61503
          0.02549  4.07794  4.80029  0.61958  0.77255  0.48576  0.95510
     55   2.83027  5.04425  3.17591  2.60339  4.44618  3.53298  3.63341  3.83965  1.62934  3.34291  4.16899  3.07067  3.93286  2.76611  1.93160  2.19081  3.04339  3.48962  5.46050  4.20057     55 - -
          2.68618  4.42225  2.77519  2.73123  3.46354  2.40513  3.72494  3.29354  2.67741  2.69355  4.24690  2.90347  2.73739  3.18146  2.89801  2.37887  2.77519  2.98518  4.58477  3.61503
          0.02549  4.07794  4.80029  0.61958  0.77255  0.48576  0.95510
     56   2.81348  4.87113  3.32369  2.70333  4.17126  3.57938  3.66433  3.50111  1.78852  3.10659  3.97444  3.14808  3.96023  2.82513  1.83612  2.86730  3.02200  2.39281  5.31965  4.07908     56 - -
          2.68618  4.42225  2.77519  2.73123  3.46354  2.40513  3.72494  3.29354  2.67741  2.69355  4.24690  2.90347  2.73739  3.18146  2.89801  2.37887  2.77519  2.98518  4.58477  3.61503
          0.02549  4.07794  4.80029  0.61958  0.77255  0.48576  0.95510
     57   3.25118  5.06649  3.76414  3.23815  4.47390  3.69345  3.99344  4.03400  2.34774  3.51272  4.51164  3.58000  4.18975  3.20715  0.70548  3.32799  3.50550  3.75007  5.47580  4.36108     57 - -
          2.68618  4.42225  2.77519  2.73123  3.46354  2.40513  3.72494  3.29354  2.67741  2.69355  4.24690  2.90347  2.73739  3.18146  2.89801  2.37887  2.77519  2.98518  4.58477  3.61503
          0.02549  4.07794  4.80029  0.61958  0.77255  0.48576  0.95510
     58   2.62830  4.73102  2.71481  2.57159  4.49040  1.83915  3.98169  4.02103  2.90173  3.61985  4.46329  1.52707  3.84299  3.18862  3.32853  2.69371  3.02557  3.53890  5.73835  4.40189     58 - -
          2.68618  4.42225  2.77519  2.73123  3.46354  2.40513  3.72494  3.29354  2.67741  2.69355  4.24690  2.90347  2.73739  3.18146  2.89801  2.37887  2.77519  2.98518  4.58477  3.61503
          0.02549  4.07794  4.80029  0.61958  0.77255  0.48576  0.95510
     59   2.68636  4.68839  3.11255  2.61855  3.90767  3.49250  3.71676  2.26925  2.02592  2.92558  3.80374  2.39656  3.90728  2.91401  2.80533  2.77502  2.92169  2.95112  5.22241  3.93583     59 - -
          2.68618  4.42225  2.77519  2.73123  3.46354  2.40513  3.72494  3.29354  2.67741  2.69355  4.24690  2.90347  2.73739  3.18146  2.89801  2.37887  2.77519  2.98518  4.58477  3.61503
          0.02549  4.07794  4.80029  0.61958  0.77255  0.48576  0.95510
     60   2.69976  4.96903  2.06943  2.37701  4.21463  3.39699  3.66257  3.62327  2.01958  2.45667  4.05182  2.91010  3.84319  2.81103  2.88388  2.70063  2.93961  3.29211  5.44625  4.08549     60 - -
          2.68618  4.42225  2.77519  2.73123  3.46354  2.40513  3.72494  3.29354  2.67741  2.69355  4.24690  2.90347  2.73739  3.18146  2.89801  2.37887  2.77519  2.98518  4.58477  3.61503
          0.02549  4.07794  4.80029  0.61958  0.77255  0.48576  0.95510
     61   3.25118  5.06649  3.76414  3.23815  4.47390  3.69345  3.99344  4.03400  2.34774  3.51272  4.51164  3.58000  4.18975  3.20715  0.70548  3.32799  3.50550  3.75007  5.47580  4.36108     61 - -
          2.68618  4.42225  2.77519  2.73123  3.46354  2.40513  3.72494  3.29354  2.67741  2.69355  4.24690  2.90347  2.73739  3.18146  2.89801  2.37887  2.77519  2.98518  4.58477  3.61503
          0.02549  4.07794  4.80029  0.61958  0.77255  0.48576  0.95510
     62   2.86771  5.13204  2.76990  2.46489  4.50799  3.42641  3.71239  3.96964  1.67922  3.48837  4.32978  1.73014  3.92218  2.86304  2.64480  2.84781  3.11756  3.59919  5.59168  4.26627     62 - -
          2.68618  4.42225  2.77519  2.73123  3.46354  2.40513  3.72494  3.29354  2.67741  2.69355  4.24690  2.90347  2.73739  3.18146  2.89801  2.37887  2.77519  2.98518  4.58477  3.61503
          0.02549  4.07794  4.80029  0.61958  0.77255  0.48576  0.95510
     63   2.95584  5.17561  3.02670  2.59398  4.54109  3.54806  3.67009  3.96003  1.69820  3.43632  4.29514  3.06932  3.98106  1.56527  2.38449  2.93728  3.16432  3.62068  5.52840  4.26664     63 - -
          2.68618  4.42225  2.77519  2.73123  3.46354  2.40513  3.72494  3.29354  2.67741  2.69355  4.24690  2.90347  2.73739  3.18146  2.89801  2.37887  2.77519  2.98518  4.58477  3.61503
          0.02549  4.07794  4.80029  0.61958  0.77255  0.48576  0.95510
     64   3.37804  4.71145  4.81283  4.31338  1.99768  4.50600  4.48346  2.36048  4.16646  0.93649  2.98181  4.47608  4.72995  4.25272  4.26658  3.87589  3.60495  2.49589  4.71708  3.29522     64 - -
          2.68618  4.42225  2.77519  2.73123  3.46354  2.40513  3.72494  3.29354  2.67741  2.69355  4.24690  2.90347  2.73739  3.18146  2.89801  2.37887  2.77519  2.98518  4.58477  3.61503
          0.02549  4.07794  4.80029  0.61958  0.77255  0.48576  0.95510
     65   2.97330  4.46448  4.40602  4.08014  3.70878  3.93218  4.84910  2.06320  3.95117  2.36297  3.64706  4.23575  4.48463  4.29828  4.14324  3.45233  3.33198  0.80022  5.52643  4.26887     65 - -
          2.68618  4.42225  2.77519  2.73123  3.46354  2.40513  3.72494  3.29354  2.67741  2.69355  4.24690  2.90347  2.73739  3.18146  2.89801  2.37887  2.77519  2.98518  4.58477  3.61503
          0.02549  4.07794  4.80029  0.61958  0.77255  0.48576  0.95510
     66   3.17153  5.13261  3.36045  2.94959  4.56639  3.63318  3.89002  4.00989  0.78775  3.53249  4.48751  3.36318  4.12283  3.07319  2.49292  3.20280  3.41178  3.70779  5.53995  4.38465     66 - -
          2.68618  4.42225  2.77519  2.73123  3.46354  2.40513  3.72494  3.29354  2.67741  2.69355  4.24690  2.90347  2.73739  3.18146  2.89801  2.37887  2.77519  2.98518  4.58477  3.61503
          0.02549  4.07794  4.80029  0.61958  0.77255  0.48576  0.95510
     67   3.25118  5.06649  3.76414  3.23815  4.47390  3.69345  3.99344  4.03400  2.34774  3.51272  4.51164  3.58000  4.18975  3.20715  0.70548  3.32799  3.50550  3.75007  5.47580  4.36108     67 - -
          2.68618  4.42225  2.77519  2.73123  3.46354  2.40513  3.72494  3.29354  2.67741  2.69355  4.24690  2.90347  2.73739  3.18146  2.89801  2.37887  2.77519  2.98518  4.58477  3.61503
          0.02549  4.07794  4.80029  0.61958  0.77255  0.48576  0.95510
     68   3.17931  4.56114  4.68356  4.17657  3.26428  4.36800  4.80943  2.06138  4.00859  1.06077  3.10473  4.41988  4.67310  4.23998  4.17953  3.74799  3.43886  1.61292  5.26440  4.09929     68 - -
          2.68618  4.42225  2.77519  2.73123  3.46354  2.40513  3.72494  3.29354  2.67741  2.69355  4.24690  2.90347  2.73739  3.18146  2.89801  2.37887  2.77519  2.98518  4.58477  3.61503
          0.02549  4.07794  4.80029  0.61958  0.77255  0.48576  0.95510
     69   1.99258  4.35964  3.96468  3.54835  1.51352  3.63476  4.08947  2.67403  3.48061  2.32875  3.48282  3.73364  4.15861  3.73010  3.70869  3.02871  3.07072  2.52957  4.68427  3.21340     69 - -
          2.68618  4.42225  2.77519  2.73123  3.46354  2.40513  3.72494  3.29354  2.67741  2.69355  4.24690  2.90347  2.73739  3.18146  2.89801  2.37887  2.77519  2.98518  4.58477  3.61503
          0.02549  4.07794  4.80029  0.61958  0.77255  0.48576  0.95510
     70   2.87734  4.71070  3.47140  2.93947  3.74532  3.67766  3.85011  3.01628  1.76884  1.63305  3.69004  3.35029  4.08019  3.08299  2.70769  3.02359  3.10536  2.85651  5.18139  3.92563     70 - -
          2.68618  4.42225  2.77519  2.73123  3.46354  2.40513  3.72494  3.29354  2.67741  2.69355  4.24690  2.90347  2.73739  3.18146  2.89801  2.37887  2.77519  2.98518  4.58477  3.61503
          0.02549  4.07794  4.80029  0.61958  0.77255  0.48576  0.95510
     71   2.91013  4.65584  3.52840  3.07177  3.43746  3.75128  3.99266  2.82148  2.78653  1.34697  3.43300  3.47903  4.15842  2.30323  3.06086  3.10659  3.15338  2.76238  5.07254  3.78718     71 - -
          2.68618  4.42225  2.77519  2.73123  3.46354  2.40513  3.72494  3.29354  2.67741  2.69355  4.24690  2.90347  2.73739  3.18146  2.89801  2.37887  2.77519  2.98518  4.58477  3.61503
          0.02549  4.07794  4.80029  0.61958  0.77255  0.48576  0.95510
     72   3.17045  4.46478  4.90502  4.37069  3.43699  4.54185  4.99705  1.48538  4.25967  1.53630  3.23462  4.59134  4.79004  4.45640  4.42182  3.90515  3.41478  1.31533  5.42524  4.27507     72 - -
          2.68618  4.42225  2.77519  2.73123  3.46354  2.40513  3.72494  3.29354  2.67741  2.69355  4.24690  2.90347  2.73739  3.18146  2.89801  2.37887  2.77519  2.98518  4.58477  3.61503
          0.02549  4.07794  4.80029  0.61958  0.77255  0.48576  0.95510
     73   3.22045  4.56090  4.59677  4.11928  1.75994  4.22601  3.80463  2.77178  3.95191  1.62370  3.36081  4.08965  4.52726  4.02663  4.02968  3.55480  3.44301  2.74794  2.10039  2.40242     73 - -
          2.68618  4.42225  2.77519  2.73123  3.46354  2.40513  3.72494  3.29354  2.67741  2.69355  4.24690  2.90347  2.73739  3.18146  2.89801  2.37887  2.77519  2.98518  4.58477  3.61503
          0.02549  4.07794  4.80029  0.61958  0.77255  0.48576  0.95510
     74   2.67302  4.75691  2.99005  2.61299  4.17675  3.36458  3.79072  3.56213  2.49479  3.17747  4.06695  3.07373  3.88383  1.75997  2.84456  2.73918  2.00130  3.23383  5.44000  4.13582     74 - -
          2.68618  4.42225  2.77519  2.73123  3.46354  2.40513  3.72494  3.29354  2.67741  2.69355  4.24690  2.90347  2.73739  3.18146  2.89801  2.37887  2.77519  2.98518  4.58477  3.61503
          0.02549  4.07794  4.80029  0.61958  0.77255  0.48576  0.95510
     75   2.87481  5.22237  2.53589  1.38902  4.38023  3.37333  2.43822  3.98824  2.51716  3.50970  4.35550  2.87326  3.89633  2.89319  2.94673  2.82713  3.12861  3.62152  5.59048  4.17246     75 - -
          2.68618  4.42225  2.77519  2.73123  3.46354  2.40513  3.72494  3.29354  2.67741  2.69355  4.24690  2.90347  2.73739  3.18146  2.89801  2.37887  2.77519  2.98518  4.58477  3.61503
          0.02549  4.07794  4.80029  0.61958  0.77255  0.48576  0.95510
     76   2.68948  4.68600  3.14785  2.62764  3.75327  3.51137  2.66968  2.48992  2.45349  2.87406  3.76602  3.10102  3.91024  2.15409  2.81250  2.77615  2.91788  2.99013  5.11301  3.77894     76 - -
          2.68618  4.42225  2.77519  2.73123  3.46354  2.40513  3.72494  3.29354  2.67741  2.69355  4.24690  2.90347  2.73739  3.18146  2.89801  2.37887  2.77519  2.98518  4.58477  3.61503
          0.02549  4.07794  4.80029  0.61958  0.77255  0.48576  0.95510
     77   2.89649  4.58239  3.61018  3.14602  3.07417  3.74891  2.45163  2.91583  2.88738  1.40271  3.53380  3.50258  4.15693  3.34238  3.15251  3.09821  3.13986  2.79339  4.67461  3.20102     77 - -
          2.68618  4.42225  2.77519  2.73123  3.46354  2.40513  3.72494  3.29354  2.67741  2.69355  4.24690  2.90347  2.73739  3.18146  2.89801  2.37887  2.77519  2.98518  4.58477  3.61503
          0.02549  4.07794  4.80029  0.61958  0.77255  0.48576  0.95510
     78   2.50381  4.61851  2.81704  2.57606  4.42922  2.17707  3.91836  3.89823  2.81139  3.49367  4.30541  1.92113  3.78493  3.10311  3.25172  1.92658  2.89337  3.41199  5.68394  4.35281     78 - -
          2.68618  4.42225  2.77519  2.73123  3.46354  2.40513  3.72494  3.29354  2.67741  2.69355  4.24690  2.90347  2.73739  3.18146  2.89801  2.37887  2.77519  2.98518  4.58477  3.61503
          0.02549  4.07794  4.80029  0.61958  0.77255  0.48576  0.95510
     79   2.90835  4.62648  3.73453  3.16049  3.52633  3.75931  3.95310  2.86580  2.61361  1.38052  3.51192  3.52197  4.15448  3.23973  2.09548  3.11564  3.14386  2.76546  5.07655  3.82228     79 - -
          2.68618  4.42225  2.77519  2.73123  3.46354  2.40513  3.72494  3.29354  2.67741  2.69355  4.24690  2.90347  2.73739  3.18146  2.89801  2.37887  2.77519  2.98518  4.58477  3.61503
          0.02549  4.07794  4.80029  0.61958  0.77255  0.48576  0.95510
     80   2.85445  5.36694  1.83204  1.61453  4.68413  3.28141  3.73841  4.18113  2.66922  3.68660  4.49998  2.75396  3.84769  2.88679  3.22546  2.08492  3.12736  3.75842  5.85097  4.38458     80 - -
          2.68618  4.42225  2.77519  2.73123  3.46354  2.40513  3.72494  3.29354  2.67741  2.69355  4.24690  2.90347  2.73739  3.18146  2.89801  2.37887  2.77519  2.98518  4.58477  3.61503
          0.02549  4.07794  4.80029  0.61958  0.77255  0.48576  0.95510
     81   2.93449  4.34554  4.42614  3.85815  2.92961  4.06048  4.20894  1.88116  3.67951  1.52219  3.08073  4.03433  4.37201  3.88060  3.82336  3.37288  3.16295  2.33405  2.39477  3.32482     81 - -
          2.68618  4.42225  2.77519  2.73123  3.46354  2.40513  3.72494  3.29354  2.67741  2.69355  4.24690  2.90347  2.73739  3.18146  2.89801  2.37887  2.77519  2.98518  4.58477  3.61503
          0.02549  4.07794  4.80029  0.61958  0.77255  0.48576  0.95510
     82   2.97439  5.48224  1.22460  2.16344  4.79965  3.25093  3.83549  4.36788  2.87334  3.87993  4.74146  1.96208  3.88845  3.01175  3.46798  2.87174  3.28131  3.93103  6.00452  4.49795     82 - -
          2.68618  4.42225  2.77519  2.73123  3.46354  2.40513  3.72494  3.29354  2.67741  2.69355  4.24690  2.90347  2.73739  3.18146  2.89801  2.37887  2.77519  2.98518  4.58477  3.61503
          0.02549  4.07794  4.80029  0.61958  0.77255  0.48576  0.95510
     83   2.10167  4.55410  3.25631  2.74144  3.88488  3.45104  3.80663  3.05265  1.93490  2.86792  3.77171  3.17849  3.90866  3.01912  2.93234  2.74894  2.89075  2.19980  5.24257  3.97637     83 - -
          2.68618  4.42225  2.77519  2.73123  3.46354  2.40513  3.72494  3.29354  2.67741  2.69355  4.24690  2.90347  2.73739  3.18146  2.89801  2.37887  2.77519  2.98518  4.58477  3.61503
          0.02549  4.07794  4.80029  0.61958  0.77255  0.48576  0.95510
     84   2.69976  4.96903  2.06943  2.37701  4.21463  3.39699  3.66257  3.62327  2.01958  2.45667  4.05182  2.91010  3.84319  2.81103  2.88388  2.70063  2.93961  3.29211  5.44625  4.08549     84 - -
          2.68618  4.42225  2.77519  2.73123  3.46354  2.40513  3.72494  3.29354  2.67741  2.69355  4.24690  2.90347  2.73739  3.18146  2.89801  2.37887  2.77519  2.98518  4.58477  3.61503
          0.02549  4.07794  4.80029  0.61958  0.77255  0.48576  0.95510
     85   2.63900  4.82953  2.78755  1.97501  4.22536  3.32984  3.72735  3.62504  2.54291  3.23828  4.06708  2.94438  2.61686  2.88926  2.98893  2.67094  2.07856  3.27034  5.47441  4.13415     85 - -
          2.68618  4.42225  2.77519  2.73123  3.46354  2.40513  3.72494  3.29354  2.67741  2.69355  4.24690  2.90347  2.73739  3.18146  2.89801  2.37887  2.77519  2.98518  4.58477  3.61503
          0.02549  4.07794  4.80029  0.61958  0.77255  0.48576  0.95510
     86   2.86340  5.41162  1.84743  1.75047  4.70753  3.29579  3.71919  4.21064  2.61634  3.69645  4.50348  2.75266  3.84884  1.95966  3.15557  2.77379  3.12623  3.78436  5.84679  4.38082     86 - -
          2.68618  4.42225  2.77519  2.73123  3.46354  2.40513  3.72494  3.29354  2.67741  2.69355  4.24690  2.90347  2.73739  3.18146  2.89801  2.37887  2.77519  2.98518  4.58477  3.61503
          0.02549  4.07794  4.80029  0.61958  0.77255  0.48576  0.95510
     87   2.72737  5.04291  2.71124  1.94054  4.35826  3.37940  3.66523  3.78633  2.40956  3.33957  4.15472  2.89183  3.84464  2.05327  2.83973  2.71244  2.30327  3.42401  5.53060  4.16985     87 - -
          2.68618  4.42225  2.77519  2.73123  3.46354  2.40513  3.72494  3.29354  2.67741  2.69355  4.24690  2.90347  2.73739  3.18146  2.89801  2.37887  2.77519  2.98518  4.58477  3.61503
          0.18674  4.07794  1.87471  0.61958  0.77255  0.48576  0.95510
     88   0.94593  4.21630  3.51190  3.30530  4.10072  3.03956  4.32161  3.23351  3.32281  3.11289  4.13930  3.44265  3.78336  3.65950  3.57006  2.56613  2.84685  2.87951  5.52303  4.32865     88 - -
          2.68618  4.42225  2.77519  2.73123  3.46354  2.40513  3.72494  3.29354  2.67741  2.69355  4.24690  2.90347  2.73739  3.18146  2.89801  2.37887  2.77519  2.98518  4.58477  3.61503
          0.02989  3.92109  4.64343  0.61958  0.77255  0.40183  1.10593
     89   3.26072  4.56800  4.88591  4.37114  3.31175  4.57061  4.97533  1.16999  4.20502  1.40779  3.13598  4.61008  4.80997  4.41842  4.35809  3.95373  3.50541  1.88499  5.35313  4.18689     89 - -
          2.68618  4.42225  2.77519  2.73123  3.46354  2.40513  3.72494  3.29354  2.67741  2.69355  4.24690  2.90347  2.73739  3.18146  2.89801  2.37887  2.77519  2.98518  4.58477  3.61503
          0.02549  4.07794  4.80029  0.61958  0.77255  0.48576  0.95510
     90   2.47559  2.66422  3.42739  2.89726  3.85947  3.29978  3.88557  3.23664  2.71472  2.92394  3.79068  3.24715  3.84312  3.13485  2.25428  1.89023  2.81179  2.91580  5.22052  3.97425     90 - -
          2.68618  4.42225  2.77519  2.73123  3.46354  2.40513  3.72494  3.29354  2.67741  2.69355  4.24690  2.90347  2.73739  3.18146  2.89801  2.37887  2.77519  2.98518  4.58477  3.61503
          0.02549  4.07794  4.80029  0.61958  0.77255  0.48576  0.95510
     91   2.72168  4.50856  3.37256  2.90868  2.08636  2.48898  2.54044  3.09458  2.87994  2.73417  3.66938  3.30073  4.00768  3.20067  3.23175  2.87893  2.97748  2.85844  4.58407  3.06631     91 - -
          2.68618  4.42225  2.77519  2.73123  3.46354  2.40513  3.72494  3.29354  2.67741  2.69355  4.24690  2.90347  2.73739  3.18146  2.89801  2.37887  2.77519  2.98518  4.58477  3.61503
          0.02549  4.07794  4.80029  0.61958  0.77255  0.48576  0.95510
     92   3.11536  4.57035  4.24261  3.76054  2.65674  4.09867  3.98488  2.62990  3.56274  1.18897  3.29405  3.95204  4.43495  3.82418  3.74737  3.44196  3.35034  2.61268  4.37484  2.03483     92 - -
          2.68618  4.42225  2.77519  2.73123  3.46354  2.40513  3.72494  3.29354  2.67741  2.69355  4.24690  2.90347  2.73739  3.18146  2.89801  2.37887  2.77519  2.98518  4.58477  3.61503
          0.02549  4.07794  4.80029  0.61958  0.77255  0.48576  0.95510
     93   3.37206  4.71034  4.72030  4.26101  1.34097  4.42000  4.19706  2.48600  4.10704  1.36754  3.14011  4.34336  4.68867  4.19948  4.20595  3.79458  3.60594  2.57414  4.41647  2.86065     93 - -
          2.68618  4.42225  2.77519  2.73123  3.46354  2.40513  3.72494  3.29354  2.67741  2.69355  4.24690  2.90347  2.73739  3.18146  2.89801  2.37887  2.77519  2.98518  4.58477  3.61503
          0.02549  4.07794  4.80029  0.61958  0.77255  0.48576  0.95510
     94   2.90764  4.90254  2.84351  2.75229  4.29987  3.33300  4.10705  4.05992  3.03103  3.68457  4.64231  0.83979  3.99709  3.38421  3.38923  2.96951  3.29876  3.66098  5.58233  4.23659     94 - -
          2.68618  4.42225  2.77519  2.73123  3.46354  2.40513  3.72494  3.29354  2.67741  2.69355  4.24690  2.90347  2.73739  3.18146  2.89801  2.37887  2.77519  2.98518  4.58477  3.61503
          0.02549  4.07794  4.80029  0.61958  0.77255  0.48576  0.95510
     95   2.90708  5.16051  3.16234  2.60367  4.56658  3.56967  3.62229  3.95802  1.68592  3.42226  4.24902  2.28692  3.96028  2.74885  1.73733  2.88879  3.10293  3.60328  5.50283  4.25250     95 - -
          2.68618  4.42225  2.77519  2.73123  3.46354  2.40513  3.72494  3.29354  2.67741  2.69355  4.24690  2.90347  2.73739  3.18146  2.89801  2.37887  2.77519  2.98518  4.58477  3.61503
          0.02549  4.07794  4.80029  0.61958  0.77255  0.48576  0.95510
     96   3.25118  5.06649  3.76414  3.23815  4.47390  3.69345  3.99344  4.03400  2.34774  3.51272  4.51164  3.58000  4.18975  3.20715  0.70548  3.32799  3.50550  3.75007  5.47580  4.36108     96 - -
          2.68618  4.42225  2.77519  2.73123  3.46354  2.40513  3.72494  3.29354  2.67741  2.69355  4.24690  2.90347  2.73739  3.18146  2.89801  2.37887  2.77519  2.98518  4.58477  3.61503
          0.02549  4.07794  4.80029  0.61958  0.77255  0.48576  0.95510
     97   2.94078  4.69093  3.65625  3.58416  4.71339  0.47240  4.68732  4.36748  3.79310  3.99429  4.97507  3.82122  4.08834  4.10134  4.00221  3.11934  3.43800  3.85609  5.74961  4.82384     97 - -
          2.68618  4.42225  2.77519  2.73123  3.46354  2.40513  3.72494  3.29354  2.67741  2.69355  4.24690  2.90347  2.73739  3.18146  2.89801  2.37887  2.77519  2.98518  4.58477  3.61503
          0.02549  4.07794  4.80029  0.61958  0.77255  0.48576  0.95510
     98   3.73130  4.94277  4.70412  4.41036  1.28870  4.45840  3.49534  3.40897  4.25175  2.72464  4.00030  4.12702  4.76298  4.19511  4.26714  3.83205  3.95160  3.33654  3.62639  1.07257     98 - -
          2.68618  4.42225  2.77519  2.73123  3.46354  2.40513  3.72494  3.29354  2.67741  2.69355  4.24690  2.90347  2.73739  3.18146  2.89801  2.37887  2.77519  2.98518  4.58477  3.61503
          0.02549  4.07794  4.80029  0.61958  0.77255  0.48576  0.95510
     99   2.30798  4.24529  3.44876  3.12983  4.23636  3.03981  4.19413  3.58720  3.13725  3.32439  4.18082  3.32827  3.76083  3.46202  3.45275  1.61408  1.47418  3.11583  5.59713  4.36497     99 - -
          2.68618  4.42225  2.77519  2.73123  3.46354  2.40513  3.72494  3.29354  2.67741  2.69355  4.24690  2.90347  2.73739  3.18146  2.89801  2.37887  2.77519  2.98518  4.58477  3.61503
          0.02549  4.07794  4.80029  0.61958  0.77255  0.48576  0.95510
    100   3.73130  4.94277  4.70412  4.41036  1.28870  4.45840  3.49534  3.40897  4.25175  2.72464  4.00030  4.12702  4.76298  4.19511  4.26714  3.83205  3.95160  3.33654  3.62639  1.07257    100 - -
          2.68618  4.42225  2.77519  2.73123  3.46354  2.40513  3.72494  3.29354  2.67741  2.69355  4.24690  2.90347  2.73739  3.18146  2.89801  2.37887  2.77519  2.98518  4.58477  3.61503
          0.02549  4.07794  4.80029  0.61958  0.77255  0.48576  0.95510
    101   2.14954  4.31706  4.40653  3.88645  3.58011  4.06304  4.61984  1.46213  3.79165  2.27252  3.43912  4.11985  4.46270  4.06345  4.02525  3.41530  3.16036  1.45265  5.33136  4.12598    101 - -
          2.68665  4.42321  2.77403  2.73117  3.46344  2.40535  3.72590  3.29183  2.67788  2.69353  4.24555  2.90322  2.73784  3.18162  2.89896  2.37947  2.77509  2.98483  4.58573  3.61231
          0.25676  1.52226  4.80029  3.01194  0.05045  0.48576  0.95510
    102   2.90826  5.45284  1.76192  1.56828  4.76768  2.25608  3.76721  4.27694  2.73816  3.77321  4.59825  2.73729  3.86120  2.92211  3.31586  2.81060  3.18853  3.84614  5.93336  4.44786    131 - -
          2.68618  4.42225  2.77519  2.73123  3.46354  2.40513  3.72494  3.29354  2.67741  2.69355  4.24690  2.90347  2.73739  3.18146  2.89801  2.37887  2.77519  2.98518  4.58477  3.61503
          0.02549  4.07794  4.80029  0.61958  0.77255  0.48576  0.95510
    103   2.63137  4.64206  2.16443  2.56635  2.66966  3.42369  3.74693  3.20318  2.65950  2.88895  3.78310  3.05521  3.87650  2.97154  3.09867  2.72217  2.28716  2.93401  5.16914  3.81841    132 - -
          2.68618  4.42225  2.77519  2.73123  3.46354  2.40513  3.72494  3.29354  2.67741  2.69355  4.24690  2.90347  2.73739  3.18146  2.89801  2.37887  2.77519  2.98518  4.58477  3.61503
          0.02549  4.07794  4.80029  0.61958  0.77255  0.48576  0.95510
    104   3.03221  5.62623  1.20074  1.62693  4.90959  3.25766  3.83165  4.44019  2.88297  3.93648  4.80368  2.71993  3.89691  3.00368  3.49823  2.90269  3.32777  4.00738  6.08290  4.56325    133 - -
          2.68618  4.42225  2.77519  2.73123  3.46354  2.40513  3.72494  3.29354  2.67741  2.69355  4.24690  2.90347  2.73739  3.18146  2.89801  2.37887  2.77519  2.98518  4.58477  3.61503
          0.02549  4.07794  4.80029  0.61958  0.77255  0.48576  0.95510
    105   3.39328  4.79737  4.51863  4.16417  3.22639  4.24088  4.75588  2.44644  3.92999  0.65799  3.19361  4.41970  4.64393  4.24868  4.07048  3.84300  3.67987  2.53623  5.17523  3.94440    134 - -
          2.68618  4.42225  2.77519  2.73123  3.46354  2.40513  3.72494  3.29354  2.67741  2.69355  4.24690  2.90347  2.73739  3.18146  2.89801  2.37887  2.77519  2.98518  4.58477  3.61503
          0.02549  4.07794  4.80029  0.61958  0.77255  0.48576  0.95510
    106   3.22358  5.36826  0.66277  2.48702  4.77599  3.37828  4.12990  4.41376  3.25563  3.98721  4.97451  3.05195  4.04598  3.37267  3.79620  3.16595  3.56814  4.03255  5.90323  4.62101    135 - -
          2.68618  4.42225  2.77519  2.73123  3.46354  2.40513  3.72494  3.29354  2.67741  2.69355  4.24690  2.90347  2.73739  3.18146  2.89801  2.37887  2.77519  2.98518  4.58477  3.61503
          0.02549  4.07794  4.80029  0.61958  0.77255  0.48576  0.95510
    107   2.75882  5.03458  2.52812  1.48907  4.47905  3.28450  3.78919  3.93348  2.65144  3.51229  4.35114  2.87735  3.85616  2.95600  3.11780  1.87061  3.06227  3.53736  5.69499  4.30563    136 - -
          2.68618  4.42225  2.77519  2.73123  3.46354  2.40513  3.72494  3.29354  2.67741  2.69355  4.24690  2.90347  2.73739  3.18146  2.89801  2.37887  2.77519  2.98518  4.58477  3.61503
          0.02549  4.07794  4.80029  0.61958  0.77255  0.48576  0.95510
    108   2.90941  4.77584  3.33484  2.87629  3.20885  3.65153  3.69854  3.35837  1.93537  2.94573  3.90649  3.28415  4.06955  3.08832  2.80619  3.00266  3.13919  3.12222  4.70853  1.63207    137 - -
          2.68618  4.42225  2.77519  2.73123  3.46354  2.40513  3.72494  3.29354  2.67741  2.69355  4.24690  2.90347  2.73739  3.18146  2.89801  2.37887  2.77519  2.98518  4.58477  3.61503
          0.02549  4.07794  4.80029  0.61958  0.77255  0.48576  0.95510
    109   2.78307  4.41866  3.74158  3.17025  3.44085  3.78317  4.01801  2.02050  2.25698  1.73916  3.35806  3.54664  4.14412  3.34486  3.19321  3.06786  3.01324  2.35897  5.02670  3.80884    138 - -
          2.68618  4.42225  2.77519  2.73123  3.46354  2.40513  3.72494  3.29354  2.67741  2.69355  4.24690  2.90347  2.73739  3.18146  2.89801  2.37887  2.77519  2.98518  4.58477  3.61503
          0.02549  4.07794  4.80029  0.61958  0.77255  0.48576  0.95510
    110   3.17153  5.13261  3.36045  2.94959  4.56639  3.63318  3.89002  4.00989  0.78775  3.53249  4.48751  3.36318  4.12283  3.07319  2.49292  3.20280  3.41178  3.70779  5.53995  4.38465    139 - -
          2.68618  4.42225  2.77519  2.73123  3.46354  2.40513  3.72494  3.29354  2.67741  2.69355  4.24690  2.90347  2.73739  3.18146  2.89801  2.37887  2.77519  2.98518  4.58477  3.61503
          0.02549  4.07794  4.80029  0.61958  0.77255  0.48576  0.95510
    111   2.82161  4.88312  1.63967  2.52998  3.93461  3.44795  3.86121  3.26409  2.79150  1.93268  3.96004  3.05096  3.96092  3.07950  3.24498  2.87532  3.09403  3.04544  5.38013  4.00573    140 - -
          2.68618  4.42225  2.77519  2.73123  3.46354  2.40513  3.72494  3.29354  2.67741  2.69355  4.24690  2.90347  2.73739  3.18146  2.89801  2.37887  2.77519  2.98518  4.58477  3.61503
          0.02549  4.07794  4.80029  0.61958  0.77255  0.48576  0.95510
    112   1.47677  4.76806  2.75266  1.91826  4.27355  3.28844  3.86095  3.58150  2.72221  3.28563  4.16416  3.00638  3.86537  3.05238  3.14646  2.72686  2.99438  3.23670  5.56502  4.24042    141 - -
          2.68618  4.42225  2.77519  2.73123  3.46354  2.40513  3.72494  3.29354  2.67741  2.69355  4.24690  2.90347  2.73739  3.18146  2.89801  2.37887  2.77519  2.98518  4.58477  3.61503
          0.02549  4.07794  4.80029  0.61958  0.77255  0.48576  0.95510
    113   2.68190  4.39297  3.74560  3.29151  3.56948  3.56762  4.18354  2.58429  3.14154  1.83687  3.52497  3.59121  4.09292  3.52056  3.42316  2.94811  1.57447  2.42625  5.19183  3.94355    142 - -
          2.68618  4.42225  2.77519  2.73123  3.46354  2.40513  3.72494  3.29354  2.67741  2.69355  4.24690  2.90347  2.73739  3.18146  2.89801  2.37887  2.77519  2.98518  4.58477  3.61503
          0.02549  4.07794  4.80029  0.61958  0.77255  0.48576  0.95510
    114   2.75304  4.97547  2.62472  1.42346  4.38303  3.32551  3.78665  3.72593  2.61405  3.37639  4.24251  2.92296  3.87201  2.95444  3.05576  2.76096  2.20566  3.37812  5.62099  4.26073    143 - -
          2.68618  4.42225  2.77519  2.73123  3.46354  2.40513  3.72494  3.29354  2.67741  2.69355  4.24690  2.90347  2.73739  3.18146  2.89801  2.37887  2.77519  2.98518  4.58477  3.61503
          0.02549  4.07794  4.80029  0.61958  0.77255  0.48576  0.95510
    115   2.61959  4.57436  3.15745  2.66364  3.79912  3.45225  3.75604  2.42513  2.57757  2.83221  3.72617  3.12318  3.88947  2.17066  2.95561  2.20380  2.87620  2.88039  5.16785  3.88100    144 - -
          2.68618  4.42225  2.77519  2.73123  3.46354  2.40513  3.72494  3.29354  2.67741  2.69355  4.24690  2.90347  2.73739  3.18146  2.89801  2.37887  2.77519  2.98518  4.58477  3.61503
          0.02549  4.07794  4.80029  0.61958  0.77255  0.48576  0.95510
    116   2.94191  5.54540  1.72932  1.54826  4.83291  3.26572  3.76820  4.35793  2.75109  3.83579  4.66272  2.01441  3.86552  2.92266  3.34048  2.82755  3.22057  3.91752  5.98746  4.47934    145 - -
          2.68648  4.42255  2.77549  2.73102  3.46383  2.40542  3.72524  3.29206  2.67674  2.69384  4.24719  2.90316  2.73769  3.18176  2.89830  2.37845  2.77549  2.98548  4.58506  3.61410
          0.25676  1.52226  4.80029  1.90476  0.16118  0.48576  0.95510
    117   2.81136  4.42288  3.96945  3.50690  3.41076  3.76084  4.31248  2.42491  3.33424  1.26223  3.32960  3.78757  4.23393  3.69001  3.58032  3.14005  2.20072  2.33324  5.14858  3.93277    155 - -
          2.68618  4.42225  2.77519  2.73123  3.46354  2.40513  3.72494  3.29354  2.67741  2.69355  4.24690  2.90347  2.73739  3.18146  2.89801  2.37887  2.77519  2.98518  4.58477  3.61503
          0.02549  4.07794  4.80029  0.61958  0.77255  0.48576  0.95510
    118   3.33151  4.69553  4.77779  4.22867  3.07958  4.51612  4.80349  2.24753  4.03373  0.97814  1.87511  4.50696  4.72283  4.20816  4.17383  3.87376  3.55762  2.38807  5.15468  4.05963    156 - -
          2.68618  4.42225  2.77519  2.73123  3.46354  2.40513  3.72494  3.29354  2.67741  2.69355  4.24690  2.90347  2.73739  3.18146  2.89801  2.37887  2.77519  2.98518  4.58477  3.61503
          0.02549  4.07794  4.80029  0.61958  0.77255  0.48576  0.95510
    119   2.97953  5.19898  3.10594  2.62806  4.58933  3.57867  3.65629  3.99238  1.37940  3.45213  4.30760  3.09291  3.99481  1.91282  2.31589  2.95841  3.17733  3.65161  5.52770  4.28411    157 - -
          2.68618  4.42225  2.77519  2.73123  3.46354  2.40513  3.72494  3.29354  2.67741  2.69355  4.24690  2.90347  2.73739  3.18146  2.89801  2.37887  2.77519  2.98518  4.58477  3.61503
          0.02549  4.07794  4.80029  0.61958  0.77255  0.48576  0.95510
    120   2.89976  5.25852  2.65388  1.53356  4.60919  3.42162  3.69640  4.03831  1.69998  3.53948  4.37339  2.91340  3.91378  2.83739  2.69300  2.84990  3.13548  3.66480  5.66064  4.31975    158 - -
          2.68618  4.42225  2.77519  2.73123  3.46354  2.40513  3.72494  3.29354  2.67741  2.69355  4.24690  2.90347  2.73739  3.18146  2.89801  2.37887  2.77519  2.98518  4.58477  3.61503
          0.02549  4.07794  4.80029  0.61958  0.77255  0.48576  0.95510
    121   3.21598  4.53555  4.87460  4.31716  2.16456  4.46495  4.67893  1.56384  4.18548  1.30451  2.97271  4.49655  4.68443  4.27635  4.27982  3.80602  3.44054  2.18137  4.98641  3.75287    159 - -
          2.68618  4.42225  2.77519  2.73123  3.46354  2.40513  3.72494  3.29354  2.67741  2.69355  4.24690  2.90347  2.73739  3.18146  2.89801  2.37887  2.77519  2.98518  4.58477  3.61503
          0.02549  4.07794  4.80029  0.61958  0.77255  0.48576  0.95510
    122   3.39328  4.79737  4.51863  4.16417  3.22639  4.24088  4.75588  2.44644  3.92999  0.65799  3.19361  4.41970  4.64393  4.24868  4.07048  3.84300  3.67987  2.53623  5.17523  3.94440    160 - -
          2.68618  4.42225  2.77519  2.73123  3.46354  2.40513  3.72494  3.29354  2.67741  2.69355  4.24690  2.90347  2.73739  3.18146  2.89801  2.37887  2.77519  2.98518  4.58477  3.61503
          0.02549  4.07794  4.80029  0.61958  0.77255  0.48576  0.95510
    123   2.68007  4.96041  2.64058  1.76908  4.38242  3.30227  3.72622  3.82904  2.55885  3.39562  4.20833  2.88369  2.57602  2.87824  3.03038  2.09553  2.96417  3.43783  5.59257  4.21817    161 - -
          2.68618  4.42225  2.77519  2.73123  3.46354  2.40513  3.72494  3.29354  2.67741  2.69355  4.24690  2.90347  2.73739  3.18146  2.89801  2.37887  2.77519  2.98518  4.58477  3.61503
          0.18599  4.07794  1.87876  0.61958  0.77255  0.48576  0.95510
    124   2.75070  4.57894  3.10980  2.03770  2.02640  3.52520  3.77112  2.97255  2.81681  2.59259  3.63449  3.20522  3.97754  3.14731  3.18463  2.88993  3.00565  2.78640  4.79114  3.33081    162 - -
          2.68618  4.42225  2.77519  2.73123  3.46354  2.40513  3.72494  3.29354  2.67741  2.69355  4.24690  2.90347  2.73739  3.18146  2.89801  2.37887  2.77519  2.98518  4.58477  3.61503
          0.02986  3.92181  4.64416  0.61958  0.77255  0.63600  0.75376
    125   3.01705  4.98298  3.19634  2.80846  4.38067  3.50131  3.78640  3.81301  0.97277  3.36728  4.32600  3.23079  3.99810  2.97502  2.44090  3.05575  3.26661  3.51798  5.41500  4.23483    163 - -
          2.68618  4.42225  2.77519  2.73123  3.46354  2.40513  3.72494  3.29354  2.67741  2.69355  4.24690  2.90347  2.73739  3.18146  2.89801  2.37887  2.77519  2.98518  4.58477  3.61503
          0.02986  3.92181  4.64416  0.61958  0.77255  0.63600  0.75376
    126   3.21053  4.65812  4.26870  3.90867  3.15448  4.04482  4.54891  2.36111  3.67594  0.81678  3.16184  4.17937  4.47162  4.03246  3.84398  3.62127  3.50250  2.41127  5.05177  3.78652    164 - -
          2.68618  4.42225  2.77519  2.73123  3.46354  2.40513  3.72494  3.29354  2.67741  2.69355  4.24690  2.90347  2.73739  3.18146  2.89801  2.37887  2.77519  2.98518  4.58477  3.61503
          0.02986  3.92181  4.64416  0.61958  0.77255  0.63600  0.75376
    127   2.90695  5.02854  3.21193  2.66471  4.37214  3.54420  3.60681  3.80044  1.99159  3.28152  4.16072  3.10051  3.95045  2.02601  1.59842  2.91642  3.10739  3.48627  5.37856  4.14599    165 - -
          2.68631  4.41963  2.77533  2.73136  3.46367  2.40526  3.72508  3.29367  2.67706  2.69319  4.24703  2.90360  2.73753  3.18159  2.89814  2.37900  2.77480  2.98531  4.58490  3.61516
          0.30749  1.36613  4.64416  1.19863  0.35897  0.40212  1.10533
    128   2.73232  5.00409  1.69721  2.33004  4.54433  3.22451  3.84520  4.04109  2.80199  3.61883  4.45460  2.86269  3.84099  3.02111  3.32110  1.57799  3.06990  3.60299  5.78505  4.36886    170 - -
          2.68618  4.42225  2.77519  2.73123  3.46354  2.40513  3.72494  3.29354  2.67741  2.69355  4.24690  2.90347  2.73739  3.18146  2.89801  2.37887  2.77519  2.98518  4.58477  3.61503
          0.02549  4.07794  4.80029  0.61958  0.77255  0.48576  0.95510
    129   2.82070  4.53350  3.36130  2.22072  3.66882  3.70155  4.05930  1.50365  2.96677  2.50366  3.59243  3.42595  4.13701  3.34523  3.30354  3.06315  3.07564  2.31999  5.23150  3.96856    171 - -
          2.68618  4.42225  2.77519  2.73123  3.46354  2.40513  3.72494  3.29354  2.67741  2.69355  4.24690  2.90347  2.73739  3.18146  2.89801  2.37887  2.77519  2.98518  4.58477  3.61503
          0.02549  4.07794  4.80029  0.61958  0.77255  0.48576  0.95510
    130   2.73320  5.14073  2.06389  2.28257  4.48581  3.33224  3.67284  3.95247  1.86438  3.47505  4.27011  2.83308  3.82592  2.80721  2.95225  2.13420  2.98928  3.55026  5.63828  4.23599    172 - -
          2.68618  4.42225  2.77519  2.73123  3.46354  2.40513  3.72494  3.29354  2.67741  2.69355  4.24690  2.90347  2.73739  3.18146  2.89801  2.37887  2.77519  2.98518  4.58477  3.61503
          0.02549  4.07794  4.80029  0.61958  0.77255  0.48576  0.95510
    131   2.77956  5.26031  1.86801  1.84158  4.57348  3.33449  3.66859  4.05292  2.47542  3.55017  4.34167  2.80320  3.83281  2.79929  2.26268  2.71834  3.02807  3.64101  5.69836  4.27712    173 - -
          2.68618  4.42225  2.77519  2.73123  3.46354  2.40513  3.72494  3.29354  2.67741  2.69355  4.24690  2.90347  2.73739  3.18146  2.89801  2.37887  2.77519  2.98518  4.58477  3.61503
          0.02549  4.07794  4.80029  0.61958  0.77255  0.48576  0.95510
    132   2.91732  5.33577  1.33533  2.24063  4.41526  3.31321  2.37325  4.14533  2.72908  3.65873  4.51296  2.80933  3.89121  2.95961  3.25588  2.84338  3.19511  3.75260  5.68550  4.19768    174 - -
          2.68618  4.42225  2.77519  2.73123  3.46354  2.40513  3.72494  3.29354  2.67741  2.69355  4.24690  2.90347  2.73739  3.18146  2.89801  2.37887  2.77519  2.98518  4.58477  3.61503
          0.02549  4.07794  4.80029  0.61958  0.77255  0.48576  0.95510
    133   2.71807  5.00032  2.79604  2.41906  4.40498  3.37437  3.67964  3.84812  1.79457  3.38468  4.19436  2.25210  3.85154  2.82026  2.75746  2.13377  2.97678  3.46420  5.54258  4.19973    175 - -
          2.68618  4.42225  2.77519  2.73123  3.46354  2.40513  3.72494  3.29354  2.67741  2.69355  4.24690  2.90347  2.73739  3.18146  2.89801  2.37887  2.77519  2.98518  4.58477  3.61503
          0.02549  4.07794  4.80029  0.61958  0.77255  0.48576  0.95510
    134   2.67868  4.41503  2.51896  2.92979  2.51743  3.61273  3.89305  2.66946  2.94251  2.49103  3.49128  3.34689  4.02151  3.23834  3.31041  2.89787  2.92673  1.89824  4.93094  3.59907    176 - -
          2.68618  4.42225  2.77519  2.73123  3.46354  2.40513  3.72494  3.29354  2.67741  2.69355  4.24690  2.90347  2.73739  3.18146  2.89801  2.37887  2.77519  2.98518  4.58477  3.61503
          0.02549  4.07794  4.80029  0.61958  0.77255  0.48576  0.95510
    135   2.64926  4.25359  3.88491  3.36159  3.50104  3.65740  4.17209  1.88593  3.27467  2.41376  3.44499  3.64899  4.11780  3.57180  3.55660  2.07170  2.93929  1.75910  5.07342  3.84927    177 - -
          2.68618  4.42225  2.77519  2.73123  3.46354  2.40513  3.72494  3.29354  2.67741  2.69355  4.24690  2.90347  2.73739  3.18146  2.89801  2.37887  2.77519  2.98518  4.58477  3.61503
          0.02549  4.07794  4.80029  0.61958  0.77255  0.48576  0.95510
    136   2.78407  5.21118  1.94601  1.81244  4.52669  3.30702  3.71100  3.98124  2.59544  3.52679  4.33808  2.79598  3.83675  2.85642  3.12026  2.73187  2.07955  3.58777  5.71371  4.28706    178 - -
          2.68618  4.42225  2.77519  2.73123  3.46354  2.40513  3.72494  3.29354  2.67741  2.69355  4.24690  2.90347  2.73739  3.18146  2.89801  2.37887  2.77519  2.98518  4.58477  3.61503
          0.02549  4.07794  4.80029  0.61958  0.77255  0.48576  0.95510
    137   2.67469  4.89910  2.31875  2.42834  4.06287  3.42467  3.64005  3.58009  1.89601  3.15871  3.98333  2.94835  3.84370  2.79966  2.82785  2.69006  2.90784  3.25045  3.04358  3.95374    179 - -
          2.68618  4.42225  2.77519  2.73123  3.46354  2.40513  3.72494  3.29354  2.67741  2.69355  4.24690  2.90347  2.73739  3.18146  2.89801  2.37887  2.77519  2.98518  4.58477  3.61503
          0.02549  4.07794  4.80029  0.61958  0.77255  0.48576  0.95510
    138   2.72607  4.34946  3.90674  3.45600  1.71483  3.64186  4.06058  2.65840  3.37010  2.32112  3.45144  3.68234  4.13885  3.64286  3.61556  3.01372  1.95944  2.51026  4.71572  3.27622    180 - -
          2.68618  4.42225  2.77519  2.73123  3.46354  2.40513  3.72494  3.29354  2.67741  2.69355  4.24690  2.90347  2.73739  3.18146  2.89801  2.37887  2.77519  2.98518  4.58477  3.61503
          0.02549  4.07794  4.80029  0.61958  0.77255  0.48576  0.95510
    139   3.39328  4.79737  4.51863  4.16417  3.22639  4.24088  4.75588  2.44644  3.92999  0.65799  3.19361  4.41970  4.64393  4.24868  4.07048  3.84300  3.67987  2.53623  5.17523  3.94440    181 - -
          2.68618  4.42225  2.77519  2.73123  3.46354  2.40513  3.72494  3.29354  2.67741  2.69355  4.24690  2.90347  2.73739  3.18146  2.89801  2.37887  2.77519  2.98518  4.58477  3.61503
          0.02549  4.07794  4.80029  0.61958  0.77255  0.48576  0.95510
    140   2.83683  5.17797  2.84959  2.43933  4.53794  3.46323  3.63853  3.97071  1.69160  3.45323  4.26556  2.25015  3.90031  2.15578  2.54034  2.80318  3.05693  3.59493  5.56297  4.24365    182 - -
          2.68618  4.42225  2.77519  2.73123  3.46354  2.40513  3.72494  3.29354  2.67741  2.69355  4.24690  2.90347  2.73739  3.18146  2.89801  2.37887  2.77519  2.98518  4.58477  3.61503
          0.02549  4.07794  4.80029  0.61958  0.77255  0.48576  0.95510
    141   2.82932  5.22580  2.73162  1.79221  4.57450  3.42868  3.64294  4.01382  1.85355  3.49295  4.29844  2.90374  3.88217  2.15789  2.63283  2.78255  3.05459  3.62646  5.61146  4.26525    183 - -
          2.68618  4.42225  2.77519  2.73123  3.46354  2.40513  3.72494  3.29354  2.67741  2.69355  4.24690  2.90347  2.73739  3.18146  2.89801  2.37887  2.77519  2.98518  4.58477  3.61503
          0.02549  4.07794  4.80029  0.61958  0.77255  0.48576  0.95510
    142   3.17583  4.51717  4.76975  4.23305  3.28305  4.43884  4.83558  1.22184  4.07442  1.72890  2.19543  4.47038  4.70073  4.28183  4.23158  3.79842  3.41845  1.95613  5.27164  4.13524    184 - -
          2.68618  4.42225  2.77519  2.73123  3.46354  2.40513  3.72494  3.29354  2.67741  2.69355  4.24690  2.90347  2.73739  3.18146  2.89801  2.37887  2.77519  2.98518  4.58477  3.61503
          0.02549  4.07794  4.80029  0.61958  0.77255  0.48576  0.95510
    143   2.01767  4.58437  3.08001  2.64345  4.06887  3.30616  3.80465  3.42699  2.60717  3.08918  3.94363  3.08564  3.83057  2.26225  2.99807  2.64054  2.01940  3.08696  5.37266  4.08355    185 - -
          2.68618  4.42225  2.77519  2.73123  3.46354  2.40513  3.72494  3.29354  2.67741  2.69355  4.24690  2.90347  2.73739  3.18146  2.89801  2.37887  2.77519  2.98518  4.58477  3.61503
          0.02549  4.07794  4.80029  0.61958  0.77255  0.48576  0.95510
    144   2.42820  4.34873  3.39841  3.22878  4.28801  3.07546  4.33036  3.84096  3.31665  3.54693  4.45880  3.41677  3.83227  3.65054  3.59279  0.81855  2.92463  3.33030  5.64482  4.37406    186 - -
          2.68618  4.42225  2.77519  2.73123  3.46354  2.40513  3.72494  3.29354  2.67741  2.69355  4.24690  2.90347  2.73739  3.18146  2.89801  2.37887  2.77519  2.98518  4.58477  3.61503
          0.02549  4.07794  4.80029  0.61958  0.77255  0.48576  0.95510
    145   2.65381  4.65511  3.01777  2.61481  3.57823  3.42073  3.72674  3.35226  2.65414  2.98471  3.86040  2.33130  3.89194  3.00103  3.06072  2.15701  2.92449  3.05803  5.01417  2.31062    187 - -
          2.68634  4.42241  2.77536  2.73038  3.46265  2.40529  3.72511  3.29370  2.67757  2.69274  4.24706  2.90363  2.73756  3.18163  2.89817  2.37903  2.77536  2.98535  4.58493  3.61519
          0.46362  1.52226  1.87876  1.38530  0.28801  0.48576  0.95510
    146   0.94495  4.21667  3.51265  3.30609  4.10146  3.03992  4.32231  3.23435  3.32361  3.11370  4.14003  3.44325  3.78379  3.66024  3.57081  2.56651  2.84727  2.88022  5.52369  4.32939    193 - -
          2.68618  4.42225  2.77519  2.73123  3.46354  2.40513  3.72494  3.29354  2.67741  2.69355  4.24690  2.90347  2.73739  3.18146  2.89801  2.37887  2.77519  2.98518  4.58477  3.61503
          0.02986  3.92181  4.64416  0.61958  0.77255  0.63600  0.75376
    147   2.91708  5.45998  1.45988  1.57696  4.74544  3.19206  3.73946  4.25515  2.75655  3.77129  4.63162  2.66156  3.81449  2.90898  3.34586  2.80420  3.20677  3.83834  5.92597  4.43191    194 - -
          2.68618  4.42225  2.77519  2.73123  3.46354  2.40513  3.72494  3.29354  2.67741  2.69355  4.24690  2.90347  2.73739  3.18146  2.89801  2.37887  2.77519  2.98518  4.58477  3.61503
          0.02986  3.92181  4.64416  0.61958  0.77255  0.63600  0.75376
    148   2.65540  4.46062  3.31151  2.92780  2.97356  3.43971  3.72010  3.14412  2.88446  2.78462  3.75000  3.27720  3.95003  3.23336  3.20566  2.02708  2.96210  2.89000  4.53447  1.89827    195 - -
          2.68618  4.42225  2.77519  2.73123  3.46354  2.40513  3.72494  3.29354  2.67741  2.69355  4.24690  2.90347  2.73739  3.18146  2.89801  2.37887  2.77519  2.98518  4.58477  3.61503
          0.02986  3.92181  4.64416  0.61958  0.77255  0.63600  0.75376
    149   3.22574  4.59952  4.55465  4.06355  1.91123  4.30834  4.26910  2.32071  3.92122  1.14967  2.99112  4.24167  4.57531  4.06058  4.06145  3.67056  3.45972  2.40856  4.55682  3.08612    196 - -
          2.68618  4.42225  2.77519  2.73123  3.46354  2.40513  3.72494  3.29354  2.67741  2.69355  4.24690  2.90347  2.73739  3.18146  2.89801  2.37887  2.77519  2.98518  4.58477  3.61503
          0.02986  3.92181  4.64416  0.61958  0.77255  0.63600  0.75376
    150   1.77234  4.62719  3.02351  2.63609  4.13471  3.29585  3.76454  3.43306  1.85370  3.12292  4.00781  3.06750  3.83124  2.95310  2.75132  2.68630  2.91011  3.10447  5.38386  4.11282    197 - -
          2.68618  4.42225  2.77519  2.73123  3.46354  2.40513  3.72494  3.29354  2.67741  2.69355  4.24690  2.90347  2.73739  3.18146  2.89801  2.37887  2.77519  2.98518  4.58477  3.61503
          0.02986  3.92181  4.64416  0.61958  0.77255  0.63600  0.75376
    151   2.84113  5.27532  1.66117  2.13065  4.59779  3.18889  3.74341  4.14703  2.73604  3.68440  4.53811  1.73203  3.80525  2.91830  3.29454  2.76439  3.14339  3.72929  5.81590  4.34217    198 - -
          2.68618  4.42225  2.77519  2.73123  3.46354  2.40513  3.72494  3.29354  2.67741  2.69355  4.24690  2.90347  2.73739  3.18146  2.89801  2.37887  2.77519  2.98518  4.58477  3.61503
          0.02986  3.92181  4.64416  0.61958  0.77255  0.63600  0.75376
    152   3.31838  4.78738  3.91102  3.64957  2.29505  3.88756  3.64167  3.32070  3.50567  2.76193  3.99059  3.78420  4.36022  3.79988  3.67931  3.45020  3.60527  3.19357  3.94074  0.88755    199 - -
          2.68618  4.42225  2.77519  2.73123  3.46354  2.40513  3.72494  3.29354  2.67741  2.69355  4.24690  2.90347  2.73739  3.18146  2.89801  2.37887  2.77519  2.98518  4.58477  3.61503
          0.02986  3.92181  4.64416  0.61958  0.77255  0.63600  0.75376
    153   2.62413  4.72367  2.91232  2.55141  4.22740  3.28638  3.72199  3.64715  1.82689  3.24927  4.10166  3.00499  3.81944  2.89747  2.70225  1.81674  2.92921  3.28003  5.42616  4.12995    200 - -
          2.68618  4.42225  2.77519  2.73123  3.46354  2.40513  3.72494  3.29354  2.67741  2.69355  4.24690  2.90347  2.73739  3.18146  2.89801  2.37887  2.77519  2.98518  4.58477  3.61503
          0.02986  3.92181  4.64416  0.61958  0.77255  0.63600  0.75376
    154   2.84106  5.15943  2.59370  1.65836  4.49754  3.35986  3.64586  3.91514  1.77896  3.43945  4.28543  2.86167  3.85744  2.79376  2.64338  2.79953  3.07939  3.55677  5.57645  4.24246    201 - -
          2.68618  4.42225  2.77519  2.73123  3.46354  2.40513  3.72494  3.29354  2.67741  2.69355  4.24690  2.90347  2.73739  3.18146  2.89801  2.37887  2.77519  2.98518  4.58477  3.61503
          0.02986  3.92181  4.64416  0.61958  0.77255  0.40212  1.10533
    155   2.66199  4.90132  2.61824  1.87984  4.41956  2.31551  3.78086  3.87020  2.64884  3.44448  4.26192  2.89798  3.82230  2.94352  3.12417  1.88133  2.97500  3.45862  5.64410  4.27343    202 - -
          2.68618  4.42225  2.77519  2.73123  3.46354  2.40513  3.72494  3.29354  2.67741  2.69355  4.24690  2.90347  2.73739  3.18146  2.89801  2.37887  2.77519  2.98518  4.58477  3.61503
          0.02549  4.07794  4.80029  0.61958  0.77255  0.48576  0.95510
    156   3.36558  4.70114  4.75522  4.27859  1.50111  4.44571  4.28619  2.43878  4.12741  1.21756  3.07788  4.38536  4.69792  4.21495  4.22463  3.81561  3.59592  2.54316  4.51062  2.99390    203 - -
          2.68618  4.42225  2.77519  2.73123  3.46354  2.40513  3.72494  3.29354  2.67741  2.69355  4.24690  2.90347  2.73739  3.18146  2.89801  2.37887  2.77519  2.98518  4.58477  3.61503
          0.02549  4.07794  4.80029  0.61958  0.77255  0.48576  0.95510
    157   2.89558  5.19428  3.08929  2.02635  4.59549  3.55202  3.61560  3.98851  1.59593  3.44492  4.26367  3.03875  3.94515  2.73798  1.89737  2.86688  3.09173  3.62464  5.52635  4.26165    204 - -
          2.68618  4.42225  2.77519  2.73123  3.46354  2.40513  3.72494  3.29354  2.67741  2.69355  4.24690  2.90347  2.73739  3.18146  2.89801  2.37887  2.77519  2.98518  4.58477  3.61503
          0.02549  4.07794  4.80029  0.61958  0.77255  0.48576  0.95510
    158   2.04203  4.61755  3.11839  2.64823  4.09138  3.33885  3.78069  3.42411  2.01919  3.09993  3.94954  3.09177  3.84391  2.96419  2.89887  2.66192  2.03736  3.08923  5.36937  4.08669    205 - -
          2.68618  4.42225  2.77519  2.73123  3.46354  2.40513  3.72494  3.29354  2.67741  2.69355  4.24690  2.90347  2.73739  3.18146  2.89801  2.37887  2.77519  2.98518  4.58477  3.61503
          0.02549  4.07794  4.80029  0.61958  0.77255  0.48576  0.95510
    159   2.73697  4.40914  3.63772  3.09539  3.49164  3.72570  4.01577  2.01806  2.96579  2.32744  3.41014  3.49095  4.10916  2.26411  3.28730  3.00712  2.97953  1.91411  5.06423  3.83064    206 - -
          2.68618  4.42225  2.77519  2.73123  3.46354  2.40513  3.72494  3.29354  2.67741  2.69355  4.24690  2.90347  2.73739  3.18146  2.89801  2.37887  2.77519  2.98518  4.58477  3.61503
          0.02549  4.07794  4.80029  0.61958  0.77255  0.48576  0.95510
    160   2.74522  4.45669  3.57454  3.01805  2.44146  3.69033  3.85944  2.77186  2.06156  1.93749  3.41810  3.41052  4.06265  3.22623  3.13647  2.96264  2.97534  2.62198  4.82954  3.48053    207 - -
          2.68618  4.42225  2.77519  2.73123  3.46354  2.40513  3.72494  3.29354  2.67741  2.69355  4.24690  2.90347  2.73739  3.18146  2.89801  2.37887  2.77519  2.98518  4.58477  3.61503
          0.02549  4.07794  4.80029  0.61958  0.77255  0.48576  0.95510
    161   2.09816  4.23576  4.09277  3.56375  2.15718  3.75269  4.19993  2.32385  3.46945  2.19868  3.30128  3.78900  4.18497  3.71361  3.69486  3.08499  2.98357  1.77456  4.89899  3.63175    208 - -
          2.68618  4.42225  2.77519  2.73123  3.46354  2.40513  3.72494  3.29354  2.67741  2.69355  4.24690  2.90347  2.73739  3.18146  2.89801  2.37887  2.77519  2.98518  4.58477  3.61503
          0.02549  4.07794  4.80029  0.61958  0.77255  0.48576  0.95510
    162   2.42820  4.34873  3.39841  3.22878  4.28801  3.07546  4.33036  3.84096  3.31665  3.54693  4.45880  3.41677  3.83227  3.65054  3.59279  0.81855  2.92463  3.33030  5.64482  4.37406    209 - -
          2.68618  4.42225  2.77519  2.73123  3.46354  2.40513  3.72494  3.29354  2.67741  2.69355  4.24690  2.90347  2.73739  3.18146  2.89801  2.37887  2.77519  2.98518  4.58477  3.61503
          0.02549  4.07794  4.80029  0.61958  0.77255  0.48576  0.95510
    163   2.15729  4.61565  3.16818  2.66300  3.72690  3.48690  3.71908  3.20684  2.06722  2.86840  3.74718  3.12296  3.90528  2.95157  2.87027  2.76594  2.90158  2.93974  5.09567  2.44907    210 - -
          2.68618  4.42225  2.77519  2.73123  3.46354  2.40513  3.72494  3.29354  2.67741  2.69355  4.24690  2.90347  2.73739  3.18146  2.89801  2.37887  2.77519  2.98518  4.58477  3.61503
          0.02549  4.07794  4.80029  0.61958  0.77255  0.48576  0.95510
    164   2.54688  4.27984  3.84943  3.42325  3.78207  3.41743  4.31847  2.51844  3.32379  2.62616  3.70193  3.62909  4.03078  3.65914  3.60031  2.82643  1.49924  1.76645  5.36682  4.14127    211 - -
          2.68618  4.42225  2.77519  2.73123  3.46354  2.40513  3.72494  3.29354  2.67741  2.69355  4.24690  2.90347  2.73739  3.18146  2.89801  2.37887  2.77519  2.98518  4.58477  3.61503
          0.02549  4.07794  4.80029  0.61958  0.77255  0.48576  0.95510
    165   2.85462  5.38296  1.71909  1.75729  4.65306  3.29794  2.47546  4.17170  2.62217  3.66647  4.47538  2.75734  3.84794  2.86307  3.16407  2.76986  3.11701  3.75316  5.81345  4.34842    212 - -
          2.68618  4.42225  2.77519  2.73123  3.46354  2.40513  3.72494  3.29354  2.67741  2.69355  4.24690  2.90347  2.73739  3.18146  2.89801  2.37887  2.77519  2.98518  4.58477  3.61503
          0.02549  4.07794  4.80029  0.61958  0.77255  0.48576  0.95510
    166   2.75830  5.11039  2.71848  1.93351  4.45485  3.39114  3.65581  3.89373  1.79920  3.41562  4.22085  2.89358  3.85440  2.78958  2.75569  2.15706  2.99884  3.51371  5.57105  4.21323    213 - -
          2.68618  4.42225  2.77519  2.73123  3.46354  2.40513  3.72494  3.29354  2.67741  2.69355  4.24690  2.90347  2.73739  3.18146  2.89801  2.37887  2.77519  2.98518  4.58477  3.61503
          0.02549  4.07794  4.80029  0.61958  0.77255  0.48576  0.95510
    167   2.77663  5.06513  2.92119  2.46370  4.41670  3.45644  3.63884  3.84022  1.84749  3.35491  4.17018  2.97080  2.64852  2.02388  2.57588  2.76488  3.00290  3.47813  5.49845  4.18403    214 - -
          2.68618  4.42225  2.77519  2.73123  3.46354  2.40513  3.72494  3.29354  2.67741  2.69355  4.24690  2.90347  2.73739  3.18146  2.89801  2.37887  2.77519  2.98518  4.58477  3.61503
          0.02549  4.07794  4.80029  0.61958  0.77255  0.48576  0.95510
    168   2.73368  5.01458  2.70423  2.39534  4.44118  2.17715  3.71189  3.88901  1.94319  3.42975  4.24511  2.20248  3.85374  2.85937  2.84711  2.72780  3.00523  3.49856  5.59272  4.24085    215 - -
          2.68618  4.42225  2.77519  2.73123  3.46354  2.40513  3.72494  3.29354  2.67741  2.69355  4.24690  2.90347  2.73739  3.18146  2.89801  2.37887  2.77519  2.98518  4.58477  3.61503
          0.02549  4.07794  4.80029  0.61958  0.77255  0.48576  0.95510
    169   2.81709  5.30974  1.93219  2.21893  4.62413  3.31568  3.69699  4.11440  1.99801  3.61120  4.41190  1.96370  3.84267  2.83493  3.04349  2.74678  3.07457  3.69774  5.75929  4.32238    216 - -
          2.68618  4.42225  2.77519  2.73123  3.46354  2.40513  3.72494  3.29354  2.67741  2.69355  4.24690  2.90347  2.73739  3.18146  2.89801  2.37887  2.77519  2.98518  4.58477  3.61503
          0.02549  4.07794  4.80029  0.61958  0.77255  0.48576  0.95510
    170   2.69197  4.89792  2.26298  2.41982  4.12463  3.41585  3.67245  3.51641  2.02945  2.24191  3.98007  2.94398  3.85378  2.83112  2.88173  2.71137  2.93029  3.20584  5.38622  4.04232    217 - -
          2.68618  4.42225  2.77519  2.73123  3.46354  2.40513  3.72494  3.29354  2.67741  2.69355  4.24690  2.90347  2.73739  3.18146  2.89801  2.37887  2.77519  2.98518  4.58477  3.61503
          0.02549  4.07794  4.80029  0.61958  0.77255  0.48576  0.95510
    171   2.90230  4.86421  3.37897  2.82711  3.99687  3.63819  3.76243  3.30041  1.38327  2.14912  3.91260  3.25464  4.04199  2.95164  2.51876  2.98528  3.12127  3.08969  5.28875  4.02535    218 - -
          2.68618  4.42225  2.77519  2.73123  3.46354  2.40513  3.72494  3.29354  2.67741  2.69355  4.24690  2.90347  2.73739  3.18146  2.89801  2.37887  2.77519  2.98518  4.58477  3.61503
          0.02549  4.07794  4.80029  0.61958  0.77255  0.48576  0.95510
    172   3.14440  5.28303  2.59445  0.76478  4.65738  3.41771  4.02885  4.15306  2.93654  3.73923  4.70942  3.06970  4.03363  3.24353  3.36296  3.10884  3.45190  3.81759  5.79002  4.51871    219 - -
          2.68618  4.42225  2.77519  2.73123  3.46354  2.40513  3.72494  3.29354  2.67741  2.69355  4.24690  2.90347  2.73739  3.18146  2.89801  2.37887  2.77519  2.98518  4.58477  3.61503
          0.02549  4.07794  4.80029  0.61958  0.77255  0.48576  0.95510
    173   3.39328  4.79737  4.51863  4.16417  3.22639  4.24088  4.75588  2.44644  3.92999  0.65799  3.19361  4.41970  4.64393  4.24868  4.07048  3.84300  3.67987  2.53623  5.17523  3.94440    220 - -
          2.68618  4.42225  2.77519  2.73123  3.46354  2.40513  3.72494  3.29354  2.67741  2.69355  4.24690  2.90347  2.73739  3.18146  2.89801  2.37887  2.77519  2.98518  4.58477  3.61503
          0.02549  4.07794  4.80029  0.61958  0.77255  0.48576  0.95510
    174   2.72829  4.87418  3.00118  2.59846  4.37618  3.38837  3.74420  3.79754  1.51605  3.36336  4.20448  3.05941  3.89420  2.90280  2.65303  1.90853  3.01324  3.42271  5.51166  4.22034    221 - -
          2.68618  4.42225  2.77519  2.73123  3.46354  2.40513  3.72494  3.29354  2.67741  2.69355  4.24690  2.90347  2.73739  3.18146  2.89801  2.37887  2.77519  2.98518  4.58477  3.61503
          0.02549  4.07794  4.80029  0.61958  0.77255  0.48576  0.95510
    175   2.75199  5.02455  2.07641  2.33684  3.98830  3.36969  3.68539  3.72424  2.58970  3.29466  4.13565  2.22531  3.85952  2.87886  3.07977  2.73873  3.00461  3.38381  5.33539  2.37388    222 - -
          2.68618  4.42225  2.77519  2.73123  3.46354  2.40513  3.72494  3.29354  2.67741  2.69355  4.24690  2.90347  2.73739  3.18146  2.89801  2.37887  2.77519  2.98518  4.58477  3.61503
          0.02549  4.07794  4.80029  0.61958  0.77255  0.48576  0.95510
    176   2.15560  4.67215  2.96122  2.08829  3.79295  3.43735  3.72248  3.26323  2.59427  2.92600  3.79863  3.04162  3.87976  2.94380  3.01111  2.73807  2.90378  2.98675  5.16571  2.46107    223 - -
          2.68618  4.42225  2.77519  2.73123  3.46354  2.40513  3.72494  3.29354  2.67741  2.69355  4.24690  2.90347  2.73739  3.18146  2.89801  2.37887  2.77519  2.98518  4.58477  3.61503
          0.02549  4.07794  4.80029  0.61958  0.77255  0.48576  0.95510
    177   2.70993  4.38705  3.60949  3.06820  3.27179  3.67043  2.42438  2.69480  2.91469  1.95318  3.41311  3.44041  4.05887  3.28247  3.21848  2.95355  2.94999  2.04912  4.82167  3.48324    224 - -
          2.68618  4.42225  2.77519  2.73123  3.46354  2.40513  3.72494  3.29354  2.67741  2.69355  4.24690  2.90347  2.73739  3.18146  2.89801  2.37887  2.77519  2.98518  4.58477  3.61503
          0.02549  4.07794  4.80029  0.61958  0.77255  0.48576  0.95510
    178   2.95050  5.12652  3.12298  2.64121  4.32553  3.57488  2.19038  3.89974  1.40772  3.38674  4.24648  3.10452  3.99120  2.81858  2.37812  2.94389  3.15462  3.57020  5.40642  4.10097    225 - -
          2.68618  4.42225  2.77519  2.73123  3.46354  2.40513  3.72494  3.29354  2.67741  2.69355  4.24690  2.90347  2.73739  3.18146  2.89801  2.37887  2.77519  2.98518  4.58477  3.61503
          0.18599  4.07794  1.87876  0.61958  0.77255  0.48576  0.95510
    179   2.68792  4.96267  1.60429  2.24450  4.45942  3.15976  3.77419  3.95258  2.74184  3.54159  4.38790  2.78228  3.77794  2.95446  3.26346  1.92578  3.02164  3.52931  5.71096  4.28938    226 - -
          2.68618  4.42225  2.77519  2.73123  3.46354  2.40513  3.72494  3.29354  2.67741  2.69355  4.24690  2.90347  2.73739  3.18146  2.89801  2.37887  2.77519  2.98518  4.58477  3.61503
          0.02986  3.92181  4.64416  0.61958  0.77255  0.63600  0.75376
    180   2.85017  5.14681  2.66467  1.83007  4.49571  3.38608  3.63684  3.90418  1.60837  3.42314  4.27031  2.89116  3.86941  2.78272  2.56572  2.81379  3.08168  3.55040  5.55164  4.23630    227 - -
          2.68618  4.42225  2.77519  2.73123  3.46354  2.40513  3.72494  3.29354  2.67741  2.69355  4.24690  2.90347  2.73739  3.18146  2.89801  2.37887  2.77519  2.98518  4.58477  3.61503
          0.02986  3.92181  4.64416  0.61958  0.77255  0.63600  0.75376
    181   3.31838  4.78738  3.91102  3.64957  2.29505  3.88756  3.64167  3.32070  3.50567  2.76193  3.99059  3.78420  4.36022  3.79988  3.67931  3.45020  3.60527  3.19357  3.94074  0.88755    228 - -
          2.68623  4.42230  2.77524  2.73091  3.46358  2.40491  3.72499  3.29359  2.67745  2.69359  4.24694  2.90351  2.73744  3.18151  2.89805  2.37891  2.77524  2.98523  4.58482  3.61508
          0.22205  1.66332  4.64416  0.66478  0.72234  0.40212  1.10533
    182   2.90764  4.90254  2.84351  2.75229  4.29987  3.33300  4.10705  4.05992  3.03103  3.68457  4.64231  0.83979  3.99709  3.38421  3.38923  2.96951  3.29876  3.66098  5.58233  4.23659    231 - -
          2.68618  4.42225  2.77519  2.73123  3.46354  2.40513  3.72494  3.29354  2.67741  2.69355  4.24690  2.90347  2.73739  3.18146  2.89801  2.37887  2.77519  2.98518  4.58477  3.61503
          0.02549  4.07794  4.80029  0.61958  0.77255  0.48576  0.95510
    183   2.06976  4.34371  4.21437  3.76795  3.60496  3.86232  4.56160  1.25458  3.65951  2.29319  3.48561  3.98968  4.35212  3.97002  3.89738  3.25625  3.13657  1.90731  5.35185  4.13471    232 - -
          2.68618  4.42225  2.77519  2.73123  3.46354  2.40513  3.72494  3.29354  2.67741  2.69355  4.24690  2.90347  2.73739  3.18146  2.89801  2.37887  2.77519  2.98518  4.58477  3.61503
          0.02549  4.07794  4.80029  0.61958  0.77255  0.48576  0.95510
    184   2.97953  5.19898  3.10594  2.62806  4.58933  3.57867  3.65629  3.99238  1.37940  3.45213  4.30760  3.09291  3.99481  1.91282  2.31589  2.95841  3.17733  3.65161  5.52770  4.28411    233 - -
          2.68618  4.42225  2.77519  2.73123  3.46354  2.40513  3.72494  3.29354  2.67741  2.69355  4.24690  2.90347  2.73739  3.18146  2.89801  2.37887  2.77519  2.98518  4.58477  3.61503
          0.02549  4.07794  4.80029  0.61958  0.77255  0.48576  0.95510
    185   2.91890  5.35762  2.33374  1.29438  4.67624  3.29866  3.78241  4.18175  2.67865  3.70685  4.55350  2.03655  3.88635  2.94626  3.17696  2.84213  3.20089  3.77758  5.84760  4.40392    234 - -
          2.68618  4.42225  2.77519  2.73123  3.46354  2.40513  3.72494  3.29354  2.67741  2.69355  4.24690  2.90347  2.73739  3.18146  2.89801  2.37887  2.77519  2.98518  4.58477  3.61503
          0.02549  4.07794  4.80029  0.61958  0.77255  0.48576  0.95510
    186   3.37194  4.71018  4.72072  4.26120  1.34269  4.42029  4.19812  2.48538  4.10726  1.36569  3.13930  4.34385  4.68876  4.19964  4.20615  3.79481  3.60576  2.57371  4.41759  2.86222    235 - -
          2.68618  4.42225  2.77519  2.73123  3.46354  2.40513  3.72494  3.29354  2.67741  2.69355  4.24690  2.90347  2.73739  3.18146  2.89801  2.37887  2.77519  2.98518  4.58477  3.61503
          0.02549  4.07794  4.80029  0.61958  0.77255  0.48576  0.95510
    187   3.32714  4.64398  4.90023  4.37204  3.18717  4.59732  4.94447  1.61852  4.19921  0.97577  3.00091  4.62551  4.80544  4.36956  4.33376  3.97403  3.56242  2.08642  5.26854  4.14320    236 - -
          2.68618  4.42225  2.77519  2.73123  3.46354  2.40513  3.72494  3.29354  2.67741  2.69355  4.24690  2.90347  2.73739  3.18146  2.89801  2.37887  2.77519  2.98518  4.58477  3.61503
          0.02549  4.07794  4.80029  0.61958  0.77255  0.48576  0.95510
    188   2.06185  4.67076  3.09768  2.61995  4.13705  3.35430  3.75639  3.47534  1.85199  3.13526  3.97967  3.07347  3.84735  2.92939  2.84075  2.67131  2.22557  3.13630  5.38910  4.10170    237 - -
          2.68618  4.42225  2.77519  2.73123  3.46354  2.40513  3.72494  3.29354  2.67741  2.69355  4.24690  2.90347  2.73739  3.18146  2.89801  2.37887  2.77519  2.98518  4.58477  3.61503
          0.02549  4.07794  4.80029  0.61958  0.77255  0.48576  0.95510
    189   2.73067  4.75074  3.21621  2.81302  4.36975  1.60458  3.88910  3.82705  2.49382  3.40302  4.26412  3.21970  3.92888  3.07819  1.72714  2.81417  3.05929  3.43794  5.51247  4.28721    238 - -
          2.68621  4.42228  2.77523  2.73126  3.46357  2.40516  3.72361  3.29357  2.67744  2.69358  4.24693  2.90350  2.73743  3.18149  2.89804  2.37890  2.77523  2.98521  4.58480  3.61506
          0.46362  1.52226  1.87876  0.24234  1.53614  0.48576  0.95510
    190   1.73370  4.31653  3.68672  3.25938  3.52066  3.47755  4.16208  2.49665  3.14235  1.75328  3.47472  3.54378  4.02550  3.50298  3.42403  2.87240  2.94729  2.33768  5.16076  3.91096    240 - -
          2.68618  4.42225  2.77519  2.73123  3.46354  2.40513  3.72494  3.29354  2.67741  2.69355  4.24690  2.90347  2.73739  3.18146  2.89801  2.37887  2.77519  2.98518  4.58477  3.61503
          0.02986  3.92181  4.64416  0.61958  0.77255  0.63600  0.75376
    191   2.60063  4.57993  3.24661  2.75283  4.04749  3.34017  3.75805  3.38180  2.36283  3.03790  3.93656  3.14740  3.85308  2.95441  1.96942  2.70925  1.89854  3.06871  5.30146  4.05217    241 - -
          2.68618  4.42225  2.77519  2.73123  3.46354  2.40513  3.72494  3.29354  2.67741  2.69355  4.24690  2.90347  2.73739  3.18146  2.89801  2.37887  2.77519  2.98518  4.58477  3.61503
          0.02986  3.92181  4.64416  0.61958  0.77255  0.63600  0.75376
    192   3.03857  4.38494  4.65597  4.16129  3.49050  4.32999  4.89135  1.29324  4.04048  1.99989  3.30943  4.39616  4.66180  4.31521  4.24994  3.71452  3.30857  1.30789  5.44314  4.23590    242 - -
          2.68618  4.42225  2.77519  2.73123  3.46354  2.40513  3.72494  3.29354  2.67741  2.69355  4.24690  2.90347  2.73739  3.18146  2.89801  2.37887  2.77519  2.98518  4.58477  3.61503
          0.02986  3.92181  4.64416  0.61958  0.77255  0.63600  0.75376
    193   2.48579  4.52557  2.85777  2.59786  4.15541  3.14628  3.85642  3.54110  2.70252  3.23927  4.10852  1.86429  3.76619  3.06741  3.08368  2.58462  2.01014  3.15309  5.46705  4.14852    243 - -
          2.68618  4.42225  2.77519  2.73123  3.46354  2.40513  3.72494  3.29354  2.67741  2.69355  4.24690  2.90347  2.73739  3.18146  2.89801  2.37887  2.77519  2.98518  4.58477  3.61503
          0.02986  3.92181  4.64416  0.61958  0.77255  0.63600  0.75376
    194   2.80895  5.21273  1.65491  2.20269  4.52659  3.26329  3.68464  4.00158  1.89353  3.53744  4.37437  2.76283  3.81361  2.84002  2.99760  2.74837  3.07595  3.61329  5.68458  4.27425    244 - -
          2.68618  4.42225  2.77519  2.73123  3.46354  2.40513  3.72494  3.29354  2.67741  2.69355  4.24690  2.90347  2.73739  3.18146  2.89801  2.37887  2.77519  2.98518  4.58477  3.61503
          0.02986  3.92181  4.64416  0.61958  0.77255  0.63600  0.75376
    195   2.99464  5.11599  2.50834  0.95725  4.46837  3.30580  3.89672  3.93206  2.78344  3.54120  4.51294  2.96083  3.91268  3.11127  3.19749  2.97195  3.29920  3.61077  5.63065  4.35277    245 - -
          2.68618  4.42225  2.77519  2.73123  3.46354  2.40513  3.72494  3.29354  2.67741  2.69355  4.24690  2.90347  2.73739  3.18146  2.89801  2.37887  2.77519  2.98518  4.58477  3.61503
          0.02986  3.92181  4.64416  0.61958  0.77255  0.63600  0.75376
    196   3.06949  4.47442  4.40580  4.02340  3.40742  4.11978  4.74232  1.01886  3.85249  1.98331  3.33503  4.26182  4.54619  4.19566  4.04341  3.61978  3.36775  1.84772  5.30850  4.05110    246 - -
          2.68618  4.42225  2.77519  2.73123  3.46354  2.40513  3.72494  3.29354  2.67741  2.69355  4.24690  2.90347  2.73739  3.18146  2.89801  2.37887  2.77519  2.98518  4.58477  3.61503
          0.02986  3.92181  4.64416  0.61958  0.77255  0.63600  0.75376
    197   3.21053  4.65812  4.26870  3.90867  3.15448  4.04482  4.54891  2.36111  3.67594  0.81678  3.16184  4.17937  4.47162  4.03246  3.84398  3.62127  3.50250  2.41127  5.05177  3.78652    247 - -
          2.68618  4.42225  2.77519  2.73123  3.46354  2.40513  3.72494  3.29354  2.67741  2.69355  4.24690  2.90347  2.73739  3.18146  2.89801  2.37887  2.77519  2.98518  4.58477  3.61503
          0.02986  3.92181  4.64416  0.61958  0.77255  0.63600  0.75376
    198   2.74775  4.97845  1.66449  2.28250  4.54327  1.74409  3.83901  4.05067  2.84284  3.62905  4.48889  2.82061  3.80025  3.03210  3.36662  2.73756  3.09365  3.61643  5.74919  4.37870    248 - -
          2.68618  4.42225  2.77519  2.73123  3.46354  2.40513  3.72494  3.29354  2.67741  2.69355  4.24690  2.90347  2.73739  3.18146  2.89801  2.37887  2.77519  2.98518  4.58477  3.61503
          0.02986  3.92181  4.64416  0.61958  0.77255  0.63600  0.75376
    199   2.64668  4.76335  2.68991  1.86492  4.17640  3.27348  3.75284  3.47716  2.57233  3.17565  4.06039  2.93150  3.81769  2.93793  2.98348  2.69430  1.92791  3.15518  5.45996  4.13342    249 - -
          2.68674  4.42281  2.77364  2.73128  3.45989  2.40569  3.72550  3.29321  2.67749  2.69313  4.24746  2.90282  2.73796  3.18202  2.89857  2.37943  2.77523  2.98574  4.58210  3.61559
          0.30749  1.36613  4.64416  2.49827  0.08581  0.40212  1.10533
    200   3.53146  4.87437  4.52122  4.27900  0.72711  4.16419  3.98519  3.03480  4.18206  2.35937  3.73715  4.25672  4.62138  4.29433  4.25076  3.78782  3.83433  3.03987  4.18130  2.52582    267 - -
          2.68618  4.42225  2.77519  2.73123  3.46354  2.40513  3.72494  3.29354  2.67741  2.69355  4.24690  2.90347  2.73739  3.18146  2.89801  2.37887  2.77519  2.98518  4.58477  3.61503
          0.02549  4.07794  4.80029  0.61958  0.77255  0.48576  0.95510
    201   3.03236  5.62629  1.19947  1.62854  4.90965  3.25765  3.83177  4.44026  2.88322  3.93661  4.80389  2.71996  3.89697  3.00384  3.49852  2.90282  3.32796  4.00748  6.08302  4.56337    268 - -
          2.68618  4.42225  2.77519  2.73123  3.46354  2.40513  3.72494  3.29354  2.67741  2.69355  4.24690  2.90347  2.73739  3.18146  2.89801  2.37887  2.77519  2.98518  4.58477  3.61503
          0.02549  4.07794  4.80029  0.61958  0.77255  0.48576  0.95510
    202   3.17153  5.13261  3.36045  2.94959  4.56639  3.63318  3.89002  4.00989  0.78775  3.53249  4.48751  3.36318  4.12283  3.07319  2.49292  3.20280  3.41178  3.70779  5.53995  4.38465    269 - -
          2.68618  4.42225  2.77519  2.73123  3.46354  2.40513  3.72494  3.29354  2.67741  2.69355  4.24690  2.90347  2.73739  3.18146  2.89801  2.37887  2.77519  2.98518  4.58477  3.61503
          0.02549  4.07794  4.80029  0.61958  0.77255  0.48576  0.95510
    203   2.84428  5.12606  2.59342  2.38311  4.42617  3.35535  3.75383  3.98200  2.49972  3.51238  4.36526  1.55638  3.89838  2.12448  2.89272  2.82004  3.12044  3.60387  5.61675  4.22746    270 - -
          2.68618  4.42225  2.77519  2.73123  3.46354  2.40513  3.72494  3.29354  2.67741  2.69355  4.24690  2.90347  2.73739  3.18146  2.89801  2.37887  2.77519  2.98518  4.58477  3.61503
          0.02549  4.07794  4.80029  0.61958  0.77255  0.48576  0.95510
    204   2.78188  5.07315  2.49734  1.36606  4.50619  3.28575  3.79206  3.96333  2.65958  3.53942  4.38168  2.86706  3.86194  2.95934  3.12902  2.04935  3.08414  3.56714  5.71829  4.32208    271 - -
          2.68618  4.42225  2.77519  2.73123  3.46354  2.40513  3.72494  3.29354  2.67741  2.69355  4.24690  2.90347  2.73739  3.18146  2.89801  2.37887  2.77519  2.98518  4.58477  3.61503
          0.02549  4.07794  4.80029  0.61958  0.77255  0.48576  0.95510
    205   2.69058  4.89220  2.74479  1.84525  4.17290  3.37710  3.70479  3.53221  2.52488  3.18888  4.03121  2.28171  3.84991  2.86874  2.97594  2.71119  2.94548  2.42275  5.43983  4.08906    272 - -
          2.68618  4.42225  2.77519  2.73123  3.46354  2.40513  3.72494  3.29354  2.67741  2.69355  4.24690  2.90347  2.73739  3.18146  2.89801  2.37887  2.77519  2.98518  4.58477  3.61503
          0.02549  4.07794  4.80029  0.61958  0.77255  0.48576  0.95510
    206   2.84083  5.21966  2.79212  1.94432  4.57839  3.45124  3.63699  4.00922  1.70283  3.48339  4.29120  2.92810  3.89352  2.15279  2.56979  2.79727  3.06065  3.62612  5.59418  4.26394    273 - -
          2.68620  4.42324  2.77512  2.73121  3.46242  2.40612  3.72047  3.29364  2.67696  2.69356  4.24558  2.90325  2.73838  3.18007  2.89900  2.37914  2.77565  2.98421  4.58576  3.61602
          0.25676  1.52226  4.80029  3.04486  0.04877  0.48576  0.95510
    207   2.94078  4.69093  3.65625  3.58416  4.71339  0.47240  4.68732  4.36748  3.79310  3.99429  4.97507  3.82122  4.08834  4.10134  4.00221  3.11934  3.43800  3.85609  5.74961  4.82384    304 - -
          2.68618  4.42225  2.77519  2.73123  3.46354  2.40513  3.72494  3.29354  2.67741  2.69355  4.24690  2.90347  2.73739  3.18146  2.89801  2.37887  2.77519  2.98518  4.58477  3.61503
          0.02549  4.07794  4.80029  0.61958  0.77255  0.48576  0.95510
    208   2.70797  4.94760  2.67855  2.39295  4.25585  2.17043  2.52303  3.79923  2.54572  3.36393  4.19033  2.20105  3.84719  2.89830  2.98692  2.71461  2.98846  3.42373  5.50471  4.11698    305 - -
          2.68618  4.42225  2.77519  2.73123  3.46354  2.40513  3.72494  3.29354  2.67741  2.69355  4.24690  2.90347  2.73739  3.18146  2.89801  2.37887  2.77519  2.98518  4.58477  3.61503
          0.02549  4.07794  4.80029  0.61958  0.77255  0.48576  0.95510
    209   2.93527  4.80325  3.60542  2.98630  3.84431  3.69372  3.80564  3.22686  2.29122  2.04221  3.82254  3.37035  4.09158  3.02256  1.43409  3.05396  3.15655  3.05185  5.20241  3.94000    306 - -
          2.68618  4.42225  2.77519  2.73123  3.46354  2.40513  3.72494  3.29354  2.67741  2.69355  4.24690  2.90347  2.73739  3.18146  2.89801  2.37887  2.77519  2.98518  4.58477  3.61503
          0.02549  4.07794  4.80029  0.61958  0.77255  0.48576  0.95510
    210   2.78208  4.82238  2.98744  2.66521  3.87833  3.41447  1.60322  3.68845  2.61609  3.26089  4.15420  3.12851  2.35731  3.06501  2.96694  2.84089  3.07743  3.35763  5.23321  3.82188    307 - -
          2.68618  4.42225  2.77519  2.73123  3.46354  2.40513  3.72494  3.29354  2.67741  2.69355  4.24690  2.90347  2.73739  3.18146  2.89801  2.37887  2.77519  2.98518  4.58477  3.61503
          0.02549  4.07794  4.80029  0.61958  0.77255  0.48576  0.95510
    211   3.25118  5.06649  3.76414  3.23815  4.47390  3.69345  3.99344  4.03400  2.34774  3.51272  4.51164  3.58000  4.18975  3.20715  0.70548  3.32799  3.50550  3.75007  5.47580  4.36108    308 - -
          2.68618  4.42225  2.77519  2.73123  3.46354  2.40513  3.72494  3.29354  2.67741  2.69355  4.24690  2.90347  2.73739  3.18146  2.89801  2.37887  2.77519  2.98518  4.58477  3.61503
          0.02549  4.07794  4.80029  0.61958  0.77255  0.48576  0.95510
    212   2.01743  4.65892  3.02854  2.59800  4.20632  3.29278  3.77982  3.60432  2.00452  3.22423  4.05141  3.04982  3.82103  2.95113  2.91847  1.90464  2.87360  3.22568  5.45011  4.15037    309 - -
          2.68618  4.42225  2.77519  2.73123  3.46354  2.40513  3.72494  3.29354  2.67741  2.69355  4.24690  2.90347  2.73739  3.18146  2.89801  2.37887  2.77519  2.98518  4.58477  3.61503
          0.02549  4.07794  4.80029  0.61958  0.77255  0.48576  0.95510
    213   2.73389  4.85240  3.10306  2.57344  4.12054  3.49950  3.66558  3.47733  1.90470  3.08825  3.94852  3.05611  3.90328  2.08412  2.61857  2.77699  2.95846  2.42665  5.33081  4.04469    310 - -
          2.68618  4.42225  2.77519  2.73123  3.46354  2.40513  3.72494  3.29354  2.67741  2.69355  4.24690  2.90347  2.73739  3.18146  2.89801  2.37887  2.77519  2.98518  4.58477  3.61503
          0.02549  4.07794  4.80029  0.61958  0.77255  0.48576  0.95510
    214   3.55696  4.96215  4.14792  3.92008  2.33109  4.07447  3.73411  3.53907  3.77201  2.93874  4.19347  3.98557  4.54549  4.02777  3.91162  3.67136  3.84575  3.41990  3.98124  0.68226    311 - -
          2.68618  4.42225  2.77519  2.73123  3.46354  2.40513  3.72494  3.29354  2.67741  2.69355  4.24690  2.90347  2.73739  3.18146  2.89801  2.37887  2.77519  2.98518  4.58477  3.61503
          0.02549  4.07794  4.80029  0.61958  0.77255  0.48576  0.95510
    215   3.53146  4.87437  4.52122  4.27900  0.72711  4.16419  3.98519  3.03480  4.18206  2.35937  3.73715  4.25672  4.62138  4.29433  4.25076  3.78782  3.83433  3.03987  4.18130  2.52582    312 - -
          2.68618  4.42225  2.77519  2.73123  3.46354  2.40513  3.72494  3.29354  2.67741  2.69355  4.24690  2.90347  2.73739  3.18146  2.89801  2.37887  2.77519  2.98518  4.58477  3.61503
          0.02549  4.07794  4.80029  0.61958  0.77255  0.48576  0.95510
    216   2.88697  5.28541  2.50092  1.48760  4.58616  3.36363  3.72375  4.06065  2.48097  3.56580  4.40742  2.85173  3.89187  1.93950  2.90393  2.82710  3.14002  3.68135  5.71318  4.32229    313 - -
          2.68618  4.42225  2.77519  2.73123  3.46354  2.40513  3.72494  3.29354  2.67741  2.69355  4.24690  2.90347  2.73739  3.18146  2.89801  2.37887  2.77519  2.98518  4.58477  3.61503
          0.02549  4.07794  4.80029  0.61958  0.77255  0.48576  0.95510
    217   2.91890  5.35762  2.33374  1.29438  4.67624  3.29866  3.78241  4.18175  2.67865  3.70685  4.55350  2.03655  3.88635  2.94626  3.17696  2.84213  3.20089  3.77758  5.84760  4.40392    314 - -
          2.68618  4.42225  2.77519  2.73123  3.46354  2.40513  3.72494  3.29354  2.67741  2.69355  4.24690  2.90347  2.73739  3.18146  2.89801  2.37887  2.77519  2.98518  4.58477  3.61503
          0.02549  4.07794  4.80029  0.61958  0.77255  0.48576  0.95510
    218   3.26092  4.56817  4.88616  4.37128  3.31129  4.57078  4.97529  1.17111  4.20521  1.40610  3.13542  4.61024  4.80998  4.41835  4.35817  3.95384  3.50556  1.88556  5.35282  4.18681    315 - -
          2.68618  4.42225  2.77519  2.73123  3.46354  2.40513  3.72494  3.29354  2.67741  2.69355  4.24690  2.90347  2.73739  3.18146  2.89801  2.37887  2.77519  2.98518  4.58477  3.61503
          0.02549  4.07794  4.80029  0.61958  0.77255  0.48576  0.95510
    219   2.59567  4.70596  3.00100  2.57646  4.20700  2.39837  3.76090  3.60239  1.98766  3.21734  4.04786  3.03958  3.83571  2.93034  2.87575  2.66152  2.03100  3.23640  5.44111  4.14217    316 - -
          2.68618  4.42225  2.77519  2.73123  3.46354  2.40513  3.72494  3.29354  2.67741  2.69355  4.24690  2.90347  2.73739  3.18146  2.89801  2.37887  2.77519  2.98518  4.58477  3.61503
          0.02549  4.07794  4.80029  0.61958  0.77255  0.48576  0.95510
    220   2.77248  5.14993  2.47923  1.82408  4.51986  3.30135  3.72760  3.99222  2.58537  3.52896  4.34280  1.96633  3.84141  2.87763  3.07896  2.09701  3.04811  3.59011  5.70352  4.29226    317 - -
          2.68618  4.42225  2.77519  2.73123  3.46354  2.40513  3.72494  3.29354  2.67741  2.69355  4.24690  2.90347  2.73739  3.18146  2.89801  2.37887  2.77519  2.98518  4.58477  3.61503
          0.02549  4.07794  4.80029  0.61958  0.77255  0.48576  0.95510
    221   2.65367  4.52951  2.43908  2.70278  3.51215  3.51437  3.76785  2.97259  2.74257  2.71946  3.63758  3.16450  3.93313  3.05735  3.14749  2.79464  2.89760  2.06361  4.97277  2.63028    318 - -
          2.68618  4.42225  2.77519  2.73123  3.46354  2.40513  3.72494  3.29354  2.67741  2.69355  4.24690  2.90347  2.73739  3.18146  2.89801  2.37887  2.77519  2.98518  4.58477  3.61503
          0.02549  4.07794  4.80029  0.61958  0.77255  0.48576  0.95510
    222   3.27834  4.58513  4.90280  4.38089  3.27233  4.58336  4.97010  1.27700  4.21670  1.26519  3.08974  4.62150  4.80974  4.40971  4.36096  3.96250  3.51914  1.93772  5.32647  4.17861    319 - -
          2.68618  4.42225  2.77519  2.73123  3.46354  2.40513  3.72494  3.29354  2.67741  2.69355  4.24690  2.90347  2.73739  3.18146  2.89801  2.37887  2.77519  2.98518  4.58477  3.61503
          0.02549  4.07794  4.80029  0.61958  0.77255  0.48576  0.95510
    223   2.02578  4.77560  1.93661  2.44549  4.30586  3.25783  3.79340  3.67009  2.67131  3.32517  4.15414  2.94550  3.81214  2.96034  3.14722  2.63999  2.19561  3.28656  5.57028  4.21817    320 - -
          2.68618  4.42225  2.77519  2.73123  3.46354  2.40513  3.72494  3.29354  2.67741  2.69355  4.24690  2.90347  2.73739  3.18146  2.89801  2.37887  2.77519  2.98518  4.58477  3.61503
          0.02549  4.07794  4.80029  0.61958  0.77255  0.48576  0.95510
    224   2.73697  5.05426  2.76924  1.83486  4.38261  3.40160  3.65223  3.79863  1.93950  3.34750  4.15852  2.91001  3.85257  2.78839  2.75414  2.72138  2.30734  3.43505  5.52386  4.17520    321 - -
          2.68618  4.42225  2.77519  2.73123  3.46354  2.40513  3.72494  3.29354  2.67741  2.69355  4.24690  2.90347  2.73739  3.18146  2.89801  2.37887  2.77519  2.98518  4.58477  3.61503
          0.02549  4.07794  4.80029  0.61958  0.77255  0.48576  0.95510
    225   2.93363  5.39462  1.71846  2.19279  4.72348  3.25964  3.82381  4.28373  2.82736  3.80735  4.66091  1.42365  3.88253  2.99791  3.39615  2.84827  3.23771  3.85519  5.93172  4.44768    322 - -
          2.68618  4.42225  2.77519  2.73123  3.46354  2.40513  3.72494  3.29354  2.67741  2.69355  4.24690  2.90347  2.73739  3.18146  2.89801  2.37887  2.77519  2.98518  4.58477  3.61503
          0.02549  4.07794  4.80029  0.61958  0.77255  0.48576  0.95510
    226   2.91430  5.31784  2.35479  1.73649  4.64313  3.30186  3.79012  4.14748  2.67796  3.68306  4.53489  1.47837  3.89075  2.95782  3.16337  2.84614  3.19938  3.74970  5.82385  4.39037    323 - -
          2.68618  4.42225  2.77519  2.73123  3.46354  2.40513  3.72494  3.29354  2.67741  2.69355  4.24690  2.90347  2.73739  3.18146  2.89801  2.37887  2.77519  2.98518  4.58477  3.61503
          0.02549  4.07794  4.80029  0.61958  0.77255  0.48576  0.95510
    227   2.85892  5.13103  3.03035  2.53086  4.44095  3.52605  2.30373  3.89412  1.75864  3.38166  4.20629  3.02139  3.92985  2.15441  2.42674  2.84044  3.06410  3.54247  5.47392  4.17739    324 - -
          2.68618  4.42225  2.77519  2.73123  3.46354  2.40513  3.72494  3.29354  2.67741  2.69355  4.24690  2.90347  2.73739  3.18146  2.89801  2.37887  2.77519  2.98518  4.58477  3.61503
          0.02549  4.07794  4.80029  0.61958  0.77255  0.48576  0.95510
    228   2.74600  4.48726  3.53290  2.99459  3.49069  3.68432  3.94332  2.66906  2.83125  1.90702  3.41982  3.40943  4.07084  2.22279  3.15578  2.96519  2.98600  2.04605  5.05785  3.81058    325 - -
          2.68618  4.42225  2.77519  2.73123  3.46354  2.40513  3.72494  3.29354  2.67741  2.69355  4.24690  2.90347  2.73739  3.18146  2.89801  2.37887  2.77519  2.98518  4.58477  3.61503
          0.02549  4.07794  4.80029  0.61958  0.77255  0.48576  0.95510
    229   2.84046  5.37463  1.89583  1.65122  4.68152  3.30894  3.70154  4.17486  2.00117  3.66038  4.46039  2.76746  3.84467  2.83879  3.07952  2.75802  3.09776  3.75031  5.80624  4.35508    326 - -
          2.68618  4.42225  2.77519  2.73123  3.46354  2.40513  3.72494  3.29354  2.67741  2.69355  4.24690  2.90347  2.73739  3.18146  2.89801  2.37887  2.77519  2.98518  4.58477  3.61503
          0.02549  4.07794  4.80029  0.61958  0.77255  0.48576  0.95510
    230   2.30712  4.27730  3.28637  3.07604  4.45340  1.71977  4.25241  3.92981  3.23444  3.59076  4.40942  3.28982  3.74398  3.51261  3.56646  1.30941  2.79943  3.33593  5.76536  4.53178    327 - -
          2.68618  4.42225  2.77519  2.73123  3.46354  2.40513  3.72494  3.29354  2.67741  2.69355  4.24690  2.90347  2.73739  3.18146  2.89801  2.37887  2.77519  2.98518  4.58477  3.61503
          0.02549  4.07794  4.80029  0.61958  0.77255  0.48576  0.95510
    231   3.06211  4.44051  4.44942  3.94841  1.85636  4.09896  3.82581  1.97636  3.80662  2.20152  3.37210  3.98687  4.42360  3.92439  3.92055  3.41627  3.28971  2.56899  4.11307  1.73234    328 - -
          2.68618  4.42225  2.77519  2.73123  3.46354  2.40513  3.72494  3.29354  2.67741  2.69355  4.24690  2.90347  2.73739  3.18146  2.89801  2.37887  2.77519  2.98518  4.58477  3.61503
          0.02549  4.07794  4.80029  0.61958  0.77255  0.48576  0.95510
    232   2.75859  4.40241  3.69622  3.14105  2.39638  3.73789  3.91765  2.67529  2.28530  1.73430  3.33279  3.50443  4.10404  3.33002  3.24991  3.01711  2.98933  2.54656  4.78854  3.45293    329 - -
          2.68618  4.42225  2.77519  2.73123  3.46354  2.40513  3.72494  3.29354  2.67741  2.69355  4.24690  2.90347  2.73739  3.18146  2.89801  2.37887  2.77519  2.98518  4.58477  3.61503
          0.02549  4.07794  4.80029  0.61958  0.77255  0.48576  0.95510
    233   2.85587  5.25374  1.95439  2.31005  4.58844  3.36103  3.71986  4.05802  1.45707  3.57419  4.39842  2.86041  3.88090  2.86486  2.91264  2.80189  3.11090  3.66598  5.70310  4.31642    330 - -
          2.68618  4.42225  2.77519  2.73123  3.46354  2.40513  3.72494  3.29354  2.67741  2.69355  4.24690  2.90347  2.73739  3.18146  2.89801  2.37887  2.77519  2.98518  4.58477  3.61503
          0.02549  4.07794  4.80029  0.61958  0.77255  0.48576  0.95510
    234   2.71283  4.99402  2.76221  2.40661  4.40010  3.36033  3.68913  3.84676  1.94315  3.38859  4.19924  2.06410  3.84729  2.83237  2.80351  2.12595  2.97664  3.46143  5.55200  4.20274    331 - -
          2.68651  4.41983  2.77552  2.73105  3.46281  2.40546  3.72390  3.29387  2.67678  2.69339  4.24723  2.90259  2.73772  3.18179  2.89834  2.37920  2.77552  2.98551  4.58510  3.61413
          0.46362  1.52226  1.87876  2.00124  0.14522  0.48576  0.95510
    235   2.46094  4.53012  2.77001  2.55930  4.23623  3.08846  3.87272  3.75300  2.75579  3.38190  4.22466  2.02887  3.73906  3.08441  3.15486  1.65948  2.85648  3.29826  5.53554  4.19109    342 - -
          2.68618  4.42225  2.77519  2.73123  3.46354  2.40513  3.72494  3.29354  2.67741  2.69355  4.24690  2.90347  2.73739  3.18146  2.89801  2.37887  2.77519  2.98518  4.58477  3.61503
          0.02986  3.92181  4.64416  0.61958  0.77255  0.63600  0.75376
    236   2.48715  4.57118  2.72647  2.52603  4.24819  3.10079  3.85826  3.77114  2.73922  3.39551  4.23991  1.81343  3.74628  3.06686  3.14366  1.85050  2.87589  3.32107  5.54312  4.18969    343 - -
          2.68618  4.42225  2.77519  2.73123  3.46354  2.40513  3.72494  3.29354  2.67741  2.69355  4.24690  2.90347  2.73739  3.18146  2.89801  2.37887  2.77519  2.98518  4.58477  3.61503
          0.02986  3.92181  4.64416  0.61958  0.77255  0.40212  1.10533
    237   3.32714  4.64398  4.90023  4.37204  3.18717  4.59732  4.94447  1.61852  4.19921  0.97577  3.00091  4.62551  4.80544  4.36956  4.33376  3.97403  3.56242  2.08642  5.26854  4.14320    344 - -
          2.68618  4.42225  2.77519  2.73123  3.46354  2.40513  3.72494  3.29354  2.67741  2.69355  4.24690  2.90347  2.73739  3.18146  2.89801  2.37887  2.77519  2.98518  4.58477  3.61503
          0.02549  4.07794  4.80029  0.61958  0.77255  0.48576  0.95510
    238   2.61946  4.79658  2.93320  2.50876  4.27085  3.33430  3.72161  3.69600  1.97282  3.27562  4.09265  2.99310  2.60592  2.87632  2.83908  1.94840  2.90670  3.31702  5.47277  4.15293    345 - -
          2.68618  4.42225  2.77519  2.73123  3.46354  2.40513  3.72494  3.29354  2.67741  2.69355  4.24690  2.90347  2.73739  3.18146  2.89801  2.37887  2.77519  2.98518  4.58477  3.61503
          0.02549  4.07794  4.80029  0.61958  0.77255  0.48576  0.95510
    239   2.64143  4.26524  3.82954  3.31040  3.45234  3.62750  4.11841  2.43353  3.20736  1.91424  3.41776  3.60434  4.08827  3.51708  3.48700  2.24329  2.93006  1.71147  5.02302  3.79081    346 - -
          2.68618  4.42225  2.77519  2.73123  3.46354  2.40513  3.72494  3.29354  2.67741  2.69355  4.24690  2.90347  2.73739  3.18146  2.89801  2.37887  2.77519  2.98518  4.58477  3.61503
          0.02549  4.07794  4.80029  0.61958  0.77255  0.48576  0.95510
    240   2.63498  4.57567  3.25854  2.72919  3.87948  3.47327  3.78561  3.06249  1.92606  2.86157  3.76354  3.17201  3.91424  2.99484  2.88664  2.76160  2.27015  2.22110  5.22877  3.96334    347 - -
          2.68618  4.42225  2.77519  2.73123  3.46354  2.40513  3.72494  3.29354  2.67741  2.69355  4.24690  2.90347  2.73739  3.18146  2.89801  2.37887  2.77519  2.98518  4.58477  3.61503
          0.02549  4.07794  4.80029  0.61958  0.77255  0.48576  0.95510
    241   2.61073  2.82558  2.19562  2.45018  4.14913  3.31854  3.73923  3.56943  2.59724  3.19961  4.02882  2.09724  3.82171  2.91069  3.06107  2.65453  2.89707  3.21829  5.43132  4.08530    348 - -
          2.68618  4.42225  2.77519  2.73123  3.46354  2.40513  3.72494  3.29354  2.67741  2.69355  4.24690  2.90347  2.73739  3.18146  2.89801  2.37887  2.77519  2.98518  4.58477  3.61503
          0.02549  4.07794  4.80029  0.61958  0.77255  0.48576  0.95510
    242   3.35023  4.70909  4.80082  4.25258  3.07708  4.53944  4.82555  2.24422  4.05628  0.89962  2.06509  4.53210  4.73936  4.22623  4.19344  3.89966  3.57579  2.39037  5.16343  4.07179    349 - -
          2.68618  4.42225  2.77519  2.73123  3.46354  2.40513  3.72494  3.29354  2.67741  2.69355  4.24690  2.90347  2.73739  3.18146  2.89801  2.37887  2.77519  2.98518  4.58477  3.61503
          0.02549  4.07794  4.80029  0.61958  0.77255  0.48576  0.95510
    243   2.41679  4.22618  3.63144  3.17126  3.79366  3.25868  4.10340  2.91125  3.11461  2.81666  3.73844  3.41593  3.87071  3.42533  3.42722  1.99148  2.06913  1.81215  5.24893  4.02644    350 - -
          2.68618  4.42225  2.77519  2.73123  3.46354  2.40513  3.72494  3.29354  2.67741  2.69355  4.24690  2.90347  2.73739  3.18146  2.89801  2.37887  2.77519  2.98518  4.58477  3.61503
          0.02549  4.07794  4.80029  0.61958  0.77255  0.48576  0.95510
    244   2.86560  5.12350  2.72525  2.45135  4.49542  3.40804  3.72978  3.96689  1.83850  3.49590  4.34196  1.57983  3.91959  2.88597  2.70272  2.84699  3.12405  3.59602  5.60335  4.26830    351 - -
          2.68618  4.42225  2.77519  2.73123  3.46354  2.40513  3.72494  3.29354  2.67741  2.69355  4.24690  2.90347  2.73739  3.18146  2.89801  2.37887  2.77519  2.98518  4.58477  3.61503
          0.02549  4.07794  4.80029  0.61958  0.77255  0.48576  0.95510
    245   3.39328  4.79737  4.51863  4.16417  3.22639  4.24088  4.75588  2.44644  3.92999  0.65799  3.19361  4.41970  4.64393  4.24868  4.07048  3.84300  3.67987  2.53623  5.17523  3.94440    352 - -
          2.68618  4.42225  2.77519  2.73123  3.46354  2.40513  3.72494  3.29354  2.67741  2.69355  4.24690  2.90347  2.73739  3.18146  2.89801  2.37887  2.77519  2.98518  4.58477  3.61503
          0.02549  4.07794  4.80029  0.61958  0.77255  0.48576  0.95510
    246   3.17045  4.46478  4.90502  4.37069  3.43699  4.54185  4.99705  1.48538  4.25967  1.53630  3.23462  4.59134  4.79004  4.45640  4.42182  3.90515  3.41478  1.31533  5.42524  4.27507    353 - -
          2.68618  4.42225  2.77519  2.73123  3.46354  2.40513  3.72494  3.29354  2.67741  2.69355  4.24690  2.90347  2.73739  3.18146  2.89801  2.37887  2.77519  2.98518  4.58477  3.61503
          0.02549  4.07794  4.80029  0.61958  0.77255  0.48576  0.95510
    247   2.94078  4.69093  3.65625  3.58416  4.71339  0.47240  4.68732  4.36748  3.79310  3.99429  4.97507  3.82122  4.08834  4.10134  4.00221  3.11934  3.43800  3.85609  5.74961  4.82384    354 - -
          2.68618  4.42225  2.77519  2.73123  3.46354  2.40513  3.72494  3.29354  2.67741  2.69355  4.24690  2.90347  2.73739  3.18146  2.89801  2.37887  2.77519  2.98518  4.58477  3.61503
          0.02549  4.07794  4.80029  0.61958  0.77255  0.48576  0.95510
    248   2.84054  5.05369  2.68047  2.44461  3.99196  3.38900  2.41311  3.88523  2.54592  3.42058  4.28989  1.56344  3.91782  2.95638  2.93860  2.83202  3.11437  3.52903  5.33197  3.85702    355 - -
          2.68618  4.42225  2.77519  2.73123  3.46354  2.40513  3.72494  3.29354  2.67741  2.69355  4.24690  2.90347  2.73739  3.18146  2.89801  2.37887  2.77519  2.98518  4.58477  3.61503
          0.02549  4.07794  4.80029  0.61958  0.77255  0.48576  0.95510
    249   3.32692  4.64367  4.90043  4.37222  3.18751  4.59734  4.94466  1.61675  4.19949  0.97685  3.00121  4.62561  4.80549  4.36982  4.33403  3.97404  3.56221  2.08570  5.26878  4.14344    356 - -
          2.68618  4.42225  2.77519  2.73123  3.46354  2.40513  3.72494  3.29354  2.67741  2.69355  4.24690  2.90347  2.73739  3.18146  2.89801  2.37887  2.77519  2.98518  4.58477  3.61503
          0.02549  4.07794  4.80029  0.61958  0.77255  0.48576  0.95510
    250   2.42820  4.34873  3.39841  3.22878  4.28801  3.07546  4.33036  3.84096  3.31665  3.54693  4.45880  3.41677  3.83227  3.65054  3.59279  0.81855  2.92463  3.33030  5.64482  4.37406    357 - -
          2.68618  4.42225  2.77519  2.73123  3.46354  2.40513  3.72494  3.29354  2.67741  2.69355  4.24690  2.90347  2.73739  3.18146  2.89801  2.37887  2.77519  2.98518  4.58477  3.61503
          0.02549  4.07794  4.80029  0.61958  0.77255  0.48576  0.95510
    251   2.90764  4.90254  2.84351  2.75229  4.29987  3.33300  4.10705  4.05992  3.03103  3.68457  4.64231  0.83979  3.99709  3.38421  3.38923  2.96951  3.29876  3.66098  5.58233  4.23659    358 - -
          2.68618  4.42225  2.77519  2.73123  3.46354  2.40513  3.72494  3.29354  2.67741  2.69355  4.24690  2.90347  2.73739  3.18146  2.89801  2.37887  2.77519  2.98518  4.58477  3.61503
          0.02549  4.07794  4.80029  0.61958  0.77255  0.48576  0.95510
    252   3.11542  4.57039  4.24246  3.76045  2.65583  4.09853  3.98399  2.63059  3.56269  1.19032  3.29478  3.95173  4.43487  3.82405  3.74731  3.44180  3.35039  2.61315  4.37369  2.03171    359 - -
          2.68618  4.42225  2.77519  2.73123  3.46354  2.40513  3.72494  3.29354  2.67741  2.69355  4.24690  2.90347  2.73739  3.18146  2.89801  2.37887  2.77519  2.98518  4.58477  3.61503
          0.02549  4.07794  4.80029  0.61958  0.77255  0.48576  0.95510
    253   2.88477  5.26442  2.53616  1.68698  4.56721  3.37535  3.71965  4.03724  2.45408  3.54378  4.38696  2.86741  3.89613  1.70540  2.86292  2.83003  3.13512  3.66288  5.68999  4.30974    360 - -
          2.68618  4.42225  2.77519  2.73123  3.46354  2.40513  3.72494  3.29354  2.67741  2.69355  4.24690  2.90347  2.73739  3.18146  2.89801  2.37887  2.77519  2.98518  4.58477  3.61503
          0.02549  4.07794  4.80029  0.61958  0.77255  0.48576  0.95510
    254   3.13187  4.55152  4.41937  3.90245  2.71698  4.13617  4.08540  2.59918  3.64675  1.11728  3.20124  4.06160  4.46055  3.90445  3.79599  3.49815  3.36462  2.62063  2.46162  2.95381    361 - -
          2.68618  4.42225  2.77519  2.73123  3.46354  2.40513  3.72494  3.29354  2.67741  2.69355  4.24690  2.90347  2.73739  3.18146  2.89801  2.37887  2.77519  2.98518  4.58477  3.61503
          0.02549  4.07794  4.80029  0.61958  0.77255  0.48576  0.95510
    255   3.17153  5.13261  3.36045  2.94959  4.56639  3.63318  3.89002  4.00989  0.78775  3.53249  4.48751  3.36318  4.12283  3.07319  2.49292  3.20280  3.41178  3.70779  5.53995  4.38465    362 - -
          2.68618  4.42225  2.77519  2.73123  3.46354  2.40513  3.72494  3.29354  2.67741  2.69355  4.24690  2.90347  2.73739  3.18146  2.89801  2.37887  2.77519  2.98518  4.58477  3.61503
          0.02549  4.07794  4.80029  0.61958  0.77255  0.48576  0.95510
    256   2.77795  5.15581  2.49560  1.83194  4.50276  3.31509  3.71848  3.96995  2.56307  3.50773  4.32257  2.15271  2.29456  2.86730  3.04957  2.73844  3.04643  3.57618  5.68317  4.27768    363 - -
          2.68618  4.42225  2.77519  2.73123  3.46354  2.40513  3.72494  3.29354  2.67741  2.69355  4.24690  2.90347  2.73739  3.18146  2.89801  2.37887  2.77519  2.98518  4.58477  3.61503
          0.02549  4.07794  4.80029  0.61958  0.77255  0.48576  0.95510
    257   3.39328  4.79737  4.51863  4.16417  3.22639  4.24088  4.75588  2.44644  3.92999  0.65799  3.19361  4.41970  4.64393  4.24868  4.07048  3.84300  3.67987  2.53623  5.17523  3.94440    364 - -
          2.68618  4.42225  2.77519  2.73123  3.46354  2.40513  3.72494  3.29354  2.67741  2.69355  4.24690  2.90347  2.73739  3.18146  2.89801  2.37887  2.77519  2.98518  4.58477  3.61503
          0.02549  4.07794  4.80029  0.61958  0.77255  0.48576  0.95510
    258   2.99964  5.08154  3.37453  2.78784  4.20866  3.64475  2.39216  3.85912  2.06080  3.34099  4.22172  3.20859  4.03951  2.84002  1.35068  3.01481  3.19432  3.54979  5.31505  4.01446    365 - -
          2.68618  4.42225  2.77519  2.73123  3.46354  2.40513  3.72494  3.29354  2.67741  2.69355  4.24690  2.90347  2.73739  3.18146  2.89801  2.37887  2.77519  2.98518  4.58477  3.61503
          0.02549  4.07794  4.80029  0.61958  0.77255  0.48576  0.95510
    259   3.13736  5.23577  3.58612  2.87947  4.71769  3.73612  3.64541  4.05150  1.39895  3.47269  4.34828  3.26533  4.09509  2.77850  1.34142  3.12889  3.29209  3.73546  5.49402  4.34739    366 - -
          2.68618  4.42225  2.77519  2.73123  3.46354  2.40513  3.72494  3.29354  2.67741  2.69355  4.24690  2.90347  2.73739  3.18146  2.89801  2.37887  2.77519  2.98518  4.58477  3.61503
          0.02549  4.07794  4.80029  0.61958  0.77255  0.48576  0.95510
    260   3.55696  4.96215  4.14792  3.92008  2.33109  4.07447  3.73411  3.53907  3.77201  2.93874  4.19347  3.98557  4.54549  4.02777  3.91162  3.67136  3.84575  3.41990  3.98124  0.68226    367 - -
          2.68618  4.42225  2.77519  2.73123  3.46354  2.40513  3.72494  3.29354  2.67741  2.69355  4.24690  2.90347  2.73739  3.18146  2.89801  2.37887  2.77519  2.98518  4.58477  3.61503
          0.02549  4.07794  4.80029  0.61958  0.77255  0.48576  0.95510
    261   3.37206  4.71034  4.72030  4.26101  1.34097  4.42000  4.19706  2.48600  4.10704  1.36754  3.14011  4.34336  4.68867  4.19948  4.20595  3.79458  3.60594  2.57414  4.41647  2.86065    368 - -
          2.68618  4.42225  2.77519  2.73123  3.46354  2.40513  3.72494  3.29354  2.67741  2.69355  4.24690  2.90347  2.73739  3.18146  2.89801  2.37887  2.77519  2.98518  4.58477  3.61503
          0.02549  4.07794  4.80029  0.61958  0.77255  0.48576  0.95510
    262   1.86341  4.58867  2.87805  2.66588  4.33205  3.16886  3.97620  3.73910  2.86222  3.42727  4.28717  1.48008  3.82271  3.18757  3.25944  2.63272  2.93423  3.30781  5.63500  4.30994    369 - -
          2.68618  4.42225  2.77519  2.73123  3.46354  2.40513  3.72494  3.29354  2.67741  2.69355  4.24690  2.90347  2.73739  3.18146  2.89801  2.37887  2.77519  2.98518  4.58477  3.61503
          0.18599  4.07794  1.87876  0.61958  0.77255  0.48576  0.95510
    263   3.04257  5.17854  0.84981  2.36588  4.56216  3.24801  3.97449  4.16156  3.06794  3.76107  4.74015  2.92477  3.90428  3.21365  3.59093  2.99929  3.38216  3.79546  5.72119  4.42680    370 - -
          2.68618  4.42225  2.77519  2.73123  3.46354  2.40513  3.72494  3.29354  2.67741  2.69355  4.24690  2.90347  2.73739  3.18146  2.89801  2.37887  2.77519  2.98518  4.58477  3.61503
          0.02986  3.92181  4.64416  0.61958  0.77255  0.63600  0.75376
    264   3.01705  4.98298  3.19634  2.80846  4.38067  3.50131  3.78640  3.81301  0.97277  3.36728  4.32600  3.23079  3.99810  2.97502  2.44090  3.05575  3.26661  3.51798  5.41500  4.23483    371 - -
          2.68618  4.42225  2.77519  2.73123  3.46354  2.40513  3.72494  3.29354  2.67741  2.69355  4.24690  2.90347  2.73739  3.18146  2.89801  2.37887  2.77519  2.98518  4.58477  3.61503
          0.02986  3.92181  4.64416  0.61958  0.77255  0.63600  0.75376
    265   2.73481  4.53627  3.17177  2.10841  3.67159  3.56927  3.90963  1.84682  2.77900  2.53696  3.59833  3.25319  4.01201  3.16539  3.13510  2.92206  2.98923  2.42119  5.18786  3.90918    372 - -
          2.68618  4.42225  2.77519  2.73123  3.46354  2.40513  3.72494  3.29354  2.67741  2.69355  4.24690  2.90347  2.73739  3.18146  2.89801  2.37887  2.77519  2.98518  4.58477  3.61503
          0.02986  3.92181  4.64416  0.61958  0.77255  0.63600  0.75376
    266   2.71220  4.51741  3.35395  2.85822  3.26457  3.55792  2.24342  2.96946  2.64169  2.53414  2.43279  3.26439  3.97429  3.09473  2.95001  2.87048  2.95760  2.78416  4.78504  3.36720    373 - -
          2.68618  4.42225  2.77519  2.73123  3.46354  2.40513  3.72494  3.29354  2.67741  2.69355  4.24690  2.90347  2.73739  3.18146  2.89801  2.37887  2.77519  2.98518  4.58477  3.61503
          0.02986  3.92181  4.64416  0.61958  0.77255  0.40212  1.10533
    267   2.01176  5.01580  2.76026  1.95809  4.34927  3.39029  3.66693  3.75974  1.95862  3.32484  4.14117  2.91399  3.85114  2.80878  2.79763  2.71858  2.97096  3.40132  5.51475  4.16757    374 - -
          2.68618  4.42225  2.77519  2.73123  3.46354  2.40513  3.72494  3.29354  2.67741  2.69355  4.24690  2.90347  2.73739  3.18146  2.89801  2.37887  2.77519  2.98518  4.58477  3.61503
          0.02549  4.07794  4.80029  0.61958  0.77255  0.48576  0.95510
    268   2.89672  5.14103  2.87657  2.52248  4.53318  3.46958  3.69749  3.97848  1.35069  3.48264  4.32661  2.18813  3.94432  2.84385  2.52739  2.87932  3.13407  3.61389  5.57011  4.27205    375 - -
          2.68618  4.42225  2.77519  2.73123  3.46354  2.40513  3.72494  3.29354  2.67741  2.69355  4.24690  2.90347  2.73739  3.18146  2.89801  2.37887  2.77519  2.98518  4.58477  3.61503
          0.02549  4.07794  4.80029  0.61958  0.77255  0.48576  0.95510
    269   1.55767  4.28637  3.32755  2.99902  4.30560  2.05229  4.13159  3.71584  3.07606  3.38582  4.20862  3.25548  2.26514  3.37047  3.43654  2.47070  2.76749  3.20718  5.62801  4.39155    376 - -
          2.68618  4.42225  2.77519  2.73123  3.46354  2.40513  3.72494  3.29354  2.67741  2.69355  4.24690  2.90347  2.73739  3.18146  2.89801  2.37887  2.77519  2.98518  4.58477  3.61503
          0.02549  4.07794  4.80029  0.61958  0.77255  0.48576  0.95510
    270   2.90854  5.36076  1.35837  2.23455  4.67665  3.31337  3.76654  4.16967  1.97111  3.68840  4.52611  2.80288  3.88296  2.92300  3.13991  2.83147  3.18089  3.76617  5.82648  4.39404    377 - -
          2.68618  4.42225  2.77519  2.73123  3.46354  2.40513  3.72494  3.29354  2.67741  2.69355  4.24690  2.90347  2.73739  3.18146  2.89801  2.37887  2.77519  2.98518  4.58477  3.61503
          0.02549  4.07794  4.80029  0.61958  0.77255  0.48576  0.95510
    271   2.69152  4.66644  3.16529  2.64700  3.71600  3.51811  2.44396  2.46980  2.47035  2.85082  3.74782  3.11572  3.91723  2.32076  2.82526  2.78571  2.92027  2.96737  5.08819  3.75171    378 - -
          2.68618  4.42225  2.77519  2.73123  3.46354  2.40513  3.72494  3.29354  2.67741  2.69355  4.24690  2.90347  2.73739  3.18146  2.89801  2.37887  2.77519  2.98518  4.58477  3.61503
          0.02549  4.07794  4.80029  0.61958  0.77255  0.48576  0.95510
    272   3.57195  4.83808  4.67313  4.32343  1.51094  4.36044  3.59054  3.22720  4.13203  2.54189  3.81305  4.12507  4.68365  4.15081  4.17241  3.75145  3.80079  3.17480  1.39102  2.03432    379 - -
          2.68618  4.42225  2.77519  2.73123  3.46354  2.40513  3.72494  3.29354  2.67741  2.69355  4.24690  2.90347  2.73739  3.18146  2.89801  2.37887  2.77519  2.98518  4.58477  3.61503
          0.02549  4.07794  4.80029  0.61958  0.77255  0.48576  0.95510
    273   2.78510  4.81759  1.57988  2.54831  3.98758  3.45566  3.87763  2.22504  2.80039  2.94234  3.94675  3.06545  3.96299  3.08590  3.25912  2.86126  3.05950  2.83239  5.42645  4.06699    380 - -
          2.68618  4.42225  2.77519  2.73123  3.46354  2.40513  3.72494  3.29354  2.67741  2.69355  4.24690  2.90347  2.73739  3.18146  2.89801  2.37887  2.77519  2.98518  4.58477  3.61503
          0.02549  4.07794  4.80029  0.61958  0.77255  0.48576  0.95510
    274   2.83847  5.12796  2.53157  1.32431  4.52217  3.32690  3.80291  3.97688  2.65693  3.54003  4.39302  2.89558  2.38402  2.96953  3.11954  2.81290  3.12589  3.59703  5.70662  4.33752    381 - -
          2.68618  4.42225  2.77519  2.73123  3.46354  2.40513  3.72494  3.29354  2.67741  2.69355  4.24690  2.90347  2.73739  3.18146  2.89801  2.37887  2.77519  2.98518  4.58477  3.61503
          0.02549  4.07794  4.80029  0.61958  0.77255  0.48576  0.95510
    275   2.84063  5.11510  2.65357  2.40867  4.41618  3.37644  3.73712  3.96156  2.44215  3.48712  4.33695  2.14177  3.90205  1.57204  2.81728  2.81982  3.10851  3.58757  5.58885  4.21305    382 - -
          2.68618  4.42225  2.77519  2.73123  3.46354  2.40513  3.72494  3.29354  2.67741  2.69355  4.24690  2.90347  2.73739  3.18146  2.89801  2.37887  2.77519  2.98518  4.58477  3.61503
          0.02549  4.07794  4.80029  0.61958  0.77255  0.48576  0.95510
    276   2.77340  4.87189  3.13840  2.67272  4.33364  3.45753  3.73924  3.65502  1.38792  3.27123  4.14223  3.11856  3.93288  2.89877  2.55934  2.82270  2.21641  3.32522  5.46693  4.20733    383 - -
          2.68618  4.42225  2.77519  2.73123  3.46354  2.40513  3.72494  3.29354  2.67741  2.69355  4.24690  2.90347  2.73739  3.18146  2.89801  2.37887  2.77519  2.98518  4.58477  3.61503
          0.02549  4.07794  4.80029  0.61958  0.77255  0.48576  0.95510
    277   3.37194  4.71018  4.72072  4.26120  1.34269  4.42029  4.19812  2.48538  4.10726  1.36569  3.13930  4.34385  4.68876  4.19964  4.20615  3.79481  3.60576  2.57371  4.41759  2.86222    384 - -
          2.68618  4.42225  2.77519  2.73123  3.46354  2.40513  3.72494  3.29354  2.67741  2.69355  4.24690  2.90347  2.73739  3.18146  2.89801  2.37887  2.77519  2.98518  4.58477  3.61503
          0.02549  4.07794  4.80029  0.61958  0.77255  0.48576  0.95510
    278   2.56366  4.61888  3.00864  2.60354  4.04170  2.39663  2.55972  3.48946  2.61234  3.12141  3.96376  3.05889  3.83136  2.98555  3.01366  2.65048  2.02216  3.14128  5.35020  4.03680    385 - -
          2.68618  4.42225  2.77519  2.73123  3.46354  2.40513  3.72494  3.29354  2.67741  2.69355  4.24690  2.90347  2.73739  3.18146  2.89801  2.37887  2.77519  2.98518  4.58477  3.61503
          0.02549  4.07794  4.80029  0.61958  0.77255  0.48576  0.95510
    279   2.82407  5.26165  2.56163  1.72942  4.59158  3.36896  3.67284  4.05272  1.92632  3.54554  4.35047  2.17954  3.86287  2.80665  2.82768  2.76634  3.06627  3.65407  5.68168  4.29269    386 - -
          2.68618  4.42225  2.77519  2.73123  3.46354  2.40513  3.72494  3.29354  2.67741  2.69355  4.24690  2.90347  2.73739  3.18146  2.89801  2.37887  2.77519  2.98518  4.58477  3.61503
          0.02549  4.07794  4.80029  0.61958  0.77255  0.48576  0.95510
    280   2.64425  4.53651  3.18519  2.19415  3.75842  3.50762  3.81522  2.29151  2.68984  2.73397  3.66336  3.17419  3.93406  3.04774  3.08200  2.79058  2.13777  2.65155  5.17340  3.90020    387 - -
          2.68618  4.42225  2.77519  2.73123  3.46354  2.40513  3.72494  3.29354  2.67741  2.69355  4.24690  2.90347  2.73739  3.18146  2.89801  2.37887  2.77519  2.98518  4.58477  3.61503
          0.02549  4.07794  4.80029  0.61958  0.77255  0.48576  0.95510
    281   2.83428  4.36655  3.95212  3.43539  2.03713  3.81496  3.77379  2.78683  3.33817  2.42416  3.45205  3.65667  4.19380  3.56968  3.57372  3.11340  2.24492  2.61654  4.26155  1.89914    388 - -
          2.68618  4.42225  2.77519  2.73123  3.46354  2.40513  3.72494  3.29354  2.67741  2.69355  4.24690  2.90347  2.73739  3.18146  2.89801  2.37887  2.77519  2.98518  4.58477  3.61503
          0.02549  4.07794  4.80029  0.61958  0.77255  0.48576  0.95510
    282   2.62993  2.54945  3.47617  2.31193  3.51330  3.56676  3.89694  2.71672  2.86544  2.05480  3.47570  3.35148  3.98610  3.21688  3.19750  2.85752  2.88410  2.51153  4.99293  3.74887    389 - -
          2.68618  4.42225  2.77519  2.73123  3.46354  2.40513  3.72494  3.29354  2.67741  2.69355  4.24690  2.90347  2.73739  3.18146  2.89801  2.37887  2.77519  2.98518  4.58477  3.61503
          0.02549  4.07794  4.80029  0.61958  0.77255  0.48576  0.95510
    283   2.98095  5.06845  3.34440  2.76929  4.17478  3.63240  2.15332  3.84095  2.08127  3.32889  4.20787  3.19605  4.02993  2.84237  1.47497  2.99690  3.17921  3.53088  5.30248  3.98994    390 - -
          2.68618  4.42225  2.77519  2.73123  3.46354  2.40513  3.72494  3.29354  2.67741  2.69355  4.24690  2.90347  2.73739  3.18146  2.89801  2.37887  2.77519  2.98518  4.58477  3.61503
          0.02549  4.07794  4.80029  0.61958  0.77255  0.48576  0.95510
    284   2.99420  4.38645  4.44667  3.91451  1.95546  4.05915  3.92681  2.61741  3.75918  2.01563  2.25766  3.99082  4.37928  3.89297  3.87253  3.37258  3.22070  2.56553  2.26276  2.72057    391 - -
          2.68618  4.42225  2.77519  2.73123  3.46354  2.40513  3.72494  3.29354  2.67741  2.69355  4.24690  2.90347  2.73739  3.18146  2.89801  2.37887  2.77519  2.98518  4.58477  3.61503
          0.02549  4.07794  4.80029  0.61958  0.77255  0.48576  0.95510
    285   3.18274  4.47383  4.92396  4.38952  3.42570  4.55749  5.01084  1.38081  4.27768  1.51959  3.22044  4.60950  4.80000  4.46827  4.43548  3.92213  3.42634  1.41993  5.42523  4.28050    392 - -
          2.68618  4.42225  2.77519  2.73123  3.46354  2.40513  3.72494  3.29354  2.67741  2.69355  4.24690  2.90347  2.73739  3.18146  2.89801  2.37887  2.77519  2.98518  4.58477  3.61503
          0.02549  4.07794  4.80029  0.61958  0.77255  0.48576  0.95510
    286   2.86934  4.87805  3.41497  2.76962  4.13131  3.63118  3.67000  3.48524  1.75190  2.10654  3.95131  3.19708  3.99791  2.83870  1.91600  2.93165  3.06496  3.22048  5.28816  4.06266    393 - -
          2.68621  4.42228  2.77523  2.73126  3.46357  2.40479  3.72498  3.29357  2.67744  2.69358  4.24693  2.90350  2.73743  3.18149  2.89804  2.37890  2.77523  2.98521  4.58480  3.61506
          0.25676  1.52226  4.80029  0.24234  1.53614  0.48576  0.95510
    287   2.77627  5.16554  2.47146  1.69116  4.53059  3.30176  3.72464  4.00455  2.58337  3.53776  4.35013  2.14213  3.84090  2.87338  3.07998  2.09658  3.05035  3.60078  5.71044  4.29583    395 - -
          2.68618  4.42225  2.77519  2.73123  3.46354  2.40513  3.72494  3.29354  2.67741  2.69355  4.24690  2.90347  2.73739  3.18146  2.89801  2.37887  2.77519  2.98518  4.58477  3.61503
          0.02549  4.07794  4.80029  0.61958  0.77255  0.48576  0.95510
    288   3.57195  4.83808  4.67313  4.32343  1.51094  4.36044  3.59054  3.22720  4.13203  2.54189  3.81305  4.12507  4.68365  4.15081  4.17241  3.75145  3.80079  3.17480  1.39102  2.03432    396 - -
          2.68618  4.42225  2.77519  2.73123  3.46354  2.40513  3.72494  3.29354  2.67741  2.69355  4.24690  2.90347  2.73739  3.18146  2.89801  2.37887  2.77519  2.98518  4.58477  3.61503
          0.18674  4.07794  1.87471  0.61958  0.77255  0.48576  0.95510
    289   3.06018  4.89618  3.55577  3.05656  4.26307  3.53903  3.85937  3.80802  2.25684  3.31511  4.31390  3.41265  4.03913  3.07717  0.90667  3.14193  3.32275  3.52984  5.32633  4.17973    397 - -
          2.68634  4.42241  2.77483  2.73140  3.46370  2.40492  3.72511  3.29370  2.67709  2.69371  4.24706  2.90363  2.73756  3.18163  2.89817  2.37903  2.77536  2.98404  4.58493  3.61519
          0.30775  1.36541  4.64343  1.38530  0.28801  0.40183  1.10593
    290   2.88621  5.06259  2.91254  2.54880  3.99710  3.49805  1.90708  3.81190  2.32128  3.32134  4.20034  3.04017  3.95713  1.95465  2.63970  2.88399  3.11888  3.48930  5.27573  3.85433    403 - -
          2.68618  4.42225  2.77519  2.73123  3.46354  2.40513  3.72494  3.29354  2.67741  2.69355  4.24690  2.90347  2.73739  3.18146  2.89801  2.37887  2.77519  2.98518  4.58477  3.61503
          0.02549  4.07794  4.80029  0.61958  0.77255  0.48576  0.95510
    291   2.67232  4.84205  2.03818  2.42605  4.08606  3.37655  3.72090  3.47986  2.57707  2.36915  3.97874  2.94834  2.65282  2.89397  3.04197  2.70509  2.93239  3.17235  5.39469  4.04264    404 - -
          2.68618  4.42225  2.77519  2.73123  3.46354  2.40513  3.72494  3.29354  2.67741  2.69355  4.24690  2.90347  2.73739  3.18146  2.89801  2.37887  2.77519  2.98518  4.58477  3.61503
          0.02549  4.07794  4.80029  0.61958  0.77255  0.48576  0.95510
    292   3.17153  5.13261  3.36045  2.94959  4.56639  3.63318  3.89002  4.00989  0.78775  3.53249  4.48751  3.36318  4.12283  3.07319  2.49292  3.20280  3.41178  3.70779  5.53995  4.38465    405 - -
          2.68618  4.42225  2.77519  2.73123  3.46354  2.40513  3.72494  3.29354  2.67741  2.69355  4.24690  2.90347  2.73739  3.18146  2.89801  2.37887  2.77519  2.98518  4.58477  3.61503
          0.02549  4.07794  4.80029  0.61958  0.77255  0.48576  0.95510
    293   2.74203  5.03747  2.73088  2.39859  4.45218  2.41470  3.69479  3.89811  1.78780  3.42949  4.24160  2.21631  3.85690  2.83740  2.79334  2.73162  3.00478  3.50867  5.58418  4.23564    406 - -
          2.68618  4.42225  2.77519  2.73123  3.46354  2.40513  3.72494  3.29354  2.67741  2.69355  4.24690  2.90347  2.73739  3.18146  2.89801  2.37887  2.77519  2.98518  4.58477  3.61503
          0.02549  4.07794  4.80029  0.61958  0.77255  0.48576  0.95510
    294   2.80822  5.13673  1.30815  2.27193  4.63265  3.22749  3.85180  4.14496  2.84519  3.71118  4.55819  2.82202  3.85764  3.02998  3.39128  1.99774  3.14204  3.70524  5.86798  4.42203    407 - -
          2.68618  4.42225  2.77519  2.73123  3.46354  2.40513  3.72494  3.29354  2.67741  2.69355  4.24690  2.90347  2.73739  3.18146  2.89801  2.37887  2.77519  2.98518  4.58477  3.61503
          0.02549  4.07794  4.80029  0.61958  0.77255  0.48576  0.95510
    295   1.97658  4.65017  2.92049  2.57711  4.24467  2.09763  3.82666  3.66302  2.64455  3.27935  4.11002  3.03205  3.81352  2.21043  3.05460  2.62586  2.88778  3.26672  5.50837  4.19756    408 - -
          2.68618  4.42225  2.77519  2.73123  3.46354  2.40513  3.72494  3.29354  2.67741  2.69355  4.24690  2.90347  2.73739  3.18146  2.89801  2.37887  2.77519  2.98518  4.58477  3.61503
          0.02549  4.07794  4.80029  0.61958  0.77255  0.48576  0.95510
    296   1.95379  5.23787  1.90216  1.79062  4.56436  3.29518  3.72822  4.02219  2.63474  3.56727  4.38295  2.78671  3.84140  2.87717  3.17037  2.74607  3.07378  3.62369  5.75430  4.31884    409 - -
          2.68618  4.42225  2.77519  2.73123  3.46354  2.40513  3.72494  3.29354  2.67741  2.69355  4.24690  2.90347  2.73739  3.18146  2.89801  2.37887  2.77519  2.98518  4.58477  3.61503
          0.02549  4.07794  4.80029  0.61958  0.77255  0.48576  0.95510
    297   2.83080  5.04471  3.17661  2.60381  4.44677  3.53338  3.63336  3.84012  1.62882  3.34320  4.16933  3.07097  3.93314  2.76604  1.92937  2.19291  3.04380  3.49013  5.46059  4.20085    410 - -
          2.68618  4.42225  2.77519  2.73123  3.46354  2.40513  3.72494  3.29354  2.67741  2.69355  4.24690  2.90347  2.73739  3.18146  2.89801  2.37887  2.77519  2.98518  4.58477  3.61503
          0.02549  4.07794  4.80029  0.61958  0.77255  0.48576  0.95510
    298   2.77623  4.52834  3.48402  2.95776  3.08311  3.67304  3.74892  2.97291  2.78604  2.03879  3.55565  3.35162  4.05350  2.37242  3.10297  2.94937  3.00511  2.78952  4.63514  2.16839    411 - -
          2.68618  4.42225  2.77519  2.73123  3.46354  2.40513  3.72494  3.29354  2.67741  2.69355  4.24690  2.90347  2.73739  3.18146  2.89801  2.37887  2.77519  2.98518  4.58477  3.61503
          0.02549  4.07794  4.80029  0.61958  0.77255  0.48576  0.95510
    299   1.97263  4.55542  3.18311  2.70482  4.15552  3.26846  3.82045  3.55588  2.56619  3.18480  4.01705  3.11620  3.81526  3.00441  2.19508  1.87162  2.84358  3.17263  5.41833  4.13958    412 - -
          2.68618  4.42225  2.77519  2.73123  3.46354  2.40513  3.72494  3.29354  2.67741  2.69355  4.24690  2.90347  2.73739  3.18146  2.89801  2.37887  2.77519  2.98518  4.58477  3.61503
          0.02549  4.07794  4.80029  0.61958  0.77255  0.48576  0.95510
    300   2.68269  4.41762  3.51781  2.95281  3.31698  3.61154  3.78922  2.87494  2.72721  2.57034  3.51444  3.33903  3.99983  3.15323  2.35019  2.88544  2.91695  2.14925  4.80361  2.33134    413 - -
          2.68618  4.42225  2.77519  2.73123  3.46354  2.40513  3.72494  3.29354  2.67741  2.69355  4.24690  2.90347  2.73739  3.18146  2.89801  2.37887  2.77519  2.98518  4.58477  3.61503
          0.02549  4.07794  4.80029  0.61958  0.77255  0.48576  0.95510
    301   2.18380  4.99136  3.20455  2.62310  4.38130  3.53289  3.64286  3.75768  1.64475  3.28845  4.12277  3.08530  3.93316  2.78129  1.94700  2.83077  3.03069  3.42108  5.43141  4.17613    414 - -
          2.68618  4.42225  2.77519  2.73123  3.46354  2.40513  3.72494  3.29354  2.67741  2.69355  4.24690  2.90347  2.73739  3.18146  2.89801  2.37887  2.77519  2.98518  4.58477  3.61503
          0.02549  4.07794  4.80029  0.61958  0.77255  0.48576  0.95510
    302   2.95426  5.56507  1.57691  1.67068  4.85049  3.26245  3.77515  4.37843  2.76929  3.85515  4.68589  2.00475  3.86848  2.93153  3.36492  2.83628  3.23507  3.93662  6.00714  4.49336    415 - -
          2.68618  4.42225  2.77519  2.73123  3.46354  2.40513  3.72494  3.29354  2.67741  2.69355  4.24690  2.90347  2.73739  3.18146  2.89801  2.37887  2.77519  2.98518  4.58477  3.61503
          0.02549  4.07794  4.80029  0.61958  0.77255  0.48576  0.95510
    303   3.39328  4.79737  4.51863  4.16417  3.22639  4.24088  4.75588  2.44644  3.92999  0.65799  3.19361  4.41970  4.64393  4.24868  4.07048  3.84300  3.67987  2.53623  5.17523  3.94440    416 - -
          2.68618  4.42225  2.77519  2.73123  3.46354  2.40513  3.72494  3.29354  2.67741  2.69355  4.24690  2.90347  2.73739  3.18146  2.89801  2.37887  2.77519  2.98518  4.58477  3.61503
          0.02549  4.07794  4.80029  0.61958  0.77255  0.48576  0.95510
    304   2.81647  2.39904  4.44628  3.87807  3.25990  3.98741  4.38643  1.74579  3.73377  2.01058  2.33545  4.04972  4.34223  3.94359  3.88468  3.31224  3.06483  1.99938  4.96407  3.78868    417 - -
          2.68618  4.42225  2.77519  2.73123  3.46354  2.40513  3.72494  3.29354  2.67741  2.69355  4.24690  2.90347  2.73739  3.18146  2.89801  2.37887  2.77519  2.98518  4.58477  3.61503
          0.02549  4.07794  4.80029  0.61958  0.77255  0.48576  0.95510
    305   2.82664  5.17530  2.80047  2.41513  4.52591  3.44493  3.64486  3.96521  1.83471  3.45452  4.26631  2.06488  3.89170  2.16058  2.59101  2.79190  3.05162  3.58798  5.57208  4.24122    418 - -
          2.68618  4.42225  2.77519  2.73123  3.46354  2.40513  3.72494  3.29354  2.67741  2.69355  4.24690  2.90347  2.73739  3.18146  2.89801  2.37887  2.77519  2.98518  4.58477  3.61503
          0.02549  4.07794  4.80029  0.61958  0.77255  0.48576  0.95510
    306   2.87425  5.43344  1.82924  1.61164  4.72788  3.29108  3.72535  4.23452  2.63438  3.71792  4.52678  2.74642  3.85070  2.13825  3.18106  2.78061  3.13900  3.80539  5.86792  4.39537    419 - -
          2.68618  4.42225  2.77519  2.73123  3.46354  2.40513  3.72494  3.29354  2.67741  2.69355  4.24690  2.90347  2.73739  3.18146  2.89801  2.37887  2.77519  2.98518  4.58477  3.61503
          0.02549  4.07794  4.80029  0.61958  0.77255  0.48576  0.95510
    307   3.39328  4.79737  4.51863  4.16417  3.22639  4.24088  4.75588  2.44644  3.92999  0.65799  3.19361  4.41970  4.64393  4.24868  4.07048  3.84300  3.67987  2.53623  5.17523  3.94440    420 - -
          2.68618  4.42225  2.77519  2.73123  3.46354  2.40513  3.72494  3.29354  2.67741  2.69355  4.24690  2.90347  2.73739  3.18146  2.89801  2.37887  2.77519  2.98518  4.58477  3.61503
          0.02549  4.07794  4.80029  0.61958  0.77255  0.48576  0.95510
    308   2.93141  5.23946  2.78782  1.91269  4.61296  3.47440  3.68592  4.02096  1.35974  3.51364  4.35513  2.97424  3.94333  2.82528  2.54847  2.89088  3.15450  3.65970  5.61792  4.31652    421 - -
          2.68618  4.42225  2.77519  2.73123  3.46354  2.40513  3.72494  3.29354  2.67741  2.69355  4.24690  2.90347  2.73739  3.18146  2.89801  2.37887  2.77519  2.98518  4.58477  3.61503
          0.02549  4.07794  4.80029  0.61958  0.77255  0.48576  0.95510
    309   2.68811  4.83352  2.84949  2.54098  4.28942  3.32206  3.78793  3.78598  2.50840  3.35855  4.21206  3.01671  3.86912  1.59228  2.87262  2.04819  2.99854  3.40488  5.51743  4.17723    422 - -
          2.68618  4.42225  2.77519  2.73123  3.46354  2.40513  3.72494  3.29354  2.67741  2.69355  4.24690  2.90347  2.73739  3.18146  2.89801  2.37887  2.77519  2.98518  4.58477  3.61503
          0.02549  4.07794  4.80029  0.61958  0.77255  0.48576  0.95510
    310   2.76018  4.90654  3.02025  2.61197  4.40322  3.41061  3.73801  3.82096  1.38736  3.37870  4.22366  3.07032  3.90986  2.89487  2.59997  2.09196  3.03808  3.44980  5.51557  4.23186    423 - -
          2.68628  4.42235  2.77529  2.73133  3.46364  2.40522  3.72504  3.29364  2.67702  2.69365  4.24699  2.90356  2.73749  3.18156  2.89810  2.37897  2.77476  2.98463  4.58487  3.61513
          0.46461  1.52226  1.87471  0.96893  0.47721  0.48576  0.95510
    311   1.74646  4.58908  2.93318  2.60351  4.06974  3.24612  3.79540  3.43698  2.56122  3.08652  3.99071  3.04170  3.80843  2.12434  2.91492  2.65032  2.88883  3.10592  5.37964  4.08113    427 - -
          2.68618  4.42225  2.77519  2.73123  3.46354  2.40513  3.72494  3.29354  2.67741  2.69355  4.24690  2.90347  2.73739  3.18146  2.89801  2.37887  2.77519  2.98518  4.58477  3.61503
          0.02989  3.92109  4.64343  0.61958  0.77255  0.40183  1.10593
    312   2.90458  5.43274  1.76386  1.70274  4.75361  2.03336  3.77079  4.25950  2.74288  3.76153  4.58853  2.74181  3.86186  2.92721  3.31841  2.81061  3.18651  3.83186  5.92487  4.44401    428 - -
          2.68618  4.42225  2.77519  2.73123  3.46354  2.40513  3.72494  3.29354  2.67741  2.69355  4.24690  2.90347  2.73739  3.18146  2.89801  2.37887  2.77519  2.98518  4.58477  3.61503
          0.02549  4.07794  4.80029  0.61958  0.77255  0.48576  0.95510
    313   2.93080  4.35565  4.34858  3.79073  2.96172  4.05396  4.20335  1.86315  3.64121  1.46034  3.12523  3.99765  4.36959  3.85178  3.81246  3.36240  3.16045  2.27910  4.69285  2.36612    429 - -
          2.68618  4.42225  2.77519  2.73123  3.46354  2.40513  3.72494  3.29354  2.67741  2.69355  4.24690  2.90347  2.73739  3.18146  2.89801  2.37887  2.77519  2.98518  4.58477  3.61503
          0.02549  4.07794  4.80029  0.61958  0.77255  0.48576  0.95510
    314   3.17578  4.51719  4.76957  4.23282  3.28271  4.43864  4.83522  1.22301  4.07420  1.72854  2.19277  4.47015  4.70051  4.28150  4.23131  3.79817  3.41837  1.95665  5.27125  4.13494    430 - -
          2.68618  4.42225  2.77519  2.73123  3.46354  2.40513  3.72494  3.29354  2.67741  2.69355  4.24690  2.90347  2.73739  3.18146  2.89801  2.37887  2.77519  2.98518  4.58477  3.61503
          0.02549  4.07794  4.80029  0.61958  0.77255  0.48576  0.95510
    315   2.86597  5.38367  1.67441  1.73268  4.70043  3.27779  3.74554  4.19960  2.68662  3.70445  4.52089  2.74978  3.85065  2.89576  3.24796  2.08251  3.14100  3.77568  5.86917  4.39815    431 - -
          2.68618  4.42225  2.77519  2.73123  3.46354  2.40513  3.72494  3.29354  2.67741  2.69355  4.24690  2.90347  2.73739  3.18146  2.89801  2.37887  2.77519  2.98518  4.58477  3.61503
          0.02549  4.07794  4.80029  0.61958  0.77255  0.48576  0.95510
    316   3.22058  4.54490  4.85528  4.29962  1.94155  4.45144  4.62447  1.72103  4.16600  1.29555  2.96557  4.47308  4.67257  4.25295  4.25914  3.79065  3.44401  2.23733  4.92428  3.65687    432 - -
          2.68618  4.42225  2.77519  2.73123  3.46354  2.40513  3.72494  3.29354  2.67741  2.69355  4.24690  2.90347  2.73739  3.18146  2.89801  2.37887  2.77519  2.98518  4.58477  3.61503
          0.02549  4.07794  4.80029  0.61958  0.77255  0.48576  0.95510
    317   3.39328  4.79737  4.51863  4.16417  3.22639  4.24088  4.75588  2.44644  3.92999  0.65799  3.19361  4.41970  4.64393  4.24868  4.07048  3.84300  3.67987  2.53623  5.17523  3.94440    433 - -
          2.68618  4.42225  2.77519  2.73123  3.46354  2.40513  3.72494  3.29354  2.67741  2.69355  4.24690  2.90347  2.73739  3.18146  2.89801  2.37887  2.77519  2.98518  4.58477  3.61503
          0.02549  4.07794  4.80029  0.61958  0.77255  0.48576  0.95510
    318   2.66017  4.59191  3.11906  2.15750  3.78410  3.49072  3.78760  3.02305  2.63402  2.05615  3.69059  3.13682  3.92173  3.01071  3.02112  2.78361  2.29496  2.78963  5.18694  3.90850    434 - -
          2.68618  4.42225  2.77519  2.73123  3.46354  2.40513  3.72494  3.29354  2.67741  2.69355  4.24690  2.90347  2.73739  3.18146  2.89801  2.37887  2.77519  2.98518  4.58477  3.61503
          0.02549  4.07794  4.80029  0.61958  0.77255  0.48576  0.95510
    319   2.73697  5.05426  2.76924  1.83486  4.38261  3.40160  3.65223  3.79863  1.93950  3.34750  4.15852  2.91001  3.85257  2.78839  2.75414  2.72138  2.30734  3.43505  5.52386  4.17520    435 - -
          2.68618  4.42225  2.77519  2.73123  3.46354  2.40513  3.72494  3.29354  2.67741  2.69355  4.24690  2.90347  2.73739  3.18146  2.89801  2.37887  2.77519  2.98518  4.58477  3.61503
          0.02549  4.07794  4.80029  0.61958  0.77255  0.48576  0.95510
    320   2.71450  4.39360  3.80316  3.33993  3.51369  3.62420  4.20668  2.52867  3.18726  1.64898  3.45745  3.63813  4.12906  3.55659  3.46142  2.99863  1.72493  2.38895  5.16447  3.92694    436 - -
          2.68618  4.42225  2.77519  2.73123  3.46354  2.40513  3.72494  3.29354  2.67741  2.69355  4.24690  2.90347  2.73739  3.18146  2.89801  2.37887  2.77519  2.98518  4.58477  3.61503
          0.02549  4.07794  4.80029  0.61958  0.77255  0.48576  0.95510
    321   2.86344  5.38394  1.68633  1.73850  4.69186  3.28495  3.73860  4.18930  2.66918  3.69240  4.50670  2.75346  2.48520  2.88672  3.22591  2.77855  3.13425  3.76784  5.85468  4.38844    437 - -
          2.68618  4.42225  2.77519  2.73123  3.46354  2.40513  3.72494  3.29354  2.67741  2.69355  4.24690  2.90347  2.73739  3.18146  2.89801  2.37887  2.77519  2.98518  4.58477  3.61503
          0.02549  4.07794  4.80029  0.61958  0.77255  0.48576  0.95510
    322   3.04738  4.76532  3.67755  3.54971  4.51943  3.44144  4.60627  4.12282  3.62562  3.72522  4.78695  3.83351  0.52106  4.00801  3.84380  3.22234  3.50600  3.74384  5.64473  4.64438    438 - -
          2.68618  4.42225  2.77519  2.73123  3.46354  2.40513  3.72494  3.29354  2.67741  2.69355  4.24690  2.90347  2.73739  3.18146  2.89801  2.37887  2.77519  2.98518  4.58477  3.61503
          0.02549  4.07794  4.80029  0.61958  0.77255  0.48576  0.95510
    323   2.59654  2.50564  3.52666  2.32171  3.56545  3.53366  3.95438  2.64062  2.94860  2.56387  3.51386  3.38670  3.98509  3.27911  3.28243  2.83937  2.87239  1.98120  5.04521  3.80826    439 - -
          2.68618  4.42225  2.77519  2.73123  3.46354  2.40513  3.72494  3.29354  2.67741  2.69355  4.24690  2.90347  2.73739  3.18146  2.89801  2.37887  2.77519  2.98518  4.58477  3.61503
          0.02549  4.07794  4.80029  0.61958  0.77255  0.48576  0.95510
    324   2.73483  4.39203  3.70373  3.11566  3.41581  3.72321  3.95527  2.11035  2.85850  2.25395  2.48306  3.48979  4.08792  3.28412  2.20882  2.99926  2.96476  2.47230  4.97249  3.76105    440 - -
          2.68618  4.42225  2.77519  2.73123  3.46354  2.40513  3.72494  3.29354  2.67741  2.69355  4.24690  2.90347  2.73739  3.18146  2.89801  2.37887  2.77519  2.98518  4.58477  3.61503
          0.02549  4.07794  4.80029  0.61958  0.77255  0.48576  0.95510
    325   2.53656  4.38038  3.62498  3.39274  4.16462  3.21133  4.39253  3.31746  3.33980  3.17352  4.21468  3.56473  3.93311  3.72531  3.58520  2.74065  0.86573  2.98973  5.58393  4.38279    441 - -
          2.68618  4.42225  2.77519  2.73123  3.46354  2.40513  3.72494  3.29354  2.67741  2.69355  4.24690  2.90347  2.73739  3.18146  2.89801  2.37887  2.77519  2.98518  4.58477  3.61503
          0.02549  4.07794  4.80029  0.61958  0.77255  0.48576  0.95510
    326   3.19394  4.56209  4.61795  4.24546  3.52065  4.28099  4.93984  0.85440  4.07762  2.06983  3.42937  4.46272  4.69689  4.40778  4.25137  3.80041  3.49127  1.87381  5.45059  4.20347    442 - -
          2.68618  4.42225  2.77519  2.73123  3.46354  2.40513  3.72494  3.29354  2.67741  2.69355  4.24690  2.90347  2.73739  3.18146  2.89801  2.37887  2.77519  2.98518  4.58477  3.61503
          0.02549  4.07794  4.80029  0.61958  0.77255  0.48576  0.95510
    327   3.04738  4.76532  3.67755  3.54971  4.51943  3.44144  4.60627  4.12282  3.62562  3.72522  4.78695  3.83351  0.52106  4.00801  3.84380  3.22234  3.50600  3.74384  5.64473  4.64438    443 - -
          2.68618  4.42225  2.77519  2.73123  3.46354  2.40513  3.72494  3.29354  2.67741  2.69355  4.24690  2.90347  2.73739  3.18146  2.89801  2.37887  2.77519  2.98518  4.58477  3.61503
          0.02549  4.07794  4.80029  0.61958  0.77255  0.48576  0.95510
    328   3.04738  4.76532  3.67755  3.54971  4.51943  3.44144  4.60627  4.12282  3.62562  3.72522  4.78695  3.83351  0.52106  4.00801  3.84380  3.22234  3.50600  3.74384  5.64473  4.64438    444 - -
          2.68618  4.42225  2.77519  2.73123  3.46354  2.40513  3.72494  3.29354  2.67741  2.69355  4.24690  2.90347  2.73739  3.18146  2.89801  2.37887  2.77519  2.98518  4.58477  3.61503
          0.02549  4.07794  4.80029  0.61958  0.77255  0.48576  0.95510
    329   3.55696  4.96215  4.14792  3.92008  2.33109  4.07447  3.73411  3.53907  3.77201  2.93874  4.19347  3.98557  4.54549  4.02777  3.91162  3.67136  3.84575  3.41990  3.98124  0.68226    445 - -
          2.68618  4.42225  2.77519  2.73123  3.46354  2.40513  3.72494  3.29354  2.67741  2.69355  4.24690  2.90347  2.73739  3.18146  2.89801  2.37887  2.77519  2.98518  4.58477  3.61503
          0.02549  4.07794  4.80029  0.61958  0.77255  0.48576  0.95510
    330   2.74044  5.02393  2.08307  1.90717  4.25218  3.36420  3.70101  3.65094  2.56085  2.22212  4.10809  2.86844  3.84994  2.85958  3.04952  2.72971  2.98967  3.32522  5.51457  4.13454    446 - -
          2.68618  4.42225  2.77519  2.73123  3.46354  2.40513  3.72494  3.29354  2.67741  2.69355  4.24690  2.90347  2.73739  3.18146  2.89801  2.37887  2.77519  2.98518  4.58477  3.61503
          0.02549  4.07794  4.80029  0.61958  0.77255  0.48576  0.95510
    331   1.99224  5.02314  1.33495  2.33639  4.55579  3.23771  3.87460  3.94222  2.85331  3.59564  4.46307  2.87285  3.86169  3.05599  3.37885  2.76444  3.10774  3.54161  5.81236  4.40428    447 - -
          2.68618  4.42225  2.77519  2.73123  3.46354  2.40513  3.72494  3.29354  2.67741  2.69355  4.24690  2.90347  2.73739  3.18146  2.89801  2.37887  2.77519  2.98518  4.58477  3.61503
          0.02549  4.07794  4.80029  0.61958  0.77255  0.48576  0.95510
    332   2.67795  4.73933  3.13884  2.59507  3.96825  3.48248  3.67857  3.36945  2.36650  2.98707  2.72128  2.22517  3.88785  2.85820  2.20494  2.74566  2.91070  3.08145  5.24305  3.95025    448 - -
          2.68618  4.42225  2.77519  2.73123  3.46354  2.40513  3.72494  3.29354  2.67741  2.69355  4.24690  2.90347  2.73739  3.18146  2.89801  2.37887  2.77519  2.98518  4.58477  3.61503
          0.02549  4.07794  4.80029  0.61958  0.77255  0.48576  0.95510
    333   2.56605  4.62972  2.88401  2.63910  4.28565  3.21002  3.92587  3.69063  2.77397  3.37119  4.23304  1.52205  3.83478  3.12996  3.16492  2.65516  2.08338  3.28529  5.58187  4.25468    449 - -
          2.68618  4.42225  2.77519  2.73123  3.46354  2.40513  3.72494  3.29354  2.67741  2.69355  4.24690  2.90347  2.73739  3.18146  2.89801  2.37887  2.77519  2.98518  4.58477  3.61503
          0.02549  4.07794  4.80029  0.61958  0.77255  0.48576  0.95510
    334   2.90764  4.90254  2.84351  2.75229  4.29987  3.33300  4.10705  4.05992  3.03103  3.68457  4.64231  0.83979  3.99709  3.38421  3.38923  2.96951  3.29876  3.66098  5.58233  4.23659    450 - -
          2.68618  4.42225  2.77519  2.73123  3.46354  2.40513  3.72494  3.29354  2.67741  2.69355  4.24690  2.90347  2.73739  3.18146  2.89801  2.37887  2.77519  2.98518  4.58477  3.61503
          0.02549  4.07794  4.80029  0.61958  0.77255  0.48576  0.95510
    335   2.74985  4.76137  3.36704  2.82588  4.24862  3.46343  3.77926  3.59186  2.27336  3.20150  4.09328  3.21954  3.95075  2.95473  1.44317  2.83522  2.17652  3.27009  5.41047  4.17873    451 - -
          2.68618  4.42225  2.77519  2.73123  3.46354  2.40513  3.72494  3.29354  2.67741  2.69355  4.24690  2.90347  2.73739  3.18146  2.89801  2.37887  2.77519  2.98518  4.58477  3.61503
          0.02549  4.07794  4.80029  0.61958  0.77255  0.48576  0.95510
    336   2.76952  4.87877  2.93836  2.62566  4.44495  1.68062  3.83223  3.87888  1.66432  3.45002  4.30231  3.08933  3.91504  3.00605  2.80145  2.81320  3.07765  3.49213  5.57704  4.30926    452 - -
          2.68618  4.42225  2.77519  2.73123  3.46354  2.40513  3.72494  3.29354  2.67741  2.69355  4.24690  2.90347  2.73739  3.18146  2.89801  2.37887  2.77519  2.98518  4.58477  3.61503
          0.02549  4.07794  4.80029  0.61958  0.77255  0.48576  0.95510
    337   2.00836  4.34400  3.44112  2.94130  3.67526  3.38710  3.93054  2.94252  2.88076  2.66063  2.51974  3.30413  2.35711  3.21733  3.22987  2.71379  2.83369  2.69597  5.12860  3.88942    453 - -
          2.68618  4.42225  2.77519  2.73123  3.46354  2.40513  3.72494  3.29354  2.67741  2.69355  4.24690  2.90347  2.73739  3.18146  2.89801  2.37887  2.77519  2.98518  4.58477  3.61503
          0.02549  4.07794  4.80029  0.61958  0.77255  0.48576  0.95510
    338   2.63191  4.68522  2.95549  2.06910  3.97937  3.39948  3.75302  3.27303  2.59035  2.98743  3.86376  3.03585  2.43564  2.94423  3.01310  2.71050  2.89821  2.31763  5.31211  4.00471    454 - -
          2.68618  4.42225  2.77519  2.73123  3.46354  2.40513  3.72494  3.29354  2.67741  2.69355  4.24690  2.90347  2.73739  3.18146  2.89801  2.37887  2.77519  2.98518  4.58477  3.61503
          0.02549  4.07794  4.80029  0.61958  0.77255  0.48576  0.95510
    339   3.17153  5.13261  3.36045  2.94959  4.56639  3.63318  3.89002  4.00989  0.78775  3.53249  4.48751  3.36318  4.12283  3.07319  2.49292  3.20280  3.41178  3.70779  5.53995  4.38465    455 - -
          2.68618  4.42225  2.77519  2.73123  3.46354  2.40513  3.72494  3.29354  2.67741  2.69355  4.24690  2.90347  2.73739  3.18146  2.89801  2.37887  2.77519  2.98518  4.58477  3.61503
          0.02549  4.07794  4.80029  0.61958  0.77255  0.48576  0.95510
    340   2.62153  1.51836  2.06279  2.91606  3.99968  3.31804  4.07139  3.28904  3.05788  3.09709  4.02111  3.30249  3.92264  3.35176  3.43225  2.77748  2.98794  2.98290  5.37681  4.12090    456 - -
          2.68618  4.42225  2.77519  2.73123  3.46354  2.40513  3.72494  3.29354  2.67741  2.69355  4.24690  2.90347  2.73739  3.18146  2.89801  2.37887  2.77519  2.98518  4.58477  3.61503
          0.02549  4.07794  4.80029  0.61958  0.77255  0.48576  0.95510
    341   3.06102  5.04261  3.05561  2.81871  4.23763  3.51267  3.97704  3.90506  2.62630  3.38634  4.41335  3.27840  4.07223  0.90833  2.90427  3.10237  3.36015  3.62337  5.47516  4.18473    457 - -
          2.68618  4.42225  2.77519  2.73123  3.46354  2.40513  3.72494  3.29354  2.67741  2.69355  4.24690  2.90347  2.73739  3.18146  2.89801  2.37887  2.77519  2.98518  4.58477  3.61503
          0.02549  4.07794  4.80029  0.61958  0.77255  0.48576  0.95510
    342   2.30103  4.24625  3.43626  3.13005  4.27914  3.02593  4.20659  3.64289  3.14822  3.37211  4.22364  3.32451  3.75470  3.47093  3.46438  1.25016  1.91478  3.15097  5.63249  4.39879    458 - -
          2.68618  4.42225  2.77519  2.73123  3.46354  2.40513  3.72494  3.29354  2.67741  2.69355  4.24690  2.90347  2.73739  3.18146  2.89801  2.37887  2.77519  2.98518  4.58477  3.61503
          0.02549  4.07794  4.80029  0.61958  0.77255  0.48576  0.95510
    343   3.39328  4.79737  4.51863  4.16417  3.22639  4.24088  4.75588  2.44644  3.92999  0.65799  3.19361  4.41970  4.64393  4.24868  4.07048  3.84300  3.67987  2.53623  5.17523  3.94440    459 - -
          2.68618  4.42225  2.77519  2.73123  3.46354  2.40513  3.72494  3.29354  2.67741  2.69355  4.24690  2.90347  2.73739  3.18146  2.89801  2.37887  2.77519  2.98518  4.58477  3.61503
          0.02549  4.07794  4.80029  0.61958  0.77255  0.48576  0.95510
    344   2.80073  4.39352  3.86665  3.27947  3.36847  3.82257  4.05985  1.85518  2.98684  1.78685  3.29525  3.62682  4.17731  3.41789  2.39916  3.11325  3.03120  2.35083  4.98566  3.77384    460 - -
          2.68618  4.42225  2.77519  2.73123  3.46354  2.40513  3.72494  3.29354  2.67741  2.69355  4.24690  2.90347  2.73739  3.18146  2.89801  2.37887  2.77519  2.98518  4.58477  3.61503
          0.02549  4.07794  4.80029  0.61958  0.77255  0.48576  0.95510
    345   3.39328  4.79737  4.51863  4.16417  3.22639  4.24088  4.75588  2.44644  3.92999  0.65799  3.19361  4.41970  4.64393  4.24868  4.07048  3.84300  3.67987  2.53623  5.17523  3.94440    461 - -
          2.68618  4.42225  2.77519  2.73123  3.46354  2.40513  3.72494  3.29354  2.67741  2.69355  4.24690  2.90347  2.73739  3.18146  2.89801  2.37887  2.77519  2.98518  4.58477  3.61503
          0.02549  4.07794  4.80029  0.61958  0.77255  0.48576  0.95510
    346   2.90764  4.90254  2.84351  2.75229  4.29987  3.33300  4.10705  4.05992  3.03103  3.68457  4.64231  0.83979  3.99709  3.38421  3.38923  2.96951  3.29876  3.66098  5.58233  4.23659    462 - -
          2.68618  4.42225  2.77519  2.73123  3.46354  2.40513  3.72494  3.29354  2.67741  2.69355  4.24690  2.90347  2.73739  3.18146  2.89801  2.37887  2.77519  2.98518  4.58477  3.61503
          0.02549  4.07794  4.80029  0.61958  0.77255  0.48576  0.95510
    347   2.82853  5.01985  2.61548  1.80284  4.45107  3.33256  3.85140  3.89169  2.69921  3.48324  4.35557  2.96158  1.58789  3.03395  3.13171  2.83260  3.13123  3.52644  5.65956  4.32586    463 - -
          2.68618  4.42225  2.77519  2.73123  3.46354  2.40513  3.72494  3.29354  2.67741  2.69355  4.24690  2.90347  2.73739  3.18146  2.89801  2.37887  2.77519  2.98518  4.58477  3.61503
          0.02549  4.07794  4.80029  0.61958  0.77255  0.48576  0.95510
    348   2.89976  5.25852  2.65388  1.53356  4.60919  3.42162  3.69640  4.03831  1.69998  3.53948  4.37339  2.91340  3.91378  2.83739  2.69300  2.84990  3.13548  3.66480  5.66064  4.31975    464 - -
          2.68618  4.42225  2.77519  2.73123  3.46354  2.40513  3.72494  3.29354  2.67741  2.69355  4.24690  2.90347  2.73739  3.18146  2.89801  2.37887  2.77519  2.98518  4.58477  3.61503
          0.02549  4.07794  4.80029  0.61958  0.77255  0.48576  0.95510
    349   2.85267  4.50529  3.68011  3.15542  1.91755  3.76783  3.68760  2.99365  2.23574  2.60318  3.59662  3.47728  4.13924  3.34450  3.30889  3.04617  3.08166  2.79954  4.30550  2.09208    465 - -
          2.68618  4.42225  2.77519  2.73123  3.46354  2.40513  3.72494  3.29354  2.67741  2.69355  4.24690  2.90347  2.73739  3.18146  2.89801  2.37887  2.77519  2.98518  4.58477  3.61503
          0.02549  4.07794  4.80029  0.61958  0.77255  0.48576  0.95510
    350   3.39328  4.79737  4.51863  4.16417  3.22639  4.24088  4.75588  2.44644  3.92999  0.65799  3.19361  4.41970  4.64393  4.24868  4.07048  3.84300  3.67987  2.53623  5.17523  3.94440    466 - -
          2.68618  4.42225  2.77519  2.73123  3.46354  2.40513  3.72494  3.29354  2.67741  2.69355  4.24690  2.90347  2.73739  3.18146  2.89801  2.37887  2.77519  2.98518  4.58477  3.61503
          0.02549  4.07794  4.80029  0.61958  0.77255  0.48576  0.95510
    351   2.97439  5.48224  1.22460  2.16344  4.79965  3.25093  3.83549  4.36788  2.87334  3.87993  4.74146  1.96208  3.88845  3.01175  3.46798  2.87174  3.28131  3.93103  6.00452  4.49795    467 - -
          2.68618  4.42225  2.77519  2.73123  3.46354  2.40513  3.72494  3.29354  2.67741  2.69355  4.24690  2.90347  2.73739  3.18146  2.89801  2.37887  2.77519  2.98518  4.58477  3.61503
          0.02549  4.07794  4.80029  0.61958  0.77255  0.48576  0.95510
    352   2.86560  5.12350  2.72525  2.45135  4.49542  3.40804  3.72978  3.96689  1.83850  3.49590  4.34196  1.57983  3.91959  2.88597  2.70272  2.84699  3.12405  3.59602  5.60335  4.26830    468 - -
          2.68618  4.42225  2.77519  2.73123  3.46354  2.40513  3.72494  3.29354  2.67741  2.69355  4.24690  2.90347  2.73739  3.18146  2.89801  2.37887  2.77519  2.98518  4.58477  3.61503
          0.02549  4.07794  4.80029  0.61958  0.77255  0.48576  0.95510
    353   2.73895  4.78695  3.12631  2.61371  3.77229  3.52373  2.61984  3.38631  2.38402  2.31298  3.85761  3.08979  3.92392  2.10681  2.72769  2.80005  2.96322  3.11739  5.12187  3.75013    469 - -
          2.68618  4.42225  2.77519  2.73123  3.46354  2.40513  3.72494  3.29354  2.67741  2.69355  4.24690  2.90347  2.73739  3.18146  2.89801  2.37887  2.77519  2.98518  4.58477  3.61503
          0.02549  4.07794  4.80029  0.61958  0.77255  0.48576  0.95510
    354   3.22103  4.67063  4.21654  3.77660  2.39630  4.11289  3.76280  2.88414  3.57286  1.73298  3.56482  3.90254  4.46684  3.82456  3.75288  3.46666  3.45878  2.81603  4.07593  1.28396    470 - -
          2.68618  4.42225  2.77519  2.73123  3.46354  2.40513  3.72494  3.29354  2.67741  2.69355  4.24690  2.90347  2.73739  3.18146  2.89801  2.37887  2.77519  2.98518  4.58477  3.61503
          0.02549  4.07794  4.80029  0.61958  0.77255  0.48576  0.95510
    355   3.04738  4.76532  3.67755  3.54971  4.51943  3.44144  4.60627  4.12282  3.62562  3.72522  4.78695  3.83351  0.52106  4.00801  3.84380  3.22234  3.50600  3.74384  5.64473  4.64438    471 - -
          2.68618  4.42225  2.77519  2.73123  3.46354  2.40513  3.72494  3.29354  2.67741  2.69355  4.24690  2.90347  2.73739  3.18146  2.89801  2.37887  2.77519  2.98518  4.58477  3.61503
          0.02549  4.07794  4.80029  0.61958  0.77255  0.48576  0.95510
    356   2.90764  4.90254  2.84351  2.75229  4.29987  3.33300  4.10705  4.05992  3.03103  3.68457  4.64231  0.83979  3.99709  3.38421  3.38923  2.96951  3.29876  3.66098  5.58233  4.23659    472 - -
          2.68618  4.42225  2.77519  2.73123  3.46354  2.40513  3.72494  3.29354  2.67741  2.69355  4.24690  2.90347  2.73739  3.18146  2.89801  2.37887  2.77519  2.98518  4.58477  3.61503
          0.02549  4.07794  4.80029  0.61958  0.77255  0.48576  0.95510
    357   3.69968  4.99707  4.41990  4.18017  2.90714  3.97275  4.17663  3.73727  3.90073  3.09454  4.36071  4.28905  4.50856  4.27757  3.99127  3.90124  4.01156  3.63312  0.55624  2.89928    473 - -
          2.68618  4.42225  2.77519  2.73123  3.46354  2.40513  3.72494  3.29354  2.67741  2.69355  4.24690  2.90347  2.73739  3.18146  2.89801  2.37887  2.77519  2.98518  4.58477  3.61503
          0.02549  4.07794  4.80029  0.61958  0.77255  0.48576  0.95510
    358   3.00624  5.14621  3.32886  2.74744  4.52515  3.63468  3.65901  3.94018  2.00747  3.39690  4.26937  3.17711  4.02863  1.89666  1.44721  3.00549  3.19594  3.61823  5.46743  4.25049    474 - -
          2.68618  4.42225  2.77519  2.73123  3.46354  2.40513  3.72494  3.29354  2.67741  2.69355  4.24690  2.90347  2.73739  3.18146  2.89801  2.37887  2.77519  2.98518  4.58477  3.61503
          0.02549  4.07794  4.80029  0.61958  0.77255  0.48576  0.95510
    359   2.83768  5.34705  1.88122  2.19659  4.64723  3.30077  3.71383  4.15343  2.59649  3.64939  4.45559  2.10779  3.84537  1.97124  3.12360  2.75992  3.10091  3.73336  5.79847  4.34432    475 - -
          2.68618  4.42225  2.77519  2.73123  3.46354  2.40513  3.72494  3.29354  2.67741  2.69355  4.24690  2.90347  2.73739  3.18146  2.89801  2.37887  2.77519  2.98518  4.58477  3.61503
          0.02549  4.07794  4.80029  0.61958  0.77255  0.48576  0.95510
    360   2.92122  4.35459  4.30324  3.75095  2.90857  4.02748  4.13322  1.88407  3.60112  1.61234  3.17164  3.95431  4.35103  3.81887  3.77912  3.33459  3.15163  2.29994  4.61589  2.10528    476 - -
          2.68618  4.42225  2.77519  2.73123  3.46354  2.40513  3.72494  3.29354  2.67741  2.69355  4.24690  2.90347  2.73739  3.18146  2.89801  2.37887  2.77519  2.98518  4.58477  3.61503
          0.02549  4.07794  4.80029  0.61958  0.77255  0.48576  0.95510
    361   2.17442  4.35635  4.28420  3.74354  3.36797  4.03766  4.45124  1.71136  3.62467  1.53816  3.24106  4.01439  4.39676  3.88962  3.85297  3.36442  3.15233  1.98972  5.13799  3.95656    477 - -
          2.68618  4.42225  2.77519  2.73123  3.46354  2.40513  3.72494  3.29354  2.67741  2.69355  4.24690  2.90347  2.73739  3.18146  2.89801  2.37887  2.77519  2.98518  4.58477  3.61503
          0.18674  4.07794  1.87471  0.61958  0.77255  0.48576  0.95510
    362   2.67985  4.80493  2.80742  2.49074  4.18350  3.30603  3.72511  3.65994  2.44107  3.22296  4.10521  2.97460  2.36860  1.86504  2.80014  2.71914  2.97102  3.31654  5.41605  4.09769    478 - -
          2.68618  4.42225  2.77519  2.73123  3.46354  2.40513  3.72494  3.29354  2.67741  2.69355  4.24690  2.90347  2.73739  3.18146  2.89801  2.37887  2.77519  2.98518  4.58477  3.61503
          0.02989  3.92109  4.64343  0.61958  0.77255  0.63659  0.75309
    363   2.76235  4.99659  2.43214  1.51847  4.46418  2.07865  3.77949  3.92110  2.67489  3.50522  4.36500  2.83417  3.81517  2.96151  3.13889  2.75026  3.07447  3.53057  5.66112  4.30509    479 - -
          2.68618  4.42225  2.77519  2.73123  3.46354  2.40513  3.72494  3.29354  2.67741  2.69355  4.24690  2.90347  2.73739  3.18146  2.89801  2.37887  2.77519  2.98518  4.58477  3.61503
          0.02989  3.92109  4.64343  0.61958  0.77255  0.63659  0.75309
    364   3.17614  4.52894  4.65387  4.13181  3.16754  4.40984  4.76337  1.54509  3.95765  1.18919  3.00775  4.40288  4.66174  4.18800  4.13170  3.77846  3.41822  1.96072  5.19106  4.02102    480 - -
          2.68618  4.42225  2.77519  2.73123  3.46354  2.40513  3.72494  3.29354  2.67741  2.69355  4.24690  2.90347  2.73739  3.18146  2.89801  2.37887  2.77519  2.98518  4.58477  3.61503
          0.02989  3.92109  4.64343  0.61958  0.77255  0.63659  0.75309
    365   2.75162  4.59456  3.35989  2.83555  3.75091  3.58264  3.79974  2.12657  1.77564  2.64574  3.66923  3.25861  3.99395  3.02582  2.72996  2.90821  2.98969  2.62341  5.16485  3.90477    481 - -
          2.68618  4.42225  2.77519  2.73123  3.46354  2.40513  3.72494  3.29354  2.67741  2.69355  4.24690  2.90347  2.73739  3.18146  2.89801  2.37887  2.77519  2.98518  4.58477  3.61503
          0.02989  3.92109  4.64343  0.61958  0.77255  0.63659  0.75309
    366   2.79259  5.17493  1.86294  2.23412  4.49502  3.28341  3.67011  3.96141  1.71862  3.49675  4.32955  2.78725  3.81555  2.82167  2.91522  2.74079  3.05331  3.57778  5.64093  4.24762    482 - -
          2.68618  4.42225  2.77519  2.73123  3.46354  2.40513  3.72494  3.29354  2.67741  2.69355  4.24690  2.90347  2.73739  3.18146  2.89801  2.37887  2.77519  2.98518  4.58477  3.61503
          0.02989  3.92109  4.64343  0.61958  0.77255  0.63659  0.75309
    367   1.94462  4.33578  3.76166  3.32972  3.45183  3.56118  4.20301  2.42391  3.20047  1.54204  3.39417  3.61411  4.08468  3.55781  3.47031  2.95374  2.99285  2.29185  5.13715  3.89600    483 - -
          2.68618  4.42225  2.77519  2.73123  3.46354  2.40513  3.72494  3.29354  2.67741  2.69355  4.24690  2.90347  2.73739  3.18146  2.89801  2.37887  2.77519  2.98518  4.58477  3.61503
          0.02989  3.92109  4.64343  0.61958  0.77255  0.63659  0.75309
    368   2.81122  4.97830  2.84879  2.48441  3.94256  3.43097  2.39331  3.71532  2.26625  3.23418  4.11388  2.97599  3.88990  1.90048  2.58715  2.81375  3.04484  3.39687  5.21992  3.80838    484 - -
          2.68618  4.42225  2.77519  2.73123  3.46354  2.40513  3.72494  3.29354  2.67741  2.69355  4.24690  2.90347  2.73739  3.18146  2.89801  2.37887  2.77519  2.98518  4.58477  3.61503
          0.02989  3.92109  4.64343  0.61958  0.77255  0.63659  0.75309
    369   2.30517  4.28322  3.12482  2.85021  4.19329  2.99935  4.01822  3.64412  2.93014  3.31002  4.15915  3.14848  2.16269  3.26136  3.27935  1.55267  2.75000  3.16232  5.51934  4.25144    485 - -
          2.68618  4.42225  2.77519  2.73123  3.46354  2.40513  3.72494  3.29354  2.67741  2.69355  4.24690  2.90347  2.73739  3.18146  2.89801  2.37887  2.77519  2.98518  4.58477  3.61503
          0.02989  3.92109  4.64343  0.61958  0.77255  0.63659  0.75309
    370   3.07872  4.44907  4.55093  4.04066  2.06151  4.24137  4.39671  1.49667  3.91507  1.72239  3.07014  4.22840  4.53544  4.08296  4.06820  3.59417  3.32163  2.07455  4.76584  3.37129    486 - -
          2.68618  4.42225  2.77519  2.73123  3.46354  2.40513  3.72494  3.29354  2.67741  2.69355  4.24690  2.90347  2.73739  3.18146  2.89801  2.37887  2.77519  2.98518  4.58477  3.61503
          0.02989  3.92109  4.64343  0.61958  0.77255  0.63659  0.75309
    371   2.79194  4.67918  3.24426  2.79334  3.57180  3.56726  3.79787  2.99964  2.51687  1.90565  3.60558  3.23312  3.99579  1.98377  2.81564  2.91653  3.03687  2.86259  5.08240  3.75715    487 - -
          2.68618  4.42225  2.77519  2.73123  3.46354  2.40513  3.72494  3.29354  2.67741  2.69355  4.24690  2.90347  2.73739  3.18146  2.89801  2.37887  2.77519  2.98518  4.58477  3.61503
          0.02989  3.92109  4.64343  0.61958  0.77255  0.63659  0.75309
    372   2.91671  5.45930  1.45956  1.57833  4.74476  3.19175  3.73917  4.25437  2.75624  3.77066  4.63105  2.66132  3.81417  2.90871  3.34547  2.80389  3.20641  3.83767  5.92539  4.43144    488 - -
          2.68648  4.42255  2.77443  2.73102  3.46278  2.40542  3.72524  3.29384  2.67770  2.69287  4.24719  2.90376  2.73769  3.18176  2.89830  2.37881  2.77496  2.98548  4.58506  3.61410
          0.30775  1.36541  4.64343  1.90476  0.16118  0.40183  1.10593
    373   3.17153  5.13261  3.36045  2.94959  4.56639  3.63318  3.89002  4.00989  0.78775  3.53249  4.48751  3.36318  4.12283  3.07319  2.49292  3.20280  3.41178  3.70779  5.53995  4.38465    498 - -
          2.68618  4.42225  2.77519  2.73123  3.46354  2.40513  3.72494  3.29354  2.67741  2.69355  4.24690  2.90347  2.73739  3.18146  2.89801  2.37887  2.77519  2.98518  4.58477  3.61503
          0.02549  4.07794  4.80029  0.61958  0.77255  0.48576  0.95510
    374   2.84283  5.19582  1.44455  2.33112  4.52054  3.35258  3.74835  4.02149  2.55190  3.54976  4.38293  2.87957  3.88195  2.90228  2.15402  2.80098  3.10824  3.63421  5.67545  4.29052    499 - -
          2.68618  4.42225  2.77519  2.73123  3.46354  2.40513  3.72494  3.29354  2.67741  2.69355  4.24690  2.90347  2.73739  3.18146  2.89801  2.37887  2.77519  2.98518  4.58477  3.61503
          0.02549  4.07794  4.80029  0.61958  0.77255  0.48576  0.95510
    375   3.39328  4.79737  4.51863  4.16417  3.22639  4.24088  4.75588  2.44644  3.92999  0.65799  3.19361  4.41970  4.64393  4.24868  4.07048  3.84300  3.67987  2.53623  5.17523  3.94440    500 - -
          2.68618  4.42225  2.77519  2.73123  3.46354  2.40513  3.72494  3.29354  2.67741  2.69355  4.24690  2.90347  2.73739  3.18146  2.89801  2.37887  2.77519  2.98518  4.58477  3.61503
          0.02549  4.07794  4.80029  0.61958  0.77255  0.48576  0.95510
    376   2.82322  5.24436  2.61223  1.87929  4.58141  3.38589  3.66447  4.03557  1.77249  3.52628  4.33142  2.19321  3.86821  2.79656  2.76668  2.76998  3.06096  3.64078  5.65743  4.28224    501 - -
          2.68618  4.42225  2.77519  2.73123  3.46354  2.40513  3.72494  3.29354  2.67741  2.69355  4.24690  2.90347  2.73739  3.18146  2.89801  2.37887  2.77519  2.98518  4.58477  3.61503
          0.02549  4.07794  4.80029  0.61958  0.77255  0.48576  0.95510
    377   2.66633  4.72160  2.96044  2.63708  3.85534  3.33794  1.87986  3.64868  2.62235  3.24189  4.11416  3.08592  3.88699  3.04392  2.98648  1.86307  2.98519  3.29242  5.23332  3.80230    502 - -
          2.68618  4.42225  2.77519  2.73123  3.46354  2.40513  3.72494  3.29354  2.67741  2.69355  4.24690  2.90347  2.73739  3.18146  2.89801  2.37887  2.77519  2.98518  4.58477  3.61503
          0.02549  4.07794  4.80029  0.61958  0.77255  0.48576  0.95510
    378   2.28716  4.25836  3.37774  3.04172  4.32059  2.03889  4.15400  3.73991  3.09936  3.40741  4.22376  3.27183  3.73283  3.39583  3.45079  1.61502  1.93293  3.21214  5.64394  4.41134    503 - -
          2.68618  4.42225  2.77519  2.73123  3.46354  2.40513  3.72494  3.29354  2.67741  2.69355  4.24690  2.90347  2.73739  3.18146  2.89801  2.37887  2.77519  2.98518  4.58477  3.61503
          0.02549  4.07794  4.80029  0.61958  0.77255  0.48576  0.95510
    379   3.17153  5.13261  3.36045  2.94959  4.56639  3.63318  3.89002  4.00989  0.78775  3.53249  4.48751  3.36318  4.12283  3.07319  2.49292  3.20280  3.41178  3.70779  5.53995  4.38465    504 - -
          2.68641  4.42248  2.77489  2.73095  3.46271  2.40536  3.72517  3.29377  2.67764  2.69378  4.24713  2.90370  2.73711  3.18090  2.89824  2.37910  2.77542  2.98476  4.58500  3.61403
          0.25676  1.52226  4.80029  1.67839  0.20662  0.48576  0.95510
    380   3.28986  4.62911  4.54219  4.09232  1.68026  4.24471  3.70371  2.89567  3.94463  1.70798  3.51211  4.04842  4.55154  4.01255  4.03748  3.57283  3.51203  2.84199  3.91650  1.53814    512 - -
          2.68618  4.42225  2.77519  2.73123  3.46354  2.40513  3.72494  3.29354  2.67741  2.69355  4.24690  2.90347  2.73739  3.18146  2.89801  2.37887  2.77519  2.98518  4.58477  3.61503
          0.02549  4.07794  4.80029  0.61958  0.77255  0.48576  0.95510
    381   2.90011  5.16227  3.14792  2.59313  4.56730  3.56373  3.62096  3.96109  1.58281  3.42478  4.24935  2.28536  3.95529  2.74674  1.87770  2.88049  3.09707  3.60386  5.50589  4.25139    513 - -
          2.68618  4.42225  2.77519  2.73123  3.46354  2.40513  3.72494  3.29354  2.67741  2.69355  4.24690  2.90347  2.73739  3.18146  2.89801  2.37887  2.77519  2.98518  4.58477  3.61503
          0.02549  4.07794  4.80029  0.61958  0.77255  0.48576  0.95510
    382   2.77645  5.08644  1.45153  2.29156  4.59785  3.22785  3.84392  4.10294  2.81895  3.67135  4.51153  2.83569  3.84970  3.01955  3.35431  1.81216  3.10969  3.66378  5.83247  4.39841    514 - -
          2.68618  4.42225  2.77519  2.73123  3.46354  2.40513  3.72494  3.29354  2.67741  2.69355  4.24690  2.90347  2.73739  3.18146  2.89801  2.37887  2.77519  2.98518  4.58477  3.61503
          0.18674  4.07794  1.87471  0.61958  0.77255  0.48576  0.95510
    383   2.56830  4.60375  3.12681  2.68464  4.13751  3.27548  3.74979  3.58386  2.37386  3.18765  4.04698  3.08992  3.81637  2.93804  1.97301  1.78673  2.89098  3.21475  5.35958  4.08150    515 - -
          2.68618  4.42225  2.77519  2.73123  3.46354  2.40513  3.72494  3.29354  2.67741  2.69355  4.24690  2.90347  2.73739  3.18146  2.89801  2.37887  2.77519  2.98518  4.58477  3.61503
          0.02989  3.92109  4.64343  0.61958  0.77255  0.63659  0.75309
    384   2.79372  5.02391  2.70067  2.40981  4.38560  3.35353  3.66193  3.84648  1.77007  3.38813  4.23836  1.90266  3.85788  2.82065  2.61406  2.78374  3.04988  3.48650  5.50473  4.17845    516 - -
          2.68618  4.42225  2.77519  2.73123  3.46354  2.40513  3.72494  3.29354  2.67741  2.69355  4.24690  2.90347  2.73739  3.18146  2.89801  2.37887  2.77519  2.98518  4.58477  3.61503
          0.02989  3.92109  4.64343  0.61958  0.77255  0.40183  1.10593
    385   2.73633  5.14799  2.17157  2.32575  4.46938  3.38489  3.63163  3.93357  2.34219  3.43530  4.22544  2.86724  3.83505  2.04803  2.21152  2.69846  2.97199  3.53884  5.57724  4.19841    517 - -
          2.68618  4.42225  2.77519  2.73123  3.46354  2.40513  3.72494  3.29354  2.67741  2.69355  4.24690  2.90347  2.73739  3.18146  2.89801  2.37887  2.77519  2.98518  4.58477  3.61503
          0.02549  4.07794  4.80029  0.61958  0.77255  0.48576  0.95510
    386   2.80410  4.48080  3.66868  3.11779  3.39287  3.78110  4.01602  2.06373  2.93998  1.77969  3.31159  3.51891  4.14177  2.23834  3.24672  3.05992  3.03554  2.47770  5.02766  3.79756    518 - -
          2.68618  4.42225  2.77519  2.73123  3.46354  2.40513  3.72494  3.29354  2.67741  2.69355  4.24690  2.90347  2.73739  3.18146  2.89801  2.37887  2.77519  2.98518  4.58477  3.61503
          0.02549  4.07794  4.80029  0.61958  0.77255  0.48576  0.95510
    387   2.16193  4.30063  4.16652  3.61464  3.33493  3.91986  4.31563  1.79843  3.50062  2.05090  2.15567  3.88648  4.29139  3.76283  3.73348  3.23451  3.06450  2.08002  5.03828  3.85833    519 - -
          2.68618  4.42225  2.77519  2.73123  3.46354  2.40513  3.72494  3.29354  2.67741  2.69355  4.24690  2.90347  2.73739  3.18146  2.89801  2.37887  2.77519  2.98518  4.58477  3.61503
          0.02549  4.07794  4.80029  0.61958  0.77255  0.48576  0.95510
    388   1.83191  4.76653  2.05930  2.44492  4.37143  3.22050  3.81668  3.80016  2.70955  3.40764  4.22387  2.93934  3.80089  2.98506  3.19014  2.01651  2.91897  3.37761  5.62365  4.26587    520 - -
          2.68618  4.42225  2.77519  2.73123  3.46354  2.40513  3.72494  3.29354  2.67741  2.69355  4.24690  2.90347  2.73739  3.18146  2.89801  2.37887  2.77519  2.98518  4.58477  3.61503
          0.02549  4.07794  4.80029  0.61958  0.77255  0.48576  0.95510
    389   2.36464  4.34551  3.24291  2.96769  4.32666  3.05960  4.13211  3.78736  3.05226  3.44573  4.28413  3.24643  2.22971  3.37423  3.40099  1.26092  2.82070  3.27525  5.64462  4.38356    521 - -
          2.68618  4.42225  2.77519  2.73123  3.46354  2.40513  3.72494  3.29354  2.67741  2.69355  4.24690  2.90347  2.73739  3.18146  2.89801  2.37887  2.77519  2.98518  4.58477  3.61503
          0.02549  4.07794  4.80029  0.61958  0.77255  0.48576  0.95510
    390   2.28534  4.25448  3.37734  3.05086  4.32684  1.81512  4.16431  3.74564  3.11414  3.41503  4.23198  3.27594  3.73266  3.40873  3.46264  1.78392  1.92568  3.21474  5.65148  4.42070    522 - -
          2.68618  4.42225  2.77519  2.73123  3.46354  2.40513  3.72494  3.29354  2.67741  2.69355  4.24690  2.90347  2.73739  3.18146  2.89801  2.37887  2.77519  2.98518  4.58477  3.61503
          0.02549  4.07794  4.80029  0.61958  0.77255  0.48576  0.95510
    391   2.73366  4.85142  3.10329  2.57377  4.11925  3.49951  3.66585  3.47578  1.90660  3.08716  3.94760  3.05638  3.90333  2.08440  2.61936  2.77702  2.95828  2.42383  5.33017  4.04411    523 - -
          2.68618  4.42225  2.77519  2.73123  3.46354  2.40513  3.72494  3.29354  2.67741  2.69355  4.24690  2.90347  2.73739  3.18146  2.89801  2.37887  2.77519  2.98518  4.58477  3.61503
          0.02549  4.07794  4.80029  0.61958  0.77255  0.48576  0.95510
    392   3.02344  5.22819  3.39241  2.73104  4.67819  3.66790  3.61468  4.03123  1.58134  3.45683  4.30014  3.16242  4.02637  2.08479  1.61398  3.00220  3.19040  3.69157  5.50048  4.30604    524 - -
          2.68618  4.42225  2.77519  2.73123  3.46354  2.40513  3.72494  3.29354  2.67741  2.69355  4.24690  2.90347  2.73739  3.18146  2.89801  2.37887  2.77519  2.98518  4.58477  3.61503
          0.02549  4.07794  4.80029  0.61958  0.77255  0.48576  0.95510
    393   2.91480  5.23644  1.18438  2.29212  4.76651  2.06540  3.91892  4.30070  2.95767  3.84500  4.70869  2.85116  3.89910  3.10708  3.52148  2.86644  3.25349  3.85067  5.94850  4.53797    525 - -
          2.68618  4.42225  2.77519  2.73123  3.46354  2.40513  3.72494  3.29354  2.67741  2.69355  4.24690  2.90347  2.73739  3.18146  2.89801  2.37887  2.77519  2.98518  4.58477  3.61503
          0.02549  4.07794  4.80029  0.61958  0.77255  0.48576  0.95510
    394   2.87300  4.82096  2.96591  2.00939  3.29981  3.54361  3.73293  3.39317  2.73255  2.99722  3.95199  3.14352  4.01388  3.10493  3.10423  2.93805  3.12176  3.14618  4.81156  1.64388    526 - -
          2.68618  4.42225  2.77519  2.73123  3.46354  2.40513  3.72494  3.29354  2.67741  2.69355  4.24690  2.90347  2.73739  3.18146  2.89801  2.37887  2.77519  2.98518  4.58477  3.61503
          0.02549  4.07794  4.80029  0.61958  0.77255  0.48576  0.95510
    395   2.75977  4.90617  3.01999  2.61175  4.40290  3.41034  3.73805  3.82068  1.38877  3.37850  4.22340  3.07015  3.90965  2.89492  2.60060  2.08975  3.03774  3.44947  5.51552  4.23170    527 - -
          2.68618  4.42225  2.77519  2.73123  3.46354  2.40513  3.72494  3.29354  2.67741  2.69355  4.24690  2.90347  2.73739  3.18146  2.89801  2.37887  2.77519  2.98518  4.58477  3.61503
          0.02549  4.07794  4.80029  0.61958  0.77255  0.48576  0.95510
    396   2.77970  5.26066  1.86760  1.83992  4.57379  3.33435  3.66869  4.05331  2.47581  3.55052  4.34203  2.80303  3.83281  2.79941  2.26497  2.71840  3.02825  3.64134  5.69872  4.27735    528 - -
          2.68621  4.42228  2.77523  2.73126  3.46357  2.40516  3.72498  3.29357  2.67744  2.69309  4.24693  2.90350  2.73743  3.18149  2.89804  2.37890  2.77523  2.98521  4.58480  3.61506
          0.25676  1.52226  4.80029  0.24234  1.53614  0.48576  0.95510
    397   3.22358  5.36826  0.66277  2.48702  4.77599  3.37828  4.12990  4.41376  3.25563  3.98721  4.97451  3.05195  4.04598  3.37267  3.79620  3.16595  3.56814  4.03255  5.90323  4.62101    530 - -
          2.68618  4.42225  2.77519  2.73123  3.46354  2.40513  3.72494  3.29354  2.67741  2.69355  4.24690  2.90347  2.73739  3.18146  2.89801  2.37887  2.77519  2.98518  4.58477  3.61503
          0.02549  4.07794  4.80029  0.61958  0.77255  0.48576  0.95510
    398   1.47763  4.19841  3.50472  3.22323  4.33526  2.98142  4.28413  3.70171  3.27079  3.43684  4.27917  3.36019  3.73593  3.56222  3.57423  1.32752  2.75191  3.17126  5.69222  4.47551    531 - -
          2.68618  4.42225  2.77519  2.73123  3.46354  2.40513  3.72494  3.29354  2.67741  2.69355  4.24690  2.90347  2.73739  3.18146  2.89801  2.37887  2.77519  2.98518  4.58477  3.61503
          0.02549  4.07794  4.80029  0.61958  0.77255  0.48576  0.95510
    399   2.67300  4.61487  3.26642  2.70801  3.71845  3.51450  3.71034  3.21032  2.45427  2.85760  3.73993  3.15457  3.91861  2.94217  2.07818  2.78339  2.29898  2.94648  5.07774  2.67476    532 - -
          2.68618  4.42225  2.77519  2.73123  3.46354  2.40513  3.72494  3.29354  2.67741  2.69355  4.24690  2.90347  2.73739  3.18146  2.89801  2.37887  2.77519  2.98518  4.58477  3.61503
          0.02549  4.07794  4.80029  0.61958  0.77255  0.48576  0.95510
    400   3.26092  4.56817  4.88616  4.37128  3.31129  4.57078  4.97529  1.17111  4.20521  1.40610  3.13542  4.61024  4.80998  4.41835  4.35817  3.95384  3.50556  1.88556  5.35282  4.18681    533 - -
          2.68618  4.42225  2.77519  2.73123  3.46354  2.40513  3.72494  3.29354  2.67741  2.69355  4.24690  2.90347  2.73739  3.18146  2.89801  2.37887  2.77519  2.98518  4.58477  3.61503
          0.02549  4.07794  4.80029  0.61958  0.77255  0.48576  0.95510
    401   3.39328  4.79737  4.51863  4.16417  3.22639  4.24088  4.75588  2.44644  3.92999  0.65799  3.19361  4.41970  4.64393  4.24868  4.07048  3.84300  3.67987  2.53623  5.17523  3.94440    534 - -
          2.68618  4.42225  2.77519  2.73123  3.46354  2.40513  3.72494  3.29354  2.67741  2.69355  4.24690  2.90347  2.73739  3.18146  2.89801  2.37887  2.77519  2.98518  4.58477  3.61503
          0.02549  4.07794  4.80029  0.61958  0.77255  0.48576  0.95510
    402   2.87972  5.07678  2.90489  2.53502  4.06280  3.49256  2.45105  3.83314  2.30594  3.33822  4.21040  3.02943  3.94962  1.59911  2.62686  2.87342  3.11136  3.50433  5.31540  3.90674    535 - -
          2.68618  4.42225  2.77519  2.73123  3.46354  2.40513  3.72494  3.29354  2.67741  2.69355  4.24690  2.90347  2.73739  3.18146  2.89801  2.37887  2.77519  2.98518  4.58477  3.61503
          0.02549  4.07794  4.80029  0.61958  0.77255  0.48576  0.95510
    403   2.87237  4.62578  3.62138  3.08060  2.00087  3.70080  3.79735  3.08020  2.71279  2.61499  3.67774  3.44058  4.11062  3.23147  1.69882  3.03592  3.11598  2.90900  4.68613  3.19662    536 - -
          2.68618  4.42225  2.77519  2.73123  3.46354  2.40513  3.72494  3.29354  2.67741  2.69355  4.24690  2.90347  2.73739  3.18146  2.89801  2.37887  2.77519  2.98518  4.58477  3.61503
          0.02549  4.07794  4.80029  0.61958  0.77255  0.48576  0.95510
    404   2.91943  4.34190  4.34824  3.79109  2.97609  4.04734  4.20376  1.71670  3.64108  1.58843  3.14473  3.99480  4.36636  3.85490  3.81221  3.35651  3.15011  2.24072  4.69820  2.37155    537 - -
          2.68618  4.42225  2.77519  2.73123  3.46354  2.40513  3.72494  3.29354  2.67741  2.69355  4.24690  2.90347  2.73739  3.18146  2.89801  2.37887  2.77519  2.98518  4.58477  3.61503
          0.02549  4.07794  4.80029  0.61958  0.77255  0.48576  0.95510
    405   3.36954  4.70260  4.79642  4.30309  1.78007  4.48304  4.40771  2.38756  4.15495  1.03442  3.01185  4.44296  4.71614  4.23881  4.25189  3.85121  3.59698  2.51250  4.63727  3.17787    538 - -
          2.68618  4.42225  2.77519  2.73123  3.46354  2.40513  3.72494  3.29354  2.67741  2.69355  4.24690  2.90347  2.73739  3.18146  2.89801  2.37887  2.77519  2.98518  4.58477  3.61503
          0.02549  4.07794  4.80029  0.61958  0.77255  0.48576  0.95510
    406   3.22358  5.36826  0.66277  2.48702  4.77599  3.37828  4.12990  4.41376  3.25563  3.98721  4.97451  3.05195  4.04598  3.37267  3.79620  3.16595  3.56814  4.03255  5.90323  4.62101    539 - -
          2.68618  4.42225  2.77519  2.73123  3.46354  2.40513  3.72494  3.29354  2.67741  2.69355  4.24690  2.90347  2.73739  3.18146  2.89801  2.37887  2.77519  2.98518  4.58477  3.61503
          0.02549  4.07794  4.80029  0.61958  0.77255  0.48576  0.95510
    407   2.68870  4.58041  3.37767  2.80281  3.78735  3.53954  3.77279  3.08611  2.46703  2.18529  3.69424  3.22698  3.95206  2.99655  2.03674  2.82571  2.28044  2.85262  5.15128  3.90107    540 - -
          2.68618  4.42225  2.77519  2.73123  3.46354  2.40513  3.72494  3.29354  2.67741  2.69355  4.24690  2.90347  2.73739  3.18146  2.89801  2.37887  2.77519  2.98518  4.58477  3.61503
          0.02549  4.07794  4.80029  0.61958  0.77255  0.48576  0.95510
    408   2.49665  4.43191  3.19768  2.78312  3.89999  3.28653  3.89494  3.21984  2.80056  2.96973  3.84373  2.31062  3.84205  3.13768  3.18260  2.04779  2.83483  2.00274  5.27999  4.00135    541 - -
          2.68618  4.42225  2.77519  2.73123  3.46354  2.40513  3.72494  3.29354  2.67741  2.69355  4.24690  2.90347  2.73739  3.18146  2.89801  2.37887  2.77519  2.98518  4.58477  3.61503
          0.02549  4.07794  4.80029  0.61958  0.77255  0.48576  0.95510
    409   3.17153  5.13261  3.36045  2.94959  4.56639  3.63318  3.89002  4.00989  0.78775  3.53249  4.48751  3.36318  4.12283  3.07319  2.49292  3.20280  3.41178  3.70779  5.53995  4.38465    542 - -
          2.68618  4.42225  2.77519  2.73123  3.46354  2.40513  3.72494  3.29354  2.67741  2.69355  4.24690  2.90347  2.73739  3.18146  2.89801  2.37887  2.77519  2.98518  4.58477  3.61503
          0.02549  4.07794  4.80029  0.61958  0.77255  0.48576  0.95510
    410   2.01176  5.01580  2.76026  1.95809  4.34927  3.39029  3.66693  3.75974  1.95862  3.32484  4.14117  2.91399  3.85114  2.80878  2.79763  2.71858  2.97096  3.40132  5.51475  4.16757    543 - -
          2.68618  4.42225  2.77519  2.73123  3.46354  2.40513  3.72494  3.29354  2.67741  2.69355  4.24690  2.90347  2.73739  3.18146  2.89801  2.37887  2.77519  2.98518  4.58477  3.61503
          0.02549  4.07794  4.80029  0.61958  0.77255  0.48576  0.95510
    411   2.60594  4.29426  3.73979  3.30452  3.58260  3.50943  4.17204  1.57772  3.21503  2.53123  3.57650  3.57537  4.05162  3.54978  3.49430  1.94029  2.94188  2.32762  5.14636  3.88758    544 - -
          2.68618  4.42225  2.77519  2.73123  3.46354  2.40513  3.72494  3.29354  2.67741  2.69355  4.24690  2.90347  2.73739  3.18146  2.89801  2.37887  2.77519  2.98518  4.58477  3.61503
          0.02549  4.07794  4.80029  0.61958  0.77255  0.48576  0.95510
    412   3.22358  5.36826  0.66277  2.48702  4.77599  3.37828  4.12990  4.41376  3.25563  3.98721  4.97451  3.05195  4.04598  3.37267  3.79620  3.16595  3.56814  4.03255  5.90323  4.62101    545 - -
          2.68618  4.42225  2.77519  2.73123  3.46354  2.40513  3.72494  3.29354  2.67741  2.69355  4.24690  2.90347  2.73739  3.18146  2.89801  2.37887  2.77519  2.98518  4.58477  3.61503
          0.02549  4.07794  4.80029  0.61958  0.77255  0.48576  0.95510
    413   2.70160  4.84943  2.96800  1.93868  4.09619  3.46356  3.66993  2.56352  1.99021  3.07501  3.93075  3.00134  3.87719  2.83039  2.76581  2.73893  2.93060  3.12412  5.34395  4.03313    546 - -
          2.68618  4.42225  2.77519  2.73123  3.46354  2.40513  3.72494  3.29354  2.67741  2.69355  4.24690  2.90347  2.73739  3.18146  2.89801  2.37887  2.77519  2.98518  4.58477  3.61503
          0.02549  4.07794  4.80029  0.61958  0.77255  0.48576  0.95510
    414   3.21880  4.57404  4.52437  4.05032  1.75724  4.21291  3.78359  2.78558  3.90437  1.51173  3.39911  4.05124  4.51814  3.99104  4.00636  3.53710  3.44171  2.74796  4.02045  1.78690    547 - -
          2.68618  4.42225  2.77519  2.73123  3.46354  2.40513  3.72494  3.29354  2.67741  2.69355  4.24690  2.90347  2.73739  3.18146  2.89801  2.37887  2.77519  2.98518  4.58477  3.61503
          0.02549  4.07794  4.80029  0.61958  0.77255  0.48576  0.95510
    415   2.74116  4.87236  2.99486  2.06264  4.10727  3.48530  3.67347  3.46848  1.94147  2.19385  3.94626  3.02449  3.89911  2.83713  2.69373  2.77775  2.96578  3.17865  5.34180  4.04323    548 - -
          2.68618  4.42225  2.77519  2.73123  3.46354  2.40513  3.72494  3.29354  2.67741  2.69355  4.24690  2.90347  2.73739  3.18146  2.89801  2.37887  2.77519  2.98518  4.58477  3.61503
          0.02549  4.07794  4.80029  0.61958  0.77255  0.48576  0.95510
    416   3.32714  4.64398  4.90023  4.37204  3.18717  4.59732  4.94447  1.61852  4.19921  0.97577  3.00091  4.62551  4.80544  4.36956  4.33376  3.97403  3.56242  2.08642  5.26854  4.14320    549 - -
          2.68618  4.42225  2.77519  2.73123  3.46354  2.40513  3.72494  3.29354  2.67741  2.69355  4.24690  2.90347  2.73739  3.18146  2.89801  2.37887  2.77519  2.98518  4.58477  3.61503
          0.02549  4.07794  4.80029  0.61958  0.77255  0.48576  0.95510
    417   2.87655  5.14641  3.09519  2.56485  4.53924  3.54168  3.62428  3.94106  1.72119  3.41467  4.23681  2.09757  3.94124  2.75135  1.91043  2.85777  3.07956  3.58208  5.50614  4.23883    550 - -
          2.68567  4.42271  2.77566  2.73119  3.46294  2.40559  3.72541  3.29311  2.67595  2.69352  4.24736  2.90393  2.73786  3.18033  2.89847  2.37897  2.77566  2.98564  4.58523  3.61426
          0.46461  1.52226  1.87471  2.31452  0.10404  0.48576  0.95510
    418   2.62358  4.72280  2.91192  2.55130  4.22664  3.28581  3.72201  3.64639  1.82865  3.24873  4.10121  3.00481  3.81909  2.89761  2.70268  1.81620  2.92881  3.27930  5.42577  4.12954    565 - -
          2.68618  4.42225  2.77519  2.73123  3.46354  2.40513  3.72494  3.29354  2.67741  2.69355  4.24690  2.90347  2.73739  3.18146  2.89801  2.37887  2.77519  2.98518  4.58477  3.61503
          0.02989  3.92109  4.64343  0.61958  0.77255  0.63659  0.75309
    419   2.82647  5.17897  2.45923  1.61430  4.46792  3.30780  3.66751  3.93253  2.41631  3.45428  4.30902  2.80591  3.83630  2.06104  2.82552  2.77626  3.08005  3.57005  5.61510  4.23662    566 - -
          2.68618  4.42225  2.77519  2.73123  3.46354  2.40513  3.72494  3.29354  2.67741  2.69355  4.24690  2.90347  2.73739  3.18146  2.89801  2.37887  2.77519  2.98518  4.58477  3.61503
          0.02989  3.92109  4.64343  0.61958  0.77255  0.63659  0.75309
    420   3.20971  4.65751  4.26753  3.90750  3.15419  4.04390  4.54797  2.36078  3.67477  0.81761  3.16177  4.17827  4.47083  4.03147  3.84293  3.62026  3.50171  2.41075  5.05123  3.78581    567 - -
          2.68618  4.42225  2.77519  2.73123  3.46354  2.40513  3.72494  3.29354  2.67741  2.69355  4.24690  2.90347  2.73739  3.18146  2.89801  2.37887  2.77519  2.98518  4.58477  3.61503
          0.02989  3.92109  4.64343  0.61958  0.77255  0.63659  0.75309
    421   2.69046  4.92373  2.48796  1.62140  4.35857  3.22305  3.73497  3.79843  2.59228  3.39902  4.24986  2.83233  3.79720  2.90985  3.04262  1.98014  2.99669  3.41820  5.59357  4.21668    568 - -
          2.68618  4.42225  2.77519  2.73123  3.46354  2.40513  3.72494  3.29354  2.67741  2.69355  4.24690  2.90347  2.73739  3.18146  2.89801  2.37887  2.77519  2.98518  4.58477  3.61503
          0.02989  3.92109  4.64343  0.61958  0.77255  0.63659  0.75309
    422   2.74442  4.58771  3.30934  2.82076  2.30790  3.55574  3.72537  3.03349  1.80848  2.64273  3.65816  3.23865  3.97532  3.05993  2.88388  2.87991  2.98758  2.83434  4.81483  3.37869    569 - -
          2.68618  4.42225  2.77519  2.73123  3.46354  2.40513  3.72494  3.29354  2.67741  2.69355  4.24690  2.90347  2.73739  3.18146  2.89801  2.37887  2.77519  2.98518  4.58477  3.61503
          0.02989  3.92109  4.64343  0.61958  0.77255  0.63659  0.75309
    423   3.20971  4.65751  4.26753  3.90750  3.15419  4.04390  4.54797  2.36078  3.67477  0.81761  3.16177  4.17827  4.47083  4.03147  3.84293  3.62026  3.50171  2.41075  5.05123  3.78581    570 - -
          2.68618  4.42225  2.77519  2.73123  3.46354  2.40513  3.72494  3.29354  2.67741  2.69355  4.24690  2.90347  2.73739  3.18146  2.89801  2.37887  2.77519  2.98518  4.58477  3.61503
          0.02989  3.92109  4.64343  0.61958  0.77255  0.63659  0.75309
    424   2.76235  4.99659  2.43214  1.51847  4.46418  2.07865  3.77949  3.92110  2.67489  3.50522  4.36500  2.83417  3.81517  2.96151  3.13889  2.75026  3.07447  3.53057  5.66112  4.30509    571 - -
          2.68618  4.42225  2.77519  2.73123  3.46354  2.40513  3.72494  3.29354  2.67741  2.69355  4.24690  2.90347  2.73739  3.18146  2.89801  2.37887  2.77519  2.98518  4.58477  3.61503
          0.02989  3.92109  4.64343  0.61958  0.77255  0.63659  0.75309
    425   2.58701  4.68875  2.81108  2.51034  4.15887  3.23532  3.75082  3.64528  2.50514  3.24144  4.10212  2.97320  3.79668  2.10574  2.87148  1.79127  2.91075  3.27092  5.42261  4.08893    572 - -
          2.68618  4.42225  2.77519  2.73123  3.46354  2.40513  3.72494  3.29354  2.67741  2.69355  4.24690  2.90347  2.73739  3.18146  2.89801  2.37887  2.77519  2.98518  4.58477  3.61503
          0.02989  3.92109  4.64343  0.61958  0.77255  0.40183  1.10593
    426   2.30878  4.27679  3.27927  3.08253  4.46162  1.43554  4.26438  3.94008  3.25313  3.60288  4.42314  3.29329  3.74552  3.52826  3.58168  1.53857  2.80397  3.34242  5.77462  4.54253    573 - -
          2.68618  4.42225  2.77519  2.73123  3.46354  2.40513  3.72494  3.29354  2.67741  2.69355  4.24690  2.90347  2.73739  3.18146  2.89801  2.37887  2.77519  2.98518  4.58477  3.61503
          0.02549  4.07794  4.80029  0.61958  0.77255  0.48576  0.95510
    427   3.17153  5.13261  3.36045  2.94959  4.56639  3.63318  3.89002  4.00989  0.78775  3.53249  4.48751  3.36318  4.12283  3.07319  2.49292  3.20280  3.41178  3.70779  5.53995  4.38465    574 - -
          2.68618  4.42225  2.77519  2.73123  3.46354  2.40513  3.72494  3.29354  2.67741  2.69355  4.24690  2.90347  2.73739  3.18146  2.89801  2.37887  2.77519  2.98518  4.58477  3.61503
          0.02549  4.07794  4.80029  0.61958  0.77255  0.48576  0.95510
    428   2.99743  5.20470  3.13055  2.64772  4.60062  3.59052  3.65846  3.99982  1.27197  3.45638  4.31604  3.10700  4.00533  2.08607  2.29545  2.97701  3.19261  3.66207  5.52728  4.29166    575 - -
          2.68618  4.42225  2.77519  2.73123  3.46354  2.40513  3.72494  3.29354  2.67741  2.69355  4.24690  2.90347  2.73739  3.18146  2.89801  2.37887  2.77519  2.98518  4.58477  3.61503
          0.02549  4.07794  4.80029  0.61958  0.77255  0.48576  0.95510
    429   2.80264  4.48483  3.72320  3.29652  3.44772  3.65765  4.17303  2.70999  3.15944  1.26188  3.43715  3.62691  2.41586  3.53398  3.43171  3.06057  3.10645  2.61347  5.10188  3.85242    576 - -
          2.68618  4.42225  2.77519  2.73123  3.46354  2.40513  3.72494  3.29354  2.67741  2.69355  4.24690  2.90347  2.73739  3.18146  2.89801  2.37887  2.77519  2.98518  4.58477  3.61503
          0.02549  4.07794  4.80029  0.61958  0.77255  0.48576  0.95510
    430   2.81499  5.26609  1.72001  2.21277  4.62602  3.27760  3.74525  4.12529  2.66536  3.64296  4.45584  2.08945  2.49035  2.89582  3.20790  2.75248  3.09635  3.70231  5.80606  4.35680    577 - -
          2.68618  4.42225  2.77519  2.73123  3.46354  2.40513  3.72494  3.29354  2.67741  2.69355  4.24690  2.90347  2.73739  3.18146  2.89801  2.37887  2.77519  2.98518  4.58477  3.61503
          0.02549  4.07794  4.80029  0.61958  0.77255  0.48576  0.95510
    431   2.04440  4.97169  2.58786  1.39083  4.41939  3.30191  3.81359  3.76047  2.67269  3.41869  4.28738  2.91753  3.87024  2.98565  3.12767  2.76126  3.05769  3.40291  5.66350  4.29754    578 - -
          2.68618  4.42225  2.77519  2.73123  3.46354  2.40513  3.72494  3.29354  2.67741  2.69355  4.24690  2.90347  2.73739  3.18146  2.89801  2.37887  2.77519  2.98518  4.58477  3.61503
          0.02549  4.07794  4.80029  0.61958  0.77255  0.48576  0.95510
    432   2.67900  4.36442  3.58346  3.07803  3.49135  3.63765  3.99413  2.53316  2.98862  1.99147  3.47508  2.50251  4.06196  3.33437  3.31088  2.94138  2.94075  1.79716  5.02749  3.76173    579 - -
          2.68618  4.42225  2.77519  2.73123  3.46354  2.40513  3.72494  3.29354  2.67741  2.69355  4.24690  2.90347  2.73739  3.18146  2.89801  2.37887  2.77519  2.98518  4.58477  3.61503
          0.02549  4.07794  4.80029  0.61958  0.77255  0.48576  0.95510
    433   3.30725  4.61788  4.91012  4.38243  3.21872  4.59541  4.95771  1.46973  4.21551  1.07923  3.03145  4.62916  4.80812  4.38935  4.35141  3.97188  3.54398  2.02453  5.29042  4.16064    580 - -
          2.68618  4.42225  2.77519  2.73123  3.46354  2.40513  3.72494  3.29354  2.67741  2.69355  4.24690  2.90347  2.73739  3.18146  2.89801  2.37887  2.77519  2.98518  4.58477  3.61503
          0.02549  4.07794  4.80029  0.61958  0.77255  0.48576  0.95510
    434   1.95278  4.30483  4.28194  3.76071  3.57122  3.95957  4.52013  1.62521  3.66989  2.29930  3.44341  4.00721  4.38104  3.94766  3.91861  3.30750  3.11164  1.50599  5.28486  4.07729    581 - -
          2.68618  4.42225  2.77519  2.73123  3.46354  2.40513  3.72494  3.29354  2.67741  2.69355  4.24690  2.90347  2.73739  3.18146  2.89801  2.37887  2.77519  2.98518  4.58477  3.61503
          0.02549  4.07794  4.80029  0.61958  0.77255  0.48576  0.95510
    435   2.82557  5.25509  2.56954  1.86182  4.58542  3.37205  3.67346  4.04444  1.92258  3.53914  4.34565  2.00618  3.86511  2.80792  2.81860  2.76941  3.06739  3.64827  5.67588  4.29040    582 - -
          2.68618  4.42225  2.77519  2.73123  3.46354  2.40513  3.72494  3.29354  2.67741  2.69355  4.24690  2.90347  2.73739  3.18146  2.89801  2.37887  2.77519  2.98518  4.58477  3.61503
          0.02549  4.07794  4.80029  0.61958  0.77255  0.48576  0.95510
    436   2.30798  4.24529  3.44876  3.12983  4.23636  3.03981  4.19413  3.58720  3.13725  3.32439  4.18082  3.32827  3.76083  3.46202  3.45275  1.61408  1.47418  3.11583  5.59713  4.36497    583 - -
          2.68634  4.42241  2.77536  2.73140  3.46370  2.40529  3.72511  3.29281  2.67757  2.69322  4.24706  2.90363  2.73756  3.18004  2.89817  2.37867  2.77536  2.98535  4.58493  3.61519
          0.25676  1.52226  4.80029  1.38530  0.28801  0.48576  0.95510
    437   2.91013  4.65584  3.52840  3.07177  3.43746  3.75128  3.99266  2.82148  2.78653  1.34697  3.43300  3.47903  4.15842  2.30323  3.06086  3.10659  3.15338  2.76238  5.07254  3.78718    589 - -
          2.68618  4.42225  2.77519  2.73123  3.46354  2.40513  3.72494  3.29354  2.67741  2.69355  4.24690  2.90347  2.73739  3.18146  2.89801  2.37887  2.77519  2.98518  4.58477  3.61503
          0.02549  4.07794  4.80029  0.61958  0.77255  0.48576  0.95510
    438   2.81564  4.95058  2.98566  2.62638  4.48235  2.24408  3.78677  3.90810  1.31537  3.45556  4.30511  3.09210  3.93278  2.94858  2.66846  2.84464  3.09862  3.52986  5.56465  4.30432    590 - -
          2.68618  4.42225  2.77519  2.73123  3.46354  2.40513  3.72494  3.29354  2.67741  2.69355  4.24690  2.90347  2.73739  3.18146  2.89801  2.37887  2.77519  2.98518  4.58477  3.61503
          0.02549  4.07794  4.80029  0.61958  0.77255  0.48576  0.95510
    439   2.74672  5.10386  2.61357  1.89469  4.43338  3.35102  3.67983  3.88829  2.45798  3.42404  4.23278  2.85893  3.84130  2.19472  2.90971  1.98127  2.99993  3.50657  5.59836  4.21617    591 - -
          2.68618  4.42225  2.77519  2.73123  3.46354  2.40513  3.72494  3.29354  2.67741  2.69355  4.24690  2.90347  2.73739  3.18146  2.89801  2.37887  2.77519  2.98518  4.58477  3.61503
          0.02549  4.07794  4.80029  0.61958  0.77255  0.48576  0.95510
    440   2.61944  4.62231  3.12673  2.61782  3.85060  3.44384  3.72405  3.24229  2.51935  2.87685  2.69969  3.08783  3.87346  2.16533  2.90349  2.20470  2.87125  2.96733  5.19379  3.90204    592 - -
          2.68618  4.42225  2.77519  2.73123  3.46354  2.40513  3.72494  3.29354  2.67741  2.69355  4.24690  2.90347  2.73739  3.18146  2.89801  2.37887  2.77519  2.98518  4.58477  3.61503
          0.02549  4.07794  4.80029  0.61958  0.77255  0.48576  0.95510
    441   2.84006  5.34924  1.88305  1.77301  4.61614  3.30488  2.24770  4.13239  2.60104  3.63250  4.44034  2.76710  3.84603  2.85498  3.13338  2.76156  3.10002  3.71954  5.78010  4.32377    593 - -
          2.68618  4.42225  2.77519  2.73123  3.46354  2.40513  3.72494  3.29354  2.67741  2.69355  4.24690  2.90347  2.73739  3.18146  2.89801  2.37887  2.77519  2.98518  4.58477  3.61503
          0.02549  4.07794  4.80029  0.61958  0.77255  0.48576  0.95510
    442   1.69627  4.20954  3.60712  3.27969  4.16659  3.06901  4.27992  3.29824  3.25478  3.17741  4.09541  3.42216  3.79499  3.57387  3.54286  2.51771  1.33335  2.90686  5.58356  4.37640    594 - -
          2.68618  4.42225  2.77519  2.73123  3.46354  2.40513  3.72494  3.29354  2.67741  2.69355  4.24690  2.90347  2.73739  3.18146  2.89801  2.37887  2.77519  2.98518  4.58477  3.61503
          0.02549  4.07794  4.80029  0.61958  0.77255  0.48576  0.95510
    443   2.84054  5.05369  2.68047  2.44461  3.99196  3.38900  2.41311  3.88523  2.54592  3.42058  4.28989  1.56344  3.91782  2.95638  2.93860  2.83202  3.11437  3.52903  5.33197  3.85702    595 - -
          2.68618  4.42225  2.77519  2.73123  3.46354  2.40513  3.72494  3.29354  2.67741  2.69355  4.24690  2.90347  2.73739  3.18146  2.89801  2.37887  2.77519  2.98518  4.58477  3.61503
          0.02549  4.07794  4.80029  0.61958  0.77255  0.48576  0.95510
    444   2.61781  4.50451  3.28418  2.76842  2.57083  2.30755  3.77151  3.12820  2.64741  2.78957  3.68548  3.19567  3.90982  3.04647  2.31377  2.75877  2.88105  2.86712  5.01380  3.67942    596 - -
          2.68618  4.42225  2.77519  2.73123  3.46354  2.40513  3.72494  3.29354  2.67741  2.69355  4.24690  2.90347  2.73739  3.18146  2.89801  2.37887  2.77519  2.98518  4.58477  3.61503
          0.02549  4.07794  4.80029  0.61958  0.77255  0.48576  0.95510
    445   2.72989  4.35066  3.70431  3.18130  3.39879  3.73617  4.03660  1.85366  3.07167  1.90677  3.38361  2.54269  4.12500  3.40992  3.37342  3.03049  2.97525  2.27615  4.97670  3.71798    597 - -
          2.68618  4.42225  2.77519  2.73123  3.46354  2.40513  3.72494  3.29354  2.67741  2.69355  4.24690  2.90347  2.73739  3.18146  2.89801  2.37887  2.77519  2.98518  4.58477  3.61503
          0.02549  4.07794  4.80029  0.61958  0.77255  0.48576  0.95510
    446   2.92279  4.46386  3.94303  3.45426  1.74218  3.85334  3.68042  2.96706  3.37216  2.57649  3.59569  3.65544  4.23759  3.58910  3.61255  2.22469  3.16636  2.78236  4.10282  1.90172    598 - -
          2.68618  4.42225  2.77519  2.73123  3.46354  2.40513  3.72494  3.29354  2.67741  2.69355  4.24690  2.90347  2.73739  3.18146  2.89801  2.37887  2.77519  2.98518  4.58477  3.61503
          0.02549  4.07794  4.80029  0.61958  0.77255  0.48576  0.95510
    447   2.68934  4.96161  2.57434  1.72113  4.45284  2.32053  3.76963  3.90825  2.63940  3.47330  4.28956  2.87630  3.82655  2.92888  3.12271  2.05828  2.99487  3.49659  5.66699  4.28490    599 - -
          2.68618  4.42225  2.77519  2.73123  3.46354  2.40513  3.72494  3.29354  2.67741  2.69355  4.24690  2.90347  2.73739  3.18146  2.89801  2.37887  2.77519  2.98518  4.58477  3.61503
          0.02549  4.07794  4.80029  0.61958  0.77255  0.48576  0.95510
    448   2.82217  4.49196  3.67187  3.13686  2.31225  3.77854  3.91155  2.73534  3.01561  1.78333  3.32723  3.51456  4.14098  2.21497  3.32539  3.05589  3.05356  2.64872  4.72577  3.32272    600 - -
          2.68618  4.42225  2.77519  2.73123  3.46354  2.40513  3.72494  3.29354  2.67741  2.69355  4.24690  2.90347  2.73739  3.18146  2.89801  2.37887  2.77519  2.98518  4.58477  3.61503
          0.02549  4.07794  4.80029  0.61958  0.77255  0.48576  0.95510
    449   1.77465  4.20750  3.60438  3.19917  3.96089  1.92652  4.17015  3.12851  3.18230  2.99738  3.89840  3.39916  3.81521  3.47718  3.49521  2.55602  2.77465  1.99982  5.39095  4.17438    601 - -
          2.68618  4.42225  2.77519  2.73123  3.46354  2.40513  3.72494  3.29354  2.67741  2.69355  4.24690  2.90347  2.73739  3.18146  2.89801  2.37887  2.77519  2.98518  4.58477  3.61503
          0.02549  4.07794  4.80029  0.61958  0.77255  0.48576  0.95510
    450   2.56130  4.65742  2.99733  2.57790  4.14968  3.30057  3.77392  3.55926  2.55916  3.17993  4.01314  3.03855  3.82160  2.24234  2.95998  2.07674  2.02954  3.19468  5.41793  4.11120    602 - -
          2.68618  4.42225  2.77519  2.73123  3.46354  2.40513  3.72494  3.29354  2.67741  2.69355  4.24690  2.90347  2.73739  3.18146  2.89801  2.37887  2.77519  2.98518  4.58477  3.61503
          0.18674  4.07794  1.87471  0.61958  0.77255  0.48576  0.95510
    451   2.95896  4.40073  4.34777  3.86099  1.84124  4.02947  4.23523  2.20680  3.74621  1.88031  3.17825  4.04007  4.40263  3.94612  3.92717  3.39078  3.22679  1.65491  4.66089  3.21065    603 - -
          2.68618  4.42225  2.77519  2.73123  3.46354  2.40513  3.72494  3.29354  2.67741  2.69355  4.24690  2.90347  2.73739  3.18146  2.89801  2.37887  2.77519  2.98518  4.58477  3.61503
          0.02989  3.92109  4.64343  0.61958  0.77255  0.63659  0.75309
    452   3.20971  4.65751  4.26753  3.90750  3.15419  4.04390  4.54797  2.36078  3.67477  0.81761  3.16177  4.17827  4.47083  4.03147  3.84293  3.62026  3.50171  2.41075  5.05123  3.78581    604 - -
          2.68618  4.42225  2.77519  2.73123  3.46354  2.40513  3.72494  3.29354  2.67741  2.69355  4.24690  2.90347  2.73739  3.18146  2.89801  2.37887  2.77519  2.98518  4.58477  3.61503
          0.02989  3.92109  4.64343  0.61958  0.77255  0.63659  0.75309
    453   2.72823  4.47948  3.40966  2.93560  3.19694  3.58873  2.21916  2.11510  2.74054  2.51174  3.54893  3.32458  4.01050  3.17575  3.04096  2.91473  2.97834  2.64899  4.74102  3.30490    605 - -
          2.68618  4.42225  2.77519  2.73123  3.46354  2.40513  3.72494  3.29354  2.67741  2.69355  4.24690  2.90347  2.73739  3.18146  2.89801  2.37887  2.77519  2.98518  4.58477  3.61503
          0.02989  3.92109  4.64343  0.61958  0.77255  0.63659  0.75309
    454   2.80787  4.62710  3.33693  2.88427  3.47362  3.61424  3.85207  2.87660  2.60877  1.66841  3.49765  3.30929  4.03526  2.21338  2.89818  2.96552  3.05308  2.77134  5.03970  3.72882    606 - -
          2.68618  4.42225  2.77519  2.73123  3.46354  2.40513  3.72494  3.29354  2.67741  2.69355  4.24690  2.90347  2.73739  3.18146  2.89801  2.37887  2.77519  2.98518  4.58477  3.61503
          0.02989  3.92109  4.64343  0.61958  0.77255  0.63659  0.75309
    455   3.02815  4.37870  4.63899  4.14409  3.50117  4.31491  4.87952  1.40035  4.02464  2.01987  3.32233  4.37992  4.65186  4.30293  4.23769  3.69845  3.29918  1.20820  5.44434  4.23325    607 - -
          2.68618  4.42225  2.77519  2.73123  3.46354  2.40513  3.72494  3.29354  2.67741  2.69355  4.24690  2.90347  2.73739  3.18146  2.89801  2.37887  2.77519  2.98518  4.58477  3.61503
          0.02989  3.92109  4.64343  0.61958  0.77255  0.63659  0.75309
    456   1.58911  1.88284  3.95966  3.58734  3.85574  3.02444  4.33918  2.89818  3.46201  2.86260  3.83143  3.54262  3.75690  3.74333  3.66290  2.48079  2.70183  2.57371  5.35014  4.16492    608 - -
          2.68618  4.42225  2.77519  2.73123  3.46354  2.40513  3.72494  3.29354  2.67741  2.69355  4.24690  2.90347  2.73739  3.18146  2.89801  2.37887  2.77519  2.98518  4.58477  3.61503
          0.02989  3.92109  4.64343  0.61958  0.77255  0.40183  1.10593
    457   2.71823  5.00064  2.79581  2.41894  4.40521  3.37440  3.67961  3.84838  1.79450  3.38488  4.19455  2.24990  3.85157  2.82022  2.75741  2.13567  2.97691  3.46444  5.54272  4.19983    609 - -
          2.68618  4.42225  2.77519  2.73123  3.46354  2.40513  3.72494  3.29354  2.67741  2.69355  4.24690  2.90347  2.73739  3.18146  2.89801  2.37887  2.77519  2.98518  4.58477  3.61503
          0.02549  4.07794  4.80029  0.61958  0.77255  0.48576  0.95510
    458   2.00953  4.45496  3.56594  3.17166  3.00657  3.55366  3.86328  3.01061  3.10084  2.69821  3.71292  3.46990  4.06567  3.43428  3.38867  2.93261  3.04359  2.79161  4.58879  1.54949    610 - -
          2.68618  4.42225  2.77519  2.73123  3.46354  2.40513  3.72494  3.29354  2.67741  2.69355  4.24690  2.90347  2.73739  3.18146  2.89801  2.37887  2.77519  2.98518  4.58477  3.61503
          0.02549  4.07794  4.80029  0.61958  0.77255  0.48576  0.95510
    459   3.55696  4.96215  4.14792  3.92008  2.33109  4.07447  3.73411  3.53907  3.77201  2.93874  4.19347  3.98557  4.54549  4.02777  3.91162  3.67136  3.84575  3.41990  3.98124  0.68226    611 - -
          2.68618  4.42225  2.77519  2.73123  3.46354  2.40513  3.72494  3.29354  2.67741  2.69355  4.24690  2.90347  2.73739  3.18146  2.89801  2.37887  2.77519  2.98518  4.58477  3.61503
          0.02549  4.07794  4.80029  0.61958  0.77255  0.48576  0.95510
    460   2.82320  5.24445  2.61211  1.87773  4.58148  3.38585  3.66446  4.03567  1.77254  3.52636  4.33148  2.19527  3.86818  2.79655  2.76680  2.76994  3.06095  3.64085  5.65751  4.28227    612 - -
          2.68618  4.42225  2.77519  2.73123  3.46354  2.40513  3.72494  3.29354  2.67741  2.69355  4.24690  2.90347  2.73739  3.18146  2.89801  2.37887  2.77519  2.98518  4.58477  3.61503
          0.02549  4.07794  4.80029  0.61958  0.77255  0.48576  0.95510
    461   2.79695  4.91339  3.16373  2.61305  4.15243  3.54522  3.65761  3.54306  1.83674  2.35633  3.97855  3.08594  3.93569  2.05004  2.51169  2.83227  3.00829  3.25614  5.33440  4.05938    613 - -
          2.68618  4.42225  2.77519  2.73123  3.46354  2.40513  3.72494  3.29354  2.67741  2.69355  4.24690  2.90347  2.73739  3.18146  2.89801  2.37887  2.77519  2.98518  4.58477  3.61503
          0.02549  4.07794  4.80029  0.61958  0.77255  0.48576  0.95510
    462   2.70551  4.77672  3.11812  2.12173  4.00689  3.50397  3.67828  2.52455  2.35108  2.98619  3.85868  3.06747  3.90059  2.85113  2.04951  2.76756  2.92992  3.05888  5.27192  3.98621    614 - -
          2.68618  4.42225  2.77519  2.73123  3.46354  2.40513  3.72494  3.29354  2.67741  2.69355  4.24690  2.90347  2.73739  3.18146  2.89801  2.37887  2.77519  2.98518  4.58477  3.61503
          0.02549  4.07794  4.80029  0.61958  0.77255  0.48576  0.95510
    463   3.00624  5.14621  3.32886  2.74744  4.52515  3.63468  3.65901  3.94018  2.00747  3.39690  4.26937  3.17711  4.02863  1.89666  1.44721  3.00549  3.19594  3.61823  5.46743  4.25049    615 - -
          2.68618  4.42225  2.77519  2.73123  3.46354  2.40513  3.72494  3.29354  2.67741  2.69355  4.24690  2.90347  2.73739  3.18146  2.89801  2.37887  2.77519  2.98518  4.58477  3.61503
          0.02549  4.07794  4.80029  0.61958  0.77255  0.48576  0.95510
    464   2.83575  5.16063  2.95013  1.99963  4.52342  3.49402  3.62292  3.94105  2.15093  3.42037  4.23293  2.98172  3.90745  2.15679  1.85840  2.80741  3.04665  3.57249  5.53013  4.22838    616 - -
          2.68618  4.42225  2.77519  2.73123  3.46354  2.40513  3.72494  3.29354  2.67741  2.69355  4.24690  2.90347  2.73739  3.18146  2.89801  2.37887  2.77519  2.98518  4.58477  3.61503
          0.02549  4.07794  4.80029  0.61958  0.77255  0.48576  0.95510
    465   1.99319  5.04921  2.10527  2.31587  4.39726  3.33551  3.68137  3.83248  2.01800  3.39302  4.19821  2.85857  3.82494  2.82175  2.96567  2.68509  2.96411  3.45065  5.58333  4.19805    617 - -
          2.68618  4.42225  2.77519  2.73123  3.46354  2.40513  3.72494  3.29354  2.67741  2.69355  4.24690  2.90347  2.73739  3.18146  2.89801  2.37887  2.77519  2.98518  4.58477  3.61503
          0.02549  4.07794  4.80029  0.61958  0.77255  0.48576  0.95510
    466   2.06974  4.47362  3.38499  2.84301  3.81045  3.44276  3.84333  3.01738  2.62598  2.80182  3.71802  3.24385  3.91464  3.07979  2.09146  2.75001  2.87754  2.16435  5.19187  3.94210    618 - -
          2.68618  4.42225  2.77519  2.73123  3.46354  2.40513  3.72494  3.29354  2.67741  2.69355  4.24690  2.90347  2.73739  3.18146  2.89801  2.37887  2.77519  2.98518  4.58477  3.61503
          0.02549  4.07794  4.80029  0.61958  0.77255  0.48576  0.95510
    467   2.14688  4.98377  2.02615  2.35454  4.34405  3.34477  3.67116  3.78043  2.45464  3.34219  4.14566  2.88677  3.81882  2.80999  2.28276  2.66376  2.92929  3.40095  5.53254  4.16102    619 - -
          2.68618  4.42225  2.77519  2.73123  3.46354  2.40513  3.72494  3.29354  2.67741  2.69355  4.24690  2.90347  2.73739  3.18146  2.89801  2.37887  2.77519  2.98518  4.58477  3.61503
          0.02549  4.07794  4.80029  0.61958  0.77255  0.48576  0.95510
    468   1.99179  4.62902  2.98459  2.59210  4.19351  3.26048  3.80663  3.60935  2.61253  3.22926  4.05862  3.04294  3.80962  2.23068  3.01977  1.88067  2.86444  3.22298  5.46259  4.15422    620 - -
          2.68618  4.42225  2.77519  2.73123  3.46354  2.40513  3.72494  3.29354  2.67741  2.69355  4.24690  2.90347  2.73739  3.18146  2.89801  2.37887  2.77519  2.98518  4.58477  3.61503
          0.02549  4.07794  4.80029  0.61958  0.77255  0.48576  0.95510
    469   2.73067  4.75074  3.21621  2.81302  4.36975  1.60458  3.88910  3.82705  2.49382  3.40302  4.26412  3.21970  3.92888  3.07819  1.72714  2.81417  3.05929  3.43794  5.51247  4.28721    621 - -
          2.68618  4.42225  2.77519  2.73123  3.46354  2.40513  3.72494  3.29354  2.67741  2.69355  4.24690  2.90347  2.73739  3.18146  2.89801  2.37887  2.77519  2.98518  4.58477  3.61503
          0.02549  4.07794  4.80029  0.61958  0.77255  0.48576  0.95510
    470   3.27834  4.58513  4.90280  4.38089  3.27233  4.58336  4.97010  1.27700  4.21670  1.26519  3.08974  4.62150  4.80974  4.40971  4.36096  3.96250  3.51914  1.93772  5.32647  4.17861    622 - -
          2.68618  4.42225  2.77519  2.73123  3.46354  2.40513  3.72494  3.29354  2.67741  2.69355  4.24690  2.90347  2.73739  3.18146  2.89801  2.37887  2.77519  2.98518  4.58477  3.61503
          0.02549  4.07794  4.80029  0.61958  0.77255  0.48576  0.95510
    471   3.65095  4.91659  4.58122  4.23979  1.98329  4.36929  3.49213  3.48003  4.00917  2.83261  4.05273  4.05157  4.69247  4.08292  4.07753  3.74863  3.87173  3.36758  1.52496  1.27542    623 - -
          2.68618  4.42225  2.77519  2.73123  3.46354  2.40513  3.72494  3.29354  2.67741  2.69355  4.24690  2.90347  2.73739  3.18146  2.89801  2.37887  2.77519  2.98518  4.58477  3.61503
          0.18599  4.07794  1.87876  0.61958  0.77255  0.48576  0.95510
    472   3.03857  4.38494  4.65597  4.16129  3.49050  4.32999  4.89135  1.29324  4.04048  1.99989  3.30943  4.39616  4.66180  4.31521  4.24994  3.71452  3.30857  1.30789  5.44314  4.23590    624 - -
          2.68644  4.42251  2.77493  2.73099  3.46380  2.40539  3.72521  3.29380  2.67719  2.69381  4.24485  2.90373  2.73715  3.18173  2.89767  2.37913  2.77546  2.98545  4.58503  3.61284
          0.30749  1.36613  4.64416  1.79797  0.18108  0.63600  0.75376
    473   2.73086  4.84869  2.94570  2.55371  4.28207  3.36901  3.69466  3.69094  1.59865  3.26302  4.12760  3.02186  2.36879  2.86050  2.59703  2.76687  2.99991  3.34759  5.42166  4.15040    633 - -
          2.68618  4.42225  2.77519  2.73123  3.46354  2.40513  3.72494  3.29354  2.67741  2.69355  4.24690  2.90347  2.73739  3.18146  2.89801  2.37887  2.77519  2.98518  4.58477  3.61503
          0.02986  3.92181  4.64416  0.61958  0.77255  0.63600  0.75376
    474   3.03569  4.45735  4.44694  3.94623  3.25464  4.18663  4.63991  1.98927  3.78029  1.29644  3.12186  4.20960  4.52990  4.05901  3.98569  3.56158  3.30324  1.52296  5.19710  3.99286    634 - -
          2.68618  4.42225  2.77519  2.73123  3.46354  2.40513  3.72494  3.29354  2.67741  2.69355  4.24690  2.90347  2.73739  3.18146  2.89801  2.37887  2.77519  2.98518  4.58477  3.61503
          0.02986  3.92181  4.64416  0.61958  0.77255  0.63600  0.75376
    475   2.80895  5.21273  1.65491  2.20269  4.52659  3.26329  3.68464  4.00158  1.89353  3.53744  4.37437  2.76283  3.81361  2.84002  2.99760  2.74837  3.07595  3.61329  5.68458  4.27425    635 - -
          2.68618  4.42225  2.77519  2.73123  3.46354  2.40513  3.72494  3.29354  2.67741  2.69355  4.24690  2.90347  2.73739  3.18146  2.89801  2.37887  2.77519  2.98518  4.58477  3.61503
          0.02986  3.92181  4.64416  0.61958  0.77255  0.63600  0.75376
    476   2.80637  5.03193  2.75726  2.43686  4.40058  3.37735  3.65047  3.85207  1.60170  3.38458  4.23393  2.11208  3.86796  2.80530  2.54725  2.79672  3.05462  3.49433  5.49381  4.18109    636 - -
          2.68618  4.42225  2.77519  2.73123  3.46354  2.40513  3.72494  3.29354  2.67741  2.69355  4.24690  2.90347  2.73739  3.18146  2.89801  2.37887  2.77519  2.98518  4.58477  3.61503
          0.02986  3.92181  4.64416  0.61958  0.77255  0.63600  0.75376
    477   2.79996  4.71159  3.21001  2.74161  3.32883  3.54854  3.64281  3.29209  1.86788  2.89178  3.83379  3.16947  3.96632  2.96807  2.70093  2.88751  3.02940  3.04734  4.78672  2.06780    637 - -
          2.68618  4.42225  2.77519  2.73123  3.46354  2.40513  3.72494  3.29354  2.67741  2.69355  4.24690  2.90347  2.73739  3.18146  2.89801  2.37887  2.77519  2.98518  4.58477  3.61503
          0.02986  3.92181  4.64416  0.61958  0.77255  0.63600  0.75376
    478   2.84113  5.27532  1.66117  2.13065  4.59779  3.18889  3.74341  4.14703  2.73604  3.68440  4.53811  1.73203  3.80525  2.91830  3.29454  2.76439  3.14339  3.72929  5.81590  4.34217    638 - -
          2.68618  4.42225  2.77519  2.73123  3.46354  2.40513  3.72494  3.29354  2.67741  2.69355  4.24690  2.90347  2.73739  3.18146  2.89801  2.37887  2.77519  2.98518  4.58477  3.61503
          0.02986  3.92181  4.64416  0.61958  0.77255  0.63600  0.75376
    479   2.84113  5.27532  1.66117  2.13065  4.59779  3.18889  3.74341  4.14703  2.73604  3.68440  4.53811  1.73203  3.80525  2.91830  3.29454  2.76439  3.14339  3.72929  5.81590  4.34217    639 - -
          2.68618  4.42225  2.77519  2.73123  3.46354  2.40513  3.72494  3.29354  2.67741  2.69355  4.24690  2.90347  2.73739  3.18146  2.89801  2.37887  2.77519  2.98518  4.58477  3.61503
          0.02986  3.92181  4.64416  0.61958  0.77255  0.63600  0.75376
    480   2.24655  4.18006  3.32963  3.01859  4.12096  2.97675  4.09092  3.45164  3.02410  3.20428  4.07284  3.23578  3.68945  3.35945  3.33905  1.72290  1.65356  3.00411  5.48872  4.24967    640 - -
          2.68618  4.42225  2.77519  2.73123  3.46354  2.40513  3.72494  3.29354  2.67741  2.69355  4.24690  2.90347  2.73739  3.18146  2.89801  2.37887  2.77519  2.98518  4.58477  3.61503
          0.02986  3.92181  4.64416  0.61958  0.77255  0.63600  0.75376
    481   2.55765  4.36920  3.36724  3.01204  3.66468  1.83017  4.00816  2.98053  2.95267  1.85667  3.73981  3.34234  3.89591  3.33250  3.25651  2.75154  2.91640  2.74319  5.14520  3.86137    641 - -
          2.68618  4.42225  2.77519  2.73123  3.46354  2.40513  3.72494  3.29354  2.67741  2.69355  4.24690  2.90347  2.73739  3.18146  2.89801  2.37887  2.77519  2.98518  4.58477  3.61503
          0.02986  3.92181  4.64416  0.61958  0.77255  0.63600  0.75376
    482   2.77928  4.91678  2.99193  2.56766  4.28149  3.41365  3.65258  3.76266  2.17439  3.29989  4.15763  2.14381  3.88399  2.81489  1.70923  2.80195  3.02956  3.41626  5.39362  4.10499    642 - -
          2.68618  4.42225  2.77519  2.73123  3.46354  2.40513  3.72494  3.29354  2.67741  2.69355  4.24690  2.90347  2.73739  3.18146  2.89801  2.37887  2.77519  2.98518  4.58477  3.61503
          0.02986  3.92181  4.64416  0.61958  0.77255  0.40212  1.10533
    483   3.37194  4.71018  4.72072  4.26120  1.34269  4.42029  4.19812  2.48538  4.10726  1.36569  3.13930  4.34385  4.68876  4.19964  4.20615  3.79481  3.60576  2.57371  4.41759  2.86222    643 - -
          2.68618  4.42225  2.77519  2.73123  3.46354  2.40513  3.72494  3.29354  2.67741  2.69355  4.24690  2.90347  2.73739  3.18146  2.89801  2.37887  2.77519  2.98518  4.58477  3.61503
          0.02549  4.07794  4.80029  0.61958  0.77255  0.48576  0.95510
    484   3.03221  5.62623  1.20074  1.62693  4.90959  3.25766  3.83165  4.44019  2.88297  3.93648  4.80368  2.71993  3.89691  3.00368  3.49823  2.90269  3.32777  4.00738  6.08290  4.56325    644 - -
          2.68618  4.42225  2.77519  2.73123  3.46354  2.40513  3.72494  3.29354  2.67741  2.69355  4.24690  2.90347  2.73739  3.18146  2.89801  2.37887  2.77519  2.98518  4.58477  3.61503
          0.02549  4.07794  4.80029  0.61958  0.77255  0.48576  0.95510
    485   2.97439  5.48224  1.22460  2.16344  4.79965  3.25093  3.83549  4.36788  2.87334  3.87993  4.74146  1.96208  3.88845  3.01175  3.46798  2.87174  3.28131  3.93103  6.00452  4.49795    645 - -
          2.68618  4.42225  2.77519  2.73123  3.46354  2.40513  3.72494  3.29354  2.67741  2.69355  4.24690  2.90347  2.73739  3.18146  2.89801  2.37887  2.77519  2.98518  4.58477  3.61503
          0.02549  4.07794  4.80029  0.61958  0.77255  0.48576  0.95510
    486   1.86341  4.58867  2.87805  2.66588  4.33205  3.16886  3.97620  3.73910  2.86222  3.42727  4.28717  1.48008  3.82271  3.18757  3.25944  2.63272  2.93423  3.30781  5.63500  4.30994    646 - -
          2.68618  4.42225  2.77519  2.73123  3.46354  2.40513  3.72494  3.29354  2.67741  2.69355  4.24690  2.90347  2.73739  3.18146  2.89801  2.37887  2.77519  2.98518  4.58477  3.61503
          0.02549  4.07794  4.80029  0.61958  0.77255  0.48576  0.95510
    487   2.59097  4.52318  3.14198  2.71179  2.52606  3.39677  3.78035  3.22227  2.74712  2.88804  3.77424  2.16447  3.88464  3.07141  3.14583  2.13727  2.88028  2.93656  5.00842  3.60746    647 - -
          2.68618  4.42225  2.77519  2.73123  3.46354  2.40513  3.72494  3.29354  2.67741  2.69355  4.24690  2.90347  2.73739  3.18146  2.89801  2.37887  2.77519  2.98518  4.58477  3.61503
          0.02549  4.07794  4.80029  0.61958  0.77255  0.48576  0.95510
    488   2.70289  4.99031  2.69510  2.37688  4.38274  3.33404  3.70356  3.85198  2.46989  3.39898  4.21062  2.22048  3.83765  2.02447  2.90226  2.11488  2.97522  3.46261  5.56602  4.19743    648 - -
          2.68618  4.42225  2.77519  2.73123  3.46354  2.40513  3.72494  3.29354  2.67741  2.69355  4.24690  2.90347  2.73739  3.18146  2.89801  2.37887  2.77519  2.98518  4.58477  3.61503
          0.02549  4.07794  4.80029  0.61958  0.77255  0.48576  0.95510
    489   3.35023  4.70909  4.80082  4.25258  3.07708  4.53944  4.82555  2.24422  4.05628  0.89962  2.06509  4.53210  4.73936  4.22623  4.19344  3.89966  3.57579  2.39037  5.16343  4.07179    649 - -
          2.68618  4.42225  2.77519  2.73123  3.46354  2.40513  3.72494  3.29354  2.67741  2.69355  4.24690  2.90347  2.73739  3.18146  2.89801  2.37887  2.77519  2.98518  4.58477  3.61503
          0.02549  4.07794  4.80029  0.61958  0.77255  0.48576  0.95510
    490   2.85127  2.49599  4.40476  3.89347  3.28554  3.87721  4.45008  2.29422  3.69991  1.19305  3.24218  4.04854  4.32838  3.96553  3.86618  3.27040  3.15098  2.20738  5.04668  3.82936    650 - -
          2.68618  4.42225  2.77519  2.73123  3.46354  2.40513  3.72494  3.29354  2.67741  2.69355  4.24690  2.90347  2.73739  3.18146  2.89801  2.37887  2.77519  2.98518  4.58477  3.61503
          0.02549  4.07794  4.80029  0.61958  0.77255  0.48576  0.95510
    491   2.72945  5.01574  2.80424  1.97740  4.34107  3.40832  3.65541  3.74948  1.93973  3.31016  4.12605  2.92630  3.85564  2.79513  2.74687  2.72284  2.13511  3.39472  5.49580  4.15620    651 - -
          2.68618  4.42225  2.77519  2.73123  3.46354  2.40513  3.72494  3.29354  2.67741  2.69355  4.24690  2.90347  2.73739  3.18146  2.89801  2.37887  2.77519  2.98518  4.58477  3.61503
          0.02549  4.07794  4.80029  0.61958  0.77255  0.48576  0.95510
    492   2.76769  4.49278  3.58132  3.00711  3.15257  3.67991  3.75705  2.94914  2.70352  2.05137  3.54621  3.38031  4.05325  3.17172  2.28370  2.95784  2.99254  2.75657  4.67750  2.20256    652 - -
          2.68618  4.42225  2.77519  2.73123  3.46354  2.40513  3.72494  3.29354  2.67741  2.69355  4.24690  2.90347  2.73739  3.18146  2.89801  2.37887  2.77519  2.98518  4.58477  3.61503
          0.02549  4.07794  4.80029  0.61958  0.77255  0.48576  0.95510
    493   2.25647  1.43983  3.98661  3.64738  4.01555  3.02398  4.40712  3.32703  3.52448  3.14718  4.04847  3.57356  3.78182  3.81002  3.72126  1.74271  2.74943  2.90961  5.46276  4.25916    653 - -
          2.68618  4.42225  2.77519  2.73123  3.46354  2.40513  3.72494  3.29354  2.67741  2.69355  4.24690  2.90347  2.73739  3.18146  2.89801  2.37887  2.77519  2.98518  4.58477  3.61503
          0.02549  4.07794  4.80029  0.61958  0.77255  0.48576  0.95510
    494   2.90764  4.90254  2.84351  2.75229  4.29987  3.33300  4.10705  4.05992  3.03103  3.68457  4.64231  0.83979  3.99709  3.38421  3.38923  2.96951  3.29876  3.66098  5.58233  4.23659    654 - -
          2.68618  4.42225  2.77519  2.73123  3.46354  2.40513  3.72494  3.29354  2.67741  2.69355  4.24690  2.90347  2.73739  3.18146  2.89801  2.37887  2.77519  2.98518  4.58477  3.61503
          0.02549  4.07794  4.80029  0.61958  0.77255  0.48576  0.95510
    495   2.80599  4.56450  3.46584  2.99810  3.22902  3.65170  1.79943  2.17750  2.79236  2.59924  3.63976  3.38546  4.07738  3.23685  3.08994  2.98438  3.05753  2.74724  4.77639  3.31947    655 - -
          2.68618  4.42225  2.77519  2.73123  3.46354  2.40513  3.72494  3.29354  2.67741  2.69355  4.24690  2.90347  2.73739  3.18146  2.89801  2.37887  2.77519  2.98518  4.58477  3.61503
          0.02549  4.07794  4.80029  0.61958  0.77255  0.48576  0.95510
    496   2.86771  5.13204  2.76990  2.46489  4.50799  3.42641  3.71239  3.96964  1.67922  3.48837  4.32978  1.73014  3.92218  2.86304  2.64480  2.84781  3.11756  3.59919  5.59168  4.26627    656 - -
          2.68618  4.42225  2.77519  2.73123  3.46354  2.40513  3.72494  3.29354  2.67741  2.69355  4.24690  2.90347  2.73739  3.18146  2.89801  2.37887  2.77519  2.98518  4.58477  3.61503
          0.02549  4.07794  4.80029  0.61958  0.77255  0.48576  0.95510
    497   3.04738  4.76532  3.67755  3.54971  4.51943  3.44144  4.60627  4.12282  3.62562  3.72522  4.78695  3.83351  0.52106  4.00801  3.84380  3.22234  3.50600  3.74384  5.64473  4.64438    657 - -
          2.68618  4.42225  2.77519  2.73123  3.46354  2.40513  3.72494  3.29354  2.67741  2.69355  4.24690  2.90347  2.73739  3.18146  2.89801  2.37887  2.77519  2.98518  4.58477  3.61503
          0.02549  4.07794  4.80029  0.61958  0.77255  0.48576  0.95510
    498   2.78369  4.81720  3.25079  2.78402  4.29848  3.44711  3.81868  3.74217  2.37686  3.30537  4.18380  3.20619  1.76569  2.99874  1.73902  2.85355  3.07242  3.39677  5.44660  4.20969    658 - -
          2.68618  4.42225  2.77519  2.73123  3.46354  2.40513  3.72494  3.29354  2.67741  2.69355  4.24690  2.90347  2.73739  3.18146  2.89801  2.37887  2.77519  2.98518  4.58477  3.61503
          0.02549  4.07794  4.80029  0.61958  0.77255  0.48576  0.95510
    499   2.86350  5.10035  3.15245  2.58617  4.39619  3.55764  2.53359  3.85912  2.08517  3.34774  4.17707  3.06127  3.94322  1.99108  1.92637  2.85467  3.06278  3.51621  5.43102  4.14537    659 - -
          2.68618  4.42225  2.77519  2.73123  3.46354  2.40513  3.72494  3.29354  2.67741  2.69355  4.24690  2.90347  2.73739  3.18146  2.89801  2.37887  2.77519  2.98518  4.58477  3.61503
          0.02549  4.07794  4.80029  0.61958  0.77255  0.48576  0.95510
    500   3.17153  5.13261  3.36045  2.94959  4.56639  3.63318  3.89002  4.00989  0.78775  3.53249  4.48751  3.36318  4.12283  3.07319  2.49292  3.20280  3.41178  3.70779  5.53995  4.38465    660 - -
          2.68618  4.42225  2.77519  2.73123  3.46354  2.40513  3.72494  3.29354  2.67741  2.69355  4.24690  2.90347  2.73739  3.18146  2.89801  2.37887  2.77519  2.98518  4.58477  3.61503
          0.02549  4.07794  4.80029  0.61958  0.77255  0.48576  0.95510
    501   3.02344  5.22819  3.39241  2.73104  4.67819  3.66790  3.61468  4.03123  1.58134  3.45683  4.30014  3.16242  4.02637  2.08479  1.61398  3.00220  3.19040  3.69157  5.50048  4.30604    661 - -
          2.68618  4.42225  2.77519  2.73123  3.46354  2.40513  3.72494  3.29354  2.67741  2.69355  4.24690  2.90347  2.73739  3.18146  2.89801  2.37887  2.77519  2.98518  4.58477  3.61503
          0.02549  4.07794  4.80029  0.61958  0.77255  0.48576  0.95510
    502   2.73286  4.85936  2.98280  2.52626  3.87312  3.47561  3.65777  3.51975  1.97118  3.10920  3.96145  2.33880  3.89631  2.85509  2.75830  2.76761  2.96324  3.21477  5.19082  2.42363    662 - -
          2.68618  4.42225  2.77519  2.73123  3.46354  2.40513  3.72494  3.29354  2.67741  2.69355  4.24690  2.90347  2.73739  3.18146  2.89801  2.37887  2.77519  2.98518  4.58477  3.61503
          0.02549  4.07794  4.80029  0.61958  0.77255  0.48576  0.95510
    503   2.79188  4.66746  3.31052  2.84119  3.69104  3.60856  3.87112  2.21138  2.62169  2.57292  3.65955  3.28418  4.03544  1.72004  2.94105  2.93439  3.04097  2.76203  5.18357  3.88515    663 - -
          2.68618  4.42225  2.77519  2.73123  3.46354  2.40513  3.72494  3.29354  2.67741  2.69355  4.24690  2.90347  2.73739  3.18146  2.89801  2.37887  2.77519  2.98518  4.58477  3.61503
          0.02549  4.07794  4.80029  0.61958  0.77255  0.48576  0.95510
    504   3.32692  4.64367  4.90043  4.37222  3.18751  4.59734  4.94466  1.61675  4.19949  0.97685  3.00121  4.62561  4.80549  4.36982  4.33403  3.97404  3.56221  2.08570  5.26878  4.14344    664 - -
          2.68618  4.42225  2.77519  2.73123  3.46354  2.40513  3.72494  3.29354  2.67741  2.69355  4.24690  2.90347  2.73739  3.18146  2.89801  2.37887  2.77519  2.98518  4.58477  3.61503
          0.02549  4.07794  4.80029  0.61958  0.77255  0.48576  0.95510
    505   2.66509  4.55047  3.24087  2.74211  3.55491  3.51429  2.64598  3.10072  2.62403  2.03343  3.65884  3.18553  2.70472  3.03038  2.97929  2.79914  2.91023  2.86225  4.98980  3.64308    665 - -
          2.68618  4.42225  2.77519  2.73123  3.46354  2.40513  3.72494  3.29354  2.67741  2.69355  4.24690  2.90347  2.73739  3.18146  2.89801  2.37887  2.77519  2.98518  4.58477  3.61503
          0.02549  4.07794  4.80029  0.61958  0.77255  0.48576  0.95510
    506   2.74185  4.68664  3.07868  2.74175  3.71539  3.45792  3.86103  3.20479  2.71350  2.11910  3.89435  1.62701  3.96998  3.12927  3.06565  2.85133  3.03539  2.96662  5.17260  3.77814    666 - -
          2.68618  4.42225  2.77519  2.73123  3.46354  2.40513  3.72494  3.29354  2.67741  2.69355  4.24690  2.90347  2.73739  3.18146  2.89801  2.37887  2.77519  2.98518  4.58477  3.61503
          0.02549  4.07794  4.80029  0.61958  0.77255  0.48576  0.95510
    507   2.81829  4.78661  1.92736  2.63019  3.79896  3.49810  3.89881  3.09746  2.84265  1.64000  3.82075  3.13378  3.99470  3.13935  3.27192  2.91031  3.08768  2.91023  5.29412  3.94481    667 - -
          2.68618  4.42225  2.77519  2.73123  3.46354  2.40513  3.72494  3.29354  2.67741  2.69355  4.24690  2.90347  2.73739  3.18146  2.89801  2.37887  2.77519  2.98518  4.58477  3.61503
          0.02549  4.07794  4.80029  0.61958  0.77255  0.48576  0.95510
    508   3.11994  4.49268  4.66806  4.16507  3.37755  4.34071  4.82218  1.95595  4.00922  1.39938  3.22682  4.39856  4.66664  4.26591  4.19461  3.72051  3.38449  1.24221  5.32985  4.13578    668 - -
          2.68618  4.42225  2.77519  2.73123  3.46354  2.40513  3.72494  3.29354  2.67741  2.69355  4.24690  2.90347  2.73739  3.18146  2.89801  2.37887  2.77519  2.98518  4.58477  3.61503
          0.02549  4.07794  4.80029  0.61958  0.77255  0.48576  0.95510
    509   1.10544  4.21202  3.49125  3.25694  4.38440  1.92415  4.33601  3.74513  3.35155  3.48580  4.33296  3.38683  3.75122  3.62674  3.64496  2.46722  2.78288  3.20658  5.72769  4.53651    669 - -
          2.68618  4.42225  2.77519  2.73123  3.46354  2.40513  3.72494  3.29354  2.67741  2.69355  4.24690  2.90347  2.73739  3.18146  2.89801  2.37887  2.77519  2.98518  4.58477  3.61503
          0.02549  4.07794  4.80029  0.61958  0.77255  0.48576  0.95510
    510   1.61695  4.23439  3.42805  3.22808  4.43588  1.25361  4.34528  3.80932  3.36027  3.54326  4.39108  3.37474  3.75640  3.63320  3.65609  2.47851  2.80263  3.25366  5.76745  4.57506    670 - -
          2.68618  4.42225  2.77519  2.73123  3.46354  2.40513  3.72494  3.29354  2.67741  2.69355  4.24690  2.90347  2.73739  3.18146  2.89801  2.37887  2.77519  2.98518  4.58477  3.61503
          0.02549  4.07794  4.80029  0.61958  0.77255  0.48576  0.95510
    511   3.14836  4.44726  4.90299  4.41235  3.61481  4.52287  5.11969  1.17009  4.30220  2.10312  3.41216  4.62029  4.82681  4.56159  4.49226  3.91838  3.41485  1.22107  5.60332  4.40008    671 - -
          2.68618  4.42225  2.77519  2.73123  3.46354  2.40513  3.72494  3.29354  2.67741  2.69355  4.24690  2.90347  2.73739  3.18146  2.89801  2.37887  2.77519  2.98518  4.58477  3.61503
          0.02549  4.07794  4.80029  0.61958  0.77255  0.48576  0.95510
    512   3.39328  4.79737  4.51863  4.16417  3.22639  4.24088  4.75588  2.44644  3.92999  0.65799  3.19361  4.41970  4.64393  4.24868  4.07048  3.84300  3.67987  2.53623  5.17523  3.94440    672 - -
          2.68618  4.42225  2.77519  2.73123  3.46354  2.40513  3.72494  3.29354  2.67741  2.69355  4.24690  2.90347  2.73739  3.18146  2.89801  2.37887  2.77519  2.98518  4.58477  3.61503
          0.18599  4.07794  1.87876  0.61958  0.77255  0.48576  0.95510
    513   2.65917  4.77635  2.73543  2.48273  4.26395  2.13002  3.77073  3.75230  2.52943  3.33109  4.19556  2.96294  3.81586  1.81588  2.89879  2.70288  2.97911  3.37237  5.48447  4.16790    673 - -
          2.68618  4.42225  2.77519  2.73123  3.46354  2.40513  3.72494  3.29354  2.67741  2.69355  4.24690  2.90347  2.73739  3.18146  2.89801  2.37887  2.77519  2.98518  4.58477  3.61503
          0.02986  3.92181  4.64416  0.61958  0.77255  0.63600  0.75376
    514   2.84697  4.37581  4.19360  3.85816  3.58611  3.77493  4.65134  2.04794  3.72669  2.26451  3.54367  4.04009  4.33261  4.08289  3.93445  3.28148  3.20727  0.96494  5.37891  4.11363    674 - -
          2.68618  4.42225  2.77519  2.73123  3.46354  2.40513  3.72494  3.29354  2.67741  2.69355  4.24690  2.90347  2.73739  3.18146  2.89801  2.37887  2.77519  2.98518  4.58477  3.61503
          0.02986  3.92181  4.64416  0.61958  0.77255  0.63600  0.75376
    515   2.62413  4.72367  2.91232  2.55141  4.22740  3.28638  3.72199  3.64715  1.82689  3.24927  4.10166  3.00499  3.81944  2.89747  2.70225  1.81674  2.92921  3.28003  5.42616  4.12995    675 - -
          2.68618  4.42225  2.77519  2.73123  3.46354  2.40513  3.72494  3.29354  2.67741  2.69355  4.24690  2.90347  2.73739  3.18146  2.89801  2.37887  2.77519  2.98518  4.58477  3.61503
          0.02986  3.92181  4.64416  0.61958  0.77255  0.40212  1.10533
    516   2.66806  4.62828  3.28086  2.72477  3.87011  3.48774  3.73499  3.25688  2.42051  2.26427  3.79061  3.16199  3.91472  2.94338  2.02142  2.19849  2.91796  2.98575  5.18741  3.91353    676 - -
          2.68618  4.42225  2.77519  2.73123  3.46354  2.40513  3.72494  3.29354  2.67741  2.69355  4.24690  2.90347  2.73739  3.18146  2.89801  2.37887  2.77519  2.98518  4.58477  3.61503
          0.02549  4.07794  4.80029  0.61958  0.77255  0.48576  0.95510
    517   2.94058  5.53888  1.73100  1.68240  4.82666  3.26624  3.76841  4.35048  2.75043  3.83034  4.65773  1.83448  3.86569  2.92318  3.33840  2.82735  3.21929  3.91166  5.98292  4.47659    677 - -
          2.68618  4.42225  2.77519  2.73123  3.46354  2.40513  3.72494  3.29354  2.67741  2.69355  4.24690  2.90347  2.73739  3.18146  2.89801  2.37887  2.77519  2.98518  4.58477  3.61503
          0.02549  4.07794  4.80029  0.61958  0.77255  0.48576  0.95510
    518   2.86327  5.41141  1.84928  1.74910  4.70734  3.29584  3.71911  4.21043  2.61614  3.69624  4.50324  2.75271  3.84881  1.95974  3.15530  2.77369  3.12607  3.78416  5.84657  4.38066    678 - -
          2.68588  4.42230  2.77524  2.73128  3.46358  2.40517  3.72499  3.29359  2.67711  2.69359  4.24694  2.90351  2.73744  3.18151  2.89805  2.37891  2.77524  2.98523  4.58482  3.61508
          0.18674  1.81945  4.80029  0.66478  0.72234  0.48576  0.95510
    519   3.36558  4.70114  4.75522  4.27859  1.50111  4.44571  4.28619  2.43878  4.12741  1.21756  3.07788  4.38536  4.69792  4.21495  4.22463  3.81561  3.59592  2.54316  4.51062  2.99390    681 - -
          2.68618  4.42225  2.77519  2.73123  3.46354  2.40513  3.72494  3.29354  2.67741  2.69355  4.24690  2.90347  2.73739  3.18146  2.89801  2.37887  2.77519  2.98518  4.58477  3.61503
          0.02549  4.07794  4.80029  0.61958  0.77255  0.48576  0.95510
    520   2.17442  4.35635  4.28420  3.74354  3.36797  4.03766  4.45124  1.71136  3.62467  1.53816  3.24106  4.01439  4.39676  3.88962  3.85297  3.36442  3.15233  1.98972  5.13799  3.95656    682 - -
          2.68618  4.42225  2.77519  2.73123  3.46354  2.40513  3.72494  3.29354  2.67741  2.69355  4.24690  2.90347  2.73739  3.18146  2.89801  2.37887  2.77519  2.98518  4.58477  3.61503
          0.02549  4.07794  4.80029  0.61958  0.77255  0.48576  0.95510
    521   2.75753  5.11951  2.50247  1.83597  4.49660  3.30193  3.72613  3.96564  2.57961  3.50684  4.31996  2.15366  3.83846  2.87626  3.06987  1.93021  3.03406  3.56538  5.68455  4.27905    683 - -
          2.68618  4.42225  2.77519  2.73123  3.46354  2.40513  3.72494  3.29354  2.67741  2.69355  4.24690  2.90347  2.73739  3.18146  2.89801  2.37887  2.77519  2.98518  4.58477  3.61503
          0.02549  4.07794  4.80029  0.61958  0.77255  0.48576  0.95510
    522   2.58020  4.49989  3.16937  2.73245  2.52074  3.39291  3.78952  3.20324  2.76104  2.87268  3.75910  2.36335  3.88348  3.08429  3.15570  1.97766  2.87246  2.91820  5.00563  3.61278    684 - -
          2.68618  4.42225  2.77519  2.73123  3.46354  2.40513  3.72494  3.29354  2.67741  2.69355  4.24690  2.90347  2.73739  3.18146  2.89801  2.37887  2.77519  2.98518  4.58477  3.61503
          0.02549  4.07794  4.80029  0.61958  0.77255  0.48576  0.95510
    523   2.70122  4.82409  2.96696  2.06477  4.08279  3.45950  3.68557  3.38690  1.99711  3.06716  3.92494  3.01219  3.88222  2.85199  2.78699  2.74655  2.93500  2.22183  5.34040  4.03410    685 - -
          2.68618  4.42225  2.77519  2.73123  3.46354  2.40513  3.72494  3.29354  2.67741  2.69355  4.24690  2.90347  2.73739  3.18146  2.89801  2.37887  2.77519  2.98518  4.58477  3.61503
          0.02549  4.07794  4.80029  0.61958  0.77255  0.48576  0.95510
    524   2.84046  5.37463  1.89583  1.65122  4.68152  3.30894  3.70154  4.17486  2.00117  3.66038  4.46039  2.76746  3.84467  2.83879  3.07952  2.75802  3.09776  3.75031  5.80624  4.35508    686 - -
          2.68618  4.42225  2.77519  2.73123  3.46354  2.40513  3.72494  3.29354  2.67741  2.69355  4.24690  2.90347  2.73739  3.18146  2.89801  2.37887  2.77519  2.98518  4.58477  3.61503
          0.02549  4.07794  4.80029  0.61958  0.77255  0.48576  0.95510
    525   2.90442  5.27116  2.59931  1.40490  4.61340  3.40393  3.71039  4.04780  1.86232  3.55604  4.39360  2.89605  3.91082  2.85505  2.75675  2.85101  3.14619  3.67355  5.68414  4.33113    687 - -
          2.68618  4.42225  2.77519  2.73123  3.46354  2.40513  3.72494  3.29354  2.67741  2.69355  4.24690  2.90347  2.73739  3.18146  2.89801  2.37887  2.77519  2.98518  4.58477  3.61503
          0.18674  4.07794  1.87471  0.61958  0.77255  0.48576  0.95510
    526   3.41663  4.77400  4.16568  3.88368  2.71639  3.78475  3.95987  3.44215  3.60478  2.82871  4.07372  4.02289  4.30651  3.98988  3.72463  3.61988  3.71945  3.33383  0.79272  2.71593    688 - -
          2.68595  4.42237  2.77531  2.73135  3.46290  2.40524  3.72506  3.29302  2.67683  2.69367  4.24701  2.90358  2.73751  3.18158  2.89812  2.37898  2.77531  2.98530  4.58489  3.61515
          0.22133  1.66643  4.64343  1.32384  0.30940  0.40183  1.10593
    527   3.37194  4.71018  4.72072  4.26120  1.34269  4.42029  4.19812  2.48538  4.10726  1.36569  3.13930  4.34385  4.68876  4.19964  4.20615  3.79481  3.60576  2.57371  4.41759  2.86222    694 - -
          2.68618  4.42225  2.77519  2.73123  3.46354  2.40513  3.72494  3.29354  2.67741  2.69355  4.24690  2.90347  2.73739  3.18146  2.89801  2.37887  2.77519  2.98518  4.58477  3.61503
          0.02549  4.07794  4.80029  0.61958  0.77255  0.48576  0.95510
    528   2.92299  4.72657  3.46978  2.98746  3.11746  3.68339  3.73972  3.29945  2.64760  2.82567  3.83559  3.37170  4.10145  1.97138  2.92091  3.04202  3.15960  3.09195  1.89615  3.11653    695 - -
          2.68618  4.42225  2.77519  2.73123  3.46354  2.40513  3.72494  3.29354  2.67741  2.69355  4.24690  2.90347  2.73739  3.18146  2.89801  2.37887  2.77519  2.98518  4.58477  3.61503
          0.02549  4.07794  4.80029  0.61958  0.77255  0.48576  0.95510
    529   2.70271  4.98995  2.69539  2.37704  4.38249  3.33401  3.70358  3.85169  2.46991  3.39876  4.21040  2.22269  3.83762  2.02453  2.90227  2.11297  2.97507  3.46233  5.56585  4.19731    696 - -
          2.68618  4.42225  2.77519  2.73123  3.46354  2.40513  3.72494  3.29354  2.67741  2.69355  4.24690  2.90347  2.73739  3.18146  2.89801  2.37887  2.77519  2.98518  4.58477  3.61503
          0.02549  4.07794  4.80029  0.61958  0.77255  0.48576  0.95510
    530   1.18449  4.19270  3.63485  3.31088  4.18908  3.04901  4.30235  3.33077  3.29004  3.20632  4.11741  3.43102  3.78429  3.59981  3.57380  2.50023  1.91006  2.92489  5.60363  4.40160    697 - -
          2.68618  4.42225  2.77519  2.73123  3.46354  2.40513  3.72494  3.29354  2.67741  2.69355  4.24690  2.90347  2.73739  3.18146  2.89801  2.37887  2.77519  2.98518  4.58477  3.61503
          0.18674  4.07794  1.87471  0.61958  0.77255  0.48576  0.95510
    531   2.81122  4.97830  2.84879  2.48441  3.94256  3.43097  2.39331  3.71532  2.26625  3.23418  4.11388  2.97599  3.88990  1.90048  2.58715  2.81375  3.04484  3.39687  5.21992  3.80838    698 - -
          2.68618  4.42225  2.77519  2.73123  3.46354  2.40513  3.72494  3.29354  2.67741  2.69355  4.24690  2.90347  2.73739  3.18146  2.89801  2.37887  2.77519  2.98518  4.58477  3.61503
          0.02989  3.92109  4.64343  0.61958  0.77255  0.40183  1.10593
    532   3.12679  5.23674  3.56348  2.86421  4.71726  3.72856  3.64339  4.05345  1.24953  3.47432  4.34705  3.25510  4.08852  2.77556  1.52339  3.11660  3.28327  3.73450  5.49654  4.34523    699 - -
          2.68618  4.42225  2.77519  2.73123  3.46354  2.40513  3.72494  3.29354  2.67741  2.69355  4.24690  2.90347  2.73739  3.18146  2.89801  2.37887  2.77519  2.98518  4.58477  3.61503
          0.02549  4.07794  4.80029  0.61958  0.77255  0.48576  0.95510
    533   3.12962  4.43983  4.86032  4.37123  3.62710  4.48535  5.08891  1.41748  4.25975  2.13155  3.43089  4.58168  4.80331  4.52882  4.45717  3.88006  3.39913  1.01728  5.59906  4.38731    700 - -
          2.68618  4.42225  2.77519  2.73123  3.46354  2.40513  3.72494  3.29354  2.67741  2.69355  4.24690  2.90347  2.73739  3.18146  2.89801  2.37887  2.77519  2.98518  4.58477  3.61503
          0.02549  4.07794  4.80029  0.61958  0.77255  0.48576  0.95510
    534   2.94078  4.69093  3.65625  3.58416  4.71339  0.47240  4.68732  4.36748  3.79310  3.99429  4.97507  3.82122  4.08834  4.10134  4.00221  3.11934  3.43800  3.85609  5.74961  4.82384    701 - -
          2.68618  4.42225  2.77519  2.73123  3.46354  2.40513  3.72494  3.29354  2.67741  2.69355  4.24690  2.90347  2.73739  3.18146  2.89801  2.37887  2.77519  2.98518  4.58477  3.61503
          0.02549  4.07794  4.80029  0.61958  0.77255  0.48576  0.95510
    535   2.78156  5.16194  2.71805  1.80013  4.49799  3.40381  3.64665  3.94726  2.31709  3.44964  4.25188  2.24046  3.86133  2.77665  2.14557  2.74463  3.01552  3.56166  5.58616  4.22688    702 - -
          2.68618  4.42225  2.77519  2.73123  3.46354  2.40513  3.72494  3.29354  2.67741  2.69355  4.24690  2.90347  2.73739  3.18146  2.89801  2.37887  2.77519  2.98518  4.58477  3.61503
          0.02549  4.07794  4.80029  0.61958  0.77255  0.48576  0.95510
    536   2.66408  4.46981  3.40095  2.86033  3.68189  3.56830  3.84521  2.07125  2.15213  2.65225  3.59688  3.28249  3.97853  3.10366  2.99455  2.85014  2.29315  2.57303  5.10724  3.86152    703 - -
          2.68667  4.42274  2.77516  2.73071  3.46192  2.40562  3.72544  3.29314  2.67694  2.69355  4.24739  2.90396  2.73789  3.18037  2.89850  2.37829  2.77569  2.98568  4.58203  3.61552
          0.25676  1.52226  4.80029  2.37959  0.09716  0.48576  0.95510
    537   2.76018  4.90654  3.02025  2.61197  4.40322  3.41061  3.73801  3.82096  1.38736  3.37870  4.22366  3.07032  3.90986  2.89487  2.59997  2.09196  3.03808  3.44980  5.51557  4.23186    719 - -
          2.68618  4.42225  2.77519  2.73123  3.46354  2.40513  3.72494  3.29354  2.67741  2.69355  4.24690  2.90347  2.73739  3.18146  2.89801  2.37887  2.77519  2.98518  4.58477  3.61503
          0.02549  4.07794  4.80029  0.61958  0.77255  0.48576  0.95510
    538   3.30725  4.61788  4.91012  4.38243  3.21872  4.59541  4.95771  1.46973  4.21551  1.07923  3.03145  4.62916  4.80812  4.38935  4.35141  3.97188  3.54398  2.02453  5.29042  4.16064    720 - -
          2.68618  4.42225  2.77519  2.73123  3.46354  2.40513  3.72494  3.29354  2.67741  2.69355  4.24690  2.90347  2.73739  3.18146  2.89801  2.37887  2.77519  2.98518  4.58477  3.61503
          0.02549  4.07794  4.80029  0.61958  0.77255  0.48576  0.95510
    539   1.86505  4.64545  3.04053  2.60840  4.19074  3.29260  3.78469  3.58523  2.00847  3.21039  4.03980  3.05700  3.82194  2.95881  2.92495  2.05942  2.87121  3.20998  5.44092  4.14408    721 - -
          2.68618  4.42225  2.77519  2.73123  3.46354  2.40513  3.72494  3.29354  2.67741  2.69355  4.24690  2.90347  2.73739  3.18146  2.89801  2.37887  2.77519  2.98518  4.58477  3.61503
          0.02549  4.07794  4.80029  0.61958  0.77255  0.48576  0.95510
    540   1.64108  4.20439  3.48715  3.21526  4.34628  2.98135  4.28518  3.71551  3.26885  3.45022  4.29364  3.35644  3.73725  3.56227  3.57224  1.20224  2.75672  3.18170  5.70180  4.48227    722 - -
          2.68618  4.42225  2.77519  2.73123  3.46354  2.40513  3.72494  3.29354  2.67741  2.69355  4.24690  2.90347  2.73739  3.18146  2.89801  2.37887  2.77519  2.98518  4.58477  3.61503
          0.02549  4.07794  4.80029  0.61958  0.77255  0.48576  0.95510
    541   2.90972  4.77549  3.33535  2.87711  3.20702  3.65185  3.69864  3.35784  1.93765  2.94522  3.90624  3.28475  4.06994  3.08920  2.80726  3.00315  3.13956  3.12183  4.70716  1.62983    723 - -
          2.68618  4.42225  2.77519  2.73123  3.46354  2.40513  3.72494  3.29354  2.67741  2.69355  4.24690  2.90347  2.73739  3.18146  2.89801  2.37887  2.77519  2.98518  4.58477  3.61503
          0.02549  4.07794  4.80029  0.61958  0.77255  0.48576  0.95510
    542   2.84262  0.60432  4.40261  4.19256  4.14240  3.41794  4.79500  3.32523  4.02250  3.22907  4.35870  4.12541  4.14052  4.36038  4.10872  3.11397  3.32703  3.05466  5.50945  4.42731    724 - -
          2.68618  4.42225  2.77519  2.73123  3.46354  2.40513  3.72494  3.29354  2.67741  2.69355  4.24690  2.90347  2.73739  3.18146  2.89801  2.37887  2.77519  2.98518  4.58477  3.61503
          0.02549  4.07794  4.80029  0.61958  0.77255  0.48576  0.95510
    543   3.17153  5.13261  3.36045  2.94959  4.56639  3.63318  3.89002  4.00989  0.78775  3.53249  4.48751  3.36318  4.12283  3.07319  2.49292  3.20280  3.41178  3.70779  5.53995  4.38465    725 - -
          2.68618  4.42225  2.77519  2.73123  3.46354  2.40513  3.72494  3.29354  2.67741  2.69355  4.24690  2.90347  2.73739  3.18146  2.89801  2.37887  2.77519  2.98518  4.58477  3.61503
          0.02549  4.07794  4.80029  0.61958  0.77255  0.48576  0.95510
    544   1.94540  5.02002  2.57620  1.87615  4.40141  3.31075  3.72939  3.83479  2.57564  3.41236  4.23309  2.18307  3.83724  2.88439  3.05307  2.71149  3.00028  3.45543  5.61538  4.23290    726 - -
          2.68618  4.42225  2.77519  2.73123  3.46354  2.40513  3.72494  3.29354  2.67741  2.69355  4.24690  2.90347  2.73739  3.18146  2.89801  2.37887  2.77519  2.98518  4.58477  3.61503
          0.02549  4.07794  4.80029  0.61958  0.77255  0.48576  0.95510
    545   1.87080  4.32806  4.13049  3.67857  3.60684  3.78423  4.48748  1.38592  3.57673  2.32898  3.49772  3.90711  4.28803  3.88694  3.82510  3.17330  3.09294  1.96760  5.31882  4.10086    727 - -
          2.68618  4.42225  2.77519  2.73123  3.46354  2.40513  3.72494  3.29354  2.67741  2.69355  4.24690  2.90347  2.73739  3.18146  2.89801  2.37887  2.77519  2.98518  4.58477  3.61503
          0.02549  4.07794  4.80029  0.61958  0.77255  0.48576  0.95510
    546   2.74402  4.72002  2.96174  1.67635  3.97590  3.47684  3.87365  2.98334  2.71759  2.89907  3.88055  3.12586  3.96505  3.08071  3.12050  2.84943  3.01659  1.93890  5.38803  4.07676    728 - -
          2.68618  4.42225  2.77519  2.73123  3.46354  2.40513  3.72494  3.29354  2.67741  2.69355  4.24690  2.90347  2.73739  3.18146  2.89801  2.37887  2.77519  2.98518  4.58477  3.61503
          0.02549  4.07794  4.80029  0.61958  0.77255  0.48576  0.95510
    547   3.14440  5.28303  2.59445  0.76478  4.65738  3.41771  4.02885  4.15306  2.93654  3.73923  4.70942  3.06970  4.03363  3.24353  3.36296  3.10884  3.45190  3.81759  5.79002  4.51871    729 - -
          2.68618  4.42225  2.77519  2.73123  3.46354  2.40513  3.72494  3.29354  2.67741  2.69355  4.24690  2.90347  2.73739  3.18146  2.89801  2.37887  2.77519  2.98518  4.58477  3.61503
          0.02549  4.07794  4.80029  0.61958  0.77255  0.48576  0.95510
    548   2.16318  4.35538  4.06144  3.51107  3.27985  3.87975  4.25123  2.35432  3.38557  1.61954  2.12829  3.81183  4.25289  3.66430  3.63323  3.19033  3.07203  2.27806  5.00614  3.83126    730 - -
          2.68618  4.42225  2.77519  2.73123  3.46354  2.40513  3.72494  3.29354  2.67741  2.69355  4.24690  2.90347  2.73739  3.18146  2.89801  2.37887  2.77519  2.98518  4.58477  3.61503
          0.02549  4.07794  4.80029  0.61958  0.77255  0.48576  0.95510
    549   3.00624  5.14621  3.32886  2.74744  4.52515  3.63468  3.65901  3.94018  2.00747  3.39690  4.26937  3.17711  4.02863  1.89666  1.44721  3.00549  3.19594  3.61823  5.46743  4.25049    731 - -
          2.68618  4.42225  2.77519  2.73123  3.46354  2.40513  3.72494  3.29354  2.67741  2.69355  4.24690  2.90347  2.73739  3.18146  2.89801  2.37887  2.77519  2.98518  4.58477  3.61503
          0.02549  4.07794  4.80029  0.61958  0.77255  0.48576  0.95510
    550   3.17153  5.13261  3.36045  2.94959  4.56639  3.63318  3.89002  4.00989  0.78775  3.53249  4.48751  3.36318  4.12283  3.07319  2.49292  3.20280  3.41178  3.70779  5.53995  4.38465    732 - -
          2.68618  4.42225  2.77519  2.73123  3.46354  2.40513  3.72494  3.29354  2.67741  2.69355  4.24690  2.90347  2.73739  3.18146  2.89801  2.37887  2.77519  2.98518  4.58477  3.61503
          0.02549  4.07794  4.80029  0.61958  0.77255  0.48576  0.95510
    551   2.68348  4.92457  2.79301  2.42090  4.29580  3.36058  3.69295  3.73156  2.43618  3.30201  4.12162  2.26679  3.84140  2.05114  2.85136  2.69522  2.27106  3.36629  5.49416  4.14809    733 - -
          2.68618  4.42225  2.77519  2.73123  3.46354  2.40513  3.72494  3.29354  2.67741  2.69355  4.24690  2.90347  2.73739  3.18146  2.89801  2.37887  2.77519  2.98518  4.58477  3.61503
          0.02549  4.07794  4.80029  0.61958  0.77255  0.48576  0.95510
    552   2.76584  4.65797  3.25262  2.78494  3.05732  3.58007  2.53180  3.27365  2.72608  2.87803  3.79974  3.21379  3.99706  3.08959  3.09480  2.20273  3.00953  3.01908  4.59280  2.09841    734 - -
          2.68618  4.42225  2.77519  2.73123  3.46354  2.40513  3.72494  3.29354  2.67741  2.69355  4.24690  2.90347  2.73739  3.18146  2.89801  2.37887  2.77519  2.98518  4.58477  3.61503
          0.02549  4.07794  4.80029  0.61958  0.77255  0.48576  0.95510
    553   2.73067  4.75074  3.21621  2.81302  4.36975  1.60458  3.88910  3.82705  2.49382  3.40302  4.26412  3.21970  3.92888  3.07819  1.72714  2.81417  3.05929  3.43794  5.51247  4.28721    735 - -
          2.68618  4.42225  2.77519  2.73123  3.46354  2.40513  3.72494  3.29354  2.67741  2.69355  4.24690  2.90347  2.73739  3.18146  2.89801  2.37887  2.77519  2.98518  4.58477  3.61503
          0.02549  4.07794  4.80029  0.61958  0.77255  0.48576  0.95510
    554   2.62830  4.73102  2.71481  2.57159  4.49040  1.83915  3.98169  4.02103  2.90173  3.61985  4.46329  1.52707  3.84299  3.18862  3.32853  2.69371  3.02557  3.53890  5.73835  4.40189    736 - -
          2.68618  4.42225  2.77519  2.73123  3.46354  2.40513  3.72494  3.29354  2.67741  2.69355  4.24690  2.90347  2.73739  3.18146  2.89801  2.37887  2.77519  2.98518  4.58477  3.61503
          0.02549  4.07794  4.80029  0.61958  0.77255  0.48576  0.95510
    555   1.69826  4.20962  3.60703  3.27973  4.16662  3.06907  4.28000  3.29809  3.25481  3.17737  4.09547  3.42221  3.79507  3.57396  3.54285  2.51781  1.33193  2.90677  5.58364  4.37647    737 - -
          2.68618  4.42225  2.77519  2.73123  3.46354  2.40513  3.72494  3.29354  2.67741  2.69355  4.24690  2.90347  2.73739  3.18146  2.89801  2.37887  2.77519  2.98518  4.58477  3.61503
          0.02549  4.07794  4.80029  0.61958  0.77255  0.48576  0.95510
    556   3.36558  4.70114  4.75522  4.27859  1.50111  4.44571  4.28619  2.43878  4.12741  1.21756  3.07788  4.38536  4.69792  4.21495  4.22463  3.81561  3.59592  2.54316  4.51062  2.99390    738 - -
          2.68618  4.42225  2.77519  2.73123  3.46354  2.40513  3.72494  3.29354  2.67741  2.69355  4.24690  2.90347  2.73739  3.18146  2.89801  2.37887  2.77519  2.98518  4.58477  3.61503
          0.02549  4.07794  4.80029  0.61958  0.77255  0.48576  0.95510
    557   3.17153  5.13261  3.36045  2.94959  4.56639  3.63318  3.89002  4.00989  0.78775  3.53249  4.48751  3.36318  4.12283  3.07319  2.49292  3.20280  3.41178  3.70779  5.53995  4.38465    739 - -
          2.68618  4.42225  2.77519  2.73123  3.46354  2.40513  3.72494  3.29354  2.67741  2.69355  4.24690  2.90347  2.73739  3.18146  2.89801  2.37887  2.77519  2.98518  4.58477  3.61503
          0.02549  4.07794  4.80029  0.61958  0.77255  0.48576  0.95510
    558   2.71748  4.46566  3.39024  3.00130  3.61045  3.57571  4.01272  1.65709  2.95395  2.61786  3.64850  2.15147  4.05879  3.33058  3.28050  2.94183  3.00492  2.44015  5.13749  3.82543    740 - -
          2.68618  4.42225  2.77519  2.73123  3.46354  2.40513  3.72494  3.29354  2.67741  2.69355  4.24690  2.90347  2.73739  3.18146  2.89801  2.37887  2.77519  2.98518  4.58477  3.61503
          0.02549  4.07794  4.80029  0.61958  0.77255  0.48576  0.95510
    559   1.80125  4.95971  1.48721  2.36556  4.50733  3.23696  3.87011  3.88652  2.83223  3.54546  4.40688  2.89300  3.85332  3.05079  3.34542  2.74044  3.07111  3.48788  5.76843  4.37454    741 - -
          2.68618  4.42225  2.77519  2.73123  3.46354  2.40513  3.72494  3.29354  2.67741  2.69355  4.24690  2.90347  2.73739  3.18146  2.89801  2.37887  2.77519  2.98518  4.58477  3.61503
          0.02549  4.07794  4.80029  0.61958  0.77255  0.48576  0.95510
    560   2.95712  4.39855  4.25134  3.74804  2.90062  4.02826  4.11615  1.39312  3.58224  2.12338  3.31679  3.94933  4.38153  3.84308  3.77107  3.36257  3.20005  2.23039  4.59270  2.22959    742 - -
          2.68618  4.42225  2.77519  2.73123  3.46354  2.40513  3.72494  3.29354  2.67741  2.69355  4.24690  2.90347  2.73739  3.18146  2.89801  2.37887  2.77519  2.98518  4.58477  3.61503
          0.02549  4.07794  4.80029  0.61958  0.77255  0.48576  0.95510
    561   2.88697  5.28541  2.50092  1.48760  4.58616  3.36363  3.72375  4.06065  2.48097  3.56580  4.40742  2.85173  3.89187  1.93950  2.90393  2.82710  3.14002  3.68135  5.71318  4.32229    743 - -
          2.68618  4.42225  2.77519  2.73123  3.46354  2.40513  3.72494  3.29354  2.67741  2.69355  4.24690  2.90347  2.73739  3.18146  2.89801  2.37887  2.77519  2.98518  4.58477  3.61503
          0.02549  4.07794  4.80029  0.61958  0.77255  0.48576  0.95510
    562   2.73208  4.93176  2.66456  1.55130  4.34075  3.32817  3.78535  3.67958  2.60944  3.33695  4.20188  2.93808  3.86885  2.95495  3.04656  2.74981  2.00985  3.33588  5.58790  4.23616    744 - -
          2.68618  4.42225  2.77519  2.73123  3.46354  2.40513  3.72494  3.29354  2.67741  2.69355  4.24690  2.90347  2.73739  3.18146  2.89801  2.37887  2.77519  2.98518  4.58477  3.61503
          0.02549  4.07794  4.80029  0.61958  0.77255  0.48576  0.95510
    563   1.43297  4.35505  3.75844  3.33154  3.62115  3.49085  4.23006  2.61630  3.22372  1.85023  3.57746  3.59677  4.05917  3.57379  3.50494  2.88965  2.98363  2.44184  5.23941  3.99463    745 - -
          2.68618  4.42225  2.77519  2.73123  3.46354  2.40513  3.72494  3.29354  2.67741  2.69355  4.24690  2.90347  2.73739  3.18146  2.89801  2.37887  2.77519  2.98518  4.58477  3.61503
          0.02549  4.07794  4.80029  0.61958  0.77255  0.48576  0.95510
    564   2.80073  4.39352  3.86665  3.27947  3.36847  3.82257  4.05985  1.85518  2.98684  1.78685  3.29525  3.62682  4.17731  3.41789  2.39916  3.11325  3.03120  2.35083  4.98566  3.77384    746 - -
          2.68645  4.42301  2.77595  2.73098  3.46324  2.40552  3.72570  3.29341  2.67720  2.69382  4.24766  2.90062  2.73815  3.17904  2.89817  2.37891  2.77542  2.98594  4.58553  3.61579
          0.46362  1.52226  1.87876  2.78773  0.06354  0.48576  0.95510
    565   2.62413  4.72367  2.91232  2.55141  4.22740  3.28638  3.72199  3.64715  1.82689  3.24927  4.10166  3.00499  3.81944  2.89747  2.70225  1.81674  2.92921  3.28003  5.42616  4.12995    770 - -
          2.68618  4.42225  2.77519  2.73123  3.46354  2.40513  3.72494  3.29354  2.67741  2.69355  4.24690  2.90347  2.73739  3.18146  2.89801  2.37887  2.77519  2.98518  4.58477  3.61503
          0.02986  3.92181  4.64416  0.61958  0.77255  0.40212  1.10533
    566   2.89672  5.14103  2.87657  2.52248  4.53318  3.46958  3.69749  3.97848  1.35069  3.48264  4.32661  2.18813  3.94432  2.84385  2.52739  2.87932  3.13407  3.61389  5.57011  4.27205    771 - -
          2.68618  4.42225  2.77519  2.73123  3.46354  2.40513  3.72494  3.29354  2.67741  2.69355  4.24690  2.90347  2.73739  3.18146  2.89801  2.37887  2.77519  2.98518  4.58477  3.61503
          0.02549  4.07794  4.80029  0.61958  0.77255  0.48576  0.95510
    567   2.91732  5.33577  1.33533  2.24063  4.41526  3.31321  2.37325  4.14533  2.72908  3.65873  4.51296  2.80933  3.89121  2.95961  3.25588  2.84338  3.19511  3.75260  5.68550  4.19768    772 - -
          2.68618  4.42225  2.77519  2.73123  3.46354  2.40513  3.72494  3.29354  2.67741  2.69355  4.24690  2.90347  2.73739  3.18146  2.89801  2.37887  2.77519  2.98518  4.58477  3.61503
          0.02549  4.07794  4.80029  0.61958  0.77255  0.48576  0.95510
    568   2.55323  4.33764  3.63065  3.23795  3.78855  3.36922  4.19710  2.78171  3.17312  2.70959  3.75789  3.50470  1.78251  3.52027  3.47067  2.78724  2.93434  1.70441  5.31520  4.07094    773 - -
          2.68618  4.42225  2.77519  2.73123  3.46354  2.40513  3.72494  3.29354  2.67741  2.69355  4.24690  2.90347  2.73739  3.18146  2.89801  2.37887  2.77519  2.98518  4.58477  3.61503
          0.02549  4.07794  4.80029  0.61958  0.77255  0.48576  0.95510
    569   2.17204  5.04980  2.76963  1.95897  4.38801  3.39997  3.65813  3.80148  1.80979  3.35221  4.16513  2.91446  3.85544  2.79554  2.75310  2.72616  2.98071  3.43762  5.52842  4.18223    774 - -
          2.68618  4.42225  2.77519  2.73123  3.46354  2.40513  3.72494  3.29354  2.67741  2.69355  4.24690  2.90347  2.73739  3.18146  2.89801  2.37887  2.77519  2.98518  4.58477  3.61503
          0.02549  4.07794  4.80029  0.61958  0.77255  0.48576  0.95510
    570   2.72284  5.03171  2.66680  1.92392  4.30801  3.36186  2.59019  3.78902  2.46494  3.34347  4.15803  2.87980  3.84038  2.82551  2.91566  1.99659  2.97415  3.42425  5.51589  4.13560    775 - -
          2.68618  4.42225  2.77519  2.73123  3.46354  2.40513  3.72494  3.29354  2.67741  2.69355  4.24690  2.90347  2.73739  3.18146  2.89801  2.37887  2.77519  2.98518  4.58477  3.61503
          0.18599  4.07794  1.87876  0.61958  0.77255  0.48576  0.95510
    571   3.21053  4.65812  4.26870  3.90867  3.15448  4.04482  4.54891  2.36111  3.67594  0.81678  3.16184  4.17937  4.47162  4.03246  3.84398  3.62127  3.50250  2.41127  5.05177  3.78652    776 - -
          2.68618  4.42225  2.77519  2.73123  3.46354  2.40513  3.72494  3.29354  2.67741  2.69355  4.24690  2.90347  2.73739  3.18146  2.89801  2.37887  2.77519  2.98518  4.58477  3.61503
          0.02986  3.92181  4.64416  0.61958  0.77255  0.63600  0.75376
    572   2.24655  4.18006  3.32963  3.01859  4.12096  2.97675  4.09092  3.45164  3.02410  3.20428  4.07284  3.23578  3.68945  3.35945  3.33905  1.72290  1.65356  3.00411  5.48872  4.24967    777 - -
          2.68618  4.42225  2.77519  2.73123  3.46354  2.40513  3.72494  3.29354  2.67741  2.69355  4.24690  2.90347  2.73739  3.18146  2.89801  2.37887  2.77519  2.98518  4.58477  3.61503
          0.02986  3.92181  4.64416  0.61958  0.77255  0.40212  1.10533
    573   1.86538  4.64606  3.04036  2.60810  4.19100  3.29290  3.78437  3.58548  2.00643  3.21052  4.03991  3.05683  3.82204  2.95839  2.92420  2.06154  2.87139  3.21028  5.44094  4.14407    778 - -
          2.68618  4.42225  2.77519  2.73123  3.46354  2.40513  3.72494  3.29354  2.67741  2.69355  4.24690  2.90347  2.73739  3.18146  2.89801  2.37887  2.77519  2.98518  4.58477  3.61503
          0.02549  4.07794  4.80029  0.61958  0.77255  0.48576  0.95510
    574   2.95426  5.56507  1.57691  1.67068  4.85049  3.26245  3.77515  4.37843  2.76929  3.85515  4.68589  2.00475  3.86848  2.93153  3.36492  2.83628  3.23507  3.93662  6.00714  4.49336    779 - -
          2.68618  4.42225  2.77519  2.73123  3.46354  2.40513  3.72494  3.29354  2.67741  2.69355  4.24690  2.90347  2.73739  3.18146  2.89801  2.37887  2.77519  2.98518  4.58477  3.61503
          0.02549  4.07794  4.80029  0.61958  0.77255  0.48576  0.95510
    575   2.91890  5.35762  2.33374  1.29438  4.67624  3.29866  3.78241  4.18175  2.67865  3.70685  4.55350  2.03655  3.88635  2.94626  3.17696  2.84213  3.20089  3.77758  5.84760  4.40392    780 - -
          2.68618  4.42225  2.77519  2.73123  3.46354  2.40513  3.72494  3.29354  2.67741  2.69355  4.24690  2.90347  2.73739  3.18146  2.89801  2.37887  2.77519  2.98518  4.58477  3.61503
          0.02549  4.07794  4.80029  0.61958  0.77255  0.48576  0.95510
    576   3.17153  5.13261  3.36045  2.94959  4.56639  3.63318  3.89002  4.00989  0.78775  3.53249  4.48751  3.36318  4.12283  3.07319  2.49292  3.20280  3.41178  3.70779  5.53995  4.38465    781 - -
          2.68618  4.42225  2.77519  2.73123  3.46354  2.40513  3.72494  3.29354  2.67741  2.69355  4.24690  2.90347  2.73739  3.18146  2.89801  2.37887  2.77519  2.98518  4.58477  3.61503
          0.02549  4.07794  4.80029  0.61958  0.77255  0.48576  0.95510
    577   1.62977  4.71151  3.09557  2.68568  4.23435  3.36080  3.81055  3.55193  1.75707  3.21901  4.09049  3.12053  3.88874  2.99030  2.78560  2.73954  2.96759  3.21125  5.46005  4.18790    782 - -
          2.68618  4.42225  2.77519  2.73123  3.46354  2.40513  3.72494  3.29354  2.67741  2.69355  4.24690  2.90347  2.73739  3.18146  2.89801  2.37887  2.77519  2.98518  4.58477  3.61503
          0.02549  4.07794  4.80029  0.61958  0.77255  0.48576  0.95510
    578   2.88134  4.65485  3.53236  3.01661  3.64394  3.70609  3.90602  2.90269  1.96973  1.46398  3.60104  3.41437  4.11058  3.16465  2.80842  3.06003  3.11458  2.76551  5.14016  3.88776    783 - -
          2.68618  4.42225  2.77519  2.73123  3.46354  2.40513  3.72494  3.29354  2.67741  2.69355  4.24690  2.90347  2.73739  3.18146  2.89801  2.37887  2.77519  2.98518  4.58477  3.61503
          0.02549  4.07794  4.80029  0.61958  0.77255  0.48576  0.95510
    579   3.32714  4.64398  4.90023  4.37204  3.18717  4.59732  4.94447  1.61852  4.19921  0.97577  3.00091  4.62551  4.80544  4.36956  4.33376  3.97403  3.56242  2.08642  5.26854  4.14320    784 - -
          2.68618  4.42225  2.77519  2.73123  3.46354  2.40513  3.72494  3.29354  2.67741  2.69355  4.24690  2.90347  2.73739  3.18146  2.89801  2.37887  2.77519  2.98518  4.58477  3.61503
          0.02549  4.07794  4.80029  0.61958  0.77255  0.48576  0.95510
    580   3.11800  5.22985  3.53879  2.85464  4.70496  3.71980  3.64636  4.04583  1.16691  3.47113  4.34389  3.24906  4.08410  2.77935  1.65966  3.10863  3.27794  3.72626  5.49663  4.34080    785 - -
          2.68618  4.42225  2.77519  2.73123  3.46354  2.40513  3.72494  3.29354  2.67741  2.69355  4.24690  2.90347  2.73739  3.18146  2.89801  2.37887  2.77519  2.98518  4.58477  3.61503
          0.02549  4.07794  4.80029  0.61958  0.77255  0.48576  0.95510
    581   3.32714  4.64398  4.90023  4.37204  3.18717  4.59732  4.94447  1.61852  4.19921  0.97577  3.00091  4.62551  4.80544  4.36956  4.33376  3.97403  3.56242  2.08642  5.26854  4.14320    786 - -
          2.68618  4.42225  2.77519  2.73123  3.46354  2.40513  3.72494  3.29354  2.67741  2.69355  4.24690  2.90347  2.73739  3.18146  2.89801  2.37887  2.77519  2.98518  4.58477  3.61503
          0.02549  4.07794  4.80029  0.61958  0.77255  0.48576  0.95510
    582   2.83493  4.35125  4.19952  3.73192  3.57374  3.89476  4.51845  1.27231  3.59771  2.26770  3.45746  3.97426  4.35808  3.92413  3.83732  3.27539  2.22618  1.91545  5.31226  4.09544    787 - -
          2.68618  4.42225  2.77519  2.73123  3.46354  2.40513  3.72494  3.29354  2.67741  2.69355  4.24690  2.90347  2.73739  3.18146  2.89801  2.37887  2.77519  2.98518  4.58477  3.61503
          0.02549  4.07794  4.80029  0.61958  0.77255  0.48576  0.95510
    583   2.87425  5.43344  1.82924  1.61164  4.72788  3.29108  3.72535  4.23452  2.63438  3.71792  4.52678  2.74642  3.85070  2.13825  3.18106  2.78061  3.13900  3.80539  5.86792  4.39537    788 - -
          2.68618  4.42225  2.77519  2.73123  3.46354  2.40513  3.72494  3.29354  2.67741  2.69355  4.24690  2.90347  2.73739  3.18146  2.89801  2.37887  2.77519  2.98518  4.58477  3.61503
          0.02549  4.07794  4.80029  0.61958  0.77255  0.48576  0.95510
    584   2.74389  5.11258  1.96010  2.26934  4.49770  3.28772  3.73220  3.96011  2.61826  3.51380  4.32545  1.97313  3.83027  2.88234  3.13421  2.71168  2.24777  3.55637  5.69867  4.28272    789 - -
          2.68618  4.42225  2.77519  2.73123  3.46354  2.40513  3.72494  3.29354  2.67741  2.69355  4.24690  2.90347  2.73739  3.18146  2.89801  2.37887  2.77519  2.98518  4.58477  3.61503
          0.02549  4.07794  4.80029  0.61958  0.77255  0.48576  0.95510
    585   3.15168  4.45504  4.89282  4.40430  3.59892  4.51486  5.11104  1.09396  4.28976  2.08167  3.39830  4.61363  4.82166  4.54956  4.47909  3.91192  3.41926  1.32405  5.59252  4.39073    790 - -
          2.68623  4.42230  2.77524  2.73128  3.46358  2.40517  3.72499  3.29294  2.67745  2.69324  4.24694  2.90351  2.73744  3.18151  2.89805  2.37891  2.77524  2.98523  4.58482  3.61508
          0.18674  1.81945  4.80029  0.66478  0.72234  0.48576  0.95510
    586   1.75757  4.55486  2.97596  2.64011  4.25233  3.18829  3.88638  3.66881  2.75020  3.30478  4.13085  2.19996  2.44769  3.07645  3.16931  2.57877  2.85178  3.24574  5.53671  4.23123    793 - -
          2.68618  4.42225  2.77519  2.73123  3.46354  2.40513  3.72494  3.29354  2.67741  2.69355  4.24690  2.90347  2.73739  3.18146  2.89801  2.37887  2.77519  2.98518  4.58477  3.61503
          0.02549  4.07794  4.80029  0.61958  0.77255  0.48576  0.95510
    587   2.82621  5.34668  1.92766  1.79383  4.65771  3.31814  3.69118  4.14590  1.84440  3.63252  4.42975  2.77859  3.84277  2.82605  3.03313  2.74914  3.08019  3.72438  5.77679  4.33580    794 - -
          2.68618  4.42225  2.77519  2.73123  3.46354  2.40513  3.72494  3.29354  2.67741  2.69355  4.24690  2.90347  2.73739  3.18146  2.89801  2.37887  2.77519  2.98518  4.58477  3.61503
          0.02549  4.07794  4.80029  0.61958  0.77255  0.48576  0.95510
    588   1.98125  4.19004  3.91350  3.35498  3.19568  3.68412  4.00322  2.04180  3.22565  2.25675  3.26767  3.62155  4.08150  3.50531  3.46294  2.98399  2.89331  2.33110  2.86898  3.48919    795 - -
          2.68618  4.42225  2.77519  2.73123  3.46354  2.40513  3.72494  3.29354  2.67741  2.69355  4.24690  2.90347  2.73739  3.18146  2.89801  2.37887  2.77519  2.98518  4.58477  3.61503
          0.02549  4.07794  4.80029  0.61958  0.77255  0.48576  0.95510
    589   2.53371  4.32403  3.56564  3.13854  3.69516  3.37484  4.08906  2.07193  3.06920  2.70025  3.70327  3.43395  3.95205  3.41527  3.38054  1.51589  2.89226  2.56241  5.20458  3.92891    796 - -
          2.68618  4.42225  2.77519  2.73123  3.46354  2.40513  3.72494  3.29354  2.67741  2.69355  4.24690  2.90347  2.73739  3.18146  2.89801  2.37887  2.77519  2.98518  4.58477  3.61503
          0.02549  4.07794  4.80029  0.61958  0.77255  0.48576  0.95510
    590   3.06102  5.04261  3.05561  2.81871  4.23763  3.51267  3.97704  3.90506  2.62630  3.38634  4.41335  3.27840  4.07223  0.90833  2.90427  3.10237  3.36015  3.62337  5.47516  4.18473    797 - -
          2.68618  4.42225  2.77519  2.73123  3.46354  2.40513  3.72494  3.29354  2.67741  2.69355  4.24690  2.90347  2.73739  3.18146  2.89801  2.37887  2.77519  2.98518  4.58477  3.61503
          0.02549  4.07794  4.80029  0.61958  0.77255  0.48576  0.95510
    591   2.05840  4.83200  3.09921  2.66859  4.33535  3.41638  3.76748  3.65594  1.39539  3.28638  4.15686  3.11297  3.91749  2.93140  2.63426  2.79527  3.02360  3.31538  5.48934  4.22328    798 - -
          2.68618  4.42225  2.77519  2.73123  3.46354  2.40513  3.72494  3.29354  2.67741  2.69355  4.24690  2.90347  2.73739  3.18146  2.89801  2.37887  2.77519  2.98518  4.58477  3.61503
          0.02549  4.07794  4.80029  0.61958  0.77255  0.48576  0.95510
    592   3.19394  4.56209  4.61795  4.24546  3.52065  4.28099  4.93984  0.85440  4.07762  2.06983  3.42937  4.46272  4.69689  4.40778  4.25137  3.80041  3.49127  1.87381  5.45059  4.20347    799 - -
          2.68618  4.42225  2.77519  2.73123  3.46354  2.40513  3.72494  3.29354  2.67741  2.69355  4.24690  2.90347  2.73739  3.18146  2.89801  2.37887  2.77519  2.98518  4.58477  3.61503
          0.02549  4.07794  4.80029  0.61958  0.77255  0.48576  0.95510
    593   1.97658  4.65017  2.92049  2.57711  4.24467  2.09763  3.82666  3.66302  2.64455  3.27935  4.11002  3.03205  3.81352  2.21043  3.05460  2.62586  2.88778  3.26672  5.50837  4.19756    800 - -
          2.68618  4.42225  2.77519  2.73123  3.46354  2.40513  3.72494  3.29354  2.67741  2.69355  4.24690  2.90347  2.73739  3.18146  2.89801  2.37887  2.77519  2.98518  4.58477  3.61503
          0.02549  4.07794  4.80029  0.61958  0.77255  0.48576  0.95510
    594   2.77646  5.16593  2.47116  1.69101  4.53089  3.30175  3.72467  4.00490  2.58345  3.53805  4.35043  2.13989  3.84094  2.87340  3.08011  2.09858  3.05053  3.60110  5.71068  4.29600    801 - -
          2.68618  4.42225  2.77519  2.73123  3.46354  2.40513  3.72494  3.29354  2.67741  2.69355  4.24690  2.90347  2.73739  3.18146  2.89801  2.37887  2.77519  2.98518  4.58477  3.61503
          0.02549  4.07794  4.80029  0.61958  0.77255  0.48576  0.95510
    595   2.69453  4.51939  3.34491  2.85575  2.33651  3.55524  2.57874  3.11371  2.81666  2.75316  3.67726  3.26149  3.98101  3.14580  3.18158  2.03882  2.94940  2.86999  4.63401  3.12658    802 - -
          2.68618  4.42225  2.77519  2.73123  3.46354  2.40513  3.72494  3.29354  2.67741  2.69355  4.24690  2.90347  2.73739  3.18146  2.89801  2.37887  2.77519  2.98518  4.58477  3.61503
          0.02549  4.07794  4.80029  0.61958  0.77255  0.48576  0.95510
    596   3.37793  4.71132  4.81271  4.31331  1.99505  4.50576  4.48261  2.36077  4.16638  0.93750  2.98209  4.47574  4.72979  4.25257  4.26644  3.87561  3.60483  2.49607  4.71617  3.29388    803 - -
          2.68618  4.42225  2.77519  2.73123  3.46354  2.40513  3.72494  3.29354  2.67741  2.69355  4.24690  2.90347  2.73739  3.18146  2.89801  2.37887  2.77519  2.98518  4.58477  3.61503
          0.02549  4.07794  4.80029  0.61958  0.77255  0.48576  0.95510
    597   2.84322  5.06522  1.73309  2.38428  4.67964  1.36462  3.95579  4.20069  2.97618  3.77110  4.63241  2.92010  3.89412  3.15239  3.50404  2.83508  3.20027  3.74892  5.87503  4.51057    804 - -
          2.68618  4.42225  2.77519  2.73123  3.46354  2.40513  3.72494  3.29354  2.67741  2.69355  4.24690  2.90347  2.73739  3.18146  2.89801  2.37887  2.77519  2.98518  4.58477  3.61503
          0.02549  4.07794  4.80029  0.61958  0.77255  0.48576  0.95510
    598   2.75622  4.34275  3.80928  3.25409  3.17285  3.77241  2.67550  2.06119  3.08660  1.69973  3.28166  3.58733  4.13519  3.42566  3.35494  3.05752  2.98852  2.43655  4.77766  3.46341    805 - -
          2.68618  4.42225  2.77519  2.73123  3.46354  2.40513  3.72494  3.29354  2.67741  2.69355  4.24690  2.90347  2.73739  3.18146  2.89801  2.37887  2.77519  2.98518  4.58477  3.61503
          0.02549  4.07794  4.80029  0.61958  0.77255  0.48576  0.95510
    599   2.93377  5.39513  1.71655  2.19258  4.72390  3.25961  3.82375  4.28414  2.82739  3.80765  4.66118  1.42498  3.88252  2.99783  3.39632  2.84830  3.23782  3.85555  5.93205  4.44790    806 - -
          2.68618  4.42225  2.77519  2.73123  3.46354  2.40513  3.72494  3.29354  2.67741  2.69355  4.24690  2.90347  2.73739  3.18146  2.89801  2.37887  2.77519  2.98518  4.58477  3.61503
          0.02549  4.07794  4.80029  0.61958  0.77255  0.48576  0.95510
    600   3.22358  5.36826  0.66277  2.48702  4.77599  3.37828  4.12990  4.41376  3.25563  3.98721  4.97451  3.05195  4.04598  3.37267  3.79620  3.16595  3.56814  4.03255  5.90323  4.62101    807 - -
          2.68618  4.42225  2.77519  2.73123  3.46354  2.40513  3.72494  3.29354  2.67741  2.69355  4.24690  2.90347  2.73739  3.18146  2.89801  2.37887  2.77519  2.98518  4.58477  3.61503
          0.02549  4.07794  4.80029  0.61958  0.77255  0.48576  0.95510
    601   2.76018  4.90654  3.02025  2.61197  4.40322  3.41061  3.73801  3.82096  1.38736  3.37870  4.22366  3.07032  3.90986  2.89487  2.59997  2.09196  3.03808  3.44980  5.51557  4.23186    808 - -
          2.68618  4.42225  2.77519  2.73123  3.46354  2.40513  3.72494  3.29354  2.67741  2.69355  4.24690  2.90347  2.73739  3.18146  2.89801  2.37887  2.77519  2.98518  4.58477  3.61503
          0.02549  4.07794  4.80029  0.61958  0.77255  0.48576  0.95510
    602   2.87972  5.07678  2.90489  2.53502  4.06280  3.49256  2.45105  3.83314  2.30594  3.33822  4.21040  3.02943  3.94962  1.59911  2.62686  2.87342  3.11136  3.50433  5.31540  3.90674    809 - -
          2.68618  4.42225  2.77519  2.73123  3.46354  2.40513  3.72494  3.29354  2.67741  2.69355  4.24690  2.90347  2.73739  3.18146  2.89801  2.37887  2.77519  2.98518  4.58477  3.61503
          0.02549  4.07794  4.80029  0.61958  0.77255  0.48576  0.95510
    603   2.12484  4.40430  3.50202  2.94901  3.61526  3.55880  3.88284  2.03913  2.73784  2.58732  3.54657  3.34015  3.98379  3.16837  2.34731  2.85086  2.89823  2.54832  5.06497  3.82879    810 - -
          2.68618  4.42225  2.77519  2.73123  3.46354  2.40513  3.72494  3.29354  2.67741  2.69355  4.24690  2.90347  2.73739  3.18146  2.89801  2.37887  2.77519  2.98518  4.58477  3.61503
          0.02549  4.07794  4.80029  0.61958  0.77255  0.48576  0.95510
    604   2.80918  4.92906  3.18215  2.62189  4.17734  3.55365  3.65426  3.56560  1.70403  2.36113  3.99434  3.09188  3.94128  2.20339  2.48297  2.84196  3.01794  3.27668  5.34261  4.07232    811 - -
          2.68618  4.42225  2.77519  2.73123  3.46354  2.40513  3.72494  3.29354  2.67741  2.69355  4.24690  2.90347  2.73739  3.18146  2.89801  2.37887  2.77519  2.98518  4.58477  3.61503
          0.02549  4.07794  4.80029  0.61958  0.77255  0.48576  0.95510
    605   2.81790  4.84486  3.35093  2.72158  4.11001  3.59812  3.66842  2.49167  1.68838  3.04838  3.92821  3.16373  3.96953  2.83606  1.97982  2.88134  3.02125  3.16165  5.28600  4.04818    812 - -
          2.68618  4.42225  2.77519  2.73123  3.46354  2.40513  3.72494  3.29354  2.67741  2.69355  4.24690  2.90347  2.73739  3.18146  2.89801  2.37887  2.77519  2.98518  4.58477  3.61503
          0.02549  4.07794  4.80029  0.61958  0.77255  0.48576  0.95510
    606   3.69166  4.91600  4.69408  4.39116  1.00555  4.44072  3.51617  3.34869  4.23269  2.66719  3.94418  4.12712  4.74748  4.18737  4.25259  3.81437  3.91376  3.28345  3.65130  1.42415    813 - -
          2.68618  4.42225  2.77519  2.73123  3.46354  2.40513  3.72494  3.29354  2.67741  2.69355  4.24690  2.90347  2.73739  3.18146  2.89801  2.37887  2.77519  2.98518  4.58477  3.61503
          0.02549  4.07794  4.80029  0.61958  0.77255  0.48576  0.95510
    607   2.84054  5.05369  2.68047  2.44461  3.99196  3.38900  2.41311  3.88523  2.54592  3.42058  4.28989  1.56344  3.91782  2.95638  2.93860  2.83202  3.11437  3.52903  5.33197  3.85702    814 - -
          2.68618  4.42225  2.77519  2.73123  3.46354  2.40513  3.72494  3.29354  2.67741  2.69355  4.24690  2.90347  2.73739  3.18146  2.89801  2.37887  2.77519  2.98518  4.58477  3.61503
          0.02549  4.07794  4.80029  0.61958  0.77255  0.48576  0.95510
    608   2.55619  4.65724  2.78805  2.58625  4.37274  3.16733  3.93223  3.89898  2.81601  3.50957  4.34464  1.62614  3.81460  3.13344  3.23120  1.74316  2.94693  3.43081  5.65351  4.29802    815 - -
          2.68618  4.42225  2.77519  2.73123  3.46354  2.40513  3.72494  3.29354  2.67741  2.69355  4.24690  2.90347  2.73739  3.18146  2.89801  2.37887  2.77519  2.98518  4.58477  3.61503
          0.02549  4.07794  4.80029  0.61958  0.77255  0.48576  0.95510
    609   2.80607  4.34403  3.99826  3.45621  3.32654  3.87050  4.22011  1.74312  3.33584  1.70786  3.24317  3.77139  2.68032  3.63176  3.59660  3.17790  3.05539  2.19540  5.01300  3.80883    816 - -
          2.68618  4.42225  2.77519  2.73123  3.46354  2.40513  3.72494  3.29354  2.67741  2.69355  4.24690  2.90347  2.73739  3.18146  2.89801  2.37887  2.77519  2.98518  4.58477  3.61503
          0.02549  4.07794  4.80029  0.61958  0.77255  0.48576  0.95510
    610   3.71675  4.93025  4.70921  4.41291  1.10208  4.45434  3.50312  3.38322  4.25331  2.69963  3.97543  4.13054  4.75867  4.19658  4.26661  3.82772  3.93731  3.31399  3.63467  1.26758    817 - -
          2.68618  4.42225  2.77519  2.73123  3.46354  2.40513  3.72494  3.29354  2.67741  2.69355  4.24690  2.90347  2.73739  3.18146  2.89801  2.37887  2.77519  2.98518  4.58477  3.61503
          0.02549  4.07794  4.80029  0.61958  0.77255  0.48576  0.95510
    611   2.42820  4.34873  3.39841  3.22878  4.28801  3.07546  4.33036  3.84096  3.31665  3.54693  4.45880  3.41677  3.83227  3.65054  3.59279  0.81855  2.92463  3.33030  5.64482  4.37406    818 - -
          2.68618  4.42225  2.77519  2.73123  3.46354  2.40513  3.72494  3.29354  2.67741  2.69355  4.24690  2.90347  2.73739  3.18146  2.89801  2.37887  2.77519  2.98518  4.58477  3.61503
          0.02549  4.07794  4.80029  0.61958  0.77255  0.48576  0.95510
    612   3.23456  4.58250  4.79179  4.22604  1.92360  4.42500  4.58334  2.31105  4.09057  1.22791  2.09783  4.42603  4.63887  4.17472  4.19144  3.75517  3.45229  2.44041  4.89191  3.65496    819 - -
          2.68618  4.42225  2.77519  2.73123  3.46354  2.40513  3.72494  3.29354  2.67741  2.69355  4.24690  2.90347  2.73739  3.18146  2.89801  2.37887  2.77519  2.98518  4.58477  3.61503
          0.02549  4.07794  4.80029  0.61958  0.77255  0.48576  0.95510
    613   1.13988  4.18434  3.53933  3.26472  4.31649  2.97970  4.30666  3.66587  3.30665  3.41725  4.26637  3.38080  3.73851  3.59571  3.59853  1.73368  2.75092  3.14548  5.68382  4.47281    820 - -
          2.68618  4.42225  2.77519  2.73123  3.46354  2.40513  3.72494  3.29354  2.67741  2.69355  4.24690  2.90347  2.73739  3.18146  2.89801  2.37887  2.77519  2.98518  4.58477  3.61503
          0.02549  4.07794  4.80029  0.61958  0.77255  0.48576  0.95510
    614   3.06102  5.04261  3.05561  2.81871  4.23763  3.51267  3.97704  3.90506  2.62630  3.38634  4.41335  3.27840  4.07223  0.90833  2.90427  3.10237  3.36015  3.62337  5.47516  4.18473    821 - -
          2.68618  4.42225  2.77519  2.73123  3.46354  2.40513  3.72494  3.29354  2.67741  2.69355  4.24690  2.90347  2.73739  3.18146  2.89801  2.37887  2.77519  2.98518  4.58477  3.61503
          0.02549  4.07794  4.80029  0.61958  0.77255  0.48576  0.95510
    615   3.30725  4.61788  4.91012  4.38243  3.21872  4.59541  4.95771  1.46973  4.21551  1.07923  3.03145  4.62916  4.80812  4.38935  4.35141  3.97188  3.54398  2.02453  5.29042  4.16064    822 - -
          2.68618  4.42225  2.77519  2.73123  3.46354  2.40513  3.72494  3.29354  2.67741  2.69355  4.24690  2.90347  2.73739  3.18146  2.89801  2.37887  2.77519  2.98518  4.58477  3.61503
          0.02549  4.07794  4.80029  0.61958  0.77255  0.48576  0.95510
    616   2.78903  4.84636  3.12103  2.63178  3.33709  3.55648  2.55626  3.48865  2.47932  3.04674  3.94025  3.10333  3.95720  2.08732  2.84447  2.82985  3.01448  3.20605  4.80607  2.42318    823 - -
          2.68618  4.42225  2.77519  2.73123  3.46354  2.40513  3.72494  3.29354  2.67741  2.69355  4.24690  2.90347  2.73739  3.18146  2.89801  2.37887  2.77519  2.98518  4.58477  3.61503
          0.02549  4.07794  4.80029  0.61958  0.77255  0.48576  0.95510
    617   2.65353  4.71118  3.01485  2.63830  4.13861  3.35527  3.80779  3.51670  2.53019  3.14594  4.03835  3.09048  3.88156  2.00654  2.87996  2.73152  1.75158  3.19200  5.42090  4.12212    824 - -
          2.68618  4.42225  2.77519  2.73123  3.46354  2.40513  3.72494  3.29354  2.67741  2.69355  4.24690  2.90347  2.73739  3.18146  2.89801  2.37887  2.77519  2.98518  4.58477  3.61503
          0.02549  4.07794  4.80029  0.61958  0.77255  0.48576  0.95510
    618   3.15168  4.45504  4.89282  4.40430  3.59892  4.51486  5.11104  1.09396  4.28976  2.08167  3.39830  4.61363  4.82166  4.54956  4.47909  3.91192  3.41926  1.32405  5.59252  4.39073    825 - -
          2.68618  4.42225  2.77519  2.73123  3.46354  2.40513  3.72494  3.29354  2.67741  2.69355  4.24690  2.90347  2.73739  3.18146  2.89801  2.37887  2.77519  2.98518  4.58477  3.61503
          0.02549  4.07794  4.80029  0.61958  0.77255  0.48576  0.95510
    619   1.98520  4.34013  4.18749  3.64919  3.40156  3.96617  4.39070  1.73364  3.53727  1.71019  3.28629  3.93188  4.34406  3.81543  3.78301  3.29045  3.11174  2.00022  5.13272  3.93938    826 - -
          2.68618  4.42225  2.77519  2.73123  3.46354  2.40513  3.72494  3.29354  2.67741  2.69355  4.24690  2.90347  2.73739  3.18146  2.89801  2.37887  2.77519  2.98518  4.58477  3.61503
          0.02549  4.07794  4.80029  0.61958  0.77255  0.48576  0.95510
    620   2.72132  4.93891  2.12722  1.94090  2.45742  3.37930  3.69819  3.56913  2.58991  3.17703  4.03009  2.89860  3.85498  2.87956  3.07661  2.72908  2.96944  3.25496  5.37505  3.97663    827 - -
          2.68618  4.42225  2.77519  2.73123  3.46354  2.40513  3.72494  3.29354  2.67741  2.69355  4.24690  2.90347  2.73739  3.18146  2.89801  2.37887  2.77519  2.98518  4.58477  3.61503
          0.02549  4.07794  4.80029  0.61958  0.77255  0.48576  0.95510
    621   1.53117  4.20422  3.61416  3.27900  4.16572  3.06433  4.27611  3.30960  3.25493  3.18178  4.09322  3.41961  3.78994  3.56962  3.54527  2.51065  1.46739  2.91334  5.57966  4.37333    828 - -
          2.68618  4.42225  2.77519  2.73123  3.46354  2.40513  3.72494  3.29354  2.67741  2.69355  4.24690  2.90347  2.73739  3.18146  2.89801  2.37887  2.77519  2.98518  4.58477  3.61503
          0.02549  4.07794  4.80029  0.61958  0.77255  0.48576  0.95510
    622   2.83104  4.97935  3.04750  2.62548  4.43040  3.46322  3.74013  3.84202  1.33817  3.38425  4.24014  3.09293  2.44484  2.89498  2.58019  2.85370  3.08828  3.48883  5.51309  4.24993    829 - -
          2.68618  4.42225  2.77519  2.73123  3.46354  2.40513  3.72494  3.29354  2.67741  2.69355  4.24690  2.90347  2.73739  3.18146  2.89801  2.37887  2.77519  2.98518  4.58477  3.61503
          0.02549  4.07794  4.80029  0.61958  0.77255  0.48576  0.95510
    623   3.25118  5.06649  3.76414  3.23815  4.47390  3.69345  3.99344  4.03400  2.34774  3.51272  4.51164  3.58000  4.18975  3.20715  0.70548  3.32799  3.50550  3.75007  5.47580  4.36108    830 - -
          2.68618  4.42225  2.77519  2.73123  3.46354  2.40513  3.72494  3.29354  2.67741  2.69355  4.24690  2.90347  2.73739  3.18146  2.89801  2.37887  2.77519  2.98518  4.58477  3.61503
          0.02549  4.07794  4.80029  0.61958  0.77255  0.48576  0.95510
    624   2.73296  5.14021  2.06606  2.28280  4.48536  3.33230  3.67278  3.95195  1.86442  3.47461  4.26967  2.83325  3.82588  2.80714  2.95195  2.13242  2.98903  3.54980  5.63788  4.23572    831 - -
          2.68618  4.42225  2.77519  2.73123  3.46354  2.40513  3.72494  3.29354  2.67741  2.69355  4.24690  2.90347  2.73739  3.18146  2.89801  2.37887  2.77519  2.98518  4.58477  3.61503
          0.02549  4.07794  4.80029  0.61958  0.77255  0.48576  0.95510
    625   2.94078  4.69093  3.65625  3.58416  4.71339  0.47240  4.68732  4.36748  3.79310  3.99429  4.97507  3.82122  4.08834  4.10134  4.00221  3.11934  3.43800  3.85609  5.74961  4.82384    832 - -
          2.68618  4.42225  2.77519  2.73123  3.46354  2.40513  3.72494  3.29354  2.67741  2.69355  4.24690  2.90347  2.73739  3.18146  2.89801  2.37887  2.77519  2.98518  4.58477  3.61503
          0.02549  4.07794  4.80029  0.61958  0.77255  0.48576  0.95510
    626   2.86802  4.60387  3.44442  3.09548  1.59021  3.64541  3.76859  3.14551  3.11990  2.74959  3.79338  2.02424  4.12643  3.41396  3.43838  3.02462  3.15502  2.94140  4.41739  2.81493    833 - -
          2.68618  4.42225  2.77519  2.73123  3.46354  2.40513  3.72494  3.29354  2.67741  2.69355  4.24690  2.90347  2.73739  3.18146  2.89801  2.37887  2.77519  2.98518  4.58477  3.61503
          0.02549  4.07794  4.80029  0.61958  0.77255  0.48576  0.95510
    627   1.84997  4.56385  3.05849  2.64375  4.02368  3.28118  2.55630  3.47842  2.65311  3.11690  3.95885  3.08146  3.82020  3.01619  3.05384  2.05440  2.85065  3.12128  5.34537  4.03265    834 - -
          2.68618  4.42225  2.77519  2.73123  3.46354  2.40513  3.72494  3.29354  2.67741  2.69355  4.24690  2.90347  2.73739  3.18146  2.89801  2.37887  2.77519  2.98518  4.58477  3.61503
          0.02549  4.07794  4.80029  0.61958  0.77255  0.48576  0.95510
    628   2.71283  4.99402  2.76221  2.40661  4.40010  3.36033  3.68913  3.84676  1.94315  3.38859  4.19924  2.06410  3.84729  2.83237  2.80351  2.12595  2.97664  3.46143  5.55200  4.20274    835 - -
          2.68618  4.42225  2.77519  2.73123  3.46354  2.40513  3.72494  3.29354  2.67741  2.69355  4.24690  2.90347  2.73739  3.18146  2.89801  2.37887  2.77519  2.98518  4.58477  3.61503
          0.02549  4.07794  4.80029  0.61958  0.77255  0.48576  0.95510
    629   2.51532  4.52768  3.01483  2.73750  4.20505  3.19690  3.96178  3.58463  2.81969  3.28938  4.15589  2.15761  3.82859  3.18150  3.19188  2.63096  1.47995  3.18951  5.52687  4.22503    836 - -
          2.68618  4.42225  2.77519  2.73123  3.46354  2.40513  3.72494  3.29354  2.67741  2.69355  4.24690  2.90347  2.73739  3.18146  2.89801  2.37887  2.77519  2.98518  4.58477  3.61503
          0.02549  4.07794  4.80029  0.61958  0.77255  0.48576  0.95510
    630   2.84262  0.60432  4.40261  4.19256  4.14240  3.41794  4.79500  3.32523  4.02250  3.22907  4.35870  4.12541  4.14052  4.36038  4.10872  3.11397  3.32703  3.05466  5.50945  4.42731    837 - -
          2.68618  4.42225  2.77519  2.73123  3.46354  2.40513  3.72494  3.29354  2.67741  2.69355  4.24690  2.90347  2.73739  3.18146  2.89801  2.37887  2.77519  2.98518  4.58477  3.61503
          0.02549  4.07794  4.80029  0.61958  0.77255  0.48576  0.95510
    631   1.93839  4.50134  3.28955  2.78105  3.83658  3.44160  3.83474  2.99859  2.11103  2.82771  3.73620  3.20551  3.90972  3.06268  2.99937  2.74557  2.87862  2.16785  5.21690  3.95609    838 - -
          2.68618  4.42225  2.77519  2.73123  3.46354  2.40513  3.72494  3.29354  2.67741  2.69355  4.24690  2.90347  2.73739  3.18146  2.89801  2.37887  2.77519  2.98518  4.58477  3.61503
          0.02549  4.07794  4.80029  0.61958  0.77255  0.48576  0.95510
    632   2.06345  4.41252  3.44872  2.91264  3.73226  3.45831  3.88558  2.89640  2.72049  2.72435  3.65421  3.29582  3.93294  3.14859  2.30888  2.77033  2.87308  1.95012  5.14850  3.90648    839 - -
          2.68618  4.42225  2.77519  2.73123  3.46354  2.40513  3.72494  3.29354  2.67741  2.69355  4.24690  2.90347  2.73739  3.18146  2.89801  2.37887  2.77519  2.98518  4.58477  3.61503
          0.02549  4.07794  4.80029  0.61958  0.77255  0.48576  0.95510
    633   2.60849  1.63261  4.37438  3.93123  3.63009  3.54714  4.55238  2.27805  3.76891  2.45857  3.58378  3.94682  4.16093  4.04048  3.94002  2.98014  2.99749  1.61279  5.29455  4.07607    840 - -
          2.68618  4.42225  2.77519  2.73123  3.46354  2.40513  3.72494  3.29354  2.67741  2.69355  4.24690  2.90347  2.73739  3.18146  2.89801  2.37887  2.77519  2.98518  4.58477  3.61503
          0.02549  4.07794  4.80029  0.61958  0.77255  0.48576  0.95510
    634   2.30798  4.24529  3.44876  3.12983  4.23636  3.03981  4.19413  3.58720  3.13725  3.32439  4.18082  3.32827  3.76083  3.46202  3.45275  1.61408  1.47418  3.11583  5.59713  4.36497    841 - -
          2.68618  4.42225  2.77519  2.73123  3.46354  2.40513  3.72494  3.29354  2.67741  2.69355  4.24690  2.90347  2.73739  3.18146  2.89801  2.37887  2.77519  2.98518  4.58477  3.61503
          0.02549  4.07794  4.80029  0.61958  0.77255  0.48576  0.95510
    635   1.15102  2.24488  4.05948  3.68990  4.00271  3.06837  4.44246  3.09526  3.57649  3.02993  3.97274  3.61636  3.81511  3.84180  3.77657  2.52566  2.76503  2.73874  5.47858  4.30298    842 - -
          2.68618  4.42225  2.77519  2.73123  3.46354  2.40513  3.72494  3.29354  2.67741  2.69355  4.24690  2.90347  2.73739  3.18146  2.89801  2.37887  2.77519  2.98518  4.58477  3.61503
          0.02549  4.07794  4.80029  0.61958  0.77255  0.48576  0.95510
    636   3.00462  5.59382  1.52550  1.31722  4.88007  3.26268  3.81379  4.40613  2.83964  3.89987  4.75512  2.72386  3.88899  2.98052  3.44252  2.88140  3.29453  3.97325  6.04645  4.53510    843 - -
          2.68618  4.42225  2.77519  2.73123  3.46354  2.40513  3.72494  3.29354  2.67741  2.69355  4.24690  2.90347  2.73739  3.18146  2.89801  2.37887  2.77519  2.98518  4.58477  3.61503
          0.02549  4.07794  4.80029  0.61958  0.77255  0.48576  0.95510
    637   2.90764  4.90254  2.84351  2.75229  4.29987  3.33300  4.10705  4.05992  3.03103  3.68457  4.64231  0.83979  3.99709  3.38421  3.38923  2.96951  3.29876  3.66098  5.58233  4.23659    844 - -
          2.68618  4.42225  2.77519  2.73123  3.46354  2.40513  3.72494  3.29354  2.67741  2.69355  4.24690  2.90347  2.73739  3.18146  2.89801  2.37887  2.77519  2.98518  4.58477  3.61503
          0.02549  4.07794  4.80029  0.61958  0.77255  0.48576  0.95510
    638   2.00447  4.55859  3.26098  2.72131  3.67077  3.49141  3.73281  3.15729  2.53539  2.81887  3.70370  3.16316  3.90945  2.97941  2.28507  2.76512  2.88708  2.89497  5.05428  2.66770    845 - -
          2.68618  4.42225  2.77519  2.73123  3.46354  2.40513  3.72494  3.29354  2.67741  2.69355  4.24690  2.90347  2.73739  3.18146  2.89801  2.37887  2.77519  2.98518  4.58477  3.61503
          0.02549  4.07794  4.80029  0.61958  0.77255  0.48576  0.95510
    639   3.36943  4.76215  4.32129  3.88541  1.56913  4.19930  1.92164  3.31183  3.73910  2.76288  3.89233  3.88722  4.52864  3.86849  3.89777  3.51854  3.59049  3.16279  2.23064  2.03700    846 - -
          2.68618  4.42225  2.77519  2.73123  3.46354  2.40513  3.72494  3.29354  2.67741  2.69355  4.24690  2.90347  2.73739  3.18146  2.89801  2.37887  2.77519  2.98518  4.58477  3.61503
          0.02549  4.07794  4.80029  0.61958  0.77255  0.48576  0.95510
    640   3.25118  5.06649  3.76414  3.23815  4.47390  3.69345  3.99344  4.03400  2.34774  3.51272  4.51164  3.58000  4.18975  3.20715  0.70548  3.32799  3.50550  3.75007  5.47580  4.36108    847 - -
          2.68618  4.42225  2.77519  2.73123  3.46354  2.40513  3.72494  3.29354  2.67741  2.69355  4.24690  2.90347  2.73739  3.18146  2.89801  2.37887  2.77519  2.98518  4.58477  3.61503
          0.02549  4.07794  4.80029  0.61958  0.77255  0.48576  0.95510
    641   2.52853  4.34089  3.50444  3.04975  3.65397  3.36695  4.00255  2.96317  2.95649  2.65938  2.19237  3.37024  3.92081  3.31622  3.27319  1.66864  2.87070  2.72269  5.14268  3.87624    848 - -
          2.68618  4.42225  2.77519  2.73123  3.46354  2.40513  3.72494  3.29354  2.67741  2.69355  4.24690  2.90347  2.73739  3.18146  2.89801  2.37887  2.77519  2.98518  4.58477  3.61503
          0.02549  4.07794  4.80029  0.61958  0.77255  0.48576  0.95510
    642   2.89229  5.24878  2.56200  1.83493  4.55130  3.38591  3.72287  4.01836  2.43882  3.52773  4.37703  2.88387  3.90454  1.57282  2.83352  2.84208  3.14165  3.65075  5.67372  4.30344    849 - -
          2.68618  4.42225  2.77519  2.73123  3.46354  2.40513  3.72494  3.29354  2.67741  2.69355  4.24690  2.90347  2.73739  3.18146  2.89801  2.37887  2.77519  2.98518  4.58477  3.61503
          0.02549  4.07794  4.80029  0.61958  0.77255  0.48576  0.95510
    643   2.76050  4.99602  2.99455  2.50415  4.34239  3.46848  3.64361  3.74440  1.85223  3.28538  4.11000  3.00051  3.88864  2.03831  2.56528  2.76544  2.30553  3.39900  5.45177  4.15146    850 - -
          2.68618  4.42225  2.77519  2.73123  3.46354  2.40513  3.72494  3.29354  2.67741  2.69355  4.24690  2.90347  2.73739  3.18146  2.89801  2.37887  2.77519  2.98518  4.58477  3.61503
          0.02549  4.07794  4.80029  0.61958  0.77255  0.48576  0.95510
    644   2.02898  4.25826  3.85897  3.35769  3.59734  3.58114  4.20662  1.74716  3.27594  2.48538  3.51658  3.63051  4.08710  3.58049  3.56377  2.93161  2.19537  2.16965  5.16453  3.95014    851 - -
          2.68618  4.42225  2.77519  2.73123  3.46354  2.40513  3.72494  3.29354  2.67741  2.69355  4.24690  2.90347  2.73739  3.18146  2.89801  2.37887  2.77519  2.98518  4.58477  3.61503
          0.02549  4.07794  4.80029  0.61958  0.77255  0.48576  0.95510
    645   2.68251  4.82090  2.96130  2.07029  2.78196  3.45296  3.66243  3.43988  1.90095  3.04875  3.90135  2.99581  3.86698  2.83623  2.81640  2.72247  2.91353  3.14134  5.27343  3.93478    852 - -
          2.68618  4.42225  2.77519  2.73123  3.46354  2.40513  3.72494  3.29354  2.67741  2.69355  4.24690  2.90347  2.73739  3.18146  2.89801  2.37887  2.77519  2.98518  4.58477  3.61503
          0.02549  4.07794  4.80029  0.61958  0.77255  0.48576  0.95510
    646   2.95711  4.39859  4.25108  3.74778  2.89970  4.02804  4.11532  1.39447  3.58200  2.12377  3.31701  3.94896  4.38133  3.84277  3.77083  3.36231  3.20002  2.23113  4.59163  2.22643    853 - -
          2.68618  4.42225  2.77519  2.73123  3.46354  2.40513  3.72494  3.29354  2.67741  2.69355  4.24690  2.90347  2.73739  3.18146  2.89801  2.37887  2.77519  2.98518  4.58477  3.61503
          0.02549  4.07794  4.80029  0.61958  0.77255  0.48576  0.95510
    647   2.72709  5.07210  1.98605  2.28612  4.46142  3.29007  3.73148  3.91700  2.61227  3.47927  4.29188  2.16036  3.82810  2.88276  3.12225  2.70319  2.05831  3.51876  5.67022  4.26325    854 - -
          2.68618  4.42225  2.77519  2.73123  3.46354  2.40513  3.72494  3.29354  2.67741  2.69355  4.24690  2.90347  2.73739  3.18146  2.89801  2.37887  2.77519  2.98518  4.58477  3.61503
          0.02549  4.07794  4.80029  0.61958  0.77255  0.48576  0.95510
    648   2.85216  5.36777  1.84241  1.62062  4.67650  3.28840  3.73165  4.17196  2.65240  3.67555  4.48688  2.75745  2.49735  2.87797  3.20435  2.77025  3.12100  3.75146  5.83747  4.37548    855 - -
          2.68624  4.42231  2.77526  2.73130  3.46360  2.40519  3.72501  3.29360  2.67747  2.69312  4.24696  2.90353  2.73746  3.18153  2.89807  2.37893  2.77526  2.98459  4.58483  3.61509
          0.25676  1.52226  4.80029  0.67022  0.71661  0.48576  0.95510
    649   3.14440  5.28303  2.59445  0.76478  4.65738  3.41771  4.02885  4.15306  2.93654  3.73923  4.70942  3.06970  4.03363  3.24353  3.36296  3.10884  3.45190  3.81759  5.79002  4.51871    858 - -
          2.68618  4.42225  2.77519  2.73123  3.46354  2.40513  3.72494  3.29354  2.67741  2.69355  4.24690  2.90347  2.73739  3.18146  2.89801  2.37887  2.77519  2.98518  4.58477  3.61503
          0.18599  4.07794  1.87876  0.61958  0.77255  0.48576  0.95510
    650   2.65683  4.86424  1.68943  2.31693  4.33563  3.19885  3.77390  3.69377  2.70246  3.36974  4.23828  2.84183  3.78908  2.95429  3.19444  2.67257  2.08725  3.32595  5.61098  4.22967    859 - -
          2.68618  4.42225  2.77519  2.73123  3.46354  2.40513  3.72494  3.29354  2.67741  2.69355  4.24690  2.90347  2.73739  3.18146  2.89801  2.37887  2.77519  2.98518  4.58477  3.61503
          0.02986  3.92181  4.64416  0.61958  0.77255  0.63600  0.75376
    651   2.54095  4.62875  2.65468  2.50180  4.35009  1.99289  3.89038  3.87199  2.80122  3.48382  4.33315  1.72225  3.76057  3.10156  3.21756  2.61138  2.93409  3.40931  5.61091  4.27812    860 - -
          2.68618  4.42225  2.77519  2.73123  3.46354  2.40513  3.72494  3.29354  2.67741  2.69355  4.24690  2.90347  2.73739  3.18146  2.89801  2.37887  2.77519  2.98518  4.58477  3.61503
          0.02986  3.92181  4.64416  0.61958  0.77255  0.63600  0.75376
    652   2.85017  5.14681  2.66467  1.83007  4.49571  3.38608  3.63684  3.90418  1.60837  3.42314  4.27031  2.89116  3.86941  2.78272  2.56572  2.81379  3.08168  3.55040  5.55164  4.23630    861 - -
          2.68618  4.42225  2.77519  2.73123  3.46354  2.40513  3.72494  3.29354  2.67741  2.69355  4.24690  2.90347  2.73739  3.18146  2.89801  2.37887  2.77519  2.98518  4.58477  3.61503
          0.02986  3.92181  4.64416  0.61958  0.77255  0.63600  0.75376
    653   2.75720  4.72405  1.85290  2.58337  2.23314  3.43352  3.73525  3.21362  2.80644  2.83848  3.84521  3.07010  3.92620  3.07718  3.24272  2.83247  3.02685  2.98695  4.86965  3.35931    862 - -
          2.68618  4.42225  2.77519  2.73123  3.46354  2.40513  3.72494  3.29354  2.67741  2.69355  4.24690  2.90347  2.73739  3.18146  2.89801  2.37887  2.77519  2.98518  4.58477  3.61503
          0.02986  3.92181  4.64416  0.61958  0.77255  0.63600  0.75376
    654   2.76486  4.94572  2.65651  2.40482  3.87192  3.33413  2.35232  3.75474  2.47103  3.30236  4.17608  1.89129  3.85540  2.89389  2.85384  2.76683  3.03649  3.41043  5.22258  3.75306    863 - -
          2.68618  4.42225  2.77519  2.73123  3.46354  2.40513  3.72494  3.29354  2.67741  2.69355  4.24690  2.90347  2.73739  3.18146  2.89801  2.37887  2.77519  2.98518  4.58477  3.61503
          0.02986  3.92181  4.64416  0.61958  0.77255  0.63600  0.75376
    655   2.75108  4.51191  3.45054  2.93765  3.64814  3.62407  3.87364  1.86438  1.99611  2.52679  3.57867  3.34310  4.03512  3.13128  2.86055  2.95533  2.99395  2.46028  5.12388  3.87078    864 - -
          2.68618  4.42225  2.77519  2.73123  3.46354  2.40513  3.72494  3.29354  2.67741  2.69355  4.24690  2.90347  2.73739  3.18146  2.89801  2.37887  2.77519  2.98518  4.58477  3.61503
          0.02986  3.92181  4.64416  0.61958  0.77255  0.63600  0.75376
    656   2.75108  4.51191  3.45054  2.93765  3.64814  3.62407  3.87364  1.86438  1.99611  2.52679  3.57867  3.34310  4.03512  3.13128  2.86055  2.95533  2.99395  2.46028  5.12388  3.87078    865 - -
          2.68618  4.42225  2.77519  2.73123  3.46354  2.40513  3.72494  3.29354  2.67741  2.69355  4.24690  2.90347  2.73739  3.18146  2.89801  2.37887  2.77519  2.98518  4.58477  3.61503
          0.02986  3.92181  4.64416  0.61958  0.77255  0.63600  0.75376
    657   1.94260  4.33580  3.76176  3.32974  3.45238  3.56101  4.20307  2.42456  3.20062  1.54269  3.39472  3.61408  4.08462  3.55786  3.47051  2.95354  2.99277  2.29235  5.13742  3.89632    866 - -
          2.68618  4.42225  2.77519  2.73123  3.46354  2.40513  3.72494  3.29354  2.67741  2.69355  4.24690  2.90347  2.73739  3.18146  2.89801  2.37887  2.77519  2.98518  4.58477  3.61503
          0.02986  3.92181  4.64416  0.61958  0.77255  0.40212  1.10533
    658   2.49937  4.28347  3.54249  3.04972  3.67210  3.37926  3.99737  2.15616  2.98776  2.68847  3.62124  3.37252  3.91371  3.31238  3.31862  1.93975  2.16000  2.56583  5.13340  3.89841    867 - -
          2.68618  4.42225  2.77519  2.73123  3.46354  2.40513  3.72494  3.29354  2.67741  2.69355  4.24690  2.90347  2.73739  3.18146  2.89801  2.37887  2.77519  2.98518  4.58477  3.61503
          0.02549  4.07794  4.80029  0.61958  0.77255  0.48576  0.95510
    659   1.13988  4.18434  3.53933  3.26472  4.31649  2.97970  4.30666  3.66587  3.30665  3.41725  4.26637  3.38080  3.73851  3.59571  3.59853  1.73368  2.75092  3.14548  5.68382  4.47281    868 - -
          2.68618  4.42225  2.77519  2.73123  3.46354  2.40513  3.72494  3.29354  2.67741  2.69355  4.24690  2.90347  2.73739  3.18146  2.89801  2.37887  2.77519  2.98518  4.58477  3.61503
          0.02549  4.07794  4.80029  0.61958  0.77255  0.48576  0.95510
    660   2.67397  4.68602  3.15020  2.62194  3.83698  3.49022  3.69120  3.29105  1.89528  2.93371  3.80096  3.09257  3.89728  2.89572  2.78115  2.75781  2.31020  3.01349  5.16129  2.72077    869 - -
          2.68618  4.42225  2.77519  2.73123  3.46354  2.40513  3.72494  3.29354  2.67741  2.69355  4.24690  2.90347  2.73739  3.18146  2.89801  2.37887  2.77519  2.98518  4.58477  3.61503
          0.02549  4.07794  4.80029  0.61958  0.77255  0.48576  0.95510
    661   1.15226  2.24128  4.05969  3.69013  4.00250  3.06843  4.44251  3.09501  3.57667  3.02971  3.97256  3.61648  3.81516  3.84195  3.77668  2.52573  2.76505  2.73855  5.47841  4.30282    870 - -
          2.68618  4.42225  2.77519  2.73123  3.46354  2.40513  3.72494  3.29354  2.67741  2.69355  4.24690  2.90347  2.73739  3.18146  2.89801  2.37887  2.77519  2.98518  4.58477  3.61503
          0.02549  4.07794  4.80029  0.61958  0.77255  0.48576  0.95510
    662   2.68837  4.83377  2.84941  2.54103  4.28948  3.32217  3.78795  3.78614  2.50826  3.35867  4.21226  3.01676  3.86925  1.59077  2.87237  2.05030  2.99878  3.40508  5.51746  4.17725    871 - -
          2.68618  4.42225  2.77519  2.73123  3.46354  2.40513  3.72494  3.29354  2.67741  2.69355  4.24690  2.90347  2.73739  3.18146  2.89801  2.37887  2.77519  2.98518  4.58477  3.61503
          0.02549  4.07794  4.80029  0.61958  0.77255  0.48576  0.95510
    663   3.25118  5.06649  3.76414  3.23815  4.47390  3.69345  3.99344  4.03400  2.34774  3.51272  4.51164  3.58000  4.18975  3.20715  0.70548  3.32799  3.50550  3.75007  5.47580  4.36108    872 - -
          2.68618  4.42225  2.77519  2.73123  3.46354  2.40513  3.72494  3.29354  2.67741  2.69355  4.24690  2.90347  2.73739  3.18146  2.89801  2.37887  2.77519  2.98518  4.58477  3.61503
          0.02549  4.07794  4.80029  0.61958  0.77255  0.48576  0.95510
    664   3.39328  4.79737  4.51863  4.16417  3.22639  4.24088  4.75588  2.44644  3.92999  0.65799  3.19361  4.41970  4.64393  4.24868  4.07048  3.84300  3.67987  2.53623  5.17523  3.94440    873 - -
          2.68618  4.42225  2.77519  2.73123  3.46354  2.40513  3.72494  3.29354  2.67741  2.69355  4.24690  2.90347  2.73739  3.18146  2.89801  2.37887  2.77519  2.98518  4.58477  3.61503
          0.02549  4.07794  4.80029  0.61958  0.77255  0.48576  0.95510
    665   3.04738  4.76532  3.67755  3.54971  4.51943  3.44144  4.60627  4.12282  3.62562  3.72522  4.78695  3.83351  0.52106  4.00801  3.84380  3.22234  3.50600  3.74384  5.64473  4.64438    874 - -
          2.68618  4.42225  2.77519  2.73123  3.46354  2.40513  3.72494  3.29354  2.67741  2.69355  4.24690  2.90347  2.73739  3.18146  2.89801  2.37887  2.77519  2.98518  4.58477  3.61503
          0.02549  4.07794  4.80029  0.61958  0.77255  0.48576  0.95510
    666   0.75381  4.30714  3.68293  3.48948  4.26839  3.12510  4.48558  3.42552  3.51135  3.29717  4.31033  3.58339  3.88426  3.83442  3.74425  2.65768  2.94957  3.04386  5.67472  4.49960    875 - -
          2.68618  4.42225  2.77519  2.73123  3.46354  2.40513  3.72494  3.29354  2.67741  2.69355  4.24690  2.90347  2.73739  3.18146  2.89801  2.37887  2.77519  2.98518  4.58477  3.61503
          0.02549  4.07794  4.80029  0.61958  0.77255  0.48576  0.95510
    667   2.78292  4.74619  1.74217  2.62026  3.91033  3.49664  3.91062  1.98111  2.84233  2.84269  3.86459  3.12625  3.99135  3.13222  3.28702  2.89016  3.05441  2.69657  5.38008  4.03859    876 - -
          2.68618  4.42225  2.77519  2.73123  3.46354  2.40513  3.72494  3.29354  2.67741  2.69355  4.24690  2.90347  2.73739  3.18146  2.89801  2.37887  2.77519  2.98518  4.58477  3.61503
          0.02549  4.07794  4.80029  0.61958  0.77255  0.48576  0.95510
    668   2.35015  4.33222  3.30091  2.91736  4.21177  3.09391  4.03867  3.61221  2.94038  3.28146  4.11173  3.21958  2.08602  3.26526  3.30988  1.86690  2.00142  3.15415  5.53621  4.28296    877 - -
          2.68618  4.42225  2.77519  2.73123  3.46354  2.40513  3.72494  3.29354  2.67741  2.69355  4.24690  2.90347  2.73739  3.18146  2.89801  2.37887  2.77519  2.98518  4.58477  3.61503
          0.02549  4.07794  4.80029  0.61958  0.77255  0.48576  0.95510
    669   2.59583  4.49719  3.26234  2.76254  3.78010  3.44470  3.82463  3.01372  2.66793  2.77115  3.69327  3.19406  3.90553  2.34813  3.03416  2.74311  2.08740  2.19341  5.17936  3.91423    878 - -
          2.68618  4.42225  2.77519  2.73123  3.46354  2.40513  3.72494  3.29354  2.67741  2.69355  4.24690  2.90347  2.73739  3.18146  2.89801  2.37887  2.77519  2.98518  4.58477  3.61503
          0.02549  4.07794  4.80029  0.61958  0.77255  0.48576  0.95510
    670   3.25118  5.06649  3.76414  3.23815  4.47390  3.69345  3.99344  4.03400  2.34774  3.51272  4.51164  3.58000  4.18975  3.20715  0.70548  3.32799  3.50550  3.75007  5.47580  4.36108    879 - -
          2.68618  4.42225  2.77519  2.73123  3.46354  2.40513  3.72494  3.29354  2.67741  2.69355  4.24690  2.90347  2.73739  3.18146  2.89801  2.37887  2.77519  2.98518  4.58477  3.61503
          0.02549  4.07794  4.80029  0.61958  0.77255  0.48576  0.95510
    671   2.70246  4.39866  3.69050  3.25595  3.58851  3.58626  4.17249  1.76752  3.15946  2.43845  3.55576  3.57783  1.88521  3.51648  3.45280  2.97202  3.02051  2.39608  5.18213  3.93304    880 - -
          2.68618  4.42225  2.77519  2.73123  3.46354  2.40513  3.72494  3.29354  2.67741  2.69355  4.24690  2.90347  2.73739  3.18146  2.89801  2.37887  2.77519  2.98518  4.58477  3.61503
          0.02549  4.07794  4.80029  0.61958  0.77255  0.48576  0.95510
    672   3.04698  4.45680  4.52533  4.03747  1.65290  4.14353  4.32417  2.24553  3.91439  1.94354  3.23949  4.17742  4.50529  4.08934  4.06566  3.50761  3.31120  1.56494  4.70624  3.25072    881 - -
          2.68618  4.42225  2.77519  2.73123  3.46354  2.40513  3.72494  3.29354  2.67741  2.69355  4.24690  2.90347  2.73739  3.18146  2.89801  2.37887  2.77519  2.98518  4.58477  3.61503
          0.02549  4.07794  4.80029  0.61958  0.77255  0.48576  0.95510
    673   2.80783  5.13615  1.30970  2.27214  4.63225  3.22750  3.85168  4.14446  2.84483  3.71069  4.55761  2.82216  3.85754  3.02982  3.39079  1.99548  3.14164  3.70475  5.86755  4.42174    882 - -
          2.68618  4.42225  2.77519  2.73123  3.46354  2.40513  3.72494  3.29354  2.67741  2.69355  4.24690  2.90347  2.73739  3.18146  2.89801  2.37887  2.77519  2.98518  4.58477  3.61503
          0.02549  4.07794  4.80029  0.61958  0.77255  0.48576  0.95510
    674   2.94078  4.69093  3.65625  3.58416  4.71339  0.47240  4.68732  4.36748  3.79310  3.99429  4.97507  3.82122  4.08834  4.10134  4.00221  3.11934  3.43800  3.85609  5.74961  4.82384    883 - -
          2.68618  4.42225  2.77519  2.73123  3.46354  2.40513  3.72494  3.29354  2.67741  2.69355  4.24690  2.90347  2.73739  3.18146  2.89801  2.37887  2.77519  2.98518  4.58477  3.61503
          0.02549  4.07794  4.80029  0.61958  0.77255  0.48576  0.95510
    675   1.93839  4.50134  3.28955  2.78105  3.83658  3.44160  3.83474  2.99859  2.11103  2.82771  3.73620  3.20551  3.90972  3.06268  2.99937  2.74557  2.87862  2.16785  5.21690  3.95609    884 - -
          2.68618  4.42225  2.77519  2.73123  3.46354  2.40513  3.72494  3.29354  2.67741  2.69355  4.24690  2.90347  2.73739  3.18146  2.89801  2.37887  2.77519  2.98518  4.58477  3.61503
          0.02549  4.07794  4.80029  0.61958  0.77255  0.48576  0.95510
    676   3.17045  4.46478  4.90502  4.37069  3.43699  4.54185  4.99705  1.48538  4.25967  1.53630  3.23462  4.59134  4.79004  4.45640  4.42182  3.90515  3.41478  1.31533  5.42524  4.27507    885 - -
          2.68618  4.42225  2.77519  2.73123  3.46354  2.40513  3.72494  3.29354  2.67741  2.69355  4.24690  2.90347  2.73739  3.18146  2.89801  2.37887  2.77519  2.98518  4.58477  3.61503
          0.02549  4.07794  4.80029  0.61958  0.77255  0.48576  0.95510
    677   2.17393  5.05034  2.76919  1.95727  4.38856  3.39992  3.65809  3.80212  1.80972  3.35269  4.16555  2.91427  3.85543  2.79546  2.75313  2.72619  2.98084  3.43816  5.52878  4.18248    886 - -
          2.68618  4.42225  2.77519  2.73123  3.46354  2.40513  3.72494  3.29354  2.67741  2.69355  4.24690  2.90347  2.73739  3.18146  2.89801  2.37887  2.77519  2.98518  4.58477  3.61503
          0.02549  4.07794  4.80029  0.61958  0.77255  0.48576  0.95510
    678   3.13736  5.23577  3.58612  2.87947  4.71769  3.73612  3.64541  4.05150  1.39895  3.47269  4.34828  3.26533  4.09509  2.77850  1.34142  3.12889  3.29209  3.73546  5.49402  4.34739    887 - -
          2.68618  4.42225  2.77519  2.73123  3.46354  2.40513  3.72494  3.29354  2.67741  2.69355  4.24690  2.90347  2.73739  3.18146  2.89801  2.37887  2.77519  2.98518  4.58477  3.61503
          0.02549  4.07794  4.80029  0.61958  0.77255  0.48576  0.95510
    679   2.92995  4.44505  4.05982  3.54591  2.83761  3.92659  3.98795  2.61641  3.36562  2.07062  1.67148  3.79382  4.28804  3.65846  3.58306  3.24850  3.16984  2.55087  4.51896  2.20082    888 - -
          2.68618  4.42225  2.77519  2.73123  3.46354  2.40513  3.72494  3.29354  2.67741  2.69355  4.24690  2.90347  2.73739  3.18146  2.89801  2.37887  2.77519  2.98518  4.58477  3.61503
          0.02549  4.07794  4.80029  0.61958  0.77255  0.48576  0.95510
    680   1.98883  4.29288  4.10125  3.55042  3.35809  3.87730  4.27760  1.81557  3.44324  2.10408  2.38224  3.83292  4.25871  3.71312  3.68940  3.18949  3.03955  2.08891  5.03698  3.84982    889 - -
          2.68618  4.42225  2.77519  2.73123  3.46354  2.40513  3.72494  3.29354  2.67741  2.69355  4.24690  2.90347  2.73739  3.18146  2.89801  2.37887  2.77519  2.98518  4.58477  3.61503
          0.02549  4.07794  4.80029  0.61958  0.77255  0.48576  0.95510
    681   2.71138  5.06175  2.08528  2.30248  4.38811  3.33247  3.68348  3.83588  2.51023  3.39135  4.19977  2.84889  3.82521  2.21409  2.99643  2.68894  2.11272  3.45664  5.58536  4.19373    890 - -
          2.68618  4.42225  2.77519  2.73123  3.46354  2.40513  3.72494  3.29354  2.67741  2.69355  4.24690  2.90347  2.73739  3.18146  2.89801  2.37887  2.77519  2.98518  4.58477  3.61503
          0.02549  4.07794  4.80029  0.61958  0.77255  0.48576  0.95510
    682   2.79325  4.74891  3.38312  2.76246  3.98242  3.60239  3.69641  2.23741  1.85334  2.94008  3.83550  3.19579  3.97607  2.88434  2.03115  2.88648  3.00156  3.03140  5.22269  3.98794    891 - -
          2.68618  4.42225  2.77519  2.73123  3.46354  2.40513  3.72494  3.29354  2.67741  2.69355  4.24690  2.90347  2.73739  3.18146  2.89801  2.37887  2.77519  2.98518  4.58477  3.61503
          0.02549  4.07794  4.80029  0.61958  0.77255  0.48576  0.95510
    683   3.39328  4.79737  4.51863  4.16417  3.22639  4.24088  4.75588  2.44644  3.92999  0.65799  3.19361  4.41970  4.64393  4.24868  4.07048  3.84300  3.67987  2.53623  5.17523  3.94440    892 - -
          2.68618  4.42225  2.77519  2.73123  3.46354  2.40513  3.72494  3.29354  2.67741  2.69355  4.24690  2.90347  2.73739  3.18146  2.89801  2.37887  2.77519  2.98518  4.58477  3.61503
          0.02549  4.07794  4.80029  0.61958  0.77255  0.48576  0.95510
    684   1.10671  4.21205  3.49106  3.25674  4.38451  1.92137  4.33592  3.74533  3.35143  3.48592  4.33303  3.38672  3.75119  3.62660  3.64490  2.46719  2.78286  3.20671  5.72776  4.53656    893 - -
          2.68618  4.42225  2.77519  2.73123  3.46354  2.40513  3.72494  3.29354  2.67741  2.69355  4.24690  2.90347  2.73739  3.18146  2.89801  2.37887  2.77519  2.98518  4.58477  3.61503
          0.02549  4.07794  4.80029  0.61958  0.77255  0.48576  0.95510
    685   2.88860  4.80828  3.29703  2.81604  3.35811  3.62795  3.69032  3.40631  1.75600  2.98973  3.93145  3.23961  4.04059  3.02260  2.72599  2.96718  3.11397  3.15837  4.81881  1.83363    894 - -
          2.68618  4.42225  2.77519  2.73123  3.46354  2.40513  3.72494  3.29354  2.67741  2.69355  4.24690  2.90347  2.73739  3.18146  2.89801  2.37887  2.77519  2.98518  4.58477  3.61503
          0.02549  4.07794  4.80029  0.61958  0.77255  0.48576  0.95510
    686   2.91340  5.35302  2.33775  1.40376  4.67184  3.29906  3.77878  4.17668  2.67301  3.70085  4.54532  1.85222  3.88424  2.94160  3.17165  2.83739  3.19444  3.77215  5.84258  4.39944    895 - -
          2.68618  4.42225  2.77519  2.73123  3.46354  2.40513  3.72494  3.29354  2.67741  2.69355  4.24690  2.90347  2.73739  3.18146  2.89801  2.37887  2.77519  2.98518  4.58477  3.61503
          0.02549  4.07794  4.80029  0.61958  0.77255  0.48576  0.95510
    687   3.26092  4.56817  4.88616  4.37128  3.31129  4.57078  4.97529  1.17111  4.20521  1.40610  3.13542  4.61024  4.80998  4.41835  4.35817  3.95384  3.50556  1.88556  5.35282  4.18681    896 - -
          2.68618  4.42225  2.77519  2.73123  3.46354  2.40513  3.72494  3.29354  2.67741  2.69355  4.24690  2.90347  2.73739  3.18146  2.89801  2.37887  2.77519  2.98518  4.58477  3.61503
          0.02549  4.07794  4.80029  0.61958  0.77255  0.48576  0.95510
    688   1.47922  4.24663  3.94660  3.54189  3.81516  3.39920  4.41150  2.46166  3.46847  2.64699  3.72674  3.69262  4.03849  3.77268  3.72986  2.82199  2.93140  1.56585  5.41872  4.20254    897 - -
          2.68618  4.42225  2.77519  2.73123  3.46354  2.40513  3.72494  3.29354  2.67741  2.69355  4.24690  2.90347  2.73739  3.18146  2.89801  2.37887  2.77519  2.98518  4.58477  3.61503
          0.02549  4.07794  4.80029  0.61958  0.77255  0.48576  0.95510
    689   2.66021  4.91405  2.14899  2.39168  4.16830  3.40149  3.64583  3.57445  2.03576  3.16624  2.81378  2.92022  3.82922  2.79177  2.86882  2.67064  2.89747  3.24371  5.40355  4.05267    898 - -
          2.68618  4.42225  2.77519  2.73123  3.46354  2.40513  3.72494  3.29354  2.67741  2.69355  4.24690  2.90347  2.73739  3.18146  2.89801  2.37887  2.77519  2.98518  4.58477  3.61503
          0.02549  4.07794  4.80029  0.61958  0.77255  0.48576  0.95510
    690   2.12596  4.63514  2.14845  2.59375  3.91597  3.43213  3.80626  2.33976  2.69488  2.89362  3.80756  3.08237  3.89771  3.00970  3.13471  2.74335  2.90706  2.77530  5.30438  3.99684    899 - -
          2.68618  4.42225  2.77519  2.73123  3.46354  2.40513  3.72494  3.29354  2.67741  2.69355  4.24690  2.90347  2.73739  3.18146  2.89801  2.37887  2.77519  2.98518  4.58477  3.61503
          0.02549  4.07794  4.80029  0.61958  0.77255  0.48576  0.95510
    691   2.88015  5.13916  2.83237  2.49398  4.52374  3.45156  3.69924  3.97489  1.47213  3.48330  4.32381  1.98873  3.93219  2.84588  2.57313  2.86074  3.12148  3.60680  5.57816  4.26782    900 - -
          2.68618  4.42225  2.77519  2.73123  3.46354  2.40513  3.72494  3.29354  2.67741  2.69355  4.24690  2.90347  2.73739  3.18146  2.89801  2.37887  2.77519  2.98518  4.58477  3.61503
          0.02549  4.07794  4.80029  0.61958  0.77255  0.48576  0.95510
    692   1.94070  4.38383  3.77403  3.33005  3.15519  3.52760  3.97398  2.97610  3.14597  2.62726  3.65668  3.57098  4.05872  3.51698  3.39208  2.93069  3.02264  2.76489  1.65961  3.26238    901 - -
          2.68618  4.42225  2.77519  2.73123  3.46354  2.40513  3.72494  3.29354  2.67741  2.69355  4.24690  2.90347  2.73739  3.18146  2.89801  2.37887  2.77519  2.98518  4.58477  3.61503
          0.02549  4.07794  4.80029  0.61958  0.77255  0.48576  0.95510
    693   2.83436  5.21795  2.76654  1.93666  4.57067  3.44126  3.63992  4.00492  1.83661  3.48311  4.29041  2.91801  3.88834  1.99331  2.59864  2.79023  3.05672  3.62111  5.59882  4.26188    902 - -
          2.68618  4.42225  2.77519  2.73123  3.46354  2.40513  3.72494  3.29354  2.67741  2.69355  4.24690  2.90347  2.73739  3.18146  2.89801  2.37887  2.77519  2.98518  4.58477  3.61503
          0.02549  4.07794  4.80029  0.61958  0.77255  0.48576  0.95510
    694   2.83265  5.28859  2.47021  1.81767  4.59777  3.33873  3.69474  4.07672  2.49177  3.57691  4.38654  1.97110  3.85741  2.15780  2.95684  2.76799  3.08446  3.67513  5.72409  4.30962    903 - -
          2.68618  4.42225  2.77519  2.73123  3.46354  2.40513  3.72494  3.29354  2.67741  2.69355  4.24690  2.90347  2.73739  3.18146  2.89801  2.37887  2.77519  2.98518  4.58477  3.61503
          0.02549  4.07794  4.80029  0.61958  0.77255  0.48576  0.95510
    695   3.26092  4.56817  4.88616  4.37128  3.31129  4.57078  4.97529  1.17111  4.20521  1.40610  3.13542  4.61024  4.80998  4.41835  4.35817  3.95384  3.50556  1.88556  5.35282  4.18681    904 - -
          2.68618  4.42225  2.77519  2.73123  3.46354  2.40513  3.72494  3.29354  2.67741  2.69355  4.24690  2.90347  2.73739  3.18146  2.89801  2.37887  2.77519  2.98518  4.58477  3.61503
          0.02549  4.07794  4.80029  0.61958  0.77255  0.48576  0.95510
    696   2.93111  5.23954  2.78712  1.91071  4.61291  3.47410  3.68590  4.02104  1.36114  3.51373  4.35514  2.97386  3.94311  2.82525  2.54917  2.89053  3.15427  3.65968  5.61810  4.31647    905 - -
          2.68618  4.42225  2.77519  2.73123  3.46354  2.40513  3.72494  3.29354  2.67741  2.69355  4.24690  2.90347  2.73739  3.18146  2.89801  2.37887  2.77519  2.98518  4.58477  3.61503
          0.02549  4.07794  4.80029  0.61958  0.77255  0.48576  0.95510
    697   2.73282  4.99152  2.79267  2.41643  4.25082  2.47381  2.57604  3.75949  2.38994  3.30929  4.13170  2.93589  3.86129  2.04187  2.78981  2.73177  2.97953  3.40351  5.45237  4.08949    906 - -
          2.68618  4.42225  2.77519  2.73123  3.46354  2.40513  3.72494  3.29354  2.67741  2.69355  4.24690  2.90347  2.73739  3.18146  2.89801  2.37887  2.77519  2.98518  4.58477  3.61503
          0.02549  4.07794  4.80029  0.61958  0.77255  0.48576  0.95510
    698   3.08548  4.41393  4.76722  4.21729  3.37261  4.39223  4.80975  1.55425  4.10068  1.88392  2.26446  4.43199  4.66519  4.29375  4.26017  3.73686  3.32693  1.38401  5.28640  4.14246    907 - -
          2.68618  4.42225  2.77519  2.73123  3.46354  2.40513  3.72494  3.29354  2.67741  2.69355  4.24690  2.90347  2.73739  3.18146  2.89801  2.37887  2.77519  2.98518  4.58477  3.61503
          0.18674  4.07794  1.87471  0.61958  0.77255  0.48576  0.95510
    699   2.68371  4.42464  3.51690  3.09438  3.45977  3.50908  4.02680  2.72863  2.96670  1.57062  3.47622  3.44686  2.34052  3.35881  3.26053  2.90783  2.99343  2.59272  5.05709  3.78335    908 - -
          2.68618  4.42225  2.77519  2.73123  3.46354  2.40513  3.72494  3.29354  2.67741  2.69355  4.24690  2.90347  2.73739  3.18146  2.89801  2.37887  2.77519  2.98518  4.58477  3.61503
          0.02989  3.92109  4.64343  0.61958  0.77255  0.40183  1.10593
    700   2.83795  5.32869  1.85233  1.75547  4.65206  3.28412  3.73487  4.14375  2.65759  3.65588  4.46833  2.76279  3.84492  2.88304  3.20746  1.91413  3.11067  3.72534  5.82390  4.36612    909 - -
          2.68618  4.42225  2.77519  2.73123  3.46354  2.40513  3.72494  3.29354  2.67741  2.69355  4.24690  2.90347  2.73739  3.18146  2.89801  2.37887  2.77519  2.98518  4.58477  3.61503
          0.02549  4.07794  4.80029  0.61958  0.77255  0.48576  0.95510
    701   1.30646  4.46089  3.04179  2.79679  4.26789  3.13504  4.03464  3.64931  2.93858  3.36125  4.22097  2.12296  3.80570  3.26387  3.31322  2.58754  2.87794  3.21558  5.59572  4.30292    910 - -
          2.68618  4.42225  2.77519  2.73123  3.46354  2.40513  3.72494  3.29354  2.67741  2.69355  4.24690  2.90347  2.73739  3.18146  2.89801  2.37887  2.77519  2.98518  4.58477  3.61503
          0.02549  4.07794  4.80029  0.61958  0.77255  0.48576  0.95510
    702   2.76018  4.90654  3.02025  2.61197  4.40322  3.41061  3.73801  3.82096  1.38736  3.37870  4.22366  3.07032  3.90986  2.89487  2.59997  2.09196  3.03808  3.44980  5.51557  4.23186    911 - -
          2.68621  4.42228  2.77523  2.73126  3.46357  2.40516  3.72361  3.29357  2.67744  2.69358  4.24693  2.90350  2.73743  3.18149  2.89804  2.37890  2.77523  2.98521  4.58480  3.61506
          0.25676  1.52226  4.80029  0.24234  1.53614  0.48576  0.95510
    703   2.75403  5.12117  2.61158  1.89112  4.44885  3.35447  3.67677  3.90493  2.44688  3.43553  4.24331  2.85736  3.84322  2.02633  2.89511  2.14168  3.00525  3.52149  5.60508  4.22211    913 - -
          2.68618  4.42225  2.77519  2.73123  3.46354  2.40513  3.72494  3.29354  2.67741  2.69355  4.24690  2.90347  2.73739  3.18146  2.89801  2.37887  2.77519  2.98518  4.58477  3.61503
          0.02549  4.07794  4.80029  0.61958  0.77255  0.48576  0.95510
    704   3.32692  4.64367  4.90043  4.37222  3.18751  4.59734  4.94466  1.61675  4.19949  0.97685  3.00121  4.62561  4.80549  4.36982  4.33403  3.97404  3.56221  2.08570  5.26878  4.14344    914 - -
          2.68618  4.42225  2.77519  2.73123  3.46354  2.40513  3.72494  3.29354  2.67741  2.69355  4.24690  2.90347  2.73739  3.18146  2.89801  2.37887  2.77519  2.98518  4.58477  3.61503
          0.02549  4.07794  4.80029  0.61958  0.77255  0.48576  0.95510
    705   2.77016  4.80870  3.20355  2.65278  3.90388  3.55026  2.37262  3.42023  1.89435  2.32451  3.89157  3.11581  3.94020  2.86214  2.59521  2.83177  2.98581  3.14486  5.18556  3.86351    915 - -
          2.68618  4.42225  2.77519  2.73123  3.46354  2.40513  3.72494  3.29354  2.67741  2.69355  4.24690  2.90347  2.73739  3.18146  2.89801  2.37887  2.77519  2.98518  4.58477  3.61503
          0.02549  4.07794  4.80029  0.61958  0.77255  0.48576  0.95510
    706   3.15168  4.45504  4.89282  4.40430  3.59892  4.51486  5.11104  1.09396  4.28976  2.08167  3.39830  4.61363  4.82166  4.54956  4.47909  3.91192  3.41926  1.32405  5.59252  4.39073    916 - -
          2.68618  4.42225  2.77519  2.73123  3.46354  2.40513  3.72494  3.29354  2.67741  2.69355  4.24690  2.90347  2.73739  3.18146  2.89801  2.37887  2.77519  2.98518  4.58477  3.61503
          0.02549  4.07794  4.80029  0.61958  0.77255  0.48576  0.95510
    707   3.04738  4.76532  3.67755  3.54971  4.51943  3.44144  4.60627  4.12282  3.62562  3.72522  4.78695  3.83351  0.52106  4.00801  3.84380  3.22234  3.50600  3.74384  5.64473  4.64438    917 - -
          2.68618  4.42225  2.77519  2.73123  3.46354  2.40513  3.72494  3.29354  2.67741  2.69355  4.24690  2.90347  2.73739  3.18146  2.89801  2.37887  2.77519  2.98518  4.58477  3.61503
          0.02549  4.07794  4.80029  0.61958  0.77255  0.48576  0.95510
    708   3.19394  4.56209  4.61795  4.24546  3.52065  4.28099  4.93984  0.85440  4.07762  2.06983  3.42937  4.46272  4.69689  4.40778  4.25137  3.80041  3.49127  1.87381  5.45059  4.20347    918 - -
          2.68618  4.42225  2.77519  2.73123  3.46354  2.40513  3.72494  3.29354  2.67741  2.69355  4.24690  2.90347  2.73739  3.18146  2.89801  2.37887  2.77519  2.98518  4.58477  3.61503
          0.02549  4.07794  4.80029  0.61958  0.77255  0.48576  0.95510
    709   2.95712  4.39855  4.25134  3.74804  2.90062  4.02826  4.11615  1.39312  3.58224  2.12338  3.31679  3.94933  4.38153  3.84308  3.77107  3.36257  3.20005  2.23039  4.59270  2.22959    919 - -
          2.68618  4.42225  2.77519  2.73123  3.46354  2.40513  3.72494  3.29354  2.67741  2.69355  4.24690  2.90347  2.73739  3.18146  2.89801  2.37887  2.77519  2.98518  4.58477  3.61503
          0.02549  4.07794  4.80029  0.61958  0.77255  0.48576  0.95510
    710   2.76726  4.40431  3.89840  3.43190  3.44768  3.70374  4.26128  2.46291  3.26979  1.40448  3.37624  3.72092  4.18738  3.62903  3.52843  3.07791  1.99028  2.35066  5.14637  3.92282    920 - -
          2.68618  4.42225  2.77519  2.73123  3.46354  2.40513  3.72494  3.29354  2.67741  2.69355  4.24690  2.90347  2.73739  3.18146  2.89801  2.37887  2.77519  2.98518  4.58477  3.61503
          0.02549  4.07794  4.80029  0.61958  0.77255  0.48576  0.95510
    711   3.14440  5.28303  2.59445  0.76478  4.65738  3.41771  4.02885  4.15306  2.93654  3.73923  4.70942  3.06970  4.03363  3.24353  3.36296  3.10884  3.45190  3.81759  5.79002  4.51871    921 - -
          2.68618  4.42225  2.77519  2.73123  3.46354  2.40513  3.72494  3.29354  2.67741  2.69355  4.24690  2.90347  2.73739  3.18146  2.89801  2.37887  2.77519  2.98518  4.58477  3.61503
          0.02549  4.07794  4.80029  0.61958  0.77255  0.48576  0.95510
    712   2.66848  4.81221  2.85663  2.54071  4.28238  3.31263  3.78879  3.77306  2.52198  3.34936  4.19818  3.01531  3.86028  1.73085  2.89369  1.87392  2.98152  3.38884  5.51475  4.17560    922 - -
          2.68618  4.42225  2.77519  2.73123  3.46354  2.40513  3.72494  3.29354  2.67741  2.69355  4.24690  2.90347  2.73739  3.18146  2.89801  2.37887  2.77519  2.98518  4.58477  3.61503
          0.02549  4.07794  4.80029  0.61958  0.77255  0.48576  0.95510
    713   2.90764  4.90254  2.84351  2.75229  4.29987  3.33300  4.10705  4.05992  3.03103  3.68457  4.64231  0.83979  3.99709  3.38421  3.38923  2.96951  3.29876  3.66098  5.58233  4.23659    923 - -
          2.68618  4.42225  2.77519  2.73123  3.46354  2.40513  3.72494  3.29354  2.67741  2.69355  4.24690  2.90347  2.73739  3.18146  2.89801  2.37887  2.77519  2.98518  4.58477  3.61503
          0.02549  4.07794  4.80029  0.61958  0.77255  0.48576  0.95510
    714   1.43020  4.54783  3.31923  2.86124  4.13220  3.31488  3.89270  3.47346  2.56514  3.14465  4.03275  3.22875  3.87990  3.10024  2.07705  2.70250  2.92267  3.12841  5.40958  4.16156    924 - -
          2.68618  4.42225  2.77519  2.73123  3.46354  2.40513  3.72494  3.29354  2.67741  2.69355  4.24690  2.90347  2.73739  3.18146  2.89801  2.37887  2.77519  2.98518  4.58477  3.61503
          0.02549  4.07794  4.80029  0.61958  0.77255  0.48576  0.95510
    715   3.53146  4.87437  4.52122  4.27900  0.72711  4.16419  3.98519  3.03480  4.18206  2.35937  3.73715  4.25672  4.62138  4.29433  4.25076  3.78782  3.83433  3.03987  4.18130  2.52582    925 - -
          2.68618  4.42225  2.77519  2.73123  3.46354  2.40513  3.72494  3.29354  2.67741  2.69355  4.24690  2.90347  2.73739  3.18146  2.89801  2.37887  2.77519  2.98518  4.58477  3.61503
          0.02549  4.07794  4.80029  0.61958  0.77255  0.48576  0.95510
    716   3.14440  5.28303  2.59445  0.76478  4.65738  3.41771  4.02885  4.15306  2.93654  3.73923  4.70942  3.06970  4.03363  3.24353  3.36296  3.10884  3.45190  3.81759  5.79002  4.51871    926 - -
          2.68618  4.42225  2.77519  2.73123  3.46354  2.40513  3.72494  3.29354  2.67741  2.69355  4.24690  2.90347  2.73739  3.18146  2.89801  2.37887  2.77519  2.98518  4.58477  3.61503
          0.02549  4.07794  4.80029  0.61958  0.77255  0.48576  0.95510
    717   3.69201  4.91619  4.69434  4.39151  1.00651  4.44093  3.51597  3.34918  4.23302  2.66765  3.94462  4.12718  4.74764  4.18752  4.25281  3.81456  3.91409  3.28388  3.65105  1.42225    927 - -
          2.68618  4.42225  2.77519  2.73123  3.46354  2.40513  3.72494  3.29354  2.67741  2.69355  4.24690  2.90347  2.73739  3.18146  2.89801  2.37887  2.77519  2.98518  4.58477  3.61503
          0.02549  4.07794  4.80029  0.61958  0.77255  0.48576  0.95510
    718   3.14440  5.28303  2.59445  0.76478  4.65738  3.41771  4.02885  4.15306  2.93654  3.73923  4.70942  3.06970  4.03363  3.24353  3.36296  3.10884  3.45190  3.81759  5.79002  4.51871    928 - -
          2.68618  4.42225  2.77519  2.73123  3.46354  2.40513  3.72494  3.29354  2.67741  2.69355  4.24690  2.90347  2.73739  3.18146  2.89801  2.37887  2.77519  2.98518  4.58477  3.61503
          0.02549  4.07794  4.80029  0.61958  0.77255  0.48576  0.95510
    719   2.83069  5.10495  2.54909  1.43893  4.50357  3.32813  3.80550  3.95534  2.65653  3.52301  4.37701  2.90478  2.12094  2.97352  3.11481  2.81047  3.11934  3.57807  5.69264  4.32900    929 - -
          2.68618  4.42225  2.77519  2.73123  3.46354  2.40513  3.72494  3.29354  2.67741  2.69355  4.24690  2.90347  2.73739  3.18146  2.89801  2.37887  2.77519  2.98518  4.58477  3.61503
          0.02549  4.07794  4.80029  0.61958  0.77255  0.48576  0.95510
    720   1.47763  4.19841  3.50472  3.22323  4.33526  2.98142  4.28413  3.70171  3.27079  3.43684  4.27917  3.36019  3.73593  3.56222  3.57423  1.32752  2.75191  3.17126  5.69222  4.47551    930 - -
          2.68618  4.42225  2.77519  2.73123  3.46354  2.40513  3.72494  3.29354  2.67741  2.69355  4.24690  2.90347  2.73739  3.18146  2.89801  2.37887  2.77519  2.98518  4.58477  3.61503
          0.02549  4.07794  4.80029  0.61958  0.77255  0.48576  0.95510
    721   3.37804  4.71145  4.81283  4.31338  1.99768  4.50600  4.48346  2.36048  4.16646  0.93649  2.98181  4.47608  4.72995  4.25272  4.26658  3.87589  3.60495  2.49589  4.71708  3.29522    931 - -
          2.68618  4.42225  2.77519  2.73123  3.46354  2.40513  3.72494  3.29354  2.67741  2.69355  4.24690  2.90347  2.73739  3.18146  2.89801  2.37887  2.77519  2.98518  4.58477  3.61503
          0.02549  4.07794  4.80029  0.61958  0.77255  0.48576  0.95510
    722   2.01212  4.93582  3.17829  2.61234  4.31514  3.50861  3.65336  3.69382  1.79816  3.24562  4.08116  3.07733  3.91805  2.79747  1.99215  2.80355  3.00247  3.36098  5.41020  4.14689    932 - -
          2.68618  4.42225  2.77519  2.73123  3.46354  2.40513  3.72494  3.29354  2.67741  2.69355  4.24690  2.90347  2.73739  3.18146  2.89801  2.37887  2.77519  2.98518  4.58477  3.61503
          0.02549  4.07794  4.80029  0.61958  0.77255  0.48576  0.95510
    723   2.86015  5.28192  1.76931  2.28242  4.61062  3.34554  3.72568  4.08737  1.57806  3.60144  4.42463  2.83893  3.87585  2.87157  2.97178  2.79942  3.11868  3.68964  5.73377  4.33197    933 - -
          2.68618  4.42225  2.77519  2.73123  3.46354  2.40513  3.72494  3.29354  2.67741  2.69355  4.24690  2.90347  2.73739  3.18146  2.89801  2.37887  2.77519  2.98518  4.58477  3.61503
          0.02549  4.07794  4.80029  0.61958  0.77255  0.48576  0.95510
    724   2.68862  4.24554  3.99970  3.47422  3.48538  3.73448  4.24166  1.81443  3.37946  2.37362  3.42283  3.74219  4.17957  3.66825  3.64214  2.28694  2.97244  1.57965  5.08314  3.86360    934 - -
          2.68618  4.42225  2.77519  2.73123  3.46354  2.40513  3.72494  3.29354  2.67741  2.69355  4.24690  2.90347  2.73739  3.18146  2.89801  2.37887  2.77519  2.98518  4.58477  3.61503
          0.02549  4.07794  4.80029  0.61958  0.77255  0.48576  0.95510
    725   3.17153  5.13261  3.36045  2.94959  4.56639  3.63318  3.89002  4.00989  0.78775  3.53249  4.48751  3.36318  4.12283  3.07319  2.49292  3.20280  3.41178  3.70779  5.53995  4.38465    935 - -
          2.68618  4.42225  2.77519  2.73123  3.46354  2.40513  3.72494  3.29354  2.67741  2.69355  4.24690  2.90347  2.73739  3.18146  2.89801  2.37887  2.77519  2.98518  4.58477  3.61503
          0.02549  4.07794  4.80029  0.61958  0.77255  0.48576  0.95510
    726   2.33279  4.27212  3.38382  3.14928  4.36747  1.30224  4.26815  3.73317  3.23611  3.46270  4.31890  3.34422  3.77192  3.54271  3.54408  2.50679  1.87358  3.22073  5.69984  4.49049    936 - -
          2.68618  4.42225  2.77519  2.73123  3.46354  2.40513  3.72494  3.29354  2.67741  2.69355  4.24690  2.90347  2.73739  3.18146  2.89801  2.37887  2.77519  2.98518  4.58477  3.61503
          0.02549  4.07794  4.80029  0.61958  0.77255  0.48576  0.95510
    727   2.61958  4.79596  2.90227  2.51595  4.33695  2.37647  3.74807  3.76749  1.81670  3.33962  4.15460  2.99492  3.82991  2.90388  2.85985  2.07227  2.92225  3.36830  5.52534  4.20617    937 - -
          2.68618  4.42225  2.77519  2.73123  3.46354  2.40513  3.72494  3.29354  2.67741  2.69355  4.24690  2.90347  2.73739  3.18146  2.89801  2.37887  2.77519  2.98518  4.58477  3.61503
          0.02549  4.07794  4.80029  0.61958  0.77255  0.48576  0.95510
    728   2.42820  4.34873  3.39841  3.22878  4.28801  3.07546  4.33036  3.84096  3.31665  3.54693  4.45880  3.41677  3.83227  3.65054  3.59279  0.81855  2.92463  3.33030  5.64482  4.37406    938 - -
          2.68618  4.42225  2.77519  2.73123  3.46354  2.40513  3.72494  3.29354  2.67741  2.69355  4.24690  2.90347  2.73739  3.18146  2.89801  2.37887  2.77519  2.98518  4.58477  3.61503
          0.02549  4.07794  4.80029  0.61958  0.77255  0.48576  0.95510
    729   2.58451  4.53376  3.11336  2.68912  3.80636  3.37893  3.80545  3.21745  2.67798  2.06743  3.79075  2.34841  3.87328  3.04434  3.06069  2.13459  2.87562  2.93046  5.18961  3.88198    939 - -
          2.68618  4.42225  2.77519  2.73123  3.46354  2.40513  3.72494  3.29354  2.67741  2.69355  4.24690  2.90347  2.73739  3.18146  2.89801  2.37887  2.77519  2.98518  4.58477  3.61503
          0.02549  4.07794  4.80029  0.61958  0.77255  0.48576  0.95510
    730   2.88285  5.32650  1.51433  2.25173  4.64739  3.32608  3.74536  4.13358  1.79440  3.64872  4.47764  2.81556  3.87725  2.89610  3.06466  2.81264  3.14846  3.73133  5.78488  4.36449    940 - -
          2.68634  4.42242  2.77536  2.73140  3.46370  2.40529  3.72511  3.29306  2.67688  2.69371  4.24706  2.90320  2.73756  3.18163  2.89774  2.37878  2.77536  2.98488  4.58493  3.61520
          0.37818  1.81945  1.87876  1.60389  0.22454  0.48576  0.95510
    731   3.04257  5.17854  0.84981  2.36588  4.56216  3.24801  3.97449  4.16156  3.06794  3.76107  4.74015  2.92477  3.90428  3.21365  3.59093  2.99929  3.38216  3.79546  5.72119  4.42680    948 - -
          2.68618  4.42225  2.77519  2.73123  3.46354  2.40513  3.72494  3.29354  2.67741  2.69355  4.24690  2.90347  2.73739  3.18146  2.89801  2.37887  2.77519  2.98518  4.58477  3.61503
          0.02986  3.92181  4.64416  0.61958  0.77255  0.63600  0.75376
    732   3.06101  4.89695  3.55668  3.05732  4.26402  3.53971  3.85992  3.80903  2.25716  3.31599  4.31476  3.41336  4.03979  3.07769  0.90563  3.14273  3.32354  3.53082  5.32700  4.18054    949 - -
          2.68618  4.42225  2.77519  2.73123  3.46354  2.40513  3.72494  3.29354  2.67741  2.69355  4.24690  2.90347  2.73739  3.18146  2.89801  2.37887  2.77519  2.98518  4.58477  3.61503
          0.02986  3.92181  4.64416  0.61958  0.77255  0.63600  0.75376
    733   2.74627  5.03094  1.97483  2.34169  4.35291  3.32558  3.66342  3.83042  2.39729  3.37494  4.21130  2.87165  3.82336  2.81697  1.87126  2.72791  3.00271  3.46395  5.51031  4.15797    950 - -
          2.68618  4.42225  2.77519  2.73123  3.46354  2.40513  3.72494  3.29354  2.67741  2.69355  4.24690  2.90347  2.73739  3.18146  2.89801  2.37887  2.77519  2.98518  4.58477  3.61503
          0.02986  3.92181  4.64416  0.61958  0.77255  0.63600  0.75376
    734   2.70817  4.81511  2.87694  2.54876  4.33664  2.15220  3.73770  3.76040  1.58794  3.33774  4.19416  3.01412  3.84641  2.91091  2.68524  2.75002  3.00444  3.38965  5.47297  4.20486    951 - -
          2.68618  4.42225  2.77519  2.73123  3.46354  2.40513  3.72494  3.29354  2.67741  2.69355  4.24690  2.90347  2.73739  3.18146  2.89801  2.37887  2.77519  2.98518  4.58477  3.61503
          0.02986  3.92181  4.64416  0.61958  0.77255  0.40212  1.10533
    735   3.17153  5.13261  3.36045  2.94959  4.56639  3.63318  3.89002  4.00989  0.78775  3.53249  4.48751  3.36318  4.12283  3.07319  2.49292  3.20280  3.41178  3.70779  5.53995  4.38465    952 - -
          2.68618  4.42225  2.77519  2.73123  3.46354  2.40513  3.72494  3.29354  2.67741  2.69355  4.24690  2.90347  2.73739  3.18146  2.89801  2.37887  2.77519  2.98518  4.58477  3.61503
          0.02549  4.07794  4.80029  0.61958  0.77255  0.48576  0.95510
    736   1.89058  4.61227  3.12006  2.65058  4.09295  3.33403  3.78379  3.42653  2.01960  3.10244  3.95145  3.09271  3.84184  2.96760  2.90603  2.65807  2.20797  3.08977  5.37178  4.08909    953 - -
          2.68618  4.42225  2.77519  2.73123  3.46354  2.40513  3.72494  3.29354  2.67741  2.69355  4.24690  2.90347  2.73739  3.18146  2.89801  2.37887  2.77519  2.98518  4.58477  3.61503
          0.02549  4.07794  4.80029  0.61958  0.77255  0.48576  0.95510
    737   3.39328  4.79737  4.51863  4.16417  3.22639  4.24088  4.75588  2.44644  3.92999  0.65799  3.19361  4.41970  4.64393  4.24868  4.07048  3.84300  3.67987  2.53623  5.17523  3.94440    954 - -
          2.68618  4.42225  2.77519  2.73123  3.46354  2.40513  3.72494  3.29354  2.67741  2.69355  4.24690  2.90347  2.73739  3.18146  2.89801  2.37887  2.77519  2.98518  4.58477  3.61503
          0.02549  4.07794  4.80029  0.61958  0.77255  0.48576  0.95510
    738   2.04221  4.97107  2.58837  1.39225  4.41888  3.30190  3.81355  3.75993  2.67261  3.41822  4.28684  2.91770  3.87016  2.98562  3.12755  2.76103  3.05734  3.40239  5.66309  4.29723    955 - -
          2.68618  4.42225  2.77519  2.73123  3.46354  2.40513  3.72494  3.29354  2.67741  2.69355  4.24690  2.90347  2.73739  3.18146  2.89801  2.37887  2.77519  2.98518  4.58477  3.61503
          0.02549  4.07794  4.80029  0.61958  0.77255  0.48576  0.95510
    739   3.02344  5.22819  3.39241  2.73104  4.67819  3.66790  3.61468  4.03123  1.58134  3.45683  4.30014  3.16242  4.02637  2.08479  1.61398  3.00220  3.19040  3.69157  5.50048  4.30604    956 - -
          2.68618  4.42225  2.77519  2.73123  3.46354  2.40513  3.72494  3.29354  2.67741  2.69355  4.24690  2.90347  2.73739  3.18146  2.89801  2.37887  2.77519  2.98518  4.58477  3.61503
          0.02549  4.07794  4.80029  0.61958  0.77255  0.48576  0.95510
    740   1.61601  4.31616  4.00578  3.55382  3.62574  3.66873  4.39504  1.62452  3.45980  2.38981  3.53050  3.79183  4.19812  3.77474  3.72421  3.05628  3.03732  2.07512  5.29424  4.07235    957 - -
          2.68618  4.42225  2.77519  2.73123  3.46354  2.40513  3.72494  3.29354  2.67741  2.69355  4.24690  2.90347  2.73739  3.18146  2.89801  2.37887  2.77519  2.98518  4.58477  3.61503
          0.25676  4.07794  1.56302  0.61958  0.77255  0.48576  0.95510
    741   2.72358  4.52845  3.36623  2.85562  3.66947  3.57089  3.81255  2.05620  1.93724  2.56113  3.60076  3.27112  3.98648  3.05514  2.77966  2.90181  2.96642  2.52533  5.11819  3.85772    958 - -
          2.68618  4.42225  2.77519  2.73123  3.46354  2.40513  3.72494  3.29354  2.67741  2.69355  4.24690  2.90347  2.73739  3.18146  2.89801  2.37887  2.77519  2.98518  4.58477  3.61503
          0.03202  3.85320  4.57555  0.61958  0.77255  0.68929  0.69702
    742   2.93613  5.04267  2.48013  1.05309  4.38654  3.26194  3.84735  3.83662  2.72548  3.45694  4.43205  2.92260  3.86567  3.06355  3.13215  2.92063  3.24030  3.52254  5.56175  4.28424    959 - -
          2.68618  4.42225  2.77519  2.73123  3.46354  2.40513  3.72494  3.29354  2.67741  2.69355  4.24690  2.90347  2.73739  3.18146  2.89801  2.37887  2.77519  2.98518  4.58477  3.61503
          0.03202  3.85320  4.57555  0.61958  0.77255  0.37676  1.15863
    743   2.70024  4.96928  2.78180  2.41666  4.38189  3.35784  3.69093  3.82655  1.94783  3.37292  4.18369  2.24607  3.84442  2.83508  2.80702  1.96792  2.96628  3.44215  5.54039  4.19418    960 - -
          2.68618  4.42225  2.77519  2.73123  3.46354  2.40513  3.72494  3.29354  2.67741  2.69355  4.24690  2.90347  2.73739  3.18146  2.89801  2.37887  2.77519  2.98518  4.58477  3.61503
          0.02549  4.07794  4.80029  0.61958  0.77255  0.48576  0.95510
    744   2.04085  4.69924  2.94605  2.54885  4.17752  3.30675  3.76895  3.58605  2.55537  3.19799  4.03611  3.02043  2.33063  2.23548  2.96224  2.64862  2.88885  3.22343  5.44032  4.12717    961 - -
          2.68618  4.42225  2.77519  2.73123  3.46354  2.40513  3.72494  3.29354  2.67741  2.69355  4.24690  2.90347  2.73739  3.18146  2.89801  2.37887  2.77519  2.98518  4.58477  3.61503
          0.02549  4.07794  4.80029  0.61958  0.77255  0.48576  0.95510
    745   2.91890  5.35762  2.33374  1.29438  4.67624  3.29866  3.78241  4.18175  2.67865  3.70685  4.55350  2.03655  3.88635  2.94626  3.17696  2.84213  3.20089  3.77758  5.84760  4.40392    962 - -
          2.68618  4.42225  2.77519  2.73123  3.46354  2.40513  3.72494  3.29354  2.67741  2.69355  4.24690  2.90347  2.73739  3.18146  2.89801  2.37887  2.77519  2.98518  4.58477  3.61503
          0.02549  4.07794  4.80029  0.61958  0.77255  0.48576  0.95510
    746   2.68859  4.89488  2.16868  2.38128  4.13744  3.37290  3.70607  2.55420  2.56532  3.17402  4.02012  2.11437  3.84672  2.87370  3.04142  2.70748  2.94279  3.18993  5.42766  4.06240    963 - -
          2.68618  4.42225  2.77519  2.73123  3.46354  2.40513  3.72494  3.29354  2.67741  2.69355  4.24690  2.90347  2.73739  3.18146  2.89801  2.37887  2.77519  2.98518  4.58477  3.61503
          0.02549  4.07794  4.80029  0.61958  0.77255  0.48576  0.95510
    747   2.73727  4.68531  3.30798  2.72664  3.86843  3.56712  3.71261  2.24588  2.34897  2.84241  3.75683  3.17351  3.95117  2.29029  2.13895  2.84053  2.95658  2.96489  5.17768  3.92173    964 - -
          2.68618  4.42225  2.77519  2.73123  3.46354  2.40513  3.72494  3.29354  2.67741  2.69355  4.24690  2.90347  2.73739  3.18146  2.89801  2.37887  2.77519  2.98518  4.58477  3.61503
          0.02549  4.07794  4.80029  0.61958  0.77255  0.48576  0.95510
    748   3.23050  4.56323  4.62098  4.14775  1.59174  4.23575  3.79766  2.77889  3.97939  1.62443  3.36587  4.10092  4.53546  4.04263  4.04755  3.56577  3.45261  2.75530  2.36838  2.38478    965 - -
          2.68618  4.42225  2.77519  2.73123  3.46354  2.40513  3.72494  3.29354  2.67741  2.69355  4.24690  2.90347  2.73739  3.18146  2.89801  2.37887  2.77519  2.98518  4.58477  3.61503
          0.02549  4.07794  4.80029  0.61958  0.77255  0.48576  0.95510
    749   2.93141  5.23946  2.78782  1.91269  4.61296  3.47440  3.68592  4.02096  1.35974  3.51364  4.35513  2.97424  3.94333  2.82528  2.54847  2.89088  3.15450  3.65970  5.61792  4.31652    966 - -
          2.68618  4.42225  2.77519  2.73123  3.46354  2.40513  3.72494  3.29354  2.67741  2.69355  4.24690  2.90347  2.73739  3.18146  2.89801  2.37887  2.77519  2.98518  4.58477  3.61503
          0.02549  4.07794  4.80029  0.61958  0.77255  0.48576  0.95510
    750   3.03236  5.62629  1.19947  1.62854  4.90965  3.25765  3.83177  4.44026  2.88322  3.93661  4.80389  2.71996  3.89697  3.00384  3.49852  2.90282  3.32796  4.00748  6.08302  4.56337    967 - -
          2.68618  4.42225  2.77519  2.73123  3.46354  2.40513  3.72494  3.29354  2.67741  2.69355  4.24690  2.90347  2.73739  3.18146  2.89801  2.37887  2.77519  2.98518  4.58477  3.61503
          0.02549  4.07794  4.80029  0.61958  0.77255  0.48576  0.95510
    751   3.17153  5.13261  3.36045  2.94959  4.56639  3.63318  3.89002  4.00989  0.78775  3.53249  4.48751  3.36318  4.12283  3.07319  2.49292  3.20280  3.41178  3.70779  5.53995  4.38465    968 - -
          2.68618  4.42225  2.77519  2.73123  3.46354  2.40513  3.72494  3.29354  2.67741  2.69355  4.24690  2.90347  2.73739  3.18146  2.89801  2.37887  2.77519  2.98518  4.58477  3.61503
          0.02549  4.07794  4.80029  0.61958  0.77255  0.48576  0.95510
    752   2.70646  4.90232  2.15550  2.39265  2.67076  3.38239  3.69279  3.56879  2.59674  3.17366  4.02533  2.09957  3.85756  2.89193  3.07620  2.72200  2.96041  3.24915  5.27904  3.84404    969 - -
          2.68618  4.42225  2.77519  2.73123  3.46354  2.40513  3.72494  3.29354  2.67741  2.69355  4.24690  2.90347  2.73739  3.18146  2.89801  2.37887  2.77519  2.98518  4.58477  3.61503
          0.02549  4.07794  4.80029  0.61958  0.77255  0.48576  0.95510
    753   2.82664  5.17530  2.80047  2.41513  4.52591  3.44493  3.64486  3.96521  1.83471  3.45452  4.26631  2.06488  3.89170  2.16058  2.59101  2.79190  3.05162  3.58798  5.57208  4.24122    970 - -
          2.68618  4.42225  2.77519  2.73123  3.46354  2.40513  3.72494  3.29354  2.67741  2.69355  4.24690  2.90347  2.73739  3.18146  2.89801  2.37887  2.77519  2.98518  4.58477  3.61503
          0.02549  4.07794  4.80029  0.61958  0.77255  0.48576  0.95510
    754   3.25118  5.06649  3.76414  3.23815  4.47390  3.69345  3.99344  4.03400  2.34774  3.51272  4.51164  3.58000  4.18975  3.20715  0.70548  3.32799  3.50550  3.75007  5.47580  4.36108    971 - -
          2.68618  4.42225  2.77519  2.73123  3.46354  2.40513  3.72494  3.29354  2.67741  2.69355  4.24690  2.90347  2.73739  3.18146  2.89801  2.37887  2.77519  2.98518  4.58477  3.61503
          0.02549  4.07794  4.80029  0.61958  0.77255  0.48576  0.95510
    755   3.19394  4.56209  4.61795  4.24546  3.52065  4.28099  4.93984  0.85440  4.07762  2.06983  3.42937  4.46272  4.69689  4.40778  4.25137  3.80041  3.49127  1.87381  5.45059  4.20347    972 - -
          2.68618  4.42225  2.77519  2.73123  3.46354  2.40513  3.72494  3.29354  2.67741  2.69355  4.24690  2.90347  2.73739  3.18146  2.89801  2.37887  2.77519  2.98518  4.58477  3.61503
          0.02549  4.07794  4.80029  0.61958  0.77255  0.48576  0.95510
    756   2.83021  4.73378  3.38910  2.84332  3.91711  3.63081  3.80901  2.24866  1.48289  2.80786  3.81155  3.27377  4.03659  3.01071  2.66780  2.95398  3.06087  2.80851  5.27006  4.01169    973 - -
          2.68618  4.42225  2.77519  2.73123  3.46354  2.40513  3.72494  3.29354  2.67741  2.69355  4.24690  2.90347  2.73739  3.18146  2.89801  2.37887  2.77519  2.98518  4.58477  3.61503
          0.02549  4.07794  4.80029  0.61958  0.77255  0.48576  0.95510
    757   2.11649  5.08223  2.53342  1.72368  4.45247  3.31003  3.72419  3.89491  2.57339  3.45876  4.27631  2.17026  3.83882  2.87555  3.05892  2.72076  3.01954  3.50841  5.65186  4.25667    974 - -
          2.68618  4.42225  2.77519  2.73123  3.46354  2.40513  3.72494  3.29354  2.67741  2.69355  4.24690  2.90347  2.73739  3.18146  2.89801  2.37887  2.77519  2.98518  4.58477  3.61503
          0.02549  4.07794  4.80029  0.61958  0.77255  0.48576  0.95510
    758   1.99258  4.35964  3.96468  3.54835  1.51352  3.63476  4.08947  2.67403  3.48061  2.32875  3.48282  3.73364  4.15861  3.73010  3.70869  3.02871  3.07072  2.52957  4.68427  3.21340    975 - -
          2.68618  4.42225  2.77519  2.73123  3.46354  2.40513  3.72494  3.29354  2.67741  2.69355  4.24690  2.90347  2.73739  3.18146  2.89801  2.37887  2.77519  2.98518  4.58477  3.61503
          0.02549  4.07794  4.80029  0.61958  0.77255  0.48576  0.95510
    759   1.47763  4.19841  3.50472  3.22323  4.33526  2.98142  4.28413  3.70171  3.27079  3.43684  4.27917  3.36019  3.73593  3.56222  3.57423  1.32752  2.75191  3.17126  5.69222  4.47551    976 - -
          2.68618  4.42225  2.77519  2.73123  3.46354  2.40513  3.72494  3.29354  2.67741  2.69355  4.24690  2.90347  2.73739  3.18146  2.89801  2.37887  2.77519  2.98518  4.58477  3.61503
          0.02549  4.07794  4.80029  0.61958  0.77255  0.48576  0.95510
    760   2.64453  4.66399  3.15923  2.62229  3.91932  3.46429  3.70488  3.28767  1.90134  2.93387  2.70907  3.09026  3.88211  2.89588  2.79301  2.21151  2.88805  3.00508  5.22140  3.94001    977 - -
          2.68618  4.42225  2.77519  2.73123  3.46354  2.40513  3.72494  3.29354  2.67741  2.69355  4.24690  2.90347  2.73739  3.18146  2.89801  2.37887  2.77519  2.98518  4.58477  3.61503
          0.02549  4.07794  4.80029  0.61958  0.77255  0.48576  0.95510
    761   2.59154  4.65567  2.77972  2.64522  4.48058  1.36934  4.03483  4.01237  2.96842  3.62463  4.47160  2.00699  3.83862  3.25519  3.37740  2.67665  3.00924  3.51564  5.74051  4.42289    978 - -
          2.68618  4.42225  2.77519  2.73123  3.46354  2.40513  3.72494  3.29354  2.67741  2.69355  4.24690  2.90347  2.73739  3.18146  2.89801  2.37887  2.77519  2.98518  4.58477  3.61503
          0.02549  4.07794  4.80029  0.61958  0.77255  0.48576  0.95510
    762   3.19394  4.56209  4.61795  4.24546  3.52065  4.28099  4.93984  0.85440  4.07762  2.06983  3.42937  4.46272  4.69689  4.40778  4.25137  3.80041  3.49127  1.87381  5.45059  4.20347    979 - -
          2.68618  4.42225  2.77519  2.73123  3.46354  2.40513  3.72494  3.29354  2.67741  2.69355  4.24690  2.90347  2.73739  3.18146  2.89801  2.37887  2.77519  2.98518  4.58477  3.61503
          0.02549  4.07794  4.80029  0.61958  0.77255  0.48576  0.95510
    763   2.25236  1.61777  3.95504  3.60370  4.02668  3.02066  4.38636  3.35001  3.49199  3.15564  4.04881  3.55266  3.77499  3.77611  3.70190  1.56051  2.74288  2.92567  5.46669  4.26441    980 - -
          2.68618  4.42225  2.77519  2.73123  3.46354  2.40513  3.72494  3.29354  2.67741  2.69355  4.24690  2.90347  2.73739  3.18146  2.89801  2.37887  2.77519  2.98518  4.58477  3.61503
          0.02549  4.07794  4.80029  0.61958  0.77255  0.48576  0.95510
    764   1.52783  4.29619  3.39363  3.10875  4.26356  3.07248  4.20980  3.58703  3.15569  3.32327  4.20947  3.33522  1.61335  3.47682  3.47575  2.53387  2.82429  3.13704  5.61947  4.39701    981 - -
          2.68618  4.42225  2.77519  2.73123  3.46354  2.40513  3.72494  3.29354  2.67741  2.69355  4.24690  2.90347  2.73739  3.18146  2.89801  2.37887  2.77519  2.98518  4.58477  3.61503
          0.02549  4.07794  4.80029  0.61958  0.77255  0.48576  0.95510
    765   3.55696  4.96215  4.14792  3.92008  2.33109  4.07447  3.73411  3.53907  3.77201  2.93874  4.19347  3.98557  4.54549  4.02777  3.91162  3.67136  3.84575  3.41990  3.98124  0.68226    982 - -
          2.68618  4.42225  2.77519  2.73123  3.46354  2.40513  3.72494  3.29354  2.67741  2.69355  4.24690  2.90347  2.73739  3.18146  2.89801  2.37887  2.77519  2.98518  4.58477  3.61503
          0.02549  4.07794  4.80029  0.61958  0.77255  0.48576  0.95510
    766   2.50906  2.72173  3.30682  2.79364  3.89881  3.32514  3.83715  3.26682  2.08382  2.95091  3.81166  3.18639  3.84440  3.06470  3.00225  1.92619  2.82677  2.94887  5.24191  3.98291    983 - -
          2.68618  4.42225  2.77519  2.73123  3.46354  2.40513  3.72494  3.29354  2.67741  2.69355  4.24690  2.90347  2.73739  3.18146  2.89801  2.37887  2.77519  2.98518  4.58477  3.61503
          0.02549  4.07794  4.80029  0.61958  0.77255  0.48576  0.95510
    767   2.94078  4.69093  3.65625  3.58416  4.71339  0.47240  4.68732  4.36748  3.79310  3.99429  4.97507  3.82122  4.08834  4.10134  4.00221  3.11934  3.43800  3.85609  5.74961  4.82384    984 - -
          2.68618  4.42225  2.77519  2.73123  3.46354  2.40513  3.72494  3.29354  2.67741  2.69355  4.24690  2.90347  2.73739  3.18146  2.89801  2.37887  2.77519  2.98518  4.58477  3.61503
          0.02549  4.07794  4.80029  0.61958  0.77255  0.48576  0.95510
    768   1.41901  4.78715  1.94816  2.47331  4.38933  3.22517  3.90108  3.74122  2.84719  3.43351  4.29728  2.96790  3.84268  3.09235  3.32633  2.69779  3.00332  3.35064  5.67822  4.32343    985 - -
          2.68618  4.42225  2.77519  2.73123  3.46354  2.40513  3.72494  3.29354  2.67741  2.69355  4.24690  2.90347  2.73739  3.18146  2.89801  2.37887  2.77519  2.98518  4.58477  3.61503
          0.02549  4.07794  4.80029  0.61958  0.77255  0.48576  0.95510
    769   2.47909  4.55601  2.97957  2.64022  4.26761  3.18360  3.88425  3.69355  2.73951  3.32300  4.14444  1.99762  3.78760  3.07197  3.15612  1.96488  2.10329  3.26182  5.54540  4.23770    986 - -
          2.68618  4.42225  2.77519  2.73123  3.46354  2.40513  3.72494  3.29354  2.67741  2.69355  4.24690  2.90347  2.73739  3.18146  2.89801  2.37887  2.77519  2.98518  4.58477  3.61503
          0.02549  4.07794  4.80029  0.61958  0.77255  0.48576  0.95510
    770   3.27834  4.58513  4.90280  4.38089  3.27233  4.58336  4.97010  1.27700  4.21670  1.26519  3.08974  4.62150  4.80974  4.40971  4.36096  3.96250  3.51914  1.93772  5.32647  4.17861    987 - -
          2.68638  4.42245  2.77380  2.73143  3.46268  2.40496  3.72514  3.29374  2.67760  2.69375  4.24709  2.90366  2.73759  3.18166  2.89820  2.37906  2.77486  2.98538  4.58497  3.61523
          0.25676  1.52226  4.80029  1.54254  0.24059  0.48576  0.95510
    771   2.94078  4.69093  3.65625  3.58416  4.71339  0.47240  4.68732  4.36748  3.79310  3.99429  4.97507  3.82122  4.08834  4.10134  4.00221  3.11934  3.43800  3.85609  5.74961  4.82384    994 - -
          2.68618  4.42225  2.77519  2.73123  3.46354  2.40513  3.72494  3.29354  2.67741  2.69355  4.24690  2.90347  2.73739  3.18146  2.89801  2.37887  2.77519  2.98518  4.58477  3.61503
          0.02549  4.07794  4.80029  0.61958  0.77255  0.48576  0.95510
    772   1.81563  4.81416  1.99213  2.41665  4.43616  2.25826  3.83494  3.87284  2.75169  3.47258  4.29162  2.92004  3.80924  3.00581  3.24448  2.64775  2.95661  3.44029  5.68225  4.31540    995 - -
          2.68618  4.42225  2.77519  2.73123  3.46354  2.40513  3.72494  3.29354  2.67741  2.69355  4.24690  2.90347  2.73739  3.18146  2.89801  2.37887  2.77519  2.98518  4.58477  3.61503
          0.02549  4.07794  4.80029  0.61958  0.77255  0.48576  0.95510
    773   2.77638  5.23262  2.06980  2.28075  4.55563  3.36198  3.65232  4.02639  1.82240  3.51772  4.30933  2.83325  3.84045  2.18192  2.84641  2.72202  3.01739  3.62026  5.65606  4.25717    996 - -
          2.68618  4.42225  2.77519  2.73123  3.46354  2.40513  3.72494  3.29354  2.67741  2.69355  4.24690  2.90347  2.73739  3.18146  2.89801  2.37887  2.77519  2.98518  4.58477  3.61503
          0.02549  4.07794  4.80029  0.61958  0.77255  0.48576  0.95510
    774   2.84224  5.07896  2.50284  1.58620  4.58538  1.61636  3.87619  4.05430  2.78522  3.62904  4.48640  2.91529  3.89499  3.05889  3.25620  2.82998  3.16306  3.64872  5.77434  4.41764    997 - -
          2.68618  4.42225  2.77519  2.73123  3.46354  2.40513  3.72494  3.29354  2.67741  2.69355  4.24690  2.90347  2.73739  3.18146  2.89801  2.37887  2.77519  2.98518  4.58477  3.61503
          0.02549  4.07794  4.80029  0.61958  0.77255  0.48576  0.95510
    775   3.14440  5.28303  2.59445  0.76478  4.65738  3.41771  4.02885  4.15306  2.93654  3.73923  4.70942  3.06970  4.03363  3.24353  3.36296  3.10884  3.45190  3.81759  5.79002  4.51871    998 - -
          2.68618  4.42225  2.77519  2.73123  3.46354  2.40513  3.72494  3.29354  2.67741  2.69355  4.24690  2.90347  2.73739  3.18146  2.89801  2.37887  2.77519  2.98518  4.58477  3.61503
          0.02549  4.07794  4.80029  0.61958  0.77255  0.48576  0.95510
    776   3.27834  4.58513  4.90280  4.38089  3.27233  4.58336  4.97010  1.27700  4.21670  1.26519  3.08974  4.62150  4.80974  4.40971  4.36096  3.96250  3.51914  1.93772  5.32647  4.17861    999 - -
          2.68618  4.42225  2.77519  2.73123  3.46354  2.40513  3.72494  3.29354  2.67741  2.69355  4.24690  2.90347  2.73739  3.18146  2.89801  2.37887  2.77519  2.98518  4.58477  3.61503
          0.02549  4.07794  4.80029  0.61958  0.77255  0.48576  0.95510
    777   3.22358  5.36826  0.66277  2.48702  4.77599  3.37828  4.12990  4.41376  3.25563  3.98721  4.97451  3.05195  4.04598  3.37267  3.79620  3.16595  3.56814  4.03255  5.90323  4.62101   1000 - -
          2.68618  4.42225  2.77519  2.73123  3.46354  2.40513  3.72494  3.29354  2.67741  2.69355  4.24690  2.90347  2.73739  3.18146  2.89801  2.37887  2.77519  2.98518  4.58477  3.61503
          0.02549  4.07794  4.80029  0.61958  0.77255  0.48576  0.95510
    778   3.24563  5.01812  3.35067  3.13590  3.44816  3.63799  0.77402  3.98058  2.97424  3.44646  4.50924  3.53501  4.20414  3.50616  3.22519  3.31586  3.55797  3.71199  4.90935  3.39420   1001 - -
          2.68618  4.42225  2.77519  2.73123  3.46354  2.40513  3.72494  3.29354  2.67741  2.69355  4.24690  2.90347  2.73739  3.18146  2.89801  2.37887  2.77519  2.98518  4.58477  3.61503
          0.02549  4.07794  4.80029  0.61958  0.77255  0.48576  0.95510
    779   3.19394  4.56209  4.61795  4.24546  3.52065  4.28099  4.93984  0.85440  4.07762  2.06983  3.42937  4.46272  4.69689  4.40778  4.25137  3.80041  3.49127  1.87381  5.45059  4.20347   1002 - -
          2.68618  4.42225  2.77519  2.73123  3.46354  2.40513  3.72494  3.29354  2.67741  2.69355  4.24690  2.90347  2.73739  3.18146  2.89801  2.37887  2.77519  2.98518  4.58477  3.61503
          0.02549  4.07794  4.80029  0.61958  0.77255  0.48576  0.95510
    780   2.91943  4.34190  4.34824  3.79109  2.97609  4.04734  4.20376  1.71670  3.64108  1.58843  3.14473  3.99480  4.36636  3.85490  3.81221  3.35651  3.15011  2.24072  4.69820  2.37155   1003 - -
          2.68618  4.42225  2.77519  2.73123  3.46354  2.40513  3.72494  3.29354  2.67741  2.69355  4.24690  2.90347  2.73739  3.18146  2.89801  2.37887  2.77519  2.98518  4.58477  3.61503
          0.02549  4.07794  4.80029  0.61958  0.77255  0.48576  0.95510
    781   3.04738  4.76532  3.67755  3.54971  4.51943  3.44144  4.60627  4.12282  3.62562  3.72522  4.78695  3.83351  0.52106  4.00801  3.84380  3.22234  3.50600  3.74384  5.64473  4.64438   1004 - -
          2.68618  4.42225  2.77519  2.73123  3.46354  2.40513  3.72494  3.29354  2.67741  2.69355  4.24690  2.90347  2.73739  3.18146  2.89801  2.37887  2.77519  2.98518  4.58477  3.61503
          0.02549  4.07794  4.80029  0.61958  0.77255  0.48576  0.95510
    782   3.25118  5.06649  3.76414  3.23815  4.47390  3.69345  3.99344  4.03400  2.34774  3.51272  4.51164  3.58000  4.18975  3.20715  0.70548  3.32799  3.50550  3.75007  5.47580  4.36108   1005 - -
          2.68618  4.42225  2.77519  2.73123  3.46354  2.40513  3.72494  3.29354  2.67741  2.69355  4.24690  2.90347  2.73739  3.18146  2.89801  2.37887  2.77519  2.98518  4.58477  3.61503
          0.02549  4.07794  4.80029  0.61958  0.77255  0.48576  0.95510
    783   2.42820  4.34873  3.39841  3.22878  4.28801  3.07546  4.33036  3.84096  3.31665  3.54693  4.45880  3.41677  3.83227  3.65054  3.59279  0.81855  2.92463  3.33030  5.64482  4.37406   1006 - -
          2.68618  4.42225  2.77519  2.73123  3.46354  2.40513  3.72494  3.29354  2.67741  2.69355  4.24690  2.90347  2.73739  3.18146  2.89801  2.37887  2.77519  2.98518  4.58477  3.61503
          0.02549  4.07794  4.80029  0.61958  0.77255  0.48576  0.95510
    784   2.91180  4.70360  3.44915  3.00171  3.09425  3.68847  1.68622  3.15639  2.73704  1.99259  3.75406  3.38780  4.11598  3.22741  3.02085  3.04612  3.15871  2.98401  4.65793  3.12743   1007 - -
          2.68618  4.42225  2.77519  2.73123  3.46354  2.40513  3.72494  3.29354  2.67741  2.69355  4.24690  2.90347  2.73739  3.18146  2.89801  2.37887  2.77519  2.98518  4.58477  3.61503
          0.25676  4.07794  1.56302  0.61958  0.77255  0.48576  0.95510
    785   2.21974  4.15359  3.27577  2.97279  4.08369  2.94679  4.05192  3.40930  2.98057  3.16667  4.03976  3.19645  3.65845  3.32017  3.29493  1.69282  1.82077  2.96679  5.45298  4.21032   1008 - -
          2.68618  4.42225  2.77519  2.73123  3.46354  2.40513  3.72494  3.29354  2.67741  2.69355  4.24690  2.90347  2.73739  3.18146  2.89801  2.37887  2.77519  2.98518  4.58477  3.61503
          0.03202  3.85320  4.57555  0.61958  0.77255  0.68929  0.69702
    786   2.77624  4.64880  3.30426  2.79775  3.71462  3.55156  3.74249  2.98914  1.81430  1.97003  3.68220  3.21820  3.96923  2.96852  2.60888  2.90479  3.01052  2.80560  5.11863  3.84218   1009 - -
          2.68618  4.42225  2.77519  2.73123  3.46354  2.40513  3.72494  3.29354  2.67741  2.69355  4.24690  2.90347  2.73739  3.18146  2.89801  2.37887  2.77519  2.98518  4.58477  3.61503
          0.03202  3.85320  4.57555  0.61958  0.77255  0.37676  1.15863
    787   3.17153  5.13261  3.36045  2.94959  4.56639  3.63318  3.89002  4.00989  0.78775  3.53249  4.48751  3.36318  4.12283  3.07319  2.49292  3.20280  3.41178  3.70779  5.53995  4.38465   1010 - -
          2.68618  4.42225  2.77519  2.73123  3.46354  2.40513  3.72494  3.29354  2.67741  2.69355  4.24690  2.90347  2.73739  3.18146  2.89801  2.37887  2.77519  2.98518  4.58477  3.61503
          0.02549  4.07794  4.80029  0.61958  0.77255  0.48576  0.95510
    788   2.72009  4.73294  3.20139  2.64502  3.88860  3.53190  2.65045  2.50089  1.83799  2.94581  3.82038  3.11121  3.92103  2.87472  2.67069  2.79825  2.94049  3.04206  5.18241  3.88542   1011 - -
          2.68618  4.42225  2.77519  2.73123  3.46354  2.40513  3.72494  3.29354  2.67741  2.69355  4.24690  2.90347  2.73739  3.18146  2.89801  2.37887  2.77519  2.98518  4.58477  3.61503
          0.02549  4.07794  4.80029  0.61958  0.77255  0.48576  0.95510
    789   3.72496  4.94556  4.67965  4.38235  1.43784  4.44893  3.49649  3.41196  4.22624  2.73034  4.00565  4.11708  4.75670  4.18218  4.25185  3.82307  3.94653  3.33800  3.63069  0.97025   1012 - -
          2.68618  4.42225  2.77519  2.73123  3.46354  2.40513  3.72494  3.29354  2.67741  2.69355  4.24690  2.90347  2.73739  3.18146  2.89801  2.37887  2.77519  2.98518  4.58477  3.61503
          0.02549  4.07794  4.80029  0.61958  0.77255  0.48576  0.95510
    790   2.94078  4.69093  3.65625  3.58416  4.71339  0.47240  4.68732  4.36748  3.79310  3.99429  4.97507  3.82122  4.08834  4.10134  4.00221  3.11934  3.43800  3.85609  5.74961  4.82384   1013 - -
          2.68618  4.42225  2.77519  2.73123  3.46354  2.40513  3.72494  3.29354  2.67741  2.69355  4.24690  2.90347  2.73739  3.18146  2.89801  2.37887  2.77519  2.98518  4.58477  3.61503
          0.02549  4.07794  4.80029  0.61958  0.77255  0.48576  0.95510
    791   2.54688  4.27984  3.84943  3.42325  3.78207  3.41743  4.31847  2.51844  3.32379  2.62616  3.70193  3.62909  4.03078  3.65914  3.60031  2.82643  1.49924  1.76645  5.36682  4.14127   1014 - -
          2.68618  4.42225  2.77519  2.73123  3.46354  2.40513  3.72494  3.29354  2.67741  2.69355  4.24690  2.90347  2.73739  3.18146  2.89801  2.37887  2.77519  2.98518  4.58477  3.61503
          0.02549  4.07794  4.80029  0.61958  0.77255  0.48576  0.95510
    792   3.18938  4.48806  4.90579  4.36600  3.37559  4.54362  4.97491  1.51764  4.25064  1.36929  3.17135  4.59026  4.78184  4.42948  4.40344  3.90404  3.43044  1.46156  5.38037  4.24781   1015 - -
          2.68618  4.42225  2.77519  2.73123  3.46354  2.40513  3.72494  3.29354  2.67741  2.69355  4.24690  2.90347  2.73739  3.18146  2.89801  2.37887  2.77519  2.98518  4.58477  3.61503
          0.25676  4.07794  1.56302  0.61958  0.77255  0.48576  0.95510
    793   3.23414  4.64164  4.21225  3.92325  1.04378  3.92808  3.86920  2.76040  3.83081  2.13499  3.49353  3.99760  4.38724  4.00415  3.95529  3.50495  3.53534  2.74965  4.12430  2.49386   1016 - -
          2.68618  4.42225  2.77519  2.73123  3.46354  2.40513  3.72494  3.29354  2.67741  2.69355  4.24690  2.90347  2.73739  3.18146  2.89801  2.37887  2.77519  2.98518  4.58477  3.61503
          0.03202  3.85320  4.57555  0.61958  0.77255  0.37676  1.15863
    794   2.90764  4.90254  2.84351  2.75229  4.29987  3.33300  4.10705  4.05992  3.03103  3.68457  4.64231  0.83979  3.99709  3.38421  3.38923  2.96951  3.29876  3.66098  5.58233  4.23659   1017 - -
          2.68618  4.42225  2.77519  2.73123  3.46354  2.40513  3.72494  3.29354  2.67741  2.69355  4.24690  2.90347  2.73739  3.18146  2.89801  2.37887  2.77519  2.98518  4.58477  3.61503
          0.02549  4.07794  4.80029  0.61958  0.77255  0.48576  0.95510
    795   2.68791  4.99858  1.82572  2.31709  4.48444  3.25780  3.76101  3.95562  2.65205  3.51009  4.31851  2.85314  2.50952  2.91501  3.16167  2.05809  2.99244  3.53147  5.69444  4.29275   1018 - -
          2.68618  4.42225  2.77519  2.73123  3.46354  2.40513  3.72494  3.29354  2.67741  2.69355  4.24690  2.90347  2.73739  3.18146  2.89801  2.37887  2.77519  2.98518  4.58477  3.61503
          0.02549  4.07794  4.80029  0.61958  0.77255  0.48576  0.95510
    796   3.14440  5.28303  2.59445  0.76478  4.65738  3.41771  4.02885  4.15306  2.93654  3.73923  4.70942  3.06970  4.03363  3.24353  3.36296  3.10884  3.45190  3.81759  5.79002  4.51871   1019 - -
          2.68618  4.42225  2.77519  2.73123  3.46354  2.40513  3.72494  3.29354  2.67741  2.69355  4.24690  2.90347  2.73739  3.18146  2.89801  2.37887  2.77519  2.98518  4.58477  3.61503
          0.02549  4.07794  4.80029  0.61958  0.77255  0.48576  0.95510
    797   1.62404  4.20333  3.61815  3.20516  3.94247  2.15271  4.16690  3.11075  3.18357  2.97980  3.88103  3.40392  3.81765  3.47743  3.49519  2.55954  2.77326  1.99832  5.37495  4.15942   1020 - -
          2.68618  4.42225  2.77519  2.73123  3.46354  2.40513  3.72494  3.29354  2.67741  2.69355  4.24690  2.90347  2.73739  3.18146  2.89801  2.37887  2.77519  2.98518  4.58477  3.61503
          0.02549  4.07794  4.80029  0.61958  0.77255  0.48576  0.95510
    798   2.90764  4.90254  2.84351  2.75229  4.29987  3.33300  4.10705  4.05992  3.03103  3.68457  4.64231  0.83979  3.99709  3.38421  3.38923  2.96951  3.29876  3.66098  5.58233  4.23659   1021 - -
          2.68618  4.42225  2.77519  2.73123  3.46354  2.40513  3.72494  3.29354  2.67741  2.69355  4.24690  2.90347  2.73739  3.18146  2.89801  2.37887  2.77519  2.98518  4.58477  3.61503
          0.02549  4.07794  4.80029  0.61958  0.77255  0.48576  0.95510
    799   3.39328  4.79737  4.51863  4.16417  3.22639  4.24088  4.75588  2.44644  3.92999  0.65799  3.19361  4.41970  4.64393  4.24868  4.07048  3.84300  3.67987  2.53623  5.17523  3.94440   1022 - -
          2.68618  4.42225  2.77519  2.73123  3.46354  2.40513  3.72494  3.29354  2.67741  2.69355  4.24690  2.90347  2.73739  3.18146  2.89801  2.37887  2.77519  2.98518  4.58477  3.61503
          0.02549  4.07794  4.80029  0.61958  0.77255  0.48576  0.95510
    800   3.19394  4.56209  4.61795  4.24546  3.52065  4.28099  4.93984  0.85440  4.07762  2.06983  3.42937  4.46272  4.69689  4.40778  4.25137  3.80041  3.49127  1.87381  5.45059  4.20347   1023 - -
          2.68618  4.42225  2.77519  2.73123  3.46354  2.40513  3.72494  3.29354  2.67741  2.69355  4.24690  2.90347  2.73739  3.18146  2.89801  2.37887  2.77519  2.98518  4.58477  3.61503
          0.02549  4.07794  4.80029  0.61958  0.77255  0.48576  0.95510
    801   2.79283  2.17045  4.07169  3.59250  2.77687  3.70483  3.89553  2.81158  3.42463  2.52116  3.55437  3.73713  4.17615  3.69444  3.61950  3.08080  3.08701  2.62303  4.38520  1.59062   1024 - -
          2.68618  4.42225  2.77519  2.73123  3.46354  2.40513  3.72494  3.29354  2.67741  2.69355  4.24690  2.90347  2.73739  3.18146  2.89801  2.37887  2.77519  2.98518  4.58477  3.61503
          0.02549  4.07794  4.80029  0.61958  0.77255  0.48576  0.95510
    802   2.71566  2.47258  4.48149  4.01263  3.61388  3.74305  4.62812  2.07535  3.86643  2.39364  3.53157  4.07096  4.29436  4.12866  4.03856  3.15930  3.06768  1.14631  5.31692  4.10229   1025 - -
          2.68618  4.42225  2.77519  2.73123  3.46354  2.40513  3.72494  3.29354  2.67741  2.69355  4.24690  2.90347  2.73739  3.18146  2.89801  2.37887  2.77519  2.98518  4.58477  3.61503
          0.01723  4.06968        *  0.61958  0.77255  0.00000        *
//
