# Supplementary material for: MacSyFinder: A Program to Mine Genomes for Molecular Systems with an Application to CRISPR-Cas Systems
Source: PLoS One. 2014 Oct 17;9(10):e110726. doi: 10.1371/journal.pone.0110726 (PMC4201578; doi:10.1371/journal.pone.0110726)
Supplement: Data S2 — The Cas-Finder: models and profiles (compressed tarball archive). (ZIP) [file pone.0110726.s011.zip › Cas-Finder_macsyfinder/CASprofiles/casRa_TypeIA.hmm]

HMMER3/b [3.0 | March 2010]
NAME  TIGR01884
ACC   TIGR01884
DESC  cas_HTH: CRISPR locus-related DNA-binding protein
LENG  202
ALPH  amino
RF    no
CS    no
MAP   yes
DATE  Sun Apr 11 22:13:16 2010
NSEQ  9
EFFN  3.062988
CKSUM 2380414015
GA    60.20 60.20;
TC    60.20 60.20;
NC    42.05 42.05;
STATS LOCAL MSV      -10.3888  0.70524
STATS LOCAL VITERBI  -11.0583  0.70524
STATS LOCAL FORWARD   -5.2314  0.70524
HMM          A        C        D        E        F        G        H        I        K        L        M        N        P        Q        R        S        T        V        W        Y   
            m->m     m->i     m->d     i->m     i->i     d->m     d->d
  COMPO   2.57331  4.70010  3.09246  2.56063  3.53376  2.89001  3.96047  2.59122  2.57731  2.29014  3.62238  3.14559  3.62018  3.23353  2.88645  2.71403  2.81748  2.46114  5.15549  3.60701
          2.68618  4.42225  2.77519  2.73123  3.46354  2.40513  3.72494  3.29354  2.67741  2.69355  4.24690  2.90347  2.73739  3.18146  2.89801  2.37887  2.77519  2.98518  4.58477  3.61503
          0.01065  4.94323  5.66558  0.61958  0.77255  0.00000        *
      1   2.39227  4.48916  3.96087  3.38803  3.61438  3.90471  4.18183  2.38070  3.31761  2.23309  3.60076  3.73185  4.28224  3.59627  2.27258  2.15024  2.49190  2.08248  5.09064  3.87595      1 - -
          2.68618  4.42225  2.77519  2.73123  3.46354  2.40513  3.72494  3.29354  2.67741  2.69355  4.24690  2.90347  2.73739  3.18146  2.89801  2.37887  2.77519  2.98518  4.58477  3.61503
          0.01065  4.94323  5.66558  0.61958  0.77255  0.48576  0.95510
      2   2.38331  4.47236  4.88852  4.29712  3.43620  4.26526  4.57171  1.66480  4.11835  1.50643  3.45619  4.36764  4.60901  4.27119  4.18471  3.57890  3.32466  2.52071  5.06319  1.84886      2 - -
          2.68618  4.42225  2.77519  2.73123  3.46354  2.40513  3.72494  3.29354  2.67741  2.69355  4.24690  2.90347  2.73739  3.18146  2.89801  2.37887  2.77519  2.98518  4.58477  3.61503
          0.01065  4.94323  5.66558  0.61958  0.77255  0.48576  0.95510
      3   2.45954  4.50389  5.12555  4.52693  2.55999  4.38885  4.74408  1.53579  4.33456  1.77827  2.52364  4.54530  4.71616  4.45493  4.35363  3.71249  3.39505  1.68458  5.19185  4.03417      3 - -
          2.68618  4.42225  2.77519  2.73123  3.46354  2.40513  3.72494  3.29354  2.67741  2.69355  4.24690  2.90347  2.73739  3.18146  2.89801  2.37887  2.77519  2.98518  4.58477  3.61503
          0.01065  4.94323  5.66558  0.61958  0.77255  0.48576  0.95510
      4   1.59591  4.54794  2.77378  3.47463  1.90367  3.93318  4.28286  2.93859  3.43580  2.75471  3.68892  3.80650  4.34527  3.70429  3.73249  3.22372  3.18227  1.91623  5.18159  3.94802      4 - -
          2.68618  4.42225  2.77519  2.73123  3.46354  2.40513  3.72494  3.29354  2.67741  2.69355  4.24690  2.90347  2.73739  3.18146  2.89801  2.37887  2.77519  2.98518  4.58477  3.61503
          0.01065  4.94323  5.66558  0.61958  0.77255  0.48576  0.95510
      5   2.85646  4.79669  4.26689  4.03425  5.16700  2.33410  5.07245  4.61172  4.11390  4.28776  5.08928  4.06851  2.47770  4.36596  4.38604  3.04557  0.60114  3.95386  6.49143  5.32675      5 - -
          2.68618  4.42225  2.77519  2.73123  3.46354  2.40513  3.72494  3.29354  2.67741  2.69355  4.24690  2.90347  2.73739  3.18146  2.89801  2.37887  2.77519  2.98518  4.58477  3.61503
          0.01065  4.94323  5.66558  0.61958  0.77255  0.48576  0.95510
      6   3.14367  4.49949  5.03648  4.44056  2.54013  4.35467  4.70301  2.54900  4.25934  1.98451  2.54183  4.48852  4.68679  4.39417  4.30221  3.67438  2.49311  1.07845  5.17488  4.01172      6 - -
          2.68618  4.42225  2.77519  2.73123  3.46354  2.40513  3.72494  3.29354  2.67741  2.69355  4.24690  2.90347  2.73739  3.18146  2.89801  2.37887  2.77519  2.98518  4.58477  3.61503
          0.01065  4.94323  5.66558  0.61958  0.77255  0.48576  0.95510
      7   3.48272  5.27323  4.57105  4.43345  4.92291  0.36474  5.35801  4.42274  4.44760  2.28867  5.15950  4.55039  4.82387  4.79584  4.63701  3.69371  3.97369  4.08620  6.33479  5.13293      7 - -
          2.68618  4.42225  2.77519  2.73123  3.46354  2.40513  3.72494  3.29354  2.67741  2.69355  4.24690  2.90347  2.73739  3.18146  2.89801  2.37887  2.77519  2.98518  4.58477  3.61503
          0.01065  4.94323  5.66558  0.61958  0.77255  0.48576  0.95510
      8   4.12597  5.32654  5.56543  5.22783  0.71994  5.05672  4.25786  1.85627  5.02432  2.93867  4.21678  4.86339  5.33444  4.90435  4.94574  4.41902  4.34360  3.49626  4.38179  1.98733      8 - -
          2.68618  4.42225  2.77519  2.73123  3.46354  2.40513  3.72494  3.29354  2.67741  2.69355  4.24690  2.90347  2.73739  3.18146  2.89801  2.37887  2.77519  2.98518  4.58477  3.61503
          0.01065  4.94323  5.66558  0.61958  0.77255  0.48576  0.95510
      9   3.00864  5.51126  1.77616  2.58318  4.84622  3.67004  2.30069  4.33456  2.74308  3.82099  4.57993  1.90136  4.12391  3.06272  3.25273  2.35677  2.53262  3.90248  5.96248  4.53767      9 - -
          2.68618  4.42225  2.77519  2.73123  3.46354  2.40513  3.72494  3.29354  2.67741  2.69355  4.24690  2.90347  2.73739  3.18146  2.89801  2.37887  2.77519  2.98518  4.58477  3.61503
          0.01065  4.94323  5.66558  0.61958  0.77255  0.48576  0.95510
     10   2.05993  5.10696  3.22590  1.54861  4.37079  3.69819  3.95152  3.79286  2.76014  3.39860  4.21468  3.24861  4.11755  3.10533  3.22245  2.93838  2.09653  3.46257  5.63591  2.61670     10 - -
          2.68618  4.42225  2.77519  2.73123  3.46354  2.40513  3.72494  3.29354  2.67741  2.69355  4.24690  2.90347  2.73739  3.18146  2.89801  2.37887  2.77519  2.98518  4.58477  3.61503
          0.01065  4.94323  5.66558  0.61958  0.77255  0.48576  0.95510
     11   2.85527  5.35409  2.58550  2.19616  4.69429  3.62932  3.81755  2.98924  1.94617  3.65712  4.39622  2.51838  4.02333  2.91566  2.54542  2.18967  2.52710  3.74215  5.78946  4.38161     11 - -
          2.68618  4.42225  2.77519  2.73123  3.46354  2.40513  3.72494  3.29354  2.67741  2.69355  4.24690  2.90347  2.73739  3.18146  2.89801  2.37887  2.77519  2.98518  4.58477  3.61503
          0.01065  4.94323  5.66558  0.61958  0.77255  0.48576  0.95510
     12   3.56151  5.00599  4.70846  4.20218  1.26489  4.51157  2.56564  3.51456  4.04320  2.32520  4.13335  4.29719  4.85528  4.23390  2.25935  3.81136  3.78597  3.33851  4.45338  1.72897     12 - -
          2.68618  4.42225  2.77519  2.73123  3.46354  2.40513  3.72494  3.29354  2.67741  2.69355  4.24690  2.90347  2.73739  3.18146  2.89801  2.37887  2.77519  2.98518  4.58477  3.61503
          0.01065  4.94323  5.66558  0.61958  0.77255  0.48576  0.95510
     13   2.38241  2.98690  4.60978  4.01360  3.42206  4.03265  4.36782  1.65349  3.85243  2.09555  3.43834  4.11533  2.58162  4.03175  3.95141  2.55124  3.12993  2.14140  4.94733  3.76429     13 - -
          2.68618  4.42225  2.77519  2.73123  3.46354  2.40513  3.72494  3.29354  2.67741  2.69355  4.24690  2.90347  2.73739  3.18146  2.89801  2.37887  2.77519  2.98518  4.58477  3.61503
          0.01065  4.94323  5.66558  0.61958  0.77255  0.48576  0.95510
     14   2.98249  4.34982  4.92378  4.31852  2.49535  4.15124  4.42941  1.61679  4.10785  2.01575  3.41288  4.29932  4.50533  4.22725  4.11559  3.46497  3.21378  1.85365  2.58908  2.72135     14 - -
          2.68618  4.42225  2.77519  2.73123  3.46354  2.40513  3.72494  3.29354  2.67741  2.69355  4.24690  2.90347  2.73739  3.18146  2.89801  2.37887  2.77519  2.98518  4.58477  3.61503
          0.01065  4.94323  5.66558  0.61958  0.77255  0.48576  0.95510
     15   3.35467  5.85088  2.22316  2.11868  5.20736  3.82180  4.15055  4.68518  2.86614  4.13678  4.94593  3.28566  4.34040  3.28453  0.85725  3.27347  3.59908  4.26373  6.23847  4.83984     15 - -
          2.68618  4.42225  2.77519  2.73123  3.46354  2.40513  3.72494  3.29354  2.67741  2.69355  4.24690  2.90347  2.73739  3.18146  2.89801  2.37887  2.77519  2.98518  4.58477  3.61503
          0.01065  4.94323  5.66558  0.61958  0.77255  0.48576  0.95510
     16   1.34819  5.10447  3.36398  2.79613  4.37138  3.75089  3.94000  3.77668  2.20439  2.61444  4.19573  3.29883  2.88821  3.09262  2.50802  2.97459  3.16557  3.45687  5.60711  4.29466     16 - -
          2.68618  4.42225  2.77519  2.73123  3.46354  2.40513  3.72494  3.29354  2.67741  2.69355  4.24690  2.90347  2.73739  3.18146  2.89801  2.37887  2.77519  2.98518  4.58477  3.61503
          0.01065  4.94323  5.66558  0.61958  0.77255  0.48576  0.95510
     17   3.24574  4.59382  5.05480  4.48344  3.70794  4.49599  4.88011  1.69390  4.33036  1.31027  3.62866  2.78836  4.82430  4.51239  4.42868  3.82322  3.48467  1.45915  5.39342  4.21487     17 - -
          2.68618  4.42225  2.77519  2.73123  3.46354  2.40513  3.72494  3.29354  2.67741  2.69355  4.24690  2.90347  2.73739  3.18146  2.89801  2.37887  2.77519  2.98518  4.58477  3.61503
          0.01065  4.94323  5.66558  0.61958  0.77255  0.48576  0.95510
     18   1.88367  4.51203  3.90646  3.33676  3.64502  2.79238  4.16533  2.99444  3.27520  2.29619  2.24235  2.74736  4.26643  3.55863  3.58798  3.14317  2.49064  2.33249  5.11354  3.89459     18 - -
          2.68618  4.42225  2.77519  2.73123  3.46354  2.40513  3.72494  3.29354  2.67741  2.69355  4.24690  2.90347  2.73739  3.18146  2.89801  2.37887  2.77519  2.98518  4.58477  3.61503
          0.01065  4.94323  5.66558  0.61958  0.77255  0.48576  0.95510
     19   2.87149  5.34075  3.12604  1.93004  3.09871  3.64517  3.83146  4.14591  2.17613  3.63800  4.38648  2.58025  4.03947  2.93381  2.16915  1.94430  3.10188  3.72481  5.77884  4.38140     19 - -
          2.68621  4.42228  2.77523  2.73126  3.46357  2.40516  3.72498  3.29265  2.67744  2.69358  4.24693  2.90350  2.73743  3.18150  2.89804  2.37890  2.77523  2.98522  4.58480  3.61506
          0.10384  2.35213  5.66558  0.23675  1.55680  0.48576  0.95510
     20   2.87619  3.01038  3.73417  3.16594  3.75504  3.84598  2.97569  1.72706  3.10134  2.82728  3.71770  2.70673  4.22773  3.42035  2.67356  3.09176  2.14146  2.88863  5.19330  3.95719     21 - -
          2.68618  4.42225  2.77519  2.73123  3.46354  2.40513  3.72494  3.29354  2.67741  2.69355  4.24690  2.90347  2.73739  3.18146  2.89801  2.37887  2.77519  2.98518  4.58477  3.61503
          0.01065  4.94323  5.66558  0.61958  0.77255  0.48576  0.95510
     21   2.88094  5.16585  3.20037  2.67807  4.47400  1.65105  3.91174  2.84005  2.69289  3.47972  4.27226  2.60251  2.98201  2.46041  3.16468  2.37571  3.12396  3.54809  5.68929  4.33224     22 - -
          2.68618  4.42225  2.77519  2.73123  3.46354  2.40513  3.72494  3.29354  2.67741  2.69355  4.24690  2.90347  2.73739  3.18146  2.89801  2.37887  2.77519  2.98518  4.58477  3.61503
          0.01065  4.94323  5.66558  0.61958  0.77255  0.48576  0.95510
     22   2.01142  4.50217  4.91938  4.34111  3.66683  4.34838  4.73243  1.48749  4.19131  1.91187  3.62079  4.44556  4.69914  4.37730  4.29478  3.66875  2.03663  1.91638  5.28164  4.09594     23 - -
          2.68618  4.42225  2.77519  2.73123  3.46354  2.40513  3.72494  3.29354  2.67741  2.69355  4.24690  2.90347  2.73739  3.18146  2.89801  2.37887  2.77519  2.98518  4.58477  3.61503
          0.01065  4.94323  5.66558  0.61958  0.77255  0.48576  0.95510
     23   2.89688  5.40867  2.48686  2.02314  4.75573  2.84221  3.84283  4.24079  1.71402  3.71148  4.45142  3.11263  4.04982  2.07281  2.52995  2.85562  3.12837  3.80092  5.83566  4.42608     24 - -
          2.68618  4.42225  2.77519  2.73123  3.46354  2.40513  3.72494  3.29354  2.67741  2.69355  4.24690  2.90347  2.73739  3.18146  2.89801  2.37887  2.77519  2.98518  4.58477  3.61503
          0.01065  4.94323  5.66558  0.61958  0.77255  0.48576  0.95510
     24   2.87251  5.36713  2.15520  1.73815  3.10265  3.63613  3.83184  4.18547  2.19389  3.66847  4.41095  3.10571  2.64024  2.93199  2.55052  2.83634  3.10439  3.75376  5.80317  4.39559     25 - -
          2.68618  4.42225  2.77519  2.73123  3.46354  2.40513  3.72494  3.29354  2.67741  2.69355  4.24690  2.90347  2.73739  3.18146  2.89801  2.37887  2.77519  2.98518  4.58477  3.61503
          0.47545  4.94323  0.99085  0.61958  0.77255  0.48576  0.95510
     25   2.80998  5.22335  2.22491  1.63219  4.53332  3.48136  3.77226  3.98748  2.58295  3.52442  4.30723  2.96953  3.93830  2.89838  3.08570  2.15881  3.05539  2.54847  5.70315  4.30096     26 - -
          2.68618  4.42225  2.77519  2.73123  3.46354  2.40513  3.72494  3.29354  2.67741  2.69355  4.24690  2.90347  2.73739  3.18146  2.89801  2.37887  2.77519  2.98518  4.58477  3.61503
          0.01690  4.48469  5.20703  0.61958  0.77255  0.35294  1.21275
     26   2.90350  5.32383  2.08244  2.57236  4.64056  1.80268  3.87178  4.10366  2.18065  2.72000  4.39343  3.11829  2.83809  2.98844  3.13180  2.87762  3.14178  3.70341  5.79022  4.39614     27 - -
          2.68618  4.42225  2.77519  2.73123  3.46354  2.40513  3.72494  3.29354  2.67741  2.69355  4.24690  2.90347  2.73739  3.18146  2.89801  2.37887  2.77519  2.98518  4.58477  3.61503
          0.01154  4.86357  5.58592  0.61958  0.77255  0.67141  0.71537
     27   2.83801  5.04375  1.91265  2.67521  4.29514  3.65933  3.87531  2.75364  2.67259  3.31101  4.12481  3.19475  4.05652  3.02421  2.50310  1.88707  3.07248  2.69162  5.55622  4.21908     28 - -
          2.68618  4.42225  2.77519  2.73123  3.46354  2.40513  3.72494  3.29354  2.67741  2.69355  4.24690  2.90347  2.73739  3.18146  2.89801  2.37887  2.77519  2.98518  4.58477  3.61503
          0.01154  4.86357  5.58592  0.61958  0.77255  0.38505  1.14075
     28   2.89121  4.54737  3.88359  3.30707  3.67721  3.89526  4.15040  2.47677  2.51476  1.81107  3.65284  3.67766  4.27120  3.52308  2.25816  2.48231  3.12189  2.00760  5.13736  3.91671     29 - -
          2.68618  4.42225  2.77519  2.73123  3.46354  2.40513  3.72494  3.29354  2.67741  2.69355  4.24690  2.90347  2.73739  3.18146  2.89801  2.37887  2.77519  2.98518  4.58477  3.61503
          0.01065  4.94323  5.66558  0.61958  0.77255  0.48576  0.95510
     29   2.34708  4.48994  4.24306  3.68637  3.66977  3.99051  4.37991  2.79371  3.59675  2.19921  3.65148  2.73530  4.40189  3.85564  3.84205  3.29035  2.51789  1.17161  5.18406  3.98061     30 - -
          2.68618  4.42225  2.77519  2.73123  3.46354  2.40513  3.72494  3.29354  2.67741  2.69355  4.24690  2.90347  2.73739  3.18146  2.89801  2.37887  2.77519  2.98518  4.58477  3.61503
          0.01065  4.94323  5.66558  0.61958  0.77255  0.48576  0.95510
     30   3.77328  4.99677  5.81857  5.28302  3.85844  5.24526  5.72426  1.04665  5.16847  1.53357  2.45201  5.40744  5.42082  5.23319  5.20688  4.63480  4.00923  1.53313  5.93662  4.85270     31 - -
          2.68618  4.42225  2.77519  2.73123  3.46354  2.40513  3.72494  3.29354  2.67741  2.69355  4.24690  2.90347  2.73739  3.18146  2.89801  2.37887  2.77519  2.98518  4.58477  3.61503
          0.01065  4.94323  5.66558  0.61958  0.77255  0.48576  0.95510
     31   2.42778  4.59871  5.24143  4.65634  2.58909  4.54341  4.92177  1.52836  4.47987  1.45544  3.54409  4.69534  4.85549  4.60640  4.51260  3.87579  3.51137  1.63351  5.35494  4.19717     32 - -
          2.68618  4.42225  2.77519  2.73123  3.46354  2.40513  3.72494  3.29354  2.67741  2.69355  4.24690  2.90347  2.73739  3.18146  2.89801  2.37887  2.77519  2.98518  4.58477  3.61503
          0.01065  4.94323  5.66558  0.61958  0.77255  0.48576  0.95510
     32   2.95291  4.38673  4.55838  3.96763  3.49660  4.08995  4.41381  2.23213  3.80904  1.78794  3.49442  4.12392  4.45448  4.02449  2.85092  2.58734  3.18722  1.30216  5.03698  3.85041     33 - -
          2.68618  4.42225  2.77519  2.73123  3.46354  2.40513  3.72494  3.29354  2.67741  2.69355  4.24690  2.90347  2.73739  3.18146  2.89801  2.37887  2.77519  2.98518  4.58477  3.61503
          0.01065  4.94323  5.66558  0.61958  0.77255  0.48576  0.95510
     33   2.86151  4.99190  3.30829  2.75118  4.21629  2.86578  3.92000  2.74843  2.01431  3.24600  4.07274  2.37201  2.94631  3.08663  3.19146  2.91663  2.55844  2.23126  5.51213  4.19342     34 - -
          2.68618  4.42225  2.77519  2.73123  3.46354  2.40513  3.72494  3.29354  2.67741  2.69355  4.24690  2.90347  2.73739  3.18146  2.89801  2.37887  2.77519  2.98518  4.58477  3.61503
          0.01065  4.94323  5.66558  0.61958  0.77255  0.48576  0.95510
     34   2.41168  5.13271  3.21682  2.24417  4.41488  3.67038  3.89226  3.84577  2.67647  3.42413  4.22042  3.19812  2.92927  3.02797  3.14817  1.71587  2.18545  3.49524  5.64242  2.97222     35 - -
          2.68618  4.42225  2.77519  2.73123  3.46354  2.40513  3.72494  3.29354  2.67741  2.69355  4.24690  2.90347  2.73739  3.18146  2.89801  2.37887  2.77519  2.98518  4.58477  3.61503
          0.10246  4.94323  2.40516  0.61958  0.77255  0.48576  0.95510
     35   2.85720  5.34235  3.03535  1.98377  4.67938  3.60519  3.81755  4.15896  2.56774  3.64723  4.39470  2.47533  2.41186  2.43382  3.06082  1.99859  2.53134  3.73070  5.78684  4.37916     36 - -
          2.68618  4.42225  2.77519  2.73123  3.46354  2.40513  3.72494  3.29354  2.67741  2.69355  4.24690  2.90347  2.73739  3.18146  2.89801  2.37887  2.77519  2.98518  4.58477  3.61503
          0.01167  4.85244  5.57479  0.61958  0.77255  0.69377  0.69253
     36   2.82582  4.84929  2.61469  2.32266  4.04298  2.83422  3.91900  2.26596  2.77831  2.46758  2.93182  3.28452  2.59713  3.11617  3.21593  2.91591  3.05749  3.15361  5.38557  4.09004     37 - -
          2.68618  4.42225  2.77519  2.73123  3.46354  2.40513  3.72494  3.29354  2.67741  2.69355  4.24690  2.90347  2.73739  3.18146  2.89801  2.37887  2.77519  2.98518  4.58477  3.61503
          0.01167  4.85244  5.57479  0.61958  0.77255  0.69377  0.69253
     37   2.82310  5.23137  2.49966  2.18331  4.53585  3.61023  3.80411  3.99421  2.55734  3.51906  4.28331  2.55496  4.00429  2.91570  2.27563  2.80581  2.53557  2.34933  5.68885  3.00115     38 - -
          2.68630  4.42237  2.77531  2.73085  3.46365  2.40524  3.72506  3.29366  2.67752  2.69366  4.24701  2.90358  2.73751  3.18158  2.89812  2.37898  2.77450  2.98462  4.58488  3.61515
          0.41627  1.08855  5.57479  0.09566  2.39442  0.37471  1.16310
     38   2.86221  5.36078  2.15109  1.96642  3.15392  2.85919  3.82336  4.18249  2.18948  3.66343  4.40354  3.10071  4.02800  2.92216  2.30206  2.36624  3.09378  3.74845  5.79641  4.38806     40 - -
          2.68618  4.42225  2.77519  2.73123  3.46354  2.40513  3.72494  3.29354  2.67741  2.69355  4.24690  2.90347  2.73739  3.18146  2.89801  2.37887  2.77519  2.98518  4.58477  3.61503
          0.01065  4.94323  5.66558  0.61958  0.77255  0.48576  0.95510
     39   2.38623  5.41160  3.17529  2.03967  4.76638  2.02986  3.86906  4.23242  1.85826  3.70822  4.46289  3.17154  4.09512  2.97248  2.10490  2.91363  3.17509  3.81029  5.83089  4.45005     41 - -
          2.68618  4.42225  2.77519  2.73123  3.46354  2.40513  3.72494  3.29354  2.67741  2.69355  4.24690  2.90347  2.73739  3.18146  2.89801  2.37887  2.77519  2.98518  4.58477  3.61503
          0.01065  4.94323  5.66558  0.61958  0.77255  0.48576  0.95510
     40   1.92455  5.34991  2.18141  2.18505  4.68219  3.63528  3.83171  4.16005  2.20717  3.65003  4.39541  2.57876  4.03400  2.93332  3.06791  2.83414  2.52575  2.89832  5.79056  4.38557     42 - -
          2.68618  4.42225  2.77519  2.73123  3.46354  2.40513  3.72494  3.29354  2.67741  2.69355  4.24690  2.90347  2.73739  3.18146  2.89801  2.37887  2.77519  2.98518  4.58477  3.61503
          0.01065  4.94323  5.66558  0.61958  0.77255  0.48576  0.95510
     41   2.10950  5.19791  3.20517  1.93546  4.49183  3.67584  3.87993  3.92588  2.63367  3.48602  4.27297  3.18635  2.91658  3.00598  1.90275  2.88366  3.11442  2.47798  5.68406  4.32418     43 - -
          2.68618  4.42225  2.77519  2.73123  3.46354  2.40513  3.72494  3.29354  2.67741  2.69355  4.24690  2.90347  2.73739  3.18146  2.89801  2.37887  2.77519  2.98518  4.58477  3.61503
          0.01065  4.94323  5.66558  0.61958  0.77255  0.48576  0.95510
     42   2.39376  5.39428  2.30968  2.57141  4.74226  3.65003  3.83653  4.22392  1.95240  3.69603  4.43698  2.50892  4.04798  2.43186  1.87897  2.85236  3.12143  3.78709  5.82025  4.41611     44 - -
          2.68618  4.42225  2.77519  2.73123  3.46354  2.40513  3.72494  3.29354  2.67741  2.69355  4.24690  2.90347  2.73739  3.18146  2.89801  2.37887  2.77519  2.98518  4.58477  3.61503
          0.01065  4.94323  5.66558  0.61958  0.77255  0.48576  0.95510
     43   1.14453  5.02357  3.41244  2.28597  4.64447  3.64034  4.20784  4.06985  3.04581  3.67736  4.48263  3.43370  4.18857  3.37265  3.49338  2.34123  1.95713  3.65419  5.90300  4.58298     45 - -
          2.68618  4.42225  2.77519  2.73123  3.46354  2.40513  3.72494  3.29354  2.67741  2.69355  4.24690  2.90347  2.73739  3.18146  2.89801  2.37887  2.77519  2.98518  4.58477  3.61503
          0.01065  4.94323  5.66558  0.61958  0.77255  0.48576  0.95510
     44   2.90502  4.52977  3.95390  3.37659  3.65162  3.92306  4.18073  2.06483  2.15867  2.72316  3.63563  3.72897  4.29727  2.70615  3.54825  3.18549  3.13551  1.58036  5.12290  2.88475     46 - -
          2.68618  4.42225  2.77519  2.73123  3.46354  2.40513  3.72494  3.29354  2.67741  2.69355  4.24690  2.90347  2.73739  3.18146  2.89801  2.37887  2.77519  2.98518  4.58477  3.61503
          0.01065  4.94323  5.66558  0.61958  0.77255  0.48576  0.95510
     45   3.64398  6.24884  2.70945  0.75266  5.58104  3.82451  4.42792  5.16749  3.46463  4.62274  5.50111  1.49222  4.48322  3.60438  4.05268  3.50589  3.95251  4.70163  6.72432  5.19416     47 - -
          2.68618  4.42225  2.77519  2.73123  3.46354  2.40513  3.72494  3.29354  2.67741  2.69355  4.24690  2.90347  2.73739  3.18146  2.89801  2.37887  2.77519  2.98518  4.58477  3.61503
          0.01065  4.94323  5.66558  0.61958  0.77255  0.48576  0.95510
     46   2.08707  5.21540  3.17432  2.61862  4.50854  2.86478  3.85328  3.95543  2.06537  3.50076  4.27711  3.15384  4.04978  2.44318  3.09044  2.04915  2.53313  3.57930  3.36342  4.31651     48 - -
          2.68618  4.42225  2.77519  2.73123  3.46354  2.40513  3.72494  3.29354  2.67741  2.69355  4.24690  2.90347  2.73739  3.18146  2.89801  2.37887  2.77519  2.98518  4.58477  3.61503
          0.01065  4.94323  5.66558  0.61958  0.77255  0.48576  0.95510
     47   3.86464  5.09162  5.87694  5.31737  3.70255  5.28738  5.68709  1.62313  5.18744  0.94562  2.43150  5.45216  5.42000  5.16933  5.18092  4.67028  4.08854  1.63213  5.82663  4.79895     49 - -
          2.68618  4.42225  2.77519  2.73123  3.46354  2.40513  3.72494  3.29354  2.67741  2.69355  4.24690  2.90347  2.73739  3.18146  2.89801  2.37887  2.77519  2.98518  4.58477  3.61503
          0.01065  4.94323  5.66558  0.61958  0.77255  0.48576  0.95510
     48   2.43069  5.38585  2.53197  2.17761  4.73087  3.64234  3.83341  4.21375  1.78317  3.68858  4.42886  3.11023  4.04118  2.93212  1.89462  2.40992  3.11314  3.77695  5.81584  4.40873     50 - -
          2.68618  4.42225  2.77519  2.73123  3.46354  2.40513  3.72494  3.29354  2.67741  2.69355  4.24690  2.90347  2.73739  3.18146  2.89801  2.37887  2.77519  2.98518  4.58477  3.61503
          0.01065  4.94323  5.66558  0.61958  0.77255  0.48576  0.95510
     49   1.83046  5.38967  3.07925  2.21177  4.72814  3.64507  3.84943  4.20909  2.23161  3.69154  4.43662  1.98500  4.05127  2.41555  3.07966  2.37937  3.12830  3.77771  5.82591  4.41813     51 - -
          2.68618  4.42225  2.77519  2.73123  3.46354  2.40513  3.72494  3.29354  2.67741  2.69355  4.24690  2.90347  2.73739  3.18146  2.89801  2.37887  2.77519  2.98518  4.58477  3.61503
          0.01065  4.94323  5.66558  0.61958  0.77255  0.48576  0.95510
     50   2.97997  4.37824  4.73321  4.13654  3.46175  4.14475  4.47520  1.62502  3.97059  2.08418  2.32193  4.23152  4.50034  2.82448  4.05875  3.45039  2.46169  1.78433  5.02766  3.85022     52 - -
          2.68618  4.42225  2.77519  2.73123  3.46354  2.40513  3.72494  3.29354  2.67741  2.69355  4.24690  2.90347  2.73739  3.18146  2.89801  2.37887  2.77519  2.98518  4.58477  3.61503
          0.01065  4.94323  5.66558  0.61958  0.77255  0.48576  0.95510
     51   3.25783  4.66827  4.82718  4.23247  3.55860  4.41956  4.72121  1.43559  2.13141  1.39140  2.58182  4.42721  4.73342  4.26018  4.16782  3.72721  3.48534  2.61402  5.28838  4.14528     53 - -
          2.68618  4.42225  2.77519  2.73123  3.46354  2.40513  3.72494  3.29354  2.67741  2.69355  4.24690  2.90347  2.73739  3.18146  2.89801  2.37887  2.77519  2.98518  4.58477  3.61503
          0.01065  4.94323  5.66558  0.61958  0.77255  0.48576  0.95510
     52   2.86098  5.35696  2.53029  2.22048  4.69608  3.63236  3.82207  2.68688  1.95156  3.65916  4.39970  2.51663  4.02767  2.92092  2.49268  2.08299  3.09223  3.74450  5.79246  4.38547     54 - -
          2.68618  4.42225  2.77519  2.73123  3.46354  2.40513  3.72494  3.29354  2.67741  2.69355  4.24690  2.90347  2.73739  3.18146  2.89801  2.37887  2.77519  2.98518  4.58477  3.61503
          0.01065  4.94323  5.66558  0.61958  0.77255  0.48576  0.95510
     53   2.42047  5.16558  2.03925  2.64094  4.43598  3.66663  3.86375  2.88175  2.27434  3.43816  4.22720  3.17215  4.05826  2.99228  2.53075  2.86501  2.56702  3.51536  5.64560  2.47699     55 - -
          2.68618  4.42225  2.77519  2.73123  3.46354  2.40513  3.72494  3.29354  2.67741  2.69355  4.24690  2.90347  2.73739  3.18146  2.89801  2.37887  2.77519  2.98518  4.58477  3.61503
          0.01065  4.94323  5.66558  0.61958  0.77255  0.48576  0.95510
     54   1.83455  4.34300  4.48066  3.89011  3.44471  4.01657  4.33819  2.23919  3.75099  1.61499  2.68367  4.04880  4.38710  3.95210  3.89308  2.61386  2.45575  2.56360  4.96732  3.78099     56 - -
          2.68618  4.42225  2.77519  2.73123  3.46354  2.40513  3.72494  3.29354  2.67741  2.69355  4.24690  2.90347  2.73739  3.18146  2.89801  2.37887  2.77519  2.98518  4.58477  3.61503
          0.01065  4.94323  5.66558  0.61958  0.77255  0.48576  0.95510
     55   2.86521  4.84983  3.41873  2.35344  4.03424  2.41697  3.97262  2.66632  2.84757  2.48676  3.93775  2.63478  4.13696  3.18279  3.27736  2.44301  3.09703  3.15167  5.39175  2.25185     57 - -
          2.68618  4.42225  2.77519  2.73123  3.46354  2.40513  3.72494  3.29354  2.67741  2.69355  4.24690  2.90347  2.73739  3.18146  2.89801  2.37887  2.77519  2.98518  4.58477  3.61503
          0.28477  4.94323  1.42428  0.61958  0.77255  0.48576  0.95510
     56   1.87652  4.59305  3.91009  3.57286  4.89891  1.14468  4.66309  4.35908  3.63529  3.99886  4.78007  3.71790  2.30938  3.90220  3.97818  1.91677  3.11051  3.71026  6.19642  4.98574     58 - -
          2.68618  4.42225  2.77519  2.73123  3.46354  2.40513  3.72494  3.29354  2.67741  2.69355  4.24690  2.90347  2.73739  3.18146  2.89801  2.37887  2.77519  2.98518  4.58477  3.61503
          0.20347  4.67245  1.74436  0.61958  0.77255  0.97556  0.47318
     57   2.71402  4.95095  2.45307  2.51796  4.19994  3.52211  3.73051  2.67269  2.07461  2.47781  4.02020  2.38616  3.91919  2.87395  2.97980  2.73650  2.94590  3.28075  5.44523  4.10125     59 - -
          2.68618  4.42225  2.77519  2.73123  3.46354  2.40513  3.72494  3.29354  2.67741  2.69355  4.24690  2.90347  2.73739  3.18146  2.89801  2.37887  2.77519  2.98518  4.58477  3.61503
          0.01688  4.48586  5.20820  0.61958  0.77255  0.21634  1.63714
     58   2.86407  4.75972  2.44956  2.95015  2.85605  2.83439  4.00847  2.60435  2.44163  2.10537  3.85264  3.41545  4.16249  3.25171  2.67855  3.00373  3.09560  3.05079  5.31560  2.91065     60 - -
          2.68618  4.42225  2.77519  2.73123  3.46354  2.40513  3.72494  3.29354  2.67741  2.69355  4.24690  2.90347  2.73739  3.18146  2.89801  2.37887  2.77519  2.98518  4.58477  3.61503
          0.01065  4.94323  5.66558  0.61958  0.77255  0.48576  0.95510
     59   2.87350  4.63387  3.69152  3.12395  3.77845  2.36147  4.08047  2.52180  2.45429  2.15235  3.73525  3.54540  2.94029  3.38833  2.71490  3.07613  3.10494  2.05956  5.21022  3.96918     61 - -
          2.68618  4.42225  2.77519  2.73123  3.46354  2.40513  3.72494  3.29354  2.67741  2.69355  4.24690  2.90347  2.73739  3.18146  2.89801  2.37887  2.77519  2.98518  4.58477  3.61503
          0.09120  4.94323  2.52531  0.61958  0.77255  0.48576  0.95510
     60   2.99930  5.53017  2.34833  1.36186  4.85890  3.63599  2.42936  4.35327  2.72573  3.83010  4.58799  3.09792  2.79186  3.03730  3.24151  2.34147  3.24246  3.91479  5.96595  4.53153     62 - -
          2.68618  4.42225  2.77519  2.73123  3.46354  2.40513  3.72494  3.29354  2.67741  2.69355  4.24690  2.90347  2.73739  3.18146  2.89801  2.37887  2.77519  2.98518  4.58477  3.61503
          0.01154  4.86357  5.58592  0.61958  0.77255  0.67141  0.71537
     61   2.34598  4.35937  4.19317  3.61489  3.47685  2.27240  4.23215  2.26774  3.51351  2.56294  3.48145  3.86480  2.88863  3.75297  3.73244  3.20232  3.07989  1.73825  4.97831  2.71168     63 - -
          2.68618  4.42225  2.77519  2.73123  3.46354  2.40513  3.72494  3.29354  2.67741  2.69355  4.24690  2.90347  2.73739  3.18146  2.89801  2.37887  2.77519  2.98518  4.58477  3.61503
          0.01154  4.86357  5.58592  0.61958  0.77255  0.38505  1.14075
     62   2.86821  5.31677  3.12853  1.82962  4.63926  3.64532  2.89067  4.10726  2.57433  3.61115  4.36521  2.15886  4.04031  2.94110  2.50092  2.84181  2.18632  2.88238  5.76230  4.36866     64 - -
          2.68618  4.42225  2.77519  2.73123  3.46354  2.40513  3.72494  3.29354  2.67741  2.69355  4.24690  2.90347  2.73739  3.18146  2.89801  2.37887  2.77519  2.98518  4.58477  3.61503
          0.01065  4.94323  5.66558  0.61958  0.77255  0.48576  0.95510
     63   2.89238  4.39428  4.26051  2.78540  2.64871  3.98167  4.28165  1.94454  3.57533  2.58367  3.50853  3.92527  2.95349  3.81149  3.78774  3.26301  1.91662  1.92428  5.01302  3.81612     65 - -
          2.68618  4.42225  2.77519  2.73123  3.46354  2.40513  3.72494  3.29354  2.67741  2.69355  4.24690  2.90347  2.73739  3.18146  2.89801  2.37887  2.77519  2.98518  4.58477  3.61503
          0.01065  4.94323  5.66558  0.61958  0.77255  0.48576  0.95510
     64   2.89867  4.88669  3.45822  2.89052  2.87873  3.77662  3.97618  3.46356  1.78140  2.55052  3.97280  3.37160  2.90497  3.18746  2.32567  2.99866  3.12751  3.19289  5.39302  2.42455     66 - -
          2.68618  4.42225  2.77519  2.73123  3.46354  2.40513  3.72494  3.29354  2.67741  2.69355  4.24690  2.90347  2.73739  3.18146  2.89801  2.37887  2.77519  2.98518  4.58477  3.61503
          0.01065  4.94323  5.66558  0.61958  0.77255  0.48576  0.95510
     65   2.86695  5.17260  2.34815  1.74635  4.43947  3.66872  3.87144  2.87519  2.64882  3.44385  4.23467  3.17396  4.06387  2.50876  3.12494  2.87283  3.09876  2.78820  5.65270  2.46763     67 - -
          2.68618  4.42225  2.77519  2.73123  3.46354  2.40513  3.72494  3.29354  2.67741  2.69355  4.24690  2.90347  2.73739  3.18146  2.89801  2.37887  2.77519  2.98518  4.58477  3.61503
          0.01065  4.94323  5.66558  0.61958  0.77255  0.48576  0.95510
     66   3.57896  4.82067  5.61211  5.09851  4.13381  5.06286  5.63352  1.09941  4.99543  2.09049  3.93730  5.20956  5.32901  5.20617  5.11139  4.44794  2.55014  1.12854  6.04034  4.84042     68 - -
          2.68618  4.42225  2.77519  2.73123  3.46354  2.40513  3.72494  3.29354  2.67741  2.69355  4.24690  2.90347  2.73739  3.18146  2.89801  2.37887  2.77519  2.98518  4.58477  3.61503
          0.01065  4.94323  5.66558  0.61958  0.77255  0.48576  0.95510
     67   2.88907  5.07879  3.25655  1.58114  2.94276  3.70739  3.91392  3.73452  2.72998  3.33651  4.15583  2.62530  4.10472  3.07714  3.19141  2.06062  3.12219  3.41414  2.80627  4.17124     69 - -
          2.68618  4.42225  2.77519  2.73123  3.46354  2.40513  3.72494  3.29354  2.67741  2.69355  4.24690  2.90347  2.73739  3.18146  2.89801  2.37887  2.77519  2.98518  4.58477  3.61503
          0.01065  4.94323  5.66558  0.61958  0.77255  0.48576  0.95510
     68   3.91698  5.11315  5.96689  5.44729  3.87007  5.44978  5.95840  1.54193  5.35167  0.84694  3.60746  5.61468  5.56541  5.37943  5.38848  4.86525  4.15205  1.53312  6.06280  5.01517     70 - -
          2.68618  4.42225  2.77519  2.73123  3.46354  2.40513  3.72494  3.29354  2.67741  2.69355  4.24690  2.90347  2.73739  3.18146  2.89801  2.37887  2.77519  2.98518  4.58477  3.61503
          0.01065  4.94323  5.66558  0.61958  0.77255  0.48576  0.95510
     69   2.85995  5.35920  2.32769  2.17581  4.70000  3.63172  3.82035  4.18236  1.75676  3.66202  4.40145  3.10082  2.94681  2.91861  2.54292  2.82389  2.52707  3.74765  5.79365  3.04399     71 - -
          2.68618  4.42225  2.77519  2.73123  3.46354  2.40513  3.72494  3.29354  2.67741  2.69355  4.24690  2.90347  2.73739  3.18146  2.89801  2.37887  2.77519  2.98518  4.58477  3.61503
          0.01065  4.94323  5.66558  0.61958  0.77255  0.48576  0.95510
     70   2.90569  5.34622  1.66957  2.19492  4.66940  3.65140  3.87768  4.13711  2.64332  3.64879  4.40942  3.13447  2.60212  2.98877  3.13669  2.41297  2.51696  2.76965  5.80799  4.40948     72 - -
          2.68618  4.42225  2.77519  2.73123  3.46354  2.40513  3.72494  3.29354  2.67741  2.69355  4.24690  2.90347  2.73739  3.18146  2.89801  2.37887  2.77519  2.98518  4.58477  3.61503
          0.01065  4.94323  5.66558  0.61958  0.77255  0.48576  0.95510
     71   2.87252  4.47585  3.98059  3.40806  2.70823  3.90398  4.18622  2.43567  3.33809  2.68238  3.58923  2.74220  2.43681  3.61114  3.62928  2.28083  2.47289  1.96588  5.07766  3.86474     73 - -
          2.68646  4.42253  2.77548  2.73100  3.46279  2.40448  3.72523  3.29246  2.67769  2.69383  4.24718  2.90283  2.73768  3.18175  2.89829  2.37879  2.77548  2.98547  4.58505  3.61531
          0.36876  1.18763  5.66558  0.86576  0.54599  0.48576  0.95510
     72   2.42346  5.25417  2.55862  1.95867  3.17226  3.65143  3.85183  4.00471  2.61302  3.53935  4.30970  2.54560  2.22877  2.96745  3.09757  2.85296  3.09847  2.76860  5.71794  4.33675     77 - -
          2.68618  4.42225  2.77519  2.73123  3.46354  2.40513  3.72494  3.29354  2.67741  2.69355  4.24690  2.90347  2.73739  3.18146  2.89801  2.37887  2.77519  2.98518  4.58477  3.61503
          0.01065  4.94323  5.66558  0.61958  0.77255  0.48576  0.95510
     73   2.86030  4.95905  3.32947  2.35423  2.99067  3.71580  2.96294  3.57180  2.34798  2.57187  2.92411  3.27560  4.10386  3.10152  2.35019  2.40482  3.09157  3.27577  5.48059  2.94466     78 - -
          2.68618  4.42225  2.77519  2.73123  3.46354  2.40513  3.72494  3.29354  2.67741  2.69355  4.24690  2.90347  2.73739  3.18146  2.89801  2.37887  2.77519  2.98518  4.58477  3.61503
          0.01065  4.94323  5.66558  0.61958  0.77255  0.48576  0.95510
     74   2.02277  4.58111  3.86718  2.54197  3.74852  2.12097  4.20595  2.02033  3.27334  2.80205  3.71466  3.69534  4.29424  3.56636  3.60641  3.16403  3.15002  1.95889  5.21746  3.99062     79 - -
          2.68618  4.42225  2.77519  2.73123  3.46354  2.40513  3.72494  3.29354  2.67741  2.69355  4.24690  2.90347  2.73739  3.18146  2.89801  2.37887  2.77519  2.98518  4.58477  3.61503
          0.01065  4.94323  5.66558  0.61958  0.77255  0.48576  0.95510
     75   2.41475  4.58358  5.20669  4.61986  2.54546  4.51269  4.88580  2.03084  4.44293  1.43751  3.53259  4.66105  4.82842  4.57125  4.47804  3.84284  3.49022  1.32080  5.32624  4.16712     80 - -
          2.68618  4.42225  2.77519  2.73123  3.46354  2.40513  3.72494  3.29354  2.67741  2.69355  4.24690  2.90347  2.73739  3.18146  2.89801  2.37887  2.77519  2.98518  4.58477  3.61503
          0.01065  4.94323  5.66558  0.61958  0.77255  0.48576  0.95510
     76   2.20729  5.34317  2.58657  2.56032  4.67781  3.63461  3.82365  4.15558  2.18943  3.64347  4.38740  2.51934  4.02911  2.92407  1.93396  2.36796  3.09119  3.72839  5.78171  3.07817     81 - -
          2.68618  4.42225  2.77519  2.73123  3.46354  2.40513  3.72494  3.29354  2.67741  2.69355  4.24690  2.90347  2.73739  3.18146  2.89801  2.37887  2.77519  2.98518  4.58477  3.61503
          0.01065  4.94323  5.66558  0.61958  0.77255  0.48576  0.95510
     77   2.87507  5.36932  2.51254  2.21962  4.70808  3.63907  3.83204  4.18863  1.79754  2.79882  4.41297  3.10858  4.03757  1.89352  3.05476  2.83885  2.51053  3.75681  5.80372  4.39758     82 - -
          2.68618  4.42225  2.77519  2.73123  3.46354  2.40513  3.72494  3.29354  2.67741  2.69355  4.24690  2.90347  2.73739  3.18146  2.89801  2.37887  2.77519  2.98518  4.58477  3.61503
          0.01065  4.94323  5.66558  0.61958  0.77255  0.48576  0.95510
     78   2.89513  4.34079  4.47161  3.87991  2.67428  4.01856  4.33025  1.93255  2.73395  2.51836  1.99466  2.81397  4.38513  3.94318  3.88312  3.31173  3.12738  1.89415  4.96106  3.77352     83 - -
          2.68618  4.42225  2.77519  2.73123  3.46354  2.40513  3.72494  3.29354  2.67741  2.69355  4.24690  2.90347  2.73739  3.18146  2.89801  2.37887  2.77519  2.98518  4.58477  3.61503
          0.01065  4.94323  5.66558  0.61958  0.77255  0.48576  0.95510
     79   2.39497  4.54582  3.84122  3.27128  3.67723  3.87295  4.13800  3.03177  3.20737  2.27846  3.65457  3.65038  4.25305  3.50529  2.42428  1.86208  3.10735  1.96645  5.13634  2.89948     84 - -
          2.68618  4.42225  2.77519  2.73123  3.46354  2.40513  3.72494  3.29354  2.67741  2.69355  4.24690  2.90347  2.73739  3.18146  2.89801  2.37887  2.77519  2.98518  4.58477  3.61503
          0.01065  4.94323  5.66558  0.61958  0.77255  0.48576  0.95510
     80   2.38854  5.39937  1.90306  1.92213  4.74208  3.63892  3.84162  4.22792  2.18273  3.70292  4.44296  3.10572  4.04398  2.94106  2.29256  2.40465  3.12142  3.78920  5.83159  4.41897     85 - -
          2.68618  4.42225  2.77519  2.73123  3.46354  2.40513  3.72494  3.29354  2.67741  2.69355  4.24690  2.90347  2.73739  3.18146  2.89801  2.37887  2.77519  2.98518  4.58477  3.61503
          0.01065  4.94323  5.66558  0.61958  0.77255  0.48576  0.95510
     81   2.96793  4.44176  4.39402  3.81267  3.56544  4.08214  4.39004  1.44627  2.75730  1.86628  3.55264  2.78400  4.44652  3.92792  3.87294  3.37166  3.20135  1.91560  5.09854  3.90345     86 - -
          2.68618  4.42225  2.77519  2.73123  3.46354  2.40513  3.72494  3.29354  2.67741  2.69355  4.24690  2.90347  2.73739  3.18146  2.89801  2.37887  2.77519  2.98518  4.58477  3.61503
          0.01065  4.94323  5.66558  0.61958  0.77255  0.48576  0.95510
     82   2.92636  4.36679  4.51132  2.78237  2.58902  4.05488  4.36753  1.67769  3.78073  1.82496  3.44978  4.08177  4.41747  2.87613  3.92149  3.34938  3.15837  1.95665  4.98814  3.80386     87 - -
          2.68618  4.42225  2.77519  2.73123  3.46354  2.40513  3.72494  3.29354  2.67741  2.69355  4.24690  2.90347  2.73739  3.18146  2.89801  2.37887  2.77519  2.98518  4.58477  3.61503
          0.01065  4.94323  5.66558  0.61958  0.77255  0.48576  0.95510
     83   2.85483  5.30118  2.53994  2.04939  3.19865  3.63834  3.82798  4.08842  1.98295  2.78379  4.34879  2.53971  4.03125  2.93340  2.49481  2.82980  3.08593  3.67795  3.30929  4.35477     88 - -
          2.68618  4.42225  2.77519  2.73123  3.46354  2.40513  3.72494  3.29354  2.67741  2.69355  4.24690  2.90347  2.73739  3.18146  2.89801  2.37887  2.77519  2.98518  4.58477  3.61503
          0.01065  4.94323  5.66558  0.61958  0.77255  0.48576  0.95510
     84   3.02137  5.55677  2.40039  1.35055  4.88970  3.67152  3.94684  4.38428  2.22157  3.85672  4.61044  2.45319  4.12573  3.05715  3.24818  2.96453  2.10932  3.94274  5.98833  4.55572     89 - -
          2.68618  4.42225  2.77519  2.73123  3.46354  2.40513  3.72494  3.29354  2.67741  2.69355  4.24690  2.90347  2.73739  3.18146  2.89801  2.37887  2.77519  2.98518  4.58477  3.61503
          0.01065  4.94323  5.66558  0.61958  0.77255  0.48576  0.95510
     85   2.15693  4.53087  3.85974  2.19189  3.65849  3.88013  4.14354  2.42618  3.23026  2.26772  3.63694  3.66343  4.25722  3.52044  2.71542  3.13349  3.10487  2.03729  5.12202  2.80727     90 - -
          2.68618  4.42225  2.77519  2.73123  3.46354  2.40513  3.72494  3.29354  2.67741  2.69355  4.24690  2.90347  2.73739  3.18146  2.89801  2.37887  2.77519  2.98518  4.58477  3.61503
          0.09120  4.94323  2.52531  0.61958  0.77255  0.48576  0.95510
     86   2.17435  5.26035  3.10346  2.20689  4.57610  3.61001  3.79985  2.91039  2.20548  3.55264  4.30934  2.52524  2.92183  2.90690  2.46898  2.80236  2.49041  3.63523  5.71081  4.31959     91 - -
          2.68618  4.42225  2.77519  2.73123  3.46354  2.40513  3.72494  3.29354  2.67741  2.69355  4.24690  2.90347  2.73739  3.18146  2.89801  2.37887  2.77519  2.98518  4.58477  3.61503
          0.01154  4.86357  5.58592  0.61958  0.77255  0.67141  0.71537
     87   2.34694  5.33535  2.51192  1.86793  4.66610  2.80488  3.81991  4.14352  2.57355  3.63664  4.38593  2.49874  2.58763  2.92431  3.06819  2.82278  3.09118  2.76428  5.78048  4.37417     92 - -
          2.68618  4.42225  2.77519  2.73123  3.46354  2.40513  3.72494  3.29354  2.67741  2.69355  4.24690  2.90347  2.73739  3.18146  2.89801  2.37887  2.77519  2.98518  4.58477  3.61503
          0.10624  4.86357  2.37444  0.61958  0.77255  0.67141  0.71537
     88   2.11517  5.13826  2.44580  2.57970  4.39299  3.60556  2.76628  3.85230  2.62000  3.41791  4.21156  3.11370  1.99457  2.96503  3.09841  2.83325  3.06645  3.49458  5.61401  2.98791     93 - -
          2.68649  4.42256  2.77503  2.73154  3.46385  2.40506  3.72526  3.29385  2.67722  2.69342  4.24721  2.90378  2.73771  3.18177  2.89588  2.37863  2.77551  2.98549  4.58508  3.61534
          0.83654  0.57506  5.49236  0.54795  0.86307  0.53365  0.88300
     89   2.11232  4.48067  4.94049  4.36468  3.65768  4.35876  4.75052  1.92095  4.21438  1.76392  3.60270  4.46269  4.70386  4.39916  4.31300  3.68270  2.44464  1.34343  5.28751  4.10099     97 - -
          2.68618  4.42225  2.77519  2.73123  3.46354  2.40513  3.72494  3.29354  2.67741  2.69355  4.24690  2.90347  2.73739  3.18146  2.89801  2.37887  2.77519  2.98518  4.58477  3.61503
          0.01154  4.86357  5.58592  0.61958  0.77255  0.67141  0.71537
     90   2.98220  4.41754  4.50781  2.74245  3.52352  4.12652  4.44456  1.35004  3.80903  2.54234  3.52730  4.12818  4.48651  4.03199  3.97500  3.42679  3.21714  1.70981  5.08506  2.39209     98 - -
          2.68618  4.42225  2.77519  2.73123  3.46354  2.40513  3.72494  3.29354  2.67741  2.69355  4.24690  2.90347  2.73739  3.18146  2.89801  2.37887  2.77519  2.98518  4.58477  3.61503
          0.01154  4.86357  5.58592  0.61958  0.77255  0.38505  1.14075
     91   3.00026  4.38349  4.83172  4.23918  2.61901  4.18296  4.54185  1.45991  4.06615  2.53719  3.51105  4.30201  4.54507  4.23310  4.13670  2.59436  2.47751  1.52175  5.07777  3.89401     99 - -
          2.68618  4.42225  2.77519  2.73123  3.46354  2.40513  3.72494  3.29354  2.67741  2.69355  4.24690  2.90347  2.73739  3.18146  2.89801  2.37887  2.77519  2.98518  4.58477  3.61503
          0.01065  4.94323  5.66558  0.61958  0.77255  0.48576  0.95510
     92   2.40980  4.87372  2.27352  2.84752  4.05883  3.74593  3.96903  2.67592  2.83790  2.29418  3.96013  1.93823  4.13519  3.17333  3.27217  2.96647  3.10182  3.17284  5.41106  2.95720    100 - -
          2.68618  4.42225  2.77519  2.73123  3.46354  2.40513  3.72494  3.29354  2.67741  2.69355  4.24690  2.90347  2.73739  3.18146  2.89801  2.37887  2.77519  2.98518  4.58477  3.61503
          0.01065  4.94323  5.66558  0.61958  0.77255  0.48576  0.95510
     93   2.17972  4.86411  5.43860  4.89245  3.77246  4.86335  5.32166  1.20758  4.74546  1.13683  3.59506  5.01001  5.14279  4.87736  4.82110  4.22637  3.80310  2.33231  5.69520  4.57311    101 - -
          2.68618  4.42225  2.77519  2.73123  3.46354  2.40513  3.72494  3.29354  2.67741  2.69355  4.24690  2.90347  2.73739  3.18146  2.89801  2.37887  2.77519  2.98518  4.58477  3.61503
          0.01065  4.94323  5.66558  0.61958  0.77255  0.48576  0.95510
     94   2.21950  4.67786  4.10212  3.61014  4.28363  3.67643  4.54114  2.49706  3.56449  3.34734  4.22843  3.84911  4.29554  3.85591  3.89069  1.06380  1.87680  3.24310  5.70919  4.49171    102 - -
          2.68618  4.42225  2.77519  2.73123  3.46354  2.40513  3.72494  3.29354  2.67741  2.69355  4.24690  2.90347  2.73739  3.18146  2.89801  2.37887  2.77519  2.98518  4.58477  3.61503
          0.01065  4.94323  5.66558  0.61958  0.77255  0.48576  0.95510
     95   3.22763  5.05704  4.48559  4.29174  4.83755  0.42481  5.20690  4.24816  4.25640  3.88698  2.47743  4.36710  4.64801  4.59959  4.45957  3.44101  3.71933  3.88455  6.27559  5.08477    103 - -
          2.68618  4.42225  2.77519  2.73123  3.46354  2.40513  3.72494  3.29354  2.67741  2.69355  4.24690  2.90347  2.73739  3.18146  2.89801  2.37887  2.77519  2.98518  4.58477  3.61503
          0.01065  4.94323  5.66558  0.61958  0.77255  0.48576  0.95510
     96   4.41069  5.96555  5.25697  5.30394  6.22657  0.08177  6.22502  6.19233  5.59518  5.63732  6.69756  5.42594  5.35792  5.84205  5.61237  4.62561  4.95211  5.53566  6.94440  6.39660    104 - -
          2.68618  4.42225  2.77519  2.73123  3.46354  2.40513  3.72494  3.29354  2.67741  2.69355  4.24690  2.90347  2.73739  3.18146  2.89801  2.37887  2.77519  2.98518  4.58477  3.61503
          0.10040  4.94323  2.42599  0.61958  0.77255  0.48576  0.95510
     97   2.86416  5.02633  3.29011  2.30274  4.26312  3.69426  3.88104  3.67014  2.19554  2.33617  2.06143  3.23286  2.96332  3.03746  2.45332  2.90662  3.09178  3.35770  5.52309  4.20563    105 - -
          2.68618  4.42225  2.77519  2.73123  3.46354  2.40513  3.72494  3.29354  2.67741  2.69355  4.24690  2.90347  2.73739  3.18146  2.89801  2.37887  2.77519  2.98518  4.58477  3.61503
          0.01165  4.85448  5.57683  0.61958  0.77255  0.37655  1.15907
     98   3.30202  5.47170  3.77029  3.09800  4.85378  4.02209  4.02892  4.22175  1.97392  3.71881  2.81529  3.54283  4.38435  3.16178  0.96362  2.51893  3.49078  3.89451  5.83191  4.60625    106 - -
          2.68618  4.42225  2.77519  2.73123  3.46354  2.40513  3.72494  3.29354  2.67741  2.69355  4.24690  2.90347  2.73739  3.18146  2.89801  2.37887  2.77519  2.98518  4.58477  3.61503
          0.01065  4.94323  5.66558  0.61958  0.77255  0.48576  0.95510
     99   2.87506  4.43677  4.07639  3.49845  3.55091  3.92890  4.21008  2.00826  2.68473  2.23332  3.54768  3.80300  2.93279  3.67381  2.73482  3.19806  2.46448  2.27565  2.70620  3.83251    107 - -
          2.68618  4.42225  2.77519  2.73123  3.46354  2.40513  3.72494  3.29354  2.67741  2.69355  4.24690  2.90347  2.73739  3.18146  2.89801  2.37887  2.77519  2.98518  4.58477  3.61503
          0.01065  4.94323  5.66558  0.61958  0.77255  0.48576  0.95510
    100   3.04041  4.49107  4.55159  3.96381  3.48480  4.16235  4.46934  2.76581  3.82370  1.10425  2.56753  4.16172  4.51162  2.75964  3.98453  3.45698  2.55428  2.14382  5.09540  3.92651    108 - -
          2.68618  4.42225  2.77519  2.73123  3.46354  2.40513  3.72494  3.29354  2.67741  2.69355  4.24690  2.90347  2.73739  3.18146  2.89801  2.37887  2.77519  2.98518  4.58477  3.61503
          0.01065  4.94323  5.66558  0.61958  0.77255  0.48576  0.95510
    101   2.33607  4.42661  4.22227  3.64688  3.55383  2.79344  4.29444  1.97398  3.55168  2.21425  3.54969  2.29021  4.36044  3.79807  3.78318  3.26476  3.14194  1.75113  5.06022  3.85976    109 - -
          2.68618  4.42225  2.77519  2.73123  3.46354  2.40513  3.72494  3.29354  2.67741  2.69355  4.24690  2.90347  2.73739  3.18146  2.89801  2.37887  2.77519  2.98518  4.58477  3.61503
          0.01065  4.94323  5.66558  0.61958  0.77255  0.48576  0.95510
    102   2.38976  4.36541  4.41944  3.83639  3.46070  4.01525  4.32771  2.76424  3.70530  1.61868  3.47964  2.82549  4.38656  3.92046  3.86802  3.30834  3.13866  1.52341  4.98158  2.72442    110 - -
          2.68618  4.42225  2.77519  2.73123  3.46354  2.40513  3.72494  3.29354  2.67741  2.69355  4.24690  2.90347  2.73739  3.18146  2.89801  2.37887  2.77519  2.98518  4.58477  3.61503
          0.01065  4.94323  5.66558  0.61958  0.77255  0.48576  0.95510
    103   1.96140  4.46990  4.08167  3.51598  3.63275  2.76128  4.25670  1.78072  3.43851  2.26357  3.62454  3.81241  4.30406  3.70267  3.70995  2.24730  2.45614  2.74945  5.11677  3.90965    111 - -
          2.68618  4.42225  2.77519  2.73123  3.46354  2.40513  3.72494  3.29354  2.67741  2.69355  4.24690  2.90347  2.73739  3.18146  2.89801  2.37887  2.77519  2.98518  4.58477  3.61503
          0.01065  4.94323  5.66558  0.61958  0.77255  0.48576  0.95510
    104   1.81077  4.40901  4.58353  4.00235  3.53445  2.34933  4.46076  2.17216  3.86525  1.56015  3.52515  4.15316  4.47549  4.06758  4.00737  3.40263  3.21038  2.09788  5.08427  3.89842    112 - -
          2.68618  4.42225  2.77519  2.73123  3.46354  2.40513  3.72494  3.29354  2.67741  2.69355  4.24690  2.90347  2.73739  3.18146  2.89801  2.37887  2.77519  2.98518  4.58477  3.61503
          0.01065  4.94323  5.66558  0.61958  0.77255  0.48576  0.95510
    105   3.08255  4.45243  4.95761  4.35615  2.08004  4.25313  4.53374  2.19308  4.16243  1.18224  3.39392  4.38067  4.59146  4.28122  4.19042  3.56675  2.55439  2.62067  4.98182  2.68483    113 - -
          2.68618  4.42225  2.77519  2.73123  3.46354  2.40513  3.72494  3.29354  2.67741  2.69355  4.24690  2.90347  2.73739  3.18146  2.89801  2.37887  2.77519  2.98518  4.58477  3.61503
          0.01065  4.94323  5.66558  0.61958  0.77255  0.48576  0.95510
    106   3.30811  4.64643  5.23090  4.63276  1.99811  4.50803  4.76570  2.19781  4.43790  1.06913  3.37430  4.64884  4.80537  4.50797  4.43707  3.83211  3.53382  2.17921  5.12959  2.62171    114 - -
          2.68618  4.42225  2.77519  2.73123  3.46354  2.40513  3.72494  3.29354  2.67741  2.69355  4.24690  2.90347  2.73739  3.18146  2.89801  2.37887  2.77519  2.98518  4.58477  3.61503
          0.01065  4.94323  5.66558  0.61958  0.77255  0.48576  0.95510
    107   2.00766  4.40205  4.20337  3.62520  3.51989  2.80346  4.25881  2.85851  3.52665  1.89579  3.52361  3.88371  4.32779  3.76979  3.75312  3.22861  1.91819  2.23942  5.01865  2.79404    115 - -
          2.68618  4.42225  2.77519  2.73123  3.46354  2.40513  3.72494  3.29354  2.67741  2.69355  4.24690  2.90347  2.73739  3.18146  2.89801  2.37887  2.77519  2.98518  4.58477  3.61503
          0.01065  4.94323  5.66558  0.61958  0.77255  0.48576  0.95510
    108   0.89551  2.00059  4.81001  4.41852  4.44420  2.38570  5.01387  3.71020  4.30301  3.53408  4.42324  4.23056  4.36816  4.49395  4.44557  3.07045  3.28725  2.28862  5.91510  4.76078    116 - -
          2.68618  4.42225  2.77519  2.73123  3.46354  2.40513  3.72494  3.29354  2.67741  2.69355  4.24690  2.90347  2.73739  3.18146  2.89801  2.37887  2.77519  2.98518  4.58477  3.61503
          0.01065  4.94323  5.66558  0.61958  0.77255  0.48576  0.95510
    109   2.41610  4.38242  4.90137  4.30178  3.48138  4.20575  4.55192  1.56066  4.11470  2.47329  1.97453  4.33885  4.55817  4.26533  4.16061  3.52025  3.24703  1.72908  5.05856  2.71641    117 - -
          2.68618  4.42225  2.77519  2.73123  3.46354  2.40513  3.72494  3.29354  2.67741  2.69355  4.24690  2.90347  2.73739  3.18146  2.89801  2.37887  2.77519  2.98518  4.58477  3.61503
          0.01065  4.94323  5.66558  0.61958  0.77255  0.48576  0.95510
    110   1.56467  4.51969  4.70114  4.13146  3.61598  4.20955  4.61904  2.12298  3.99463  1.33740  3.56624  4.28621  4.59344  4.19939  4.14165  3.52919  2.48323  2.47610  5.23164  4.05538    118 - -
          2.68618  4.42225  2.77519  2.73123  3.46354  2.40513  3.72494  3.29354  2.67741  2.69355  4.24690  2.90347  2.73739  3.18146  2.89801  2.37887  2.77519  2.98518  4.58477  3.61503
          0.01065  4.94323  5.66558  0.61958  0.77255  0.48576  0.95510
    111   2.37891  4.81327  3.45961  2.37310  3.99143  2.88158  3.98567  2.64134  2.41185  2.26543  3.90292  3.37561  4.14705  3.20783  2.59502  2.98277  3.09608  2.17094  5.36125  4.08217    119 - -
          2.68618  4.42225  2.77519  2.73123  3.46354  2.40513  3.72494  3.29354  2.67741  2.69355  4.24690  2.90347  2.73739  3.18146  2.89801  2.37887  2.77519  2.98518  4.58477  3.61503
          0.01065  4.94323  5.66558  0.61958  0.77255  0.48576  0.95510
    112   2.88709  5.37602  3.11638  2.18889  4.71763  3.65011  3.83679  4.19544  1.70883  2.86161  4.42008  2.18623  4.04718  2.23031  3.03520  2.37077  3.11725  3.76535  5.80634  4.40535    120 - -
          2.68618  4.42225  2.77519  2.73123  3.46354  2.40513  3.72494  3.29354  2.67741  2.69355  4.24690  2.90347  2.73739  3.18146  2.89801  2.37887  2.77519  2.98518  4.58477  3.61503
          0.01065  4.94323  5.66558  0.61958  0.77255  0.48576  0.95510
    113   2.42664  5.35299  3.11033  2.17826  4.69260  3.63287  2.86360  4.17335  2.22118  3.65506  4.39564  2.53163  3.02506  2.91846  2.49934  2.82383  2.02906  3.74081  5.78816  4.38244    121 - -
          2.68618  4.42225  2.77519  2.73123  3.46354  2.40513  3.72494  3.29354  2.67741  2.69355  4.24690  2.90347  2.73739  3.18146  2.89801  2.37887  2.77519  2.98518  4.58477  3.61503
          0.01065  4.94323  5.66558  0.61958  0.77255  0.48576  0.95510
    114   2.86232  5.31211  2.53505  2.23416  4.63372  3.64193  3.83160  4.10205  2.19806  2.79974  4.35961  2.52407  4.03592  2.93675  2.21452  2.83605  3.09327  2.18139  5.75797  4.36349    122 - -
          2.68663  4.42270  2.77565  2.73091  3.46238  2.40446  3.72540  3.29263  2.67712  2.69400  4.24735  2.90392  2.73785  3.18192  2.89754  2.37932  2.77565  2.98363  4.58522  3.61548
          0.15133  1.98800  5.66558  1.99127  0.14679  0.48576  0.95510
    115   2.87949  4.51443  3.91370  3.34130  3.64170  2.84095  4.16423  2.45335  3.26504  2.71880  2.44683  2.81804  4.27302  3.55802  2.23808  3.15420  3.11186  1.72458  5.11069  3.89237    132 - -
          2.68618  4.42225  2.77519  2.73123  3.46354  2.40513  3.72494  3.29354  2.67741  2.69355  4.24690  2.90347  2.73739  3.18146  2.89801  2.37887  2.77519  2.98518  4.58477  3.61503
          0.01065  4.94323  5.66558  0.61958  0.77255  0.48576  0.95510
    116   2.86657  4.79799  3.47555  2.38134  2.41954  2.88284  3.99390  3.35252  2.39174  1.98165  3.88844  3.38895  4.15328  2.55699  3.30514  2.99126  3.09794  2.49507  5.34816  4.07256    133 - -
          2.68618  4.42225  2.77519  2.73123  3.46354  2.40513  3.72494  3.29354  2.67741  2.69355  4.24690  2.90347  2.73739  3.18146  2.89801  2.37887  2.77519  2.98518  4.58477  3.61503
          0.01065  4.94323  5.66558  0.61958  0.77255  0.48576  0.95510
    117   3.26324  5.47285  3.70795  3.04660  4.86546  3.98767  4.01216  4.22929  1.46945  3.72913  4.55740  3.50311  4.35368  3.13968  1.27055  3.26447  2.52720  2.74830  5.84079  4.60047    134 - -
          2.68618  4.42225  2.77519  2.73123  3.46354  2.40513  3.72494  3.29354  2.67741  2.69355  4.24690  2.90347  2.73739  3.18146  2.89801  2.37887  2.77519  2.98518  4.58477  3.61503
          0.01065  4.94323  5.66558  0.61958  0.77255  0.48576  0.95510
    118   3.80486  4.98703  5.93312  5.50839  4.42867  5.47601  6.38387  1.42066  5.47560  2.80697  4.13273  5.67149  5.69516  5.76660  5.66769  4.94910  4.07493  0.54313  6.64539  5.39689    135 - -
          2.68618  4.42225  2.77519  2.73123  3.46354  2.40513  3.72494  3.29354  2.67741  2.69355  4.24690  2.90347  2.73739  3.18146  2.89801  2.37887  2.77519  2.98518  4.58477  3.61503
          0.01065  4.94323  5.66558  0.61958  0.77255  0.48576  0.95510
    119   2.85864  5.19421  2.35308  1.97484  3.04486  3.65984  3.85718  3.91503  2.24176  3.47069  4.25312  3.15912  3.01920  2.98092  3.10448  2.85792  3.09007  2.74226  5.66775  2.53091    136 - -
          2.68618  4.42225  2.77519  2.73123  3.46354  2.40513  3.72494  3.29354  2.67741  2.69355  4.24690  2.90347  2.73739  3.18146  2.89801  2.37887  2.77519  2.98518  4.58477  3.61503
          0.01065  4.94323  5.66558  0.61958  0.77255  0.48576  0.95510
    120   2.35271  4.37678  4.26335  2.79172  3.48311  3.96784  4.26554  2.35081  3.57204  1.75253  3.49041  3.91812  4.33851  3.80469  3.77767  2.53694  3.11042  2.18497  4.98705  2.25404    137 - -
          2.68618  4.42225  2.77519  2.73123  3.46354  2.40513  3.72494  3.29354  2.67741  2.69355  4.24690  2.90347  2.73739  3.18146  2.89801  2.37887  2.77519  2.98518  4.58477  3.61503
          0.01065  4.94323  5.66558  0.61958  0.77255  0.48576  0.95510
    121   2.88415  5.23513  2.53608  1.64990  4.51442  3.66659  3.87221  3.96247  2.63991  3.51277  4.29440  3.16180  4.06714  2.99538  2.52162  2.87779  3.11642  2.28422  5.70267  2.51616    138 - -
          2.68618  4.42225  2.77519  2.73123  3.46354  2.40513  3.72494  3.29354  2.67741  2.69355  4.24690  2.90347  2.73739  3.18146  2.89801  2.37887  2.77519  2.98518  4.58477  3.61503
          0.01065  4.94323  5.66558  0.61958  0.77255  0.48576  0.95510
    122   2.87494  5.31119  2.52517  2.23220  3.09009  3.64547  3.84787  4.09138  2.24598  3.60410  4.36287  3.12557  4.04633  2.95675  3.09063  1.53615  2.51394  3.68587  5.76378  4.36996    139 - -
          2.68618  4.42225  2.77519  2.73123  3.46354  2.40513  3.72494  3.29354  2.67741  2.69355  4.24690  2.90347  2.73739  3.18146  2.89801  2.37887  2.77519  2.98518  4.58477  3.61503
          0.01065  4.94323  5.66558  0.61958  0.77255  0.48576  0.95510
    123   2.96792  5.47509  2.46121  1.22747  4.80389  3.66171  3.90793  4.29058  2.20951  3.77337  4.52615  3.12747  4.09586  3.01612  3.18177  2.41131  3.20549  3.85884  5.91050  2.99963    140 - -
          2.68619  4.42301  2.77467  2.73121  3.46335  2.40422  3.72570  3.29157  2.67817  2.69356  4.24766  2.90330  2.73737  3.18222  2.89785  2.37895  2.77544  2.98594  4.58553  3.61579
          0.81770  0.96688  1.72436  1.58867  0.22840  0.48576  0.95510
    124   3.05634  5.61640  2.19742  1.17105  4.94109  3.60444  3.94577  4.44416  2.77634  3.91127  4.68261  2.30115  4.10465  3.06772  2.40958  2.98165  3.30622  4.00022  6.04294  4.59192    151 - -
          2.68618  4.42225  2.77519  2.73123  3.46354  2.40513  3.72494  3.29354  2.67741  2.69355  4.24690  2.90347  2.73739  3.18146  2.89801  2.37887  2.77519  2.98518  4.58477  3.61503
          0.01292  4.75107  5.47342  0.61958  0.77255  0.54517  0.86690
    125   2.35302  4.46711  2.81224  2.62461  3.59053  3.86891  4.13994  2.39373  3.26169  1.87271  2.40046  3.67975  4.24411  3.54200  3.56884  3.12763  3.07617  2.22294  5.06822  3.85121    152 - -
          2.68618  4.42225  2.77519  2.73123  3.46354  2.40513  3.72494  3.29354  2.67741  2.69355  4.24690  2.90347  2.73739  3.18146  2.89801  2.37887  2.77519  2.98518  4.58477  3.61503
          0.01167  4.85244  5.57479  0.61958  0.77255  0.37471  1.16310
    126   2.88196  4.36862  4.30606  2.72851  3.47488  2.80667  4.28035  1.98640  3.60767  1.97528  2.66226  3.94476  4.34901  3.83441  3.80122  2.54115  3.11422  1.92708  4.98243  3.78868    153 - -
          2.68618  4.42225  2.77519  2.73123  3.46354  2.40513  3.72494  3.29354  2.67741  2.69355  4.24690  2.90347  2.73739  3.18146  2.89801  2.37887  2.77519  2.98518  4.58477  3.61503
          0.01065  4.94323  5.66558  0.61958  0.77255  0.48576  0.95510
    127   3.12755  5.68597  1.63223  2.14281  5.01279  2.63322  4.03148  4.51663  2.86873  3.98659  4.75308  3.15164  4.18841  2.17046  3.40055  1.71129  3.37772  4.07102  6.12118  4.66868    154 - -
          2.68618  4.42225  2.77519  2.73123  3.46354  2.40513  3.72494  3.29354  2.67741  2.69355  4.24690  2.90347  2.73739  3.18146  2.89801  2.37887  2.77519  2.98518  4.58477  3.61503
          0.01065  4.94323  5.66558  0.61958  0.77255  0.48576  0.95510
    128   2.88887  4.31225  4.57001  3.97323  1.88080  4.02395  4.33426  2.23696  3.81560  2.12830  3.42604  2.83578  2.58935  3.99750  3.92188  3.32235  3.12096  2.16701  4.91582  2.74848    155 - -
          2.68618  4.42225  2.77519  2.73123  3.46354  2.40513  3.72494  3.29354  2.67741  2.69355  4.24690  2.90347  2.73739  3.18146  2.89801  2.37887  2.77519  2.98518  4.58477  3.61503
          0.01065  4.94323  5.66558  0.61958  0.77255  0.48576  0.95510
    129   2.85820  5.21813  3.16893  2.21842  4.50610  3.65585  3.84999  2.40521  2.23234  2.48399  4.27456  2.55595  3.02560  2.49676  3.08939  2.41812  3.08932  3.57773  5.68619  4.31343    156 - -
          2.68618  4.42225  2.77519  2.73123  3.46354  2.40513  3.72494  3.29354  2.67741  2.69355  4.24690  2.90347  2.73739  3.18146  2.89801  2.37887  2.77519  2.98518  4.58477  3.61503
          0.01065  4.94323  5.66558  0.61958  0.77255  0.48576  0.95510
    130   2.85644  5.11426  2.59150  2.24539  4.36875  2.86568  3.87580  2.92385  2.66152  2.66113  4.18006  3.19205  4.06611  2.27600  3.13210  2.38938  3.08775  2.76613  5.60531  3.03217    157 - -
          2.68618  4.42225  2.77519  2.73123  3.46354  2.40513  3.72494  3.29354  2.67741  2.69355  4.24690  2.90347  2.73739  3.18146  2.89801  2.37887  2.77519  2.98518  4.58477  3.61503
          0.01065  4.94323  5.66558  0.61958  0.77255  0.48576  0.95510
    131   2.87575  4.57763  3.77273  2.18811  2.74101  2.89097  4.11832  2.45281  3.16623  1.63752  3.68013  2.72371  4.24056  3.46448  3.51174  3.10999  3.10785  2.84458  5.16081  3.92835    158 - -
          2.68618  4.42225  2.77519  2.73123  3.46354  2.40513  3.72494  3.29354  2.67741  2.69355  4.24690  2.90347  2.73739  3.18146  2.89801  2.37887  2.77519  2.98518  4.58477  3.61503
          0.01065  4.94323  5.66558  0.61958  0.77255  0.48576  0.95510
    132   2.42247  5.24255  2.21034  1.81652  4.53889  3.65119  3.84924  3.98922  2.60948  2.75991  4.29889  3.14200  2.92451  2.96525  3.09282  2.84957  2.52207  2.84076  5.70839  4.32919    159 - -
          2.68618  4.42225  2.77519  2.73123  3.46354  2.40513  3.72494  3.29354  2.67741  2.69355  4.24690  2.90347  2.73739  3.18146  2.89801  2.37887  2.77519  2.98518  4.58477  3.61503
          0.01065  4.94323  5.66558  0.61958  0.77255  0.48576  0.95510
    133   2.37991  4.33799  4.47543  3.88478  2.67625  4.00925  4.32901  2.26330  3.74534  1.41241  3.44734  4.04210  2.94939  3.94514  3.88603  2.30812  3.12434  2.57767  4.95634  3.76957    160 - -
          2.68618  4.42225  2.77519  2.73123  3.46354  2.40513  3.72494  3.29354  2.67741  2.69355  4.24690  2.90347  2.73739  3.18146  2.89801  2.37887  2.77519  2.98518  4.58477  3.61503
          0.01065  4.94323  5.66558  0.61958  0.77255  0.48576  0.95510
    134   2.88773  4.80011  3.52235  2.95576  3.97866  2.80109  4.01148  2.59839  2.40972  3.02960  3.89573  3.42098  2.91696  3.24456  2.21285  3.01926  3.11867  1.74713  5.35293  4.08475    161 - -
          2.68618  4.42225  2.77519  2.73123  3.46354  2.40513  3.72494  3.29354  2.67741  2.69355  4.24690  2.90347  2.73739  3.18146  2.89801  2.37887  2.77519  2.98518  4.58477  3.61503
          0.01065  4.94323  5.66558  0.61958  0.77255  0.48576  0.95510
    135   2.33182  4.45453  4.21254  3.64295  3.60015  3.95903  4.31647  1.97295  3.54889  2.65428  2.67614  3.90876  1.80522  3.80181  3.78958  3.24993  2.13079  2.65299  5.10766  3.90736    162 - -
          2.68618  4.42225  2.77519  2.73123  3.46354  2.40513  3.72494  3.29354  2.67741  2.69355  4.24690  2.90347  2.73739  3.18146  2.89801  2.37887  2.77519  2.98518  4.58477  3.61503
          0.01065  4.94323  5.66558  0.61958  0.77255  0.48576  0.95510
    136   2.38755  4.35154  4.39975  3.81091  2.62298  4.00070  4.30802  2.28428  2.78436  1.82187  3.46118  4.00027  2.14680  3.89580  3.84802  3.28986  3.12102  2.19142  4.96767  3.77821    163 - -
          2.68618  4.42225  2.77519  2.73123  3.46354  2.40513  3.72494  3.29354  2.67741  2.69355  4.24690  2.90347  2.73739  3.18146  2.89801  2.37887  2.77519  2.98518  4.58477  3.61503
          0.01065  4.94323  5.66558  0.61958  0.77255  0.48576  0.95510
    137   2.41743  4.98806  2.60647  2.75027  4.20781  3.70790  3.91914  3.61282  2.33807  1.81800  2.93809  3.26007  2.96815  3.08694  3.19470  2.40012  3.09287  3.30952  5.50625  4.18800    164 - -
          2.68618  4.42225  2.77519  2.73123  3.46354  2.40513  3.72494  3.29354  2.67741  2.69355  4.24690  2.90347  2.73739  3.18146  2.89801  2.37887  2.77519  2.98518  4.58477  3.61503
          0.01065  4.94323  5.66558  0.61958  0.77255  0.48576  0.95510
    138   1.66836  4.70699  3.58163  2.49723  2.37267  3.80040  4.04050  2.54738  2.98584  2.92945  3.80596  3.46830  4.18504  3.30889  2.63575  2.50434  3.10102  2.99242  5.27414  4.01717    165 - -
          2.68618  4.42225  2.77519  2.73123  3.46354  2.40513  3.72494  3.29354  2.67741  2.69355  4.24690  2.90347  2.73739  3.18146  2.89801  2.37887  2.77519  2.98518  4.58477  3.61503
          0.01065  4.94323  5.66558  0.61958  0.77255  0.48576  0.95510
    139   2.92862  5.39051  2.45781  2.59499  4.74613  2.00124  3.89908  4.22313  1.91159  3.71873  4.47350  3.14195  2.40087  3.00797  3.15271  2.89580  2.28938  3.79643  5.86401  4.45855    166 - -
          2.68618  4.42225  2.77519  2.73123  3.46354  2.40513  3.72494  3.29354  2.67741  2.69355  4.24690  2.90347  2.73739  3.18146  2.89801  2.37887  2.77519  2.98518  4.58477  3.61503
          0.01065  4.94323  5.66558  0.61958  0.77255  0.48576  0.95510
    140   2.91073  4.39272  4.34369  3.75650  3.47557  4.00770  4.30088  1.80101  2.68168  1.46091  3.48578  3.97490  2.94613  3.85624  3.79689  3.29459  3.14220  2.62507  4.99529  2.75603    167 - -
          2.68618  4.42225  2.77519  2.73123  3.46354  2.40513  3.72494  3.29354  2.67741  2.69355  4.24690  2.90347  2.73739  3.18146  2.89801  2.37887  2.77519  2.98518  4.58477  3.61503
          0.01065  4.94323  5.66558  0.61958  0.77255  0.48576  0.95510
    141   3.01307  5.43486  2.12788  2.66016  4.89243  2.71127  4.03567  4.37790  2.85034  3.87900  4.64407  2.44691  4.15683  3.15728  3.35853  1.31329  2.46877  3.92772  6.02853  4.61406    168 - -
          2.68618  4.42225  2.77519  2.73123  3.46354  2.40513  3.72494  3.29354  2.67741  2.69355  4.24690  2.90347  2.73739  3.18146  2.89801  2.37887  2.77519  2.98518  4.58477  3.61503
          0.01065  4.94323  5.66558  0.61958  0.77255  0.48576  0.95510
    142   2.85872  5.33133  2.22004  2.18265  4.66115  3.63558  3.82504  4.13602  2.18778  3.62960  4.37640  3.10912  4.02976  2.92690  2.18261  2.40959  3.08986  2.82900  5.77260  2.72863    169 - -
          2.68618  4.42225  2.77519  2.73123  3.46354  2.40513  3.72494  3.29354  2.67741  2.69355  4.24690  2.90347  2.73739  3.18146  2.89801  2.37887  2.77519  2.98518  4.58477  3.61503
          0.01065  4.94323  5.66558  0.61958  0.77255  0.48576  0.95510
    143   2.39968  5.34740  2.58632  1.94810  4.68428  3.63350  3.82134  4.16345  2.03898  2.78553  4.39071  3.10438  4.02748  2.92088  2.17821  2.82501  2.51741  3.73372  5.78428  4.37975    170 - -
          2.68618  4.42225  2.77519  2.73123  3.46354  2.40513  3.72494  3.29354  2.67741  2.69355  4.24690  2.90347  2.73739  3.18146  2.89801  2.37887  2.77519  2.98518  4.58477  3.61503
          0.01065  4.94323  5.66558  0.61958  0.77255  0.48576  0.95510
    144   2.97997  5.27723  3.29517  1.40977  4.53764  3.75589  3.91301  3.99305  1.67752  2.74103  4.33704  3.25775  4.14603  3.04354  2.98974  2.98010  3.20292  3.64064  3.14212  4.35883    171 - -
          2.68618  4.42225  2.77519  2.73123  3.46354  2.40513  3.72494  3.29354  2.67741  2.69355  4.24690  2.90347  2.73739  3.18146  2.89801  2.37887  2.77519  2.98518  4.58477  3.61503
          0.01065  4.94323  5.66558  0.61958  0.77255  0.48576  0.95510
    145   2.94724  4.34576  4.73205  4.12906  3.39996  4.10268  4.42545  2.21053  2.76732  1.46068  2.11811  4.20329  4.45926  4.11122  4.02076  3.40780  3.17864  2.15145  4.96214  2.74805    172 - -
          2.68618  4.42225  2.77519  2.73123  3.46354  2.40513  3.72494  3.29354  2.67741  2.69355  4.24690  2.90347  2.73739  3.18146  2.89801  2.37887  2.77519  2.98518  4.58477  3.61503
          0.01065  4.94323  5.66558  0.61958  0.77255  0.48576  0.95510
    146   2.93814  5.41010  3.13987  1.72766  4.75433  3.68433  3.86605  4.22428  1.67279  2.49656  4.45685  2.51770  4.08526  2.40900  3.01403  2.90196  3.16619  3.80164  5.83109  4.44220    173 - -
          2.68618  4.42225  2.77519  2.73123  3.46354  2.40513  3.72494  3.29354  2.67741  2.69355  4.24690  2.90347  2.73739  3.18146  2.89801  2.37887  2.77519  2.98518  4.58477  3.61503
          0.01065  4.94323  5.66558  0.61958  0.77255  0.48576  0.95510
    147   3.80914  4.98636  5.93851  5.47895  4.28773  5.48045  6.23835  1.04299  5.43605  2.05733  4.00350  5.64374  5.65818  5.65826  5.58761  4.92774  4.06577  0.92580  6.46779  5.27647    174 - -
          2.68618  4.42225  2.77519  2.73123  3.46354  2.40513  3.72494  3.29354  2.67741  2.69355  4.24690  2.90347  2.73739  3.18146  2.89801  2.37887  2.77519  2.98518  4.58477  3.61503
          0.01065  4.94323  5.66558  0.61958  0.77255  0.48576  0.95510
    148   4.08958  5.32145  5.97978  5.47439  3.68145  5.44884  5.90657  2.59584  5.31374  0.48085  3.43660  5.66058  5.56534  5.28047  5.31054  4.89293  4.32762  1.82353  5.92621  4.91444    175 - -
          2.68618  4.42225  2.77519  2.73123  3.46354  2.40513  3.72494  3.29354  2.67741  2.69355  4.24690  2.90347  2.73739  3.18146  2.89801  2.37887  2.77519  2.98518  4.58477  3.61503
          0.09120  4.94323  2.52531  0.61958  0.77255  0.48576  0.95510
    149   2.86830  3.13716  3.06974  1.55171  4.64362  3.62175  3.83436  4.11193  2.20827  3.61658  4.37455  2.09805  4.03118  2.94304  3.06261  2.38082  3.10313  3.69937  5.76845  4.37349    176 - -
          2.68618  4.42225  2.77519  2.73123  3.46354  2.40513  3.72494  3.29354  2.67741  2.69355  4.24690  2.90347  2.73739  3.18146  2.89801  2.37887  2.77519  2.98518  4.58477  3.61503
          0.01154  4.86357  5.58592  0.61958  0.77255  0.38505  1.14075
    150   2.09080  4.74518  3.53170  2.41588  3.90974  3.78494  4.01704  3.28382  2.93967  2.40999  3.83949  3.42989  4.16885  3.26671  2.62225  3.01218  2.00231  2.46209  5.30448  2.92512    177 - -
          2.68618  4.42225  2.77519  2.73123  3.46354  2.40513  3.72494  3.29354  2.67741  2.69355  4.24690  2.90347  2.73739  3.18146  2.89801  2.37887  2.77519  2.98518  4.58477  3.61503
          0.01065  4.94323  5.66558  0.61958  0.77255  0.48576  0.95510
    151   3.99419  5.22756  5.91974  5.41568  3.74717  5.38416  5.87442  2.50024  5.26734  0.63825  3.50645  5.58541  5.53195  5.28043  5.28821  4.81821  4.23681  1.41747  5.95501  4.91346    178 - -
          2.68618  4.42225  2.77519  2.73123  3.46354  2.40513  3.72494  3.29354  2.67741  2.69355  4.24690  2.90347  2.73739  3.18146  2.89801  2.37887  2.77519  2.98518  4.58477  3.61503
          0.01065  4.94323  5.66558  0.61958  0.77255  0.48576  0.95510
    152   2.18580  4.90968  2.63263  2.80717  4.10924  2.82946  3.94433  3.50360  2.00693  2.58559  2.98213  3.30484  4.11620  3.13345  3.23480  2.94152  3.09175  2.62915  5.44090  2.95673    179 - -
          2.68618  4.42225  2.77519  2.73123  3.46354  2.40513  3.72494  3.29354  2.67741  2.69355  4.24690  2.90347  2.73739  3.18146  2.89801  2.37887  2.77519  2.98518  4.58477  3.61503
          0.01065  4.94323  5.66558  0.61958  0.77255  0.48576  0.95510
    153   1.81935  5.41576  2.51789  2.16833  4.75558  2.49578  3.85749  4.24228  2.19287  3.71971  4.46220  2.55701  4.05435  2.95896  3.10910  2.37715  3.13931  3.80447  5.85136  4.43551    180 - -
          2.68618  4.42225  2.77519  2.73123  3.46354  2.40513  3.72494  3.29354  2.67741  2.69355  4.24690  2.90347  2.73739  3.18146  2.89801  2.37887  2.77519  2.98518  4.58477  3.61503
          0.40848  4.94323  1.11410  0.61958  0.77255  0.48576  0.95510
    154   2.75558  5.08411  3.02958  2.06573  4.36857  3.53544  3.73490  3.80537  2.07435  2.29293  4.14716  2.44553  3.93568  2.86093  2.94015  2.75299  2.36687  3.44150  5.55274  4.19160    181 - -
          2.68627  4.42234  2.77529  2.73133  3.46363  2.40522  3.72504  3.29363  2.67702  2.69364  4.24699  2.90356  2.73703  3.18156  2.89810  2.37896  2.77529  2.98528  4.58486  3.61393
          0.47119  0.99260  5.27291  0.11394  2.22850  0.23104  1.57846
    155   4.41069  5.96555  5.25697  5.30394  6.22657  0.08177  6.22502  6.19233  5.59518  5.63732  6.69756  5.42594  5.35792  5.84205  5.61237  4.62561  4.95211  5.53566  6.94440  6.39660    183 - -
          2.68618  4.42225  2.77519  2.73123  3.46354  2.40513  3.72494  3.29354  2.67741  2.69355  4.24690  2.90347  2.73739  3.18146  2.89801  2.37887  2.77519  2.98518  4.58477  3.61503
          0.18783  4.94323  1.80721  0.61958  0.77255  0.48576  0.95510
    156   3.01325  5.38778  3.28680  1.38221  4.75431  3.74300  3.84746  4.18153  1.97972  2.69037  4.44164  3.22354  4.12738  2.95979  1.99631  2.98632  3.22414  3.79391  5.76492  4.44450    184 - -
          2.68618  4.42225  2.77519  2.73123  3.46354  2.40513  3.72494  3.29354  2.67741  2.69355  4.24690  2.90347  2.73739  3.18146  2.89801  2.37887  2.77519  2.98518  4.58477  3.61503
          0.12158  4.76811  2.24445  0.61958  0.77255  0.31396  1.31137
    157   2.12952  4.63184  3.59775  3.03176  3.78312  3.78085  4.02155  2.54812  2.07131  2.84808  2.73808  3.46776  4.16238  3.30844  2.66459  3.01682  2.45388  2.37677  5.20393  3.95519    185 - -
          2.68618  4.42225  2.77519  2.73123  3.46354  2.40513  3.72494  3.29354  2.67741  2.69355  4.24690  2.90347  2.73739  3.18146  2.89801  2.37887  2.77519  2.98518  4.58477  3.61503
          0.01165  4.85386  5.57620  0.61958  0.77255  0.37599  1.16031
    158   2.89098  5.32542  2.20551  2.59247  4.64706  2.77361  3.86359  4.11686  2.61638  3.62753  4.38731  3.13595  4.05894  2.97361  2.01543  1.77934  3.12592  3.70879  5.78334  3.03978    186 - -
          2.68618  4.42225  2.77519  2.73123  3.46354  2.40513  3.72494  3.29354  2.67741  2.69355  4.24690  2.90347  2.73739  3.18146  2.89801  2.37887  2.77519  2.98518  4.58477  3.61503
          0.01065  4.94323  5.66558  0.61958  0.77255  0.48576  0.95510
    159   3.10369  4.48453  4.86144  4.27534  3.57126  4.29786  2.97261  2.06349  4.10344  2.49249  2.60166  4.38162  4.64396  4.29263  4.20151  3.61230  3.33939  0.93715  5.18497  3.99739    187 - -
          2.68618  4.42225  2.77519  2.73123  3.46354  2.40513  3.72494  3.29354  2.67741  2.69355  4.24690  2.90347  2.73739  3.18146  2.89801  2.37887  2.77519  2.98518  4.58477  3.61503
          0.01065  4.94323  5.66558  0.61958  0.77255  0.48576  0.95510
    160   2.86655  5.37604  2.56960  2.21709  4.72099  3.63267  3.82318  4.20627  1.79485  3.68035  4.41763  2.54103  4.02946  2.92057  2.17586  2.35242  2.52720  3.76680  5.80755  4.39727    188 - -
          2.68618  4.42225  2.77519  2.73123  3.46354  2.40513  3.72494  3.29354  2.67741  2.69355  4.24690  2.90347  2.73739  3.18146  2.89801  2.37887  2.77519  2.98518  4.58477  3.61503
          0.01065  4.94323  5.66558  0.61958  0.77255  0.48576  0.95510
    161   2.85890  5.35264  2.54527  2.18697  4.69052  2.85970  3.82224  4.17165  2.56172  3.65516  4.39620  2.15479  4.02654  2.92146  2.50270  2.18885  2.56990  2.90985  5.79021  4.38302    189 - -
          2.68618  4.42225  2.77519  2.73123  3.46354  2.40513  3.72494  3.29354  2.67741  2.69355  4.24690  2.90347  2.73739  3.18146  2.89801  2.37887  2.77519  2.98518  4.58477  3.61503
          0.01065  4.94323  5.66558  0.61958  0.77255  0.48576  0.95510
    162   4.06826  5.25119  6.05857  5.55567  3.80031  5.58782  6.05914  0.74702  5.43210  1.19339  3.54259  5.75929  5.65412  5.42429  5.45089  5.03573  4.30036  2.42571  6.06221  5.02721    190 - -
          2.68618  4.42225  2.77519  2.73123  3.46354  2.40513  3.72494  3.29354  2.67741  2.69355  4.24690  2.90347  2.73739  3.18146  2.89801  2.37887  2.77519  2.98518  4.58477  3.61503
          0.01065  4.94323  5.66558  0.61958  0.77255  0.48576  0.95510
    163   0.37789  4.73869  4.69007  4.58011  5.36159  3.53084  5.42519  4.80036  4.62626  4.53522  5.32703  4.27757  4.38285  4.80422  4.75604  2.16207  3.39298  4.02747  6.71781  5.61548    191 - -
          2.68618  4.42225  2.77519  2.73123  3.46354  2.40513  3.72494  3.29354  2.67741  2.69355  4.24690  2.90347  2.73739  3.18146  2.89801  2.37887  2.77519  2.98518  4.58477  3.61503
          0.01065  4.94323  5.66558  0.61958  0.77255  0.48576  0.95510
    164   3.01173  5.43960  3.29636  1.95004  4.80538  3.76235  2.77996  4.25314  1.61999  3.72112  4.48739  3.23694  4.14562  2.99165  1.87201  2.98004  3.22866  2.77516  5.83039  4.48135    192 - -
          2.68618  4.42225  2.77519  2.73123  3.46354  2.40513  3.72494  3.29354  2.67741  2.69355  4.24690  2.90347  2.73739  3.18146  2.89801  2.37887  2.77519  2.98518  4.58477  3.61503
          0.01065  4.94323  5.66558  0.61958  0.77255  0.48576  0.95510
    165   2.86536  5.17402  3.20170  1.97904  4.44648  3.67129  2.94828  2.90374  1.93391  3.44635  2.51191  3.17604  4.06265  2.99366  3.09939  2.20261  3.09601  3.52509  5.65137  4.29240    193 - -
          2.68618  4.42225  2.77519  2.73123  3.46354  2.40513  3.72494  3.29354  2.67741  2.69355  4.24690  2.90347  2.73739  3.18146  2.89801  2.37887  2.77519  2.98518  4.58477  3.61503
          0.01065  4.94323  5.66558  0.61958  0.77255  0.48576  0.95510
    166   3.56229  4.85615  5.47139  4.90799  3.72941  4.88622  5.29917  1.93029  4.76185  0.77504  3.55048  5.02104  5.14070  4.86912  4.82051  4.23958  2.64069  1.93416  5.65146  4.54023    194 - -
          2.68618  4.42225  2.77519  2.73123  3.46354  2.40513  3.72494  3.29354  2.67741  2.69355  4.24690  2.90347  2.73739  3.18146  2.89801  2.37887  2.77519  2.98518  4.58477  3.61503
          0.01065  4.94323  5.66558  0.61958  0.77255  0.48576  0.95510
    167   3.29401  5.90211  2.15308  2.04699  5.21169  1.30120  4.15238  4.73274  3.06249  4.19380  4.98400  2.37734  4.27965  2.13864  3.62682  3.19603  3.55734  4.27954  6.33024  4.84240    195 - -
          2.68618  4.42225  2.77519  2.73123  3.46354  2.40513  3.72494  3.29354  2.67741  2.69355  4.24690  2.90347  2.73739  3.18146  2.89801  2.37887  2.77519  2.98518  4.58477  3.61503
          0.01065  4.94323  5.66558  0.61958  0.77255  0.48576  0.95510
    168   2.98170  4.70313  3.85926  3.26540  3.85446  3.94596  4.15629  2.42760  1.58461  2.36166  3.79460  3.66420  4.31689  3.46065  2.53979  3.20379  3.20721  1.81913  5.28888  4.06301    196 - -
          2.68618  4.42225  2.77519  2.73123  3.46354  2.40513  3.72494  3.29354  2.67741  2.69355  4.24690  2.90347  2.73739  3.18146  2.89801  2.37887  2.77519  2.98518  4.58477  3.61503
          0.01065  4.94323  5.66558  0.61958  0.77255  0.48576  0.95510
    169   3.25051  5.71971  1.87460  2.67698  5.13486  3.73152  4.18475  4.63642  2.35890  4.12898  4.92819  3.23961  4.28896  3.32636  3.58052  0.93600  3.53223  4.18996  6.27359  4.82760    197 - -
          2.68618  4.42225  2.77519  2.73123  3.46354  2.40513  3.72494  3.29354  2.67741  2.69355  4.24690  2.90347  2.73739  3.18146  2.89801  2.37887  2.77519  2.98518  4.58477  3.61503
          0.01065  4.94323  5.66558  0.61958  0.77255  0.48576  0.95510
    170   2.92152  5.28705  3.19041  1.95706  4.58991  3.69434  3.88047  4.03493  2.59874  1.98963  4.34583  2.58923  2.91172  2.99920  1.94506  2.90952  3.15032  3.65640  5.73946  4.37445    198 - -
          2.68618  4.42225  2.77519  2.73123  3.46354  2.40513  3.72494  3.29354  2.67741  2.69355  4.24690  2.90347  2.73739  3.18146  2.89801  2.37887  2.77519  2.98518  4.58477  3.61503
          0.01065  4.94323  5.66558  0.61958  0.77255  0.48576  0.95510
    171   2.33742  5.20062  3.22463  2.68222  4.63557  2.71729  3.92372  4.09521  1.95366  3.62523  4.38919  3.20272  2.90526  3.04016  3.15900  1.78910  2.26778  3.67602  5.79392  4.41919    199 - -
          2.68618  4.42225  2.77519  2.73123  3.46354  2.40513  3.72494  3.29354  2.67741  2.69355  4.24690  2.90347  2.73739  3.18146  2.89801  2.37887  2.77519  2.98518  4.58477  3.61503
          0.01065  4.94323  5.66558  0.61958  0.77255  0.48576  0.95510
    172   3.30136  4.77887  4.76954  4.21573  3.64197  4.38829  4.81094  2.77264  4.05078  1.68919  2.48597  4.43373  4.76129  4.28945  4.22955  3.72175  0.96573  2.73330  5.42188  4.27453    200 - -
          2.68618  4.42225  2.77519  2.73123  3.46354  2.40513  3.72494  3.29354  2.67741  2.69355  4.24690  2.90347  2.73739  3.18146  2.89801  2.37887  2.77519  2.98518  4.58477  3.61503
          0.01065  4.94323  5.66558  0.61958  0.77255  0.48576  0.95510
    173   2.15727  4.54563  4.99538  4.42381  3.73792  4.42919  4.83262  1.25903  4.27904  2.10950  3.67588  4.53053  4.77525  4.46993  4.38659  3.75547  2.07591  1.86341  5.37624  4.18759    201 - -
          2.68618  4.42225  2.77519  2.73123  3.46354  2.40513  3.72494  3.29354  2.67741  2.69355  4.24690  2.90347  2.73739  3.18146  2.89801  2.37887  2.77519  2.98518  4.58477  3.61503
          0.01065  4.94323  5.66558  0.61958  0.77255  0.48576  0.95510
    174   2.86377  4.87672  2.41823  2.83924  4.06558  3.74125  3.95990  2.68983  2.82171  3.11327  2.96676  3.33021  4.12839  3.16065  2.64431  1.82234  3.09534  3.18161  5.41236  2.45019    202 - -
          2.68618  4.42225  2.77519  2.73123  3.46354  2.40513  3.72494  3.29354  2.67741  2.69355  4.24690  2.90347  2.73739  3.18146  2.89801  2.37887  2.77519  2.98518  4.58477  3.61503
          0.01065  4.94323  5.66558  0.61958  0.77255  0.48576  0.95510
    175   3.25416  5.64708  3.41344  2.24819  5.07036  3.91391  3.99285  4.48665  2.02843  3.90846  4.70265  1.75084  4.30862  3.10407  1.30898  3.20898  3.45483  4.08719  5.96834  4.67428    203 - -
          2.68618  4.42225  2.77519  2.73123  3.46354  2.40513  3.72494  3.29354  2.67741  2.69355  4.24690  2.90347  2.73739  3.18146  2.89801  2.37887  2.77519  2.98518  4.58477  3.61503
          0.01065  4.94323  5.66558  0.61958  0.77255  0.48576  0.95510
    176   2.86841  5.10939  3.24344  2.26308  4.35971  3.68810  2.11380  3.78434  2.25025  2.42244  4.17653  3.20816  4.07807  2.48811  3.12205  2.89093  3.09881  2.75685  5.59919  2.97488    204 - -
          2.68618  4.42225  2.77519  2.73123  3.46354  2.40513  3.72494  3.29354  2.67741  2.69355  4.24690  2.90347  2.73739  3.18146  2.89801  2.37887  2.77519  2.98518  4.58477  3.61503
          0.01065  4.94323  5.66558  0.61958  0.77255  0.48576  0.95510
    177   3.88168  5.07561  5.95028  5.44157  3.94291  5.43890  5.98963  1.27626  5.35459  1.02866  3.67945  5.60374  5.57196  5.41975  5.41185  4.85819  4.12156  1.49403  6.12333  5.04982    205 - -
          2.68618  4.42225  2.77519  2.73123  3.46354  2.40513  3.72494  3.29354  2.67741  2.69355  4.24690  2.90347  2.73739  3.18146  2.89801  2.37887  2.77519  2.98518  4.58477  3.61503
          0.01065  4.94323  5.66558  0.61958  0.77255  0.48576  0.95510
    178   2.09670  5.31269  2.55718  2.57238  4.63948  2.86221  3.83012  4.10991  2.19687  3.61178  4.36300  3.11618  4.03269  2.93437  2.00163  2.35616  3.09000  2.88171  5.76157  4.36503    206 - -
          2.68618  4.42225  2.77519  2.73123  3.46354  2.40513  3.72494  3.29354  2.67741  2.69355  4.24690  2.90347  2.73739  3.18146  2.89801  2.37887  2.77519  2.98518  4.58477  3.61503
          0.01065  4.94323  5.66558  0.61958  0.77255  0.48576  0.95510
    179   2.42626  5.26230  3.14570  1.93280  3.12617  3.64526  3.83718  3.02376  2.05742  3.54995  4.31401  2.54576  4.03788  2.42855  3.07381  2.83843  2.56702  3.63090  5.72000  4.33528    207 - -
          2.68618  4.42225  2.77519  2.73123  3.46354  2.40513  3.72494  3.29354  2.67741  2.69355  4.24690  2.90347  2.73739  3.18146  2.89801  2.37887  2.77519  2.98518  4.58477  3.61503
          0.01065  4.94323  5.66558  0.61958  0.77255  0.48576  0.95510
    180   4.59676  5.79887  5.89314  5.63055  3.93281  5.33669  6.01561  3.25280  5.43909  0.19615  3.78427  5.84798  5.66102  5.51358  5.40389  5.22804  4.86833  3.53791  6.05872  5.00252    208 - -
          2.68618  4.42225  2.77519  2.73123  3.46354  2.40513  3.72494  3.29354  2.67741  2.69355  4.24690  2.90347  2.73739  3.18146  2.89801  2.37887  2.77519  2.98518  4.58477  3.61503
          0.01065  4.94323  5.66558  0.61958  0.77255  0.48576  0.95510
    181   3.11133  5.49774  3.37650  1.22866  4.87438  3.83497  3.93458  4.30280  1.79316  2.70352  4.55033  3.31272  4.21920  3.04510  2.26360  3.08072  3.32102  3.90970  5.86630  4.54672    209 - -
          2.68618  4.42225  2.77519  2.73123  3.46354  2.40513  3.72494  3.29354  2.67741  2.69355  4.24690  2.90347  2.73739  3.18146  2.89801  2.37887  2.77519  2.98518  4.58477  3.61503
          0.01065  4.94323  5.66558  0.61958  0.77255  0.48576  0.95510
    182   3.02117  5.55702  2.35098  2.17018  4.89293  3.67358  3.94442  4.38725  1.31488  3.85731  4.61037  2.47249  4.12588  3.05406  3.23367  2.15503  3.26175  3.94476  5.98640  4.55555    210 - -
          2.68618  4.42225  2.77519  2.73123  3.46354  2.40513  3.72494  3.29354  2.67741  2.69355  4.24690  2.90347  2.73739  3.18146  2.89801  2.37887  2.77519  2.98518  4.58477  3.61503
          0.01065  4.94323  5.66558  0.61958  0.77255  0.48576  0.95510
    183   2.87270  5.03397  3.29664  2.33041  2.99069  3.70964  3.90983  3.67310  1.65376  3.28511  2.45910  3.25014  4.09828  2.50764  3.15636  2.91731  3.10301  3.36126  5.53459  2.97243    211 - -
          2.68618  4.42225  2.77519  2.73123  3.46354  2.40513  3.72494  3.29354  2.67741  2.69355  4.24690  2.90347  2.73739  3.18146  2.89801  2.37887  2.77519  2.98518  4.58477  3.61503
          0.01065  4.94323  5.66558  0.61958  0.77255  0.48576  0.95510
    184   3.12695  5.41105  3.43214  2.91146  4.90219  1.20048  4.03947  4.32491  1.90725  3.81392  4.61164  3.39739  4.26660  3.16344  2.33632  2.38410  3.37234  3.92293  5.92796  4.62738    212 - -
          2.68618  4.42225  2.77519  2.73123  3.46354  2.40513  3.72494  3.29354  2.67741  2.69355  4.24690  2.90347  2.73739  3.18146  2.89801  2.37887  2.77519  2.98518  4.58477  3.61503
          0.01065  4.94323  5.66558  0.61958  0.77255  0.48576  0.95510
    185   3.69547  4.98801  5.54226  4.97877  2.33853  4.89771  4.92855  2.16390  4.79688  0.71312  3.40122  4.98625  5.11864  4.77801  4.76933  4.23855  3.91128  2.96713  5.13929  2.54684    213 - -
          2.68618  4.42225  2.77519  2.73123  3.46354  2.40513  3.72494  3.29354  2.67741  2.69355  4.24690  2.90347  2.73739  3.18146  2.89801  2.37887  2.77519  2.98518  4.58477  3.61503
          0.01065  4.94323  5.66558  0.61958  0.77255  0.48576  0.95510
    186   3.59280  4.82993  5.63376  5.12409  4.15493  5.08962  5.67311  1.16687  5.02489  2.11127  3.95238  5.23753  5.35220  5.23946  5.14419  4.47831  2.64095  1.02810  6.07480  4.87249    214 - -
          2.68618  4.42225  2.77519  2.73123  3.46354  2.40513  3.72494  3.29354  2.67741  2.69355  4.24690  2.90347  2.73739  3.18146  2.89801  2.37887  2.77519  2.98518  4.58477  3.61503
          0.01065  4.94323  5.66558  0.61958  0.77255  0.48576  0.95510
    187   2.87425  5.37029  2.50513  1.72195  4.70716  3.63550  3.83392  4.18896  1.93612  3.67198  4.41443  3.10493  4.03638  2.93424  3.06990  2.18565  2.52605  3.75681  5.80698  3.13043    215 - -
          2.68618  4.42225  2.77519  2.73123  3.46354  2.40513  3.72494  3.29354  2.67741  2.69355  4.24690  2.90347  2.73739  3.18146  2.89801  2.37887  2.77519  2.98518  4.58477  3.61503
          0.01065  4.94323  5.66558  0.61958  0.77255  0.48576  0.95510
    188   2.86447  3.24845  3.14830  2.20730  4.60445  3.64956  3.83632  4.06611  2.18706  3.58014  4.33978  3.13127  4.04171  2.13335  2.49142  1.94631  3.09484  2.86967  5.73965  4.35297    216 - -
          2.68618  4.42225  2.77519  2.73123  3.46354  2.40513  3.72494  3.29354  2.67741  2.69355  4.24690  2.90347  2.73739  3.18146  2.89801  2.37887  2.77519  2.98518  4.58477  3.61503
          0.01065  4.94323  5.66558  0.61958  0.77255  0.48576  0.95510
    189   2.90661  4.99081  3.37815  1.86141  4.20631  3.76071  3.96395  2.68943  1.58955  2.53116  4.06270  3.32030  4.14699  3.13701  3.19398  2.97641  3.13644  2.60933  5.52326  4.21666    217 - -
          2.68618  4.42225  2.77519  2.73123  3.46354  2.40513  3.72494  3.29354  2.67741  2.69355  4.24690  2.90347  2.73739  3.18146  2.89801  2.37887  2.77519  2.98518  4.58477  3.61503
          0.10246  4.94323  2.40516  0.61958  0.77255  0.48576  0.95510
    190   2.86122  5.17982  3.13003  2.19875  4.48597  1.99219  3.86806  3.92507  2.23784  3.48375  4.27146  3.15266  4.04943  2.99641  3.10901  1.98353  3.10085  2.42185  5.68200  4.31769    218 - -
          2.68618  4.42225  2.77519  2.73123  3.46354  2.40513  3.72494  3.29354  2.67741  2.69355  4.24690  2.90347  2.73739  3.18146  2.89801  2.37887  2.77519  2.98518  4.58477  3.61503
          0.33396  4.85244  1.28696  0.61958  0.77255  0.69377  0.69253
    191   2.90743  5.19673  3.25650  2.67630  4.58749  2.51718  3.77873  4.00083  1.91980  3.50465  4.30513  3.16926  4.04303  2.90141  1.60314  2.90301  2.33892  3.62862  5.63521  4.33518    219 - -
          2.68630  4.42237  2.77531  2.73135  3.46365  2.40468  3.72506  3.29366  2.67704  2.69366  4.24701  2.90297  2.73751  3.18158  2.89812  2.37898  2.77531  2.98530  4.58488  3.61515
          0.41549  1.09430  5.25690  0.38455  1.14180  0.22713  1.59366
    192   4.04876  6.02008  4.81289  3.75337  5.72500  4.51301  4.19414  4.92782  0.88195  4.20406  5.11666  4.01948  4.80843  3.31889  1.01559  4.01115  4.10927  4.63644  6.10436  5.09273    222 - -
          2.68618  4.42225  2.77519  2.73123  3.46354  2.40513  3.72494  3.29354  2.67741  2.69355  4.24690  2.90347  2.73739  3.18146  2.89801  2.37887  2.77519  2.98518  4.58477  3.61503
          0.01065  4.94323  5.66558  0.61958  0.77255  0.48576  0.95510
    193   3.05224  5.27063  2.35847  2.80257  4.68552  1.42408  4.15781  4.12430  3.03162  2.59054  4.53965  3.32264  1.85181  3.32128  3.51632  3.07488  3.34396  3.74975  5.94184  4.58045    223 - -
          2.68618  4.42225  2.77519  2.73123  3.46354  2.40513  3.72494  3.29354  2.67741  2.69355  4.24690  2.90347  2.73739  3.18146  2.89801  2.37887  2.77519  2.98518  4.58477  3.61503
          0.01065  4.94323  5.66558  0.61958  0.77255  0.48576  0.95510
    194   2.93130  5.39599  2.58415  2.19907  4.74160  3.68739  3.85846  4.20855  1.58169  2.34346  4.44217  3.15949  4.08243  2.96162  2.06832  2.89732  3.15786  3.78812  5.81561  4.43167    224 - -
          2.68618  4.42225  2.77519  2.73123  3.46354  2.40513  3.72494  3.29354  2.67741  2.69355  4.24690  2.90347  2.73739  3.18146  2.89801  2.37887  2.77519  2.98518  4.58477  3.61503
          0.01065  4.94323  5.66558  0.61958  0.77255  0.48576  0.95510
    195   2.89640  4.88293  3.45891  2.89078  4.07615  2.35819  3.97982  2.26585  2.31997  2.28277  3.97093  3.37144  2.95124  3.18525  2.17501  2.99777  3.12545  3.18823  5.41728  4.13579    225 - -
          2.68618  4.42225  2.77519  2.73123  3.46354  2.40513  3.72494  3.29354  2.67741  2.69355  4.24690  2.90347  2.73739  3.18146  2.89801  2.37887  2.77519  2.98518  4.58477  3.61503
          0.01065  4.94323  5.66558  0.61958  0.77255  0.48576  0.95510
    196   2.88881  2.94085  4.48811  3.89511  3.43307  4.01384  4.32840  2.29661  2.72000  2.52114  3.44827  4.04757  4.38175  3.95055  3.88530  3.30848  2.45545  1.86441  4.95147  1.81057    226 - -
          2.68618  4.42225  2.77519  2.73123  3.46354  2.40513  3.72494  3.29354  2.67741  2.69355  4.24690  2.90347  2.73739  3.18146  2.89801  2.37887  2.77519  2.98518  4.58477  3.61503
          0.01065  4.94323  5.66558  0.61958  0.77255  0.48576  0.95510
    197   2.86129  4.99359  3.30502  2.30393  4.21317  3.70774  2.95364  2.75131  2.30577  3.24347  4.06992  3.25734  4.09660  3.08215  3.18684  1.72999  3.09253  2.62677  5.50862  3.05708    227 - -
          2.68618  4.42225  2.77519  2.73123  3.46354  2.40513  3.72494  3.29354  2.67741  2.69355  4.24690  2.90347  2.73739  3.18146  2.89801  2.37887  2.77519  2.98518  4.58477  3.61503
          0.01065  4.94323  5.66558  0.61958  0.77255  0.48576  0.95510
    198   2.00678  4.36424  4.60586  4.01534  3.48040  4.08490  4.42116  2.19416  3.86693  1.67466  3.48284  4.14555  3.00311  4.05811  3.98769  3.38706  2.52414  1.76456  5.01927  3.83410    228 - -
          2.68618  4.42225  2.77519  2.73123  3.46354  2.40513  3.72494  3.29354  2.67741  2.69355  4.24690  2.90347  2.73739  3.18146  2.89801  2.37887  2.77519  2.98518  4.58477  3.61503
          0.01065  4.94323  5.66558  0.61958  0.77255  0.48576  0.95510
    199   2.99518  5.46799  2.43457  2.59940  4.81135  2.68755  3.94809  4.29110  2.22365  3.78719  4.54987  2.47185  4.12181  3.06277  3.23412  2.95395  1.34782  3.86628  5.93543  4.52117    229 - -
          2.68618  4.42225  2.77519  2.73123  3.46354  2.40513  3.72494  3.29354  2.67741  2.69355  4.24690  2.90347  2.73739  3.18146  2.89801  2.37887  2.77519  2.98518  4.58477  3.61503
          0.01065  4.94323  5.66558  0.61958  0.77255  0.48576  0.95510
    200   3.33971  5.94866  1.62104  1.46902  5.26381  3.74948  4.17470  4.78300  1.37196  4.23610  5.03395  3.19806  4.30715  3.31177  3.60172  3.23677  3.60256  4.33040  6.36349  4.88149    230 - -
          2.68618  4.42225  2.77519  2.73123  3.46354  2.40513  3.72494  3.29354  2.67741  2.69355  4.24690  2.90347  2.73739  3.18146  2.89801  2.37887  2.77519  2.98518  4.58477  3.61503
          0.10384  4.94323  2.39144  0.61958  0.77255  0.48576  0.95510
    201   2.32177  5.01448  5.06274  4.68178  3.74954  4.46562  5.27286  2.84801  4.50478  0.51234  3.58880  4.78413  4.95732  4.71870  4.61761  3.92190  3.84426  2.89470  5.73647  4.62214    231 - -
          2.68618  4.42225  2.77519  2.73123  3.46354  2.40513  3.72494  3.29354  2.67741  2.69355  4.24690  2.90347  2.73739  3.18146  2.89801  2.37887  2.77519  2.98518  4.58477  3.61503
          0.01169  4.85108  5.57342  0.61958  0.77255  0.69646  0.68984
    202   1.64912  4.64073  4.28323  3.92660  4.49224  0.92020  4.81514  2.43093  3.90474  3.53247  4.44500  4.00116  4.30914  4.17076  4.16380  3.03065  3.26457  3.28789  5.94465  4.75226    232 - -
          2.68618  4.42225  2.77519  2.73123  3.46354  2.40513  3.72494  3.29354  2.67741  2.69355  4.24690  2.90347  2.73739  3.18146  2.89801  2.37887  2.77519  2.98518  4.58477  3.61503
          0.00788  4.84727        *  0.61958  0.77255  0.00000        *
//
