# Supplementary material for: MacSyFinder: A Program to Mine Genomes for Molecular Systems with an Application to CRISPR-Cas Systems
Source: PLoS One. 2014 Oct 17;9(10):e110726. doi: 10.1371/journal.pone.0110726 (PMC4201578; doi:10.1371/journal.pone.0110726)
Supplement: Data S2 — The Cas-Finder: models and profiles (compressed tarball archive). (ZIP) [file pone.0110726.s011.zip › Cas-Finder_macsyfinder/CASprofiles/cmr1_TypeIIIB.hmm]

HMMER3/b [3.0 | March 2010]
NAME  TIGR01894
ACC   TIGR01894
DESC  cas_TM1795_cmr1: CRISPR type III-B/RAMP module RAMP protein Cmr1
LENG  167
ALPH  amino
RF    no
CS    no
MAP   yes
DATE  Sun Apr 11 22:13:21 2010
NSEQ  12
EFFN  3.354492
CKSUM 746227632
GA    28.65 28.65;
TC    28.65 28.65;
NC    19.30 19.30;
STATS LOCAL MSV      -10.1282  0.70776
STATS LOCAL VITERBI  -11.2245  0.70776
STATS LOCAL FORWARD   -4.3553  0.70776
HMM          A        C        D        E        F        G        H        I        K        L        M        N        P        Q        R        S        T        V        W        Y   
            m->m     m->i     m->d     i->m     i->i     d->m     d->d
  COMPO   2.70960  4.49953  3.06829  2.61147  3.20224  2.77062  3.86000  2.68963  2.55207  2.50736  3.81381  2.94148  3.52472  3.17551  2.80143  2.60653  2.83240  2.72820  4.14790  3.50257
          2.68618  4.42225  2.77519  2.73123  3.46354  2.40513  3.72494  3.29354  2.67741  2.69355  4.24690  2.90347  2.73739  3.18146  2.89801  2.37887  2.77519  2.98518  4.58477  3.61503
          0.00991  5.01535  5.73769  0.61958  0.77255  0.00000        *
      1   2.06489  2.95939  4.81533  4.20842  2.86597  4.10017  4.43662  1.78775  4.01428  1.53359  3.43905  4.23595  4.46521  4.16251  4.05515  2.66367  3.17173  2.53378  4.95579  3.77795      1 - -
          2.68618  4.42225  2.77519  2.73123  3.46354  2.40513  3.72494  3.29354  2.67741  2.69355  4.24690  2.90347  2.73739  3.18146  2.89801  2.37887  2.77519  2.98518  4.58477  3.61503
          0.00991  5.01535  5.73769  0.61958  0.77255  0.48576  0.95510
      2   3.09491  5.57720  3.15970  1.57344  4.94161  3.77790  3.97175  4.40923  1.35697  3.86717  4.63021  3.24434  4.20037  2.27100  3.05304  2.52267  3.32198  3.98207  5.97461  4.59363      2 - -
          2.68618  4.42225  2.77519  2.73123  3.46354  2.40513  3.72494  3.29354  2.67741  2.69355  4.24690  2.90347  2.73739  3.18146  2.89801  2.37887  2.77519  2.98518  4.58477  3.61503
          0.00991  5.01535  5.73769  0.61958  0.77255  0.48576  0.95510
      3   1.60057  4.50880  4.08638  3.51521  3.65145  3.94738  4.26698  1.82389  3.43401  2.72914  3.64108  3.82890  4.34040  3.70578  2.80951  2.73088  2.46984  2.28979  5.13557  3.92633      3 - -
          2.68618  4.42225  2.77519  2.73123  3.46354  2.40513  3.72494  3.29354  2.67741  2.69355  4.24690  2.90347  2.73739  3.18146  2.89801  2.37887  2.77519  2.98518  4.58477  3.61503
          0.00991  5.01535  5.73769  0.61958  0.77255  0.48576  0.95510
      4   3.91450  5.10035  6.01179  5.51928  4.08895  5.51386  6.12653  1.12260  5.44732  1.22128  3.81859  5.68116  5.65617  5.55172  5.52839  4.94336  4.15961  1.37465  6.27493  5.17421      4 - -
          2.68618  4.42225  2.77519  2.73123  3.46354  2.40513  3.72494  3.29354  2.67741  2.69355  4.24690  2.90347  2.73739  3.18146  2.89801  2.37887  2.77519  2.98518  4.58477  3.61503
          0.00991  5.01535  5.73769  0.61958  0.77255  0.48576  0.95510
      5   2.36966  4.82224  3.69224  3.21960  4.09059  3.79567  4.25955  3.53282  3.21541  3.22350  4.09849  2.76832  4.29065  3.53887  3.59405  3.10982  1.20551  3.25004  5.50449  2.00645      5 - -
          2.68618  4.42225  2.77519  2.73123  3.46354  2.40513  3.72494  3.29354  2.67741  2.69355  4.24690  2.90347  2.73739  3.18146  2.89801  2.37887  2.77519  2.98518  4.58477  3.61503
          0.00991  5.01535  5.73769  0.61958  0.77255  0.48576  0.95510
      6   3.06108  5.45090  3.19656  2.32694  4.78701  3.77225  2.97606  4.23872  2.66760  3.74620  4.52752  3.26282  1.21094  3.09972  2.49702  2.60199  3.29288  3.84599  5.89339  4.52823      6 - -
          2.68618  4.42225  2.77519  2.73123  3.46354  2.40513  3.72494  3.29354  2.67741  2.69355  4.24690  2.90347  2.73739  3.18146  2.89801  2.37887  2.77519  2.98518  4.58477  3.61503
          0.00991  5.01535  5.73769  0.61958  0.77255  0.48576  0.95510
      7   3.48418  4.77454  5.46963  4.90383  3.81714  4.82014  5.23944  1.03219  4.74905  1.85173  2.17008  4.97046  5.10216  4.87857  4.79642  4.16840  2.86908  1.82063  5.63543  4.48656      7 - -
          2.68618  4.42225  2.77519  2.73123  3.46354  2.40513  3.72494  3.29354  2.67741  2.69355  4.24690  2.90347  2.73739  3.18146  2.89801  2.37887  2.77519  2.98518  4.58477  3.61503
          0.00991  5.01535  5.73769  0.61958  0.77255  0.48576  0.95510
      8   2.92121  4.34515  4.60113  4.00438  1.73059  4.05533  3.26575  2.46170  3.84621  2.53600  3.46208  2.95234  4.42184  4.02868  3.95266  3.35361  2.59110  1.76676  3.00726  3.74778      8 - -
          2.68618  4.42225  2.77519  2.73123  3.46354  2.40513  3.72494  3.29354  2.67741  2.69355  4.24690  2.90347  2.73739  3.18146  2.89801  2.37887  2.77519  2.98518  4.58477  3.61503
          0.00991  5.01535  5.73769  0.61958  0.77255  0.48576  0.95510
      9   2.91103  4.44774  4.21005  3.63353  2.75184  1.87419  4.28696  2.91256  3.53893  2.34677  2.13695  3.90159  4.35700  3.78626  3.77423  2.57608  2.15466  2.71104  5.06305  3.86186      9 - -
          2.68618  4.42225  2.77519  2.73123  3.46354  2.40513  3.72494  3.29354  2.67741  2.69355  4.24690  2.90347  2.73739  3.18146  2.89801  2.37887  2.77519  2.98518  4.58477  3.61503
          0.00991  5.01535  5.73769  0.61958  0.77255  0.48576  0.95510
     10   2.54448  4.86345  3.57894  3.02567  4.14251  1.45141  4.10525  3.52106  2.97166  2.70799  4.04847  3.47802  4.21102  3.32505  2.15287  2.63221  3.17103  2.58438  5.50119  4.22721     10 - -
          2.68618  4.42225  2.77519  2.73123  3.46354  2.40513  3.72494  3.29354  2.67741  2.69355  4.24690  2.90347  2.73739  3.18146  2.89801  2.37887  2.77519  2.98518  4.58477  3.61503
          0.00991  5.01535  5.73769  0.61958  0.77255  0.48576  0.95510
     11   3.40454  5.46625  3.22537  2.49092  4.34189  0.89421  4.40129  4.26348  3.40604  3.86340  4.76688  3.58089  4.51438  3.69287  3.83348  3.44004  3.70784  3.94391  5.78084  1.80402     11 - -
          2.68618  4.42225  2.77519  2.73123  3.46354  2.40513  3.72494  3.29354  2.67741  2.69355  4.24690  2.90347  2.73739  3.18146  2.89801  2.37887  2.77519  2.98518  4.58477  3.61503
          0.00991  5.01535  5.73769  0.61958  0.77255  0.48576  0.95510
     12   1.76155  4.83229  3.67505  3.14825  4.22321  3.74272  4.22487  3.58535  3.13378  3.27890  4.13558  1.93534  3.00705  3.45706  3.53933  3.03483  2.28145  1.88015  5.59464  4.32793     12 - -
          2.68618  4.42225  2.77519  2.73123  3.46354  2.40513  3.72494  3.29354  2.67741  2.69355  4.24690  2.90347  2.73739  3.18146  2.89801  2.37887  2.77519  2.98518  4.58477  3.61503
          0.00991  5.01535  5.73769  0.61958  0.77255  0.48576  0.95510
     13   2.43323  5.38556  2.77469  2.27924  4.72748  3.65734  3.84469  4.21111  2.28116  3.07229  4.42709  2.33211  4.05081  2.17591  2.37479  2.84639  2.59607  3.77452  5.82002  3.44018     13 - -
          2.68618  4.42225  2.77519  2.73123  3.46354  2.40513  3.72494  3.29354  2.67741  2.69355  4.24690  2.90347  2.73739  3.18146  2.89801  2.37887  2.77519  2.98518  4.58477  3.61503
          0.00991  5.01535  5.73769  0.61958  0.77255  0.48576  0.95510
     14   2.28999  5.37067  3.14127  2.23306  4.70627  2.79247  3.02837  4.18525  2.16248  3.67166  4.41393  3.13196  3.04580  2.65620  2.62184  2.85043  2.72160  3.75624  5.80882  2.61568     14 - -
          2.68618  4.42225  2.77519  2.73123  3.46354  2.40513  3.72494  3.29354  2.67741  2.69355  4.24690  2.90347  2.73739  3.18146  2.89801  2.37887  2.77519  2.98518  4.58477  3.61503
          0.49480  5.01535  0.95796  0.61958  0.77255  0.48576  0.95510
     15   2.67029  4.60472  3.45710  2.97075  4.00923  2.53703  4.03999  3.44769  2.95180  3.11609  3.97325  3.36691  1.66947  3.28611  3.33968  2.21003  2.99434  3.12623  2.81220  4.10376     15 - -
          2.68618  4.42225  2.77519  2.73123  3.46354  2.40513  3.72494  3.29354  2.67741  2.69355  4.24690  2.90347  2.73739  3.18146  2.89801  2.37887  2.77519  2.98518  4.58477  3.61503
          0.01604  4.53658  5.25893  0.61958  0.77255  1.22263  0.34878
     16   2.73039  4.37915  3.73467  3.15738  3.50001  3.73606  3.98820  2.33848  2.37496  2.57216  3.48140  3.52307  4.11124  2.63080  3.34323  2.99479  2.96065  1.84463  3.00019  3.74175     16 - -
          2.68618  4.42225  2.77519  2.73123  3.46354  2.40513  3.72494  3.29354  2.67741  2.69355  4.24690  2.90347  2.73739  3.18146  2.89801  2.37887  2.77519  2.98518  4.58477  3.61503
          0.01604  4.53658  5.25893  0.61958  0.77255  1.22263  0.34878
     17   2.69801  4.61278  3.36852  2.82588  3.83721  2.64140  3.89299  3.22841  2.80303  2.90610  3.77009  2.56794  4.00677  3.13316  3.21011  1.92170  2.95337  2.40829  2.97141  3.94682     17 - -
          2.68618  4.42225  2.77519  2.73123  3.46354  2.40513  3.72494  3.29354  2.67741  2.69355  4.24690  2.90347  2.73739  3.18146  2.89801  2.37887  2.77519  2.98518  4.58477  3.61503
          0.01604  4.53658  5.25893  0.61958  0.77255  0.20353  1.69197
     18   2.91191  5.39958  2.38088  1.99530  4.73348  3.67092  3.87102  4.21268  2.61438  2.43048  4.44506  2.75317  4.07316  2.97287  1.92716  2.19165  3.14423  3.78459  5.83761  4.43130     18 - -
          2.68618  4.42225  2.77519  2.73123  3.46354  2.40513  3.72494  3.29354  2.67741  2.69355  4.24690  2.90347  2.73739  3.18146  2.89801  2.37887  2.77519  2.98518  4.58477  3.61503
          0.00991  5.01535  5.73769  0.61958  0.77255  0.48576  0.95510
     19   2.88592  5.37794  2.60627  2.14563  3.32067  3.66013  3.84976  4.19542  1.71143  3.10031  4.42095  2.58179  2.93727  2.94896  3.08009  2.27020  3.11725  3.76426  5.81534  4.40890     19 - -
          2.68618  4.42225  2.77519  2.73123  3.46354  2.40513  3.72494  3.29354  2.67741  2.69355  4.24690  2.90347  2.73739  3.18146  2.89801  2.37887  2.77519  2.98518  4.58477  3.61503
          0.41462  5.01535  1.10028  0.61958  0.77255  0.48576  0.95510
     20   2.75721  4.70031  3.31342  2.33536  3.85114  2.68935  2.80661  3.26085  2.76409  2.93105  3.79371  3.25602  4.03343  3.10010  3.18088  2.87501  2.98993  2.04346  5.22978  2.48950     20 - -
          2.68670  4.42277  2.77571  2.73040  3.46406  2.40464  3.72546  3.29406  2.67792  2.69407  4.24741  2.90340  2.73742  3.18198  2.89740  2.37906  2.77523  2.98507  4.58529  3.61100
          0.79284  0.61132  5.33788  1.19850  0.35903  0.22060  1.61966
     21   2.60656  5.15508  2.23697  1.68391  3.10147  3.70659  3.90938  3.01813  2.69530  2.93629  4.22060  3.22190  2.54247  3.04669  3.16692  2.90920  3.12365  3.49438  5.64558  4.29520     26 - -
          2.68618  4.42225  2.77519  2.73123  3.46354  2.40513  3.72494  3.29354  2.67741  2.69355  4.24690  2.90347  2.73739  3.18146  2.89801  2.37887  2.77519  2.98518  4.58477  3.61503
          0.00991  5.01535  5.73769  0.61958  0.77255  0.48576  0.95510
     22   2.91082  5.34088  3.14414  1.56880  4.65609  3.67962  2.95423  4.12041  2.63819  3.63519  4.39575  2.65011  2.22415  2.99441  3.12497  2.88738  2.52246  2.95590  5.79636  4.40427     27 - -
          2.68618  4.42225  2.77519  2.73123  3.46354  2.40513  3.72494  3.29354  2.67741  2.69355  4.24690  2.90347  2.73739  3.18146  2.89801  2.37887  2.77519  2.98518  4.58477  3.61503
          0.00991  5.01535  5.73769  0.61958  0.77255  0.48576  0.95510
     23   3.76678  4.99357  5.82679  5.29690  2.99777  5.24148  5.73417  1.30821  5.18253  1.56733  3.73771  5.40505  5.44166  5.27837  5.23202  4.62949  4.00657  1.08489  5.98682  4.86522     28 - -
          2.68618  4.42225  2.77519  2.73123  3.46354  2.40513  3.72494  3.29354  2.67741  2.69355  4.24690  2.90347  2.73739  3.18146  2.89801  2.37887  2.77519  2.98518  4.58477  3.61503
          0.00991  5.01535  5.73769  0.61958  0.77255  0.48576  0.95510
     24   3.35954  5.67500  2.43281  2.94850  5.17955  3.89757  4.24383  4.64565  2.86278  4.12217  4.94339  3.46083  4.41959  3.38554  0.69829  2.72193  3.62905  4.22451  6.21278  4.87714     29 - -
          2.68618  4.42225  2.77519  2.73123  3.46354  2.40513  3.72494  3.29354  2.67741  2.69355  4.24690  2.90347  2.73739  3.18146  2.89801  2.37887  2.77519  2.98518  4.58477  3.61503
          0.00991  5.01535  5.73769  0.61958  0.77255  0.48576  0.95510
     25   2.62173  5.37461  2.62426  1.80517  4.70078  3.67768  3.89398  3.30517  2.65231  3.67694  4.43308  3.15809  2.53170  3.00213  3.14482  1.65443  3.15857  3.75735  5.83093  4.43112     30 - -
          2.68618  4.42225  2.77519  2.73123  3.46354  2.40513  3.72494  3.29354  2.67741  2.69355  4.24690  2.90347  2.73739  3.18146  2.89801  2.37887  2.77519  2.98518  4.58477  3.61503
          0.00991  5.01535  5.73769  0.61958  0.77255  0.48576  0.95510
     26   2.36330  5.34608  2.55310  2.66193  4.70331  3.68888  3.95046  4.16595  2.72354  3.68943  4.45717  3.20128  2.75984  2.25115  3.21222  2.93201  1.41916  3.75852  5.85725  4.46723     31 - -
          2.68618  4.42225  2.77519  2.73123  3.46354  2.40513  3.72494  3.29354  2.67741  2.69355  4.24690  2.90347  2.73739  3.18146  2.89801  2.37887  2.77519  2.98518  4.58477  3.61503
          0.00991  5.01535  5.73769  0.61958  0.77255  0.48576  0.95510
     27   3.22783  5.53974  3.03212  1.60060  5.23549  1.73752  4.37496  4.73545  3.29234  4.25551  5.05483  3.39905  4.35979  3.53114  3.80859  1.21270  3.57321  4.23167  6.40904  4.99218     32 - -
          2.68618  4.42225  2.77519  2.73123  3.46354  2.40513  3.72494  3.29354  2.67741  2.69355  4.24690  2.90347  2.73739  3.18146  2.89801  2.37887  2.77519  2.98518  4.58477  3.61503
          0.00991  5.01535  5.73769  0.61958  0.77255  0.48576  0.95510
     28   3.93614  5.11255  6.03631  5.57108  4.20008  5.58428  6.29309  0.50907  5.51107  2.07879  3.91908  5.75258  5.73056  5.67231  5.63373  5.03758  4.18952  1.85840  6.43429  5.29537     33 - -
          2.68618  4.42225  2.77519  2.73123  3.46354  2.40513  3.72494  3.29354  2.67741  2.69355  4.24690  2.90347  2.73739  3.18146  2.89801  2.37887  2.77519  2.98518  4.58477  3.61503
          0.00991  5.01535  5.73769  0.61958  0.77255  0.48576  0.95510
     29   3.05945  5.17572  3.52768  2.93251  4.43336  3.87217  4.00736  2.33087  1.17303  3.41680  4.25471  2.87166  4.25045  3.16608  2.50143  3.10770  3.27677  2.70925  5.64906  4.36504     34 - -
          2.68618  4.42225  2.77519  2.73123  3.46354  2.40513  3.72494  3.29354  2.67741  2.69355  4.24690  2.90347  2.73739  3.18146  2.89801  2.37887  2.77519  2.98518  4.58477  3.61503
          0.00991  5.01535  5.73769  0.61958  0.77255  0.48576  0.95510
     30   4.54053  6.07476  5.39031  5.44329  6.34487  0.07149  6.34443  6.33600  5.73585  5.76286  6.83197  5.55994  5.46395  5.97955  5.73620  4.75859  5.08295  5.67320  7.03741  6.51993     35 - -
          2.68618  4.42225  2.77519  2.73123  3.46354  2.40513  3.72494  3.29354  2.67741  2.69355  4.24690  2.90347  2.73739  3.18146  2.89801  2.37887  2.77519  2.98518  4.58477  3.61503
          0.00991  5.01535  5.73769  0.61958  0.77255  0.48576  0.95510
     31   2.53767  4.48691  4.06521  3.48973  3.60373  3.95321  4.23232  2.59151  2.69516  1.66588  2.99095  2.94790  4.32754  3.67876  3.68783  2.19804  3.13991  2.10127  5.08758  3.87862     36 - -
          2.68618  4.42225  2.77519  2.73123  3.46354  2.40513  3.72494  3.29354  2.67741  2.69355  4.24690  2.90347  2.73739  3.18146  2.89801  2.37887  2.77519  2.98518  4.58477  3.61503
          0.00991  5.01535  5.73769  0.61958  0.77255  0.48576  0.95510
     32   3.95436  5.22652  5.78843  5.20302  3.45834  5.20213  5.34607  2.88769  5.00083  0.89224  1.64459  5.31113  5.34151  4.96612  4.97483  4.55935  4.16131  3.12018  1.87871  4.32156     37 - -
          2.68618  4.42225  2.77519  2.73123  3.46354  2.40513  3.72494  3.29354  2.67741  2.69355  4.24690  2.90347  2.73739  3.18146  2.89801  2.37887  2.77519  2.98518  4.58477  3.61503
          0.00991  5.01535  5.73769  0.61958  0.77255  0.48576  0.95510
     33   4.16030  6.09389  4.95594  3.87005  5.81519  4.59879  4.27346  5.01443  1.56505  4.28473  5.20660  4.11803  4.89638  3.40058  0.53156  4.12529  4.21397  4.72955  6.17507  5.17788     38 - -
          2.68618  4.42225  2.77519  2.73123  3.46354  2.40513  3.72494  3.29354  2.67741  2.69355  4.24690  2.90347  2.73739  3.18146  2.89801  2.37887  2.77519  2.98518  4.58477  3.61503
          0.00991  5.01535  5.73769  0.61958  0.77255  0.48576  0.95510
     34   5.04029  5.98577  5.88986  5.83384  1.63198  5.47357  4.25536  4.54061  5.59048  3.64504  5.05214  5.12667  5.76585  5.28748  5.39435  4.97525  5.25360  4.54972  0.49874  2.57954     39 - -
          2.68618  4.42225  2.77519  2.73123  3.46354  2.40513  3.72494  3.29354  2.67741  2.69355  4.24690  2.90347  2.73739  3.18146  2.89801  2.37887  2.77519  2.98518  4.58477  3.61503
          0.00991  5.01535  5.73769  0.61958  0.77255  0.48576  0.95510
     35   5.01363  5.98559  5.87177  5.80277  2.01915  5.43871  4.29936  4.52626  5.55635  3.63523  5.04325  5.14575  5.75220  5.29805  5.38042  4.97463  5.23778  4.53950  0.39564  2.63060     40 - -
          2.68618  4.42225  2.77519  2.73123  3.46354  2.40513  3.72494  3.29354  2.67741  2.69355  4.24690  2.90347  2.73739  3.18146  2.89801  2.37887  2.77519  2.98518  4.58477  3.61503
          0.00991  5.01535  5.73769  0.61958  0.77255  0.48576  0.95510
     36   3.15529  4.56336  4.75246  4.19048  1.49185  4.25117  4.29919  3.01652  4.03494  2.22939  3.68397  2.95438  4.60980  4.18785  4.13487  3.55433  2.12780  2.83259  3.07959  2.07758     41 - -
          2.68618  4.42225  2.77519  2.73123  3.46354  2.40513  3.72494  3.29354  2.67741  2.69355  4.24690  2.90347  2.73739  3.18146  2.89801  2.37887  2.77519  2.98518  4.58477  3.61503
          0.00991  5.01535  5.73769  0.61958  0.77255  0.48576  0.95510
     37   3.87967  6.01674  3.84910  1.91828  5.56854  4.30915  4.35527  4.94324  2.63151  4.31064  5.20221  3.85270  4.74619  3.49581  0.57356  3.83503  4.05287  4.60053  6.26516  5.12515     42 - -
          2.68618  4.42225  2.77519  2.73123  3.46354  2.40513  3.72494  3.29354  2.67741  2.69355  4.24690  2.90347  2.73739  3.18146  2.89801  2.37887  2.77519  2.98518  4.58477  3.61503
          0.00991  5.01535  5.73769  0.61958  0.77255  0.48576  0.95510
     38   1.27477  4.44914  4.79422  4.20841  2.53258  4.20908  4.57971  1.88073  4.05269  2.58460  3.56979  4.30780  4.57931  4.23400  4.15379  3.52272  2.56863  2.09761  5.14743  3.96293     43 - -
          2.68618  4.42225  2.77519  2.73123  3.46354  2.40513  3.72494  3.29354  2.67741  2.69355  4.24690  2.90347  2.73739  3.18146  2.89801  2.37887  2.77519  2.98518  4.58477  3.61503
          0.00991  5.01535  5.73769  0.61958  0.77255  0.48576  0.95510
     39   3.08205  4.44637  5.01206  4.40436  2.85117  4.26868  4.60062  1.85549  4.20442  1.13935  3.43175  4.41834  4.61095  4.32700  4.22350  3.58389  2.64392  2.14531  5.06932  3.07845     44 - -
          2.68618  4.42225  2.77519  2.73123  3.46354  2.40513  3.72494  3.29354  2.67741  2.69355  4.24690  2.90347  2.73739  3.18146  2.89801  2.37887  2.77519  2.98518  4.58477  3.61503
          0.00991  5.01535  5.73769  0.61958  0.77255  0.48576  0.95510
     40   1.97256  4.36170  4.48126  3.88929  2.76145  3.19501  4.34144  1.81235  3.75178  2.55551  3.47794  4.05339  4.39917  3.95430  2.96768  2.86583  3.14415  2.16180  4.97601  2.50585     45 - -
          2.68618  4.42225  2.77519  2.73123  3.46354  2.40513  3.72494  3.29354  2.67741  2.69355  4.24690  2.90347  2.73739  3.18146  2.89801  2.37887  2.77519  2.98518  4.58477  3.61503
          0.47392  5.01535  0.99207  0.61958  0.77255  0.48576  0.95510
     41   2.84390  5.29933  2.93407  1.75002  4.64545  3.54427  3.75707  4.11176  2.45771  3.59571  4.36168  2.42168  2.71980  2.86837  1.92017  2.80509  3.07588  3.69572  5.72650  4.34063     46 - -
          2.68627  4.42234  2.77529  2.73132  3.46363  2.40522  3.72504  3.29363  2.67750  2.69364  4.24699  2.90356  2.73749  3.18155  2.89810  2.37830  2.77478  2.98527  4.58486  3.61512
          0.45366  1.02275  5.27948  0.11621  2.20993  1.20484  0.35630
     42   1.52934  4.43573  3.93802  3.47676  4.18817  1.73061  4.40702  3.47946  3.43912  3.25802  4.12797  3.65818  4.05126  3.72030  3.75403  2.78266  2.18681  2.13673  5.60337  4.39489     48 - -
          2.68618  4.42225  2.77519  2.73123  3.46354  2.40513  3.72494  3.29354  2.67741  2.69355  4.24690  2.90347  2.73739  3.18146  2.89801  2.37887  2.77519  2.98518  4.58477  3.61503
          0.01571  4.55713  5.27948  0.61958  0.77255  1.20484  0.35630
     43   3.50653  4.72238  5.52795  5.07159  4.03422  5.06895  5.82069  0.81446  4.99882  2.45246  3.77646  5.23655  5.31429  5.25418  5.16796  4.50839  3.77302  1.20123  6.15180  4.93665     49 - -
          2.68618  4.42225  2.77519  2.73123  3.46354  2.40513  3.72494  3.29354  2.67741  2.69355  4.24690  2.90347  2.73739  3.18146  2.89801  2.37887  2.77519  2.98518  4.58477  3.61503
          0.01571  4.55713  5.27948  0.61958  0.77255  0.20759  1.67418
     44   2.66122  5.67705  2.34306  1.87625  5.01573  1.52152  4.05640  4.51574  2.88533  3.99045  4.75482  2.51137  4.21375  3.17496  3.41279  2.22235  3.38804  4.07153  6.12720  4.68165     50 - -
          2.68618  4.42225  2.77519  2.73123  3.46354  2.40513  3.72494  3.29354  2.67741  2.69355  4.24690  2.90347  2.73739  3.18146  2.89801  2.37887  2.77519  2.98518  4.58477  3.61503
          0.00991  5.01535  5.73769  0.61958  0.77255  0.48576  0.95510
     45   2.48857  5.03746  3.33076  2.77141  4.26145  2.64221  3.94302  2.83474  2.29513  2.84913  4.11308  3.28310  4.12559  3.10611  1.99853  2.16838  3.12432  3.36137  5.55021  3.15043     51 - -
          2.68618  4.42225  2.77519  2.73123  3.46354  2.40513  3.72494  3.29354  2.67741  2.69355  4.24690  2.90347  2.73739  3.18146  2.89801  2.37887  2.77519  2.98518  4.58477  3.61503
          0.00991  5.01535  5.73769  0.61958  0.77255  0.48576  0.95510
     46   2.91262  4.52312  3.99526  3.42187  2.79461  3.94069  3.27771  2.99688  2.06131  2.72494  2.86944  3.76458  4.31590  3.62780  3.64442  3.20154  2.61167  2.38003  5.10460  1.80796     52 - -
          2.68618  4.42225  2.77519  2.73123  3.46354  2.40513  3.72494  3.29354  2.67741  2.69355  4.24690  2.90347  2.73739  3.18146  2.89801  2.37887  2.77519  2.98518  4.58477  3.61503
          0.00991  5.01535  5.73769  0.61958  0.77255  0.48576  0.95510
     47   2.10378  3.20499  3.51766  2.95561  2.51495  3.80154  4.02890  3.37074  2.49479  3.04650  3.90981  2.91979  4.18643  3.26139  2.29547  2.49123  3.12762  3.11268  5.37026  2.71316     53 - -
          2.68618  4.42225  2.77519  2.73123  3.46354  2.40513  3.72494  3.29354  2.67741  2.69355  4.24690  2.90347  2.73739  3.18146  2.89801  2.37887  2.77519  2.98518  4.58477  3.61503
          0.37454  5.01535  1.18496  0.61958  0.77255  0.48576  0.95510
     48   2.75973  2.31215  3.80772  2.56771  3.55560  2.26021  4.07837  2.86048  3.18308  2.14553  3.53490  3.59881  4.16089  3.47081  3.49209  3.03433  3.00404  2.17882  5.02873  3.81016     54 - -
          2.68618  4.42225  2.77519  2.73123  3.46354  2.40513  3.72494  3.29354  2.67741  2.69355  4.24690  2.90347  2.73739  3.18146  2.89801  2.37887  2.77519  2.98518  4.58477  3.61503
          0.01423  4.65504  5.37739  0.61958  0.77255  0.23089  1.57905
     49   2.91686  5.43494  2.35061  2.21645  4.77875  2.92136  2.47168  4.26715  2.25664  3.73957  4.47748  2.12832  3.10785  2.37710  3.11161  2.87502  3.14986  3.82520  5.86658  4.45088     55 - -
          2.68618  4.42225  2.77519  2.73123  3.46354  2.40513  3.72494  3.29354  2.67741  2.69355  4.24690  2.90347  2.73739  3.18146  2.89801  2.37887  2.77519  2.98518  4.58477  3.61503
          0.00991  5.01535  5.73769  0.61958  0.77255  0.48576  0.95510
     50   3.00160  5.51411  2.36432  2.60612  4.85877  2.01785  3.94775  4.34829  2.33094  3.82670  4.57650  2.03765  2.42602  3.05505  3.22859  2.31915  3.24212  3.90910  5.96090  4.53799     56 - -
          2.68618  4.42225  2.77519  2.73123  3.46354  2.40513  3.72494  3.29354  2.67741  2.69355  4.24690  2.90347  2.73739  3.18146  2.89801  2.37887  2.77519  2.98518  4.58477  3.61503
          0.00991  5.01535  5.73769  0.61958  0.77255  0.48576  0.95510
     51   2.62430  4.49878  4.99089  4.40512  3.63570  4.34119  4.71967  2.01287  4.23496  1.30546  3.60279  4.46817  4.69474  4.40165  4.30497  2.78917  3.37172  1.43568  5.23969  4.05941     57 - -
          2.68618  4.42225  2.77519  2.73123  3.46354  2.40513  3.72494  3.29354  2.67741  2.69355  4.24690  2.90347  2.73739  3.18146  2.89801  2.37887  2.77519  2.98518  4.58477  3.61503
          0.00991  5.01535  5.73769  0.61958  0.77255  0.48576  0.95510
     52   2.88958  5.39687  2.74811  1.93186  4.73970  3.65883  3.84971  4.22469  2.28371  3.70113  4.43848  2.59984  4.05485  2.11510  3.08010  2.36933  2.24963  3.78637  5.83049  3.23623     58 - -
          2.68618  4.42225  2.77519  2.73123  3.46354  2.40513  3.72494  3.29354  2.67741  2.69355  4.24690  2.90347  2.73739  3.18146  2.89801  2.37887  2.77519  2.98518  4.58477  3.61503
          0.00991  5.01535  5.73769  0.61958  0.77255  0.48576  0.95510
     53   2.59996  5.41060  2.51489  2.34370  4.75369  2.64473  3.85928  4.23958  1.72087  3.71543  4.45355  2.57267  4.06236  2.95753  3.09473  2.16135  2.64094  3.80054  5.84468  4.43240     59 - -
          2.68618  4.42225  2.77519  2.73123  3.46354  2.40513  3.72494  3.29354  2.67741  2.69355  4.24690  2.90347  2.73739  3.18146  2.89801  2.37887  2.77519  2.98518  4.58477  3.61503
          0.00991  5.01535  5.73769  0.61958  0.77255  0.48576  0.95510
     54   3.01832  4.55230  4.29366  3.75522  3.46518  4.05048  4.32065  3.02296  3.64205  1.31027  3.67579  3.99497  3.07038  3.89813  3.86079  2.50649  3.26579  2.82907  5.00468  1.71490     60 - -
          2.68618  4.42225  2.77519  2.73123  3.46354  2.40513  3.72494  3.29354  2.67741  2.69355  4.24690  2.90347  2.73739  3.18146  2.89801  2.37887  2.77519  2.98518  4.58477  3.61503
          0.00991  5.01535  5.73769  0.61958  0.77255  0.48576  0.95510
     55   2.91343  5.42160  2.26835  2.59026  4.76739  3.67120  3.86516  4.25191  1.71140  3.72539  4.46468  2.23950  3.11073  2.96363  2.24967  2.41345  3.14496  3.81318  5.85189  4.44261     61 - -
          2.68618  4.42225  2.77519  2.73123  3.46354  2.40513  3.72494  3.29354  2.67741  2.69355  4.24690  2.90347  2.73739  3.18146  2.89801  2.37887  2.77519  2.98518  4.58477  3.61503
          0.00991  5.01535  5.73769  0.61958  0.77255  0.48576  0.95510
     56   2.90500  2.68251  2.23879  1.63351  4.73691  3.66813  3.86369  4.21771  2.06222  3.70052  4.44327  3.13810  4.06771  2.96392  2.75366  2.46957  3.13688  3.78608  5.83493  4.42802     62 - -
          2.68618  4.42225  2.77519  2.73123  3.46354  2.40513  3.72494  3.29354  2.67741  2.69355  4.24690  2.90347  2.73739  3.18146  2.89801  2.37887  2.77519  2.98518  4.58477  3.61503
          0.00991  5.01535  5.73769  0.61958  0.77255  0.48576  0.95510
     57   2.13676  4.61345  3.79484  2.67029  3.74878  3.88528  3.26587  2.31659  2.56200  2.06203  2.75036  3.62815  4.26425  3.47892  2.96842  3.13108  3.13371  2.33706  5.19644  3.96393     63 - -
          2.68618  4.42225  2.77519  2.73123  3.46354  2.40513  3.72494  3.29354  2.67741  2.69355  4.24690  2.90347  2.73739  3.18146  2.89801  2.37887  2.77519  2.98518  4.58477  3.61503
          0.00991  5.01535  5.73769  0.61958  0.77255  0.48576  0.95510
     58   3.28383  5.85617  1.94759  1.08233  5.16214  3.76416  4.15990  4.67152  3.04679  2.68942  4.93329  2.04589  4.29693  3.29200  3.59730  3.19811  3.54230  4.23086  6.28900  4.81869     64 - -
          2.68618  4.42225  2.77519  2.73123  3.46354  2.40513  3.72494  3.29354  2.67741  2.69355  4.24690  2.90347  2.73739  3.18146  2.89801  2.37887  2.77519  2.98518  4.58477  3.61503
          0.00991  5.01535  5.73769  0.61958  0.77255  0.48576  0.95510
     59   2.49984  5.40874  2.52260  2.18019  4.75379  3.66172  3.85390  4.23992  1.77604  3.71345  4.45027  2.45577  4.05936  2.95121  2.29878  2.22420  3.12857  3.79954  5.84042  4.42892     65 - -
          2.68713  4.41805  2.77558  2.72963  3.46449  2.40533  3.72480  3.29449  2.67497  2.69312  4.24785  2.90248  2.73835  3.18242  2.89774  2.37982  2.77615  2.98614  4.58261  3.61362
          0.75322  1.46858  1.20765  2.19660  0.11786  0.48576  0.95510
     60   2.82108  4.62840  2.67677  2.96564  3.66988  3.72936  3.97658  3.13046  2.97367  1.47341  3.71580  3.40795  2.71656  3.28317  3.35732  2.99422  3.05730  2.90342  5.12451  2.74230     79 - -
          2.68618  4.42225  2.77519  2.73123  3.46354  2.40513  3.72494  3.29354  2.67741  2.69355  4.24690  2.90347  2.73739  3.18146  2.89801  2.37887  2.77519  2.98518  4.58477  3.61503
          0.01409  4.66483  5.38718  0.61958  0.77255  1.09913  0.40521
     61   1.91119  4.34628  4.01219  2.56905  2.66280  3.85775  4.14833  2.72297  3.35667  1.77858  3.43281  3.74096  4.22975  3.61490  3.61501  3.13153  3.02946  2.10751  4.95968  3.75485     80 - -
          2.68618  4.42225  2.77519  2.73123  3.46354  2.40513  3.72494  3.29354  2.67741  2.69355  4.24690  2.90347  2.73739  3.18146  2.89801  2.37887  2.77519  2.98518  4.58477  3.61503
          0.01409  4.66483  5.38718  0.61958  0.77255  1.09913  0.40521
     62   2.77027  2.32692  3.43385  1.72211  2.74484  2.64553  3.97414  3.23050  2.91365  2.92414  3.80065  3.36373  4.08352  3.23481  3.31207  2.92194  3.02568  2.97235  5.24704  3.97178     81 - -
          2.68618  4.42225  2.77519  2.73123  3.46354  2.40513  3.72494  3.29354  2.67741  2.69355  4.24690  2.90347  2.73739  3.18146  2.89801  2.37887  2.77519  2.98518  4.58477  3.61503
          0.01409  4.66483  5.38718  0.61958  0.77255  0.23365  1.56846
     63   2.91313  5.40082  1.99673  1.74265  4.73357  3.67146  3.87176  4.21332  2.11777  2.85008  4.44599  3.14189  4.07394  2.61253  3.10617  2.87754  3.14542  3.78546  5.83814  2.69765     82 - -
          2.68618  4.42225  2.77519  2.73123  3.46354  2.40513  3.72494  3.29354  2.67741  2.69355  4.24690  2.90347  2.73739  3.18146  2.89801  2.37887  2.77519  2.98518  4.58477  3.61503
          0.00991  5.01535  5.73769  0.61958  0.77255  0.48576  0.95510
     64   3.22347  4.56611  5.18163  4.58241  2.15587  4.43505  4.74697  1.44973  4.38443  1.69327  3.47544  4.58835  4.75823  4.48848  4.39263  3.75786  3.45417  1.76317  5.16556  2.79494     83 - -
          2.68618  4.42225  2.77519  2.73123  3.46354  2.40513  3.72494  3.29354  2.67741  2.69355  4.24690  2.90347  2.73739  3.18146  2.89801  2.37887  2.77519  2.98518  4.58477  3.61503
          0.00991  5.01535  5.73769  0.61958  0.77255  0.48576  0.95510
     65   4.60359  5.73553  5.91515  5.66672  0.41538  5.46949  4.66723  3.47251  5.46643  1.97278  4.02222  5.32185  5.68458  5.26830  5.35034  4.94516  4.83108  3.66999  4.73215  3.05579     84 - -
          2.68618  4.42225  2.77519  2.73123  3.46354  2.40513  3.72494  3.29354  2.67741  2.69355  4.24690  2.90347  2.73739  3.18146  2.89801  2.37887  2.77519  2.98518  4.58477  3.61503
          0.00991  5.01535  5.73769  0.61958  0.77255  0.48576  0.95510
     66   4.54053  6.07476  5.39031  5.44329  6.34487  0.07149  6.34443  6.33600  5.73585  5.76286  6.83197  5.55994  5.46395  5.97955  5.73620  4.75859  5.08295  5.67320  7.03741  6.51993     85 - -
          2.68618  4.42225  2.77519  2.73123  3.46354  2.40513  3.72494  3.29354  2.67741  2.69355  4.24690  2.90347  2.73739  3.18146  2.89801  2.37887  2.77519  2.98518  4.58477  3.61503
          0.00991  5.01535  5.73769  0.61958  0.77255  0.48576  0.95510
     67   2.94202  2.10276  2.67803  3.64407  4.97951  3.65317  4.80926  4.41707  3.79833  4.08918  4.90781  3.89352  4.37715  4.05605  4.16739  0.68683  3.41002  3.88147  6.31010  5.06274     86 - -
          2.68618  4.42225  2.77519  2.73123  3.46354  2.40513  3.72494  3.29354  2.67741  2.69355  4.24690  2.90347  2.73739  3.18146  2.89801  2.37887  2.77519  2.98518  4.58477  3.61503
          0.00991  5.01535  5.73769  0.61958  0.77255  0.48576  0.95510
     68   2.99269  5.36759  3.12609  2.29934  4.74041  2.26215  3.99994  4.20051  2.78124  3.72977  4.50581  3.23214  4.15740  2.49446  3.26481  2.48934  1.33626  3.79542  5.90234  4.51600     87 - -
          2.68618  4.42225  2.77519  2.73123  3.46354  2.40513  3.72494  3.29354  2.67741  2.69355  4.24690  2.90347  2.73739  3.18146  2.89801  2.37887  2.77519  2.98518  4.58477  3.61503
          0.00991  5.01535  5.73769  0.61958  0.77255  0.48576  0.95510
     69   2.94729  5.44254  3.12462  2.04581  4.78698  2.38597  3.88971  4.26663  2.15879  3.74335  4.48945  1.61616  4.09719  2.99144  2.72069  2.90794  2.76531  3.83413  5.87173  4.46805     88 - -
          2.68618  4.42225  2.77519  2.73123  3.46354  2.40513  3.72494  3.29354  2.67741  2.69355  4.24690  2.90347  2.73739  3.18146  2.89801  2.37887  2.77519  2.98518  4.58477  3.61503
          0.00991  5.01535  5.73769  0.61958  0.77255  0.48576  0.95510
     70   2.97114  5.24414  3.33265  2.44238  2.54525  3.76880  3.93052  3.94811  1.92175  3.50758  4.30782  2.83667  4.15435  3.06355  1.79838  2.98049  3.19525  3.60125  2.62911  4.35665     89 - -
          2.68618  4.42225  2.77519  2.73123  3.46354  2.40513  3.72494  3.29354  2.67741  2.69355  4.24690  2.90347  2.73739  3.18146  2.89801  2.37887  2.77519  2.98518  4.58477  3.61503
          0.00991  5.01535  5.73769  0.61958  0.77255  0.48576  0.95510
     71   2.35252  5.41210  3.20454  2.41121  4.76145  3.71390  3.88728  4.22837  1.21393  3.71063  4.46373  3.18982  3.10020  2.99036  2.63475  2.49401  3.18012  3.80767  5.83968  4.45587     90 - -
          2.68618  4.42225  2.77519  2.73123  3.46354  2.40513  3.72494  3.29354  2.67741  2.69355  4.24690  2.90347  2.73739  3.18146  2.89801  2.37887  2.77519  2.98518  4.58477  3.61503
          0.00991  5.01535  5.73769  0.61958  0.77255  0.48576  0.95510
     72   3.06160  3.42548  3.61737  3.03680  4.64886  3.83444  4.10900  4.05238  2.37853  3.62482  4.44585  3.49277  4.28149  3.25968  2.03159  1.01749  3.32659  3.69477  5.81433  4.53448     91 - -
          2.68618  4.42225  2.77519  2.73123  3.46354  2.40513  3.72494  3.29354  2.67741  2.69355  4.24690  2.90347  2.73739  3.18146  2.89801  2.37887  2.77519  2.98518  4.58477  3.61503
          0.00991  5.01535  5.73769  0.61958  0.77255  0.48576  0.95510
     73   2.20739  5.31812  3.21233  2.65104  4.63190  3.70109  3.88087  4.08606  2.28467  2.83533  4.37162  3.18695  2.52286  2.64508  1.80186  2.42723  3.14549  3.69279  5.76702  4.39138     92 - -
          2.68618  4.42225  2.77519  2.73123  3.46354  2.40513  3.72494  3.29354  2.67741  2.69355  4.24690  2.90347  2.73739  3.18146  2.89801  2.37887  2.77519  2.98518  4.58477  3.61503
          0.00991  5.01535  5.73769  0.61958  0.77255  0.48576  0.95510
     74   3.28839  4.62304  5.19368  4.62291  1.47419  4.48879  4.66239  1.84225  4.43125  2.52182  3.62600  4.60317  4.81814  4.53757  4.44842  3.81498  3.52126  1.41734  5.03179  2.66547     93 - -
          2.68618  4.42225  2.77519  2.73123  3.46354  2.40513  3.72494  3.29354  2.67741  2.69355  4.24690  2.90347  2.73739  3.18146  2.89801  2.37887  2.77519  2.98518  4.58477  3.61503
          0.07582  5.01535  2.71240  0.61958  0.77255  0.48576  0.95510
     75   2.87614  4.71603  3.58889  3.02310  3.16643  3.80784  4.04011  2.61593  2.25325  2.93600  3.81233  3.47165  4.19004  3.30729  1.74830  2.47928  3.10715  2.66226  5.27685  2.76757     94 - -
          2.68618  4.42225  2.77519  2.73123  3.46354  2.40513  3.72494  3.29354  2.67741  2.69355  4.24690  2.90347  2.73739  3.18146  2.89801  2.37887  2.77519  2.98518  4.58477  3.61503
          0.01058  4.95011  5.67246  0.61958  0.77255  0.65199  0.73607
     76   3.63262  4.90896  5.62909  5.04595  2.56180  4.95348  5.31586  1.64944  4.88139  1.26032  2.72382  5.11926  5.16942  4.90790  4.87325  4.30574  3.85780  1.41911  5.58059  4.50396     95 - -
          2.68618  4.42225  2.77519  2.73123  3.46354  2.40513  3.72494  3.29354  2.67741  2.69355  4.24690  2.90347  2.73739  3.18146  2.89801  2.37887  2.77519  2.98518  4.58477  3.61503
          0.01058  4.95011  5.67246  0.61958  0.77255  0.65199  0.73607
     77   2.97579  5.44555  3.21373  1.60555  4.80993  3.72246  3.12289  4.27394  1.97456  3.73660  4.49082  3.19207  4.11424  2.97554  1.92449  2.21909  3.19831  3.84876  5.84612  4.47299     96 - -
          2.68618  4.42225  2.77519  2.73123  3.46354  2.40513  3.72494  3.29354  2.67741  2.69355  4.24690  2.90347  2.73739  3.18146  2.89801  2.37887  2.77519  2.98518  4.58477  3.61503
          0.01058  4.95011  5.67246  0.61958  0.77255  0.65199  0.73607
     78   2.86127  4.89075  5.76199  5.27917  4.28838  5.25549  5.93559  1.13123  5.20801  2.35013  4.04645  5.41166  5.49680  5.45025  5.35406  4.66943  3.93675  0.89160  6.30261  5.08349     97 - -
          2.68618  4.42225  2.77519  2.73123  3.46354  2.40513  3.72494  3.29354  2.67741  2.69355  4.24690  2.90347  2.73739  3.18146  2.89801  2.37887  2.77519  2.98518  4.58477  3.61503
          0.01058  4.95011  5.67246  0.61958  0.77255  0.65199  0.73607
     79   2.86241  5.13505  3.21980  1.65305  4.39576  3.67746  3.87660  2.98545  2.07995  2.91649  4.20016  3.19082  4.06858  3.01144  3.12607  2.15313  2.68966  3.00175  5.62340  4.27162     98 - -
          2.68618  4.42225  2.77519  2.73123  3.46354  2.40513  3.72494  3.29354  2.67741  2.69355  4.24690  2.90347  2.73739  3.18146  2.89801  2.37887  2.77519  2.98518  4.58477  3.61503
          0.01058  4.95011  5.67246  0.61958  0.77255  0.65199  0.73607
     80   2.85898  5.16390  2.20984  2.31361  4.43302  3.66808  3.86584  2.46876  2.40846  3.43612  4.22547  3.17402  3.22750  2.64882  3.11582  2.86589  2.60551  2.48967  5.64490  3.36126     99 - -
          2.68618  4.42225  2.77519  2.73123  3.46354  2.40513  3.72494  3.29354  2.67741  2.69355  4.24690  2.90347  2.73739  3.18146  2.89801  2.37887  2.77519  2.98518  4.58477  3.61503
          0.01058  4.95011  5.67246  0.61958  0.77255  0.65199  0.73607
     81   2.87438  5.22258  2.63883  1.46152  3.01483  3.66349  3.86879  3.95043  2.63945  2.93775  4.28303  3.16068  4.06210  2.99150  3.12069  2.20420  2.61687  3.57974  5.69566  4.32356    100 - -
          2.68618  4.42225  2.77519  2.73123  3.46354  2.40513  3.72494  3.29354  2.67741  2.69355  4.24690  2.90347  2.73739  3.18146  2.89801  2.37887  2.77519  2.98518  4.58477  3.61503
          0.06321  4.95011  2.91554  0.61958  0.77255  0.65199  0.73607
     82   2.88527  5.39426  1.97880  2.21115  4.73286  2.02041  3.17985  4.21875  2.58942  3.69697  4.43999  3.08976  3.22002  2.93910  2.52913  2.49703  3.11941  3.78210  5.82913  4.41427    101 - -
          2.68696  4.42392  2.77589  2.73104  3.45940  2.40680  3.72661  3.28543  2.67643  2.69432  4.24857  2.90292  2.73906  3.18313  2.89747  2.37955  2.77492  2.98445  4.58050  3.61670
          0.29432  1.38095  5.62039  2.77074  0.06466  0.56122  0.84516
     83   2.86430  5.29641  2.63874  2.21790  4.60923  2.91136  3.84013  3.02501  2.59119  3.58793  4.34629  2.23029  4.04071  2.36568  3.07889  2.51763  3.09598  2.29396  5.74883  4.35707    129 - -
          2.68618  4.42225  2.77519  2.73123  3.46354  2.40513  3.72494  3.29354  2.67741  2.69355  4.24690  2.90347  2.73739  3.18146  2.89801  2.37887  2.77519  2.98518  4.58477  3.61503
          0.01058  4.95011  5.67246  0.61958  0.77255  0.65199  0.73607
     84   2.46602  5.30734  3.13684  2.36764  4.64553  3.64615  3.85214  4.11291  1.86997  3.62018  4.37550  3.13536  2.62241  2.95916  3.07939  1.95151  2.20857  3.69975  5.77382  4.38145    130 - -
          2.68618  4.42225  2.77519  2.73123  3.46354  2.40513  3.72494  3.29354  2.67741  2.69355  4.24690  2.90347  2.73739  3.18146  2.89801  2.37887  2.77519  2.98518  4.58477  3.61503
          0.01058  4.95011  5.67246  0.61958  0.77255  0.39430  1.12132
     85   2.88683  5.39066  2.64993  2.04656  4.73371  3.65985  3.84678  3.18613  1.94729  3.10383  4.43217  2.60266  4.05367  1.92677  2.71491  2.85012  3.11781  3.78028  5.82386  4.41535    131 - -
          2.68618  4.42225  2.77519  2.73123  3.46354  2.40513  3.72494  3.29354  2.67741  2.69355  4.24690  2.90347  2.73739  3.18146  2.89801  2.37887  2.77519  2.98518  4.58477  3.61503
          0.16170  5.01535  1.94724  0.61958  0.77255  0.48576  0.95510
     86   2.36542  5.08819  3.19955  2.64128  3.16637  3.64950  3.84700  3.77052  2.24763  3.35384  4.15450  1.97424  2.87021  2.98511  2.42411  2.85066  3.06266  3.43045  3.41463  4.22961    132 - -
          2.68618  4.42225  2.77519  2.73123  3.46354  2.40513  3.72494  3.29354  2.67741  2.69355  4.24690  2.90347  2.73739  3.18146  2.89801  2.37887  2.77519  2.98518  4.58477  3.61503
          0.18626  4.86517  1.81873  0.61958  0.77255  0.82172  0.57924
     87   2.34966  4.38625  4.29370  3.71287  2.15602  3.98264  4.26627  2.72564  3.55355  1.30588  3.37746  3.94203  4.34629  3.80976  2.74984  3.27574  3.13152  2.58678  4.94208  3.72381    133 - -
          2.68618  4.42225  2.77519  2.73123  3.46354  2.40513  3.72494  3.29354  2.67741  2.69355  4.24690  2.90347  2.73739  3.18146  2.89801  2.37887  2.77519  2.98518  4.58477  3.61503
          0.10628  4.69261  2.38967  0.61958  0.77255  0.80545  0.59219
     88   2.77403  3.49132  3.15204  2.63521  4.35699  2.64563  2.25424  3.79292  2.64379  3.37529  4.17506  1.87710  2.92340  2.99722  3.10570  2.80356  3.03255  3.43064  5.59092  4.24471    134 - -
          2.68626  4.42322  2.77485  2.73105  3.46297  2.40610  3.72591  3.28728  2.67660  2.69381  4.24787  2.90308  2.73715  3.18243  2.89802  2.37984  2.77519  2.98615  4.58574  3.61600
          1.34251  0.48177  2.11095  1.60714  0.22372  1.06576  0.42231
     89   2.73867  4.33907  3.84624  3.27015  3.44545  3.76956  4.03929  2.78987  3.16840  1.93906  3.44070  3.60443  4.14493  3.46295  2.67246  3.03514  1.98560  2.24895  4.92988  2.66758    143 - -
          2.68618  4.42225  2.77519  2.73123  3.46354  2.40513  3.72494  3.29354  2.67741  2.69355  4.24690  2.90347  2.73739  3.18146  2.89801  2.37887  2.77519  2.98518  4.58477  3.61503
          0.01550  4.57037  5.29271  0.61958  0.77255  0.61941  0.77276
     90   2.80738  4.52968  3.68352  3.11618  3.66760  2.61741  4.03997  2.09643  2.48404  2.33463  2.72769  3.52224  3.29003  3.37235  3.42304  2.50821  2.62719  2.80300  5.11226  3.87778    144 - -
          2.68618  4.42225  2.77519  2.73123  3.46354  2.40513  3.72494  3.29354  2.67741  2.69355  4.24690  2.90347  2.73739  3.18146  2.89801  2.37887  2.77519  2.98518  4.58477  3.61503
          0.01229  4.80127  5.52361  0.61958  0.77255  0.59303  0.80442
     91   2.84451  5.11970  2.77272  2.64188  4.37314  3.65757  3.00103  3.80986  2.37583  2.62837  3.36898  1.76375  4.04921  2.99168  3.10702  2.85844  3.07572  3.46410  5.60202  2.65913    145 - -
          2.68618  4.42225  2.77519  2.73123  3.46354  2.40513  3.72494  3.29354  2.67741  2.69355  4.24690  2.90347  2.73739  3.18146  2.89801  2.37887  2.77519  2.98518  4.58477  3.61503
          0.01111  4.90098  5.62333  0.61958  0.77255  0.75536  0.63458
     92   2.25932  4.62252  3.66544  2.52034  3.77702  3.81722  4.07906  1.94895  3.07722  2.84207  3.73226  2.70273  4.20470  3.38616  3.44736  2.54888  3.09526  1.88527  5.21218  3.96955    146 - -
          2.68618  4.42225  2.77519  2.73123  3.46354  2.40513  3.72494  3.29354  2.67741  2.69355  4.24690  2.90347  2.73739  3.18146  2.89801  2.37887  2.77519  2.98518  4.58477  3.61503
          0.01111  4.90098  5.62333  0.61958  0.77255  0.75536  0.63458
     93   2.84176  5.25375  3.13085  2.25446  4.56106  3.63038  3.82020  4.02009  2.21850  3.54196  4.30490  2.21658  4.02270  2.93073  2.51106  2.43656  2.47678  3.62409  3.10471  2.89382    147 - -
          2.68618  4.42225  2.77519  2.73123  3.46354  2.40513  3.72494  3.29354  2.67741  2.69355  4.24690  2.90347  2.73739  3.18146  2.89801  2.37887  2.77519  2.98518  4.58477  3.61503
          0.01111  4.90098  5.62333  0.61958  0.77255  0.75536  0.63458
     94   3.31304  4.66794  5.11824  4.52244  2.15008  4.51012  4.80426  1.80244  3.19014  0.98001  3.34811  4.61371  4.80148  4.44957  4.38443  3.83113  3.53851  2.66689  5.21494  4.06071    148 - -
          2.68618  4.42225  2.77519  2.73123  3.46354  2.40513  3.72494  3.29354  2.67741  2.69355  4.24690  2.90347  2.73739  3.18146  2.89801  2.37887  2.77519  2.98518  4.58477  3.61503
          0.01111  4.90098  5.62333  0.61958  0.77255  0.49767  0.93636
     95   2.55809  3.64976  2.19975  2.59748  4.67445  2.39457  3.86586  4.14625  2.38543  3.64939  4.40169  2.58202  4.05637  2.97201  3.10668  1.76493  3.11914  3.72627  5.80002  4.40248    149 - -
          2.68618  4.42225  2.77519  2.73123  3.46354  2.40513  3.72494  3.29354  2.67741  2.69355  4.24690  2.90347  2.73739  3.18146  2.89801  2.37887  2.77519  2.98518  4.58477  3.61503
          0.01037  4.96940  5.69174  0.61958  0.77255  0.60674  0.78774
     96   2.89324  5.00028  3.35795  2.79401  3.00623  3.74196  3.94170  2.99259  1.88737  3.24432  2.80938  2.01829  4.12868  3.11314  2.26662  2.95399  3.12270  3.31988  5.51316  4.20293    150 - -
          2.68618  4.42225  2.77519  2.73123  3.46354  2.40513  3.72494  3.29354  2.67741  2.69355  4.24690  2.90347  2.73739  3.18146  2.89801  2.37887  2.77519  2.98518  4.58477  3.61503
          0.01037  4.96940  5.69174  0.61958  0.77255  0.60674  0.78774
     97   2.86857  5.31891  2.52301  2.27377  4.63903  3.64864  3.84097  4.10811  2.36990  3.61353  4.36654  2.23745  4.04326  2.94621  3.07620  2.11258  2.55354  2.47989  5.76673  3.22194    151 - -
          2.68618  4.42225  2.77519  2.73123  3.46354  2.40513  3.72494  3.29354  2.67741  2.69355  4.24690  2.90347  2.73739  3.18146  2.89801  2.37887  2.77519  2.98518  4.58477  3.61503
          0.01037  4.96940  5.69174  0.61958  0.77255  0.60674  0.78774
     98   2.86788  5.34954  2.33229  1.96420  4.68215  3.11488  3.83368  3.13798  2.08911  3.03827  4.39375  2.58589  4.03787  2.93440  3.06536  2.83545  2.23029  3.73349  5.78955  4.38567    152 - -
          2.68618  4.42225  2.77519  2.73123  3.46354  2.40513  3.72494  3.29354  2.67741  2.69355  4.24690  2.90347  2.73739  3.18146  2.89801  2.37887  2.77519  2.98518  4.58477  3.61503
          0.01037  4.96940  5.69174  0.61958  0.77255  0.60674  0.78774
     99   2.88332  4.57463  2.41256  3.24043  3.70698  3.87527  4.13331  2.14935  3.18920  2.44961  3.67942  3.63252  4.25370  3.48599  2.59391  2.59926  3.11514  1.87075  5.16115  2.99786    153 - -
          2.68618  4.42225  2.77519  2.73123  3.46354  2.40513  3.72494  3.29354  2.67741  2.69355  4.24690  2.90347  2.73739  3.18146  2.89801  2.37887  2.77519  2.98518  4.58477  3.61503
          0.07953  4.96940  2.66645  0.61958  0.77255  0.60674  0.78774
    100   2.85770  3.05052  4.47436  3.87997  2.21326  2.41348  4.29723  2.27938  3.73406  2.48938  3.41301  4.02403  4.35130  3.92863  2.46246  3.27826  2.69372  2.19537  4.91183  3.01693    154 - -
          2.68618  4.42225  2.77519  2.73123  3.46354  2.40513  3.72494  3.29354  2.67741  2.69355  4.24690  2.90347  2.73739  3.18146  2.89801  2.37887  2.77519  2.98518  4.58477  3.61503
          0.01111  4.90098  5.62333  0.61958  0.77255  0.49767  0.93636
    101   2.87271  5.17983  2.68253  2.65242  4.45065  3.07524  3.87736  2.95326  1.72874  2.11100  4.24203  2.54249  4.07122  3.00608  3.12433  2.87870  2.75711  3.52950  5.66035  4.30014    155 - -
          2.68618  4.42225  2.77519  2.73123  3.46354  2.40513  3.72494  3.29354  2.67741  2.69355  4.24690  2.90347  2.73739  3.18146  2.89801  2.37887  2.77519  2.98518  4.58477  3.61503
          0.01037  4.96940  5.69174  0.61958  0.77255  0.60674  0.78774
    102   2.96730  5.12269  3.40289  2.82416  3.13544  3.78708  3.94883  2.36672  1.64620  3.36981  4.19632  2.56016  4.16984  3.10427  1.88691  3.00806  3.19025  3.45893  5.60029  4.29223    156 - -
          2.68618  4.42225  2.77519  2.73123  3.46354  2.40513  3.72494  3.29354  2.67741  2.69355  4.24690  2.90347  2.73739  3.18146  2.89801  2.37887  2.77519  2.98518  4.58477  3.61503
          0.18694  4.96940  1.81059  0.61958  0.77255  0.60674  0.78774
    103   2.37497  5.01579  2.53629  2.65651  4.30389  2.18658  3.86338  3.72629  2.66403  3.32286  4.13040  3.17255  3.00555  3.01075  3.12977  2.83676  2.11719  3.38747  3.06987  4.21900    157 - -
          2.68618  4.42225  2.77519  2.73123  3.46354  2.40513  3.72494  3.29354  2.67741  2.69355  4.24690  2.90347  2.73739  3.18146  2.89801  2.37887  2.77519  2.98518  4.58477  3.61503
          0.01237  4.79482  5.51717  0.61958  0.77255  0.75499  0.63491
    104   2.82050  4.99742  3.23434  1.84194  3.12260  3.65647  3.86173  3.64200  2.27255  3.25272  4.07025  2.64275  4.04615  3.01735  3.12709  2.86145  2.23954  2.88731  3.13170  4.17404    158 - -
          2.68618  4.42225  2.77519  2.73123  3.46354  2.40513  3.72494  3.29354  2.67741  2.69355  4.24690  2.90347  2.73739  3.18146  2.89801  2.37887  2.77519  2.98518  4.58477  3.61503
          0.01174  4.84622  5.56857  0.61958  0.77255  0.85424  0.55444
    105   2.82906  5.26430  3.10614  1.96571  4.58309  3.61122  3.79690  3.19808  1.99567  2.69682  4.31306  2.18912  4.00365  2.90380  2.53879  2.52704  3.05921  3.64093  5.71066  4.32202    159 - -
          2.68618  4.42225  2.77519  2.73123  3.46354  2.40513  3.72494  3.29354  2.67741  2.69355  4.24690  2.90347  2.73739  3.18146  2.89801  2.37887  2.77519  2.98518  4.58477  3.61503
          0.01174  4.84622  5.56857  0.61958  0.77255  0.85424  0.55444
    106   2.83228  5.33155  2.56919  2.20150  4.66949  3.01273  3.79231  4.15227  2.53539  3.63386  4.37509  2.17500  3.99486  2.22416  3.02932  2.30104  2.65700  3.71855  5.76777  3.04117    160 - -
          2.68618  4.42225  2.77519  2.73123  3.46354  2.40513  3.72494  3.29354  2.67741  2.69355  4.24690  2.90347  2.73739  3.18146  2.89801  2.37887  2.77519  2.98518  4.58477  3.61503
          0.01174  4.84622  5.56857  0.61958  0.77255  0.85424  0.55444
    107   2.15149  5.27299  3.11496  1.95501  4.59417  3.62723  2.15665  4.05332  2.54388  3.56586  4.32947  3.11164  4.02495  2.92791  2.30526  2.83373  2.45119  3.65283  5.72270  4.34085    161 - -
          2.68618  4.42225  2.77519  2.73123  3.46354  2.40513  3.72494  3.29354  2.67741  2.69355  4.24690  2.90347  2.73739  3.18146  2.89801  2.37887  2.77519  2.98518  4.58477  3.61503
          0.01174  4.84622  5.56857  0.61958  0.77255  0.85424  0.55444
    108   2.25490  4.46197  3.87264  3.30063  3.58623  3.85149  4.11983  2.33357  2.25363  2.22015  3.56993  2.76785  4.22762  3.51851  3.54303  3.10914  3.06349  1.96181  5.05707  3.04251    162 - -
          2.68618  4.42225  2.77519  2.73123  3.46354  2.40513  3.72494  3.29354  2.67741  2.69355  4.24690  2.90347  2.73739  3.18146  2.89801  2.37887  2.77519  2.98518  4.58477  3.61503
          0.01174  4.84622  5.56857  0.61958  0.77255  0.85424  0.55444
    109   2.88009  4.26790  4.73129  4.12591  2.48156  4.04098  4.35781  1.73852  3.93498  2.02649  3.35668  4.16367  4.40077  4.08395  2.91812  3.34888  3.11200  1.92058  4.87096  2.33921    163 - -
          2.68618  4.42225  2.77519  2.73123  3.46354  2.40513  3.72494  3.29354  2.67741  2.69355  4.24690  2.90347  2.73739  3.18146  2.89801  2.37887  2.77519  2.98518  4.58477  3.61503
          0.19567  4.84622  1.77281  0.61958  0.77255  0.85424  0.55444
    110   2.77091  5.22459  2.52338  2.47610  4.55036  2.70792  3.73320  2.92297  2.06388  3.51934  4.27282  2.51412  3.93931  2.83831  2.08174  2.74277  3.00170  3.60529  5.66707  4.27314    164 - -
          2.68673  4.42280  2.77575  2.73085  3.46296  2.40568  3.72550  3.29409  2.67618  2.69358  4.24745  2.90143  2.73795  3.18201  2.89746  2.37904  2.77575  2.98453  4.58532  3.61558
          0.56139  0.85565  5.38700  1.43818  0.27097  1.09932  0.40511
    111   2.79007  4.61752  3.49242  2.94203  2.61175  3.71568  2.90185  3.14579  2.90694  1.98301  3.71570  2.16191  2.86779  3.23009  3.29377  2.95494  3.02262  2.90620  5.09076  3.77238    173 - -
          2.68618  4.42225  2.77519  2.73123  3.46354  2.40513  3.72494  3.29354  2.67741  2.69355  4.24690  2.90347  2.73739  3.18146  2.89801  2.37887  2.77519  2.98518  4.58477  3.61503
          0.01410  4.66465  5.38700  0.61958  0.77255  1.09932  0.40511
    112   2.77888  5.25316  2.48473  2.46200  4.58092  2.63148  3.73893  4.05722  2.48448  3.55063  4.30055  2.09779  3.94019  2.40622  2.43569  2.74558  3.01135  3.63549  5.69363  2.95499    174 - -
          2.68618  4.42225  2.77519  2.73123  3.46354  2.40513  3.72494  3.29354  2.67741  2.69355  4.24690  2.90347  2.73739  3.18146  2.89801  2.37887  2.77519  2.98518  4.58477  3.61503
          0.01410  4.66465  5.38700  0.61958  0.77255  0.43330  1.04516
    113   2.57169  5.29194  1.97042  2.57102  3.24536  3.63328  3.83310  4.07284  2.17677  3.58606  4.34439  2.72532  2.24647  2.94161  3.07363  2.83440  2.60544  3.66748  5.74600  4.35315    175 - -
          2.68618  4.42225  2.77519  2.73123  3.46354  2.40513  3.72494  3.29354  2.67741  2.69355  4.24690  2.90347  2.73739  3.18146  2.89801  2.37887  2.77519  2.98518  4.58477  3.61503
          0.01092  4.91835  5.64070  0.61958  0.77255  0.52075  0.90159
    114   2.86967  5.04330  3.28746  2.04307  2.96610  3.70712  3.03718  3.68644  2.30676  2.73363  3.03190  3.24512  2.84732  3.06856  2.65555  2.91166  3.10091  3.37096  5.55067  2.87121    176 - -
          2.68618  4.42225  2.77519  2.73123  3.46354  2.40513  3.72494  3.29354  2.67741  2.69355  4.24690  2.90347  2.73739  3.18146  2.89801  2.37887  2.77519  2.98518  4.58477  3.61503
          0.01037  4.96940  5.69174  0.61958  0.77255  0.41693  1.07608
    115   2.94864  5.43997  2.58122  2.60407  4.78708  2.41812  3.90942  4.27035  2.31733  3.75537  4.50290  1.80267  4.09917  3.01407  3.16617  2.19621  2.21131  3.83660  5.89291  4.48033    177 - -
          2.68618  4.42225  2.77519  2.73123  3.46354  2.40513  3.72494  3.29354  2.67741  2.69355  4.24690  2.90347  2.73739  3.18146  2.89801  2.37887  2.77519  2.98518  4.58477  3.61503
          0.00991  5.01535  5.73769  0.61958  0.77255  0.48576  0.95510
    116   2.91015  5.26680  2.66353  2.39212  2.53070  2.84087  3.90186  4.00055  2.67406  3.54854  4.32797  1.74603  4.09379  3.02388  3.15721  2.34361  3.14348  2.91012  5.73949  4.36483    178 - -
          2.68618  4.42225  2.77519  2.73123  3.46354  2.40513  3.72494  3.29354  2.67741  2.69355  4.24690  2.90347  2.73739  3.18146  2.89801  2.37887  2.77519  2.98518  4.58477  3.61503
          0.00991  5.01535  5.73769  0.61958  0.77255  0.48576  0.95510
    117   2.94700  4.97106  3.47862  2.90580  4.17457  3.81023  4.00132  2.23599  2.50936  3.20697  4.05508  3.39114  4.19332  2.65196  2.06649  3.03326  1.75354  3.28369  5.49125  3.11595    179 - -
          2.68618  4.42225  2.77519  2.73123  3.46354  2.40513  3.72494  3.29354  2.67741  2.69355  4.24690  2.90347  2.73739  3.18146  2.89801  2.37887  2.77519  2.98518  4.58477  3.61503
          0.00991  5.01535  5.73769  0.61958  0.77255  0.48576  0.95510
    118   2.99439  4.37488  4.87715  4.26974  2.49834  4.16066  4.47837  1.94845  3.16971  1.31173  3.42658  4.29444  4.51548  4.21100  4.10695  3.47067  3.22572  2.29797  4.97358  2.45188    180 - -
          2.68618  4.42225  2.77519  2.73123  3.46354  2.40513  3.72494  3.29354  2.67741  2.69355  4.24690  2.90347  2.73739  3.18146  2.89801  2.37887  2.77519  2.98518  4.58477  3.61503
          0.00991  5.01535  5.73769  0.61958  0.77255  0.48576  0.95510
    119   2.89620  5.25870  3.20327  2.00736  4.54887  3.69107  3.88317  3.07591  2.63672  3.53912  4.31517  2.03281  4.08357  3.00186  2.06736  2.88876  2.41611  3.61988  5.72381  3.00900    181 - -
          2.68618  4.42225  2.77519  2.73123  3.46354  2.40513  3.72494  3.29354  2.67741  2.69355  4.24690  2.90347  2.73739  3.18146  2.89801  2.37887  2.77519  2.98518  4.58477  3.61503
          0.00991  5.01535  5.73769  0.61958  0.77255  0.48576  0.95510
    120   2.89918  4.69447  3.66757  2.60331  3.84344  3.84887  4.09123  1.77215  2.68085  2.60517  3.79349  3.53795  2.92716  2.90587  3.44718  3.08451  2.36043  2.59672  5.26597  2.93885    182 - -
          2.68618  4.42225  2.77519  2.73123  3.46354  2.40513  3.72494  3.29354  2.67741  2.69355  4.24690  2.90347  2.73739  3.18146  2.89801  2.37887  2.77519  2.98518  4.58477  3.61503
          0.00991  5.01535  5.73769  0.61958  0.77255  0.48576  0.95510
    121   2.32429  4.66666  2.92338  2.61659  2.89239  3.86063  4.10816  3.17460  3.10448  1.96581  3.76776  3.56738  4.24182  3.41392  3.47629  2.70555  2.19996  2.15838  5.24300  3.99997    183 - -
          2.68618  4.42225  2.77519  2.73123  3.46354  2.40513  3.72494  3.29354  2.67741  2.69355  4.24690  2.90347  2.73739  3.18146  2.89801  2.37887  2.77519  2.98518  4.58477  3.61503
          0.00991  5.01535  5.73769  0.61958  0.77255  0.48576  0.95510
    122   2.90320  4.74532  3.61271  3.04795  3.90285  2.80490  4.06833  2.69643  3.00494  1.69941  3.84172  3.49749  4.21698  2.65248  2.34793  2.34127  3.13445  3.03128  5.30857  3.24431    184 - -
          2.68618  4.42225  2.77519  2.73123  3.46354  2.40513  3.72494  3.29354  2.67741  2.69355  4.24690  2.90347  2.73739  3.18146  2.89801  2.37887  2.77519  2.98518  4.58477  3.61503
          0.00991  5.01535  5.73769  0.61958  0.77255  0.48576  0.95510
    123   2.58723  5.40485  2.23904  1.72518  4.74728  3.66236  3.85919  4.23193  2.59994  3.70975  4.44881  3.13098  3.11720  2.95782  2.21810  2.23173  2.78388  3.79461  5.84047  4.42950    185 - -
          2.68618  4.42225  2.77519  2.73123  3.46354  2.40513  3.72494  3.29354  2.67741  2.69355  4.24690  2.90347  2.73739  3.18146  2.89801  2.37887  2.77519  2.98518  4.58477  3.61503
          0.07582  5.01535  2.71240  0.61958  0.77255  0.48576  0.95510
    124   2.86530  4.88834  3.39239  2.83300  4.08130  2.06570  3.95812  3.47382  2.50560  2.20510  3.97322  2.67557  3.27963  3.15542  3.25203  2.35684  3.09682  3.19523  3.68993  3.10163    186 - -
          2.68618  4.42225  2.77519  2.73123  3.46354  2.40513  3.72494  3.29354  2.67741  2.69355  4.24690  2.90347  2.73739  3.18146  2.89801  2.37887  2.77519  2.98518  4.58477  3.61503
          0.01058  4.95011  5.67246  0.61958  0.77255  0.39430  1.12132
    125   2.59418  5.36827  2.05941  2.58894  4.70165  3.66249  3.85431  4.17908  2.23781  3.66924  3.24833  1.93203  3.24863  2.95522  3.08653  2.46734  2.64710  3.75299  5.80966  4.40592    187 - -
          2.68618  4.42225  2.77519  2.73123  3.46354  2.40513  3.72494  3.29354  2.67741  2.69355  4.24690  2.90347  2.73739  3.18146  2.89801  2.37887  2.77519  2.98518  4.58477  3.61503
          0.00991  5.01535  5.73769  0.61958  0.77255  0.48576  0.95510
    126   2.14664  5.38543  2.03431  2.27934  3.34012  3.65899  3.84880  4.20771  2.19879  3.68843  4.42772  2.58040  4.05389  2.62693  3.07916  2.53499  2.63905  3.77322  5.82117  4.41282    188 - -
          2.68618  4.42225  2.77519  2.73123  3.46354  2.40513  3.72494  3.29354  2.67741  2.69355  4.24690  2.90347  2.73739  3.18146  2.89801  2.37887  2.77519  2.98518  4.58477  3.61503
          0.00991  5.01535  5.73769  0.61958  0.77255  0.48576  0.95510
    127   2.88879  5.37438  2.65596  2.00537  3.19151  3.66219  3.85355  4.18743  1.70157  3.67516  4.41852  3.13371  3.04214  2.95387  3.08534  2.37124  2.39747  3.75937  5.81362  4.40862    189 - -
          2.68618  4.42225  2.77519  2.73123  3.46354  2.40513  3.72494  3.29354  2.67741  2.69355  4.24690  2.90347  2.73739  3.18146  2.89801  2.37887  2.77519  2.98518  4.58477  3.61503
          0.00991  5.01535  5.73769  0.61958  0.77255  0.48576  0.95510
    128   2.89938  4.75775  3.58954  2.23972  2.76391  3.82611  4.05976  2.28888  1.90263  2.53032  3.85269  3.48089  4.20911  3.31849  2.86674  3.05523  2.74592  2.56954  5.32007  4.05936    190 - -
          2.68618  4.42225  2.77519  2.73123  3.46354  2.40513  3.72494  3.29354  2.67741  2.69355  4.24690  2.90347  2.73739  3.18146  2.89801  2.37887  2.77519  2.98518  4.58477  3.61503
          0.00991  5.01535  5.73769  0.61958  0.77255  0.48576  0.95510
    129   2.90793  4.46787  4.11338  2.82050  3.58135  3.96297  3.10735  1.74294  3.45064  1.97110  3.57889  3.83920  3.11975  3.71151  3.05011  3.23225  3.13979  2.20428  5.06950  2.88852    191 - -
          2.68618  4.42225  2.77519  2.73123  3.46354  2.40513  3.72494  3.29354  2.67741  2.69355  4.24690  2.90347  2.73739  3.18146  2.89801  2.37887  2.77519  2.98518  4.58477  3.61503
          0.00991  5.01535  5.73769  0.61958  0.77255  0.48576  0.95510
    130   3.11480  4.58994  2.96537  3.91841  3.70374  4.23258  4.57100  1.29035  3.83659  1.64591  3.65528  4.17817  4.59802  4.07575  4.05689  3.53234  2.15782  2.48908  5.29266  4.09770    192 - -
          2.68618  4.42225  2.77519  2.73123  3.46354  2.40513  3.72494  3.29354  2.67741  2.69355  4.24690  2.90347  2.73739  3.18146  2.89801  2.37887  2.77519  2.98518  4.58477  3.61503
          0.00991  5.01535  5.73769  0.61958  0.77255  0.48576  0.95510
    131   1.71672  5.34627  2.76382  2.02813  4.67013  3.66620  3.85781  4.14149  2.17552  2.84262  4.39308  2.76333  4.06072  2.96172  3.09154  2.46986  3.11864  3.14402  5.79202  4.39387    193 - -
          2.68618  4.42225  2.77519  2.73123  3.46354  2.40513  3.72494  3.29354  2.67741  2.69355  4.24690  2.90347  2.73739  3.18146  2.89801  2.37887  2.77519  2.98518  4.58477  3.61503
          0.00991  5.01535  5.73769  0.61958  0.77255  0.48576  0.95510
    132   2.93006  4.34514  4.64940  4.05087  2.17868  4.06944  4.37564  2.31969  3.88534  1.83899  3.45646  4.14608  4.43457  2.32186  3.97747  3.36989  2.15962  2.59361  3.51338  2.88920    194 - -
          2.68618  4.42225  2.77519  2.73123  3.46354  2.40513  3.72494  3.29354  2.67741  2.69355  4.24690  2.90347  2.73739  3.18146  2.89801  2.37887  2.77519  2.98518  4.58477  3.61503
          0.00991  5.01535  5.73769  0.61958  0.77255  0.48576  0.95510
    133   2.30492  4.42366  4.29325  3.71067  3.53498  4.00945  4.30907  1.86967  2.49927  1.74025  3.53913  3.95465  4.38082  3.84024  3.81396  2.82438  2.52556  2.24381  5.03985  3.84335    195 - -
          2.68618  4.42225  2.77519  2.73123  3.46354  2.40513  3.72494  3.29354  2.67741  2.69355  4.24690  2.90347  2.73739  3.18146  2.89801  2.37887  2.77519  2.98518  4.58477  3.61503
          0.00991  5.01535  5.73769  0.61958  0.77255  0.48576  0.95510
    134   2.42631  3.73079  3.24958  2.44151  3.43003  3.70409  3.90389  3.83528  2.25947  3.41742  4.21594  2.04467  4.09477  2.59167  3.15908  2.49445  2.71601  2.79173  5.64040  3.37767    196 - -
          2.68618  4.42225  2.77519  2.73123  3.46354  2.40513  3.72494  3.29354  2.67741  2.69355  4.24690  2.90347  2.73739  3.18146  2.89801  2.37887  2.77519  2.98518  4.58477  3.61503
          0.00991  5.01535  5.73769  0.61958  0.77255  0.48576  0.95510
    135   2.37099  4.83724  3.49443  2.93316  3.07049  2.90339  4.01895  3.39589  2.49186  2.66758  3.19854  1.82478  4.17876  3.24355  3.33324  2.65314  3.12578  3.13388  5.38624  2.88884    197 - -
          2.68618  4.42225  2.77519  2.73123  3.46354  2.40513  3.72494  3.29354  2.67741  2.69355  4.24690  2.90347  2.73739  3.18146  2.89801  2.37887  2.77519  2.98518  4.58477  3.61503
          0.22637  5.01535  1.62995  0.61958  0.77255  0.48576  0.95510
    136   2.84123  5.32917  2.44275  2.18389  4.66066  2.76351  3.79961  4.14070  2.55508  2.84402  4.37800  2.13446  2.73605  2.90371  3.05143  2.24111  3.07553  3.71343  5.77077  4.36122    198 - -
          2.68618  4.42225  2.77519  2.73123  3.46354  2.40513  3.72494  3.29354  2.67741  2.69355  4.24690  2.90347  2.73739  3.18146  2.89801  2.37887  2.77519  2.98518  4.58477  3.61503
          0.01229  4.80127  5.52361  0.61958  0.77255  0.40170  1.10619
    137   2.87371  4.83293  2.79666  2.89709  3.22284  3.76784  3.21944  3.39647  2.87749  2.05513  3.92184  3.37744  4.15355  2.23787  3.30237  2.46394  2.60753  2.24983  5.37933  4.09756    199 - -
          2.68618  4.42225  2.77519  2.73123  3.46354  2.40513  3.72494  3.29354  2.67741  2.69355  4.24690  2.90347  2.73739  3.18146  2.89801  2.37887  2.77519  2.98518  4.58477  3.61503
          0.01037  4.96940  5.69174  0.61958  0.77255  0.41693  1.07608
    138   2.99958  4.38227  3.19624  4.25881  2.49364  4.16579  4.48605  1.43633  4.06770  1.59016  3.43176  4.29370  4.52020  4.20883  4.10876  3.47522  3.23103  2.30359  3.39230  3.80434    200 - -
          2.68618  4.42225  2.77519  2.73123  3.46354  2.40513  3.72494  3.29354  2.67741  2.69355  4.24690  2.90347  2.73739  3.18146  2.89801  2.37887  2.77519  2.98518  4.58477  3.61503
          0.00991  5.01535  5.73769  0.61958  0.77255  0.48576  0.95510
    139   2.56035  5.38615  2.41237  1.98946  4.72729  3.13356  3.84656  3.09997  2.23154  3.68981  4.42804  2.65435  3.29320  2.94431  3.07590  2.11981  2.74386  3.77472  5.82120  4.41229    201 - -
          2.68618  4.42225  2.77519  2.73123  3.46354  2.40513  3.72494  3.29354  2.67741  2.69355  4.24690  2.90347  2.73739  3.18146  2.89801  2.37887  2.77519  2.98518  4.58477  3.61503
          0.35066  5.01535  1.24084  0.61958  0.77255  0.48576  0.95510
    140   2.76481  4.46812  3.67053  3.10186  3.60213  2.73502  4.00430  2.44952  2.21934  1.91070  3.57198  3.49865  4.12890  3.34785  3.38185  2.99825  2.41685  2.73610  5.05193  3.03974    202 - -
          2.68675  4.42282  2.77394  2.73120  3.46411  2.40570  3.72470  3.29267  2.67584  2.69283  4.24747  2.90356  2.73797  3.18204  2.89700  2.37944  2.77577  2.98576  4.58534  3.61560
          0.99014  0.64768  2.25172  1.27214  0.32883  1.08388  0.41291
    141   2.77926  4.93302  3.17683  1.82753  4.17683  3.60330  3.80239  2.60657  1.84149  3.16633  4.00868  3.14250  3.99551  2.95832  2.99463  2.82534  3.00902  2.55028  5.45047  4.12989    207 - -
          2.68618  4.42225  2.77519  2.73123  3.46354  2.40513  3.72494  3.29354  2.67741  2.69355  4.24690  2.90347  2.73739  3.18146  2.89801  2.37887  2.77519  2.98518  4.58477  3.61503
          0.01547  4.57244  5.29479  0.61958  0.77255  1.19114  0.36223
    142   2.81846  4.23443  4.47762  3.88723  3.31404  3.97152  4.29572  2.00681  3.73831  1.82154  3.30656  4.02385  4.32837  3.92798  3.85963  3.27331  1.94744  1.95685  4.88158  2.69945    208 - -
          2.68618  4.42225  2.77519  2.73123  3.46354  2.40513  3.72494  3.29354  2.67741  2.69355  4.24690  2.90347  2.73739  3.18146  2.89801  2.37887  2.77519  2.98518  4.58477  3.61503
          0.01547  4.57244  5.29479  0.61958  0.77255  1.19114  0.36223
    143   2.87702  4.98886  3.27351  2.72647  4.20095  3.66920  2.77805  3.63053  1.86575  1.71124  4.06962  2.65183  4.05970  2.98855  2.83405  2.92342  3.09690  3.33072  5.43955  4.13778    209 - -
          2.68618  4.42225  2.77519  2.73123  3.46354  2.40513  3.72494  3.29354  2.67741  2.69355  4.24690  2.90347  2.73739  3.18146  2.89801  2.37887  2.77519  2.98518  4.58477  3.61503
          0.01547  4.57244  5.29479  0.61958  0.77255  1.19114  0.36223
    144   2.29235  5.22327  1.89260  2.47139  4.62520  3.49117  3.81502  4.09938  2.61451  3.61199  4.37952  2.11151  3.95942  2.93510  3.11581  2.20015  2.56157  3.67165  5.77116  4.36638    210 - -
          2.68645  4.42291  2.77488  2.73189  3.46420  2.40578  3.72560  3.29420  2.67672  2.69050  4.24618  2.90412  2.73805  3.18164  2.89756  2.37931  2.77553  2.98584  4.58284  3.61343
          0.92766  0.51165  5.29479  1.37253  0.29231  0.66764  0.71932
    145   2.37175  3.24406  4.11094  3.53165  3.51587  3.92351  4.21891  1.90476  1.88648  1.91537  3.50088  3.82029  4.29641  3.69099  3.66042  3.20134  3.08868  2.53867  5.02480  3.82233    217 - -
          2.68618  4.42225  2.77519  2.73123  3.46354  2.40513  3.72494  3.29354  2.67741  2.69355  4.24690  2.90347  2.73739  3.18146  2.89801  2.37887  2.77519  2.98518  4.58477  3.61503
          0.01256  4.77959  5.50194  0.61958  0.77255  0.46023  0.99734
    146   3.07768  4.44074  5.01214  4.40101  3.38133  4.25908  4.57997  2.26910  4.19735  1.08227  2.47091  4.41184  4.59293  4.30463  4.20676  3.57446  3.30663  2.14265  3.13929  3.05600    218 - -
          2.68618  4.42225  2.77519  2.73123  3.46354  2.40513  3.72494  3.29354  2.67741  2.69355  4.24690  2.90347  2.73739  3.18146  2.89801  2.37887  2.77519  2.98518  4.58477  3.61503
          0.01068  4.94072  5.66306  0.61958  0.77255  0.38430  1.14234
    147   2.94013  4.44396  4.29663  2.88642  2.97546  4.02955  4.32840  2.06917  3.61385  2.25271  3.55167  3.96747  4.39917  3.85207  3.83053  1.44525  3.17291  2.13686  5.06464  3.86680    219 - -
          2.68618  4.42225  2.77519  2.73123  3.46354  2.40513  3.72494  3.29354  2.67741  2.69355  4.24690  2.90347  2.73739  3.18146  2.89801  2.37887  2.77519  2.98518  4.58477  3.61503
          0.00991  5.01535  5.73769  0.61958  0.77255  0.48576  0.95510
    148   2.44648  5.18332  2.28633  2.67426  2.97034  3.69700  2.87165  3.88425  2.67153  2.96156  4.24566  2.35780  4.08832  3.02552  3.14630  2.25642  2.56724  3.53116  5.66581  3.45497    220 - -
          2.68618  4.42225  2.77519  2.73123  3.46354  2.40513  3.72494  3.29354  2.67741  2.69355  4.24690  2.90347  2.73739  3.18146  2.89801  2.37887  2.77519  2.98518  4.58477  3.61503
          0.00991  5.01535  5.73769  0.61958  0.77255  0.48576  0.95510
    149   3.77198  5.05780  5.44772  4.97320  0.79129  4.85094  4.48011  3.19537  4.77924  1.91978  3.84238  4.81440  5.13871  4.76483  4.75264  4.19084  3.99422  2.26982  4.66998  2.38412    221 - -
          2.68618  4.42225  2.77519  2.73123  3.46354  2.40513  3.72494  3.29354  2.67741  2.69355  4.24690  2.90347  2.73739  3.18146  2.89801  2.37887  2.77519  2.98518  4.58477  3.61503
          0.00991  5.01535  5.73769  0.61958  0.77255  0.48576  0.95510
    150   3.01597  5.05020  3.35430  2.43298  4.38820  1.38568  4.19429  3.78455  3.07687  1.85897  4.28829  3.45549  4.26707  3.39902  3.50750  2.17417  3.29998  3.47341  5.72347  4.42257    222 - -
          2.68618  4.42225  2.77519  2.73123  3.46354  2.40513  3.72494  3.29354  2.67741  2.69355  4.24690  2.90347  2.73739  3.18146  2.89801  2.37887  2.77519  2.98518  4.58477  3.61503
          0.00991  5.01535  5.73769  0.61958  0.77255  0.48576  0.95510
    151   1.88078  4.73646  4.04261  3.53748  4.30630  1.38424  4.50245  3.66583  3.50084  2.57763  4.24837  3.81854  4.31104  3.79761  3.84791  1.75002  3.25193  2.73476  5.71513  4.48789    223 - -
          2.68618  4.42225  2.77519  2.73123  3.46354  2.40513  3.72494  3.29354  2.67741  2.69355  4.24690  2.90347  2.73739  3.18146  2.89801  2.37887  2.77519  2.98518  4.58477  3.61503
          0.00991  5.01535  5.73769  0.61958  0.77255  0.48576  0.95510
    152   3.89364  5.11931  5.91408  5.36276  2.57725  5.32527  5.72417  0.83380  5.23577  1.43212  3.55284  5.48784  5.46990  5.23456  5.23754  4.71011  4.12079  2.12197  5.87772  4.80909    224 - -
          2.68618  4.42225  2.77519  2.73123  3.46354  2.40513  3.72494  3.29354  2.67741  2.69355  4.24690  2.90347  2.73739  3.18146  2.89801  2.37887  2.77519  2.98518  4.58477  3.61503
          0.00991  5.01535  5.73769  0.61958  0.77255  0.48576  0.95510
    153   3.41602  5.57561  2.53392  3.16487  5.58682  0.62861  4.78993  5.13672  3.89526  4.68401  5.52956  3.65978  2.02560  4.00220  4.43270  3.45087  3.85232  4.53925  6.78220  5.42481    225 - -
          2.68652  4.42259  2.77554  2.73157  3.46302  2.40518  3.72529  3.29225  2.67697  2.69350  4.24300  2.90381  2.73774  3.18180  2.89725  2.37892  2.77554  2.98552  4.58511  3.61537
          0.33193  1.27569  5.73769  1.05204  0.42959  0.48576  0.95510
    154   1.39589  4.41820  4.55894  3.96876  2.15570  4.10240  4.41471  2.35082  3.10071  1.85772  3.48929  4.13012  4.46556  4.02631  3.96441  3.39836  3.20936  2.61016  5.03247  3.84459    229 - -
          2.68618  4.42225  2.77519  2.73123  3.46354  2.40513  3.72494  3.29354  2.67741  2.69355  4.24690  2.90347  2.73739  3.18146  2.89801  2.37887  2.77519  2.98518  4.58477  3.61503
          0.00991  5.01535  5.73769  0.61958  0.77255  0.48576  0.95510
    155   2.98110  5.46467  2.22143  2.65638  4.82189  3.72683  3.00176  4.29344  1.70874  3.75997  4.50986  3.19552  4.12413  2.99783  1.67781  2.45084  3.20721  3.86372  5.87547  4.48924    230 - -
          2.68618  4.42225  2.77519  2.73123  3.46354  2.40513  3.72494  3.29354  2.67741  2.69355  4.24690  2.90347  2.73739  3.18146  2.89801  2.37887  2.77519  2.98518  4.58477  3.61503
          0.00991  5.01535  5.73769  0.61958  0.77255  0.48576  0.95510
    156   2.90850  3.43009  4.20646  3.62593  3.54549  3.98136  4.27220  2.44542  3.52957  1.95078  3.54862  3.89636  3.04137  3.77600  2.58119  2.26039  2.20133  2.69309  2.94970  3.84154    231 - -
          2.68618  4.42225  2.77519  2.73123  3.46354  2.40513  3.72494  3.29354  2.67741  2.69355  4.24690  2.90347  2.73739  3.18146  2.89801  2.37887  2.77519  2.98518  4.58477  3.61503
          0.00991  5.01535  5.73769  0.61958  0.77255  0.48576  0.95510
    157   2.90615  5.39139  2.65283  2.60244  4.73132  3.67636  3.85993  4.20829  2.27512  2.43705  4.43510  2.37181  4.07047  2.42707  1.77577  2.59264  3.13609  3.77964  5.82357  4.42339    232 - -
          2.68618  4.42225  2.77519  2.73123  3.46354  2.40513  3.72494  3.29354  2.67741  2.69355  4.24690  2.90347  2.73739  3.18146  2.89801  2.37887  2.77519  2.98518  4.58477  3.61503
          0.00991  5.01535  5.73769  0.61958  0.77255  0.48576  0.95510
    158   3.38006  5.58470  3.82512  3.14196  4.96188  4.08549  4.06444  4.35229  1.51170  3.82142  4.65415  3.58780  4.44022  3.19215  1.23863  3.37392  2.69769  4.01567  5.89837  2.31607    233 - -
          2.68618  4.42225  2.77519  2.73123  3.46354  2.40513  3.72494  3.29354  2.67741  2.69355  4.24690  2.90347  2.73739  3.18146  2.89801  2.37887  2.77519  2.98518  4.58477  3.61503
          0.00991  5.01535  5.73769  0.61958  0.77255  0.48576  0.95510
    159   3.29875  5.34520  3.54231  3.16621  4.35177  0.96506  4.25488  4.14111  2.08584  3.71934  4.59660  3.62361  4.45799  3.49087  3.28000  3.35382  3.56696  3.82240  5.69489  2.20815    234 - -
          2.68618  4.42225  2.77519  2.73123  3.46354  2.40513  3.72494  3.29354  2.67741  2.69355  4.24690  2.90347  2.73739  3.18146  2.89801  2.37887  2.77519  2.98518  4.58477  3.61503
          0.00991  5.01535  5.73769  0.61958  0.77255  0.48576  0.95510
    160   2.58728  3.11387  4.52144  3.93254  1.63132  4.03627  4.37117  2.07786  3.79169  2.56955  3.49610  2.40809  4.41428  3.99091  3.92963  3.33495  2.39905  2.60745  4.99788  3.80995    235 - -
          2.68618  4.42225  2.77519  2.73123  3.46354  2.40513  3.72494  3.29354  2.67741  2.69355  4.24690  2.90347  2.73739  3.18146  2.89801  2.37887  2.77519  2.98518  4.58477  3.61503
          0.00991  5.01535  5.73769  0.61958  0.77255  0.48576  0.95510
    161   2.97202  5.18772  3.27380  2.80972  4.54775  1.29531  4.04654  2.96688  2.50216  3.56175  4.36994  2.19724  4.18348  3.19538  3.28636  2.48879  3.23434  3.61572  5.78321  4.44289    236 - -
          2.68618  4.42225  2.77519  2.73123  3.46354  2.40513  3.72494  3.29354  2.67741  2.69355  4.24690  2.90347  2.73739  3.18146  2.89801  2.37887  2.77519  2.98518  4.58477  3.61503
          0.00991  5.01535  5.73769  0.61958  0.77255  0.48576  0.95510
    162   2.91846  5.42683  2.63130  2.22720  4.77410  3.67563  3.86638  4.25801  1.68414  3.72963  4.46915  3.14246  4.07515  2.42342  2.55484  1.79613  3.14932  3.81912  5.85417  4.44652    237 - -
          2.68618  4.42225  2.77519  2.73123  3.46354  2.40513  3.72494  3.29354  2.67741  2.69355  4.24690  2.90347  2.73739  3.18146  2.89801  2.37887  2.77519  2.98518  4.58477  3.61503
          0.00991  5.01535  5.73769  0.61958  0.77255  0.48576  0.95510
    163   2.94029  4.35700  4.64930  4.05040  1.89955  2.40575  4.39987  1.79902  2.93473  2.00049  2.85741  4.15548  4.44499  4.06404  3.98279  3.38189  3.17226  2.58591  4.97299  3.79097    238 - -
          2.68618  4.42225  2.77519  2.73123  3.46354  2.40513  3.72494  3.29354  2.67741  2.69355  4.24690  2.90347  2.73739  3.18146  2.89801  2.37887  2.77519  2.98518  4.58477  3.61503
          0.00991  5.01535  5.73769  0.61958  0.77255  0.48576  0.95510
    164   2.88855  5.24143  2.81468  1.78970  4.52659  3.68712  3.88239  2.66396  1.98187  3.52045  4.29856  3.18282  4.07966  2.65978  3.12450  2.88381  3.11978  2.41556  5.71138  3.21943    239 - -
          2.68618  4.42225  2.77519  2.73123  3.46354  2.40513  3.72494  3.29354  2.67741  2.69355  4.24690  2.90347  2.73739  3.18146  2.89801  2.37887  2.77519  2.98518  4.58477  3.61503
          0.00991  5.01535  5.73769  0.61958  0.77255  0.48576  0.95510
    165   2.95393  3.09866  4.74273  3.03258  3.45522  4.11298  4.44247  1.38277  3.96711  2.25941  2.59748  4.21421  3.03322  4.13362  4.04090  3.41814  3.18678  1.98125  4.99123  3.81038    240 - -
          2.68618  4.42225  2.77519  2.73123  3.46354  2.40513  3.72494  3.29354  2.67741  2.69355  4.24690  2.90347  2.73739  3.18146  2.89801  2.37887  2.77519  2.98518  4.58477  3.61503
          0.00991  5.01535  5.73769  0.61958  0.77255  0.48576  0.95510
    166   2.44502  5.10898  3.28024  2.27875  4.35333  3.71930  3.92324  2.97218  1.86831  3.37000  4.17989  2.71153  4.11054  3.07008  3.17985  2.62864  3.12528  1.89397  5.60943  4.27127    241 - -
          2.68618  4.42225  2.77519  2.73123  3.46354  2.40513  3.72494  3.29354  2.67741  2.69355  4.24690  2.90347  2.73739  3.18146  2.89801  2.37887  2.77519  2.98518  4.58477  3.61503
          0.00991  5.01535  5.73769  0.61958  0.77255  0.48576  0.95510
    167   2.90995  5.42362  2.25146  2.06056  4.76707  3.66487  3.86518  4.25404  2.28497  3.72801  4.46615  2.29145  4.06774  2.96363  2.70164  1.79857  2.76942  3.81367  5.85593  4.44226    242 - -
          2.68618  4.42225  2.77519  2.73123  3.46354  2.40513  3.72494  3.29354  2.67741  2.69355  4.24690  2.90347  2.73739  3.18146  2.89801  2.37887  2.77519  2.98518  4.58477  3.61503
          0.00668  5.01212        *  0.61958  0.77255  0.00000        *
//
