# Supplementary material for: MacSyFinder: A Program to Mine Genomes for Molecular Systems with an Application to CRISPR-Cas Systems
Source: PLoS One. 2014 Oct 17;9(10):e110726. doi: 10.1371/journal.pone.0110726 (PMC4201578; doi:10.1371/journal.pone.0110726)
Supplement: Data S2 — The Cas-Finder: models and profiles (compressed tarball archive). (ZIP) [file pone.0110726.s011.zip › Cas-Finder_macsyfinder/CASprofiles/cmr3_TypeIIIB.hmm]

HMMER3/b [3.0 | March 2010]
NAME  TIGR01888
ACC   TIGR01888
DESC  cas_cmr3: CRISPR type III-B/RAMP module-associated protein Cmr3
LENG  346
ALPH  amino
RF    no
CS    no
MAP   yes
DATE  Sun Apr 11 22:13:18 2010
NSEQ  11
EFFN  3.869873
CKSUM 3794252592
GA    100.40 100.40;
TC    100.40 100.40;
NC    36.20 36.20;
STATS LOCAL MSV      -11.1633  0.70020
STATS LOCAL VITERBI  -12.0292  0.70020
STATS LOCAL FORWARD   -5.6167  0.70020
HMM          A        C        D        E        F        G        H        I        K        L        M        N        P        Q        R        S        T        V        W        Y   
            m->m     m->i     m->d     i->m     i->i     d->m     d->d
  COMPO   2.66339  4.49786  2.95037  2.57781  3.13227  2.74000  3.84325  2.82280  2.57787  2.44244  3.74683  3.13130  3.16835  3.18054  2.92189  2.69092  2.89582  2.66061  4.61779  3.46144
          2.68618  4.42225  2.77519  2.73123  3.46354  2.40513  3.72494  3.29354  2.67741  2.69355  4.24690  2.90347  2.73739  3.18146  2.89801  2.37887  2.77519  2.98518  4.58477  3.61503
          0.07032  5.13136  2.78070  0.61958  0.77255  0.00000        *
      1   3.17290  4.52709  5.13635  4.52742  1.87518  4.36720  4.69300  1.52379  4.32171  2.00174  2.49849  4.52767  4.69940  4.42690  4.32495  3.68558  3.40280  1.99008  5.13206  2.79802      1 - -
          2.68618  4.42225  2.77519  2.73123  3.46354  2.40513  3.72494  3.29354  2.67741  2.69355  4.24690  2.90347  2.73739  3.18146  2.89801  2.37887  2.77519  2.98518  4.58477  3.61503
          0.00937  5.07041  5.79276  0.61958  0.77255  0.65982  0.72762
      2   2.97758  4.81803  3.69528  3.11603  3.98056  3.89880  4.10767  3.34791  1.98653  1.72611  3.91243  3.55780  4.27756  3.36671  2.03417  3.13780  2.73545  2.55842  5.37004  3.03340      2 - -
          2.68618  4.42225  2.77519  2.73123  3.46354  2.40513  3.72494  3.29354  2.67741  2.69355  4.24690  2.90347  2.73739  3.18146  2.89801  2.37887  2.77519  2.98518  4.58477  3.61503
          0.00937  5.07041  5.79276  0.61958  0.77255  0.65982  0.72762
      3   3.68355  4.96218  5.68605  5.10379  1.88969  5.00310  5.36868  1.19633  4.93746  1.73586  2.59880  5.16987  5.22870  4.97378  4.93174  4.35432  3.91012  1.80934  5.64743  4.55965      3 - -
          2.68618  4.42225  2.77519  2.73123  3.46354  2.40513  3.72494  3.29354  2.67741  2.69355  4.24690  2.90347  2.73739  3.18146  2.89801  2.37887  2.77519  2.98518  4.58477  3.61503
          0.00937  5.07041  5.79276  0.61958  0.77255  0.65982  0.72762
      4   3.06648  5.42248  3.38708  2.37314  4.75597  3.83187  3.96165  4.18760  1.51167  2.40607  4.47816  3.32034  4.21454  3.07710  2.25485  3.05118  1.89666  3.80899  5.83684  4.50143      4 - -
          2.68618  4.42225  2.77519  2.73123  3.46354  2.40513  3.72494  3.29354  2.67741  2.69355  4.24690  2.90347  2.73739  3.18146  2.89801  2.37887  2.77519  2.98518  4.58477  3.61503
          0.00937  5.07041  5.79276  0.61958  0.77255  0.65982  0.72762
      5   4.88977  6.29228  5.57703  5.61551  6.35082  4.92520  6.44865  6.37970  5.79630  5.76050  6.92786  5.79216  0.06210  6.12200  5.78824  5.11669  5.40706  5.86339  7.06579  6.51921      5 - -
          2.68618  4.42225  2.77519  2.73123  3.46354  2.40513  3.72494  3.29354  2.67741  2.69355  4.24690  2.90347  2.73739  3.18146  2.89801  2.37887  2.77519  2.98518  4.58477  3.61503
          0.00937  5.07041  5.79276  0.61958  0.77255  0.65982  0.72762
      6   3.08475  4.88338  3.71925  2.58837  3.82790  3.98201  4.17432  3.38159  3.11504  1.44342  3.95293  3.64796  4.37304  2.29771  3.46080  3.25373  3.31384  3.16275  5.29228  1.80229      6 - -
          2.68618  4.42225  2.77519  2.73123  3.46354  2.40513  3.72494  3.29354  2.67741  2.69355  4.24690  2.90347  2.73739  3.18146  2.89801  2.37887  2.77519  2.98518  4.58477  3.61503
          0.00937  5.07041  5.79276  0.61958  0.77255  0.65982  0.72762
      7   3.97992  6.79239  0.48863  1.69073  6.04471  3.94669  4.66245  5.68858  3.92517  5.10181  6.06315  3.39184  4.66904  3.86117  4.70352  3.77112  4.31579  5.18650  7.21488  5.56485      7 - -
          2.68625  4.42233  2.77527  2.73072  3.46361  2.40520  3.72502  3.29362  2.67748  2.69362  4.24697  2.90354  2.73747  3.18154  2.89808  2.37894  2.77527  2.98526  4.58484  3.61367
          0.10142  2.37093  5.79276  0.67260  0.71413  0.65982  0.72762
      8   2.96316  5.03872  3.45496  2.88526  4.25584  3.81404  4.00746  3.65145  2.24742  3.28320  4.12155  3.38028  2.36074  3.18538  1.93872  2.52983  3.19137  2.02961  3.36213  4.25547     10 - -
          2.68618  4.42225  2.77519  2.73123  3.46354  2.40513  3.72494  3.29354  2.67741  2.69355  4.24690  2.90347  2.73739  3.18146  2.89801  2.37887  2.77519  2.98518  4.58477  3.61503
          0.00937  5.07041  5.79276  0.61958  0.77255  0.65982  0.72762
      9   2.15589  4.65123  5.26252  4.66590  2.01023  4.54554  4.89687  1.76957  4.47914  1.31309  3.52244  4.69805  4.85886  4.58772  4.49907  3.87158  3.54571  2.12315  5.32240  4.17498     11 - -
          2.68618  4.42225  2.77519  2.73123  3.46354  2.40513  3.72494  3.29354  2.67741  2.69355  4.24690  2.90347  2.73739  3.18146  2.89801  2.37887  2.77519  2.98518  4.58477  3.61503
          0.00937  5.07041  5.79276  0.61958  0.77255  0.39053  1.12916
     10   3.29152  4.68258  5.03283  4.44867  1.56954  1.94705  4.71231  2.90253  4.27752  1.81909  1.81061  4.53128  4.77498  4.41188  4.34626  3.75482  3.52457  2.83724  5.16810  3.93322     12 - -
          2.68618  4.42225  2.77519  2.73123  3.46354  2.40513  3.72494  3.29354  2.67741  2.69355  4.24690  2.90347  2.73739  3.18146  2.89801  2.37887  2.77519  2.98518  4.58477  3.61503
          0.00882  5.13136  5.85371  0.61958  0.77255  0.48576  0.95510
     11   4.14325  5.37560  6.00239  5.48003  0.76009  5.42364  5.40858  2.88558  5.32194  1.49298  3.58367  5.51469  5.55988  5.23114  5.27519  4.80629  4.36079  2.08810  5.50306  4.14271     13 - -
          2.68618  4.42225  2.77519  2.73123  3.46354  2.40513  3.72494  3.29354  2.67741  2.69355  4.24690  2.90347  2.73739  3.18146  2.89801  2.37887  2.77519  2.98518  4.58477  3.61503
          0.00882  5.13136  5.85371  0.61958  0.77255  0.48576  0.95510
     12   3.98590  5.85591  4.70201  4.26505  5.87075  1.45966  5.03896  5.39601  3.36240  4.81841  5.72374  4.52980  5.06036  4.23855  0.52774  4.09057  4.34962  4.91160  6.64908  5.65659     14 - -
          2.68618  4.42225  2.77519  2.73123  3.46354  2.40513  3.72494  3.29354  2.67741  2.69355  4.24690  2.90347  2.73739  3.18146  2.89801  2.37887  2.77519  2.98518  4.58477  3.61503
          0.00882  5.13136  5.85371  0.61958  0.77255  0.48576  0.95510
     13   2.98093  5.49791  2.40517  1.88440  4.84101  2.87472  3.93237  4.32906  2.67872  3.80210  4.54162  3.18935  4.13251  2.05271  2.30619  1.93309  3.21438  3.88800  5.92974  4.51396     15 - -
          2.68618  4.42225  2.77519  2.73123  3.46354  2.40513  3.72494  3.29354  2.67741  2.69355  4.24690  2.90347  2.73739  3.18146  2.89801  2.37887  2.77519  2.98518  4.58477  3.61503
          0.00882  5.13136  5.85371  0.61958  0.77255  0.48576  0.95510
     14   2.94375  5.34100  3.23706  2.68448  4.65240  2.25547  3.92916  4.10878  2.21914  2.85323  4.40191  3.22290  2.29452  2.59990  3.15935  1.96953  2.66327  3.71580  5.80695  4.42518     16 - -
          2.68618  4.42225  2.77519  2.73123  3.46354  2.40513  3.72494  3.29354  2.67741  2.69355  4.24690  2.90347  2.73739  3.18146  2.89801  2.37887  2.77519  2.98518  4.58477  3.61503
          0.00882  5.13136  5.85371  0.61958  0.77255  0.48576  0.95510
     15   3.08752  5.55119  3.31221  2.07279  4.92183  2.50072  3.97712  4.38299  1.87346  3.84355  4.60084  3.29677  4.22015  3.07983  1.48309  2.41248  3.30979  3.95896  5.95030  4.58199     17 - -
          2.68618  4.42225  2.77519  2.73123  3.46354  2.40513  3.72494  3.29354  2.67741  2.69355  4.24690  2.90347  2.73739  3.18146  2.89801  2.37887  2.77519  2.98518  4.58477  3.61503
          0.00882  5.13136  5.85371  0.61958  0.77255  0.48576  0.95510
     16   2.99977  5.46666  3.16967  2.07120  4.81011  2.75236  3.96200  4.28547  2.70965  3.77887  4.53164  2.61443  1.53919  3.06846  2.64889  2.96670  2.50142  3.86157  5.92188  4.51959     18 - -
          2.68618  4.42225  2.77519  2.73123  3.46354  2.40513  3.72494  3.29354  2.67741  2.69355  4.24690  2.90347  2.73739  3.18146  2.89801  2.37887  2.77519  2.98518  4.58477  3.61503
          0.00882  5.13136  5.85371  0.61958  0.77255  0.48576  0.95510
     17   4.45347  5.64116  5.98739  5.67685  0.42975  5.47759  4.91120  2.23944  5.50125  2.56442  4.02545  5.42839  5.70904  5.35853  5.41946  4.93223  4.69640  3.32528  4.98790  3.34442     19 - -
          2.68618  4.42225  2.77519  2.73123  3.46354  2.40513  3.72494  3.29354  2.67741  2.69355  4.24690  2.90347  2.73739  3.18146  2.89801  2.37887  2.77519  2.98518  4.58477  3.61503
          0.00882  5.13136  5.85371  0.61958  0.77255  0.48576  0.95510
     18   2.93873  5.44735  2.14235  2.32010  4.79113  2.75115  3.89870  4.27649  2.14988  3.75198  4.48871  2.57250  4.10429  2.99583  2.31411  2.17883  3.17014  2.83899  5.88050  4.46976     20 - -
          2.68618  4.42225  2.77519  2.73123  3.46354  2.40513  3.72494  3.29354  2.67741  2.69355  4.24690  2.90347  2.73739  3.18146  2.89801  2.37887  2.77519  2.98518  4.58477  3.61503
          0.00882  5.13136  5.85371  0.61958  0.77255  0.48576  0.95510
     19   1.75526  4.57992  2.17989  3.52823  2.88162  4.02227  4.30641  2.09602  3.46041  2.77721  3.69321  3.86304  3.16654  3.73253  3.75066  3.28793  3.21855  2.01448  5.19289  3.97975     21 - -
          2.68618  4.42225  2.77519  2.73123  3.46354  2.40513  3.72494  3.29354  2.67741  2.69355  4.24690  2.90347  2.73739  3.18146  2.89801  2.37887  2.77519  2.98518  4.58477  3.61503
          0.00882  5.13136  5.85371  0.61958  0.77255  0.48576  0.95510
     20   2.21927  5.46589  2.47897  1.98407  4.80188  2.16824  3.93337  4.28329  2.68431  2.98934  4.51445  2.65386  4.13137  3.03575  3.17990  2.05082  3.20744  3.85279  5.90707  4.49724     22 - -
          2.68618  4.42225  2.77519  2.73123  3.46354  2.40513  3.72494  3.29354  2.67741  2.69355  4.24690  2.90347  2.73739  3.18146  2.89801  2.37887  2.77519  2.98518  4.58477  3.61503
          0.00882  5.13136  5.85371  0.61958  0.77255  0.48576  0.95510
     21   2.22363  5.42384  2.26212  2.28003  4.75614  3.71536  3.91020  3.19886  2.65371  3.72443  4.46991  1.91969  2.78750  3.01176  3.14541  2.58349  2.67878  3.80801  5.86574  4.46168     23 - -
          2.68618  4.42225  2.77519  2.73123  3.46354  2.40513  3.72494  3.29354  2.67741  2.69355  4.24690  2.90347  2.73739  3.18146  2.89801  2.37887  2.77519  2.98518  4.58477  3.61503
          0.16012  5.13136  1.95158  0.61958  0.77255  0.48576  0.95510
     22   2.31494  5.29610  3.15751  1.85931  4.60879  2.60513  3.85252  4.07020  2.27308  3.58789  4.34825  3.14421  4.05432  2.96167  2.58475  2.85483  2.24560  2.72987  5.75106  4.36338     24 - -
          2.68543  4.42260  2.77554  2.73158  3.46389  2.40487  3.72416  3.29389  2.67776  2.69390  4.24724  2.90306  2.73731  3.18181  2.89835  2.37862  2.77511  2.98553  4.58512  3.61385
          0.56872  1.02284  2.60131  0.86952  0.54327  0.57351  0.82907
     23   2.46887  5.18392  2.52122  2.65572  2.91190  3.68224  2.47167  3.89159  2.65317  3.45680  4.24542  3.18727  4.07402  3.00811  2.38251  1.97709  3.10599  3.53434  5.65945  3.15803     29 - -
          2.68618  4.42225  2.77519  2.73123  3.46354  2.40513  3.72494  3.29354  2.67741  2.69355  4.24690  2.90347  2.73739  3.18146  2.89801  2.37887  2.77519  2.98518  4.58477  3.61503
          0.11120  4.98309  2.31881  0.61958  0.77255  0.51502  0.91003
     24   1.62003  4.83415  5.48170  4.99613  4.24376  4.87702  5.61409  1.79978  4.90059  2.85270  4.05177  5.09576  5.25058  5.14190  5.05394  4.27925  3.80803  0.81984  6.12001  4.90524     30 - -
          2.68618  4.42225  2.77519  2.73123  3.46354  2.40513  3.72494  3.29354  2.67741  2.69355  4.24690  2.90347  2.73739  3.18146  2.89801  2.37887  2.77519  2.98518  4.58477  3.61503
          0.01029  4.97711  5.69945  0.61958  0.77255  0.30599  1.33330
     25   1.79606  4.82923  3.67116  3.11041  3.98922  3.89936  4.13151  3.36093  2.56221  3.05277  3.92887  3.55999  4.28501  2.33918  3.42640  3.13630  3.21015  1.87172  5.38886  2.21527     31 - -
          2.68618  4.42225  2.77519  2.73123  3.46354  2.40513  3.72494  3.29354  2.67741  2.69355  4.24690  2.90347  2.73739  3.18146  2.89801  2.37887  2.77519  2.98518  4.58477  3.61503
          0.00882  5.13136  5.85371  0.61958  0.77255  0.48576  0.95510
     26   2.95425  5.34304  3.25185  1.88424  4.64513  3.74359  3.93023  2.91177  2.29585  3.62701  4.39661  3.23169  4.13540  3.04426  2.37092  1.64634  3.18417  3.71083  5.79918  3.04910     32 - -
          2.68618  4.42225  2.77519  2.73123  3.46354  2.40513  3.72494  3.29354  2.67741  2.69355  4.24690  2.90347  2.73739  3.18146  2.89801  2.37887  2.77519  2.98518  4.58477  3.61503
          0.00882  5.13136  5.85371  0.61958  0.77255  0.48576  0.95510
     27   3.03019  4.66172  4.25841  3.71036  3.84005  4.01195  4.47295  3.13800  3.61528  2.05869  2.51715  3.99189  4.46574  3.89663  3.88583  1.03097  2.61345  2.94050  5.35604  4.15192     33 - -
          2.68618  4.42225  2.77519  2.73123  3.46354  2.40513  3.72494  3.29354  2.67741  2.69355  4.24690  2.90347  2.73739  3.18146  2.89801  2.37887  2.77519  2.98518  4.58477  3.61503
          0.00882  5.13136  5.85371  0.61958  0.77255  0.48576  0.95510
     28   2.39537  4.50676  4.80471  2.48129  3.60388  4.26811  4.60011  1.41703  4.06103  1.84838  2.48131  4.33467  4.62299  4.24408  4.17036  3.57233  3.33591  2.17666  5.17321  3.99263     34 - -
          2.68618  4.42225  2.77519  2.73123  3.46354  2.40513  3.72494  3.29354  2.67741  2.69355  4.24690  2.90347  2.73739  3.18146  2.89801  2.37887  2.77519  2.98518  4.58477  3.61503
          0.00882  5.13136  5.85371  0.61958  0.77255  0.48576  0.95510
     29   3.00617  4.47038  2.74750  3.91500  1.47679  2.50871  4.42504  2.17931  3.79368  2.25270  3.57513  4.11143  4.48565  4.00773  3.96464  3.40796  3.23910  2.29389  5.08720  3.89163     35 - -
          2.68618  4.42225  2.77519  2.73123  3.46354  2.40513  3.72494  3.29354  2.67741  2.69355  4.24690  2.90347  2.73739  3.18146  2.89801  2.37887  2.77519  2.98518  4.58477  3.61503
          0.00882  5.13136  5.85371  0.61958  0.77255  0.48576  0.95510
     30   3.39984  5.19948  4.94337  4.80534  5.09386  4.09302  5.62680  4.06142  4.75342  4.03717  5.15634  4.71573  0.38590  5.06384  4.89402  3.64629  3.91925  2.15551  6.60433  5.43595     36 - -
          2.68618  4.42225  2.77519  2.73123  3.46354  2.40513  3.72494  3.29354  2.67741  2.69355  4.24690  2.90347  2.73739  3.18146  2.89801  2.37887  2.77519  2.98518  4.58477  3.61503
          0.00882  5.13136  5.85371  0.61958  0.77255  0.48576  0.95510
     31   2.94625  5.35338  3.23901  2.68055  4.66106  3.73474  2.90274  4.11821  2.07543  2.57828  4.40490  3.21960  3.05203  2.42994  2.33601  2.13112  3.17649  2.66652  5.80715  4.42510     37 - -
          2.68618  4.42225  2.77519  2.73123  3.46354  2.40513  3.72494  3.29354  2.67741  2.69355  4.24690  2.90347  2.73739  3.18146  2.89801  2.37887  2.77519  2.98518  4.58477  3.61503
          0.00882  5.13136  5.85371  0.61958  0.77255  0.48576  0.95510
     32   3.27148  5.34733  3.55870  3.39989  5.31215  3.85543  4.73322  4.82307  3.53701  4.38973  5.22244  3.80429  0.60623  2.42113  3.88822  2.48780  3.69738  4.27956  6.52191  5.21730     38 - -
          2.68618  4.42225  2.77519  2.73123  3.46354  2.40513  3.72494  3.29354  2.67741  2.69355  4.24690  2.90347  2.73739  3.18146  2.89801  2.37887  2.77519  2.98518  4.58477  3.61503
          0.08008  5.13136  2.64440  0.61958  0.77255  0.48576  0.95510
     33   2.91445  4.96346  3.42078  2.86198  3.09114  2.64032  2.88417  3.55930  2.84660  3.20532  4.04748  3.35912  4.17018  2.35987  3.28762  2.23345  2.07344  3.27472  2.75177  4.18719     39 - -
          2.68618  4.42225  2.77519  2.73123  3.46354  2.40513  3.72494  3.29354  2.67741  2.69355  4.24690  2.90347  2.73739  3.18146  2.89801  2.37887  2.77519  2.98518  4.58477  3.61503
          0.00946  5.06075  5.78309  0.61958  0.77255  0.68399  0.70239
     34   2.97416  4.78245  4.58537  4.21098  4.60303  3.77718  5.02416  3.66800  4.13015  3.61079  4.55213  4.23149  2.78092  4.40589  4.35829  3.21922  0.64001  2.13435  6.08314  4.90062     40 - -
          2.68618  4.42225  2.77519  2.73123  3.46354  2.40513  3.72494  3.29354  2.67741  2.69355  4.24690  2.90347  2.73739  3.18146  2.89801  2.37887  2.77519  2.98518  4.58477  3.61503
          0.00946  5.06075  5.78309  0.61958  0.77255  0.68399  0.70239
     35   3.84039  5.07316  5.88141  5.33348  2.70638  5.27420  5.70803  1.17128  5.20480  1.29322  3.64363  5.44079  5.45275  5.24478  5.22133  4.65511  4.07260  1.52831  5.91686  4.83164     41 - -
          2.68618  4.42225  2.77519  2.73123  3.46354  2.40513  3.72494  3.29354  2.67741  2.69355  4.24690  2.90347  2.73739  3.18146  2.89801  2.37887  2.77519  2.98518  4.58477  3.61503
          0.00946  5.06075  5.78309  0.61958  0.77255  0.68399  0.70239
     36   0.93465  4.69967  4.55069  4.03182  3.55377  4.18709  4.53966  3.04509  3.89361  1.70505  3.75377  4.22182  4.61881  4.14357  4.08532  3.52128  3.44311  2.89804  5.16193  2.77057     42 - -
          2.68618  4.42225  2.77519  2.73123  3.46354  2.40513  3.72494  3.29354  2.67741  2.69355  4.24690  2.90347  2.73739  3.18146  2.89801  2.37887  2.77519  2.98518  4.58477  3.61503
          0.00946  5.06075  5.78309  0.61958  0.77255  0.68399  0.70239
     37   4.62226  6.14320  5.47342  5.52983  6.41823  0.06577  6.41834  6.42487  5.82271  5.84035  6.91513  5.64360  5.53022  6.06468  5.81269  4.84232  5.16512  5.75892  7.09526  6.59639     43 - -
          2.68618  4.42225  2.77519  2.73123  3.46354  2.40513  3.72494  3.29354  2.67741  2.69355  4.24690  2.90347  2.73739  3.18146  2.89801  2.37887  2.77519  2.98518  4.58477  3.61503
          0.00946  5.06075  5.78309  0.61958  0.77255  0.68399  0.70239
     38   1.66126  2.50768  4.80604  4.20337  3.46950  4.13712  4.47400  2.19364  4.02065  2.05089  2.33689  4.25601  4.50179  4.17891  4.08026  3.44523  2.34036  2.54780  5.00887  3.83015     44 - -
          2.68618  4.42225  2.77519  2.73123  3.46354  2.40513  3.72494  3.29354  2.67741  2.69355  4.24690  2.90347  2.73739  3.18146  2.89801  2.37887  2.77519  2.98518  4.58477  3.61503
          0.00946  5.06075  5.78309  0.61958  0.77255  0.37919  1.15333
     39   3.97998  5.15410  6.11400  5.64625  4.32435  5.64245  6.35878  1.19238  5.59882  1.52443  4.03994  5.81194  5.79578  5.76755  5.72045  5.08892  4.23225  0.99547  6.52834  5.38130     45 - -
          2.68618  4.42225  2.77519  2.73123  3.46354  2.40513  3.72494  3.29354  2.67741  2.69355  4.24690  2.90347  2.73739  3.18146  2.89801  2.37887  2.77519  2.98518  4.58477  3.61503
          0.00882  5.13136  5.85371  0.61958  0.77255  0.48576  0.95510
     40   2.47459  2.95786  3.86190  3.30090  4.14666  2.29393  4.28344  3.51360  3.17305  3.20535  2.88262  3.69491  4.33876  3.55036  1.19148  3.16176  3.27255  3.24163  5.53812  4.29515     46 - -
          2.68618  4.42225  2.77519  2.73123  3.46354  2.40513  3.72494  3.29354  2.67741  2.69355  4.24690  2.90347  2.73739  3.18146  2.89801  2.37887  2.77519  2.98518  4.58477  3.61503
          0.09513  5.13136  2.46708  0.61958  0.77255  0.48576  0.95510
     41   2.92852  5.15701  3.30555  2.75971  4.42461  3.73876  3.95830  3.85663  2.73457  3.44495  4.25116  2.30987  4.14126  3.10257  2.58221  2.17750  1.68667  3.51792  5.66657  2.44870     47 - -
          2.68618  4.42225  2.77519  2.73123  3.46354  2.40513  3.72494  3.29354  2.67741  2.69355  4.24690  2.90347  2.73739  3.18146  2.89801  2.37887  2.77519  2.98518  4.58477  3.61503
          0.00961  5.04584  5.76819  0.61958  0.77255  0.71970  0.66728
     42   1.68561  4.47437  4.17599  3.59718  2.74125  3.99362  4.27919  2.46969  2.64099  2.06443  2.50935  3.88658  4.36557  2.65652  3.75507  3.26578  3.16184  2.72874  5.07737  3.87505     48 - -
          2.68618  4.42225  2.77519  2.73123  3.46354  2.40513  3.72494  3.29354  2.67741  2.69355  4.24690  2.90347  2.73739  3.18146  2.89801  2.37887  2.77519  2.98518  4.58477  3.61503
          0.00961  5.04584  5.76819  0.61958  0.77255  0.71970  0.66728
     43   4.36960  5.53660  6.32541  5.75071  2.48916  5.79968  5.99060  1.75274  5.62495  0.52444  3.35894  5.96371  5.72897  5.37874  5.51140  5.21717  4.56084  3.08866  5.86873  4.87708     49 - -
          2.68618  4.42225  2.77519  2.73123  3.46354  2.40513  3.72494  3.29354  2.67741  2.69355  4.24690  2.90347  2.73739  3.18146  2.89801  2.37887  2.77519  2.98518  4.58477  3.61503
          0.00961  5.04584  5.76819  0.61958  0.77255  0.36315  1.18904
     44   1.89327  4.61323  4.75445  4.18846  2.28697  4.28755  2.30170  3.05732  4.03946  1.48493  3.72165  4.28481  4.64760  4.20812  4.15731  3.58791  3.42253  2.87640  4.83511  2.23930     50 - -
          2.68618  4.42225  2.77519  2.73123  3.46354  2.40513  3.72494  3.29354  2.67741  2.69355  4.24690  2.90347  2.73739  3.18146  2.89801  2.37887  2.77519  2.98518  4.58477  3.61503
          0.14628  5.13136  2.03888  0.61958  0.77255  0.48576  0.95510
     45   2.36765  5.12744  3.25036  1.73745  4.37875  3.70083  3.90232  3.80330  2.69015  3.39162  2.46442  2.68456  4.09189  2.40289  3.15884  2.90234  3.11205  2.78461  5.62059  3.30634     51 - -
          2.68618  4.42225  2.77519  2.73123  3.46354  2.40513  3.72494  3.29354  2.67741  2.69355  4.24690  2.90347  2.73739  3.18146  2.89801  2.37887  2.77519  2.98518  4.58477  3.61503
          0.01011  4.99519  5.71754  0.61958  0.77255  0.55961  0.84730
     46   3.00723  5.16502  3.43823  2.86214  4.41010  3.82692  2.83631  2.69060  1.34646  3.41155  4.23813  3.36377  4.21035  2.35417  3.09092  3.04765  3.23061  2.36308  5.64660  4.33870     52 - -
          2.68618  4.42225  2.77519  2.73123  3.46354  2.40513  3.72494  3.29354  2.67741  2.69355  4.24690  2.90347  2.73739  3.18146  2.89801  2.37887  2.77519  2.98518  4.58477  3.61503
          0.00946  5.06075  5.78309  0.61958  0.77255  0.68399  0.70239
     47   1.87336  5.09453  3.37566  2.83833  4.45042  2.52164  4.03440  3.87283  2.84129  3.47409  4.28227  2.19319  4.16210  3.18656  3.30135  2.49485  1.91360  3.52253  5.71105  3.08516     53 - -
          2.68618  4.42225  2.77519  2.73123  3.46354  2.40513  3.72494  3.29354  2.67741  2.69355  4.24690  2.90347  2.73739  3.18146  2.89801  2.37887  2.77519  2.98518  4.58477  3.61503
          0.13319  5.06075  2.13402  0.61958  0.77255  0.68399  0.70239
     48   1.85355  5.38037  2.14861  2.60806  4.76431  2.19457  3.92214  4.24288  2.19485  3.74091  4.49659  3.15284  4.08974  3.03315  3.19101  2.10753  3.18210  3.81026  5.88785  4.48155     54 - -
          2.68618  4.42225  2.77519  2.73123  3.46354  2.40513  3.72494  3.29354  2.67741  2.69355  4.24690  2.90347  2.73739  3.18146  2.89801  2.37887  2.77519  2.98518  4.58477  3.61503
          0.01070  4.93826  5.66061  0.61958  0.77255  0.93343  0.49956
     49   2.87949  5.32784  3.11158  2.11929  4.65085  2.14072  3.84575  2.89466  1.78829  3.62364  4.37928  2.60362  4.04731  2.95257  3.07335  2.41429  3.11170  3.70753  5.77574  4.38082     55 - -
          2.68618  4.42225  2.77519  2.73123  3.46354  2.40513  3.72494  3.29354  2.67741  2.69355  4.24690  2.90347  2.73739  3.18146  2.89801  2.37887  2.77519  2.98518  4.58477  3.61503
          0.26213  4.93826  1.49868  0.61958  0.77255  0.65676  0.73091
     50   2.91085  5.43616  1.72873  1.99253  4.77296  3.59178  3.84190  4.26345  1.90609  3.73610  4.48617  3.05436  4.03026  2.40649  3.11097  2.85929  2.54241  3.82372  5.86573  4.44182     56 - -
          2.68618  4.42225  2.77519  2.73123  3.46354  2.40513  3.72494  3.29354  2.67741  2.69355  4.24690  2.90347  2.73739  3.18146  2.89801  2.37887  2.77519  2.98518  4.58477  3.61503
          0.01255  4.78047  5.50282  0.61958  0.77255  0.37033  1.17283
     51   2.91265  4.92773  2.80091  2.88750  4.11982  2.97859  4.00954  2.62254  2.44826  2.08208  4.01312  3.37899  2.89255  3.20926  3.30750  2.32175  2.51727  2.66009  5.46526  4.17171     57 - -
          2.68618  4.42225  2.77519  2.73123  3.46354  2.40513  3.72494  3.29354  2.67741  2.69355  4.24690  2.90347  2.73739  3.18146  2.89801  2.37887  2.77519  2.98518  4.58477  3.61503
          0.00946  5.06075  5.78309  0.61958  0.77255  0.68399  0.70239
     52   2.91851  5.20283  2.70958  2.70633  2.49025  2.49098  3.92868  3.89971  2.13078  3.47403  4.26932  3.23581  4.11984  3.06336  3.18482  1.72884  3.15086  3.55050  5.68345  3.17808     58 - -
          2.68618  4.42225  2.77519  2.73123  3.46354  2.40513  3.72494  3.29354  2.67741  2.69355  4.24690  2.90347  2.73739  3.18146  2.89801  2.37887  2.77519  2.98518  4.58477  3.61503
          0.00946  5.06075  5.78309  0.61958  0.77255  0.68399  0.70239
     53   2.91895  5.42588  2.29621  2.03079  4.77208  3.68654  3.87294  4.25603  2.15978  3.72946  4.46734  2.74065  4.08174  2.40957  2.05098  2.88080  3.14958  3.81737  2.84929  4.44776     59 - -
          2.68618  4.42225  2.77519  2.73123  3.46354  2.40513  3.72494  3.29354  2.67741  2.69355  4.24690  2.90347  2.73739  3.18146  2.89801  2.37887  2.77519  2.98518  4.58477  3.61503
          0.00946  5.06075  5.78309  0.61958  0.77255  0.37919  1.15333
     54   3.04429  3.29269  2.87673  4.18235  3.56210  4.20313  4.53543  1.93335  4.02189  1.52946  3.56660  4.28381  3.12678  4.20044  4.11845  3.50730  3.27813  1.61128  5.10465  3.92138     60 - -
          2.68618  4.42225  2.77519  2.73123  3.46354  2.40513  3.72494  3.29354  2.67741  2.69355  4.24690  2.90347  2.73739  3.18146  2.89801  2.37887  2.77519  2.98518  4.58477  3.61503
          0.00882  5.13136  5.85371  0.61958  0.77255  0.48576  0.95510
     55   2.96256  4.57238  3.04934  3.47529  2.82332  3.00922  4.26538  2.53616  3.40783  1.81398  3.68147  2.71558  4.36791  3.68320  3.70454  2.21262  3.19458  2.02098  5.16887  3.95449     61 - -
          2.68618  4.42225  2.77519  2.73123  3.46354  2.40513  3.72494  3.29354  2.67741  2.69355  4.24690  2.90347  2.73739  3.18146  2.89801  2.37887  2.77519  2.98518  4.58477  3.61503
          0.00882  5.13136  5.85371  0.61958  0.77255  0.48576  0.95510
     56   3.33932  5.93489  1.46729  1.93401  5.25325  1.94570  4.21408  4.76898  1.89820  4.22886  5.00608  2.51423  4.35603  3.34121  3.63666  3.25132  3.59601  4.31549  6.36041  4.88659     62 - -
          2.68662  4.42270  2.77564  2.73168  3.46283  2.40517  3.72539  3.29399  2.67702  2.69399  4.24734  2.90325  2.73640  3.18191  2.89741  2.37931  2.77564  2.98491  4.58521  3.61200
          0.47042  1.58546  1.76956  1.47202  0.26067  0.48576  0.95510
     57   3.74786  4.98837  5.77094  5.21722  2.60589  5.16024  5.57525  1.08667  5.08333  1.34399  3.54241  5.32268  5.34412  5.12095  5.09797  4.53567  3.97869  1.70829  5.79380  4.70668     69 - -
          2.68618  4.42225  2.77519  2.73123  3.46354  2.40513  3.72494  3.29354  2.67741  2.69355  4.24690  2.90347  2.73739  3.18146  2.89801  2.37887  2.77519  2.98518  4.58477  3.61503
          0.01060  4.94799  5.67034  0.61958  0.77255  0.91673  0.51054
     58   2.87118  5.36279  2.45376  1.92574  4.69827  2.52173  3.83278  4.17872  2.24948  3.66393  4.40698  3.10673  4.03565  2.33775  3.06792  2.83583  2.60932  2.47525  5.80061  4.39331     70 - -
          2.68618  4.42225  2.77519  2.73123  3.46354  2.40513  3.72494  3.29354  2.67741  2.69355  4.24690  2.90347  2.73739  3.18146  2.89801  2.37887  2.77519  2.98518  4.58477  3.61503
          0.01060  4.94799  5.67034  0.61958  0.77255  0.49846  0.93513
     59   2.92965  5.43635  2.09034  2.34707  4.78173  3.69085  3.88140  4.26557  2.27057  3.73930  4.47852  2.65821  4.08916  2.53818  1.77656  2.89075  3.16066  3.82751  5.86577  2.83065     71 - -
          2.68618  4.42225  2.77519  2.73123  3.46354  2.40513  3.72494  3.29354  2.67741  2.69355  4.24690  2.90347  2.73739  3.18146  2.89801  2.37887  2.77519  2.98518  4.58477  3.61503
          0.14723  5.06075  2.03588  0.61958  0.77255  0.68399  0.70239
     60   2.89968  5.33707  3.08076  1.71677  4.64894  3.64962  2.60721  4.11788  2.62055  2.65856  4.39167  2.15467  4.06012  2.97532  3.10693  2.10859  3.13351  3.71269  5.78686  4.39123     72 - -
          2.68618  4.42225  2.77519  2.73123  3.46354  2.40513  3.72494  3.29354  2.67741  2.69355  4.24690  2.90347  2.73739  3.18146  2.89801  2.37887  2.77519  2.98518  4.58477  3.61503
          0.15621  4.92437  1.98522  0.61958  0.77255  0.95654  0.48487
     61   2.05019  4.89425  3.27847  2.72037  4.11808  2.67872  2.66841  2.77222  2.69560  3.15186  3.98520  3.22227  4.04551  3.04817  2.41982  2.86685  2.26971  3.22067  5.42645  4.11705     73 - -
          2.68618  4.42225  2.77519  2.73123  3.46354  2.40513  3.72494  3.29354  2.67741  2.69355  4.24690  2.90347  2.73739  3.18146  2.89801  2.37887  2.77519  2.98518  4.58477  3.61503
          0.01254  4.78071  5.50305  0.61958  0.77255  0.51895  0.90423
     62   2.46337  5.29637  3.17069  1.79028  2.81957  3.68396  3.88349  4.05420  1.69675  3.58419  4.35478  3.17348  2.55371  2.99872  3.10856  2.89059  3.13768  3.66605  5.75729  4.37739     74 - -
          2.68618  4.42225  2.77519  2.73123  3.46354  2.40513  3.72494  3.29354  2.67741  2.69355  4.24690  2.90347  2.73739  3.18146  2.89801  2.37887  2.77519  2.98518  4.58477  3.61503
          0.01009  4.99670  5.71904  0.61958  0.77255  0.56187  0.84430
     63   1.75727  4.81654  3.93882  3.44153  4.39622  2.71076  4.46920  3.78476  3.42311  2.07951  4.32240  3.76760  1.53486  3.73024  3.79620  2.16076  3.27659  3.43528  5.77883  4.53632     75 - -
          2.68602  4.42293  2.77588  2.72952  3.46422  2.40344  3.72562  3.29157  2.67809  2.69277  4.24758  2.90415  2.73808  3.18214  2.89869  2.37893  2.77588  2.98586  4.58545  3.61571
          0.26683  1.46484  5.78309  1.82901  0.17504  0.68399  0.70239
     64   2.90561  5.25572  2.68083  2.11563  4.53974  2.72463  3.90115  3.07152  2.15252  2.87690  4.31307  3.20220  4.09796  3.02200  3.14543  2.90169  2.29517  3.61309  5.72670  2.43768     85 - -
          2.68618  4.42225  2.77519  2.73123  3.46354  2.40513  3.72494  3.29354  2.67741  2.69355  4.24690  2.90347  2.73739  3.18146  2.89801  2.37887  2.77519  2.98518  4.58477  3.61503
          0.00946  5.06075  5.78309  0.61958  0.77255  0.68399  0.70239
     65   2.16363  4.85039  2.84375  2.96626  2.20565  3.81688  4.04797  3.40814  2.34312  3.08288  3.94441  3.44025  4.20421  3.27604  3.36486  2.56095  2.48080  2.09750  5.40451  4.12819     86 - -
          2.68618  4.42225  2.77519  2.73123  3.46354  2.40513  3.72494  3.29354  2.67741  2.69355  4.24690  2.90347  2.73739  3.18146  2.89801  2.37887  2.77519  2.98518  4.58477  3.61503
          0.00946  5.06075  5.78309  0.61958  0.77255  0.37919  1.15333
     66   2.93568  5.41805  2.69234  2.30702  4.75138  3.71218  3.90151  4.22912  2.64108  2.53580  4.46206  3.18422  2.34655  2.41955  2.64407  2.10075  2.41896  3.80242  5.85775  4.45395     87 - -
          2.68618  4.42225  2.77519  2.73123  3.46354  2.40513  3.72494  3.29354  2.67741  2.69355  4.24690  2.90347  2.73739  3.18146  2.89801  2.37887  2.77519  2.98518  4.58477  3.61503
          0.00882  5.13136  5.85371  0.61958  0.77255  0.48576  0.95510
     67   2.99186  4.37982  4.86051  4.25241  2.33929  4.15362  4.48324  1.84765  2.84151  1.91922  2.76311  4.28386  4.51655  4.20783  4.10130  2.55013  3.22408  1.81010  5.00419  3.82662     88 - -
          2.68618  4.42225  2.77519  2.73123  3.46354  2.40513  3.72494  3.29354  2.67741  2.69355  4.24690  2.90347  2.73739  3.18146  2.89801  2.37887  2.77519  2.98518  4.58477  3.61503
          0.00882  5.13136  5.85371  0.61958  0.77255  0.48576  0.95510
     68   2.98048  3.12108  4.85714  4.24828  2.20311  4.14000  4.46688  2.79784  4.05208  1.73732  3.48440  4.27342  2.95828  4.19905  4.09076  3.44780  2.47898  2.32286  4.98452  1.95091     89 - -
          2.68618  4.42225  2.77519  2.73123  3.46354  2.40513  3.72494  3.29354  2.67741  2.69355  4.24690  2.90347  2.73739  3.18146  2.89801  2.37887  2.77519  2.98518  4.58477  3.61503
          0.00882  5.13136  5.85371  0.61958  0.77255  0.48576  0.95510
     69   3.09375  5.02325  4.61173  4.60810  5.75452  0.45504  5.65641  5.32860  4.89817  4.98887  5.75378  4.44794  4.61999  5.02781  5.05081  1.66349  3.67397  4.42366  7.04274  5.96347     90 - -
          2.68618  4.42225  2.77519  2.73123  3.46354  2.40513  3.72494  3.29354  2.67741  2.69355  4.24690  2.90347  2.73739  3.18146  2.89801  2.37887  2.77519  2.98518  4.58477  3.61503
          0.00882  5.13136  5.85371  0.61958  0.77255  0.48576  0.95510
     70   2.95405  4.94985  3.50696  2.95275  4.14999  3.83140  3.05014  2.96321  2.93350  3.19747  4.04917  2.21581  1.81242  3.27257  3.36294  3.05501  2.05294  2.63932  5.50191  4.21265     91 - -
          2.68618  4.42225  2.77519  2.73123  3.46354  2.40513  3.72494  3.29354  2.67741  2.69355  4.24690  2.90347  2.73739  3.18146  2.89801  2.37887  2.77519  2.98518  4.58477  3.61503
          0.00882  5.13136  5.85371  0.61958  0.77255  0.48576  0.95510
     71   2.60157  4.41217  4.83897  4.23708  1.53458  4.17019  4.46657  2.29452  4.05058  1.81212  3.51324  2.83949  4.53245  4.20271  4.10515  3.47664  3.25048  2.65204  2.61210  3.75799     92 - -
          2.68618  4.42225  2.77519  2.73123  3.46354  2.40513  3.72494  3.29354  2.67741  2.69355  4.24690  2.90347  2.73739  3.18146  2.89801  2.37887  2.77519  2.98518  4.58477  3.61503
          0.00882  5.13136  5.85371  0.61958  0.77255  0.48576  0.95510
     72   3.06730  4.43355  5.02031  4.41156  2.73861  4.25279  4.59064  1.84976  4.20553  1.83089  3.51845  4.40932  4.60763  4.33792  4.22167  3.56721  2.49365  1.47383  5.07602  2.58102     93 - -
          2.68618  4.42225  2.77519  2.73123  3.46354  2.40513  3.72494  3.29354  2.67741  2.69355  4.24690  2.90347  2.73739  3.18146  2.89801  2.37887  2.77519  2.98518  4.58477  3.61503
          0.00882  5.13136  5.85371  0.61958  0.77255  0.48576  0.95510
     73   2.96542  4.55488  4.09617  2.83105  2.87352  2.51410  4.28040  3.02325  2.57327  2.25168  3.66456  3.85005  4.37954  3.71742  3.72917  3.26916  3.19728  1.59644  5.15142  2.45479     94 - -
          2.68618  4.42225  2.77519  2.73123  3.46354  2.40513  3.72494  3.29354  2.67741  2.69355  4.24690  2.90347  2.73739  3.18146  2.89801  2.37887  2.77519  2.98518  4.58477  3.61503
          0.00882  5.13136  5.85371  0.61958  0.77255  0.48576  0.95510
     74   2.93783  5.43755  2.51715  1.66651  4.77846  3.71081  3.89897  4.26103  2.04728  3.74062  4.47966  3.17991  4.10511  2.99703  2.63079  2.38797  2.41941  3.82603  3.04612  4.46440     95 - -
          2.68618  4.42225  2.77519  2.73123  3.46354  2.40513  3.72494  3.29354  2.67741  2.69355  4.24690  2.90347  2.73739  3.18146  2.89801  2.37887  2.77519  2.98518  4.58477  3.61503
          0.00882  5.13136  5.85371  0.61958  0.77255  0.48576  0.95510
     75   2.93652  5.43439  2.31624  2.37720  4.77408  2.79151  3.89878  4.25621  1.86033  3.73717  4.47668  2.35368  4.10440  2.99711  2.54600  2.90099  3.16775  2.56666  5.86997  3.22955     96 - -
          2.68618  4.42225  2.77519  2.73123  3.46354  2.40513  3.72494  3.29354  2.67741  2.69355  4.24690  2.90347  2.73739  3.18146  2.89801  2.37887  2.77519  2.98518  4.58477  3.61503
          0.00882  5.13136  5.85371  0.61958  0.77255  0.48576  0.95510
     76   2.94480  5.43308  2.23774  2.64120  4.77031  2.06640  3.90598  4.24936  2.06157  2.75600  4.47699  2.68654  4.11195  3.00585  2.31032  2.91065  2.66719  3.81975  5.86982  4.46544     97 - -
          2.68638  4.42330  2.77532  2.72985  3.46327  2.40476  3.72599  3.29140  2.67793  2.69314  4.24794  2.90451  2.73622  3.18053  2.89749  2.37947  2.77624  2.98623  4.58582  3.61608
          0.57624  1.04084  2.46708  1.79472  0.18173  0.48576  0.95510
     77   2.90838  5.40758  3.15358  1.98308  4.75050  2.56987  3.86527  4.23232  1.89505  3.71015  4.44981  2.58921  4.07355  2.96341  2.26761  2.32523  3.13901  3.79729  5.83979  3.22516    106 - -
          2.68618  4.42225  2.77519  2.73123  3.46354  2.40513  3.72494  3.29354  2.67741  2.69355  4.24690  2.90347  2.73739  3.18146  2.89801  2.37887  2.77519  2.98518  4.58477  3.61503
          0.00961  5.04584  5.76819  0.61958  0.77255  0.71970  0.66728
     78   2.90263  5.14401  3.27895  2.72108  4.39418  2.94823  3.01705  3.81786  2.34051  2.72156  4.21123  2.58041  2.24697  3.06616  2.75069  2.92571  3.13374  2.41681  5.63764  3.18591    107 - -
          2.68618  4.42225  2.77519  2.73123  3.46354  2.40513  3.72494  3.29354  2.67741  2.69355  4.24690  2.90347  2.73739  3.18146  2.89801  2.37887  2.77519  2.98518  4.58477  3.61503
          0.00961  5.04584  5.76819  0.61958  0.77255  0.71970  0.66728
     79   3.12952  4.48850  5.04252  4.45564  1.68969  4.28201  4.43979  2.00761  4.24362  2.16581  3.55255  4.40538  4.63293  4.34510  4.24331  3.59814  3.36001  2.11021  2.46407  2.23389    108 - -
          2.68618  4.42225  2.77519  2.73123  3.46354  2.40513  3.72494  3.29354  2.67741  2.69355  4.24690  2.90347  2.73739  3.18146  2.89801  2.37887  2.77519  2.98518  4.58477  3.61503
          0.00961  5.04584  5.76819  0.61958  0.77255  0.71970  0.66728
     80   3.13098  4.52284  4.84065  2.92801  1.26249  4.25011  4.35813  2.95643  4.09340  2.18104  3.62779  4.30001  4.60753  4.23386  4.16141  3.55721  3.36163  2.30767  2.45663  2.75164    109 - -
          2.68618  4.42225  2.77519  2.73123  3.46354  2.40513  3.72494  3.29354  2.67741  2.69355  4.24690  2.90347  2.73739  3.18146  2.89801  2.37887  2.77519  2.98518  4.58477  3.61503
          0.00961  5.04584  5.76819  0.61958  0.77255  0.71970  0.66728
     81   3.07186  4.69899  4.08819  3.54502  3.69165  4.05992  2.82070  2.32218  3.39335  2.30017  3.76188  3.88561  1.13483  3.73991  3.67260  3.34811  3.31265  2.91124  5.21700  3.93937    110 - -
          2.68618  4.42225  2.77519  2.73123  3.46354  2.40513  3.72494  3.29354  2.67741  2.69355  4.24690  2.90347  2.73739  3.18146  2.89801  2.37887  2.77519  2.98518  4.58477  3.61503
          0.00961  5.04584  5.76819  0.61958  0.77255  0.36315  1.18904
     82   2.47272  1.99486  5.26436  4.67966  3.74719  4.54941  4.94290  2.01330  4.49938  1.15782  3.68442  4.70840  4.88578  4.64227  4.53784  3.88049  3.54209  2.00605  5.40905  4.23862    111 - -
          2.68618  4.42225  2.77519  2.73123  3.46354  2.40513  3.72494  3.29354  2.67741  2.69355  4.24690  2.90347  2.73739  3.18146  2.89801  2.37887  2.77519  2.98518  4.58477  3.61503
          0.00882  5.13136  5.85371  0.61958  0.77255  0.48576  0.95510
     83   3.07719  5.42824  2.03151  2.78639  4.77914  3.79655  4.06454  4.22272  2.81612  3.76447  4.55148  3.31902  1.47209  3.19072  1.94652  3.06649  3.32487  2.89363  5.94092  4.56799    112 - -
          2.68618  4.42225  2.77519  2.73123  3.46354  2.40513  3.72494  3.29354  2.67741  2.69355  4.24690  2.90347  2.73739  3.18146  2.89801  2.37887  2.77519  2.98518  4.58477  3.61503
          0.00882  5.13136  5.85371  0.61958  0.77255  0.48576  0.95510
     84   2.21697  5.20702  3.29921  2.37471  3.41763  3.75507  2.91173  3.04765  2.25555  3.47424  3.20756  3.26918  4.14576  3.09011  2.68246  1.79288  3.16946  3.54997  5.69558  4.34452    113 - -
          2.68618  4.42225  2.77519  2.73123  3.46354  2.40513  3.72494  3.29354  2.67741  2.69355  4.24690  2.90347  2.73739  3.18146  2.89801  2.37887  2.77519  2.98518  4.58477  3.61503
          0.00882  5.13136  5.85371  0.61958  0.77255  0.48576  0.95510
     85   2.95457  5.45666  2.12714  2.63522  4.79571  2.54983  2.57554  4.27948  2.20387  3.75944  4.50000  2.39918  4.11636  3.01301  3.14975  2.11652  3.18682  3.84440  5.89193  3.06550    114 - -
          2.68618  4.42225  2.77519  2.73123  3.46354  2.40513  3.72494  3.29354  2.67741  2.69355  4.24690  2.90347  2.73739  3.18146  2.89801  2.37887  2.77519  2.98518  4.58477  3.61503
          0.32277  5.13136  1.30953  0.61958  0.77255  0.48576  0.95510
     86   2.84692  4.73011  3.49080  2.32915  3.89729  3.75585  3.98099  1.84471  2.23459  2.09396  3.81970  3.39514  2.96012  3.22495  3.25911  2.99061  3.07731  2.99735  5.28785  4.02459    115 - -
          2.68597  4.42441  2.77503  2.72756  3.46421  2.40498  3.72711  3.29570  2.67957  2.69263  4.24580  2.90318  2.73723  3.18025  2.89724  2.38041  2.77736  2.98394  4.58693  3.61160
          0.56796  0.84536  5.54299  2.61383  0.07608  1.10571  0.40194
     87   2.81677  4.52688  3.71000  2.37242  3.66013  2.38131  2.93526  2.58515  3.09469  2.21773  3.63049  3.54385  4.17934  3.39533  3.44361  3.04649  3.04852  2.13769  5.10883  2.88720    136 - -
          2.68618  4.42225  2.77519  2.73123  3.46354  2.40513  3.72494  3.29354  2.67741  2.69355  4.24690  2.90347  2.73739  3.18146  2.89801  2.37887  2.77519  2.98518  4.58477  3.61503
          0.01205  4.82064  5.54299  0.61958  0.77255  0.80091  0.59588
     88   2.91486  3.15886  1.89347  2.57091  4.72445  2.59304  3.87778  4.20157  2.03295  3.69747  4.45258  1.95156  4.06453  2.98655  3.13590  2.87985  3.15393  3.77780  5.84367  4.43658    137 - -
          2.68618  4.42225  2.77519  2.73123  3.46354  2.40513  3.72494  3.29354  2.67741  2.69355  4.24690  2.90347  2.73739  3.18146  2.89801  2.37887  2.77519  2.98518  4.58477  3.61503
          0.11300  4.90959  2.30789  0.61958  0.77255  0.98021  0.47038
     89   2.04749  4.79904  3.37422  2.81592  4.00811  2.51452  3.92695  3.39433  2.20657  2.46094  3.90656  3.29845  4.08047  3.13338  3.22532  2.51727  2.50226  2.53506  5.36020  4.07210    138 - -
          2.68618  4.42225  2.77519  2.73123  3.46354  2.40513  3.72494  3.29354  2.67741  2.69355  4.24690  2.90347  2.73739  3.18146  2.89801  2.37887  2.77519  2.98518  4.58477  3.61503
          0.01219  4.80879  5.53113  0.61958  0.77255  0.78300  0.61071
     90   2.12476  5.30484  2.57384  1.93032  4.62470  3.62828  3.82880  4.09274  2.57992  3.60035  4.35558  3.10674  4.02819  2.26754  3.06954  2.83069  2.15239  2.81671  5.75535  4.35885    139 - -
          2.68618  4.42225  2.77519  2.73123  3.46354  2.40513  3.72494  3.29354  2.67741  2.69355  4.24690  2.90347  2.73739  3.18146  2.89801  2.37887  2.77519  2.98518  4.58477  3.61503
          0.01102  4.90959  5.63194  0.61958  0.77255  0.50323  0.92779
     91   2.90763  5.38753  3.15346  2.16224  4.72070  2.62879  3.87073  2.62091  1.80731  3.68697  4.43232  2.65832  4.07577  2.51739  3.09631  2.17893  3.13887  3.77196  5.82659  4.42401    140 - -
          2.68618  4.42225  2.77519  2.73123  3.46354  2.40513  3.72494  3.29354  2.67741  2.69355  4.24690  2.90347  2.73739  3.18146  2.89801  2.37887  2.77519  2.98518  4.58477  3.61503
          0.00961  5.04584  5.76819  0.61958  0.77255  0.71970  0.66728
     92   2.14487  4.65730  3.75882  3.19218  3.07114  2.95773  3.08423  3.16067  3.14950  2.34091  3.75935  2.82627  4.26547  3.45541  2.73428  3.12724  3.14669  2.48061  5.23516  2.16713    141 - -
          2.68618  4.42225  2.77519  2.73123  3.46354  2.40513  3.72494  3.29354  2.67741  2.69355  4.24690  2.90347  2.73739  3.18146  2.89801  2.37887  2.77519  2.98518  4.58477  3.61503
          0.00961  5.04584  5.76819  0.61958  0.77255  0.71970  0.66728
     93   3.52784  4.89776  5.02817  4.51255  1.17136  4.57173  4.32708  3.29102  2.74068  1.49974  3.92228  4.50075  4.90709  4.44423  4.38945  3.88875  3.75376  3.16151  4.62022  2.05051    142 - -
          2.68618  4.42225  2.77519  2.73123  3.46354  2.40513  3.72494  3.29354  2.67741  2.69355  4.24690  2.90347  2.73739  3.18146  2.89801  2.37887  2.77519  2.98518  4.58477  3.61503
          0.00961  5.04584  5.76819  0.61958  0.77255  0.71970  0.66728
     94   2.49922  5.34756  3.17298  2.25404  4.66893  2.29239  3.87190  4.13709  2.03226  2.70085  4.39580  3.16067  4.07559  2.97706  2.60834  2.17388  2.63932  3.72567  5.79535  4.40107    143 - -
          2.68618  4.42225  2.77519  2.73123  3.46354  2.40513  3.72494  3.29354  2.67741  2.69355  4.24690  2.90347  2.73739  3.18146  2.89801  2.37887  2.77519  2.98518  4.58477  3.61503
          0.00961  5.04584  5.76819  0.61958  0.77255  0.71970  0.66728
     95   2.91911  4.56260  3.93409  2.65367  2.88167  2.48107  4.19902  2.30374  2.56295  2.07274  3.66966  3.72849  2.82604  3.58791  3.61934  3.18812  3.15095  2.15835  5.15479  3.93452    144 - -
          2.68618  4.42225  2.77519  2.73123  3.46354  2.40513  3.72494  3.29354  2.67741  2.69355  4.24690  2.90347  2.73739  3.18146  2.89801  2.37887  2.77519  2.98518  4.58477  3.61503
          0.00961  5.04584  5.76819  0.61958  0.77255  0.71970  0.66728
     96   2.91011  4.91116  3.45204  2.37066  4.10296  2.63080  2.54088  3.49108  2.88074  2.62754  4.00041  3.38482  4.17817  3.21787  3.31327  2.48564  2.61062  1.79366  5.45354  4.16308    145 - -
          2.68618  4.42225  2.77519  2.73123  3.46354  2.40513  3.72494  3.29354  2.67741  2.69355  4.24690  2.90347  2.73739  3.18146  2.89801  2.37887  2.77519  2.98518  4.58477  3.61503
          0.00961  5.04584  5.76819  0.61958  0.77255  0.36315  1.18904
     97   3.25859  5.81974  1.30662  2.69787  5.15199  2.15095  4.15846  4.65768  2.09243  4.12538  4.89431  2.18263  2.98857  3.28002  3.53194  3.18498  3.51102  4.20965  6.25854  4.80345    146 - -
          2.68618  4.42225  2.77519  2.73123  3.46354  2.40513  3.72494  3.29354  2.67741  2.69355  4.24690  2.90347  2.73739  3.18146  2.89801  2.37887  2.77519  2.98518  4.58477  3.61503
          0.00882  5.13136  5.85371  0.61958  0.77255  0.48576  0.95510
     98   2.53001  5.43521  3.18693  2.06551  4.77673  3.70940  3.89616  3.18278  1.91625  3.73856  4.47699  2.54594  2.72866  2.57685  2.48574  2.89874  2.56880  3.82398  5.86963  4.46179    147 - -
          2.68618  4.42225  2.77519  2.73123  3.46354  2.40513  3.72494  3.29354  2.67741  2.69355  4.24690  2.90347  2.73739  3.18146  2.89801  2.37887  2.77519  2.98518  4.58477  3.61503
          0.06891  5.13136  2.80214  0.61958  0.77255  0.48576  0.95510
     99   1.93677  5.28001  3.22564  2.67236  4.58197  2.37066  3.00555  4.03137  2.66832  3.57245  4.34627  2.56719  2.48678  3.02817  2.47390  2.90765  3.14836  2.90388  5.75611  4.38176    148 - -
          2.68618  4.42225  2.77519  2.73123  3.46354  2.40513  3.72494  3.29354  2.67741  2.69355  4.24690  2.90347  2.73739  3.18146  2.89801  2.37887  2.77519  2.98518  4.58477  3.61503
          0.00936  5.07181  5.79416  0.61958  0.77255  0.65626  0.73144
    100   2.40376  5.23011  2.45701  2.33854  2.95305  3.72034  3.91716  3.94062  2.30085  1.87086  4.29075  3.22385  4.11230  3.04419  2.36908  2.91885  3.14591  3.58138  5.70800  4.34605    149 - -
          2.68618  4.42225  2.77519  2.73123  3.46354  2.40513  3.72494  3.29354  2.67741  2.69355  4.24690  2.90347  2.73739  3.18146  2.89801  2.37887  2.77519  2.98518  4.58477  3.61503
          0.00936  5.07181  5.79416  0.61958  0.77255  0.65626  0.73144
    101   2.91956  5.26024  2.58564  2.68413  3.42509  3.71983  2.70499  1.91343  2.33082  3.53715  4.31836  3.21774  4.11124  2.41563  2.29416  2.91731  3.15009  3.61732  5.72990  4.36321    150 - -
          2.68618  4.42225  2.77519  2.73123  3.46354  2.40513  3.72494  3.29354  2.67741  2.69355  4.24690  2.90347  2.73739  3.18146  2.89801  2.37887  2.77519  2.98518  4.58477  3.61503
          0.15735  5.07181  1.97095  0.61958  0.77255  0.65626  0.73144
    102   2.90920  5.42244  2.18061  1.82102  4.76634  3.64289  3.85283  4.25232  2.10928  3.72468  4.46732  3.10854  4.05482  2.95383  2.19874  2.00895  3.14232  3.81325  5.85116  4.43836    151 - -
          2.68618  4.42225  2.77519  2.73123  3.46354  2.40513  3.72494  3.29354  2.67741  2.69355  4.24690  2.90347  2.73739  3.18146  2.89801  2.37887  2.77519  2.98518  4.58477  3.61503
          0.08713  4.92531  2.57464  0.61958  0.77255  0.95501  0.48582
    103   2.83365  5.33483  3.06541  2.07636  4.67833  2.83402  3.78960  4.16089  2.18424  3.63805  4.37789  2.45224  2.92740  2.88806  2.18561  2.18690  3.06478  3.72505  5.76737  4.36021    152 - -
          2.68618  4.42225  2.77519  2.73123  3.46354  2.40513  3.72494  3.29354  2.67741  2.69355  4.24690  2.90347  2.73739  3.18146  2.89801  2.37887  2.77519  2.98518  4.58477  3.61503
          0.01170  4.84988  5.57222  0.61958  0.77255  0.38420  1.14255
    104   2.97734  4.37085  4.80303  4.19971  3.40968  4.13031  4.43341  2.26073  4.01207  1.32073  3.47580  2.76254  4.49292  4.16509  4.06589  3.43658  3.20923  2.22977  2.94005  2.38594    153 - -
          2.68624  4.42231  2.77525  2.73129  3.46359  2.40455  3.72500  3.29360  2.67746  2.69360  4.24695  2.90352  2.73745  3.18152  2.89806  2.37892  2.77525  2.98524  4.58483  3.61509
          0.14959  1.99590  5.79416  0.16755  1.86910  0.65626  0.73144
    105   2.92088  5.02279  3.38398  2.00690  2.60665  2.16096  3.98317  3.63730  2.33219  3.26881  4.10170  3.33269  4.16279  3.15965  3.26387  2.53611  3.15226  3.34051  2.95637  3.11702    155 - -
          2.68618  4.42225  2.77519  2.73123  3.46354  2.40513  3.72494  3.29354  2.67741  2.69355  4.24690  2.90347  2.73739  3.18146  2.89801  2.37887  2.77519  2.98518  4.58477  3.61503
          0.00936  5.07181  5.79416  0.61958  0.77255  0.65626  0.73144
    106   2.94337  4.50189  4.15103  3.57356  2.76248  3.99943  4.28200  2.46383  2.01956  2.29742  2.38764  3.87642  2.21972  3.74811  3.74782  3.26904  2.49542  2.75480  5.10380  3.89903    156 - -
          2.68618  4.42225  2.77519  2.73123  3.46354  2.40513  3.72494  3.29354  2.67741  2.69355  4.24690  2.90347  2.73739  3.18146  2.89801  2.37887  2.77519  2.98518  4.58477  3.61503
          0.00936  5.07181  5.79416  0.61958  0.77255  0.65626  0.73144
    107   1.85997  3.10575  4.50883  3.92248  2.63276  4.04526  4.39084  2.85937  3.78844  1.93653  3.53654  4.08512  2.48726  3.99367  3.93954  3.34419  1.94368  2.66505  5.03700  3.84911    157 - -
          2.68618  4.42225  2.77519  2.73123  3.46354  2.40513  3.72494  3.29354  2.67741  2.69355  4.24690  2.90347  2.73739  3.18146  2.89801  2.37887  2.77519  2.98518  4.58477  3.61503
          0.00936  5.07181  5.79416  0.61958  0.77255  0.65626  0.73144
    108   3.03565  4.66889  4.06996  3.48810  3.76322  4.02717  4.26442  1.68397  2.34922  2.85018  3.77433  3.83129  1.54527  3.65024  3.50882  3.30566  3.26669  2.91949  3.22013  3.99507    158 - -
          2.68618  4.42225  2.77519  2.73123  3.46354  2.40513  3.72494  3.29354  2.67741  2.69355  4.24690  2.90347  2.73739  3.18146  2.89801  2.37887  2.77519  2.98518  4.58477  3.61503
          0.00936  5.07181  5.79416  0.61958  0.77255  0.65626  0.73144
    109   2.96144  4.61503  3.95631  3.38194  3.72998  3.96395  4.21756  3.08694  1.72264  1.63546  3.71868  3.74959  4.34098  3.59545  3.57994  2.64201  3.19264  2.21470  5.19465  2.72926    159 - -
          2.68618  4.42225  2.77519  2.73123  3.46354  2.40513  3.72494  3.29354  2.67741  2.69355  4.24690  2.90347  2.73739  3.18146  2.89801  2.37887  2.77519  2.98518  4.58477  3.61503
          0.00936  5.07181  5.79416  0.61958  0.77255  0.65626  0.73144
    110   2.91825  5.10156  2.74087  2.28212  4.33411  3.75018  3.95784  2.26562  2.76477  3.35744  3.09569  2.53538  2.07318  3.11236  3.22681  2.95712  3.14985  3.43010  5.60765  2.98242    160 - -
          2.68618  4.42225  2.77519  2.73123  3.46354  2.40513  3.72494  3.29354  2.67741  2.69355  4.24690  2.90347  2.73739  3.18146  2.89801  2.37887  2.77519  2.98518  4.58477  3.61503
          0.00936  5.07181  5.79416  0.61958  0.77255  0.65626  0.73144
    111   2.91614  5.36406  2.65397  2.29895  4.68565  3.69725  3.88522  4.15342  1.97867  2.71080  3.03786  3.17489  1.95474  2.99041  2.57045  2.89033  3.14684  3.74213  5.80973  4.41628    161 - -
          2.68618  4.42225  2.77519  2.73123  3.46354  2.40513  3.72494  3.29354  2.67741  2.69355  4.24690  2.90347  2.73739  3.18146  2.89801  2.37887  2.77519  2.98518  4.58477  3.61503
          0.23364  5.07181  1.59910  0.61958  0.77255  0.65626  0.73144
    112   2.84161  5.05677  3.23130  2.67214  4.30265  2.27112  3.85886  3.72373  2.63095  2.48965  4.12808  3.19059  4.05352  2.27619  2.19554  2.40764  3.07172  3.39564  5.54939  3.04904    162 - -
          2.68618  4.42225  2.77519  2.73123  3.46354  2.40513  3.72494  3.29354  2.67741  2.69355  4.24690  2.90347  2.73739  3.18146  2.89801  2.37887  2.77519  2.98518  4.58477  3.61503
          0.01170  4.84988  5.57222  0.61958  0.77255  1.06737  0.42146
    113   2.83453  5.31305  2.50159  2.18789  4.64448  3.60195  2.69293  4.12092  1.89385  3.61160  2.74473  3.07415  2.50629  2.89858  3.02520  2.80161  3.06614  3.69659  5.75240  4.34957    163 - -
          2.68618  4.42225  2.77519  2.73123  3.46354  2.40513  3.72494  3.29354  2.67741  2.69355  4.24690  2.90347  2.73739  3.18146  2.89801  2.37887  2.77519  2.98518  4.58477  3.61503
          0.12039  4.84987  2.24817  0.61958  0.77255  1.06737  0.42146
    114   3.02500  4.59499  4.29158  3.77114  3.57403  1.38943  4.47359  2.83452  3.63717  1.50434  2.53247  4.03170  4.45599  3.92053  3.86666  3.36172  3.29935  2.73863  5.23399  4.04102    164 - -
          2.68618  4.42225  2.77519  2.73123  3.46354  2.40513  3.72494  3.29354  2.67741  2.69355  4.24690  2.90347  2.73739  3.18146  2.89801  2.37887  2.77519  2.98518  4.58477  3.61503
          0.01303  4.74252  5.46487  0.61958  0.77255  0.59245  0.80513
    115   2.91332  5.40434  2.10612  1.88125  4.73588  3.65121  3.86782  3.04924  2.08242  3.70382  4.45239  3.12091  4.06442  2.97215  3.11758  1.79551  3.14756  3.78815  5.84345  4.43327    165 - -
          2.68618  4.42225  2.77519  2.73123  3.46354  2.40513  3.72494  3.29354  2.67741  2.69355  4.24690  2.90347  2.73739  3.18146  2.89801  2.37887  2.77519  2.98518  4.58477  3.61503
          0.01055  4.95298  5.67533  0.61958  0.77255  0.46860  0.98317
    116   2.44649  3.05702  2.02844  2.72743  4.41366  3.73265  3.93495  3.00589  2.14453  3.42629  4.22844  2.55839  4.12388  3.07485  3.19239  2.50055  3.14382  2.56179  5.65484  4.30847    166 - -
          2.68618  4.42225  2.77519  2.73123  3.46354  2.40513  3.72494  3.29354  2.67741  2.69355  4.24690  2.90347  2.73739  3.18146  2.89801  2.37887  2.77519  2.98518  4.58477  3.61503
          0.00936  5.07181  5.79416  0.61958  0.77255  0.39224  1.12560
    117   2.95161  4.80715  3.64504  3.08174  3.01236  3.14251  4.11439  2.62160  2.14937  3.02921  3.90266  3.53612  4.26269  2.25776  3.45174  2.10789  3.18319  2.25821  5.36962  3.00626    167 - -
          2.68618  4.42225  2.77519  2.73123  3.46354  2.40513  3.72494  3.29354  2.67741  2.69355  4.24690  2.90347  2.73739  3.18146  2.89801  2.37887  2.77519  2.98518  4.58477  3.61503
          0.00882  5.13136  5.85371  0.61958  0.77255  0.48576  0.95510
    118   2.38242  5.43395  2.68947  1.68898  4.77451  2.83113  3.07427  2.97803  2.37872  3.73727  4.47589  3.17744  4.10214  2.99432  2.63274  2.30599  3.16506  3.82218  5.86926  4.46094    168 - -
          2.68618  4.42225  2.77519  2.73123  3.46354  2.40513  3.72494  3.29354  2.67741  2.69355  4.24690  2.90347  2.73739  3.18146  2.89801  2.37887  2.77519  2.98518  4.58477  3.61503
          0.00882  5.13136  5.85371  0.61958  0.77255  0.48576  0.95510
    119   2.95909  4.64019  3.90477  3.33561  3.77150  2.76776  4.21592  2.09603  3.28190  2.44431  3.74617  3.72171  3.11703  3.57642  2.79801  2.64478  1.96209  2.91048  5.22786  2.49521    169 - -
          2.68618  4.42225  2.77519  2.73123  3.46354  2.40513  3.72494  3.29354  2.67741  2.69355  4.24690  2.90347  2.73739  3.18146  2.89801  2.37887  2.77519  2.98518  4.58477  3.61503
          0.00882  5.13136  5.85371  0.61958  0.77255  0.48576  0.95510
    120   2.44191  2.84121  4.68082  4.08199  2.26569  4.11294  4.43361  2.11400  3.11670  2.58624  3.51216  4.18695  2.58127  4.09912  4.01905  3.41255  2.15596  2.08912  5.01330  3.83040    170 - -
          2.68618  4.42225  2.77519  2.73123  3.46354  2.40513  3.72494  3.29354  2.67741  2.69355  4.24690  2.90347  2.73739  3.18146  2.89801  2.37887  2.77519  2.98518  4.58477  3.61503
          0.00882  5.13136  5.85371  0.61958  0.77255  0.48576  0.95510
    121   3.08544  5.20454  3.58168  3.32872  5.29778  2.15227  4.66871  4.78858  3.57353  4.35264  5.12602  1.79215  1.29639  3.84194  4.02332  1.78520  3.51591  4.18020  6.51005  5.18547    171 - -
          2.68618  4.42225  2.77519  2.73123  3.46354  2.40513  3.72494  3.29354  2.67741  2.69355  4.24690  2.90347  2.73739  3.18146  2.89801  2.37887  2.77519  2.98518  4.58477  3.61503
          0.00882  5.13136  5.85371  0.61958  0.77255  0.48576  0.95510
    122   1.96725  4.76754  3.72527  3.16285  3.01362  1.97276  4.15812  3.30139  3.12131  2.12354  3.88001  3.59680  2.85936  3.44207  2.39606  3.13841  3.19584  3.06101  5.35035  4.10011    172 - -
          2.68618  4.42225  2.77519  2.73123  3.46354  2.40513  3.72494  3.29354  2.67741  2.69355  4.24690  2.90347  2.73739  3.18146  2.89801  2.37887  2.77519  2.98518  4.58477  3.61503
          0.00882  5.13136  5.85371  0.61958  0.77255  0.48576  0.95510
    123   3.18170  4.59416  4.80294  4.24015  1.54486  2.98240  4.39332  2.29598  4.08350  2.75869  3.71368  4.30881  3.11167  4.24155  4.18120  3.58882  3.41536  2.85572  4.83794  1.46732    173 - -
          2.68618  4.42225  2.77519  2.73123  3.46354  2.40513  3.72494  3.29354  2.67741  2.69355  4.24690  2.90347  2.73739  3.18146  2.89801  2.37887  2.77519  2.98518  4.58477  3.61503
          0.00882  5.13136  5.85371  0.61958  0.77255  0.48576  0.95510
    124   3.26150  4.61108  5.18028  3.07779  2.04690  4.47949  4.82853  1.64053  4.39843  1.51307  3.57647  4.62082  4.80913  4.52814  4.43244  3.80055  3.49416  1.70034  5.29081  4.12827    174 - -
          2.68625  4.42233  2.77527  2.73131  3.46361  2.40520  3.72502  3.29362  2.67692  2.69362  4.24697  2.90284  2.73747  3.18154  2.89808  2.37894  2.77527  2.98526  4.58484  3.61511
          0.09513  2.43188  5.85371  0.67260  0.71413  0.48576  0.95510
    125   2.94214  5.22814  2.11260  2.73443  4.49381  2.75352  3.95462  3.03998  2.36778  2.35807  4.29404  3.26374  4.14558  3.08730  3.20765  1.80332  2.76105  3.57553  5.71551  4.35996    177 - -
          2.68618  4.42225  2.77519  2.73123  3.46354  2.40513  3.72494  3.29354  2.67741  2.69355  4.24690  2.90347  2.73739  3.18146  2.89801  2.37887  2.77519  2.98518  4.58477  3.61503
          0.00882  5.13136  5.85371  0.61958  0.77255  0.48576  0.95510
    126   2.97294  4.58541  4.04881  2.03946  2.39540  4.00123  4.27273  2.05118  2.76009  1.94896  3.68831  3.82299  4.37624  3.68577  3.70427  3.26206  2.27523  2.83571  5.18222  3.96753    178 - -
          2.68618  4.42225  2.77519  2.73123  3.46354  2.40513  3.72494  3.29354  2.67741  2.69355  4.24690  2.90347  2.73739  3.18146  2.89801  2.37887  2.77519  2.98518  4.58477  3.61503
          0.00882  5.13136  5.85371  0.61958  0.77255  0.48576  0.95510
    127   2.97114  5.35953  2.43451  2.02777  4.65376  2.21272  3.95305  4.10889  2.72144  2.36740  4.41674  3.23001  4.14640  3.07067  3.20808  1.99735  3.20451  3.72370  5.82335  2.93601    179 - -
          2.68618  4.42225  2.77519  2.73123  3.46354  2.40513  3.72494  3.29354  2.67741  2.69355  4.24690  2.90347  2.73739  3.18146  2.89801  2.37887  2.77519  2.98518  4.58477  3.61503
          0.00882  5.13136  5.85371  0.61958  0.77255  0.48576  0.95510
    128   2.93551  5.38940  2.22310  2.32980  4.71134  2.44168  3.90754  3.31867  1.99596  3.68480  4.43646  3.19389  4.11058  3.01198  3.14083  2.50088  2.33137  3.76760  3.04311  4.43958    180 - -
          2.68618  4.42225  2.77519  2.73123  3.46354  2.40513  3.72494  3.29354  2.67741  2.69355  4.24690  2.90347  2.73739  3.18146  2.89801  2.37887  2.77519  2.98518  4.58477  3.61503
          0.00882  5.13136  5.85371  0.61958  0.77255  0.48576  0.95510
    129   2.97066  4.72806  2.49191  2.67663  3.86409  3.93261  4.18270  2.29176  3.18443  1.71116  2.63811  3.64270  2.32512  3.49202  3.55343  3.17530  3.20256  2.98987  5.30610  4.06553    181 - -
          2.68618  4.42225  2.77519  2.73123  3.46354  2.40513  3.72494  3.29354  2.67741  2.69355  4.24690  2.90347  2.73739  3.18146  2.89801  2.37887  2.77519  2.98518  4.58477  3.61503
          0.00882  5.13136  5.85371  0.61958  0.77255  0.48576  0.95510
    130   2.95289  4.83858  3.61261  2.66148  4.00407  3.87007  4.10010  2.26506  2.39519  2.57405  2.94572  3.51162  4.25372  3.34701  2.66266  1.88203  3.18422  3.12875  5.39602  2.62254    182 - -
          2.68618  4.42225  2.77519  2.73123  3.46354  2.40513  3.72494  3.29354  2.67741  2.69355  4.24690  2.90347  2.73739  3.18146  2.89801  2.37887  2.77519  2.98518  4.58477  3.61503
          0.00882  5.13136  5.85371  0.61958  0.77255  0.48576  0.95510
    131   3.05490  5.57441  2.24978  1.76521  4.92147  3.76135  3.98183  4.40803  1.44689  3.87438  4.62093  2.59775  4.18406  3.08507  2.39231  3.00669  3.28855  3.96743  5.99587  4.58279    183 - -
          2.68618  4.42225  2.77519  2.73123  3.46354  2.40513  3.72494  3.29354  2.67741  2.69355  4.24690  2.90347  2.73739  3.18146  2.89801  2.37887  2.77519  2.98518  4.58477  3.61503
          0.00882  5.13136  5.85371  0.61958  0.77255  0.48576  0.95510
    132   2.97156  4.59943  4.01809  3.44406  3.71088  2.76669  4.25207  2.22429  2.30898  2.39010  3.70716  3.79804  4.36596  2.89618  3.66506  3.24920  3.20286  2.86530  2.35234  2.15377    184 - -
          2.68618  4.42225  2.77519  2.73123  3.46354  2.40513  3.72494  3.29354  2.67741  2.69355  4.24690  2.90347  2.73739  3.18146  2.89801  2.37887  2.77519  2.98518  4.58477  3.61503
          0.00882  5.13136  5.85371  0.61958  0.77255  0.48576  0.95510
    133   3.16590  4.55024  4.97375  4.37004  3.52337  4.33344  4.64778  2.35472  4.17379  0.88435  3.50106  4.43976  4.67420  4.32972  3.03328  3.64376  3.39590  2.15725  5.14841  2.83963    185 - -
          2.68618  4.42225  2.77519  2.73123  3.46354  2.40513  3.72494  3.29354  2.67741  2.69355  4.24690  2.90347  2.73739  3.18146  2.89801  2.37887  2.77519  2.98518  4.58477  3.61503
          0.00882  5.13136  5.85371  0.61958  0.77255  0.48576  0.95510
    134   1.71152  5.47441  2.68151  2.32997  4.82245  3.73250  3.91753  4.30398  1.78775  3.77615  4.51682  3.20011  4.12942  2.55026  2.12644  2.93308  3.20170  3.86718  5.90034  4.49649    186 - -
          2.68618  4.42225  2.77519  2.73123  3.46354  2.40513  3.72494  3.29354  2.67741  2.69355  4.24690  2.90347  2.73739  3.18146  2.89801  2.37887  2.77519  2.98518  4.58477  3.61503
          0.00882  5.13136  5.85371  0.61958  0.77255  0.48576  0.95510
    135   3.02585  5.19860  3.58123  3.12958  4.96291  1.24109  4.34756  4.41522  2.06633  3.97384  4.75432  3.57327  4.31806  3.49318  3.53586  1.95013  2.06920  3.93404  6.14638  4.82206    187 - -
          2.68618  4.42225  2.77519  2.73123  3.46354  2.40513  3.72494  3.29354  2.67741  2.69355  4.24690  2.90347  2.73739  3.18146  2.89801  2.37887  2.77519  2.98518  4.58477  3.61503
          0.00882  5.13136  5.85371  0.61958  0.77255  0.48576  0.95510
    136   2.93766  3.13237  2.44915  2.05822  4.78942  2.98521  3.89790  4.27459  2.31855  3.75030  4.48706  2.30397  4.10365  2.99500  2.06428  2.38699  3.16902  3.83568  5.87895  4.46848    188 - -
          2.68618  4.42225  2.77519  2.73123  3.46354  2.40513  3.72494  3.29354  2.67741  2.69355  4.24690  2.90347  2.73739  3.18146  2.89801  2.37887  2.77519  2.98518  4.58477  3.61503
          0.00882  5.13136  5.85371  0.61958  0.77255  0.48576  0.95510
    137   3.00745  4.43471  4.66565  4.06679  3.51854  4.14072  4.45333  1.65392  2.78625  1.61986  3.53041  4.19426  4.50464  4.09376  4.00425  3.43953  1.98504  2.65716  2.93317  3.86657    189 - -
          2.68618  4.42225  2.77519  2.73123  3.46354  2.40513  3.72494  3.29354  2.67741  2.69355  4.24690  2.90347  2.73739  3.18146  2.89801  2.37887  2.77519  2.98518  4.58477  3.61503
          0.00882  5.13136  5.85371  0.61958  0.77255  0.48576  0.95510
    138   2.50936  5.33760  2.65312  2.67186  4.64031  3.72589  3.91808  2.96988  2.40688  2.71661  4.38967  2.56012  2.63903  2.57894  3.15639  2.07483  3.16577  3.70527  5.79651  3.26405    190 - -
          2.68618  4.42225  2.77519  2.73123  3.46354  2.40513  3.72494  3.29354  2.67741  2.69355  4.24690  2.90347  2.73739  3.18146  2.89801  2.37887  2.77519  2.98518  4.58477  3.61503
          0.00882  5.13136  5.85371  0.61958  0.77255  0.48576  0.95510
    139   2.21309  5.45755  3.16719  1.48872  4.80950  2.45472  3.94613  4.28993  2.34596  3.77748  4.52388  3.20671  2.75698  3.04949  3.18894  2.35945  3.21471  3.85783  5.91592  4.50865    191 - -
          2.68618  4.42225  2.77519  2.73123  3.46354  2.40513  3.72494  3.29354  2.67741  2.69355  4.24690  2.90347  2.73739  3.18146  2.89801  2.37887  2.77519  2.98518  4.58477  3.61503
          0.00882  5.13136  5.85371  0.61958  0.77255  0.48576  0.95510
    140   2.94309  5.03117  2.78171  2.86077  3.07144  3.80156  4.01368  2.77651  2.25870  2.37983  4.11083  2.61768  4.18953  3.19171  2.36202  2.40644  3.17448  2.45865  5.55533  4.24582    192 - -
          2.68618  4.42225  2.77519  2.73123  3.46354  2.40513  3.72494  3.29354  2.67741  2.69355  4.24690  2.90347  2.73739  3.18146  2.89801  2.37887  2.77519  2.98518  4.58477  3.61503
          0.00882  5.13136  5.85371  0.61958  0.77255  0.48576  0.95510
    141   2.94233  3.36259  3.38527  2.51502  3.20597  3.78877  2.91572  3.70551  2.02231  3.32851  3.14080  3.33745  4.17748  3.16225  2.35473  2.07658  3.17362  2.63724  5.59320  4.27312    193 - -
          2.68618  4.42225  2.77519  2.73123  3.46354  2.40513  3.72494  3.29354  2.67741  2.69355  4.24690  2.90347  2.73739  3.18146  2.89801  2.37887  2.77519  2.98518  4.58477  3.61503
          0.00882  5.13136  5.85371  0.61958  0.77255  0.48576  0.95510
    142   2.94621  4.94834  3.49218  2.19143  4.13719  3.82791  4.04733  2.78460  2.10330  3.18412  4.03427  3.42074  4.21429  3.25120  3.34704  2.14481  2.30659  2.68430  2.97089  3.15920    194 - -
          2.68618  4.42225  2.77519  2.73123  3.46354  2.40513  3.72494  3.29354  2.67741  2.69355  4.24690  2.90347  2.73739  3.18146  2.89801  2.37887  2.77519  2.98518  4.58477  3.61503
          0.49971  5.13136  0.94833  0.61958  0.77255  0.48576  0.95510
    143   2.80771  4.55916  3.61570  3.05891  2.63651  3.75930  2.56215  3.07433  3.01430  2.76589  3.66541  3.46825  2.33448  3.32137  3.37663  3.00494  2.17440  2.84586  4.95139  2.61989    195 - -
          2.68618  4.42225  2.77519  2.73123  3.46354  2.40513  3.72494  3.29354  2.67741  2.69355  4.24690  2.90347  2.73739  3.18146  2.89801  2.37887  2.77519  2.98518  4.58477  3.61503
          0.13357  4.64601  2.15905  0.61958  0.77255  1.02663  0.44350
    144   2.93441  5.23961  1.25563  2.60176  4.83199  3.49718  4.06116  4.30296  2.96321  3.85283  4.65392  3.13041  4.08038  3.21400  3.47877  1.92434  2.12140  3.84482  6.03007  4.62358    196 - -
          2.68618  4.42225  2.77519  2.73123  3.46354  2.40513  3.72494  3.29354  2.67741  2.69355  4.24690  2.90347  2.73739  3.18146  2.89801  2.37887  2.77519  2.98518  4.58477  3.61503
          0.01461  4.62902  5.35137  0.61958  0.77255  0.96791  0.47784
    145   2.90791  4.48900  4.03321  3.45993  3.55640  3.94161  4.21268  2.19058  2.57134  1.32736  3.51371  3.78605  2.51728  3.62658  3.55048  3.22071  3.14009  2.65156  5.09077  3.89043    197 - -
          2.68618  4.42225  2.77519  2.73123  3.46354  2.40513  3.72494  3.29354  2.67741  2.69355  4.24690  2.90347  2.73739  3.18146  2.89801  2.37887  2.77519  2.98518  4.58477  3.61503
          0.01296  4.74854  5.47088  0.61958  0.77255  0.35468  1.20864
    146   2.95531  4.95048  3.44337  2.14906  4.13797  3.81766  4.04736  3.51207  2.90881  1.73216  4.03672  2.44711  4.21330  2.67428  3.33331  3.05315  3.18762  1.93505  5.49058  4.20128    198 - -
          2.68618  4.42225  2.77519  2.73123  3.46354  2.40513  3.72494  3.29354  2.67741  2.69355  4.24690  2.90347  2.73739  3.18146  2.89801  2.37887  2.77519  2.98518  4.58477  3.61503
          0.00946  5.06075  5.78309  0.61958  0.77255  0.37919  1.15333
    147   2.32569  5.45154  2.08859  2.29855  4.79519  3.70975  3.90129  4.28090  2.13189  2.91476  4.49301  2.51075  4.10632  2.10629  3.13209  2.49604  3.17349  3.84150  5.88461  4.47325    199 - -
          2.68556  4.42248  2.77542  2.73146  3.46377  2.40472  3.72517  3.29377  2.67764  2.69378  4.24713  2.90265  2.73762  3.18169  2.89824  2.37910  2.77542  2.98427  4.58500  3.61526
          0.14030  2.05545  5.85371  1.26547  0.33143  0.48576  0.95510
    148   2.50732  4.94012  3.49936  1.95517  4.12715  3.83031  4.05062  3.51512  2.92095  2.28678  4.02662  3.42626  2.62115  3.25723  2.73969  2.44875  3.17766  2.79533  3.43482  2.96457    204 - -
          2.68618  4.42225  2.77519  2.73123  3.46354  2.40513  3.72494  3.29354  2.67741  2.69355  4.24690  2.90347  2.73739  3.18146  2.89801  2.37887  2.77519  2.98518  4.58477  3.61503
          0.00882  5.13136  5.85371  0.61958  0.77255  0.48576  0.95510
    149   2.93872  5.22415  3.28988  1.60096  3.27739  2.53321  3.95008  3.19118  2.29727  3.49362  4.28748  3.26209  4.14284  2.59832  3.20062  2.95045  2.67243  3.57003  3.01964  4.35394    205 - -
          2.68618  4.42225  2.77519  2.73123  3.46354  2.40513  3.72494  3.29354  2.67741  2.69355  4.24690  2.90347  2.73739  3.18146  2.89801  2.37887  2.77519  2.98518  4.58477  3.61503
          0.00882  5.13136  5.85371  0.61958  0.77255  0.48576  0.95510
    150   2.97731  5.49375  2.19258  1.62383  4.83904  3.72471  3.92700  4.32635  2.05865  3.79764  4.53649  3.19031  4.13030  2.09947  2.74240  2.38915  3.20981  3.88493  5.92322  4.50964    206 - -
          2.68618  4.42225  2.77519  2.73123  3.46354  2.40513  3.72494  3.29354  2.67741  2.69355  4.24690  2.90347  2.73739  3.18146  2.89801  2.37887  2.77519  2.98518  4.58477  3.61503
          0.00882  5.13136  5.85371  0.61958  0.77255  0.48576  0.95510
    151   3.56699  4.90620  5.38796  4.79493  2.02565  4.77595  5.05025  1.20244  4.61527  1.38441  3.47721  4.88458  5.04311  2.58525  4.64782  4.10215  3.78970  2.87848  5.40865  4.25236    207 - -
          2.68618  4.42225  2.77519  2.73123  3.46354  2.40513  3.72494  3.29354  2.67741  2.69355  4.24690  2.90347  2.73739  3.18146  2.89801  2.37887  2.77519  2.98518  4.58477  3.61503
          0.00882  5.13136  5.85371  0.61958  0.77255  0.48576  0.95510
    152   3.31280  4.66433  5.21168  3.25462  1.58443  4.52065  4.85347  1.98319  4.42697  1.29320  3.52024  4.65786  4.83818  4.53995  4.45639  3.84097  3.54256  2.10548  5.29298  4.14207    208 - -
          2.68618  4.42225  2.77519  2.73123  3.46354  2.40513  3.72494  3.29354  2.67741  2.69355  4.24690  2.90347  2.73739  3.18146  2.89801  2.37887  2.77519  2.98518  4.58477  3.61503
          0.00882  5.13136  5.85371  0.61958  0.77255  0.48576  0.95510
    153   2.54174  5.35905  3.29309  2.72973  4.67260  3.76867  3.94765  4.11938  1.50536  3.64639  4.41958  2.72106  4.16020  3.06260  2.27647  2.97093  2.13480  2.64366  5.81389  4.44722    209 - -
          2.68618  4.42225  2.77519  2.73123  3.46354  2.40513  3.72494  3.29354  2.67741  2.69355  4.24690  2.90347  2.73739  3.18146  2.89801  2.37887  2.77519  2.98518  4.58477  3.61503
          0.14755  5.13136  2.03050  0.61958  0.77255  0.48576  0.95510
    154   3.12007  5.45211  3.46583  2.85717  4.80787  3.86932  2.92849  3.00111  1.22482  3.71569  4.50902  3.35787  2.44282  3.07279  2.13880  3.10359  3.32829  3.85366  5.83523  4.52836    210 - -
          2.68618  4.42225  2.77519  2.73123  3.46354  2.40513  3.72494  3.29354  2.67741  2.69355  4.24690  2.90347  2.73739  3.18146  2.89801  2.37887  2.77519  2.98518  4.58477  3.61503
          0.01012  4.99393  5.71628  0.61958  0.77255  0.61410  0.77898
    155   3.64351  6.35884  1.53440  0.87411  5.63355  3.85105  4.41550  5.19692  3.46894  4.63565  5.48398  3.29037  4.49096  2.10793  4.10691  3.49333  3.93520  4.72410  6.77358  5.20827    211 - -
          2.68618  4.42225  2.77519  2.73123  3.46354  2.40513  3.72494  3.29354  2.67741  2.69355  4.24690  2.90347  2.73739  3.18146  2.89801  2.37887  2.77519  2.98518  4.58477  3.61503
          0.00961  5.04584  5.76819  0.61958  0.77255  0.71970  0.66728
    156   2.89708  5.39996  2.65953  1.88835  4.74164  3.67069  3.85895  4.22530  2.34081  2.50729  4.44164  2.41275  3.10791  2.95651  2.59489  2.41945  2.62855  3.78881  5.83455  4.42550    212 - -
          2.68618  4.42225  2.77519  2.73123  3.46354  2.40513  3.72494  3.29354  2.67741  2.69355  4.24690  2.90347  2.73739  3.18146  2.89801  2.37887  2.77519  2.98518  4.58477  3.61503
          0.00961  5.04584  5.76819  0.61958  0.77255  0.36315  1.18904
    157   3.66761  5.91856  4.03645  2.39401  5.44069  4.28498  1.96837  4.77565  1.87358  4.13909  4.97662  3.76073  4.63137  3.30091  0.96623  3.62579  3.81984  4.41656  6.13181  4.95665    213 - -
          2.68618  4.42225  2.77519  2.73123  3.46354  2.40513  3.72494  3.29354  2.67741  2.69355  4.24690  2.90347  2.73739  3.18146  2.89801  2.37887  2.77519  2.98518  4.58477  3.61503
          0.00882  5.13136  5.85371  0.61958  0.77255  0.48576  0.95510
    158   3.99459  5.16972  6.12185  5.64811  4.27639  5.64474  6.33345  1.06207  5.59547  1.40751  3.99409  5.81486  5.78952  5.74013  5.70350  5.08853  4.24465  1.20730  6.48445  5.35611    214 - -
          2.68669  4.42276  2.77346  2.73175  3.46256  2.40564  3.72352  3.29405  2.67724  2.69337  4.24741  2.90398  2.73719  3.18198  2.89852  2.37888  2.77496  2.98477  4.58528  3.61554
          0.11444  2.25124  5.85371  2.16592  0.12177  0.48576  0.95510
    159   3.69062  5.53416  4.82500  4.83965  6.08793  0.26955  5.94310  5.77457  5.18304  5.35553  6.21769  4.86554  2.21269  5.36586  5.33207  3.88535  4.25439  4.95963  7.10399  6.26032    226 - -
          2.68618  4.42225  2.77519  2.73123  3.46354  2.40513  3.72494  3.29354  2.67741  2.69355  4.24690  2.90347  2.73739  3.18146  2.89801  2.37887  2.77519  2.98518  4.58477  3.61503
          0.00882  5.13136  5.85371  0.61958  0.77255  0.48576  0.95510
    160   3.87596  5.07980  5.96955  5.48229  2.45756  5.43842  6.01910  0.71580  5.40204  2.70047  4.02818  5.60038  5.64602  5.56954  5.50330  4.85413  4.12743  1.39295  6.27773  5.05697    227 - -
          2.68618  4.42225  2.77519  2.73123  3.46354  2.40513  3.72494  3.29354  2.67741  2.69355  4.24690  2.90347  2.73739  3.18146  2.89801  2.37887  2.77519  2.98518  4.58477  3.61503
          0.00882  5.13136  5.85371  0.61958  0.77255  0.48576  0.95510
    161   1.86921  5.42834  3.21524  2.65794  4.76934  2.97287  3.91124  4.24425  1.69175  3.73073  4.47646  3.20134  4.12057  2.44475  2.47045  2.52097  2.62151  3.81819  5.86644  4.46863    228 - -
          2.68618  4.42225  2.77519  2.73123  3.46354  2.40513  3.72494  3.29354  2.67741  2.69355  4.24690  2.90347  2.73739  3.18146  2.89801  2.37887  2.77519  2.98518  4.58477  3.61503
          0.00882  5.13136  5.85371  0.61958  0.77255  0.48576  0.95510
    162   3.45288  4.80318  5.30609  4.70157  2.69299  4.65266  4.96481  1.90987  2.70039  0.89491  2.50819  4.77771  4.93845  4.60416  4.54496  3.97343  3.67666  2.86046  5.36065  4.24748    229 - -
          2.68618  4.42225  2.77519  2.73123  3.46354  2.40513  3.72494  3.29354  2.67741  2.69355  4.24690  2.90347  2.73739  3.18146  2.89801  2.37887  2.77519  2.98518  4.58477  3.61503
          0.00882  5.13136  5.85371  0.61958  0.77255  0.48576  0.95510
    163   2.98029  5.42359  1.36430  2.31920  4.74251  3.73562  3.94890  4.20958  2.70640  3.71970  4.47880  3.21525  4.14418  3.05842  2.52609  2.59935  2.66077  2.51892  5.87714  4.48022    230 - -
          2.68618  4.42225  2.77519  2.73123  3.46354  2.40513  3.72494  3.29354  2.67741  2.69355  4.24690  2.90347  2.73739  3.18146  2.89801  2.37887  2.77519  2.98518  4.58477  3.61503
          0.00882  5.13136  5.85371  0.61958  0.77255  0.48576  0.95510
    164   2.96989  5.45248  3.22062  1.93774  4.79567  2.51889  3.91701  4.27092  1.83431  3.75110  4.49657  3.20927  4.13161  3.01718  2.02259  2.42129  3.19885  3.84282  5.88086  2.95913    231 - -
          2.68618  4.42225  2.77519  2.73123  3.46354  2.40513  3.72494  3.29354  2.67741  2.69355  4.24690  2.90347  2.73739  3.18146  2.89801  2.37887  2.77519  2.98518  4.58477  3.61503
          0.00882  5.13136  5.85371  0.61958  0.77255  0.48576  0.95510
    165   2.50844  5.28590  3.25543  1.83824  4.57017  3.73755  3.93250  4.01499  2.69642  2.47894  2.99056  2.70132  4.12946  3.05340  2.44244  2.24051  2.56373  3.64349  5.75718  4.38676    232 - -
          2.68618  4.42225  2.77519  2.73123  3.46354  2.40513  3.72494  3.29354  2.67741  2.69355  4.24690  2.90347  2.73739  3.18146  2.89801  2.37887  2.77519  2.98518  4.58477  3.61503
          0.00882  5.13136  5.85371  0.61958  0.77255  0.48576  0.95510
    166   2.94180  5.43699  2.45181  2.63743  4.77745  2.75096  3.90221  4.25851  1.73660  3.73959  4.48009  2.54491  4.10880  3.00090  2.04679  2.90651  2.68780  2.87259  5.87215  4.46613    233 - -
          2.68618  4.42225  2.77519  2.73123  3.46354  2.40513  3.72494  3.29354  2.67741  2.69355  4.24690  2.90347  2.73739  3.18146  2.89801  2.37887  2.77519  2.98518  4.58477  3.61503
          0.07380  5.13136  2.72981  0.61958  0.77255  0.48576  0.95510
    167   2.35834  5.42693  3.19575  2.63520  4.77396  3.70828  2.68922  4.25056  1.86823  3.72647  4.46973  2.54757  4.09975  2.41074  2.23443  2.90265  2.29914  3.81922  5.85249  4.45563    234 - -
          2.68618  4.42225  2.77519  2.73123  3.46354  2.40513  3.72494  3.29354  2.67741  2.69355  4.24690  2.90347  2.73739  3.18146  2.89801  2.37887  2.77519  2.98518  4.58477  3.61503
          0.00941  5.06697  5.78932  0.61958  0.77255  0.38640  1.13787
    168   1.85970  4.46478  4.54585  3.95824  3.57963  4.13328  4.44950  2.17772  2.91141  2.64887  2.63642  4.14133  4.50087  4.04094  3.98919  3.42562  2.14850  1.61416  5.10244  3.91231    235 - -
          2.68618  4.42225  2.77519  2.73123  3.46354  2.40513  3.72494  3.29354  2.67741  2.69355  4.24690  2.90347  2.73739  3.18146  2.89801  2.37887  2.77519  2.98518  4.58477  3.61503
          0.00882  5.13136  5.85371  0.61958  0.77255  0.48576  0.95510
    169   2.28503  5.16249  2.31376  2.86511  4.46865  3.78871  4.08734  3.85214  2.91482  3.49090  4.31305  2.09934  4.22580  3.24761  3.37872  3.04324  2.28208  1.65380  5.74806  4.41626    236 - -
          2.68577  4.42321  2.77615  2.73049  3.46450  2.40434  3.72590  3.29277  2.67743  2.69451  4.24459  2.90314  2.73835  3.18242  2.89556  2.37906  2.77540  2.98522  4.58573  3.61599
          0.78646  1.10194  1.54966  1.76623  0.18751  0.48576  0.95510
    170   3.12020  5.54276  3.14935  1.63786  4.92390  3.77182  3.97129  4.36760  1.19305  3.83883  4.62395  3.25347  4.20736  3.08801  2.97640  3.07801  2.40462  3.95995  5.94906  4.59491    247 - -
          2.68618  4.42225  2.77519  2.73123  3.46354  2.40513  3.72494  3.29354  2.67741  2.69355  4.24690  2.90347  2.73739  3.18146  2.89801  2.37887  2.77519  2.98518  4.58477  3.61503
          0.12192  4.89633  2.23205  0.61958  0.77255  0.26126  1.47002
    171   3.62748  6.32744  1.54323  0.79098  5.60972  3.85210  4.40228  5.16542  2.44692  4.60549  5.44953  3.29262  4.48472  3.56248  4.04806  3.48199  3.91579  4.69617  6.74066  5.18814    248 - -
          2.68618  4.42225  2.77519  2.73123  3.46354  2.40513  3.72494  3.29354  2.67741  2.69355  4.24690  2.90347  2.73739  3.18146  2.89801  2.37887  2.77519  2.98518  4.58477  3.61503
          0.00961  5.04584  5.76819  0.61958  0.77255  0.36315  1.18904
    172   2.95304  5.44593  2.14477  2.30258  4.78230  1.83231  3.06826  2.96254  2.65392  3.74701  4.48983  3.18758  4.11678  2.35695  2.64450  2.91732  3.18491  3.83209  5.88260  4.47543    249 - -
          2.68618  4.42225  2.77519  2.73123  3.46354  2.40513  3.72494  3.29354  2.67741  2.69355  4.24690  2.90347  2.73739  3.18146  2.89801  2.37887  2.77519  2.98518  4.58477  3.61503
          0.00882  5.13136  5.85371  0.61958  0.77255  0.48576  0.95510
    173   1.66144  4.51904  4.35285  3.77402  3.53874  4.08796  2.40876  2.96771  3.65997  2.26359  2.15814  4.01911  4.45856  3.90267  3.87372  3.36918  3.24331  2.77414  5.05726  2.13496    250 - -
          2.68618  4.42225  2.77519  2.73123  3.46354  2.40513  3.72494  3.29354  2.67741  2.69355  4.24690  2.90347  2.73739  3.18146  2.89801  2.37887  2.77519  2.98518  4.58477  3.61503
          0.00882  5.13136  5.85371  0.61958  0.77255  0.48576  0.95510
    174   4.52912  5.67801  6.46553  5.89447  1.95101  5.95701  6.05401  2.30068  5.76939  0.47329  3.40980  6.11088  5.84113  5.47211  5.62931  5.38516  4.71232  3.26788  5.89553  4.85667    251 - -
          2.68618  4.42225  2.77519  2.73123  3.46354  2.40513  3.72494  3.29354  2.67741  2.69355  4.24690  2.90347  2.73739  3.18146  2.89801  2.37887  2.77519  2.98518  4.58477  3.61503
          0.00882  5.13136  5.85371  0.61958  0.77255  0.48576  0.95510
    175   5.35538  6.17131  6.04706  6.07585  1.16080  5.70303  4.24769  4.86788  5.83965  3.93708  5.36149  5.19591  5.94597  5.39788  5.57379  5.13423  5.53865  4.84763  4.31191  0.55286    252 - -
          2.68618  4.42225  2.77519  2.73123  3.46354  2.40513  3.72494  3.29354  2.67741  2.69355  4.24690  2.90347  2.73739  3.18146  2.89801  2.37887  2.77519  2.98518  4.58477  3.61503
          0.00882  5.13136  5.85371  0.61958  0.77255  0.48576  0.95510
    176   2.19560  2.99652  3.59484  3.03268  4.02180  3.86162  4.09429  3.39952  3.00719  3.07978  3.94621  3.49873  4.24725  2.72256  2.66161  1.99614  2.19054  2.63661  5.40918  2.89170    253 - -
          2.68618  4.42225  2.77519  2.73123  3.46354  2.40513  3.72494  3.29354  2.67741  2.69355  4.24690  2.90347  2.73739  3.18146  2.89801  2.37887  2.77519  2.98518  4.58477  3.61503
          0.00882  5.13136  5.85371  0.61958  0.77255  0.48576  0.95510
    177   1.73591  4.64960  4.04648  3.48148  3.80831  4.02043  4.32568  2.10284  3.41661  2.85535  3.77748  3.84080  4.41089  1.89355  3.73260  3.28722  2.39138  2.13588  5.28901  4.06817    254 - -
          2.68618  4.42225  2.77519  2.73123  3.46354  2.40513  3.72494  3.29354  2.67741  2.69355  4.24690  2.90347  2.73739  3.18146  2.89801  2.37887  2.77519  2.98518  4.58477  3.61503
          0.00882  5.13136  5.85371  0.61958  0.77255  0.48576  0.95510
    178   2.95980  5.47346  2.61170  1.85007  4.82005  3.71907  3.91238  4.30634  2.21827  3.77778  4.51513  2.67898  4.11860  2.35259  1.79090  2.50003  3.19130  3.86520  5.90287  4.49164    255 - -
          2.68618  4.42225  2.77519  2.73123  3.46354  2.40513  3.72494  3.29354  2.67741  2.69355  4.24690  2.90347  2.73739  3.18146  2.89801  2.37887  2.77519  2.98518  4.58477  3.61503
          0.00882  5.13136  5.85371  0.61958  0.77255  0.48576  0.95510
    179   3.78011  5.11118  5.25987  4.80299  1.04163  4.77174  4.32263  3.58407  4.62929  3.16072  2.78816  4.66866  5.11084  4.67174  4.66211  2.39367  4.00908  3.43023  4.54199  1.36652    256 - -
          2.68618  4.42225  2.77519  2.73123  3.46354  2.40513  3.72494  3.29354  2.67741  2.69355  4.24690  2.90347  2.73739  3.18146  2.89801  2.37887  2.77519  2.98518  4.58477  3.61503
          0.00882  5.13136  5.85371  0.61958  0.77255  0.48576  0.95510
    180   3.33038  4.67615  5.29151  4.68097  2.09415  4.52796  4.84036  2.11326  4.47674  1.25281  2.53083  4.68949  4.83690  4.55411  4.46908  3.84916  3.55680  2.32240  5.23731  2.21706    257 - -
          2.68618  4.42225  2.77519  2.73123  3.46354  2.40513  3.72494  3.29354  2.67741  2.69355  4.24690  2.90347  2.73739  3.18146  2.89801  2.37887  2.77519  2.98518  4.58477  3.61503
          0.00882  5.13136  5.85371  0.61958  0.77255  0.48576  0.95510
    181   2.45380  5.03234  3.74775  3.21280  4.58330  2.61252  4.31602  3.98267  3.10460  3.61786  4.44552  3.62893  4.31706  3.50220  1.03476  2.50457  3.31855  2.42449  5.87063  4.59170    258 - -
          2.68618  4.42225  2.77519  2.73123  3.46354  2.40513  3.72494  3.29354  2.67741  2.69355  4.24690  2.90347  2.73739  3.18146  2.89801  2.37887  2.77519  2.98518  4.58477  3.61503
          0.00882  5.13136  5.85371  0.61958  0.77255  0.48576  0.95510
    182   3.04261  4.46410  4.73378  4.14351  1.30431  4.17523  4.49001  2.15095  3.98351  2.12874  3.54574  4.24980  2.54877  4.16125  4.08546  2.57514  3.27828  2.67669  5.05161  3.84146    259 - -
          2.68618  4.42225  2.77519  2.73123  3.46354  2.40513  3.72494  3.29354  2.67741  2.69355  4.24690  2.90347  2.73739  3.18146  2.89801  2.37887  2.77519  2.98518  4.58477  3.61503
          0.00882  5.13136  5.85371  0.61958  0.77255  0.48576  0.95510
    183   2.95162  5.44314  3.17910  2.37957  4.78042  2.52265  3.91222  4.26076  1.75887  3.74491  4.48774  1.98682  2.78333  3.01245  3.14177  2.49246  3.18345  3.83001  5.88042  3.23541    260 - -
          2.68667  4.42274  2.77476  2.73109  3.46272  2.40562  3.72544  3.29403  2.67730  2.69404  4.24739  2.90321  2.73700  3.18195  2.89746  2.37874  2.77569  2.98373  4.58526  3.61552
          0.24619  1.53545  5.85371  1.52012  0.24678  0.48576  0.95510
    184   2.53663  5.46779  2.02973  1.91181  4.80737  2.51400  3.91962  4.29205  2.13703  3.77081  4.51137  3.18564  2.77546  3.01929  3.15951  2.92335  3.19495  3.85577  5.90269  3.01111    266 - -
          2.68618  4.42225  2.77519  2.73123  3.46354  2.40513  3.72494  3.29354  2.67741  2.69355  4.24690  2.90347  2.73739  3.18146  2.89801  2.37887  2.77519  2.98518  4.58477  3.61503
          0.05680  5.13136  3.00969  0.61958  0.77255  0.48576  0.95510
    185   3.62291  6.28789  1.39748  1.75328  5.60881  1.26597  4.43317  5.16279  3.48199  4.61394  5.45406  3.31991  4.50177  3.59435  4.11791  2.57525  3.91890  4.68878  6.75838  5.20617    267 - -
          2.68629  4.42236  2.77531  2.73135  3.46365  2.40524  3.72506  3.29365  2.67752  2.69281  4.24701  2.90358  2.73751  3.18158  2.89812  2.37836  2.77531  2.98530  4.58488  3.61514
          0.22469  2.00790  2.70363  0.67796  0.70857  0.62494  0.76635
    186   3.14653  2.98475  4.95744  2.68748  3.65916  4.36341  4.72710  2.11563  4.21262  1.66308  3.62286  4.46309  4.70925  4.39085  4.30131  3.68038  3.38338  1.18848  5.26359  4.07987    270 - -
          2.68618  4.42225  2.77519  2.73123  3.46354  2.40513  3.72494  3.29354  2.67741  2.69355  4.24690  2.90347  2.73739  3.18146  2.89801  2.37887  2.77519  2.98518  4.58477  3.61503
          0.00988  5.01772  5.74007  0.61958  0.77255  0.50580  0.92388
    187   3.01036  5.53084  2.33154  2.16830  4.86785  1.89519  3.95306  4.35743  1.92500  3.83246  4.57817  2.20184  4.14469  3.05721  3.21957  2.96317  3.24671  3.91808  5.96339  3.19407    271 - -
          2.68618  4.42225  2.77519  2.73123  3.46354  2.40513  3.72494  3.29354  2.67741  2.69355  4.24690  2.90347  2.73739  3.18146  2.89801  2.37887  2.77519  2.98518  4.58477  3.61503
          0.00925  5.08381  5.80616  0.61958  0.77255  0.40764  1.09428
    188   3.03398  4.40571  4.98765  4.37411  2.02684  4.20744  4.53893  2.10754  4.16312  1.81539  2.45869  4.36638  4.56376  4.28966  4.17333  3.51982  2.45286  2.25237  5.02259  2.32391    272 - -
          2.68618  4.42225  2.77519  2.73123  3.46354  2.40513  3.72494  3.29354  2.67741  2.69355  4.24690  2.90347  2.73739  3.18146  2.89801  2.37887  2.77519  2.98518  4.58477  3.61503
          0.00882  5.13136  5.85371  0.61958  0.77255  0.48576  0.95510
    189   2.12029  2.88620  4.75671  4.15307  2.76157  4.12183  2.74658  2.02734  2.73607  1.95874  3.49574  4.22287  4.48736  4.14085  4.04774  3.42492  3.20546  2.27459  4.99675  3.06809    273 - -
          2.68618  4.42225  2.77519  2.73123  3.46354  2.40513  3.72494  3.29354  2.67741  2.69355  4.24690  2.90347  2.73739  3.18146  2.89801  2.37887  2.77519  2.98518  4.58477  3.61503
          0.00882  5.13136  5.85371  0.61958  0.77255  0.48576  0.95510
    190   2.06291  4.62632  5.16237  4.58623  3.82263  4.52944  4.93116  1.77044  4.42678  2.73545  2.80620  4.65617  4.87490  4.60403  4.50610  3.85756  2.25883  1.14688  5.44897  4.26081    274 - -
          2.68618  4.42225  2.77519  2.73123  3.46354  2.40513  3.72494  3.29354  2.67741  2.69355  4.24690  2.90347  2.73739  3.18146  2.89801  2.37887  2.77519  2.98518  4.58477  3.61503
          0.00882  5.13136  5.85371  0.61958  0.77255  0.48576  0.95510
    191   2.97630  2.84338  4.64474  4.04772  2.37534  4.10921  4.42225  2.84229  3.89051  2.20163  3.51972  2.41030  4.47597  4.07684  2.65048  3.40674  3.20841  2.00418  2.25941  3.82358    275 - -
          2.68618  4.42225  2.77519  2.73123  3.46354  2.40513  3.72494  3.29354  2.67741  2.69355  4.24690  2.90347  2.73739  3.18146  2.89801  2.37887  2.77519  2.98518  4.58477  3.61503
          0.00882  5.13136  5.85371  0.61958  0.77255  0.48576  0.95510
    192   3.01302  4.46675  4.54618  3.95853  3.58148  2.47438  4.45022  1.83351  2.67903  1.99437  3.58612  4.14204  4.50228  4.04056  3.98540  3.42742  2.63688  1.60727  5.10433  3.91426    276 - -
          2.68618  4.42225  2.77519  2.73123  3.46354  2.40513  3.72494  3.29354  2.67741  2.69355  4.24690  2.90347  2.73739  3.18146  2.89801  2.37887  2.77519  2.98518  4.58477  3.61503
          0.00882  5.13136  5.85371  0.61958  0.77255  0.48576  0.95510
    193   2.17270  6.01912  1.47679  1.20388  5.33075  3.84808  4.27227  4.85154  3.18178  4.31289  5.10274  3.29828  4.39932  2.39700  3.74589  3.31491  3.67587  4.39800  6.44923  4.96173    277 - -
          2.68618  4.42225  2.77519  2.73123  3.46354  2.40513  3.72494  3.29354  2.67741  2.69355  4.24690  2.90347  2.73739  3.18146  2.89801  2.37887  2.77519  2.98518  4.58477  3.61503
          0.00882  5.13136  5.85371  0.61958  0.77255  0.48576  0.95510
    194   2.95581  4.79728  1.90546  3.10064  2.87045  3.88632  4.12688  2.13792  3.07478  3.01915  3.89538  2.86588  2.87130  3.39411  3.47101  2.61635  3.18821  2.24761  5.36425  4.10621    278 - -
          2.68618  4.42225  2.77519  2.73123  3.46354  2.40513  3.72494  3.29354  2.67741  2.69355  4.24690  2.90347  2.73739  3.18146  2.89801  2.37887  2.77519  2.98518  4.58477  3.61503
          0.31288  5.13136  1.33654  0.61958  0.77255  0.48576  0.95510
    195   3.26615  5.74596  2.00802  2.60835  5.20538  2.51833  4.21191  4.72352  3.18624  4.21658  5.03271  2.28664  1.11936  3.36743  3.76116  3.19281  3.57215  4.25699  6.37185  4.89240    279 - -
          2.68534  4.42279  2.77481  2.72915  3.46292  2.40566  3.72378  3.29408  2.67794  2.69409  4.24743  2.90400  2.73793  3.18200  2.89780  2.37940  2.77573  2.98491  4.57969  3.61557
          0.85573  0.92945  1.71338  1.32941  0.30738  1.09318  0.40819
    196   3.16297  5.78066  1.29704  1.82881  5.08372  2.63328  4.00696  4.60882  2.94262  4.07023  4.87140  3.00267  4.12389  1.99911  3.51727  3.05701  3.43139  4.15599  6.20960  4.71144    284 - -
          2.68618  4.42225  2.77519  2.73123  3.46354  2.40513  3.72494  3.29354  2.67741  2.69355  4.24690  2.90347  2.73739  3.18146  2.89801  2.37887  2.77519  2.98518  4.58477  3.61503
          0.01450  4.63637  5.35872  0.61958  0.77255  0.64163  0.74747
    197   2.84143  3.49559  2.02142  1.88648  2.83566  3.66745  3.87298  2.74700  2.30644  3.31097  4.12233  3.19549  4.05907  3.02123  3.13672  2.87266  3.07301  3.38268  5.55295  4.21491    285 - -
          2.68618  4.42225  2.77519  2.73123  3.46354  2.40513  3.72494  3.29354  2.67741  2.69355  4.24690  2.90347  2.73739  3.18146  2.89801  2.37887  2.77519  2.98518  4.58477  3.61503
          0.01121  4.89246  5.61481  0.61958  0.77255  0.70174  0.68463
    198   2.00826  3.01950  3.19115  2.28996  4.58849  2.21030  3.86960  4.04067  1.92123  3.56894  4.33866  3.17092  4.07235  2.98384  2.56648  2.87774  3.12234  3.65165  5.73980  4.36481    286 - -
          2.68618  4.42225  2.77519  2.73123  3.46354  2.40513  3.72494  3.29354  2.67741  2.69355  4.24690  2.90347  2.73739  3.18146  2.89801  2.37887  2.77519  2.98518  4.58477  3.61503
          0.01031  4.97550  5.69784  0.61958  0.77255  0.30490  1.33634
    199   2.27563  4.46443  3.03896  3.80257  2.61021  4.06993  4.36987  1.96582  2.73514  2.18330  3.57907  4.03066  4.43982  3.91940  3.88846  3.35286  2.62834  1.81447  5.07779  3.88340    287 - -
          2.68618  4.42225  2.77519  2.73123  3.46354  2.40513  3.72494  3.29354  2.67741  2.69355  4.24690  2.90347  2.73739  3.18146  2.89801  2.37887  2.77519  2.98518  4.58477  3.61503
          0.00882  5.13136  5.85371  0.61958  0.77255  0.48576  0.95510
    200   2.02229  4.76113  2.89947  3.14114  3.91226  3.89859  4.13966  2.64605  1.99252  2.20269  3.85951  3.58072  4.28053  3.42318  3.49254  2.63332  3.18510  2.55719  2.93029  4.08015    288 - -
          2.68618  4.42225  2.77519  2.73123  3.46354  2.40513  3.72494  3.29354  2.67741  2.69355  4.24690  2.90347  2.73739  3.18146  2.89801  2.37887  2.77519  2.98518  4.58477  3.61503
          0.00882  5.13136  5.85371  0.61958  0.77255  0.48576  0.95510
    201   2.93777  5.39271  2.43209  1.87463  3.29307  2.83015  3.90939  4.18509  2.23178  3.68825  4.43990  3.19421  2.79246  3.01390  3.14404  2.51145  3.16921  2.37203  5.83951  4.44233    289 - -
          2.68618  4.42225  2.77519  2.73123  3.46354  2.40513  3.72494  3.29354  2.67741  2.69355  4.24690  2.90347  2.73739  3.18146  2.89801  2.37887  2.77519  2.98518  4.58477  3.61503
          0.00882  5.13136  5.85371  0.61958  0.77255  0.48576  0.95510
    202   2.50679  4.50034  2.21305  3.70518  2.70244  4.05429  4.34550  2.18774  2.86395  1.67039  2.54175  3.97275  4.42495  3.85240  3.83873  3.33066  3.20997  2.74684  5.10683  3.90827    290 - -
          2.68618  4.42225  2.77519  2.73123  3.46354  2.40513  3.72494  3.29354  2.67741  2.69355  4.24690  2.90347  2.73739  3.18146  2.89801  2.37887  2.77519  2.98518  4.58477  3.61503
          0.00882  5.13136  5.85371  0.61958  0.77255  0.48576  0.95510
    203   2.96786  4.66783  2.95465  3.30859  3.80160  3.95494  4.21408  2.62837  3.26122  1.53794  3.76996  3.70571  4.33456  2.54714  3.60643  2.17722  3.20015  2.07539  5.25609  4.02544    291 - -
          2.68618  4.42225  2.77519  2.73123  3.46354  2.40513  3.72494  3.29354  2.67741  2.69355  4.24690  2.90347  2.73739  3.18146  2.89801  2.37887  2.77519  2.98518  4.58477  3.61503
          0.00882  5.13136  5.85371  0.61958  0.77255  0.48576  0.95510
    204   2.94953  5.45793  2.26115  1.96338  4.80006  2.89038  3.90823  4.28549  2.22393  2.67914  4.50017  2.68847  2.62884  3.00640  3.14290  2.26829  3.18157  3.84715  5.89171  4.47996    292 - -
          2.68618  4.42225  2.77519  2.73123  3.46354  2.40513  3.72494  3.29354  2.67741  2.69355  4.24690  2.90347  2.73739  3.18146  2.89801  2.37887  2.77519  2.98518  4.58477  3.61503
          0.07380  5.13136  2.72981  0.61958  0.77255  0.48576  0.95510
    205   2.96044  5.43278  3.14387  1.89192  4.78621  2.48670  3.92631  4.26405  2.01103  3.75321  4.50258  3.18747  4.11953  3.03108  3.15818  1.67258  2.46996  3.83465  5.89233  4.48853    293 - -
          2.68719  4.42326  2.77555  2.73098  3.46225  2.40510  3.72255  3.29345  2.67670  2.69300  4.24791  2.90307  2.73641  3.18161  2.89762  2.37949  2.77621  2.98620  4.58578  3.61523
          0.56078  0.85291  5.78932  1.64860  0.21359  0.38640  1.13787
    206   2.94330  5.45512  2.66897  2.37388  4.80084  2.22589  3.90076  4.28692  2.08191  3.76002  4.49619  2.54128  4.10714  2.51611  2.13523  2.90461  2.44421  3.84623  5.88646  4.47544    305 - -
          2.68618  4.42225  2.77519  2.73123  3.46354  2.40513  3.72494  3.29354  2.67741  2.69355  4.24690  2.90347  2.73739  3.18146  2.89801  2.37887  2.77519  2.98518  4.58477  3.61503
          0.00882  5.13136  5.85371  0.61958  0.77255  0.48576  0.95510
    207   2.39036  4.38151  4.74764  4.14472  2.89274  3.02833  4.44554  1.60602  3.96972  2.04881  3.49875  4.21963  4.48799  4.13669  2.50137  3.42510  3.20717  2.15794  5.00054  2.84856    306 - -
          2.68618  4.42225  2.77519  2.73123  3.46354  2.40513  3.72494  3.29354  2.67741  2.69355  4.24690  2.90347  2.73739  3.18146  2.89801  2.37887  2.77519  2.98518  4.58477  3.61503
          0.00882  5.13136  5.85371  0.61958  0.77255  0.48576  0.95510
    208   3.01555  4.42570  4.75277  4.15626  2.68703  4.15720  2.72677  2.83494  3.98458  1.41492  3.52662  4.24165  4.52195  4.15621  4.06974  2.75701  3.24834  1.48485  5.01041  3.80046    307 - -
          2.68618  4.42225  2.77519  2.73123  3.46354  2.40513  3.72494  3.29354  2.67741  2.69355  4.24690  2.90347  2.73739  3.18146  2.89801  2.37887  2.77519  2.98518  4.58477  3.61503
          0.00882  5.13136  5.85371  0.61958  0.77255  0.48576  0.95510
    209   2.40381  5.26579  3.26572  2.70897  3.25936  2.22797  3.93763  3.98402  2.28495  3.54196  4.32544  2.72725  4.13309  3.06204  2.62439  2.32037  2.40608  3.61973  5.74173  2.94988    308 - -
          2.68618  4.42225  2.77519  2.73123  3.46354  2.40513  3.72494  3.29354  2.67741  2.69355  4.24690  2.90347  2.73739  3.18146  2.89801  2.37887  2.77519  2.98518  4.58477  3.61503
          0.00882  5.13136  5.85371  0.61958  0.77255  0.48576  0.95510
    210   3.36740  4.72455  5.22403  4.62072  2.28380  4.56231  4.87833  2.22244  4.43285  0.95586  3.47182  4.68686  4.86712  4.53988  2.42826  3.88094  3.59396  2.28916  5.30425  4.16770    309 - -
          2.68618  4.42225  2.77519  2.73123  3.46354  2.40513  3.72494  3.29354  2.67741  2.69355  4.24690  2.90347  2.73739  3.18146  2.89801  2.37887  2.77519  2.98518  4.58477  3.61503
          0.00882  5.13136  5.85371  0.61958  0.77255  0.48576  0.95510
    211   4.74930  6.24912  5.60131  5.66251  6.53061  0.05786  6.53138  6.56060  5.95515  5.95853  7.04225  5.77260  5.63250  6.19487  5.92940  4.97248  5.29253  5.89087  7.18419  6.71348    310 - -
          2.68618  4.42225  2.77519  2.73123  3.46354  2.40513  3.72494  3.29354  2.67741  2.69355  4.24690  2.90347  2.73739  3.18146  2.89801  2.37887  2.77519  2.98518  4.58477  3.61503
          0.00882  5.13136  5.85371  0.61958  0.77255  0.48576  0.95510
    212   3.29401  5.22859  4.11162  3.59751  4.77598  0.72327  4.51491  4.17780  3.07271  3.77950  2.92104  3.93479  4.57054  3.72558  2.07574  3.42391  3.62351  3.84273  6.01461  4.79514    311 - -
          2.68618  4.42225  2.77519  2.73123  3.46354  2.40513  3.72494  3.29354  2.67741  2.69355  4.24690  2.90347  2.73739  3.18146  2.89801  2.37887  2.77519  2.98518  4.58477  3.61503
          0.00882  5.13136  5.85371  0.61958  0.77255  0.48576  0.95510
    213   3.42853  5.89225  3.20264  0.90299  5.25789  3.96763  2.36314  4.72707  1.80862  4.16297  4.96431  3.43020  4.44052  3.32467  3.18091  3.35956  3.65497  4.31290  6.24042  4.87814    312 - -
          2.68618  4.42225  2.77519  2.73123  3.46354  2.40513  3.72494  3.29354  2.67741  2.69355  4.24690  2.90347  2.73739  3.18146  2.89801  2.37887  2.77519  2.98518  4.58477  3.61503
          0.00882  5.13136  5.85371  0.61958  0.77255  0.48576  0.95510
    214   2.20579  5.28964  3.28008  2.72774  4.61408  2.47876  3.95979  4.06103  2.71732  3.60666  3.02114  2.25908  4.14451  3.08031  1.84077  2.27051  3.18620  3.67918  5.79309  4.42412    313 - -
          2.68618  4.42225  2.77519  2.73123  3.46354  2.40513  3.72494  3.29354  2.67741  2.69355  4.24690  2.90347  2.73739  3.18146  2.89801  2.37887  2.77519  2.98518  4.58477  3.61503
          0.00882  5.13136  5.85371  0.61958  0.77255  0.48576  0.95510
    215   3.87894  5.99137  4.48711  3.59642  5.55310  4.46219  4.23991  4.84043  1.43330  4.18349  5.05495  3.94830  4.77197  2.32860  0.99947  3.84741  3.99072  4.52075  2.40940  5.04274    314 - -
          2.68618  4.42225  2.77519  2.73123  3.46354  2.40513  3.72494  3.29354  2.67741  2.69355  4.24690  2.90347  2.73739  3.18146  2.89801  2.37887  2.77519  2.98518  4.58477  3.61503
          0.00882  5.13136  5.85371  0.61958  0.77255  0.48576  0.95510
    216   2.97764  4.36235  4.87517  4.26469  2.73534  4.13958  4.46707  2.05525  4.06394  1.81890  3.48007  2.90708  2.85710  4.20713  4.09518  3.44808  3.20978  1.81330  3.23744  2.71885    315 - -
          2.68618  4.42225  2.77519  2.73123  3.46354  2.40513  3.72494  3.29354  2.67741  2.69355  4.24690  2.90347  2.73739  3.18146  2.89801  2.37887  2.77519  2.98518  4.58477  3.61503
          0.00882  5.13136  5.85371  0.61958  0.77255  0.48576  0.95510
    217   1.38541  4.45902  4.84927  4.25764  2.56791  4.21288  4.57842  2.00844  4.08888  2.63289  3.59010  4.32968  4.58714  4.25956  4.16931  2.75510  3.29683  1.68587  5.13193  3.94834    316 - -
          2.68618  4.42225  2.77519  2.73123  3.46354  2.40513  3.72494  3.29354  2.67741  2.69355  4.24690  2.90347  2.73739  3.18146  2.89801  2.37887  2.77519  2.98518  4.58477  3.61503
          0.00882  5.13136  5.85371  0.61958  0.77255  0.48576  0.95510
    218   2.51549  5.19537  3.31375  2.75542  2.68042  3.76257  2.73538  3.87490  1.91666  2.63532  4.26174  3.28046  2.63043  3.10003  2.54834  2.48778  3.17413  3.53627  5.68604  4.33976    317 - -
          2.68618  4.42225  2.77519  2.73123  3.46354  2.40513  3.72494  3.29354  2.67741  2.69355  4.24690  2.90347  2.73739  3.18146  2.89801  2.37887  2.77519  2.98518  4.58477  3.61503
          0.00882  5.13136  5.85371  0.61958  0.77255  0.48576  0.95510
    219   3.34171  4.68793  5.28167  4.67738  1.74401  4.53288  4.80853  2.84854  4.47522  1.37536  2.45650  4.68257  4.84349  4.55356  4.47132  3.85394  3.56826  1.72046  5.19519  2.71087    318 - -
          2.68618  4.42225  2.77519  2.73123  3.46354  2.40513  3.72494  3.29354  2.67741  2.69355  4.24690  2.90347  2.73739  3.18146  2.89801  2.37887  2.77519  2.98518  4.58477  3.61503
          0.00882  5.13136  5.85371  0.61958  0.77255  0.48576  0.95510
    220   2.97260  5.48456  2.48918  1.54366  4.83040  3.72549  3.04779  4.31596  2.28082  3.78791  4.52710  3.19181  4.12792  3.02073  1.97560  2.30471  3.20432  3.87605  5.91340  4.50271    319 - -
          2.68618  4.42225  2.77519  2.73123  3.46354  2.40513  3.72494  3.29354  2.67741  2.69355  4.24690  2.90347  2.73739  3.18146  2.89801  2.37887  2.77519  2.98518  4.58477  3.61503
          0.00882  5.13136  5.85371  0.61958  0.77255  0.48576  0.95510
    221   2.18246  4.65066  3.89288  2.45708  3.78341  3.95548  3.01824  2.17068  2.67060  2.29246  3.75568  3.71471  4.33370  3.56776  3.60808  3.20478  3.19412  1.74132  5.23801  4.00965    320 - -
          2.68618  4.42225  2.77519  2.73123  3.46354  2.40513  3.72494  3.29354  2.67741  2.69355  4.24690  2.90347  2.73739  3.18146  2.89801  2.37887  2.77519  2.98518  4.58477  3.61503
          0.00882  5.13136  5.85371  0.61958  0.77255  0.48576  0.95510
    222   2.93499  5.39688  2.08290  2.01780  4.72202  2.53440  3.90546  4.19415  2.64878  2.96639  2.97480  3.19087  4.10893  3.00872  2.63901  2.30892  2.61945  3.77682  5.84185  4.44316    321 - -
          2.68618  4.42225  2.77519  2.73123  3.46354  2.40513  3.72494  3.29354  2.67741  2.69355  4.24690  2.90347  2.73739  3.18146  2.89801  2.37887  2.77519  2.98518  4.58477  3.61503
          0.00882  5.13136  5.85371  0.61958  0.77255  0.48576  0.95510
    223   3.65044  6.35282  1.30374  1.12127  5.63413  3.90012  4.43996  5.19041  3.46942  4.63142  5.46461  2.34628  4.52446  2.29763  4.09805  3.50945  3.93628  4.71852  6.76897  5.21559    322 - -
          2.68618  4.42225  2.77519  2.73123  3.46354  2.40513  3.72494  3.29354  2.67741  2.69355  4.24690  2.90347  2.73739  3.18146  2.89801  2.37887  2.77519  2.98518  4.58477  3.61503
          0.00882  5.13136  5.85371  0.61958  0.77255  0.48576  0.95510
    224   2.93617  5.28955  2.20117  2.03500  4.57444  2.79570  2.98400  4.02051  2.42315  2.88442  4.34652  3.23201  4.12821  3.05134  3.17499  2.93155  3.16742  2.72239  2.83660  3.25231    323 - -
          2.68618  4.42225  2.77519  2.73123  3.46354  2.40513  3.72494  3.29354  2.67741  2.69355  4.24690  2.90347  2.73739  3.18146  2.89801  2.37887  2.77519  2.98518  4.58477  3.61503
          0.00882  5.13136  5.85371  0.61958  0.77255  0.48576  0.95510
    225   2.94180  5.43987  2.44576  2.31630  4.77876  3.71153  3.90375  3.10163  2.32996  3.74259  4.48274  1.95864  3.10832  3.00261  3.13602  1.90022  2.76646  3.82730  5.87608  4.46761    324 - -
          2.68618  4.42225  2.77519  2.73123  3.46354  2.40513  3.72494  3.29354  2.67741  2.69355  4.24690  2.90347  2.73739  3.18146  2.89801  2.37887  2.77519  2.98518  4.58477  3.61503
          0.00882  5.13136  5.85371  0.61958  0.77255  0.48576  0.95510
    226   2.52794  3.17904  2.35259  1.98524  3.12458  3.72112  3.91219  4.13627  2.66146  3.65239  4.41103  2.63988  3.28961  2.36927  3.14803  2.91307  2.66382  2.99683  5.81462  4.42469    325 - -
          2.68618  4.42225  2.77519  2.73123  3.46354  2.40513  3.72494  3.29354  2.67741  2.69355  4.24690  2.90347  2.73739  3.18146  2.89801  2.37887  2.77519  2.98518  4.58477  3.61503
          0.00882  5.13136  5.85371  0.61958  0.77255  0.48576  0.95510
    227   2.94086  3.36757  1.96108  2.26996  2.46237  3.76423  3.96813  3.84064  2.76138  3.43458  4.24072  2.58794  4.15560  3.11189  3.22908  2.48957  2.65845  2.72706  5.66914  4.32681    326 - -
          2.68618  4.42225  2.77519  2.73123  3.46354  2.40513  3.72494  3.29354  2.67741  2.69355  4.24690  2.90347  2.73739  3.18146  2.89801  2.37887  2.77519  2.98518  4.58477  3.61503
          0.00882  5.13136  5.85371  0.61958  0.77255  0.48576  0.95510
    228   2.48689  4.40955  4.59172  2.83680  2.22007  4.09823  4.41205  2.16419  3.85108  2.60246  3.52611  4.13985  4.46578  4.04478  3.97910  2.73978  2.14862  2.01005  2.83658  3.83947    327 - -
          2.68618  4.42225  2.77519  2.73123  3.46354  2.40513  3.72494  3.29354  2.67741  2.69355  4.24690  2.90347  2.73739  3.18146  2.89801  2.37887  2.77519  2.98518  4.58477  3.61503
          0.07032  5.13136  2.78070  0.61958  0.77255  0.48576  0.95510
    229   2.93666  4.64163  3.85169  3.29312  1.46806  2.76166  4.19432  3.14980  3.24212  2.37579  3.76065  3.68346  4.30547  2.50941  3.58372  2.62473  2.59483  2.92539  5.23407  3.99922    328 - -
          2.68618  4.42225  2.77519  2.73123  3.46354  2.40513  3.72494  3.29354  2.67741  2.69355  4.24690  2.90347  2.73739  3.18146  2.89801  2.37887  2.77519  2.98518  4.58477  3.61503
          0.07340  5.07041  2.74119  0.61958  0.77255  0.65982  0.72762
    230   2.88860  2.94696  2.62477  2.23259  4.66674  3.66521  3.85877  4.13720  2.15512  2.76221  4.39185  2.00369  2.57848  2.96352  3.09313  2.86105  3.12020  3.72289  5.79075  4.39331    329 - -
          2.68618  4.42225  2.77519  2.73123  3.46354  2.40513  3.72494  3.29354  2.67741  2.69355  4.24690  2.90347  2.73739  3.18146  2.89801  2.37887  2.77519  2.98518  4.58477  3.61503
          0.00999  5.00700  5.72935  0.61958  0.77255  0.80496  0.59259
    231   2.93508  5.26370  3.22423  2.03528  4.55679  2.28788  3.91663  3.99561  2.65754  2.24633  4.33260  3.22055  2.31558  3.04177  2.22704  2.93307  3.16690  3.62899  5.73653  4.37649    330 - -
          2.68618  4.42225  2.77519  2.73123  3.46354  2.40513  3.72494  3.29354  2.67741  2.69355  4.24690  2.90347  2.73739  3.18146  2.89801  2.37887  2.77519  2.98518  4.58477  3.61503
          0.00999  5.00700  5.72935  0.61958  0.77255  0.80496  0.59259
    232   2.90693  5.38062  3.15038  1.69914  4.71554  3.67584  3.86276  4.18935  2.22173  3.67829  4.42632  2.07372  3.06017  2.96484  2.56311  2.87460  3.13725  2.49039  5.81638  4.41856    331 - -
          2.68630  4.42237  2.77531  2.73135  3.46365  2.40524  3.72506  3.29366  2.67667  2.69366  4.24701  2.90358  2.73751  3.18158  2.89812  2.37867  2.77531  2.98530  4.58201  3.61515
          0.46558  2.55991  1.22105  1.18152  0.36645  0.80496  0.59259
    233   2.12377  5.13124  3.04605  1.88936  4.41987  3.56099  3.76653  2.63507  2.15296  3.41120  4.19332  2.39075  3.96254  2.88925  2.99846  2.77495  3.01376  3.48897  5.60179  4.23175    336 - -
          2.68618  4.42225  2.77519  2.73123  3.46354  2.40513  3.72494  3.29354  2.67741  2.69355  4.24690  2.90347  2.73739  3.18146  2.89801  2.37887  2.77519  2.98518  4.58477  3.61503
          0.01413  4.66216  5.38450  0.61958  0.77255  0.80673  0.59116
    234   3.22955  4.78358  4.21748  1.69941  3.69822  4.28516  4.58012  1.78234  3.64532  1.33040  3.56904  4.08962  4.62926  3.94092  3.93588  3.58556  3.46287  2.58269  5.42858  4.24466    337 - -
          2.68678  4.42285  2.77533  2.73112  3.46414  2.40533  3.72555  3.29249  2.67712  2.69285  4.24750  2.90407  2.73800  3.18094  2.89808  2.37808  2.77514  2.98507  4.58537  3.61563
          0.78584  0.61547  5.55276  1.14915  0.38112  1.09318  0.40819
    235   2.83743  5.33222  2.28956  2.51404  4.67371  2.94971  3.79884  4.15620  2.16503  3.63951  4.38284  2.52536  2.48240  2.90013  3.04108  2.28500  2.37567  3.72287  5.77497  4.36501    342 - -
          2.68618  4.42225  2.77519  2.73123  3.46354  2.40513  3.72494  3.29354  2.67741  2.69355  4.24690  2.90347  2.73739  3.18146  2.89801  2.37887  2.77519  2.98518  4.58477  3.61503
          0.01193  4.83041  5.55276  0.61958  0.77255  0.81650  0.58335
    236   3.10289  5.66706  2.31111  1.31848  4.99294  3.67395  4.00531  4.49783  2.83803  3.96484  4.72904  2.41438  4.16512  2.34891  3.36871  1.98118  3.35173  4.05047  6.09691  4.64415    343 - -
          2.68618  4.42225  2.77519  2.73123  3.46354  2.40513  3.72494  3.29354  2.67741  2.69355  4.24690  2.90347  2.73739  3.18146  2.89801  2.37887  2.77519  2.98518  4.58477  3.61503
          0.01102  4.90959  5.63194  0.61958  0.77255  0.98021  0.47038
    237   2.84997  5.02162  2.47702  2.71137  4.26182  2.08395  3.90018  3.67519  2.71125  3.28739  2.87294  3.22650  4.07734  3.05742  3.17184  2.23276  2.27817  3.35766  5.53994  3.06541    344 - -
          2.68618  4.42225  2.77519  2.73123  3.46354  2.40513  3.72494  3.29354  2.67741  2.69355  4.24690  2.90347  2.73739  3.18146  2.89801  2.37887  2.77519  2.98518  4.58477  3.61503
          0.01102  4.90959  5.63194  0.61958  0.77255  0.71618  0.67063
    238   2.87262  5.36995  2.27180  2.13007  4.70889  2.87980  3.83504  3.14747  2.05580  3.67255  4.41249  2.56097  4.04000  2.29234  3.06544  2.83705  3.10404  2.80803  5.80602  4.39811    345 - -
          2.68618  4.42225  2.77519  2.73123  3.46354  2.40513  3.72494  3.29354  2.67741  2.69355  4.24690  2.90347  2.73739  3.18146  2.89801  2.37887  2.77519  2.98518  4.58477  3.61503
          0.01027  4.97927  5.70162  0.61958  0.77255  0.59058  0.80745
    239   2.91264  3.38183  3.26350  2.02695  4.46642  3.72288  3.91570  3.89808  2.01757  2.40853  4.26297  2.67603  4.11313  3.04744  2.61506  2.92315  3.14283  3.54801  5.68015  2.36584    346 - -
          2.68618  4.42225  2.77519  2.73123  3.46354  2.40513  3.72494  3.29354  2.67741  2.69355  4.24690  2.90347  2.73739  3.18146  2.89801  2.37887  2.77519  2.98518  4.58477  3.61503
          0.00961  5.04584  5.76819  0.61958  0.77255  0.71970  0.66728
    240   2.55886  4.99309  2.76519  2.43375  4.20130  3.76304  2.79029  3.60114  2.81199  2.66352  4.07294  3.32636  2.58519  3.15461  3.26025  2.97404  3.13715  1.88114  5.51733  3.03288    347 - -
          2.68618  4.42225  2.77519  2.73123  3.46354  2.40513  3.72494  3.29354  2.67741  2.69355  4.24690  2.90347  2.73739  3.18146  2.89801  2.37887  2.77519  2.98518  4.58477  3.61503
          0.00961  5.04584  5.76819  0.61958  0.77255  0.36315  1.18904
    241   2.52559  5.36708  3.25184  2.35967  4.67822  2.52413  3.92815  4.13432  1.64271  3.04941  4.41874  3.23022  4.13704  3.03912  2.40848  2.94246  3.18976  3.73986  5.81650  2.40621    348 - -
          2.68618  4.42225  2.77519  2.73123  3.46354  2.40513  3.72494  3.29354  2.67741  2.69355  4.24690  2.90347  2.73739  3.18146  2.89801  2.37887  2.77519  2.98518  4.58477  3.61503
          0.00882  5.13136  5.85371  0.61958  0.77255  0.48576  0.95510
    242   2.36030  2.92393  4.92885  4.31501  2.08497  4.14981  4.48303  2.35037  4.10385  1.62590  3.47430  4.30691  4.51312  4.23804  4.11795  3.46066  2.44493  2.23378  4.98081  2.93632    349 - -
          2.68618  4.42225  2.77519  2.73123  3.46354  2.40513  3.72494  3.29354  2.67741  2.69355  4.24690  2.90347  2.73739  3.18146  2.89801  2.37887  2.77519  2.98518  4.58477  3.61503
          0.00882  5.13136  5.85371  0.61958  0.77255  0.48576  0.95510
    243   2.49301  4.49799  4.28872  2.89769  3.61010  2.85838  4.35111  2.34545  3.61826  2.69584  3.61413  3.97779  4.42721  3.86220  3.84550  3.33240  3.21112  1.82006  5.11025  1.58071    350 - -
          2.68618  4.42225  2.77519  2.73123  3.46354  2.40513  3.72494  3.29354  2.67741  2.69355  4.24690  2.90347  2.73739  3.18146  2.89801  2.37887  2.77519  2.98518  4.58477  3.61503
          0.00882  5.13136  5.85371  0.61958  0.77255  0.48576  0.95510
    244   3.10030  3.00738  2.46221  4.17976  2.90616  4.24698  4.57052  2.79306  4.03123  1.03885  3.54926  4.30832  4.60343  4.20940  4.14350  3.55027  3.33375  2.11580  5.14071  3.95847    351 - -
          2.68618  4.42225  2.77519  2.73123  3.46354  2.40513  3.72494  3.29354  2.67741  2.69355  4.24690  2.90347  2.73739  3.18146  2.89801  2.37887  2.77519  2.98518  4.58477  3.61503
          0.00882  5.13136  5.85371  0.61958  0.77255  0.48576  0.95510
    245   2.01672  4.65614  3.89452  2.32911  3.79445  3.95520  4.22301  2.18086  3.28007  1.73379  3.76567  3.71972  4.33780  3.57626  3.62003  2.36768  2.66023  2.91586  5.25004  4.02142    352 - -
          2.68618  4.42225  2.77519  2.73123  3.46354  2.40513  3.72494  3.29354  2.67741  2.69355  4.24690  2.90347  2.73739  3.18146  2.89801  2.37887  2.77519  2.98518  4.58477  3.61503
          0.00882  5.13136  5.85371  0.61958  0.77255  0.48576  0.95510
    246   3.00427  4.82764  3.73581  3.16801  3.98901  3.93143  4.16091  3.33445  2.56058  2.10191  3.92387  3.60634  4.31553  2.60047  3.41760  3.17456  1.29528  2.47293  5.39502  4.14649    353 - -
          2.68618  4.42225  2.77519  2.73123  3.46354  2.40513  3.72494  3.29354  2.67741  2.69355  4.24690  2.90347  2.73739  3.18146  2.89801  2.37887  2.77519  2.98518  4.58477  3.61503
          0.00882  5.13136  5.85371  0.61958  0.77255  0.48576  0.95510
    247   3.18969  5.48535  3.35966  2.92616  4.89879  3.87684  2.87323  4.35289  2.24511  3.87400  4.67336  3.43591  1.10407  3.28517  3.20058  2.05493  3.44427  3.95987  6.01773  4.67648    354 - -
          2.68618  4.42225  2.77519  2.73123  3.46354  2.40513  3.72494  3.29354  2.67741  2.69355  4.24690  2.90347  2.73739  3.18146  2.89801  2.37887  2.77519  2.98518  4.58477  3.61503
          0.00882  5.13136  5.85371  0.61958  0.77255  0.48576  0.95510
    248   1.64315  4.99172  2.61204  2.91665  4.21597  2.98017  4.05360  3.60833  2.90536  2.54887  4.09965  3.40878  3.15025  3.24411  3.34599  3.03188  2.09604  2.61227  5.54845  4.24889    355 - -
          2.68618  4.42225  2.77519  2.73123  3.46354  2.40513  3.72494  3.29354  2.67741  2.69355  4.24690  2.90347  2.73739  3.18146  2.89801  2.37887  2.77519  2.98518  4.58477  3.61503
          0.00882  5.13136  5.85371  0.61958  0.77255  0.48576  0.95510
    249   2.33850  4.40056  4.84156  4.23734  3.49454  4.16944  4.49986  1.88057  4.05245  1.81669  3.51096  4.28733  2.56876  4.20929  4.10910  3.47650  3.24113  1.96712  5.03191  2.19287    356 - -
          2.68618  4.42225  2.77519  2.73123  3.46354  2.40513  3.72494  3.29354  2.67741  2.69355  4.24690  2.90347  2.73739  3.18146  2.89801  2.37887  2.77519  2.98518  4.58477  3.61503
          0.00882  5.13136  5.85371  0.61958  0.77255  0.48576  0.95510
    250   3.32146  4.67675  5.22510  4.61955  1.19389  3.22493  4.82219  2.28921  4.42623  1.53651  2.45920  4.65409  4.82482  4.52027  4.44102  3.83076  3.54873  2.78443  5.23914  4.08512    357 - -
          2.68618  4.42225  2.77519  2.73123  3.46354  2.40513  3.72494  3.29354  2.67741  2.69355  4.24690  2.90347  2.73739  3.18146  2.89801  2.37887  2.77519  2.98518  4.58477  3.61503
          0.00882  5.13136  5.85371  0.61958  0.77255  0.48576  0.95510
    251   2.32227  5.33617  2.69882  2.24341  4.63730  2.95053  3.92103  2.49559  2.40948  2.42681  4.38882  2.64396  2.63700  3.03386  3.16067  2.92191  3.16832  3.70299  5.79608  4.41302    358 - -
          2.68618  4.42225  2.77519  2.73123  3.46354  2.40513  3.72494  3.29354  2.67741  2.69355  4.24690  2.90347  2.73739  3.18146  2.89801  2.37887  2.77519  2.98518  4.58477  3.61503
          0.00882  5.13136  5.85371  0.61958  0.77255  0.48576  0.95510
    252   2.51120  5.42713  3.18710  1.79663  4.76592  2.95916  3.89856  4.24691  2.15237  3.73033  4.47082  2.62861  3.15917  2.99737  3.12806  2.13399  2.56824  3.14920  5.86514  4.45850    359 - -
          2.68618  4.42225  2.77519  2.73123  3.46354  2.40513  3.72494  3.29354  2.67741  2.69355  4.24690  2.90347  2.73739  3.18146  2.89801  2.37887  2.77519  2.98518  4.58477  3.61503
          0.00882  5.13136  5.85371  0.61958  0.77255  0.48576  0.95510
    253   3.42426  5.93468  1.90147  2.78384  5.33786  1.22533  4.33673  4.84800  2.50604  4.33017  5.13245  3.35472  1.80088  3.48063  3.79642  3.34757  3.70795  4.39357  6.47531  5.00907    360 - -
          2.68618  4.42225  2.77519  2.73123  3.46354  2.40513  3.72494  3.29354  2.67741  2.69355  4.24690  2.90347  2.73739  3.18146  2.89801  2.37887  2.77519  2.98518  4.58477  3.61503
          0.00882  5.13136  5.85371  0.61958  0.77255  0.48576  0.95510
    254   2.93647  5.32802  2.35607  2.15468  4.62651  2.16536  3.92223  3.04111  2.22345  2.92333  4.38135  3.21713  4.12165  3.03620  3.16189  2.39799  3.16774  3.69340  3.03495  4.40851    361 - -
          2.68633  4.42240  2.77535  2.73079  3.46246  2.40528  3.72510  3.29369  2.67756  2.69370  4.24705  2.90362  2.73755  3.18162  2.89816  2.37902  2.77535  2.98457  4.58492  3.61375
          0.09513  2.43188  5.85371  1.21955  0.35007  0.48576  0.95510
    255   2.50924  4.45576  4.39577  3.81001  3.56038  4.06535  4.36531  2.16998  2.57211  2.15548  2.81716  4.03196  3.15804  3.92126  2.76447  3.34895  3.20102  1.77346  5.06604  2.93480    366 - -
          2.68618  4.42225  2.77519  2.73123  3.46354  2.40513  3.72494  3.29354  2.67741  2.69355  4.24690  2.90347  2.73739  3.18146  2.89801  2.37887  2.77519  2.98518  4.58477  3.61503
          0.00882  5.13136  5.85371  0.61958  0.77255  0.48576  0.95510
    256   2.95827  4.69720  3.80700  2.61852  2.82005  3.92957  4.18002  3.19905  3.19430  1.78984  3.79931  3.65388  2.37688  3.50179  2.41825  2.62020  3.19003  2.26833  5.27654  4.03888    367 - -
          2.68618  4.42225  2.77519  2.73123  3.46354  2.40513  3.72494  3.29354  2.67741  2.69355  4.24690  2.90347  2.73739  3.18146  2.89801  2.37887  2.77519  2.98518  4.58477  3.61503
          0.00882  5.13136  5.85371  0.61958  0.77255  0.48576  0.95510
    257   2.95228  5.46577  2.24343  1.97310  4.81086  3.71402  3.90834  4.29756  2.31372  3.77052  4.50738  3.18062  2.96574  2.64850  2.42076  1.77195  3.18410  3.85661  5.89719  4.48483    368 - -
          2.68618  4.42225  2.77519  2.73123  3.46354  2.40513  3.72494  3.29354  2.67741  2.69355  4.24690  2.90347  2.73739  3.18146  2.89801  2.37887  2.77519  2.98518  4.58477  3.61503
          0.00882  5.13136  5.85371  0.61958  0.77255  0.48576  0.95510
    258   2.96086  5.46646  2.01724  2.37323  4.80644  2.73749  3.91823  4.29110  2.03819  3.76957  4.50990  2.53425  4.12020  3.01772  3.15656  1.98224  3.19343  3.85466  3.02107  4.48938    369 - -
          2.68618  4.42225  2.77519  2.73123  3.46354  2.40513  3.72494  3.29354  2.67741  2.69355  4.24690  2.90347  2.73739  3.18146  2.89801  2.37887  2.77519  2.98518  4.58477  3.61503
          0.00882  5.13136  5.85371  0.61958  0.77255  0.48576  0.95510
    259   2.50122  4.39507  4.71843  4.11817  2.64326  4.12659  4.44876  2.34218  2.96544  1.52948  3.51069  4.21060  4.49212  4.12473  4.03963  2.33164  3.21473  1.82019  5.01674  3.83485    370 - -
          2.68618  4.42225  2.77519  2.73123  3.46354  2.40513  3.72494  3.29354  2.67741  2.69355  4.24690  2.90347  2.73739  3.18146  2.89801  2.37887  2.77519  2.98518  4.58477  3.61503
          0.00882  5.13136  5.85371  0.61958  0.77255  0.48576  0.95510
    260   2.94544  5.44725  2.16151  2.37628  4.78822  3.71336  3.90495  4.27142  1.69807  3.00022  4.48967  3.18197  2.63258  2.51832  3.13319  2.90852  2.34046  3.83582  5.88153  4.47264    371 - -
          2.68618  4.42225  2.77519  2.73123  3.46354  2.40513  3.72494  3.29354  2.67741  2.69355  4.24690  2.90347  2.73739  3.18146  2.89801  2.37887  2.77519  2.98518  4.58477  3.61503
          0.00882  5.13136  5.85371  0.61958  0.77255  0.48576  0.95510
    261   2.94274  5.06920  2.23471  2.83282  2.40415  2.13870  4.00046  2.93065  2.51181  3.31850  4.14599  3.34262  4.17998  3.16839  2.72788  2.99887  2.60849  3.38975  5.58592  3.14385    372 - -
          2.68618  4.42225  2.77519  2.73123  3.46354  2.40513  3.72494  3.29354  2.67741  2.69355  4.24690  2.90347  2.73739  3.18146  2.89801  2.37887  2.77519  2.98518  4.58477  3.61503
          0.00882  5.13136  5.85371  0.61958  0.77255  0.48576  0.95510
    262   2.37712  5.26235  2.10229  2.19124  3.28008  3.74204  3.93850  3.00019  2.70838  2.36236  4.32198  2.72786  4.13367  3.06359  2.77272  2.43121  3.16797  3.61521  5.73886  4.37398    373 - -
          2.68618  4.42225  2.77519  2.73123  3.46354  2.40513  3.72494  3.29354  2.67741  2.69355  4.24690  2.90347  2.73739  3.18146  2.89801  2.37887  2.77519  2.98518  4.58477  3.61503
          0.00882  5.13136  5.85371  0.61958  0.77255  0.48576  0.95510
    263   2.97319  3.04281  4.53230  3.94121  3.52961  2.38923  4.40285  2.13529  3.80409  1.70454  3.54423  4.10956  4.45932  4.01005  2.48623  2.52850  3.20631  2.21419  5.04346  3.85549    374 - -
          2.68618  4.42225  2.77519  2.73123  3.46354  2.40513  3.72494  3.29354  2.67741  2.69355  4.24690  2.90347  2.73739  3.18146  2.89801  2.37887  2.77519  2.98518  4.58477  3.61503
          0.00882  5.13136  5.85371  0.61958  0.77255  0.48576  0.95510
    264   2.94846  2.36027  3.55421  2.44268  4.06150  3.00353  4.07574  2.73917  2.52008  2.01961  3.97651  2.92977  4.23465  3.30240  3.39105  2.60290  2.48407  3.18196  5.43618  4.15916    375 - -
          2.68618  4.42225  2.77519  2.73123  3.46354  2.40513  3.72494  3.29354  2.67741  2.69355  4.24690  2.90347  2.73739  3.18146  2.89801  2.37887  2.77519  2.98518  4.58477  3.61503
          0.18893  5.13136  1.79430  0.61958  0.77255  0.48576  0.95510
    265   2.87917  5.30204  3.15817  1.88618  4.61854  2.35202  3.84636  2.85011  1.98874  3.59199  4.35295  3.14283  4.05375  2.95514  2.55388  2.85780  2.36201  3.67758  5.75016  4.36575    376 - -
          2.68618  4.42225  2.77519  2.73123  3.46354  2.40513  3.72494  3.29354  2.67741  2.69355  4.24690  2.90347  2.73739  3.18146  2.89801  2.37887  2.77519  2.98518  4.58477  3.61503
          0.29665  4.95298  1.38777  0.61958  0.77255  0.90799  0.51640
    266   1.94255  5.13431  1.88393  2.57459  4.48071  3.55755  3.88547  3.89074  2.70825  3.48780  4.29077  2.17063  4.02218  3.02661  3.19548  2.85157  3.10567  2.40315  5.70417  4.33369    377 - -
          2.68618  4.42225  2.77519  2.73123  3.46354  2.40513  3.72494  3.29354  2.67741  2.69355  4.24690  2.90347  2.73739  3.18146  2.89801  2.37887  2.77519  2.98518  4.58477  3.61503
          0.01402  4.67035  5.39270  0.61958  0.77255  1.26861  0.33020
    267   2.93692  5.25278  3.06606  1.24834  4.55089  3.64651  3.85436  2.75345  1.96335  3.50564  4.32346  3.14442  4.07022  2.98561  2.94799  2.92622  3.16636  3.57856  5.70399  4.35637    378 - -
          2.68618  4.42225  2.77519  2.73123  3.46354  2.40513  3.72494  3.29354  2.67741  2.69355  4.24690  2.90347  2.73739  3.18146  2.89801  2.37887  2.77519  2.98518  4.58477  3.61503
          0.01402  4.67035  5.39270  0.61958  0.77255  1.26861  0.33020
    268   1.90897  4.76168  2.30230  2.84604  4.05138  2.63950  4.00540  1.80234  2.91988  3.09089  3.96087  3.31441  4.08625  3.22880  3.34797  2.91943  3.07260  3.07367  5.42602  4.14113    379 - -
          2.68618  4.42225  2.77519  2.73123  3.46354  2.40513  3.72494  3.29354  2.67741  2.69355  4.24690  2.90347  2.73739  3.18146  2.89801  2.37887  2.77519  2.98518  4.58477  3.61503
          0.01402  4.67035  5.39270  0.61958  0.77255  1.26861  0.33020
    269   3.06945  4.42414  4.87984  4.31208  1.60169  4.23142  4.34801  2.06687  4.12839  2.33529  3.42362  4.31179  4.56735  4.24104  4.16513  3.55071  3.30067  1.67730  4.72163  2.25933    380 - -
          2.68618  4.42225  2.77519  2.73123  3.46354  2.40513  3.72494  3.29354  2.67741  2.69355  4.24690  2.90347  2.73739  3.18146  2.89801  2.37887  2.77519  2.98518  4.58477  3.61503
          0.01402  4.67035  5.39270  0.61958  0.77255  1.05131  0.42998
    270   1.53398  4.81461  3.30901  2.30137  4.09076  2.51301  3.99233  3.46067  2.87276  2.07611  3.99298  3.31532  4.09679  3.20417  3.29646  2.92760  3.08717  3.17395  5.44496  4.15712    381 - -
          2.68618  4.42225  2.77519  2.73123  3.46354  2.40513  3.72494  3.29354  2.67741  2.69355  4.24690  2.90347  2.73739  3.18146  2.89801  2.37887  2.77519  2.98518  4.58477  3.61503
          0.01305  4.74140  5.46375  0.61958  0.77255  1.19792  0.35928
    271   2.90407  2.68679  3.71581  3.11269  3.89066  3.81771  4.02199  3.19551  1.83298  2.92456  3.81780  3.51879  4.20346  3.28856  2.43248  3.08487  3.13366  1.66257  5.26859  4.03934    382 - -
          2.68618  4.42225  2.77519  2.73123  3.46354  2.40513  3.72494  3.29354  2.67741  2.69355  4.24690  2.90347  2.73739  3.18146  2.89801  2.37887  2.77519  2.98518  4.58477  3.61503
          0.01305  4.74140  5.46375  0.61958  0.77255  1.19792  0.35928
    272   2.83377  4.58909  3.64953  2.23364  3.72142  3.79617  4.03526  2.55132  2.99447  1.77649  3.66295  3.50210  4.17303  3.33565  2.20444  3.04061  3.06419  2.30791  5.17200  3.93442    383 - -
          2.68618  4.42225  2.77519  2.73123  3.46354  2.40513  3.72494  3.29354  2.67741  2.69355  4.24690  2.90347  2.73739  3.18146  2.89801  2.37887  2.77519  2.98518  4.58477  3.61503
          0.01305  4.74140  5.46375  0.61958  0.77255  0.86037  0.54992
    273   2.83625  4.38900  3.11068  3.48136  2.58559  3.89570  4.18015  2.14673  3.39596  2.06299  3.49730  3.77906  2.45574  3.65298  2.77110  3.16629  3.06824  2.12303  4.99293  3.78828    384 - -
          2.68618  4.42225  2.77519  2.73123  3.46354  2.40513  3.72494  3.29354  2.67741  2.69355  4.24690  2.90347  2.73739  3.18146  2.89801  2.37887  2.77519  2.98518  4.58477  3.61503
          0.01171  4.84887  5.57121  0.61958  0.77255  0.24181  1.53807
    274   2.98664  5.45806  2.37653  1.74331  4.79710  2.15614  3.95424  4.27417  2.71263  3.76932  4.52045  3.20965  4.14543  3.06024  3.20802  2.03894  2.50191  2.98178  5.91469  4.50843    385 - -
          2.68734  4.42341  2.77482  2.73168  3.46470  2.40541  3.72441  3.29367  2.67677  2.69248  4.24806  2.90393  2.73767  3.18150  2.89550  2.37941  2.77570  2.98347  4.58593  3.61620
          0.63060  0.92462  2.64440  1.79083  0.18251  0.48576  0.95510
    275   2.96030  4.45142  4.36212  3.77761  2.23038  4.04998  4.32621  2.89698  3.65273  2.25010  3.55949  4.00390  4.41883  2.43678  2.67092  3.33342  3.19187  1.62059  5.01847  2.52895    393 - -
          2.68618  4.42225  2.77519  2.73123  3.46354  2.40513  3.72494  3.29354  2.67741  2.69355  4.24690  2.90347  2.73739  3.18146  2.89801  2.37887  2.77519  2.98518  4.58477  3.61503
          0.00946  5.06075  5.78309  0.61958  0.77255  0.37919  1.15333
    276   2.97442  4.38114  4.74633  4.14351  2.14075  4.12155  4.44428  2.34502  3.96881  2.29354  3.49872  2.39814  4.48721  4.13567  4.04452  2.75232  2.62172  1.78869  2.82719  3.81765    394 - -
          2.68618  4.42225  2.77519  2.73123  3.46354  2.40513  3.72494  3.29354  2.67741  2.69355  4.24690  2.90347  2.73739  3.18146  2.89801  2.37887  2.77519  2.98518  4.58477  3.61503
          0.00882  5.13136  5.85371  0.61958  0.77255  0.48576  0.95510
    277   2.30179  4.86925  3.57104  2.22642  3.04713  3.85498  4.08278  2.79607  2.98666  2.69631  3.96069  2.27489  4.23971  3.31589  3.40310  2.49004  2.31700  3.16315  5.42196  2.85278    395 - -
          2.68618  4.42225  2.77519  2.73123  3.46354  2.40513  3.72494  3.29354  2.67741  2.69355  4.24690  2.90347  2.73739  3.18146  2.89801  2.37887  2.77519  2.98518  4.58477  3.61503
          0.00882  5.13136  5.85371  0.61958  0.77255  0.48576  0.95510
    278   2.48832  2.72178  4.91679  4.30434  2.19183  4.15358  4.48633  2.06341  4.09723  1.68820  2.78543  2.81155  4.51657  4.23454  4.11749  3.46387  3.21807  2.30836  4.98865  3.81230    396 - -
          2.68618  4.42225  2.77519  2.73123  3.46354  2.40513  3.72494  3.29354  2.67741  2.69355  4.24690  2.90347  2.73739  3.18146  2.89801  2.37887  2.77519  2.98518  4.58477  3.61503
          0.00882  5.13136  5.85371  0.61958  0.77255  0.48576  0.95510
    279   2.43297  5.36032  3.22269  1.85324  4.67293  1.99913  3.93562  2.77738  1.91964  3.65506  4.42023  3.22279  4.13320  3.04796  3.16908  2.59585  3.18754  3.73512  5.82373  4.43905    397 - -
          2.68618  4.42225  2.77519  2.73123  3.46354  2.40513  3.72494  3.29354  2.67741  2.69355  4.24690  2.90347  2.73739  3.18146  2.89801  2.37887  2.77519  2.98518  4.58477  3.61503
          0.16236  5.13136  1.93823  0.61958  0.77255  0.48576  0.95510
    280   2.89514  4.59065  3.81764  3.24963  3.72995  2.91092  4.14627  2.52830  2.12094  2.27832  3.69928  3.64214  4.26478  3.49451  3.53112  2.09824  3.12849  1.82320  5.18334  3.95384    398 - -
          2.68618  4.42225  2.77519  2.73123  3.46354  2.40513  3.72494  3.29354  2.67741  2.69355  4.24690  2.90347  2.73739  3.18146  2.89801  2.37887  2.77519  2.98518  4.58477  3.61503
          0.01027  4.97927  5.70162  0.61958  0.77255  0.85987  0.55029
    281   2.88621  5.38194  2.50648  2.21325  4.72363  3.65426  3.84206  4.20429  1.89937  3.68370  4.42500  3.12365  4.05002  2.94105  1.90886  2.14061  3.11696  2.96991  5.81459  4.40958    399 - -
          2.68618  4.42225  2.77519  2.73123  3.46354  2.40513  3.72494  3.29354  2.67741  2.69355  4.24690  2.90347  2.73739  3.18146  2.89801  2.37887  2.77519  2.98518  4.58477  3.61503
          0.01027  4.97927  5.70162  0.61958  0.77255  0.85987  0.55029
    282   2.92761  5.40506  2.58847  1.98162  4.73463  3.67138  3.87889  4.21133  1.66471  3.70165  4.45337  3.14287  2.61440  2.98412  3.10532  2.89180  3.16031  3.78876  2.41220  4.43867    400 - -
          2.68618  4.42225  2.77519  2.73123  3.46354  2.40513  3.72494  3.29354  2.67741  2.69355  4.24690  2.90347  2.73739  3.18146  2.89801  2.37887  2.77519  2.98518  4.58477  3.61503
          0.01027  4.97927  5.70162  0.61958  0.77255  0.85987  0.55029
    283   2.89820  4.89289  3.45275  2.88687  4.08369  3.77739  3.98689  3.47010  2.41662  2.53512  3.97904  3.37136  4.16206  2.08446  2.47159  2.99736  2.68939  1.99041  5.42754  2.88645    401 - -
          2.68618  4.42225  2.77519  2.73123  3.46354  2.40513  3.72494  3.29354  2.67741  2.69355  4.24690  2.90347  2.73739  3.18146  2.89801  2.37887  2.77519  2.98518  4.58477  3.61503
          0.01027  4.97927  5.70162  0.61958  0.77255  0.85987  0.55029
    284   2.52221  4.71475  3.60485  1.84813  3.87164  3.81962  4.05941  2.27888  3.01166  2.93485  3.81283  3.48952  2.70243  3.33095  3.40458  3.05209  2.46954  2.49952  5.28344  2.92697    402 - -
          2.68597  4.42288  2.77490  2.73010  3.46417  2.40576  3.72558  3.29262  2.67804  2.69333  4.24753  2.90410  2.73803  3.18209  2.89760  2.37888  2.77490  2.98354  4.58540  3.61566
          0.16536  1.90336  5.70162  2.20353  0.11700  0.50331  0.92766
    285   2.92678  4.71392  3.70514  2.43698  2.94561  3.87916  4.12282  2.28221  3.10215  2.93018  3.81370  2.77171  4.26068  3.41688  2.37978  2.60955  3.15847  1.75578  5.28698  4.04002    414 - -
          2.68618  4.42225  2.77519  2.73123  3.46354  2.40513  3.72494  3.29354  2.67741  2.69355  4.24690  2.90347  2.73739  3.18146  2.89801  2.37887  2.77519  2.98518  4.58477  3.61503
          0.00937  5.07041  5.79276  0.61958  0.77255  0.39053  1.12916
    286   2.94378  5.24107  3.28987  2.73149  4.50966  2.90464  3.94868  3.94333  2.26615  2.87520  3.20157  3.26108  4.14435  2.45161  2.32867  1.73770  3.17453  2.76614  5.72167  4.36514    415 - -
          2.68618  4.42225  2.77519  2.73123  3.46354  2.40513  3.72494  3.29354  2.67741  2.69355  4.24690  2.90347  2.73739  3.18146  2.89801  2.37887  2.77519  2.98518  4.58477  3.61503
          0.00882  5.13136  5.85371  0.61958  0.77255  0.48576  0.95510
    287   3.09473  5.00300  4.04905  3.86125  4.95292  0.79137  5.00281  4.23799  4.05333  4.05522  4.92967  2.43281  4.53772  4.30879  4.36669  3.28000  3.56679  1.67186  6.34981  5.11658    416 - -
          2.68618  4.42225  2.77519  2.73123  3.46354  2.40513  3.72494  3.29354  2.67741  2.69355  4.24690  2.90347  2.73739  3.18146  2.89801  2.37887  2.77519  2.98518  4.58477  3.61503
          0.00882  5.13136  5.85371  0.61958  0.77255  0.48576  0.95510
    288   2.98305  4.39530  4.72252  4.12203  2.37563  4.12536  4.44045  2.24898  3.95039  2.58148  3.51102  4.21015  4.49119  4.12448  2.84027  2.33011  3.21530  1.89037  1.90031  3.81055    417 - -
          2.68618  4.42225  2.77519  2.73123  3.46354  2.40513  3.72494  3.29354  2.67741  2.69355  4.24690  2.90347  2.73739  3.18146  2.89801  2.37887  2.77519  2.98518  4.58477  3.61503
          0.00882  5.13136  5.85371  0.61958  0.77255  0.48576  0.95510
    289   3.06430  5.53824  1.63869  1.90015  4.85516  3.75854  4.01401  4.33417  2.79903  3.83483  4.59688  3.23095  4.19626  3.12753  3.30266  2.30050  2.30082  3.91690  5.98658  2.37754    418 - -
          2.68618  4.42225  2.77519  2.73123  3.46354  2.40513  3.72494  3.29354  2.67741  2.69355  4.24690  2.90347  2.73739  3.18146  2.89801  2.37887  2.77519  2.98518  4.58477  3.61503
          0.00882  5.13136  5.85371  0.61958  0.77255  0.48576  0.95510
    290   2.97953  4.38837  4.73683  2.77685  2.74670  4.12424  4.44017  2.40859  3.96325  1.96870  2.90690  4.21535  4.48974  4.13167  4.04322  2.61479  3.21161  2.63731  2.63896  1.86837    419 - -
          2.68618  4.42225  2.77519  2.73123  3.46354  2.40513  3.72494  3.29354  2.67741  2.69355  4.24690  2.90347  2.73739  3.18146  2.89801  2.37887  2.77519  2.98518  4.58477  3.61503
          0.00882  5.13136  5.85371  0.61958  0.77255  0.48576  0.95510
    291   2.14278  5.20948  3.31091  2.75335  4.47169  3.76146  3.20513  3.89921  2.38477  3.47984  4.27855  3.27891  2.96981  3.09811  2.67529  1.86884  3.17778  2.04386  5.70065  4.35215    420 - -
          2.68618  4.42225  2.77519  2.73123  3.46354  2.40513  3.72494  3.29354  2.67741  2.69355  4.24690  2.90347  2.73739  3.18146  2.89801  2.37887  2.77519  2.98518  4.58477  3.61503
          0.00882  5.13136  5.85371  0.61958  0.77255  0.48576  0.95510
    292   2.94646  5.40188  3.19705  1.83669  4.72533  2.52597  3.91625  4.19578  2.25453  2.22947  4.45047  2.36190  4.11825  3.02118  3.14971  2.46348  2.65726  3.78130  5.84890  4.45158    421 - -
          2.68618  4.42225  2.77519  2.73123  3.46354  2.40513  3.72494  3.29354  2.67741  2.69355  4.24690  2.90347  2.73739  3.18146  2.89801  2.37887  2.77519  2.98518  4.58477  3.61503
          0.00882  5.13136  5.85371  0.61958  0.77255  0.48576  0.95510
    293   2.98389  5.40648  3.26698  2.70653  4.73399  2.36123  3.93618  4.19235  1.61963  2.79489  4.45946  2.34463  4.15218  3.04426  2.59369  2.96116  2.21703  3.78929  5.84708  4.46918    422 - -
          2.68618  4.42225  2.77519  2.73123  3.46354  2.40513  3.72494  3.29354  2.67741  2.69355  4.24690  2.90347  2.73739  3.18146  2.89801  2.37887  2.77519  2.98518  4.58477  3.61503
          0.00882  5.13136  5.85371  0.61958  0.77255  0.48576  0.95510
    294   2.41914  5.57167  3.53327  2.92308  4.94625  3.94476  4.02575  4.37180  1.39970  3.83893  4.62452  3.42581  4.31890  2.31756  1.85763  3.17890  3.41123  3.98423  5.93898  2.37502    423 - -
          2.68629  4.42236  2.77531  2.73075  3.46365  2.40481  3.72506  3.29365  2.67752  2.69366  4.24701  2.90288  2.73751  3.18158  2.89812  2.37898  2.77531  2.98530  4.58488  3.61514
          0.09513  2.43188  5.85371  0.98301  0.46870  0.48576  0.95510
    295   2.19834  4.94370  3.53299  2.97143  4.13710  3.84617  4.06974  2.70332  2.92658  2.47781  4.03762  2.73657  1.92915  3.27952  2.02535  3.06926  3.19636  3.24805  5.49045  4.20670    427 - -
          2.68618  4.42225  2.77519  2.73123  3.46354  2.40513  3.72494  3.29354  2.67741  2.69355  4.24690  2.90347  2.73739  3.18146  2.89801  2.37887  2.77519  2.98518  4.58477  3.61503
          0.00882  5.13136  5.85371  0.61958  0.77255  0.48576  0.95510
    296   3.25332  5.58999  3.60316  2.99773  5.03017  3.97570  4.07626  4.44628  1.07254  3.90475  4.69545  3.48659  4.36577  3.18908  2.26779  1.82073  2.57578  4.05075  5.99328  4.69978    428 - -
          2.68618  4.42225  2.77519  2.73123  3.46354  2.40513  3.72494  3.29354  2.67741  2.69355  4.24690  2.90347  2.73739  3.18146  2.89801  2.37887  2.77519  2.98518  4.58477  3.61503
          0.00882  5.13136  5.85371  0.61958  0.77255  0.48576  0.95510
    297   2.32430  5.46373  3.17704  2.07584  4.80077  3.08056  2.79737  4.27787  2.00742  3.76509  4.51345  3.20735  1.74386  3.04066  3.15926  2.94728  3.21520  3.85155  5.90280  4.49968    429 - -
          2.68618  4.42225  2.77519  2.73123  3.46354  2.40513  3.72494  3.29354  2.67741  2.69355  4.24690  2.90347  2.73739  3.18146  2.89801  2.37887  2.77519  2.98518  4.58477  3.61503
          0.00882  5.13136  5.85371  0.61958  0.77255  0.48576  0.95510
    298   2.96990  4.53459  2.54940  3.58483  2.79776  4.02309  4.30519  2.18993  3.50421  2.72848  2.32541  3.89339  4.39639  2.69006  3.77016  3.29146  1.99706  2.18352  5.13771  3.93119    430 - -
          2.68618  4.42225  2.77519  2.73123  3.46354  2.40513  3.72494  3.29354  2.67741  2.69355  4.24690  2.90347  2.73739  3.18146  2.89801  2.37887  2.77519  2.98518  4.58477  3.61503
          0.00882  5.13136  5.85371  0.61958  0.77255  0.48576  0.95510
    299   3.01139  4.75912  3.85285  3.26981  3.89509  3.96719  2.09579  3.26732  2.67780  1.84298  3.85979  3.67863  4.34333  3.49352  2.15848  3.21655  3.23868  2.13859  5.31754  3.03012    431 - -
          2.68618  4.42225  2.77519  2.73123  3.46354  2.40513  3.72494  3.29354  2.67741  2.69355  4.24690  2.90347  2.73739  3.18146  2.89801  2.37887  2.77519  2.98518  4.58477  3.61503
          0.00882  5.13136  5.85371  0.61958  0.77255  0.48576  0.95510
    300   2.93771  5.34840  3.22829  1.96931  3.48878  3.72718  3.04704  4.11363  2.34048  2.50553  4.39963  3.21171  4.11940  2.45913  2.09833  2.92012  2.68484  3.71821  5.80420  3.21204    432 - -
          2.68618  4.42225  2.77519  2.73123  3.46354  2.40513  3.72494  3.29354  2.67741  2.69355  4.24690  2.90347  2.73739  3.18146  2.89801  2.37887  2.77519  2.98518  4.58477  3.61503
          0.00882  5.13136  5.85371  0.61958  0.77255  0.48576  0.95510
    301   0.86960  4.87992  4.98052  4.44630  3.79885  4.44523  4.99263  2.92904  4.28849  1.91327  1.97431  4.59882  4.87059  4.49876  4.44053  3.80332  3.67401  2.87971  5.57576  4.43215    433 - -
          2.68618  4.42225  2.77519  2.73123  3.46354  2.40513  3.72494  3.29354  2.67741  2.69355  4.24690  2.90347  2.73739  3.18146  2.89801  2.37887  2.77519  2.98518  4.58477  3.61503
          0.00882  5.13136  5.85371  0.61958  0.77255  0.48576  0.95510
    302   2.16427  4.42272  5.00483  4.39536  2.62090  4.23701  4.57382  1.85790  4.18889  1.81642  3.51142  4.39304  4.59315  4.32171  4.20525  3.55077  3.28716  1.60468  5.06145  2.67420    434 - -
          2.68618  4.42225  2.77519  2.73123  3.46354  2.40513  3.72494  3.29354  2.67741  2.69355  4.24690  2.90347  2.73739  3.18146  2.89801  2.37887  2.77519  2.98518  4.58477  3.61503
          0.00882  5.13136  5.85371  0.61958  0.77255  0.48576  0.95510
    303   1.79330  4.93918  3.66395  3.11856  4.25679  3.83095  4.19900  3.64188  3.05559  2.29150  4.16014  3.56252  1.53256  3.41663  2.67105  2.54209  3.25137  3.34772  5.60904  4.33606    435 - -
          2.68618  4.42225  2.77519  2.73123  3.46354  2.40513  3.72494  3.29354  2.67741  2.69355  4.24690  2.90347  2.73739  3.18146  2.89801  2.37887  2.77519  2.98518  4.58477  3.61503
          0.00882  5.13136  5.85371  0.61958  0.77255  0.48576  0.95510
    304   2.04450  5.42118  3.20941  1.69244  4.78282  3.73787  3.96481  4.25326  2.70803  3.75467  4.50982  3.23502  1.95736  3.07267  2.47938  2.41541  3.22360  3.83198  5.90262  4.50841    436 - -
          2.68618  4.42225  2.77519  2.73123  3.46354  2.40513  3.72494  3.29354  2.67741  2.69355  4.24690  2.90347  2.73739  3.18146  2.89801  2.37887  2.77519  2.98518  4.58477  3.61503
          0.00882  5.13136  5.85371  0.61958  0.77255  0.48576  0.95510
    305   4.74930  6.24912  5.60131  5.66251  6.53061  0.05786  6.53138  6.56060  5.95515  5.95853  7.04225  5.77260  5.63250  6.19487  5.92940  4.97248  5.29253  5.89087  7.18419  6.71348    437 - -
          2.68618  4.42225  2.77519  2.73123  3.46354  2.40513  3.72494  3.29354  2.67741  2.69355  4.24690  2.90347  2.73739  3.18146  2.89801  2.37887  2.77519  2.98518  4.58477  3.61503
          0.00882  5.13136  5.85371  0.61958  0.77255  0.48576  0.95510
    306   2.24563  4.88010  4.84050  4.59433  5.45858  3.67657  5.45210  4.90475  4.57787  4.60174  5.37637  4.37207  4.50868  4.78502  4.77242  0.76617  1.28462  4.14716  6.79664  5.68303    438 - -
          2.68618  4.42225  2.77519  2.73123  3.46354  2.40513  3.72494  3.29354  2.67741  2.69355  4.24690  2.90347  2.73739  3.18146  2.89801  2.37887  2.77519  2.98518  4.58477  3.61503
          0.00882  5.13136  5.85371  0.61958  0.77255  0.48576  0.95510
    307   3.95886  5.13318  6.11237  5.70100  4.60255  5.65728  6.63304  1.60914  5.68178  2.96189  4.29432  5.86585  5.87102  5.98594  5.88423  5.14476  4.23128  0.43117  6.86313  5.60357    439 - -
          2.68618  4.42225  2.77519  2.73123  3.46354  2.40513  3.72494  3.29354  2.67741  2.69355  4.24690  2.90347  2.73739  3.18146  2.89801  2.37887  2.77519  2.98518  4.58477  3.61503
          0.00882  5.13136  5.85371  0.61958  0.77255  0.48576  0.95510
    308   3.25781  4.60966  5.21917  4.60857  2.48999  4.45071  4.76914  2.20697  4.40266  1.41260  2.55151  4.61176  4.77314  4.49466  4.40029  3.76980  3.48594  1.99749  5.18966  1.87985    440 - -
          2.68618  4.42225  2.77519  2.73123  3.46354  2.40513  3.72494  3.29354  2.67741  2.69355  4.24690  2.90347  2.73739  3.18146  2.89801  2.37887  2.77519  2.98518  4.58477  3.61503
          0.00882  5.13136  5.85371  0.61958  0.77255  0.48576  0.95510
    309   2.16124  4.44338  4.65117  4.05994  1.93353  4.13917  4.40923  2.08109  2.34560  2.62955  3.55953  4.18214  4.50490  4.09199  4.02239  3.43638  3.24618  2.69560  3.02665  2.25993    441 - -
          2.68618  4.42225  2.77519  2.73123  3.46354  2.40513  3.72494  3.29354  2.67741  2.69355  4.24690  2.90347  2.73739  3.18146  2.89801  2.37887  2.77519  2.98518  4.58477  3.61503
          0.00882  5.13136  5.85371  0.61958  0.77255  0.48576  0.95510
    310   3.02100  4.44814  4.67255  4.07807  1.75538  4.15217  4.45551  2.84858  3.90873  1.55270  3.53976  3.05846  4.51637  4.10662  3.01188  3.45160  3.25324  1.75723  5.04166  3.83939    442 - -
          2.68618  4.42225  2.77519  2.73123  3.46354  2.40513  3.72494  3.29354  2.67741  2.69355  4.24690  2.90347  2.73739  3.18146  2.89801  2.37887  2.77519  2.98518  4.58477  3.61503
          0.16236  5.13136  1.93823  0.61958  0.77255  0.48576  0.95510
    311   3.04356  5.58179  2.26836  1.74113  4.91725  2.33198  3.96808  4.41299  1.57149  3.88358  4.63695  3.15139  4.14624  3.07836  3.26985  2.46930  3.28531  3.96962  6.01379  4.58010    443 - -
          2.68618  4.42225  2.77519  2.73123  3.46354  2.40513  3.72494  3.29354  2.67741  2.69355  4.24690  2.90347  2.73739  3.18146  2.89801  2.37887  2.77519  2.98518  4.58477  3.61503
          0.01027  4.97927  5.70162  0.61958  0.77255  0.85987  0.55029
    312   2.00165  4.48760  4.00955  3.43585  2.44420  2.93404  4.20583  2.47791  2.28625  2.69129  3.59922  3.76829  4.30319  3.63556  3.65110  3.19052  2.38684  2.13024  5.08871  3.87676    444 - -
          2.68618  4.42225  2.77519  2.73123  3.46354  2.40513  3.72494  3.29354  2.67741  2.69355  4.24690  2.90347  2.73739  3.18146  2.89801  2.37887  2.77519  2.98518  4.58477  3.61503
          0.01027  4.97927  5.70162  0.61958  0.77255  0.50331  0.92766
    313   2.97607  5.10577  3.41664  2.41599  4.33602  3.81045  3.99965  2.92138  1.28286  2.32948  4.17931  3.35774  4.19754  3.16250  3.17711  3.02823  2.39674  3.40949  5.61223  4.30231    445 - -
          2.68618  4.42225  2.77519  2.73123  3.46354  2.40513  3.72494  3.29354  2.67741  2.69355  4.24690  2.90347  2.73739  3.18146  2.89801  2.37887  2.77519  2.98518  4.58477  3.61503
          0.00937  5.07041  5.79276  0.61958  0.77255  0.65982  0.72762
    314   3.25364  5.81681  1.76886  1.13571  5.13643  2.76715  4.14708  4.64207  3.00934  4.11522  4.89069  2.48847  4.29339  3.27274  3.55126  3.17627  3.50816  2.91590  6.25456  4.79388    446 - -
          2.68618  4.42225  2.77519  2.73123  3.46354  2.40513  3.72494  3.29354  2.67741  2.69355  4.24690  2.90347  2.73739  3.18146  2.89801  2.37887  2.77519  2.98518  4.58477  3.61503
          0.00937  5.07041  5.79276  0.61958  0.77255  0.65982  0.72762
    315   2.91205  5.37038  2.55482  1.86443  3.32331  2.64280  3.88271  4.16471  2.62818  3.66633  4.41723  2.65198  4.08528  2.39639  3.11771  2.88424  2.51038  2.52176  5.81633  4.41818    447 - -
          2.68618  4.42225  2.77519  2.73123  3.46354  2.40513  3.72494  3.29354  2.67741  2.69355  4.24690  2.90347  2.73739  3.18146  2.89801  2.37887  2.77519  2.98518  4.58477  3.61503
          0.00937  5.07041  5.79276  0.61958  0.77255  0.65982  0.72762
    316   2.32310  2.97974  2.45495  3.17170  3.83801  2.45192  4.13633  2.65717  3.13315  2.90822  2.78846  2.55213  4.26866  3.44250  3.50455  3.12641  3.15852  2.23798  5.27009  4.02728    448 - -
          2.68618  4.42225  2.77519  2.73123  3.46354  2.40513  3.72494  3.29354  2.67741  2.69355  4.24690  2.90347  2.73739  3.18146  2.89801  2.37887  2.77519  2.98518  4.58477  3.61503
          0.17585  5.07041  1.86447  0.61958  0.77255  0.65982  0.72762
    317   2.91036  5.35552  3.09807  1.98590  4.68095  3.65723  3.85786  4.14632  1.96121  2.69068  4.40796  2.39664  1.98335  2.96692  3.05338  2.88024  3.14161  3.73690  5.79467  4.40478    449 - -
          2.68624  4.42231  2.77525  2.73129  3.46359  2.40455  3.72500  3.29360  2.67746  2.69360  4.24695  2.90352  2.73745  3.18152  2.89806  2.37892  2.77525  2.98524  4.58483  3.61509
          0.31951  1.82971  2.18007  0.16755  1.86910  0.98641  0.46667
    318   2.82722  4.49716  3.79227  3.21689  3.62844  3.82566  4.07888  2.37705  2.53943  1.88992  3.59929  3.59612  4.20171  3.44010  2.38942  3.08005  2.11926  2.38345  5.08739  3.86426    451 - -
          2.68618  4.42225  2.77519  2.73123  3.46354  2.40513  3.72494  3.29354  2.67741  2.69355  4.24690  2.90347  2.73739  3.18146  2.89801  2.37887  2.77519  2.98518  4.58477  3.61503
          0.01243  4.78972  5.51207  0.61958  0.77255  1.14359  0.38371
    319   2.85720  5.32824  2.45150  1.76597  4.64997  3.58893  3.81332  4.12495  2.57582  3.62328  2.87437  3.06150  2.16661  2.37712  3.07066  2.82156  3.09219  3.70708  5.77246  4.36631    452 - -
          2.68618  4.42225  2.77519  2.73123  3.46354  2.40513  3.72494  3.29354  2.67741  2.69355  4.24690  2.90347  2.73739  3.18146  2.89801  2.37887  2.77519  2.98518  4.58477  3.61503
          0.08089  4.78972  2.66805  0.61958  0.77255  1.14359  0.38371
    320   2.82651  4.40037  3.98840  3.40825  3.48794  3.87161  4.14245  2.33193  3.28542  1.49663  2.64086  2.61106  4.24086  3.58106  2.62380  3.14157  3.05722  2.62949  4.99572  3.79194    453 - -
          2.68618  4.42225  2.77519  2.73123  3.46354  2.40513  3.72494  3.29354  2.67741  2.69355  4.24690  2.90347  2.73739  3.18146  2.89801  2.37887  2.77519  2.98518  4.58477  3.61503
          0.11329  4.72214  2.32059  0.61958  0.77255  1.21809  0.35069
    321   1.98690  4.60814  3.47453  2.97676  3.87768  3.61833  4.02047  3.23418  2.95857  1.64498  3.81761  2.57807  2.61309  3.28699  3.33989  2.91060  3.02394  2.97086  5.28462  4.02814    454 - -
          2.68618  4.42225  2.77519  2.73123  3.46354  2.40513  3.72494  3.29354  2.67741  2.69355  4.24690  2.90347  2.73739  3.18146  2.89801  2.37887  2.77519  2.98518  4.58477  3.61503
          0.01469  4.62354  5.34588  0.61958  0.77255  0.67631  0.71028
    322   2.32410  5.19849  3.21468  2.65930  4.48902  3.67852  3.85902  3.92173  2.57311  2.32082  4.26486  1.85907  4.07128  2.31732  2.26260  2.89107  3.11741  3.56202  5.66320  4.31443    455 - -
          2.68618  4.42225  2.77519  2.73123  3.46354  2.40513  3.72494  3.29354  2.67741  2.69355  4.24690  2.90347  2.73739  3.18146  2.89801  2.37887  2.77519  2.98518  4.58477  3.61503
          0.10514  4.87141  2.38445  0.61958  0.77255  1.03740  0.43754
    323   3.10360  4.99457  3.63150  3.13725  1.37057  3.90740  4.01736  3.60917  2.91513  3.21183  4.13727  1.97543  4.32556  3.38451  2.13998  3.20961  3.34512  3.35736  5.06023  3.55419    456 - -
          2.68618  4.42225  2.77519  2.73123  3.46354  2.40513  3.72494  3.29354  2.67741  2.69355  4.24690  2.90347  2.73739  3.18146  2.89801  2.37887  2.77519  2.98518  4.58477  3.61503
          0.01257  4.77884  5.50118  0.61958  0.77255  0.34817  1.22411
    324   2.35200  2.93187  3.71708  3.15201  3.85298  2.64523  3.05714  2.53940  3.11372  2.48781  3.80669  3.58102  2.03182  2.70220  3.48940  3.11857  3.15770  2.98529  5.28044  4.03513    457 - -
          2.68618  4.42225  2.77519  2.73123  3.46354  2.40513  3.72494  3.29354  2.67741  2.69355  4.24690  2.90347  2.73739  3.18146  2.89801  2.37887  2.77519  2.98518  4.58477  3.61503
          0.10142  5.07041  2.40613  0.61958  0.77255  0.65982  0.72762
    325   2.89571  4.40253  4.25431  2.60067  3.50517  3.97979  4.27238  2.34675  3.56159  2.23687  3.51504  3.91857  4.35053  3.80162  2.39525  3.25940  3.12758  1.91638  2.77766  2.48935    458 - -
          2.68618  4.42225  2.77519  2.73123  3.46354  2.40513  3.72494  3.29354  2.67741  2.69355  4.24690  2.90347  2.73739  3.18146  2.89801  2.37887  2.77519  2.98518  4.58477  3.61503
          0.32186  4.97927  1.31557  0.61958  0.77255  0.85987  0.55029
    326   2.76507  4.75090  2.42088  2.76190  3.94245  3.64021  3.87884  3.32496  2.75542  2.20977  2.36241  3.24708  2.75728  3.08903  3.18525  2.32889  3.00066  3.05513  5.30233  4.01449    459 - -
          2.68660  4.42336  2.77371  2.73002  3.46349  2.40520  3.72456  3.29465  2.67852  2.69381  4.24801  2.90163  2.73801  3.18257  2.89807  2.37908  2.77504  2.98473  4.58588  3.61480
          0.90241  0.52786  5.39376  1.80231  0.18023  0.99834  0.45964
    327   2.86378  4.70200  3.58601  3.00043  3.86926  3.77841  3.97604  2.50254  2.22149  1.69199  3.79575  3.43714  4.15623  3.23145  2.25441  2.46185  3.08921  2.98738  5.25047  4.00510    467 - -
          2.68618  4.42225  2.77519  2.73123  3.46354  2.40513  3.72494  3.29354  2.67741  2.69355  4.24690  2.90347  2.73739  3.18146  2.89801  2.37887  2.77519  2.98518  4.58477  3.61503
          0.01279  4.76094  5.48328  0.61958  0.77255  0.21422  1.64595
    328   2.22146  5.31037  2.72908  2.22835  4.60282  3.73287  3.92636  2.30132  2.24991  2.48302  4.36541  3.22456  4.12506  3.04315  2.43904  2.47138  3.16795  3.67236  5.77577  4.39941    468 - -
          2.68618  4.42225  2.77519  2.73123  3.46354  2.40513  3.72494  3.29354  2.67741  2.69355  4.24690  2.90347  2.73739  3.18146  2.89801  2.37887  2.77519  2.98518  4.58477  3.61503
          0.00882  5.13136  5.85371  0.61958  0.77255  0.48576  0.95510
    329   2.41131  5.44392  3.22125  2.66885  4.79419  3.73509  3.92148  4.26962  1.56376  3.75176  4.49730  2.29720  2.53254  3.02212  2.63646  2.20597  3.19790  3.84044  5.88317  4.48649    469 - -
          2.68618  4.42225  2.77519  2.73123  3.46354  2.40513  3.72494  3.29354  2.67741  2.69355  4.24690  2.90347  2.73739  3.18146  2.89801  2.37887  2.77519  2.98518  4.58477  3.61503
          0.00882  5.13136  5.85371  0.61958  0.77255  0.48576  0.95510
    330   2.96541  4.51952  4.18628  2.84242  2.88202  2.67782  4.30784  2.15536  3.52319  1.81079  3.63089  3.90658  4.39692  3.78052  2.46159  2.57176  3.19736  2.23640  5.12233  3.91763    470 - -
          2.68618  4.42225  2.77519  2.73123  3.46354  2.40513  3.72494  3.29354  2.67741  2.69355  4.24690  2.90347  2.73739  3.18146  2.89801  2.37887  2.77519  2.98518  4.58477  3.61503
          0.00882  5.13136  5.85371  0.61958  0.77255  0.48576  0.95510
    331   2.31347  5.25934  3.27712  2.72390  4.55204  1.91268  3.95204  3.99234  2.32976  2.46206  4.33605  2.71827  2.87563  3.07768  3.19853  2.51435  2.67987  3.62606  5.75238  4.38849    471 - -
          2.68618  4.42225  2.77519  2.73123  3.46354  2.40513  3.72494  3.29354  2.67741  2.69355  4.24690  2.90347  2.73739  3.18146  2.89801  2.37887  2.77519  2.98518  4.58477  3.61503
          0.00882  5.13136  5.85371  0.61958  0.77255  0.48576  0.95510
    332   2.22040  5.31019  3.24739  2.04189  2.88995  3.73914  3.93377  4.04841  1.75997  2.73146  4.36658  2.20079  4.13251  3.05225  3.16979  2.93703  3.17612  3.67107  5.77632  4.40231    472 - -
          2.68618  4.42225  2.77519  2.73123  3.46354  2.40513  3.72494  3.29354  2.67741  2.69355  4.24690  2.90347  2.73739  3.18146  2.89801  2.37887  2.77519  2.98518  4.58477  3.61503
          0.00882  5.13136  5.85371  0.61958  0.77255  0.48576  0.95510
    333   3.22505  4.82020  2.59549  3.68655  1.42848  4.21236  4.26422  3.29501  3.62981  1.78825  3.91355  3.99580  4.58259  2.70449  3.91853  3.48395  3.45550  3.10031  4.91186  2.27197    473 - -
          2.68618  4.42225  2.77519  2.73123  3.46354  2.40513  3.72494  3.29354  2.67741  2.69355  4.24690  2.90347  2.73739  3.18146  2.89801  2.37887  2.77519  2.98518  4.58477  3.61503
          0.00882  5.13136  5.85371  0.61958  0.77255  0.48576  0.95510
    334   2.94026  5.35333  3.22706  2.03834  4.66066  3.72817  2.16332  4.12022  1.99737  2.86200  4.40447  3.21220  4.12085  3.02903  3.14828  2.39655  2.32337  3.72381  5.80815  3.24830    474 - -
          2.68618  4.42225  2.77519  2.73123  3.46354  2.40513  3.72494  3.29354  2.67741  2.69355  4.24690  2.90347  2.73739  3.18146  2.89801  2.37887  2.77519  2.98518  4.58477  3.61503
          0.00882  5.13136  5.85371  0.61958  0.77255  0.48576  0.95510
    335   2.93546  5.40361  2.68316  1.87914  3.13752  3.71439  3.90446  4.20482  1.92512  2.53004  4.44909  2.63240  4.10824  3.00688  3.13667  2.50950  2.50787  3.78474  5.84692  4.44662    475 - -
          2.68618  4.42225  2.77519  2.73123  3.46354  2.40513  3.72494  3.29354  2.67741  2.69355  4.24690  2.90347  2.73739  3.18146  2.89801  2.37887  2.77519  2.98518  4.58477  3.61503
          0.00882  5.13136  5.85371  0.61958  0.77255  0.48576  0.95510
    336   2.97013  4.56239  2.69696  3.51947  2.87492  4.00804  4.28419  1.64983  3.44612  1.82710  3.66882  3.85028  4.38293  3.71755  2.83436  2.30018  3.20218  2.81740  5.16001  3.94768    476 - -
          2.68618  4.42225  2.77519  2.73123  3.46354  2.40513  3.72494  3.29354  2.67741  2.69355  4.24690  2.90347  2.73739  3.18146  2.89801  2.37887  2.77519  2.98518  4.58477  3.61503
          0.00882  5.13136  5.85371  0.61958  0.77255  0.48576  0.95510
    337   4.74930  6.24912  5.60131  5.66251  6.53061  0.05786  6.53138  6.56060  5.95515  5.95853  7.04225  5.77260  5.63250  6.19487  5.92940  4.97248  5.29253  5.89087  7.18419  6.71348    477 - -
          2.68618  4.42225  2.77519  2.73123  3.46354  2.40513  3.72494  3.29354  2.67741  2.69355  4.24690  2.90347  2.73739  3.18146  2.89801  2.37887  2.77519  2.98518  4.58477  3.61503
          0.00882  5.13136  5.85371  0.61958  0.77255  0.48576  0.95510
    338   3.67568  4.99245  5.31337  4.83893  1.46129  4.71052  4.32756  3.46897  4.64214  3.10197  4.12581  4.66151  5.04825  4.66744  4.63402  2.60504  3.90247  2.06931  2.80491  1.26180    478 - -
          2.68618  4.42225  2.77519  2.73123  3.46354  2.40513  3.72494  3.29354  2.67741  2.69355  4.24690  2.90347  2.73739  3.18146  2.89801  2.37887  2.77519  2.98518  4.58477  3.61503
          0.00882  5.13136  5.85371  0.61958  0.77255  0.48576  0.95510
    339   3.53763  5.55430  3.68148  3.70545  5.80606  0.66819  5.24043  5.48957  4.36160  5.04845  5.90370  1.25150  4.78563  4.51029  4.76891  3.64151  4.04323  4.76741  6.98393  5.74511    479 - -
          2.68618  4.42225  2.77519  2.73123  3.46354  2.40513  3.72494  3.29354  2.67741  2.69355  4.24690  2.90347  2.73739  3.18146  2.89801  2.37887  2.77519  2.98518  4.58477  3.61503
          0.00882  5.13136  5.85371  0.61958  0.77255  0.48576  0.95510
    340   2.38645  4.88982  3.57795  3.01695  4.07547  3.85592  2.82384  3.45623  2.97833  1.69826  3.99097  3.48711  4.24660  3.32003  2.75634  2.22566  2.04820  3.19442  5.44887  4.17470    480 - -
          2.68618  4.42225  2.77519  2.73123  3.46354  2.40513  3.72494  3.29354  2.67741  2.69355  4.24690  2.90347  2.73739  3.18146  2.89801  2.37887  2.77519  2.98518  4.58477  3.61503
          0.00882  5.13136  5.85371  0.61958  0.77255  0.48576  0.95510
    341   1.42679  2.55038  4.72404  4.12562  3.49878  2.94550  4.45458  1.93686  3.95751  2.24593  3.51919  4.21333  4.49195  4.13127  4.04546  3.42438  3.21639  2.63289  5.02293  2.93749    481 - -
          2.68618  4.42225  2.77519  2.73123  3.46354  2.40513  3.72494  3.29354  2.67741  2.69355  4.24690  2.90347  2.73739  3.18146  2.89801  2.37887  2.77519  2.98518  4.58477  3.61503
          0.00882  5.13136  5.85371  0.61958  0.77255  0.48576  0.95510
    342   3.30094  4.64829  5.26310  4.65354  2.68905  4.49973  4.81841  1.64051  4.44966  1.42962  2.70392  4.66093  4.81486  4.53571  4.44596  3.82045  3.52852  2.29612  5.22766  1.94819    482 - -
          2.68618  4.42225  2.77519  2.73123  3.46354  2.40513  3.72494  3.29354  2.67741  2.69355  4.24690  2.90347  2.73739  3.18146  2.89801  2.37887  2.77519  2.98518  4.58477  3.61503
          0.00882  5.13136  5.85371  0.61958  0.77255  0.48576  0.95510
    343   2.16582  4.45858  4.38417  3.79894  2.81436  3.18783  4.36203  1.74359  3.68556  2.65448  2.80697  3.04041  4.43310  3.91369  2.36734  3.34580  3.20059  2.71308  2.85118  3.87396    483 - -
          2.68618  4.42225  2.77519  2.73123  3.46354  2.40513  3.72494  3.29354  2.67741  2.69355  4.24690  2.90347  2.73739  3.18146  2.89801  2.37887  2.77519  2.98518  4.58477  3.61503
          0.00882  5.13136  5.85371  0.61958  0.77255  0.48576  0.95510
    344   3.24403  4.59990  5.13057  4.53804  3.66183  1.69661  4.81904  1.82455  4.36050  1.66747  2.75226  4.59140  4.79708  4.50641  4.41198  3.78100  3.47875  1.74540  5.30513  4.13824    484 - -
          2.68618  4.42225  2.77519  2.73123  3.46354  2.40513  3.72494  3.29354  2.67741  2.69355  4.24690  2.90347  2.73739  3.18146  2.89801  2.37887  2.77519  2.98518  4.58477  3.61503
          0.00882  5.13136  5.85371  0.61958  0.77255  0.48576  0.95510
    345   2.93742  3.44578  2.59470  1.99486  3.25933  3.75219  3.95115  3.18638  2.05432  3.48548  4.28066  3.26392  4.14309  3.08485  3.20439  2.22391  2.43582  2.86578  5.70334  4.34963    485 - -
          2.68618  4.42225  2.77519  2.73123  3.46354  2.40513  3.72494  3.29354  2.67741  2.69355  4.24690  2.90347  2.73739  3.18146  2.89801  2.37887  2.77519  2.98518  4.58477  3.61503
          0.00882  5.13136  5.85371  0.61958  0.77255  0.48576  0.95510
    346   2.94791  4.95862  3.48529  2.40691  4.14931  2.91613  4.04477  3.53953  2.49963  2.31350  4.04403  3.41602  2.35241  3.24582  3.33994  3.04255  2.66391  3.26369  2.27407  3.12612    486 - -
          2.68618  4.42225  2.77519  2.73123  3.46354  2.40513  3.72494  3.29354  2.67741  2.69355  4.24690  2.90347  2.73739  3.18146  2.89801  2.37887  2.77519  2.98518  4.58477  3.61503
          0.00594  5.12849        *  0.61958  0.77255  0.00000        *
//
