# Supplementary material for: MacSyFinder: A Program to Mine Genomes for Molecular Systems with an Application to CRISPR-Cas Systems
Source: PLoS One. 2014 Oct 17;9(10):e110726. doi: 10.1371/journal.pone.0110726 (PMC4201578; doi:10.1371/journal.pone.0110726)
Supplement: Data S2 — The Cas-Finder: models and profiles (compressed tarball archive). (ZIP) [file pone.0110726.s011.zip › Cas-Finder_macsyfinder/CASprofiles/cmr4_TypeIIIB.hmm]

HMMER3/b [3.0 | March 2010]
NAME  TIGR02580
ACC   TIGR02580
DESC  cas_RAMP_Cmr4: CRISPR type III-B/RAMP module RAMP protein Cmr4
LENG  283
ALPH  amino
RF    no
CS    no
MAP   yes
DATE  Sun Apr 11 22:18:50 2010
NSEQ  10
EFFN  1.918945
CKSUM 292537745
GA    87.00 87.00;
TC    87.00 87.00;
NC    65.40 65.40;
STATS LOCAL MSV      -10.9497  0.70176
STATS LOCAL VITERBI  -12.0377  0.70176
STATS LOCAL FORWARD   -4.8700  0.70176
HMM          A        C        D        E        F        G        H        I        K        L        M        N        P        Q        R        S        T        V        W        Y   
            m->m     m->i     m->d     i->m     i->i     d->m     d->d
  COMPO   2.59124  4.44881  2.97836  2.54083  3.35639  2.71955  3.82856  2.79374  2.66351  2.44123  3.74456  3.12182  3.32191  3.15521  2.92078  2.66880  2.80502  2.55608  4.78693  3.60702
          2.68618  4.42225  2.77519  2.73123  3.46354  2.40513  3.72494  3.29354  2.67741  2.69355  4.24690  2.90347  2.73739  3.18146  2.89801  2.37887  2.77519  2.98518  4.58477  3.61503
          0.01511  4.59583  5.31817  0.61958  0.77255  0.00000        *
      1   2.18766  4.61986  3.44610  2.87934  3.76327  3.67694  3.89458  3.15450  2.78459  2.06472  3.71324  3.32945  4.05971  2.39728  2.71681  2.91330  2.99040  2.90966  5.16065  2.40257      1 - -
          2.68618  4.42225  2.77519  2.73123  3.46354  2.40513  3.72494  3.29354  2.67741  2.69355  4.24690  2.90347  2.73739  3.18146  2.89801  2.37887  2.77519  2.98518  4.58477  3.61503
          0.01511  4.59583  5.31817  0.61958  0.77255  0.48576  0.95510
      2   2.40340  4.29727  4.27557  3.69703  2.69615  3.91937  4.24701  2.61378  3.58030  1.46990  3.32998  3.91057  2.38780  3.79874  3.76524  3.21423  3.05741  2.18192  4.91737  3.72846      2 - -
          2.68618  4.42225  2.77519  2.73123  3.46354  2.40513  3.72494  3.29354  2.67741  2.69355  4.24690  2.90347  2.73739  3.18146  2.89801  2.37887  2.77519  2.98518  4.58477  3.61503
          0.01511  4.59583  5.31817  0.61958  0.77255  0.48576  0.95510
      3   3.08068  4.44049  4.82430  4.26434  2.12253  4.22089  4.27218  2.65126  4.08682  1.78475  3.38760  4.27257  4.55150  4.19379  4.13277  3.53858  3.30996  1.52911  4.62571  2.00161      3 - -
          2.68618  4.42225  2.77519  2.73123  3.46354  2.40513  3.72494  3.29354  2.67741  2.69355  4.24690  2.90347  2.73739  3.18146  2.89801  2.37887  2.77519  2.98518  4.58477  3.61503
          0.01511  4.59583  5.31817  0.61958  0.77255  0.48576  0.95510
      4   2.75199  4.17728  4.41783  3.82268  2.00944  3.20368  4.18889  2.60000  3.66680  1.71718  2.70703  3.94245  4.24942  3.84976  3.77712  3.18310  2.57851  2.41921  4.76826  2.84260      4 - -
          2.68618  4.42225  2.77519  2.73123  3.46354  2.40513  3.72494  3.29354  2.67741  2.69355  4.24690  2.90347  2.73739  3.18146  2.89801  2.37887  2.77519  2.98518  4.58477  3.61503
          0.01511  4.59583  5.31817  0.61958  0.77255  0.48576  0.95510
      5   2.15978  4.53473  4.98038  4.41736  3.55846  4.46923  4.87945  1.66600  4.28358  1.22096  3.42146  4.56046  4.77455  4.45338  4.39675  3.80628  3.43815  1.83128  5.35863  4.20571      5 - -
          2.68618  4.42225  2.77519  2.73123  3.46354  2.40513  3.72494  3.29354  2.67741  2.69355  4.24690  2.90347  2.73739  3.18146  2.89801  2.37887  2.77519  2.98518  4.58477  3.61503
          0.01511  4.59583  5.31817  0.61958  0.77255  0.48576  0.95510
      6   3.45895  4.85609  4.62613  4.15651  2.04360  4.39083  1.90538  3.35897  4.02995  2.91925  3.98310  4.17333  4.72859  4.14653  4.17208  3.70157  3.68386  2.20101  4.15499  1.24560      6 - -
          2.68618  4.42225  2.77519  2.73123  3.46354  2.40513  3.72494  3.29354  2.67741  2.69355  4.24690  2.90347  2.73739  3.18146  2.89801  2.37887  2.77519  2.98518  4.58477  3.61503
          0.01511  4.59583  5.31817  0.61958  0.77255  0.48576  0.95510
      7   1.15040  1.64701  4.50716  4.13863  4.37589  3.33507  4.81687  3.60950  4.02692  3.45467  4.33832  3.95837  4.10361  4.24375  4.19510  2.79056  1.97905  3.18933  5.82868  4.67782      7 - -
          2.68618  4.42225  2.77519  2.73123  3.46354  2.40513  3.72494  3.29354  2.67741  2.69355  4.24690  2.90347  2.73739  3.18146  2.89801  2.37887  2.77519  2.98518  4.58477  3.61503
          0.01511  4.59583  5.31817  0.61958  0.77255  0.48576  0.95510
      8   2.79320  4.34086  4.00803  2.84440  3.44604  3.85806  4.13969  2.07133  3.30977  1.68226  3.42226  3.73292  4.22541  3.59545  2.63227  3.13243  3.02488  1.97296  4.96337  3.76131      8 - -
          2.68618  4.42225  2.77519  2.73123  3.46354  2.40513  3.72494  3.29354  2.67741  2.69355  4.24690  2.90347  2.73739  3.18146  2.89801  2.37887  2.77519  2.98518  4.58477  3.61503
          0.01511  4.59583  5.31817  0.61958  0.77255  0.48576  0.95510
      9   2.58819  4.51303  4.01216  3.76471  4.75897  3.30728  4.76164  4.14418  3.77743  3.87957  4.71749  3.79762  4.09190  4.06779  4.03407  1.83995  0.73373  3.56785  6.11990  4.92998      9 - -
          2.68618  4.42225  2.77519  2.73123  3.46354  2.40513  3.72494  3.29354  2.67741  2.69355  4.24690  2.90347  2.73739  3.18146  2.89801  2.37887  2.77519  2.98518  4.58477  3.61503
          0.01511  4.59583  5.31817  0.61958  0.77255  0.48576  0.95510
     10   3.01277  5.32328  2.82830  2.60036  4.75917  3.55971  3.99972  4.25169  2.79105  3.78057  4.60139  1.79644  1.41158  2.55318  3.22770  2.99426  3.30135  3.84064  5.92790  4.54289     10 - -
          2.68618  4.42225  2.77519  2.73123  3.46354  2.40513  3.72494  3.29354  2.67741  2.69355  4.24690  2.90347  2.73739  3.18146  2.89801  2.37887  2.77519  2.98518  4.58477  3.61503
          0.01511  4.59583  5.31817  0.61958  0.77255  0.48576  0.95510
     11   2.79497  4.21562  4.45194  3.86056  3.32080  3.94326  4.27087  1.99664  3.71296  1.88638  2.71622  3.99622  4.30507  3.90437  3.83548  2.65854  2.17077  1.87479  4.86741  3.68336     11 - -
          2.68618  4.42225  2.77519  2.73123  3.46354  2.40513  3.72494  3.29354  2.67741  2.69355  4.24690  2.90347  2.73739  3.18146  2.89801  2.37887  2.77519  2.98518  4.58477  3.61503
          0.01511  4.59583  5.31817  0.61958  0.77255  0.48576  0.95510
     12   3.44710  5.45087  3.74850  3.22723  4.36250  4.00274  0.87181  4.30852  2.42876  3.75232  4.67096  3.62017  4.42968  3.25478  1.93084  3.46302  3.64915  4.00365  5.54730  4.18597     12 - -
          2.68618  4.42225  2.77519  2.73123  3.46354  2.40513  3.72494  3.29354  2.67741  2.69355  4.24690  2.90347  2.73739  3.18146  2.89801  2.37887  2.77519  2.98518  4.58477  3.61503
          0.01511  4.59583  5.31817  0.61958  0.77255  0.48576  0.95510
     13   1.79093  4.37060  4.25229  3.70082  3.59132  3.91988  4.37686  1.93085  3.60757  2.55672  3.54805  3.93804  2.63407  3.86064  3.84028  3.23712  3.11611  1.60621  5.14938  3.94783     13 - -
          2.68618  4.42225  2.77519  2.73123  3.46354  2.40513  3.72494  3.29354  2.67741  2.69355  4.24690  2.90347  2.73739  3.18146  2.89801  2.37887  2.77519  2.98518  4.58477  3.61503
          0.01511  4.59583  5.31817  0.61958  0.77255  0.48576  0.95510
     14   3.79011  5.43588  4.59954  4.60707  5.62878  0.16093  5.61811  5.46406  4.87773  4.99364  6.01456  4.76735  4.83796  5.14609  4.97903  3.99001  4.32063  4.85436  6.47674  5.77344     14 - -
          2.68618  4.42225  2.77519  2.73123  3.46354  2.40513  3.72494  3.29354  2.67741  2.69355  4.24690  2.90347  2.73739  3.18146  2.89801  2.37887  2.77519  2.98518  4.58477  3.61503
          0.01511  4.59583  5.31817  0.61958  0.77255  0.48576  0.95510
     15   1.68498  4.78727  3.32496  2.82037  4.34647  3.47302  3.98724  3.75999  2.35589  3.37912  4.19267  3.26480  3.99547  3.15718  3.22711  1.89018  1.96840  3.37269  5.61815  4.31389     15 - -
          2.68618  4.42225  2.77519  2.73123  3.46354  2.40513  3.72494  3.29354  2.67741  2.69355  4.24690  2.90347  2.73739  3.18146  2.89801  2.37887  2.77519  2.98518  4.58477  3.61503
          0.01511  4.59583  5.31817  0.61958  0.77255  0.48576  0.95510
     16   3.79011  5.43588  4.59954  4.60707  5.62878  0.16093  5.61811  5.46406  4.87773  4.99364  6.01456  4.76735  4.83796  5.14609  4.97903  3.99001  4.32063  4.85436  6.47674  5.77344     16 - -
          2.68618  4.42225  2.77519  2.73123  3.46354  2.40513  3.72494  3.29354  2.67741  2.69355  4.24690  2.90347  2.73739  3.18146  2.89801  2.37887  2.77519  2.98518  4.58477  3.61503
          0.01511  4.59583  5.31817  0.61958  0.77255  0.48576  0.95510
     17   2.73231  5.20998  2.60599  2.21252  3.46148  3.50796  3.69756  4.01803  2.22148  3.50910  4.25456  2.98064  3.90242  1.99587  2.54899  2.39272  2.69080  3.59355  5.65008  4.24784     17 - -
          2.68618  4.42225  2.77519  2.73123  3.46354  2.40513  3.72494  3.29354  2.67741  2.69355  4.24690  2.90347  2.73739  3.18146  2.89801  2.37887  2.77519  2.98518  4.58477  3.61503
          0.38280  4.59583  1.17779  0.61958  0.77255  0.48576  0.95510
     18   2.11818  4.65970  3.16169  2.67218  4.27483  2.51993  3.84237  3.69974  2.62185  3.30009  4.10744  3.11236  3.84484  3.00606  2.19760  1.87480  2.87546  3.29014  5.51781  4.21337     18 - -
          2.68618  4.42225  2.77519  2.73123  3.46354  2.40513  3.72494  3.29354  2.67741  2.69355  4.24690  2.90347  2.73739  3.18146  2.89801  2.37887  2.77519  2.98518  4.58477  3.61503
          0.13879  4.23477  2.16187  0.61958  0.77255  0.28105  1.40646
     19   2.20513  4.87436  3.12685  2.12869  4.22082  2.52471  3.79763  3.63977  2.60406  3.24263  4.05126  3.09973  3.93067  2.94909  3.06515  2.16394  2.51989  2.71295  5.48007  4.14681     19 - -
          2.68618  4.42225  2.77519  2.73123  3.46354  2.40513  3.72494  3.29354  2.67741  2.69355  4.24690  2.90347  2.73739  3.18146  2.89801  2.37887  2.77519  2.98518  4.58477  3.61503
          0.01635  4.51752  5.23986  0.61958  0.77255  0.41097  1.08769
     20   2.74651  4.20982  4.25402  3.66695  3.31346  3.85885  4.16969  1.91070  3.53956  2.19670  3.32454  3.85817  4.22815  3.75498  3.70735  2.62462  2.12612  2.15389  4.83174  2.46818     20 - -
          2.68618  4.42225  2.77519  2.73123  3.46354  2.40513  3.72494  3.29354  2.67741  2.69355  4.24690  2.90347  2.73739  3.18146  2.89801  2.37887  2.77519  2.98518  4.58477  3.61503
          0.01511  4.59583  5.31817  0.61958  0.77255  0.48576  0.95510
     21   3.13394  5.69228  1.96210  1.75856  5.03409  1.40410  4.01003  4.54996  2.96268  4.03155  4.84125  2.99703  4.10824  3.15734  3.53884  2.48295  3.41331  4.10298  6.18454  4.69615     21 - -
          2.68618  4.42225  2.77519  2.73123  3.46354  2.40513  3.72494  3.29354  2.67741  2.69355  4.24690  2.90347  2.73739  3.18146  2.89801  2.37887  2.77519  2.98518  4.58477  3.61503
          0.01511  4.59583  5.31817  0.61958  0.77255  0.48576  0.95510
     22   2.47493  4.27289  4.40075  2.92058  2.80431  3.98848  4.31451  2.12417  3.69096  2.11646  3.37455  4.00057  4.34670  3.90236  3.85119  3.28571  3.07388  1.35701  4.95172  3.76191     22 - -
          2.68618  4.42225  2.77519  2.73123  3.46354  2.40513  3.72494  3.29354  2.67741  2.69355  4.24690  2.90347  2.73739  3.18146  2.89801  2.37887  2.77519  2.98518  4.58477  3.61503
          0.01511  4.59583  5.31817  0.61958  0.77255  0.48576  0.95510
     23   3.53135  4.73878  5.58024  5.12730  4.10086  5.12180  5.89698  1.09343  5.06435  2.52111  3.83563  5.29055  5.36136  5.32919  5.23903  4.56467  3.79761  0.86221  6.22570  5.00021     23 - -
          2.68618  4.42225  2.77519  2.73123  3.46354  2.40513  3.72494  3.29354  2.67741  2.69355  4.24690  2.90347  2.73739  3.18146  2.89801  2.37887  2.77519  2.98518  4.58477  3.61503
          0.01511  4.59583  5.31817  0.61958  0.77255  0.48576  0.95510
     24   3.96404  6.02569  0.27505  3.08906  5.54723  3.94541  4.80573  5.34420  4.05326  4.82705  5.87342  3.66416  4.64509  4.08076  4.62526  3.87968  4.33205  4.91910  6.53945  5.37010     24 - -
          2.68618  4.42225  2.77519  2.73123  3.46354  2.40513  3.72494  3.29354  2.67741  2.69355  4.24690  2.90347  2.73739  3.18146  2.89801  2.37887  2.77519  2.98518  4.58477  3.61503
          0.01511  4.59583  5.31817  0.61958  0.77255  0.48576  0.95510
     25   2.77159  4.49106  3.64404  3.07229  3.62218  3.73831  3.97495  2.97803  2.51329  1.55219  2.49048  3.47184  4.11685  2.87998  3.25647  2.58969  3.00112  2.76099  5.06451  3.83583     25 - -
          2.68618  4.42225  2.77519  2.73123  3.46354  2.40513  3.72494  3.29354  2.67741  2.69355  4.24690  2.90347  2.73739  3.18146  2.89801  2.37887  2.77519  2.98518  4.58477  3.61503
          0.01511  4.59583  5.31817  0.61958  0.77255  0.48576  0.95510
     26   2.90435  2.57316  4.60553  4.36604  4.80210  3.57438  5.11600  4.17878  4.24518  3.94374  4.88668  4.24144  0.50977  4.54736  4.39294  3.12993  3.42633  3.70612  6.12684  5.04517     26 - -
          2.68618  4.42225  2.77519  2.73123  3.46354  2.40513  3.72494  3.29354  2.67741  2.69355  4.24690  2.90347  2.73739  3.18146  2.89801  2.37887  2.77519  2.98518  4.58477  3.61503
          0.01511  4.59583  5.31817  0.61958  0.77255  0.48576  0.95510
     27   3.43018  4.69584  5.39503  4.83565  2.62713  4.80020  5.20048  1.24816  4.69765  1.44600  3.33946  4.94209  5.02128  4.77406  4.73643  4.16150  3.66272  1.58966  5.49266  4.37776     27 - -
          2.68618  4.42225  2.77519  2.73123  3.46354  2.40513  3.72494  3.29354  2.67741  2.69355  4.24690  2.90347  2.73739  3.18146  2.89801  2.37887  2.77519  2.98518  4.58477  3.61503
          0.01511  4.59583  5.31817  0.61958  0.77255  0.48576  0.95510
     28   2.46111  4.72662  3.42536  2.87827  3.91371  3.67731  3.95019  3.18752  2.79284  2.86416  3.00535  3.33884  4.08669  1.39359  3.18184  2.92949  3.04556  2.54770  5.32257  4.05398     28 - -
          2.68618  4.42225  2.77519  2.73123  3.46354  2.40513  3.72494  3.29354  2.67741  2.69355  4.24690  2.90347  2.73739  3.18146  2.89801  2.37887  2.77519  2.98518  4.58477  3.61503
          0.01511  4.59583  5.31817  0.61958  0.77255  0.48576  0.95510
     29   4.04140  5.71065  4.61895  4.04209  5.26794  4.30832  4.63420  4.92006  2.89819  4.30057  5.32477  4.32373  4.81602  3.85882  0.28531  4.12103  4.28367  4.62050  6.07655  5.09506     29 - -
          2.68618  4.42225  2.77519  2.73123  3.46354  2.40513  3.72494  3.29354  2.67741  2.69355  4.24690  2.90347  2.73739  3.18146  2.89801  2.37887  2.77519  2.98518  4.58477  3.61503
          0.01511  4.59583  5.31817  0.61958  0.77255  0.48576  0.95510
     30   3.43250  6.14308  1.24627  0.99000  5.41619  3.56020  4.18310  4.99499  3.30516  4.44316  5.32827  3.00805  4.23065  3.36038  3.97866  3.26852  3.73977  4.52454  6.57425  4.99597     30 - -
          2.68618  4.42225  2.77519  2.73123  3.46354  2.40513  3.72494  3.29354  2.67741  2.69355  4.24690  2.90347  2.73739  3.18146  2.89801  2.37887  2.77519  2.98518  4.58477  3.61503
          0.26031  4.59583  1.51827  0.61958  0.77255  0.48576  0.95510
     31   2.18737  4.88965  3.26791  2.68160  4.18723  3.58222  3.74859  3.55241  2.11084  3.16557  4.00622  3.15694  3.97807  2.90818  1.71526  2.83509  3.01043  2.62559  5.39520  4.11662     31 - -
          2.68618  4.42225  2.77519  2.73123  3.46354  2.40513  3.72494  3.29354  2.67741  2.69355  4.24690  2.90347  2.73739  3.18146  2.89801  2.37887  2.77519  2.98518  4.58477  3.61503
          0.01927  4.35479  5.07713  0.61958  0.77255  0.32051  1.29383
     32   2.45061  4.87496  3.17500  2.62757  4.12676  3.56742  2.06204  3.53489  2.60972  3.15443  3.97847  3.13436  3.97043  2.54635  3.05810  2.47078  2.30981  2.75302  5.41287  4.09270     32 - -
          2.68618  4.42225  2.77519  2.73123  3.46354  2.40513  3.72494  3.29354  2.67741  2.69355  4.24690  2.90347  2.73739  3.18146  2.89801  2.37887  2.77519  2.98518  4.58477  3.61503
          0.01511  4.59583  5.31817  0.61958  0.77255  0.48576  0.95510
     33   3.02900  4.48424  4.45608  3.88361  3.45743  4.16612  4.50260  2.14195  3.76394  1.90284  2.63757  4.13302  4.50668  3.99476  3.96618  3.46831  1.29563  2.35176  5.15752  3.99067     33 - -
          2.68618  4.42225  2.77519  2.73123  3.46354  2.40513  3.72494  3.29354  2.67741  2.69355  4.24690  2.90347  2.73739  3.18146  2.89801  2.37887  2.77519  2.98518  4.58477  3.61503
          0.01511  4.59583  5.31817  0.61958  0.77255  0.48576  0.95510
     34   3.17709  5.26936  3.33837  3.05144  4.98573  1.03267  4.23237  4.44595  1.45691  3.96697  4.82217  3.49518  4.29431  3.40535  3.09507  3.21966  3.50391  4.01429  6.01470  4.79295     34 - -
          2.68618  4.42225  2.77519  2.73123  3.46354  2.40513  3.72494  3.29354  2.67741  2.69355  4.24690  2.90347  2.73739  3.18146  2.89801  2.37887  2.77519  2.98518  4.58477  3.61503
          0.01511  4.59583  5.31817  0.61958  0.77255  0.48576  0.95510
     35   2.94301  4.30768  4.78255  4.20312  1.99415  4.08505  4.20770  2.32563  4.00568  1.87125  2.65176  4.18051  4.43039  4.11054  4.02521  3.39962  3.17250  2.53940  3.15793  1.93719     35 - -
          2.68618  4.42225  2.77519  2.73123  3.46354  2.40513  3.72494  3.29354  2.67741  2.69355  4.24690  2.90347  2.73739  3.18146  2.89801  2.37887  2.77519  2.98518  4.58477  3.61503
          0.01511  4.59583  5.31817  0.61958  0.77255  0.48576  0.95510
     36   3.97548  5.54739  4.65826  4.62989  5.48142  4.19805  5.58840  5.29105  4.76348  4.79721  5.91074  4.84558  0.16344  5.12132  4.87330  4.17618  4.47527  4.83771  6.40038  5.62708     36 - -
          2.68618  4.42225  2.77519  2.73123  3.46354  2.40513  3.72494  3.29354  2.67741  2.69355  4.24690  2.90347  2.73739  3.18146  2.89801  2.37887  2.77519  2.98518  4.58477  3.61503
          0.01511  4.59583  5.31817  0.61958  0.77255  0.48576  0.95510
     37   2.81733  3.08486  4.67074  4.07184  3.31170  4.00129  4.34494  1.58936  3.89058  2.08087  3.31203  4.12269  4.35844  4.05004  3.94883  3.31294  2.53691  1.74247  4.87006  2.98306     37 - -
          2.68618  4.42225  2.77519  2.73123  3.46354  2.40513  3.72494  3.29354  2.67741  2.69355  4.24690  2.90347  2.73739  3.18146  2.89801  2.37887  2.77519  2.98518  4.58477  3.61503
          0.01511  4.59583  5.31817  0.61958  0.77255  0.48576  0.95510
     38   3.58500  4.80038  5.57656  5.07155  3.78501  5.11148  5.67347  0.81625  4.97653  1.66091  3.53712  5.24671  5.29203  5.11892  5.08354  4.52155  3.83124  1.67295  5.91192  4.78815     38 - -
          2.68618  4.42225  2.77519  2.73123  3.46354  2.40513  3.72494  3.29354  2.67741  2.69355  4.24690  2.90347  2.73739  3.18146  2.89801  2.37887  2.77519  2.98518  4.58477  3.61503
          0.01511  4.59583  5.31817  0.61958  0.77255  0.48576  0.95510
     39   2.93196  4.72653  3.64343  3.08403  3.23238  3.83480  3.00264  3.27200  2.95945  2.91432  3.83214  3.48828  2.62298  3.32214  2.73121  3.08202  3.15920  3.03895  3.46858  1.52427     39 - -
          2.68618  4.42225  2.77519  2.73123  3.46354  2.40513  3.72494  3.29354  2.67741  2.69355  4.24690  2.90347  2.73739  3.18146  2.89801  2.37887  2.77519  2.98518  4.58477  3.61503
          0.01511  4.59583  5.31817  0.61958  0.77255  0.48576  0.95510
     40   1.98974  4.49606  4.00319  3.77993  4.97634  1.01862  4.82896  4.44255  3.89066  4.10777  4.88659  3.78566  4.05958  4.11584  4.16663  1.47381  3.07965  3.71762  6.29359  5.12861     40 - -
          2.68621  4.42228  2.77523  2.73127  3.46357  2.40516  3.72498  3.29310  2.67719  2.69358  4.24693  2.90350  2.73743  3.18150  2.89804  2.37890  2.77523  2.98522  4.58480  3.61506
          0.08195  2.60670  5.31817  0.65930  0.72818  0.48576  0.95510
     41   2.83972  5.07795  2.96151  2.66209  4.68238  2.74081  4.01303  4.14735  2.84198  3.70150  4.49962  2.58336  4.04028  2.67979  3.30382  1.09994  3.16255  3.70289  5.88096  4.51654     43 - -
          2.68618  4.42225  2.77519  2.73123  3.46354  2.40513  3.72494  3.29354  2.67741  2.69355  4.24690  2.90347  2.73739  3.18146  2.89801  2.37887  2.77519  2.98518  4.58477  3.61503
          0.01511  4.59583  5.31817  0.61958  0.77255  0.48576  0.95510
     42   1.74148  4.51656  3.91985  3.51446  4.70565  2.51462  4.55415  4.14296  3.51688  3.79889  4.59499  3.66137  4.03272  3.79838  3.85791  1.23986  1.77038  3.55815  6.02346  4.81211     44 - -
          2.68618  4.42225  2.77519  2.73123  3.46354  2.40513  3.72494  3.29354  2.67741  2.69355  4.24690  2.90347  2.73739  3.18146  2.89801  2.37887  2.77519  2.98518  4.58477  3.61503
          0.01511  4.59583  5.31817  0.61958  0.77255  0.48576  0.95510
     43   3.31465  4.65596  5.06830  4.48439  2.54943  4.53686  4.84377  2.12544  4.33266  0.83924  3.17328  4.62485  4.79200  4.42052  4.39648  3.86654  2.71655  2.50423  5.20928  4.08884     45 - -
          2.68618  4.42225  2.77519  2.73123  3.46354  2.40513  3.72494  3.29354  2.67741  2.69355  4.24690  2.90347  2.73739  3.18146  2.89801  2.37887  2.77519  2.98518  4.58477  3.61503
          0.01511  4.59583  5.31817  0.61958  0.77255  0.48576  0.95510
     44   3.60593  5.65589  4.10786  3.31832  5.24366  4.12726  3.95674  4.54003  0.63071  3.88837  4.78286  3.65792  4.47204  3.08660  1.94078  3.58247  3.72799  4.22746  5.83963  4.75484     46 - -
          2.68618  4.42225  2.77519  2.73123  3.46354  2.40513  3.72494  3.29354  2.67741  2.69355  4.24690  2.90347  2.73739  3.18146  2.89801  2.37887  2.77519  2.98518  4.58477  3.61503
          0.01511  4.59583  5.31817  0.61958  0.77255  0.48576  0.95510
     45   2.09191  4.60931  4.01305  3.93901  5.10427  0.53404  5.02503  4.54827  4.15406  4.26871  5.09766  3.92476  4.17606  4.36692  4.36757  2.88279  3.24178  3.83965  6.39843  5.28711     47 - -
          2.68618  4.42225  2.77519  2.73123  3.46354  2.40513  3.72494  3.29354  2.67741  2.69355  4.24690  2.90347  2.73739  3.18146  2.89801  2.37887  2.77519  2.98518  4.58477  3.61503
          0.01511  4.59583  5.31817  0.61958  0.77255  0.48576  0.95510
     46   1.62407  4.42870  3.69620  3.14594  3.63362  3.66408  4.04251  2.98408  3.09630  2.71183  3.60678  3.51101  3.04360  3.39253  3.43254  2.53580  2.97449  1.98891  5.08512  3.04891     48 - -
          2.68618  4.42225  2.77519  2.73123  3.46354  2.40513  3.72494  3.29354  2.67741  2.69355  4.24690  2.90347  2.73739  3.18146  2.89801  2.37887  2.77519  2.98518  4.58477  3.61503
          0.01511  4.59583  5.31817  0.61958  0.77255  0.48576  0.95510
     47   3.10703  4.50278  4.70852  4.13234  2.57628  4.24579  3.06948  2.21174  3.97337  0.95797  3.25407  4.26583  4.55827  4.12298  4.07898  3.55524  3.33314  2.61063  4.86051  3.55572     49 - -
          2.68618  4.42225  2.77519  2.73123  3.46354  2.40513  3.72494  3.29354  2.67741  2.69355  4.24690  2.90347  2.73739  3.18146  2.89801  2.37887  2.77519  2.98518  4.58477  3.61503
          0.01511  4.59583  5.31817  0.61958  0.77255  0.48576  0.95510
     48   3.66507  5.69288  4.28490  3.38054  5.31632  4.17983  3.94010  4.57352  1.32271  3.89795  4.79580  3.69355  4.49863  3.06664  0.86559  3.63682  3.76257  4.26945  5.83547  4.77684     50 - -
          2.68618  4.42225  2.77519  2.73123  3.46354  2.40513  3.72494  3.29354  2.67741  2.69355  4.24690  2.90347  2.73739  3.18146  2.89801  2.37887  2.77519  2.98518  4.58477  3.61503
          0.01511  4.59583  5.31817  0.61958  0.77255  0.48576  0.95510
     49   2.41716  5.25232  2.27213  2.44787  4.57677  3.51690  2.75100  4.04996  2.53427  3.55622  4.31882  2.99737  3.94613  2.48338  3.02936  1.70636  3.03908  3.63693  5.71135  4.30715     51 - -
          2.68618  4.42225  2.77519  2.73123  3.46354  2.40513  3.72494  3.29354  2.67741  2.69355  4.24690  2.90347  2.73739  3.18146  2.89801  2.37887  2.77519  2.98518  4.58477  3.61503
          0.01511  4.59583  5.31817  0.61958  0.77255  0.48576  0.95510
     50   2.23503  4.21025  4.26501  3.67706  2.37980  3.85975  4.14986  2.64232  3.54448  1.90901  3.31474  3.85963  4.22703  3.75576  3.02569  3.14981  2.98205  2.19874  4.78998  2.25974     52 - -
          2.68618  4.42225  2.77519  2.73123  3.46354  2.40513  3.72494  3.29354  2.67741  2.69355  4.24690  2.90347  2.73739  3.18146  2.89801  2.37887  2.77519  2.98518  4.58477  3.61503
          0.07788  4.59583  2.73602  0.61958  0.77255  0.48576  0.95510
     51   2.40032  3.04390  4.52129  3.92193  2.32383  3.90095  4.23354  2.21222  3.75018  1.70577  3.24683  4.00043  4.26437  3.91700  3.82833  3.20674  2.33942  2.31874  4.78377  3.60406     53 - -
          2.68618  4.42225  2.77519  2.73123  3.46354  2.40513  3.72494  3.29354  2.67741  2.69355  4.24690  2.90347  2.73739  3.18146  2.89801  2.37887  2.77519  2.98518  4.58477  3.61503
          0.01608  4.53403  5.25638  0.61958  0.77255  0.42430  1.06198
     52   2.17402  4.56259  3.45355  2.54967  3.72023  3.66786  3.90632  2.34280  2.31907  2.29570  3.66054  3.33727  4.05080  3.17728  3.24547  2.51621  2.96370  2.49154  5.13176  3.87631     54 - -
          2.68618  4.42225  2.77519  2.73123  3.46354  2.40513  3.72494  3.29354  2.67741  2.69355  4.24690  2.90347  2.73739  3.18146  2.89801  2.37887  2.77519  2.98518  4.58477  3.61503
          0.23052  4.59583  1.63073  0.61958  0.77255  0.48576  0.95510
     53   2.70247  5.11481  2.98087  2.42505  4.43642  2.83173  3.65363  3.89191  2.11107  2.96006  4.16724  2.53232  3.86999  2.43052  2.30018  2.39939  2.93029  3.49402  5.55533  4.18033     55 - -
          2.68618  4.42225  2.77519  2.73123  3.46354  2.40513  3.72494  3.29354  2.67741  2.69355  4.24690  2.90347  2.73739  3.18146  2.89801  2.37887  2.77519  2.98518  4.58477  3.61503
          0.01871  4.38401  5.10636  0.61958  0.77255  0.46577  0.98792
     54   2.44952  5.19315  2.56844  2.20077  4.52677  3.48724  3.67607  4.00372  2.07576  3.49275  4.23743  2.95938  3.88165  2.22165  2.57865  2.67999  2.55800  3.11218  5.63190  4.22932     56 - -
          2.68618  4.42225  2.77519  2.73123  3.46354  2.40513  3.72494  3.29354  2.67741  2.69355  4.24690  2.90347  2.73739  3.18146  2.89801  2.37887  2.77519  2.98518  4.58477  3.61503
          0.01616  4.52918  5.25152  0.61958  0.77255  0.60031  0.79550
     55   2.36393  4.60661  2.84418  2.52891  3.77503  2.94312  3.84598  2.66599  2.75856  2.32621  3.69920  3.25034  4.00063  3.08630  2.71648  2.84101  2.93573  2.55483  3.60057  3.89235     57 - -
          2.68618  4.42225  2.77519  2.73123  3.46354  2.40513  3.72494  3.29354  2.67741  2.69355  4.24690  2.90347  2.73739  3.18146  2.89801  2.37887  2.77519  2.98518  4.58477  3.61503
          0.01616  4.52918  5.25152  0.61958  0.77255  0.60031  0.79550
     56   2.70775  4.73160  2.47192  2.67378  3.09460  3.58188  3.79877  2.76550  2.20481  2.96911  3.81629  3.16672  3.96929  2.99701  3.09432  2.07569  2.93931  3.03812  3.59725  3.96161     58 - -
          2.68618  4.42225  2.77519  2.73123  3.46354  2.40513  3.72494  3.29354  2.67741  2.69355  4.24690  2.90347  2.73739  3.18146  2.89801  2.37887  2.77519  2.98518  4.58477  3.61503
          0.01616  4.52918  5.25152  0.61958  0.77255  0.60031  0.79550
     57   2.40362  5.16620  2.57931  2.08256  4.48945  3.48976  3.68010  3.21280  2.02656  3.46178  4.21302  2.56980  3.88370  2.78426  2.59869  2.68254  2.94106  3.09212  5.61179  4.21486     59 - -
          2.68618  4.42225  2.77519  2.73123  3.46354  2.40513  3.72494  3.29354  2.67741  2.69355  4.24690  2.90347  2.73739  3.18146  2.89801  2.37887  2.77519  2.98518  4.58477  3.61503
          0.01616  4.52918  5.25152  0.61958  0.77255  0.42027  1.06964
     58   2.51930  5.64769  1.40951  1.50274  4.97479  3.52578  3.96293  4.48517  2.87943  3.96420  4.76031  2.98862  4.08117  3.10163  3.44178  2.40696  3.35206  4.04094  6.11210  4.63411     60 - -
          2.68654  4.42088  2.77475  2.73114  3.46327  2.40471  3.72444  3.29334  2.67777  2.69318  4.24726  2.90347  2.73776  3.18182  2.89799  2.37923  2.77556  2.98515  4.58513  3.61466
          0.85068  1.32833  1.17779  1.51675  0.24772  0.48576  0.95510
     59   2.80196  5.12313  2.91109  2.09110  4.47097  3.48428  3.68959  3.88562  1.56631  3.41449  4.22100  2.99032  3.91666  2.81933  2.70218  2.78550  2.25551  3.51717  5.56961  4.23602     67 - -
          2.68618  4.42225  2.77519  2.73123  3.46354  2.40513  3.72494  3.29354  2.67741  2.69355  4.24690  2.90347  2.73739  3.18146  2.89801  2.37887  2.77519  2.98518  4.58477  3.61503
          0.02175  4.23477  4.95712  0.61958  0.77255  0.93712  0.49718
     60   2.76847  5.28483  2.20356  1.96676  4.60581  3.38050  3.68548  4.09512  2.11569  3.58014  4.34800  2.39840  3.85426  2.80415  3.00947  2.11076  3.01352  3.66563  5.72333  4.29115     68 - -
          2.68618  4.42225  2.77519  2.73123  3.46354  2.40513  3.72494  3.29354  2.67741  2.69355  4.24690  2.90347  2.73739  3.18146  2.89801  2.37887  2.77519  2.98518  4.58477  3.61503
          0.02175  4.23477  4.95712  0.61958  0.77255  0.28105  1.40646
     61   2.78374  5.25740  3.01746  1.68740  4.60417  3.54130  3.71593  4.07464  1.97679  3.55271  4.30317  3.01258  3.93679  2.46532  2.48455  2.43498  2.65449  3.65016  5.67911  4.29044     69 - -
          2.68618  4.42225  2.77519  2.73123  3.46354  2.40513  3.72494  3.29354  2.67741  2.69355  4.24690  2.90347  2.73739  3.18146  2.89801  2.37887  2.77519  2.98518  4.58477  3.61503
          0.01511  4.59583  5.31817  0.61958  0.77255  0.48576  0.95510
     62   2.45130  4.95595  3.11678  2.36474  4.20362  2.40321  3.75998  3.62394  2.08042  2.80934  4.02726  3.08327  3.94846  2.90525  3.01019  2.21439  2.96527  3.29388  3.61490  4.11534     70 - -
          2.68618  4.42225  2.77519  2.73123  3.46354  2.40513  3.72494  3.29354  2.67741  2.69355  4.24690  2.90347  2.73739  3.18146  2.89801  2.37887  2.77519  2.98518  4.58477  3.61503
          0.01511  4.59583  5.31817  0.61958  0.77255  0.48576  0.95510
     63   2.73732  4.86440  3.18584  2.32009  3.28624  3.58319  3.78703  2.92768  2.00160  2.26722  3.94076  2.67243  3.97119  2.95399  2.62451  2.79251  2.96772  3.18590  5.37766  4.06142     71 - -
          2.68618  4.42225  2.77519  2.73123  3.46354  2.40513  3.72494  3.29354  2.67741  2.69355  4.24690  2.90347  2.73739  3.18146  2.89801  2.37887  2.77519  2.98518  4.58477  3.61503
          0.07788  4.59583  2.73602  0.61958  0.77255  0.48576  0.95510
     64   2.39438  3.14766  2.99098  3.24875  3.45917  3.75476  4.03965  2.21045  3.17890  2.52740  3.44216  3.58916  4.13328  3.45643  2.85737  3.01937  2.95617  1.73448  4.94205  3.72749     72 - -
          2.68618  4.42225  2.77519  2.73123  3.46354  2.40513  3.72494  3.29354  2.67741  2.69355  4.24690  2.90347  2.73739  3.18146  2.89801  2.37887  2.77519  2.98518  4.58477  3.61503
          0.01608  4.53403  5.25638  0.61958  0.77255  0.42430  1.06198
     65   2.47124  3.49174  2.44440  1.87130  4.53513  3.50917  3.70639  4.00907  2.03061  3.50589  4.25518  2.70182  3.90792  2.80996  2.94249  2.70881  2.61138  3.58916  5.65199  4.25080     73 - -
          2.68618  4.42225  2.77519  2.73123  3.46354  2.40513  3.72494  3.29354  2.67741  2.69355  4.24690  2.90347  2.73739  3.18146  2.89801  2.37887  2.77519  2.98518  4.58477  3.61503
          0.01511  4.59583  5.31817  0.61958  0.77255  0.48576  0.95510
     66   2.05076  2.78821  3.49640  2.57175  3.68553  3.67765  3.92456  2.58991  2.30800  2.74990  3.63311  3.36795  4.06155  3.21131  3.27533  2.91464  2.59829  2.49404  5.10737  3.85808     74 - -
          2.68618  4.42225  2.77519  2.73123  3.46354  2.40513  3.72494  3.29354  2.67741  2.69355  4.24690  2.90347  2.73739  3.18146  2.89801  2.37887  2.77519  2.98518  4.58477  3.61503
          0.01511  4.59583  5.31817  0.61958  0.77255  0.48576  0.95510
     67   2.87095  4.26073  4.62821  4.03638  2.38310  4.04768  4.37752  1.97390  3.87434  1.78424  3.31571  3.04035  4.39760  4.04452  3.96390  3.35655  3.10448  1.57052  4.91667  3.72907     75 - -
          2.68618  4.42225  2.77519  2.73123  3.46354  2.40513  3.72494  3.29354  2.67741  2.69355  4.24690  2.90347  2.73739  3.18146  2.89801  2.37887  2.77519  2.98518  4.58477  3.61503
          0.01511  4.59583  5.31817  0.61958  0.77255  0.48576  0.95510
     68   2.92215  4.68940  3.63568  3.32367  1.09750  2.29190  4.15222  3.43597  3.41865  3.09940  4.04311  2.66859  4.26186  3.68303  3.73824  3.10941  3.25530  3.17006  4.95514  3.44536     76 - -
          2.68618  4.42225  2.77519  2.73123  3.46354  2.40513  3.72494  3.29354  2.67741  2.69355  4.24690  2.90347  2.73739  3.18146  2.89801  2.37887  2.77519  2.98518  4.58477  3.61503
          0.01511  4.59583  5.31817  0.61958  0.77255  0.48576  0.95510
     69   2.06250  4.54922  3.86477  3.68831  4.96183  0.72160  4.80177  4.41388  3.85653  4.08667  4.88598  3.76252  2.74986  4.08952  4.14138  2.78143  3.12766  3.73012  6.27575  5.10411     77 - -
          2.68621  4.42228  2.77523  2.73127  3.46357  2.40496  3.72498  3.29357  2.67744  2.69358  4.24693  2.90350  2.73743  3.18150  2.89804  2.37871  2.77523  2.98522  4.58480  3.61506
          0.41963  1.96066  1.59977  0.22988  1.58293  0.48576  0.95510
     70   2.74240  5.25486  2.22531  2.09794  4.58639  2.82785  3.68321  4.07400  2.17737  3.55520  4.30690  2.46539  3.18014  2.79114  2.96516  2.31343  2.98079  3.63974  5.69209  4.26991     79 - -
          2.68618  4.42225  2.77519  2.73123  3.46354  2.40513  3.72494  3.29354  2.67741  2.69355  4.24690  2.90347  2.73739  3.18146  2.89801  2.37887  2.77519  2.98518  4.58477  3.61503
          0.01885  4.37637  5.09872  0.61958  0.77255  0.48259  0.96020
     71   2.75127  5.24818  2.56418  1.93940  4.58493  2.90038  3.69966  4.06641  2.20482  3.54817  4.29532  2.95585  2.47141  2.80293  2.38049  2.71124  2.98473  3.63521  5.68242  4.27307     80 - -
          2.68618  4.42225  2.77519  2.73123  3.46354  2.40513  3.72494  3.29354  2.67741  2.69355  4.24690  2.90347  2.73739  3.18146  2.89801  2.37887  2.77519  2.98518  4.58477  3.61503
          0.01633  4.51852  5.24087  0.61958  0.77255  0.41176  1.08615
     72   2.83138  5.24383  2.98127  2.02234  4.58289  3.55464  3.77057  4.03817  1.79872  3.54566  4.31825  3.04333  2.15761  2.88589  2.92967  2.80470  2.41342  3.63684  5.69595  4.31844     81 - -
          2.68618  4.42225  2.77519  2.73123  3.46354  2.40513  3.72494  3.29354  2.67741  2.69355  4.24690  2.90347  2.73739  3.18146  2.89801  2.37887  2.77519  2.98518  4.58477  3.61503
          0.01511  4.59583  5.31817  0.61958  0.77255  0.48576  0.95510
     73   2.47752  5.45028  2.06673  1.60781  4.78118  2.55601  3.83451  4.27826  2.65777  3.75586  4.51986  2.49261  3.99650  2.95227  3.18244  2.45364  3.16335  3.83835  5.89447  4.45255     82 - -
          2.68618  4.42225  2.77519  2.73123  3.46354  2.40513  3.72494  3.29354  2.67741  2.69355  4.24690  2.90347  2.73739  3.18146  2.89801  2.37887  2.77519  2.98518  4.58477  3.61503
          0.01511  4.59583  5.31817  0.61958  0.77255  0.48576  0.95510
     74   3.01872  5.59783  1.77804  1.38863  4.91456  3.52394  3.90030  4.42485  2.43604  3.89164  4.66906  2.51631  4.04475  3.02718  3.31254  2.40666  3.27412  3.97752  6.02742  4.56050     83 - -
          2.68618  4.42225  2.77519  2.73123  3.46354  2.40513  3.72494  3.29354  2.67741  2.69355  4.24690  2.90347  2.73739  3.18146  2.89801  2.37887  2.77519  2.98518  4.58477  3.61503
          0.01511  4.59583  5.31817  0.61958  0.77255  0.48576  0.95510
     75   1.88583  5.16019  2.97093  1.82080  4.49807  2.66157  3.76856  3.95396  2.27182  3.48425  4.25735  3.02885  3.94710  2.88765  3.01429  2.76159  2.56878  3.55762  5.65750  4.27428     84 - -
          2.68618  4.42225  2.77519  2.73123  3.46354  2.40513  3.72494  3.29354  2.67741  2.69355  4.24690  2.90347  2.73739  3.18146  2.89801  2.37887  2.77519  2.98518  4.58477  3.61503
          0.01511  4.59583  5.31817  0.61958  0.77255  0.48576  0.95510
     76   2.79478  5.26967  2.89287  1.79065  4.60131  2.92884  3.17116  4.07914  2.51899  3.57464  4.33053  2.59960  3.05567  2.86071  3.01590  1.90349  3.03268  3.65670  5.72139  4.31216     85 - -
          2.68618  4.42225  2.77519  2.73123  3.46354  2.40513  3.72494  3.29354  2.67741  2.69355  4.24690  2.90347  2.73739  3.18146  2.89801  2.37887  2.77519  2.98518  4.58477  3.61503
          0.01511  4.59583  5.31817  0.61958  0.77255  0.48576  0.95510
     77   2.73107  5.20070  2.59444  2.09428  4.52849  2.96121  3.03510  3.23797  2.23148  3.49861  4.24632  2.98201  2.89569  2.80178  2.93241  2.38983  2.62542  3.58210  5.64378  4.24290     86 - -
          2.68618  4.42225  2.77519  2.73123  3.46354  2.40513  3.72494  3.29354  2.67741  2.69355  4.24690  2.90347  2.73739  3.18146  2.89801  2.37887  2.77519  2.98518  4.58477  3.61503
          0.01511  4.59583  5.31817  0.61958  0.77255  0.48576  0.95510
     78   2.72922  4.92560  3.12898  2.28973  3.30616  3.56030  3.13948  3.57867  2.56588  2.76288  3.99688  2.68960  3.95060  2.64714  3.02846  1.90636  2.96058  2.81496  5.42835  4.09393     87 - -
          2.68618  4.42225  2.77519  2.73123  3.46354  2.40513  3.72494  3.29354  2.67741  2.69355  4.24690  2.90347  2.73739  3.18146  2.89801  2.37887  2.77519  2.98518  4.58477  3.61503
          0.01511  4.59583  5.31817  0.61958  0.77255  0.48576  0.95510
     79   1.82072  4.67681  3.37687  2.83232  3.96035  3.58438  3.92227  3.31795  2.39570  3.00696  3.86499  3.28693  2.44627  3.14121  3.20936  2.84111  2.57105  2.23852  5.32226  4.04597     88 - -
          2.68618  4.42225  2.77519  2.73123  3.46354  2.40513  3.72494  3.29354  2.67741  2.69355  4.24690  2.90347  2.73739  3.18146  2.89801  2.37887  2.77519  2.98518  4.58477  3.61503
          0.01511  4.59583  5.31817  0.61958  0.77255  0.48576  0.95510
     80   2.63980  4.58685  3.85379  3.75749  5.06833  0.69410  4.90424  4.59669  4.00111  4.25727  5.05347  3.81126  4.12517  4.21456  4.26040  1.74517  3.18566  3.84520  6.37077  5.20235     89 - -
          2.68618  4.42225  2.77519  2.73123  3.46354  2.40513  3.72494  3.29354  2.67741  2.69355  4.24690  2.90347  2.73739  3.18146  2.89801  2.37887  2.77519  2.98518  4.58477  3.61503
          0.01511  4.59583  5.31817  0.61958  0.77255  0.48576  0.95510
     81   2.44191  3.39937  3.48925  2.92458  3.68168  3.67388  3.91809  3.04761  2.24682  2.50183  2.92503  2.80466  4.05685  3.20447  3.27096  2.28677  2.95970  2.31225  5.10213  3.85251     90 - -
          2.68618  4.42225  2.77519  2.73123  3.46354  2.40513  3.72494  3.29354  2.67741  2.69355  4.24690  2.90347  2.73739  3.18146  2.89801  2.37887  2.77519  2.98518  4.58477  3.61503
          0.01511  4.59583  5.31817  0.61958  0.77255  0.48576  0.95510
     82   2.98844  4.34225  4.87430  4.27982  2.63619  4.19471  4.51097  1.92211  4.09779  1.69425  3.27559  4.32287  4.52181  4.22339  4.13616  3.51420  3.21995  1.39668  4.96033  2.91717     91 - -
          2.68618  4.42225  2.77519  2.73123  3.46354  2.40513  3.72494  3.29354  2.67741  2.69355  4.24690  2.90347  2.73739  3.18146  2.89801  2.37887  2.77519  2.98518  4.58477  3.61503
          0.01511  4.59583  5.31817  0.61958  0.77255  0.48576  0.95510
     83   2.24271  4.78318  3.24519  2.70263  4.05402  3.56574  3.85007  3.44976  2.69327  3.09341  3.93044  2.66879  3.98653  2.65228  3.13354  2.06678  2.55124  2.12048  5.37514  4.07261     92 - -
          2.68618  4.42225  2.77519  2.73123  3.46354  2.40513  3.72494  3.29354  2.67741  2.69355  4.24690  2.90347  2.73739  3.18146  2.89801  2.37887  2.77519  2.98518  4.58477  3.61503
          0.01511  4.59583  5.31817  0.61958  0.77255  0.48576  0.95510
     84   3.26291  4.57308  5.19270  4.60510  1.79465  4.53444  4.88207  1.76683  4.43725  1.71696  2.57969  4.67707  4.79737  4.51218  4.45806  3.87137  3.49078  1.60858  5.23365  4.11656     93 - -
          2.68618  4.42225  2.77519  2.73123  3.46354  2.40513  3.72494  3.29354  2.67741  2.69355  4.24690  2.90347  2.73739  3.18146  2.89801  2.37887  2.77519  2.98518  4.58477  3.61503
          0.01511  4.59583  5.31817  0.61958  0.77255  0.48576  0.95510
     85   2.72573  4.36990  3.76029  3.19153  2.85836  2.72431  4.02197  2.85600  3.12977  2.26440  2.82602  3.54952  4.12076  3.41395  3.44311  1.96126  2.30222  2.64115  4.97261  3.75261     94 - -
          2.68618  4.42225  2.77519  2.73123  3.46354  2.40513  3.72494  3.29354  2.67741  2.69355  4.24690  2.90347  2.73739  3.18146  2.89801  2.37887  2.77519  2.98518  4.58477  3.61503
          0.01511  4.59583  5.31817  0.61958  0.77255  0.48576  0.95510
     86   3.36953  6.06851  0.78219  2.01743  5.33420  3.54799  4.13180  4.89522  3.20362  4.34512  5.21019  2.99000  4.19964  2.48124  3.84338  3.21618  3.66625  4.43320  6.49013  4.92412     95 - -
          2.68618  4.42225  2.77519  2.73123  3.46354  2.40513  3.72494  3.29354  2.67741  2.69355  4.24690  2.90347  2.73739  3.18146  2.89801  2.37887  2.77519  2.98518  4.58477  3.61503
          0.01511  4.59583  5.31817  0.61958  0.77255  0.48576  0.95510
     87   0.86365  4.59885  4.24110  3.84704  3.93509  3.72679  4.66293  2.95870  3.73139  1.85064  3.89188  4.00319  4.35149  4.05133  3.96807  3.15804  3.27656  2.78271  5.58117  4.35969     96 - -
          2.68618  4.42225  2.77519  2.73123  3.46354  2.40513  3.72494  3.29354  2.67741  2.69355  4.24690  2.90347  2.73739  3.18146  2.89801  2.37887  2.77519  2.98518  4.58477  3.61503
          0.01511  4.59583  5.31817  0.61958  0.77255  0.48576  0.95510
     88   2.75927  4.91943  3.18706  2.62232  4.15679  3.59092  3.78224  2.97327  2.14714  3.17260  3.99495  2.67470  3.09515  2.93940  2.12828  2.80290  2.98794  2.27255  5.42055  4.10209     97 - -
          2.68618  4.42225  2.77519  2.73123  3.46354  2.40513  3.72494  3.29354  2.67741  2.69355  4.24690  2.90347  2.73739  3.18146  2.89801  2.37887  2.77519  2.98518  4.58477  3.61503
          0.01511  4.59583  5.31817  0.61958  0.77255  0.48576  0.95510
     89   3.25746  4.63154  4.89082  4.33346  3.42467  4.45521  4.82060  1.49477  4.17433  1.04104  3.28075  4.51627  3.12186  4.34841  4.29585  3.79199  3.49534  2.37133  5.28649  4.15653     98 - -
          2.68618  4.42225  2.77519  2.73123  3.46354  2.40513  3.72494  3.29354  2.67741  2.69355  4.24690  2.90347  2.73739  3.18146  2.89801  2.37887  2.77519  2.98518  4.58477  3.61503
          0.01511  4.59583  5.31817  0.61958  0.77255  0.48576  0.95510
     90   3.76687  5.02280  5.56309  5.00150  2.46091  5.06815  5.27424  2.49744  4.86058  0.61134  3.11241  5.17090  5.17693  4.80506  4.85884  4.44172  3.97942  2.21406  5.38415  4.25413     99 - -
          2.68618  4.42225  2.77519  2.73123  3.46354  2.40513  3.72494  3.29354  2.67741  2.69355  4.24690  2.90347  2.73739  3.18146  2.89801  2.37887  2.77519  2.98518  4.58477  3.61503
          0.01511  4.59583  5.31817  0.61958  0.77255  0.48576  0.95510
     91   1.77314  4.29189  4.15341  3.59215  2.19829  3.81638  4.18564  2.72120  3.48665  1.75813  3.41029  3.81586  4.22581  3.72245  3.69624  2.56682  3.01930  2.53386  4.90378  3.67887    100 - -
          2.68618  4.42225  2.77519  2.73123  3.46354  2.40513  3.72494  3.29354  2.67741  2.69355  4.24690  2.90347  2.73739  3.18146  2.89801  2.37887  2.77519  2.98518  4.58477  3.61503
          0.01511  4.59583  5.31817  0.61958  0.77255  0.48576  0.95510
     92   2.91206  4.28276  4.78024  4.17789  2.09080  4.08573  4.37949  2.18063  3.98802  1.90708  2.41245  4.21196  4.42236  4.10895  4.02049  3.39895  3.14157  2.10208  4.83566  2.14045    101 - -
          2.68618  4.42225  2.77519  2.73123  3.46354  2.40513  3.72494  3.29354  2.67741  2.69355  4.24690  2.90347  2.73739  3.18146  2.89801  2.37887  2.77519  2.98518  4.58477  3.61503
          0.01511  4.59583  5.31817  0.61958  0.77255  0.48576  0.95510
     93   3.97548  5.54739  4.65826  4.62989  5.48142  4.19805  5.58840  5.29105  4.76348  4.79721  5.91074  4.84558  0.16344  5.12132  4.87330  4.17618  4.47527  4.83771  6.40038  5.62708    102 - -
          2.68618  4.42225  2.77519  2.73123  3.46354  2.40513  3.72494  3.29354  2.67741  2.69355  4.24690  2.90347  2.73739  3.18146  2.89801  2.37887  2.77519  2.98518  4.58477  3.61503
          0.01511  4.59583  5.31817  0.61958  0.77255  0.48576  0.95510
     94   2.34444  4.59677  4.84679  4.50410  4.16548  4.07440  5.24522  2.25712  4.41077  2.81374  4.00681  4.50989  4.68882  4.69065  4.58335  3.53553  3.45390  0.63323  5.97604  4.76159    103 - -
          2.68618  4.42225  2.77519  2.73123  3.46354  2.40513  3.72494  3.29354  2.67741  2.69355  4.24690  2.90347  2.73739  3.18146  2.89801  2.37887  2.77519  2.98518  4.58477  3.61503
          0.01511  4.59583  5.31817  0.61958  0.77255  0.48576  0.95510
     95   2.45268  5.14133  3.14939  2.60040  4.51100  3.58433  3.78330  3.94599  2.44320  3.47221  4.25884  3.11375  3.02917  2.48616  1.49430  2.46327  3.05973  3.56330  5.63242  4.29266    104 - -
          2.68630  4.42237  2.77532  2.73135  3.46366  2.40525  3.72507  3.29201  2.67723  2.69367  4.24702  2.90359  2.73720  3.18158  2.89813  2.37877  2.77532  2.98530  4.58489  3.61515
          0.09364  2.47119  5.31817  1.43876  0.27079  0.48576  0.95510
     96   2.71071  2.96057  2.62507  2.66218  4.30596  3.50118  3.87075  3.73063  2.68354  3.33046  4.13618  2.67660  3.96686  3.02364  3.14347  1.67193  2.20211  3.36372  5.56223  4.23009    111 - -
          2.68618  4.42225  2.77519  2.73123  3.46354  2.40513  3.72494  3.29354  2.67741  2.69355  4.24690  2.90347  2.73739  3.18146  2.89801  2.37887  2.77519  2.98518  4.58477  3.61503
          0.01511  4.59583  5.31817  0.61958  0.77255  0.48576  0.95510
     97   2.72927  4.24695  4.05333  2.62429  2.38042  3.80779  4.09996  2.38431  3.37308  2.04549  3.35813  3.73309  3.22407  3.61471  3.59802  3.08500  2.53432  2.24201  4.85348  2.96369    112 - -
          2.68618  4.42225  2.77519  2.73123  3.46354  2.40513  3.72494  3.29354  2.67741  2.69355  4.24690  2.90347  2.73739  3.18146  2.89801  2.37887  2.77519  2.98518  4.58477  3.61503
          0.01511  4.59583  5.31817  0.61958  0.77255  0.48576  0.95510
     98   2.74651  5.23393  2.12360  2.18319  4.56860  3.50954  3.70552  4.04753  2.26971  3.53371  4.27858  2.98013  2.88043  2.47241  2.60157  2.71145  2.97828  3.61926  5.67088  2.87362    113 - -
          2.68618  4.42225  2.77519  2.73123  3.46354  2.40513  3.72494  3.29354  2.67741  2.69355  4.24690  2.90347  2.73739  3.18146  2.89801  2.37887  2.77519  2.98518  4.58477  3.61503
          0.01511  4.59583  5.31817  0.61958  0.77255  0.48576  0.95510
     99   3.04592  5.36547  2.88095  1.91220  4.79323  1.20243  3.97680  4.24779  2.70690  3.76755  4.58630  3.14987  4.12199  3.12359  2.53309  3.02084  3.31480  3.84922  5.91181  4.55497    114 - -
          2.68618  4.42225  2.77519  2.73123  3.46354  2.40513  3.72494  3.29354  2.67741  2.69355  4.24690  2.90347  2.73739  3.18146  2.89801  2.37887  2.77519  2.98518  4.58477  3.61503
          0.09466  4.59583  2.52292  0.61958  0.77255  0.48576  0.95510
    100   2.73915  4.22009  4.21051  3.63338  2.50052  2.52448  4.17776  2.56365  3.51554  2.12459  3.33720  3.83817  4.21970  3.73942  3.70007  3.13359  2.53132  1.61458  4.86214  3.66459    115 - -
          2.68618  4.42225  2.77519  2.73123  3.46354  2.40513  3.72494  3.29354  2.67741  2.69355  4.24690  2.90347  2.73739  3.18146  2.89801  2.37887  2.77519  2.98518  4.58477  3.61503
          0.01635  4.51752  5.23986  0.61958  0.77255  0.41097  1.08769
    101   2.49845  4.56253  4.70235  4.18191  1.38290  4.24089  4.07332  2.92910  4.02470  1.94773  3.58823  4.19314  4.58308  4.13957  4.11019  3.55582  3.41134  2.79627  4.38634  1.79282    116 - -
          2.68618  4.42225  2.77519  2.73123  3.46354  2.40513  3.72494  3.29354  2.67741  2.69355  4.24690  2.90347  2.73739  3.18146  2.89801  2.37887  2.77519  2.98518  4.58477  3.61503
          0.01511  4.59583  5.31817  0.61958  0.77255  0.48576  0.95510
    102   1.48962  4.36414  3.99430  3.44635  3.62396  3.71241  4.21913  2.39247  3.37239  2.67037  3.59781  3.71886  4.18261  3.64194  3.65050  2.49278  2.50181  1.95859  5.11809  3.90978    117 - -
          2.68618  4.42225  2.77519  2.73123  3.46354  2.40513  3.72494  3.29354  2.67741  2.69355  4.24690  2.90347  2.73739  3.18146  2.89801  2.37887  2.77519  2.98518  4.58477  3.61503
          0.01511  4.59583  5.31817  0.61958  0.77255  0.48576  0.95510
    103   3.45710  4.89095  4.53309  4.04486  2.54107  4.36813  3.89277  3.39894  3.84655  2.38763  4.00247  4.11835  4.70634  2.72179  4.01816  3.67622  3.67931  3.23734  1.79689  1.23345    118 - -
          2.68618  4.42225  2.77519  2.73123  3.46354  2.40513  3.72494  3.29354  2.67741  2.69355  4.24690  2.90347  2.73739  3.18146  2.89801  2.37887  2.77519  2.98518  4.58477  3.61503
          0.01511  4.59583  5.31817  0.61958  0.77255  0.48576  0.95510
    104   2.17746  4.59471  5.18122  4.67764  3.95918  4.66864  5.30333  1.36688  4.58196  2.57655  3.77394  4.81898  5.00691  4.82596  4.74694  4.05339  3.56327  0.98358  5.82117  4.60886    119 - -
          2.68618  4.42225  2.77519  2.73123  3.46354  2.40513  3.72494  3.29354  2.67741  2.69355  4.24690  2.90347  2.73739  3.18146  2.89801  2.37887  2.77519  2.98518  4.58477  3.61503
          0.01511  4.59583  5.31817  0.61958  0.77255  0.48576  0.95510
    105   2.91661  4.65790  4.15427  3.76506  3.98263  3.74121  4.61601  3.01576  3.59087  2.22860  3.97258  3.96196  4.36040  3.97840  3.83512  3.17806  0.79201  2.83187  5.60257  4.35144    120 - -
          2.68618  4.42225  2.77519  2.73123  3.46354  2.40513  3.72494  3.29354  2.67741  2.69355  4.24690  2.90347  2.73739  3.18146  2.89801  2.37887  2.77519  2.98518  4.58477  3.61503
          0.01511  4.59583  5.31817  0.61958  0.77255  0.48576  0.95510
    106   2.67325  2.61083  3.54019  3.01220  4.09071  3.50507  4.06845  3.47171  2.44026  3.14845  4.00028  3.39958  4.03425  3.30039  3.33525  1.62978  1.87124  3.14410  5.44981  4.19094    121 - -
          2.68618  4.42225  2.77519  2.73123  3.46354  2.40513  3.72494  3.29354  2.67741  2.69355  4.24690  2.90347  2.73739  3.18146  2.89801  2.37887  2.77519  2.98518  4.58477  3.61503
          0.09069  4.59583  2.56911  0.61958  0.77255  0.48576  0.95510
    107   2.90262  5.28323  2.87655  2.14985  4.62563  3.54836  3.81484  4.07760  2.53131  3.59128  4.38581  2.48843  1.55300  2.94397  2.49816  2.87212  3.14388  3.68709  5.74480  4.37400    122 - -
          2.68618  4.42225  2.77519  2.73123  3.46354  2.40513  3.72494  3.29354  2.67741  2.69355  4.24690  2.90347  2.73739  3.18146  2.89801  2.37887  2.77519  2.98518  4.58477  3.61503
          0.01629  4.52142  5.24377  0.61958  0.77255  0.61236  0.78103
    108   2.76686  4.28423  4.06575  2.78170  3.31543  3.84406  4.11858  2.34005  3.38100  1.93965  2.74960  3.75678  4.20821  3.62946  3.60925  3.12286  2.99801  2.49166  4.85706  1.85828    123 - -
          2.68618  4.42225  2.77519  2.73123  3.46354  2.40513  3.72494  3.29354  2.67741  2.69355  4.24690  2.90347  2.73739  3.18146  2.89801  2.37887  2.77519  2.98518  4.58477  3.61503
          0.01629  4.52142  5.24377  0.61958  0.77255  0.61236  0.78103
    109   3.01026  4.52022  4.23879  3.68606  3.45004  4.08817  4.39048  2.53291  3.50654  1.36788  3.36186  3.98561  4.43847  2.56111  3.73731  3.39308  3.24710  1.55223  5.14157  3.95615    124 - -
          2.68618  4.42225  2.77519  2.73123  3.46354  2.40513  3.72494  3.29354  2.67741  2.69355  4.24690  2.90347  2.73739  3.18146  2.89801  2.37887  2.77519  2.98518  4.58477  3.61503
          0.01629  4.52142  5.24377  0.61958  0.77255  0.61236  0.78103
    110   3.74765  4.97711  5.58162  5.04840  3.40126  5.14127  5.50853  1.42511  4.89249  0.77370  3.16468  5.26348  5.24017  4.90810  4.92622  4.54996  3.97185  2.34340  5.60310  4.56711    125 - -
          2.68618  4.42225  2.77519  2.73123  3.46354  2.40513  3.72494  3.29354  2.67741  2.69355  4.24690  2.90347  2.73739  3.18146  2.89801  2.37887  2.77519  2.98518  4.58477  3.61503
          0.01629  4.52142  5.24377  0.61958  0.77255  0.61236  0.78103
    111   2.72191  5.20812  2.54055  1.99431  4.54157  2.69348  3.68221  3.22418  2.19401  3.50783  4.25317  2.39428  3.88492  2.78386  2.58106  2.68709  2.95398  3.59276  5.64637  4.24072    126 - -
          2.68618  4.42225  2.77519  2.73123  3.46354  2.40513  3.72494  3.29354  2.67741  2.69355  4.24690  2.90347  2.73739  3.18146  2.89801  2.37887  2.77519  2.98518  4.58477  3.61503
          0.01629  4.52142  5.24377  0.61958  0.77255  0.61236  0.78103
    112   3.11902  5.34112  3.52374  2.86237  4.75093  3.81118  2.87931  4.12494  1.91550  3.58423  4.41409  3.31167  4.17210  2.92403  1.17162  3.10742  2.57923  3.78113  5.65979  4.43391    127 - -
          2.68618  4.42225  2.77519  2.73123  3.46354  2.40513  3.72494  3.29354  2.67741  2.69355  4.24690  2.90347  2.73739  3.18146  2.89801  2.37887  2.77519  2.98518  4.58477  3.61503
          0.01629  4.52142  5.24377  0.61958  0.77255  0.61236  0.78103
    113   2.07044  4.40459  4.70459  4.12148  1.83426  4.18953  4.49844  2.12113  3.97309  1.50386  3.22147  4.25560  4.51198  4.12418  4.07431  3.50385  3.24837  2.37451  4.98771  3.80124    128 - -
          2.68618  4.42225  2.77519  2.73123  3.46354  2.40513  3.72494  3.29354  2.67741  2.69355  4.24690  2.90347  2.73739  3.18146  2.89801  2.37887  2.77519  2.98518  4.58477  3.61503
          0.01629  4.52142  5.24377  0.61958  0.77255  0.61236  0.78103
    114   2.44867  5.18479  3.03288  2.02612  4.51551  3.52869  3.69573  3.97292  1.98749  3.47179  4.23419  3.00768  3.91934  2.48555  2.22438  2.73327  2.98444  3.56894  5.61427  2.93058    129 - -
          2.68618  4.42225  2.77519  2.73123  3.46354  2.40513  3.72494  3.29354  2.67741  2.69355  4.24690  2.90347  2.73739  3.18146  2.89801  2.37887  2.77519  2.98518  4.58477  3.61503
          0.01629  4.52142  5.24377  0.61958  0.77255  0.61236  0.78103
    115   2.75780  5.26398  2.53703  1.87803  4.60435  3.48901  3.70165  4.08822  2.20524  3.56460  4.30997  2.52937  3.90261  2.80407  2.13556  2.36985  2.99116  3.65292  5.69442  4.28311    130 - -
          2.68618  4.42225  2.77519  2.73123  3.46354  2.40513  3.72494  3.29354  2.67741  2.69355  4.24690  2.90347  2.73739  3.18146  2.89801  2.37887  2.77519  2.98518  4.58477  3.61503
          0.08857  4.52142  2.60527  0.61958  0.77255  0.61236  0.78103
    116   2.68911  4.57754  2.27020  2.46749  3.74060  3.60374  3.83660  2.60258  2.75547  2.45821  3.66871  3.24201  3.98872  3.08159  3.16487  2.83237  2.92100  2.31117  5.13784  3.01758    131 - -
          2.68618  4.42225  2.77519  2.73123  3.46354  2.40513  3.72494  3.29354  2.67741  2.69355  4.24690  2.90347  2.73739  3.18146  2.89801  2.37887  2.77519  2.98518  4.58477  3.61503
          0.01750  4.45035  5.17270  0.61958  0.77255  0.71277  0.67391
    117   2.56108  4.52608  4.83207  4.24429  2.47781  4.33920  4.63733  2.47024  4.09767  1.07636  2.10578  4.40258  4.61487  4.20864  4.18452  3.65770  3.37885  2.51148  5.05669  3.93306    132 - -
          2.68618  4.42225  2.77519  2.73123  3.46354  2.40513  3.72494  3.29354  2.67741  2.69355  4.24690  2.90347  2.73739  3.18146  2.89801  2.37887  2.77519  2.98518  4.58477  3.61503
          0.01750  4.45035  5.17270  0.61958  0.77255  0.71277  0.67391
    118   2.71955  5.17611  2.48947  1.73092  4.49699  2.88321  3.68200  3.96807  2.43886  2.93386  4.22868  2.94279  3.87776  2.79050  2.56945  2.38822  2.95366  3.55478  5.62424  4.22369    133 - -
          2.68618  4.42225  2.77519  2.73123  3.46354  2.40513  3.72494  3.29354  2.67741  2.69355  4.24690  2.90347  2.73739  3.18146  2.89801  2.37887  2.77519  2.98518  4.58477  3.61503
          0.01750  4.45035  5.17270  0.61958  0.77255  0.53475  0.88144
    119   1.89033  4.46838  3.54792  2.98286  3.62678  3.66277  3.93352  2.98101  2.91719  2.04528  2.97332  3.39615  4.05530  3.24240  2.76625  2.26789  2.94677  2.75068  5.06140  3.82231    134 - -
          2.68618  4.42225  2.77519  2.73123  3.46354  2.40513  3.72494  3.29354  2.67741  2.69355  4.24690  2.90347  2.73739  3.18146  2.89801  2.37887  2.77519  2.98518  4.58477  3.61503
          0.01629  4.52142  5.24377  0.61958  0.77255  0.61236  0.78103
    120   1.96482  4.33247  4.49731  3.92802  3.51653  4.09777  4.47837  1.75090  3.81239  2.12408  3.46093  4.12106  4.45803  4.03721  3.98933  3.40870  2.35457  1.64024  5.12371  3.92891    135 - -
          2.68618  4.42225  2.77519  2.73123  3.46354  2.40513  3.72494  3.29354  2.67741  2.69355  4.24690  2.90347  2.73739  3.18146  2.89801  2.37887  2.77519  2.98518  4.58477  3.61503
          0.01629  4.52142  5.24377  0.61958  0.77255  0.61236  0.78103
    121   2.66619  4.71630  3.22416  3.04277  4.84024  1.09274  4.37684  4.32926  3.33318  3.93466  4.73507  2.49458  4.02906  3.58808  3.74400  1.76468  3.12614  3.73036  6.10746  4.81415    136 - -
          2.68618  4.42225  2.77519  2.73123  3.46354  2.40513  3.72494  3.29354  2.67741  2.69355  4.24690  2.90347  2.73739  3.18146  2.89801  2.37887  2.77519  2.98518  4.58477  3.61503
          0.08950  4.52142  2.59379  0.61958  0.77255  0.61236  0.78103
    122   2.69445  5.11119  2.59671  2.06215  4.41815  3.47275  2.96035  3.87852  2.20240  2.91244  4.16293  2.55036  3.87038  2.78180  2.90827  2.67440  2.92619  2.63691  5.56611  4.17840    137 - -
          2.68618  4.42225  2.77519  2.73123  3.46354  2.40513  3.72494  3.29354  2.67741  2.69355  4.24690  2.90347  2.73739  3.18146  2.89801  2.37887  2.77519  2.98518  4.58477  3.61503
          0.01751  4.44944  5.17178  0.61958  0.77255  0.71395  0.67276
    123   2.69407  4.86893  3.09660  2.29185  4.10217  3.52416  3.72803  2.86517  2.32145  2.20947  3.94226  2.66171  3.91529  2.55695  2.97496  2.41796  2.92480  3.19784  5.37339  4.04615    138 - -
          2.68618  4.42225  2.77519  2.73123  3.46354  2.40513  3.72494  3.29354  2.67741  2.69355  4.24690  2.90347  2.73739  3.18146  2.89801  2.37887  2.77519  2.98518  4.58477  3.61503
          0.01751  4.44944  5.17178  0.61958  0.77255  0.53392  0.88262
    124   2.70834  4.94116  2.68538  2.14419  4.18725  3.52789  3.73313  2.64576  2.52698  2.71360  4.00959  2.40244  3.20635  2.87695  2.99499  2.73328  2.94000  3.27734  5.43710  3.22417    139 - -
          2.68618  4.42225  2.77519  2.73123  3.46354  2.40513  3.72494  3.29354  2.67741  2.69355  4.24690  2.90347  2.73739  3.18146  2.89801  2.37887  2.77519  2.98518  4.58477  3.61503
          0.01629  4.52142  5.24377  0.61958  0.77255  0.61236  0.78103
    125   2.70773  4.98975  2.47154  2.50034  2.91320  2.55466  3.72101  3.68603  2.50220  3.26176  4.05677  2.66078  3.20391  2.85474  2.56941  2.72004  2.94009  2.85755  5.47813  4.12319    140 - -
          2.68618  4.42225  2.77519  2.73123  3.46354  2.40513  3.72494  3.29354  2.67741  2.69355  4.24690  2.90347  2.73739  3.18146  2.89801  2.37887  2.77519  2.98518  4.58477  3.61503
          0.01629  4.52142  5.24377  0.61958  0.77255  0.61236  0.78103
    126   2.70022  4.35440  3.69547  3.12519  3.48162  3.04933  3.97398  2.49424  3.06649  2.13392  3.46165  3.49645  4.08620  2.92049  3.38847  2.28412  2.50508  2.33275  4.94564  2.93926    141 - -
          2.68618  4.42225  2.77519  2.73123  3.46354  2.40513  3.72494  3.29354  2.67741  2.69355  4.24690  2.90347  2.73739  3.18146  2.89801  2.37887  2.77519  2.98518  4.58477  3.61503
          0.08415  4.52142  2.66161  0.61958  0.77255  0.61236  0.78103
    127   2.78051  5.11298  3.10932  2.53258  4.42728  3.55639  3.70025  3.85783  1.92473  2.41479  4.17131  2.60517  3.94097  2.41810  2.23367  2.77264  2.66702  3.48902  5.54435  4.20665    142 - -
          2.68618  4.42225  2.77519  2.73123  3.46354  2.40513  3.72494  3.29354  2.67741  2.69355  4.24690  2.90347  2.73739  3.18146  2.89801  2.37887  2.77519  2.98518  4.58477  3.61503
          0.01742  4.45469  5.17704  0.61958  0.77255  0.70711  0.67937
    128   2.69350  4.86181  3.08631  1.84252  4.08854  2.86865  3.73488  3.50224  2.54534  2.68066  3.93782  2.60773  3.91679  2.89383  3.00349  2.73595  2.92583  2.75012  5.36943  3.19615    143 - -
          2.68618  4.42225  2.77519  2.73123  3.46354  2.40513  3.72494  3.29354  2.67741  2.69355  4.24690  2.90347  2.73739  3.18146  2.89801  2.37887  2.77519  2.98518  4.58477  3.61503
          0.01742  4.45469  5.17704  0.61958  0.77255  0.70711  0.67937
    129   2.19862  4.39071  3.59403  3.02812  3.53663  3.66578  3.93495  2.27289  2.56563  2.08790  3.50331  3.42341  4.05108  3.27626  3.31263  2.47847  2.48414  2.64597  4.98745  3.75653    144 - -
          2.68618  4.42225  2.77519  2.73123  3.46354  2.40513  3.72494  3.29354  2.67741  2.69355  4.24690  2.90347  2.73739  3.18146  2.89801  2.37887  2.77519  2.98518  4.58477  3.61503
          0.01742  4.45469  5.17704  0.61958  0.77255  0.70711  0.67937
    130   2.71261  4.91236  3.07620  1.71959  4.15711  3.52684  3.73388  3.55355  2.26154  2.65708  3.98604  3.05764  3.26306  2.88406  2.96373  2.74494  2.94417  2.53214  5.41440  4.08185    145 - -
          2.68618  4.42225  2.77519  2.73123  3.46354  2.40513  3.72494  3.29354  2.67741  2.69355  4.24690  2.90347  2.73739  3.18146  2.89801  2.37887  2.77519  2.98518  4.58477  3.61503
          0.01742  4.45469  5.17704  0.61958  0.77255  0.70711  0.67937
    131   2.80108  5.28869  2.78945  1.67881  4.62452  2.75858  3.73220  4.10440  1.94466  3.59116  4.35309  2.53094  3.91811  2.84512  2.98497  2.39352  3.04068  3.67883  5.73090  4.31862    146 - -
          2.68618  4.42225  2.77519  2.73123  3.46354  2.40513  3.72494  3.29354  2.67741  2.69355  4.24690  2.90347  2.73739  3.18146  2.89801  2.37887  2.77519  2.98518  4.58477  3.61503
          0.01742  4.45469  5.17704  0.61958  0.77255  0.53877  0.87579
    132   2.42668  5.01448  3.03653  2.12023  4.28540  2.96757  3.71869  3.71895  2.25369  2.90899  4.07945  2.29823  3.91116  2.84897  2.96503  2.72068  2.94569  2.54473  5.49759  4.13885    147 - -
          2.68618  4.42225  2.77519  2.73123  3.46354  2.40513  3.72494  3.29354  2.67741  2.69355  4.24690  2.90347  2.73739  3.18146  2.89801  2.37887  2.77519  2.98518  4.58477  3.61503
          0.10125  4.52142  2.46022  0.61958  0.77255  0.61236  0.78103
    133   2.70317  5.07812  2.95631  1.81318  4.37618  3.47840  3.68509  3.82538  2.20956  3.36402  4.13935  2.59758  3.15918  2.80372  2.92003  2.69119  2.64244  2.64208  5.54513  4.16823    148 - -
          2.68680  4.42287  2.77497  2.73049  3.46416  2.40517  3.72556  3.29369  2.67749  2.69270  4.24752  2.90226  2.73749  3.18208  2.89833  2.37910  2.77525  2.98546  4.58358  3.61500
          0.92680  0.83304  1.77515  1.73286  0.19453  0.72870  0.65882
    134   2.83454  5.36720  1.81274  1.99665  4.69063  3.39500  3.71942  4.18260  1.88665  3.65640  4.43272  2.85342  3.88768  2.39611  3.02459  2.76517  3.08114  3.74997  5.79057  4.35503    160 - -
          2.68618  4.42225  2.77519  2.73123  3.46354  2.40513  3.72494  3.29354  2.67741  2.69355  4.24690  2.90347  2.73739  3.18146  2.89801  2.37887  2.77519  2.98518  4.58477  3.61503
          0.02122  4.25911  4.98145  0.61958  0.77255  0.91633  0.51080
    135   1.51252  2.39205  4.10060  3.60964  3.70955  3.37535  4.31883  2.78220  3.51349  2.73649  3.67410  3.69890  3.99821  3.76111  3.74014  2.77000  2.38775  2.09739  5.21317  4.02425    161 - -
          2.68618  4.42225  2.77519  2.73123  3.46354  2.40513  3.72494  3.29354  2.67741  2.69355  4.24690  2.90347  2.73739  3.18146  2.89801  2.37887  2.77519  2.98518  4.58477  3.61503
          0.02122  4.25911  4.98145  0.61958  0.77255  0.91633  0.51080
    136   2.40644  4.32442  3.74887  3.17848  3.45453  3.74071  4.01795  2.22022  2.33469  1.90512  3.40164  3.54210  4.11187  3.39328  3.38517  3.00633  2.94189  2.07788  4.97213  3.75545    162 - -
          2.68618  4.42225  2.77519  2.73123  3.46354  2.40513  3.72494  3.29354  2.67741  2.69355  4.24690  2.90347  2.73739  3.18146  2.89801  2.37887  2.77519  2.98518  4.58477  3.61503
          0.02122  4.25911  4.98145  0.61958  0.77255  0.91633  0.51080
    137   2.66438  4.49252  2.47741  2.80743  3.65112  3.58037  3.85334  2.23430  2.80383  2.09101  3.59018  3.25759  3.98064  3.12209  3.19745  2.44341  2.90406  2.67003  5.08769  3.82417    163 - -
          2.68618  4.42225  2.77519  2.73123  3.46354  2.40513  3.72494  3.29354  2.67741  2.69355  4.24690  2.90347  2.73739  3.18146  2.89801  2.37887  2.77519  2.98518  4.58477  3.61503
          0.02122  4.25911  4.98145  0.61958  0.77255  0.91633  0.51080
    138   1.96328  4.35905  3.49284  2.99480  2.34665  2.65097  3.96928  3.08462  2.97677  2.79238  3.67744  3.34776  2.52397  3.27829  3.33334  2.73614  2.85754  2.80632  5.12946  3.87865    164 - -
          2.68618  4.42225  2.77519  2.73123  3.46354  2.40513  3.72494  3.29354  2.67741  2.69355  4.24690  2.90347  2.73739  3.18146  2.89801  2.37887  2.77519  2.98518  4.58477  3.61503
          0.02122  4.25911  4.98145  0.61958  0.77255  0.91633  0.51080
    139   2.66049  4.86762  3.04303  2.49020  4.09377  3.47408  2.95069  3.54001  2.42605  3.13128  3.94509  3.00492  3.10460  2.81730  2.30014  2.18212  2.89084  3.21275  5.34402  3.13088    165 - -
          2.68618  4.42225  2.77519  2.73123  3.46354  2.40513  3.72494  3.29354  2.67741  2.69355  4.24690  2.90347  2.73739  3.18146  2.89801  2.37887  2.77519  2.98518  4.58477  3.61503
          0.02122  4.25911  4.98145  0.61958  0.77255  0.91633  0.51080
    140   2.80312  5.25186  2.23484  2.07933  4.57329  1.84635  3.72627  4.04632  2.54068  3.55724  4.34534  2.87783  3.88555  2.85649  2.47722  2.75472  3.05332  3.63965  5.71881  4.30498    166 - -
          2.68569  4.42110  2.77528  2.73112  3.46392  2.40481  3.72533  3.29355  2.67779  2.69275  4.24728  2.90331  2.73778  3.18185  2.89809  2.37907  2.77528  2.98520  4.58515  3.61541
          0.90718  0.69255  2.34295  1.31516  0.31257  0.56025  0.84645
    141   2.67610  4.99082  2.59864  2.18297  4.26368  3.46391  3.67431  2.57451  2.20513  3.26454  4.05476  2.96717  2.79493  2.80365  2.92655  2.67835  2.61637  3.34044  5.47068  4.10731    172 - -
          2.68618  4.42225  2.77519  2.73123  3.46354  2.40513  3.72494  3.29354  2.67741  2.69355  4.24690  2.90347  2.73739  3.18146  2.89801  2.37887  2.77519  2.98518  4.58477  3.61503
          0.01916  4.36039  5.08273  0.61958  0.77255  0.81856  0.58173
    142   2.69223  5.11580  2.89501  2.01774  4.43406  2.90517  3.65949  3.89622  1.94721  3.41144  4.17592  2.53926  3.85642  2.77170  2.88887  2.36421  2.92623  3.00815  5.57255  4.18320    173 - -
          2.68618  4.42225  2.77519  2.73123  3.46354  2.40513  3.72494  3.29354  2.67741  2.69355  4.24690  2.90347  2.73739  3.18146  2.89801  2.37887  2.77519  2.98518  4.58477  3.61503
          0.09961  4.36039  2.50058  0.61958  0.77255  0.32276  1.28789
    143   2.39136  5.17622  2.38151  1.90506  4.49649  3.49215  3.70435  3.96444  2.46250  3.47419  4.23216  2.59428  3.89924  2.81329  2.95391  2.41702  2.56860  2.90567  5.63156  4.23434    174 - -
          2.68618  4.42225  2.77519  2.73123  3.46354  2.40513  3.72494  3.29354  2.67741  2.69355  4.24690  2.90347  2.73739  3.18146  2.89801  2.37887  2.77519  2.98518  4.58477  3.61503
          0.01608  4.53403  5.25638  0.61958  0.77255  0.42430  1.06198
    144   2.77207  5.17908  2.53800  2.03612  4.48048  2.17909  3.74637  3.93845  2.51889  2.84575  4.23815  2.37749  3.93625  2.86322  3.00915  2.75094  3.00719  2.95959  5.64138  4.25173    175 - -
          2.68618  4.42225  2.77519  2.73123  3.46354  2.40513  3.72494  3.29354  2.67741  2.69355  4.24690  2.90347  2.73739  3.18146  2.89801  2.37887  2.77519  2.98518  4.58477  3.61503
          0.01511  4.59583  5.31817  0.61958  0.77255  0.48576  0.95510
    145   2.75775  4.98799  3.14038  2.32149  3.21268  3.57436  3.76107  3.66097  1.66508  2.73241  4.05582  3.09594  3.96273  2.90318  2.59613  2.78161  2.43072  3.32895  5.47312  4.13820    176 - -
          2.68618  4.42225  2.77519  2.73123  3.46354  2.40513  3.72494  3.29354  2.67741  2.69355  4.24690  2.90347  2.73739  3.18146  2.89801  2.37887  2.77519  2.98518  4.58477  3.61503
          0.01511  4.59583  5.31817  0.61958  0.77255  0.48576  0.95510
    146   2.80807  4.24778  3.11862  3.78106  2.71527  3.94576  4.26503  1.98686  3.65228  1.80036  3.34157  3.95968  4.30629  3.85923  3.80822  3.24087  2.55385  1.76894  4.90027  3.71239    177 - -
          2.68618  4.42225  2.77519  2.73123  3.46354  2.40513  3.72494  3.29354  2.67741  2.69355  4.24690  2.90347  2.73739  3.18146  2.89801  2.37887  2.77519  2.98518  4.58477  3.61503
          0.01511  4.59583  5.31817  0.61958  0.77255  0.48576  0.95510
    147   2.41154  4.28743  4.64311  4.05324  2.03745  4.04381  4.28314  2.33104  3.88186  1.48905  3.27378  4.12267  4.38983  4.02693  3.95268  3.35160  3.12618  2.46859  4.75665  2.42145    178 - -
          2.68618  4.42225  2.77519  2.73123  3.46354  2.40513  3.72494  3.29354  2.67741  2.69355  4.24690  2.90347  2.73739  3.18146  2.89801  2.37887  2.77519  2.98518  4.58477  3.61503
          0.01511  4.59583  5.31817  0.61958  0.77255  0.48576  0.95510
    148   2.41757  4.66697  3.73991  3.25110  3.69484  3.84967  4.17738  2.99127  3.07460  1.15842  3.61860  3.63919  4.27081  2.27691  3.37158  3.16744  3.19816  2.85986  5.25780  4.03707    179 - -
          2.68618  4.42225  2.77519  2.73123  3.46354  2.40513  3.72494  3.29354  2.67741  2.69355  4.24690  2.90347  2.73739  3.18146  2.89801  2.37887  2.77519  2.98518  4.58477  3.61503
          0.01511  4.59583  5.31817  0.61958  0.77255  0.48576  0.95510
    149   3.29518  5.95328  1.41314  1.42741  5.25529  1.80694  4.09868  4.80420  3.14244  4.26194  5.10429  2.99058  4.17164  3.26053  3.77243  3.16053  3.58767  4.34053  6.40686  4.86269    180 - -
          2.68618  4.42225  2.77519  2.73123  3.46354  2.40513  3.72494  3.29354  2.67741  2.69355  4.24690  2.90347  2.73739  3.18146  2.89801  2.37887  2.77519  2.98518  4.58477  3.61503
          0.01511  4.59583  5.31817  0.61958  0.77255  0.48576  0.95510
    150   2.78306  5.29503  2.57746  1.74069  4.63566  3.51185  3.72782  4.12166  2.23243  3.59657  4.34062  2.25872  3.09316  2.82989  2.40746  2.73956  3.01697  3.68403  5.72573  4.31146    181 - -
          2.68618  4.42225  2.77519  2.73123  3.46354  2.40513  3.72494  3.29354  2.67741  2.69355  4.24690  2.90347  2.73739  3.18146  2.89801  2.37887  2.77519  2.98518  4.58477  3.61503
          0.01511  4.59583  5.31817  0.61958  0.77255  0.48576  0.95510
    151   2.75570  4.20971  4.29173  3.70293  2.22056  2.98450  4.18441  1.75651  2.84067  2.14376  3.31531  3.88324  4.24110  3.78012  3.72588  3.16649  2.98829  2.15662  4.83130  3.64063    182 - -
          2.68618  4.42225  2.77519  2.73123  3.46354  2.40513  3.72494  3.29354  2.67741  2.69355  4.24690  2.90347  2.73739  3.18146  2.89801  2.37887  2.77519  2.98518  4.58477  3.61503
          0.01511  4.59583  5.31817  0.61958  0.77255  0.48576  0.95510
    152   2.28446  5.24638  2.32823  2.20223  4.58441  3.51017  3.70900  4.06495  2.02241  3.54768  4.29172  2.97998  3.91249  2.81001  2.41269  2.17613  2.98519  3.63381  5.68207  4.27522    183 - -
          2.68618  4.42225  2.77519  2.73123  3.46354  2.40513  3.72494  3.29354  2.67741  2.69355  4.24690  2.90347  2.73739  3.18146  2.89801  2.37887  2.77519  2.98518  4.58477  3.61503
          0.01511  4.59583  5.31817  0.61958  0.77255  0.48576  0.95510
    153   2.73986  4.28786  3.97158  2.79368  2.85565  3.80286  4.08861  2.46080  2.72822  1.84713  3.39548  3.68928  4.17478  3.56336  3.55946  3.07449  2.57645  1.88813  4.89690  3.69298    184 - -
          2.68618  4.42225  2.77519  2.73123  3.46354  2.40513  3.72494  3.29354  2.67741  2.69355  4.24690  2.90347  2.73739  3.18146  2.89801  2.37887  2.77519  2.98518  4.58477  3.61503
          0.01511  4.59583  5.31817  0.61958  0.77255  0.48576  0.95510
    154   2.77106  5.20070  3.02441  1.71286  4.52468  3.53949  3.72161  3.98506  2.22178  2.62086  4.25124  2.64977  3.93512  2.83002  2.37689  2.43638  2.99979  3.58088  5.63925  4.25753    185 - -
          2.68618  4.42225  2.77519  2.73123  3.46354  2.40513  3.72494  3.29354  2.67741  2.69355  4.24690  2.90347  2.73739  3.18146  2.89801  2.37887  2.77519  2.98518  4.58477  3.61503
          0.01511  4.59583  5.31817  0.61958  0.77255  0.48576  0.95510
    155   1.81773  4.32375  4.18697  3.61470  3.45536  3.91364  4.25586  2.30088  3.51507  1.92146  3.42795  3.86834  2.68920  3.75971  3.73973  3.20534  3.06253  1.86079  5.00097  3.80422    186 - -
          2.68618  4.42225  2.77519  2.73123  3.46354  2.40513  3.72494  3.29354  2.67741  2.69355  4.24690  2.90347  2.73739  3.18146  2.89801  2.37887  2.77519  2.98518  4.58477  3.61503
          0.01511  4.59583  5.31817  0.61958  0.77255  0.48576  0.95510
    156   2.72765  4.65034  3.34683  2.30756  3.11825  3.63297  3.86042  2.42163  2.76304  2.87830  3.74163  2.75468  4.01786  2.47874  3.17968  2.52427  2.95920  2.57514  5.20200  3.07647    187 - -
          2.68618  4.42225  2.77519  2.73123  3.46354  2.40513  3.72494  3.29354  2.67741  2.69355  4.24690  2.90347  2.73739  3.18146  2.89801  2.37887  2.77519  2.98518  4.58477  3.61503
          0.01511  4.59583  5.31817  0.61958  0.77255  0.48576  0.95510
    157   2.25943  4.49936  2.87129  2.97200  3.64691  3.06210  3.94072  2.59583  2.64066  1.97443  3.60165  3.39764  4.07336  3.24474  3.30634  2.93162  2.96417  2.17580  5.07951  3.83597    188 - -
          2.68618  4.42225  2.77519  2.73123  3.46354  2.40513  3.72494  3.29354  2.67741  2.69355  4.24690  2.90347  2.73739  3.18146  2.89801  2.37887  2.77519  2.98518  4.58477  3.61503
          0.01511  4.59583  5.31817  0.61958  0.77255  0.48576  0.95510
    158   2.74346  5.21133  2.40227  2.23051  3.36176  2.97195  3.70979  4.01076  2.45896  3.50852  4.25876  2.33880  3.91013  2.50701  2.95081  2.27885  2.57469  3.59169  5.65577  4.25386    189 - -
          2.68618  4.42225  2.77519  2.73123  3.46354  2.40513  3.72494  3.29354  2.67741  2.69355  4.24690  2.90347  2.73739  3.18146  2.89801  2.37887  2.77519  2.98518  4.58477  3.61503
          0.01511  4.59583  5.31817  0.61958  0.77255  0.48576  0.95510
    159   2.47317  5.26405  2.15998  1.66046  4.58694  2.90082  3.76032  4.06084  2.53762  2.94561  4.32593  2.99139  3.94470  2.87263  3.03735  2.40902  3.04032  3.64555  5.71937  4.31166    190 - -
          2.68618  4.42225  2.77519  2.73123  3.46354  2.40513  3.72494  3.29354  2.67741  2.69355  4.24690  2.90347  2.73739  3.18146  2.89801  2.37887  2.77519  2.98518  4.58477  3.61503
          0.01511  4.59583  5.31817  0.61958  0.77255  0.48576  0.95510
    160   1.83778  4.86341  3.18780  2.63847  4.15846  2.98090  3.81584  3.57032  2.40464  2.73968  4.00541  3.14010  3.17237  2.97714  3.08307  2.17779  2.57854  3.24434  5.44033  4.11816    191 - -
          2.68618  4.42225  2.77519  2.73123  3.46354  2.40513  3.72494  3.29354  2.67741  2.69355  4.24690  2.90347  2.73739  3.18146  2.89801  2.37887  2.77519  2.98518  4.58477  3.61503
          0.08091  4.59583  2.69375  0.61958  0.77255  0.48576  0.95510
    161   2.70709  4.69264  2.79276  2.70522  3.11078  3.09550  3.81434  3.26496  2.35638  2.92716  3.78042  3.19112  2.70464  3.02422  3.11904  2.81091  2.93887  2.20940  5.23395  3.08313    192 - -
          2.68618  4.42225  2.77519  2.73123  3.46354  2.40513  3.72494  3.29354  2.67741  2.69355  4.24690  2.90347  2.73739  3.18146  2.89801  2.37887  2.77519  2.98518  4.58477  3.61503
          0.01613  4.53105  5.25339  0.61958  0.77255  0.59736  0.79909
    162   2.42448  4.60730  3.34698  2.46534  3.00081  2.40774  3.84831  2.80302  2.76058  2.83531  3.70179  3.25218  4.00174  3.08867  2.73458  2.47439  2.93713  2.49814  5.16475  3.89500    193 - -
          2.68618  4.42225  2.77519  2.73123  3.46354  2.40513  3.72494  3.29354  2.67741  2.69355  4.24690  2.90347  2.73739  3.18146  2.89801  2.37887  2.77519  2.98518  4.58477  3.61503
          0.01613  4.53105  5.25339  0.61958  0.77255  0.42181  1.06670
    163   2.46841  5.15161  2.46526  2.05372  4.45972  3.51677  3.71187  3.92019  2.21175  3.02853  4.20289  2.61224  3.91198  2.82213  2.95062  2.71352  2.62398  2.58348  5.60718  4.21904    194 - -
          2.68618  4.42225  2.77519  2.73123  3.46354  2.40513  3.72494  3.29354  2.67741  2.69355  4.24690  2.90347  2.73739  3.18146  2.89801  2.37887  2.77519  2.98518  4.58477  3.61503
          0.01511  4.59583  5.31817  0.61958  0.77255  0.48576  0.95510
    164   2.73099  4.41851  3.66360  2.75339  2.87483  3.72373  3.97918  2.51210  3.03590  1.98700  3.52244  2.50393  4.10172  3.33572  2.50479  2.97316  2.96253  2.68858  3.54361  3.76768    195 - -
          2.68618  4.42225  2.77519  2.73123  3.46354  2.40513  3.72494  3.29354  2.67741  2.69355  4.24690  2.90347  2.73739  3.18146  2.89801  2.37887  2.77519  2.98518  4.58477  3.61503
          0.01511  4.59583  5.31817  0.61958  0.77255  0.48576  0.95510
    165   2.28614  4.92479  3.12966  1.95142  3.19557  3.55927  3.76700  3.57990  2.28501  3.18566  3.99921  3.09343  3.95101  2.91819  3.03079  2.28740  2.59888  2.81934  5.43139  4.09736    196 - -
          2.68618  4.42225  2.77519  2.73123  3.46354  2.40513  3.72494  3.29354  2.67741  2.69355  4.24690  2.90347  2.73739  3.18146  2.89801  2.37887  2.77519  2.98518  4.58477  3.61503
          0.01511  4.59583  5.31817  0.61958  0.77255  0.48576  0.95510
    166   2.73446  5.19300  2.34771  2.20288  4.51662  2.73021  3.70348  3.98771  2.19907  2.62343  4.23991  2.62550  3.90652  2.80774  2.62073  2.70634  2.96588  3.11453  5.63813  4.24032    197 - -
          2.68618  4.42225  2.77519  2.73123  3.46354  2.40513  3.72494  3.29354  2.67741  2.69355  4.24690  2.90347  2.73739  3.18146  2.89801  2.37887  2.77519  2.98518  4.58477  3.61503
          0.01511  4.59583  5.31817  0.61958  0.77255  0.48576  0.95510
    167   2.72670  4.39930  2.94616  3.11777  3.52911  3.03863  3.98889  2.53426  3.06395  2.60741  2.87294  3.49958  3.11610  3.35565  3.39575  2.58168  2.95875  2.05883  2.95362  3.76253    198 - -
          2.68618  4.42225  2.77519  2.73123  3.46354  2.40513  3.72494  3.29354  2.67741  2.69355  4.24690  2.90347  2.73739  3.18146  2.89801  2.37887  2.77519  2.98518  4.58477  3.61503
          0.01511  4.59583  5.31817  0.61958  0.77255  0.48576  0.95510
    168   2.79639  5.10175  2.27031  2.51392  4.37251  3.54445  3.78882  3.80960  2.36176  1.89719  4.17703  2.63511  3.96827  2.92530  3.06210  2.17498  3.03379  3.45460  5.58902  4.22358    199 - -
          2.68618  4.42225  2.77519  2.73123  3.46354  2.40513  3.72494  3.29354  2.67741  2.69355  4.24690  2.90347  2.73739  3.18146  2.89801  2.37887  2.77519  2.98518  4.58477  3.61503
          0.01511  4.59583  5.31817  0.61958  0.77255  0.48576  0.95510
    169   2.07870  4.89771  3.14686  2.30177  3.28756  3.56608  3.77496  3.54070  2.33227  2.74085  3.97354  3.10712  3.13708  2.93262  3.04231  2.08341  2.96162  3.22623  5.40864  4.08109    200 - -
          2.68618  4.42225  2.77519  2.73123  3.46354  2.40513  3.72494  3.29354  2.67741  2.69355  4.24690  2.90347  2.73739  3.18146  2.89801  2.37887  2.77519  2.98518  4.58477  3.61503
          0.01511  4.59583  5.31817  0.61958  0.77255  0.48576  0.95510
    170   2.75562  4.52577  3.54788  2.17867  2.55839  3.71212  3.95269  2.14784  2.25067  2.35198  3.60847  3.41171  4.09157  3.25243  3.29435  2.95369  2.98669  2.76842  5.09660  3.85003    201 - -
          2.68618  4.42225  2.77519  2.73123  3.46354  2.40513  3.72494  3.29354  2.67741  2.69355  4.24690  2.90347  2.73739  3.18146  2.89801  2.37887  2.77519  2.98518  4.58477  3.61503
          0.01511  4.59583  5.31817  0.61958  0.77255  0.48576  0.95510
    171   2.74875  5.19665  3.01504  2.07129  4.52337  3.52495  3.70807  3.98985  1.83556  2.93885  4.24458  2.64957  3.91810  2.81318  2.59231  2.44099  2.44225  3.57790  5.63696  4.24720    202 - -
          2.68618  4.42225  2.77519  2.73123  3.46354  2.40513  3.72494  3.29354  2.67741  2.69355  4.24690  2.90347  2.73739  3.18146  2.89801  2.37887  2.77519  2.98518  4.58477  3.61503
          0.07788  4.59583  2.73602  0.61958  0.77255  0.48576  0.95510
    172   2.71406  4.97064  2.67949  2.51923  4.22593  3.52857  3.73096  3.65108  2.24036  2.73079  4.03751  2.66727  3.92131  2.60637  2.98296  2.73265  2.31537  2.33840  5.46167  4.11367    203 - -
          2.68618  4.42225  2.77519  2.73123  3.46354  2.40513  3.72494  3.29354  2.67741  2.69355  4.24690  2.90347  2.73739  3.18146  2.89801  2.37887  2.77519  2.98518  4.58477  3.61503
          0.01608  4.53403  5.25638  0.61958  0.77255  0.59264  0.80489
    173   2.45304  3.26953  3.81412  2.70681  2.30384  3.73951  4.01454  2.44671  2.70476  2.20237  3.41358  3.57574  4.11478  3.44166  3.45806  2.54701  2.93671  2.56505  4.90190  3.68938    204 - -
          2.68618  4.42225  2.77519  2.73123  3.46354  2.40513  3.72494  3.29354  2.67741  2.69355  4.24690  2.90347  2.73739  3.18146  2.89801  2.37887  2.77519  2.98518  4.58477  3.61503
          0.01608  4.53403  5.25638  0.61958  0.77255  0.59264  0.80489
    174   2.42583  4.92066  3.09974  2.15895  3.42446  3.53632  3.73956  3.01026  2.06712  3.18045  3.99052  2.67775  3.92660  2.88714  3.00067  2.40408  2.93959  3.25433  5.42063  3.16365    205 - -
          2.68580  4.42231  2.77525  2.73129  3.46360  2.40486  3.72500  3.29360  2.67747  2.69361  4.24695  2.90352  2.73745  3.18152  2.89806  2.37893  2.77525  2.98524  4.58483  3.61509
          0.43945  2.07618  1.46882  0.66851  0.71841  0.59264  0.80489
    175   2.70797  4.97630  2.22757  2.45369  4.54611  2.70404  3.85722  4.01201  2.73535  3.56809  4.36735  2.97180  1.79651  3.00984  3.23409  2.18938  3.02683  3.57138  5.75651  4.37312    208 - -
          2.68626  4.42233  2.77498  2.73086  3.46362  2.40521  3.72503  3.29362  2.67749  2.69363  4.24698  2.90355  2.73748  3.18154  2.89809  2.37876  2.77528  2.98492  4.58485  3.61511
          0.76807  0.85036  2.21795  0.12679  2.12796  0.89847  0.52288
    176   2.77257  5.23540  1.90535  2.26982  4.53362  3.35547  2.77798  4.02676  2.53741  3.53725  4.32509  2.44598  2.50834  2.82876  3.05255  2.72030  3.02457  3.61773  5.69431  4.26622    210 - -
          2.68618  4.42225  2.77519  2.73123  3.46354  2.40513  3.72494  3.29354  2.67741  2.69355  4.24690  2.90347  2.73739  3.18146  2.89801  2.37887  2.77519  2.98518  4.58477  3.61503
          0.02319  4.17146  4.89380  0.61958  0.77255  0.78204  0.61151
    177   2.67200  4.46826  3.41369  2.24311  2.77622  3.60864  2.67192  2.49214  2.81807  2.66947  3.56531  3.28715  3.98968  3.13427  3.19619  2.84789  2.90317  2.75253  4.87236  2.85933    211 - -
          2.68618  4.42225  2.77519  2.73123  3.46354  2.40513  3.72494  3.29354  2.67741  2.69355  4.24690  2.90347  2.73739  3.18146  2.89801  2.37887  2.77519  2.98518  4.58477  3.61503
          0.02080  4.27916  5.00150  0.61958  0.77255  0.42158  1.06714
    178   2.70784  4.27219  3.90365  3.32676  2.56918  3.75953  4.04241  2.72794  3.23793  1.80098  2.92214  3.63298  4.13367  3.50337  2.88937  2.25848  2.57052  2.52751  4.87223  3.66514    212 - -
          2.68618  4.42225  2.77519  2.73123  3.46354  2.40513  3.72494  3.29354  2.67741  2.69355  4.24690  2.90347  2.73739  3.18146  2.89801  2.37887  2.77519  2.98518  4.58477  3.61503
          0.01629  4.52142  5.24377  0.61958  0.77255  0.61236  0.78103
    179   2.47695  4.79532  3.19378  2.37333  4.00525  3.56957  3.77643  2.81877  2.33244  2.59575  3.87522  3.13362  3.95666  2.57932  2.44990  2.78173  2.94285  2.41134  5.31721  4.01108    213 - -
          2.68618  4.42225  2.77519  2.73123  3.46354  2.40513  3.72494  3.29354  2.67741  2.69355  4.24690  2.90347  2.73739  3.18146  2.89801  2.37887  2.77519  2.98518  4.58477  3.61503
          0.01629  4.52142  5.24377  0.61958  0.77255  0.61236  0.78103
    180   2.44791  5.13515  2.99284  2.06540  4.44700  2.96399  3.68977  3.90674  2.20952  3.42433  4.18679  2.98290  2.63859  2.79983  2.39221  2.69776  2.94847  3.50828  5.58696  3.29761    214 - -
          2.68618  4.42225  2.77519  2.73123  3.46354  2.40513  3.72494  3.29354  2.67741  2.69355  4.24690  2.90347  2.73739  3.18146  2.89801  2.37887  2.77519  2.98518  4.58477  3.61503
          0.01629  4.52142  5.24377  0.61958  0.77255  0.61236  0.78103
    181   2.72401  4.44765  3.59271  3.02477  3.56759  3.69621  3.94048  2.93257  2.33586  1.89105  3.54377  3.42928  2.67271  3.27089  3.28538  2.94513  2.95536  2.39254  5.01629  2.73723    215 - -
          2.68618  4.42225  2.77519  2.73123  3.46354  2.40513  3.72494  3.29354  2.67741  2.69355  4.24690  2.90347  2.73739  3.18146  2.89801  2.37887  2.77519  2.98518  4.58477  3.61503
          0.01629  4.52142  5.24377  0.61958  0.77255  0.61236  0.78103
    182   2.84987  4.25799  4.52536  2.92442  2.62401  4.00750  4.32801  2.23511  3.78302  1.58612  2.67854  4.06603  4.35195  3.95573  3.89327  3.31053  3.08093  1.75642  4.88554  3.71765    216 - -
          2.68618  4.42225  2.77519  2.73123  3.46354  2.40513  3.72494  3.29354  2.67741  2.69355  4.24690  2.90347  2.73739  3.18146  2.89801  2.37887  2.77519  2.98518  4.58477  3.61503
          0.01629  4.52142  5.24377  0.61958  0.77255  0.61236  0.78103
    183   2.41825  5.14405  2.62516  1.92661  4.45919  3.49093  3.68272  3.10836  2.25628  2.95149  4.19309  2.57065  3.88504  2.79005  2.58770  2.68527  2.93966  3.51850  5.59457  4.20281    217 - -
          2.68618  4.42225  2.77519  2.73123  3.46354  2.40513  3.72494  3.29354  2.67741  2.69355  4.24690  2.90347  2.73739  3.18146  2.89801  2.37887  2.77519  2.98518  4.58477  3.61503
          0.01629  4.52142  5.24377  0.61958  0.77255  0.61236  0.78103
    184   2.75337  5.21862  2.89966  2.04739  4.55218  2.64151  3.71409  4.02671  2.18804  3.52416  4.27949  2.26941  3.90639  2.82222  2.96119  2.16809  2.60941  3.60668  5.67146  4.26781    218 - -
          2.68618  4.42225  2.77519  2.73123  3.46354  2.40513  3.72494  3.29354  2.67741  2.69355  4.24690  2.90347  2.73739  3.18146  2.89801  2.37887  2.77519  2.98518  4.58477  3.61503
          0.01629  4.52142  5.24377  0.61958  0.77255  0.61236  0.78103
    185   2.80450  5.21286  2.56176  2.48244  4.53950  3.53083  3.01709  4.00493  2.44774  3.51121  4.28482  3.01891  3.94857  2.85619  1.60924  2.13795  3.03745  3.60547  5.65590  4.27824    219 - -
          2.68618  4.42225  2.77519  2.73123  3.46354  2.40513  3.72494  3.29354  2.67741  2.69355  4.24690  2.90347  2.73739  3.18146  2.89801  2.37887  2.77519  2.98518  4.58477  3.61503
          0.01629  4.52142  5.24377  0.61958  0.77255  0.61236  0.78103
    186   3.55003  4.78984  5.47403  4.93497  3.54199  4.98342  5.42994  1.64416  4.81803  0.95604  3.30654  5.10874  5.15158  4.89122  4.88420  4.36865  3.78426  1.54663  5.64925  4.57717    220 - -
          2.68618  4.42225  2.77519  2.73123  3.46354  2.40513  3.72494  3.29354  2.67741  2.69355  4.24690  2.90347  2.73739  3.18146  2.89801  2.37887  2.77519  2.98518  4.58477  3.61503
          0.01629  4.52142  5.24377  0.61958  0.77255  0.61236  0.78103
    187   1.86285  4.30541  4.08558  3.54155  3.54075  2.89832  4.23922  2.66132  3.44982  2.56830  2.72373  3.77595  4.19441  3.70775  3.69190  3.05638  3.00701  1.46263  5.05775  3.85707    221 - -
          2.68618  4.42225  2.77519  2.73123  3.46354  2.40513  3.72494  3.29354  2.67741  2.69355  4.24690  2.90347  2.73739  3.18146  2.89801  2.37887  2.77519  2.98518  4.58477  3.61503
          0.01629  4.52142  5.24377  0.61958  0.77255  0.61236  0.78103
    188   3.46699  4.69002  5.46761  4.96145  3.80976  4.98861  5.56231  1.33508  4.87104  1.67102  3.57279  5.12085  5.19970  5.04643  4.99139  4.38965  3.71559  1.03455  5.87001  4.71487    222 - -
          2.68618  4.42225  2.77519  2.73123  3.46354  2.40513  3.72494  3.29354  2.67741  2.69355  4.24690  2.90347  2.73739  3.18146  2.89801  2.37887  2.77519  2.98518  4.58477  3.61503
          0.01629  4.52142  5.24377  0.61958  0.77255  0.61236  0.78103
    189   2.82422  4.23541  4.49281  3.90516  2.65708  3.98379  4.31442  2.19163  3.75888  1.89146  3.30010  4.04043  4.33949  3.94643  3.87974  2.29631  3.05904  1.51576  4.89310  3.70455    223 - -
          2.68618  4.42225  2.77519  2.73123  3.46354  2.40513  3.72494  3.29354  2.67741  2.69355  4.24690  2.90347  2.73739  3.18146  2.89801  2.37887  2.77519  2.98518  4.58477  3.61503
          0.08950  4.52142  2.59379  0.61958  0.77255  0.61236  0.78103
    190   2.70436  5.17952  2.50713  2.38865  4.51085  2.66141  3.05914  3.98725  2.41630  3.48059  4.22967  2.57957  3.25244  2.77166  2.51146  2.15871  2.93774  3.56404  5.62412  4.21999    224 - -
          2.68618  4.42225  2.77519  2.73123  3.46354  2.40513  3.72494  3.29354  2.67741  2.69355  4.24690  2.90347  2.73739  3.18146  2.89801  2.37887  2.77519  2.98518  4.58477  3.61503
          0.01751  4.44944  5.17178  0.61958  0.77255  0.71395  0.67276
    191   3.30142  5.67038  0.67981  2.52347  5.23850  2.35397  4.24821  4.83360  3.37980  4.33844  5.23425  3.09648  4.19680  3.44935  3.99845  3.21915  3.65784  4.34592  6.38477  4.95452    225 - -
          2.68618  4.42225  2.77519  2.73123  3.46354  2.40513  3.72494  3.29354  2.67741  2.69355  4.24690  2.90347  2.73739  3.18146  2.89801  2.37887  2.77519  2.98518  4.58477  3.61503
          0.11044  4.44944  2.37653  0.61958  0.77255  0.71395  0.67276
    192   2.79055  5.25686  2.11778  2.05804  4.57013  2.48398  3.73028  4.04600  2.54800  3.55541  4.33084  2.12272  3.89531  2.85316  3.06079  2.74472  3.03649  2.87380  5.71730  4.29821    226 - -
          2.68618  4.42225  2.77519  2.73123  3.46354  2.40513  3.72494  3.29354  2.67741  2.69355  4.24690  2.90347  2.73739  3.18146  2.89801  2.37887  2.77519  2.98518  4.58477  3.61503
          0.01920  4.35820  5.08055  0.61958  0.77255  0.82088  0.57990
    193   2.09132  4.27358  3.81976  3.26629  3.48853  3.62886  4.06019  2.70609  3.19314  1.97612  3.46374  3.57025  4.07127  3.47135  3.48259  2.45631  2.40400  1.98635  4.97690  3.76521    227 - -
          2.68618  4.42225  2.77519  2.73123  3.46354  2.40513  3.72494  3.29354  2.67741  2.69355  4.24690  2.90347  2.73739  3.18146  2.89801  2.37887  2.77519  2.98518  4.58477  3.61503
          0.01920  4.35820  5.08055  0.61958  0.77255  0.82088  0.57990
    194   2.82498  4.35446  4.12880  3.60822  1.39887  2.74591  4.09991  2.71584  3.49843  2.32559  2.68950  3.81937  4.25176  3.73480  3.70659  3.16092  3.08662  2.57027  4.69669  3.30602    228 - -
          2.68618  4.42225  2.77519  2.73123  3.46354  2.40513  3.72494  3.29354  2.67741  2.69355  4.24690  2.90347  2.73739  3.18146  2.89801  2.37887  2.77519  2.98518  4.58477  3.61503
          0.01920  4.35820  5.08055  0.61958  0.77255  0.61350  0.77969
    195   2.24898  5.13568  3.02512  2.46997  4.46891  2.94365  3.68539  3.91923  2.10460  3.42930  4.19929  3.00040  3.90531  2.44831  2.02927  2.40861  2.96907  3.52423  5.58052  4.21490    229 - -
          2.68618  4.42225  2.77519  2.73123  3.46354  2.40513  3.72494  3.29354  2.67741  2.69355  4.24690  2.90347  2.73739  3.18146  2.89801  2.37887  2.77519  2.98518  4.58477  3.61503
          0.01751  4.44944  5.17178  0.61958  0.77255  0.51562  0.90914
    196   2.74229  5.08456  1.69874  2.23331  3.35600  3.51575  3.72628  3.80737  2.50494  3.35865  4.14556  3.01178  3.92133  2.85562  2.55404  2.73626  2.97537  3.44026  5.53284  3.22000    230 - -
          2.68618  4.42225  2.77519  2.73123  3.46354  2.40513  3.72494  3.29354  2.67741  2.69355  4.24690  2.90347  2.73739  3.18146  2.89801  2.37887  2.77519  2.98518  4.58477  3.61503
          0.01616  4.52918  5.25152  0.61958  0.77255  0.42027  1.06964
    197   2.57543  4.48998  5.01838  4.43251  2.68232  4.40112  4.75523  1.77683  4.27143  1.16093  3.27609  4.52126  4.69523  4.38821  4.32510  3.72958  3.38638  1.93754  5.17792  4.04106    231 - -
          2.68618  4.42225  2.77519  2.73123  3.46354  2.40513  3.72494  3.29354  2.67741  2.69355  4.24690  2.90347  2.73739  3.18146  2.89801  2.37887  2.77519  2.98518  4.58477  3.61503
          0.01511  4.59583  5.31817  0.61958  0.77255  0.48576  0.95510
    198   3.11027  4.45737  4.88164  4.32803  3.67587  4.38437  4.82485  1.61457  4.19672  2.15402  3.57730  4.47072  4.72251  4.41298  4.33581  2.79386  3.35883  1.02765  5.37898  4.18233    232 - -
          2.68618  4.42225  2.77519  2.73123  3.46354  2.40513  3.72494  3.29354  2.67741  2.69355  4.24690  2.90347  2.73739  3.18146  2.89801  2.37887  2.77519  2.98518  4.58477  3.61503
          0.01511  4.59583  5.31817  0.61958  0.77255  0.48576  0.95510
    199   2.94473  5.49149  2.28307  1.77496  4.81316  3.52072  3.84990  4.31232  2.68071  3.78736  4.55531  1.63063  4.01036  2.51998  3.20722  2.87640  2.63512  3.87274  5.92512  4.47833    233 - -
          2.68618  4.42225  2.77519  2.73123  3.46354  2.40513  3.72494  3.29354  2.67741  2.69355  4.24690  2.90347  2.73739  3.18146  2.89801  2.37887  2.77519  2.98518  4.58477  3.61503
          0.01511  4.59583  5.31817  0.61958  0.77255  0.48576  0.95510
    200   2.45358  5.13046  3.02644  2.22477  4.43315  3.52236  3.71281  3.88891  2.20803  3.01352  4.18295  3.00902  3.91455  2.51042  2.56267  2.09916  2.64041  3.49821  5.58857  3.33982    234 - -
          2.68618  4.42225  2.77519  2.73123  3.46354  2.40513  3.72494  3.29354  2.67741  2.69355  4.24690  2.90347  2.73739  3.18146  2.89801  2.37887  2.77519  2.98518  4.58477  3.61503
          0.01511  4.59583  5.31817  0.61958  0.77255  0.48576  0.95510
    201   1.81516  2.30983  3.95741  3.42110  3.71401  3.57885  4.22036  3.05497  3.35000  2.79635  2.87491  3.66689  4.11086  3.62085  3.63591  1.87854  2.45264  2.79598  5.17855  3.97186    235 - -
          2.68618  4.42225  2.77519  2.73123  3.46354  2.40513  3.72494  3.29354  2.67741  2.69355  4.24690  2.90347  2.73739  3.18146  2.89801  2.37887  2.77519  2.98518  4.58477  3.61503
          0.01511  4.59583  5.31817  0.61958  0.77255  0.48576  0.95510
    202   2.76540  4.36047  4.06414  3.51754  3.55553  3.77092  4.23913  2.74212  3.41876  1.56593  3.53016  3.77604  4.22098  3.69036  3.67110  2.57105  1.73101  2.23046  5.07776  3.87538    236 - -
          2.68618  4.42225  2.77519  2.73123  3.46354  2.40513  3.72494  3.29354  2.67741  2.69355  4.24690  2.90347  2.73739  3.18146  2.89801  2.37887  2.77519  2.98518  4.58477  3.61503
          0.01511  4.59583  5.31817  0.61958  0.77255  0.48576  0.95510
    203   2.87653  4.91310  3.17387  1.28116  4.16771  3.66269  3.97487  2.25144  2.80810  3.10927  4.03241  3.26045  4.10660  3.16061  3.23693  2.96234  2.62548  3.00184  5.53543  4.22424    237 - -
          2.68618  4.42225  2.77519  2.73123  3.46354  2.40513  3.72494  3.29354  2.67741  2.69355  4.24690  2.90347  2.73739  3.18146  2.89801  2.37887  2.77519  2.98518  4.58477  3.61503
          0.01511  4.59583  5.31817  0.61958  0.77255  0.48576  0.95510
    204   2.83392  4.54231  3.72977  3.14063  3.68648  3.79979  4.01903  2.01585  2.89792  2.69437  3.63028  3.53207  4.17394  2.72831  1.94730  3.06361  3.06149  1.94285  5.13108  3.90680    238 - -
          2.68618  4.42225  2.77519  2.73123  3.46354  2.40513  3.72494  3.29354  2.67741  2.69355  4.24690  2.90347  2.73739  3.18146  2.89801  2.37887  2.77519  2.98518  4.58477  3.61503
          0.01511  4.59583  5.31817  0.61958  0.77255  0.48576  0.95510
    205   2.76555  4.27599  4.10626  3.52343  3.37616  3.84655  4.13872  2.66133  3.38580  2.15868  3.38305  3.77779  4.21787  3.65314  2.94816  3.12967  2.56731  1.37338  4.88784  2.89352    239 - -
          2.68618  4.42225  2.77519  2.73123  3.46354  2.40513  3.72494  3.29354  2.67741  2.69355  4.24690  2.90347  2.73739  3.18146  2.89801  2.37887  2.77519  2.98518  4.58477  3.61503
          0.01511  4.59583  5.31817  0.61958  0.77255  0.48576  0.95510
    206   2.19633  4.66140  3.40388  2.85440  3.96004  3.57646  3.93453  3.32796  2.81280  3.00943  3.86708  3.30097  2.29925  3.15680  2.65560  2.83734  2.01568  2.38961  5.32348  4.05041    240 - -
          2.68618  4.42225  2.77519  2.73123  3.46354  2.40513  3.72494  3.29354  2.67741  2.69355  4.24690  2.90347  2.73739  3.18146  2.89801  2.37887  2.77519  2.98518  4.58477  3.61503
          0.01511  4.59583  5.31817  0.61958  0.77255  0.48576  0.95510
    207   3.24277  5.13430  4.05476  3.39848  4.49192  3.93222  4.13341  3.73405  2.48355  3.38225  4.39258  3.71906  4.39274  3.32339  0.74566  3.35643  3.50316  2.56472  5.67918  4.47513    241 - -
          2.68618  4.42225  2.77519  2.73123  3.46354  2.40513  3.72494  3.29354  2.67741  2.69355  4.24690  2.90347  2.73739  3.18146  2.89801  2.37887  2.77519  2.98518  4.58477  3.61503
          0.01511  4.59583  5.31817  0.61958  0.77255  0.48576  0.95510
    208   2.94986  4.40171  4.42042  3.87417  3.62386  4.09698  4.51114  1.25143  3.76714  2.53958  3.56421  2.94247  4.48053  4.02260  3.97760  3.41483  2.63673  1.59288  5.22345  4.01909    242 - -
          2.68618  4.42225  2.77519  2.73123  3.46354  2.40513  3.72494  3.29354  2.67741  2.69355  4.24690  2.90347  2.73739  3.18146  2.89801  2.37887  2.77519  2.98518  4.58477  3.61503
          0.01511  4.59583  5.31817  0.61958  0.77255  0.48576  0.95510
    209   2.49450  5.31885  3.34009  2.38388  4.76343  3.76132  3.90346  4.14067  2.36053  3.64301  4.48080  3.31359  4.19084  3.03975  0.99775  3.11124  3.33374  3.78689  5.75537  4.50215    243 - -
          2.68618  4.42225  2.77519  2.73123  3.46354  2.40513  3.72494  3.29354  2.67741  2.69355  4.24690  2.90347  2.73739  3.18146  2.89801  2.37887  2.77519  2.98518  4.58477  3.61503
          0.01511  4.59583  5.31817  0.61958  0.77255  0.48576  0.95510
    210   3.19946  4.60290  4.73991  4.14683  3.40874  4.36089  4.65205  1.52955  3.85632  1.09963  3.28516  4.35627  4.66012  4.15200  2.87582  3.68347  3.42756  2.44834  5.20918  4.06632    244 - -
          2.68618  4.42225  2.77519  2.73123  3.46354  2.40513  3.72494  3.29354  2.67741  2.69355  4.24690  2.90347  2.73739  3.18146  2.89801  2.37887  2.77519  2.98518  4.58477  3.61503
          0.01511  4.59583  5.31817  0.61958  0.77255  0.48576  0.95510
    211   3.19913  5.79389  1.62066  2.41719  5.10184  3.54500  4.02829  4.62911  2.40181  4.09720  4.91751  1.19429  4.13519  3.17853  3.53376  3.08958  3.47506  4.18302  6.23549  4.73882    245 - -
          2.68618  4.42225  2.77519  2.73123  3.46354  2.40513  3.72494  3.29354  2.67741  2.69355  4.24690  2.90347  2.73739  3.18146  2.89801  2.37887  2.77519  2.98518  4.58477  3.61503
          0.13101  4.59583  2.18302  0.61958  0.77255  0.48576  0.95510
    212   2.22906  5.11360  2.35167  2.44416  4.41956  3.49470  3.69078  3.87318  2.43246  2.80886  4.17026  2.98250  3.89336  2.22109  2.26205  2.70247  2.95016  3.48389  5.57042  4.19145    246 - -
          2.68618  4.42225  2.77519  2.73123  3.46354  2.40513  3.72494  3.29354  2.67741  2.69355  4.24690  2.90347  2.73739  3.18146  2.89801  2.37887  2.77519  2.98518  4.58477  3.61503
          0.01695  4.48176  5.20411  0.61958  0.77255  0.38547  1.13984
    213   2.47462  5.12169  2.94340  1.37088  4.39941  3.55822  3.83792  3.81260  2.64087  2.36210  4.21987  2.62006  4.00450  2.98307  3.10918  2.84762  3.08859  3.46800  5.62950  4.26740    247 - -
          2.68618  4.42225  2.77519  2.73123  3.46354  2.40513  3.72494  3.29354  2.67741  2.69355  4.24690  2.90347  2.73739  3.18146  2.89801  2.37887  2.77519  2.98518  4.58477  3.61503
          0.01511  4.59583  5.31817  0.61958  0.77255  0.48576  0.95510
    214   2.86320  5.35244  2.41925  1.83846  4.67789  3.52559  3.79399  4.15723  2.01799  3.64903  4.41339  2.99452  3.97569  2.90875  3.07023  2.81560  1.75415  3.73473  5.79381  4.37760    248 - -
          2.68618  4.42225  2.77519  2.73123  3.46354  2.40513  3.72494  3.29354  2.67741  2.69355  4.24690  2.90347  2.73739  3.18146  2.89801  2.37887  2.77519  2.98518  4.58477  3.61503
          0.01511  4.59583  5.31817  0.61958  0.77255  0.48576  0.95510
    215   3.04669  5.36666  3.05428  2.68843  4.84380  2.46053  3.91939  4.28488  1.04339  3.76340  4.57260  2.54088  4.12910  3.05130  2.84752  3.02349  3.29776  3.87661  5.86426  4.54281    249 - -
          2.68618  4.42225  2.77519  2.73123  3.46354  2.40513  3.72494  3.29354  2.67741  2.69355  4.24690  2.90347  2.73739  3.18146  2.89801  2.37887  2.77519  2.98518  4.58477  3.61503
          0.01511  4.59583  5.31817  0.61958  0.77255  0.48576  0.95510
    216   2.63849  4.45533  4.05805  3.64514  4.18426  2.55412  4.52770  3.32598  3.59423  3.22314  4.13448  3.77876  4.13067  3.87869  3.86944  2.87031  1.03098  1.95708  5.63859  4.43819    250 - -
          2.68618  4.42225  2.77519  2.73123  3.46354  2.40513  3.72494  3.29354  2.67741  2.69355  4.24690  2.90347  2.73739  3.18146  2.89801  2.37887  2.77519  2.98518  4.58477  3.61503
          0.01511  4.59583  5.31817  0.61958  0.77255  0.48576  0.95510
    217   2.30903  4.49927  3.72696  3.22222  3.81102  3.65548  4.14700  3.01050  2.54942  2.85295  3.76261  3.56831  4.14294  3.47276  3.44217  2.50640  3.04600  1.22308  5.25694  4.03056    251 - -
          2.68618  4.42225  2.77519  2.73123  3.46354  2.40513  3.72494  3.29354  2.67741  2.69355  4.24690  2.90347  2.73739  3.18146  2.89801  2.37887  2.77519  2.98518  4.58477  3.61503
          0.01511  4.59583  5.31817  0.61958  0.77255  0.48576  0.95510
    218   2.50466  5.37765  2.41697  1.43749  4.70671  3.51690  3.79869  4.19450  2.28821  3.67917  4.43958  2.98338  3.97397  2.91254  3.10375  2.11629  3.10978  3.76292  5.82032  4.39356    252 - -
          2.68618  4.42225  2.77519  2.73123  3.46354  2.40513  3.72494  3.29354  2.67741  2.69355  4.24690  2.90347  2.73739  3.18146  2.89801  2.37887  2.77519  2.98518  4.58477  3.61503
          0.01511  4.59583  5.31817  0.61958  0.77255  0.48576  0.95510
    219   2.76427  5.27399  2.57391  1.67744  4.61631  3.50959  3.71387  4.10153  2.23821  3.57639  4.31779  2.61376  3.91653  2.33104  2.59965  2.72313  2.70131  3.66363  5.70484  4.29293    253 - -
          2.68618  4.42225  2.77519  2.73123  3.46354  2.40513  3.72494  3.29354  2.67741  2.69355  4.24690  2.90347  2.73739  3.18146  2.89801  2.37887  2.77519  2.98518  4.58477  3.61503
          0.08281  4.59583  2.66819  0.61958  0.77255  0.48576  0.95510
    220   2.89690  5.04876  3.09484  2.79374  4.69056  1.11093  4.04766  4.15363  2.74401  3.70657  4.53173  2.49308  4.08976  3.21396  2.39793  2.94189  3.22685  3.72244  5.84952  4.54028    254 - -
          2.68618  4.42225  2.77519  2.73123  3.46354  2.40513  3.72494  3.29354  2.67741  2.69355  4.24690  2.90347  2.73739  3.18146  2.89801  2.37887  2.77519  2.98518  4.58477  3.61503
          0.23307  4.52918  1.62398  0.61958  0.77255  0.60031  0.79550
    221   1.28484  4.34816  3.72392  3.52691  4.66592  1.18895  4.59593  4.06273  3.64777  3.78570  4.61445  3.59157  3.90325  3.89770  3.91984  2.60481  2.93873  3.45048  5.99506  4.82752    255 - -
          2.68618  4.42225  2.77519  2.73123  3.46354  2.40513  3.72494  3.29354  2.67741  2.69355  4.24690  2.90347  2.73739  3.18146  2.89801  2.37887  2.77519  2.98518  4.58477  3.61503
          0.02003  4.31614  5.03849  0.61958  0.77255  0.30609  1.33301
    222   3.26286  4.69111  4.72376  4.17859  3.40368  4.39312  4.75570  2.15748  4.02070  0.82616  3.26038  4.41227  2.67190  4.22951  4.18244  3.72912  3.50593  2.54534  5.27855  4.14637    256 - -
          2.68618  4.42225  2.77519  2.73123  3.46354  2.40513  3.72494  3.29354  2.67741  2.69355  4.24690  2.90347  2.73739  3.18146  2.89801  2.37887  2.77519  2.98518  4.58477  3.61503
          0.01511  4.59583  5.31817  0.61958  0.77255  0.48576  0.95510
    223   4.31947  5.44606  5.30841  5.10214  1.93519  4.91723  3.95993  3.89211  4.86565  3.09419  4.44755  4.67432  5.24497  4.76706  4.80062  4.40108  4.55279  3.88041  0.60952  2.33259    257 - -
          2.68618  4.42225  2.77519  2.73123  3.46354  2.40513  3.72494  3.29354  2.67741  2.69355  4.24690  2.90347  2.73739  3.18146  2.89801  2.37887  2.77519  2.98518  4.58477  3.61503
          0.01511  4.59583  5.31817  0.61958  0.77255  0.48576  0.95510
    224   2.78875  4.60460  3.67855  3.24344  3.61327  3.61685  4.12882  3.37789  3.20776  3.06289  3.97101  3.57032  4.15986  3.53159  3.53782  1.78332  2.54636  3.09375  5.11396  1.36956    258 - -
          2.68618  4.42225  2.77519  2.73123  3.46354  2.40513  3.72494  3.29354  2.67741  2.69355  4.24690  2.90347  2.73739  3.18146  2.89801  2.37887  2.77519  2.98518  4.58477  3.61503
          0.01511  4.59583  5.31817  0.61958  0.77255  0.48576  0.95510
    225   3.83714  5.91361  3.08764  0.32480  5.39516  3.94019  4.67030  5.02797  3.67260  4.53905  5.54727  3.64186  4.59536  3.91187  4.11658  3.77575  4.16713  4.65486  6.40513  5.22558    259 - -
          2.68618  4.42225  2.77519  2.73123  3.46354  2.40513  3.72494  3.29354  2.67741  2.69355  4.24690  2.90347  2.73739  3.18146  2.89801  2.37887  2.77519  2.98518  4.58477  3.61503
          0.01511  4.59583  5.31817  0.61958  0.77255  0.48576  0.95510
    226   3.83714  5.91361  3.08764  0.32480  5.39516  3.94019  4.67030  5.02797  3.67260  4.53905  5.54727  3.64186  4.59536  3.91187  4.11658  3.77575  4.16713  4.65486  6.40513  5.22558    260 - -
          2.68618  4.42225  2.77519  2.73123  3.46354  2.40513  3.72494  3.29354  2.67741  2.69355  4.24690  2.90347  2.73739  3.18146  2.89801  2.37887  2.77519  2.98518  4.58477  3.61503
          0.01511  4.59583  5.31817  0.61958  0.77255  0.48576  0.95510
    227   2.80899  4.40911  3.89089  3.32439  2.74984  3.82342  4.01333  2.88561  3.22771  2.59892  3.52152  3.64559  4.19962  3.51315  2.59078  2.65211  3.04195  2.31660  4.79910  1.62484    261 - -
          2.68618  4.42225  2.77519  2.73123  3.46354  2.40513  3.72494  3.29354  2.67741  2.69355  4.24690  2.90347  2.73739  3.18146  2.89801  2.37887  2.77519  2.98518  4.58477  3.61503
          0.01511  4.59583  5.31817  0.61958  0.77255  0.48576  0.95510
    228   3.53312  4.75113  5.55294  5.04473  3.81627  5.05814  5.62294  1.24382  4.95306  1.50660  3.57519  5.19909  5.25587  5.10466  5.05712  4.46108  3.77964  1.18434  5.89616  4.75843    262 - -
          2.68618  4.42225  2.77519  2.73123  3.46354  2.40513  3.72494  3.29354  2.67741  2.69355  4.24690  2.90347  2.73739  3.18146  2.89801  2.37887  2.77519  2.98518  4.58477  3.61503
          0.01511  4.59583  5.31817  0.61958  0.77255  0.48576  0.95510
    229   3.97548  5.54739  4.65826  4.62989  5.48142  4.19805  5.58840  5.29105  4.76348  4.79721  5.91074  4.84558  0.16344  5.12132  4.87330  4.17618  4.47527  4.83771  6.40038  5.62708    263 - -
          2.68618  4.42225  2.77519  2.73123  3.46354  2.40513  3.72494  3.29354  2.67741  2.69355  4.24690  2.90347  2.73739  3.18146  2.89801  2.37887  2.77519  2.98518  4.58477  3.61503
          0.01511  4.59583  5.31817  0.61958  0.77255  0.48576  0.95510
    230   2.22134  5.10821  3.03562  2.12672  4.40395  3.52610  3.71932  3.85446  2.47374  3.39209  3.20965  3.01783  3.91892  2.29336  2.56726  2.27492  2.60745  3.47245  5.57288  4.19671    264 - -
          2.68618  4.42225  2.77519  2.73123  3.46354  2.40513  3.72494  3.29354  2.67741  2.69355  4.24690  2.90347  2.73739  3.18146  2.89801  2.37887  2.77519  2.98518  4.58477  3.61503
          0.01511  4.59583  5.31817  0.61958  0.77255  0.48576  0.95510
    231   3.27258  5.90092  1.85080  1.37208  5.21617  1.46811  4.09123  4.75740  3.12063  4.22315  5.06180  2.99712  4.16573  3.25205  3.73877  3.14662  3.56429  4.29875  6.36975  4.83918    265 - -
          2.68618  4.42225  2.77519  2.73123  3.46354  2.40513  3.72494  3.29354  2.67741  2.69355  4.24690  2.90347  2.73739  3.18146  2.89801  2.37887  2.77519  2.98518  4.58477  3.61503
          0.01511  4.59583  5.31817  0.61958  0.77255  0.48576  0.95510
    232   2.58125  4.51663  3.98335  3.70594  4.76109  3.30362  4.71925  4.16105  3.72061  3.87746  4.70474  3.76701  4.08001  4.00929  3.99740  1.32587  1.00301  3.57677  6.11040  4.91538    266 - -
          2.68618  4.42225  2.77519  2.73123  3.46354  2.40513  3.72494  3.29354  2.67741  2.69355  4.24690  2.90347  2.73739  3.18146  2.89801  2.37887  2.77519  2.98518  4.58477  3.61503
          0.01511  4.59583  5.31817  0.61958  0.77255  0.48576  0.95510
    233   2.81059  4.22541  4.49030  3.89491  3.29108  3.95922  4.27608  1.79595  3.72918  1.74149  3.29097  4.01890  4.31619  3.91997  2.96082  3.26087  3.04272  1.78819  4.85319  2.86586    267 - -
          2.68618  4.42225  2.77519  2.73123  3.46354  2.40513  3.72494  3.29354  2.67741  2.69355  4.24690  2.90347  2.73739  3.18146  2.89801  2.37887  2.77519  2.98518  4.58477  3.61503
          0.01511  4.59583  5.31817  0.61958  0.77255  0.48576  0.95510
    234   3.76537  5.02528  5.51587  4.95821  1.13282  5.01486  5.05221  2.60665  4.80266  1.16428  2.46898  5.07776  5.13393  4.73793  4.78901  4.37699  3.97162  2.83339  5.17256  3.90383    268 - -
          2.68618  4.42225  2.77519  2.73123  3.46354  2.40513  3.72494  3.29354  2.67741  2.69355  4.24690  2.90347  2.73739  3.18146  2.89801  2.37887  2.77519  2.98518  4.58477  3.61503
          0.01511  4.59583  5.31817  0.61958  0.77255  0.48576  0.95510
    235   3.05339  4.41444  4.82282  4.25412  1.94641  4.20160  4.29627  2.20139  4.07527  1.95884  3.34910  4.26768  4.53161  4.18253  4.11776  3.51822  3.28230  2.14765  4.66420  1.64196    269 - -
          2.68618  4.42225  2.77519  2.73123  3.46354  2.40513  3.72494  3.29354  2.67741  2.69355  4.24690  2.90347  2.73739  3.18146  2.89801  2.37887  2.77519  2.98518  4.58477  3.61503
          0.01511  4.59583  5.31817  0.61958  0.77255  0.48576  0.95510
    236   2.28811  4.50869  3.67970  3.16965  2.43251  1.84486  4.16101  3.36166  3.14538  3.05915  3.92627  3.50091  4.05357  3.44701  3.50884  1.90230  2.42908  3.04826  5.38751  4.14830    270 - -
          2.68618  4.42225  2.77519  2.73123  3.46354  2.40513  3.72494  3.29354  2.67741  2.69355  4.24690  2.90347  2.73739  3.18146  2.89801  2.37887  2.77519  2.98518  4.58477  3.61503
          0.01511  4.59583  5.31817  0.61958  0.77255  0.48576  0.95510
    237   2.77252  4.20776  4.38606  3.79507  2.71341  2.55907  4.22621  2.22599  3.65267  1.63716  3.30054  3.94487  4.26985  3.84793  3.78590  3.20220  2.36857  2.13167  4.83779  3.65309    271 - -
          2.68618  4.42225  2.77519  2.73123  3.46354  2.40513  3.72494  3.29354  2.67741  2.69355  4.24690  2.90347  2.73739  3.18146  2.89801  2.37887  2.77519  2.98518  4.58477  3.61503
          0.01511  4.59583  5.31817  0.61958  0.77255  0.48576  0.95510
    238   3.47214  4.72347  5.44782  4.89902  3.59840  4.88455  5.32696  1.31628  4.77398  1.46672  2.55530  5.02495  5.09268  4.86252  4.82759  4.25558  3.70721  1.41988  5.60890  4.51000    272 - -
          2.68618  4.42225  2.77519  2.73123  3.46354  2.40513  3.72494  3.29354  2.67741  2.69355  4.24690  2.90347  2.73739  3.18146  2.89801  2.37887  2.77519  2.98518  4.58477  3.61503
          0.01511  4.59583  5.31817  0.61958  0.77255  0.48576  0.95510
    239   2.73082  4.37838  3.73748  3.16623  2.91066  3.74162  4.00345  2.46028  3.10214  2.10451  3.48493  2.37647  4.11835  3.39123  2.53986  2.56754  2.96253  2.64524  3.44164  3.73503    273 - -
          2.68618  4.42225  2.77519  2.73123  3.46354  2.40513  3.72494  3.29354  2.67741  2.69355  4.24690  2.90347  2.73739  3.18146  2.89801  2.37887  2.77519  2.98518  4.58477  3.61503
          0.01511  4.59583  5.31817  0.61958  0.77255  0.48576  0.95510
    240   2.42850  3.21934  4.03808  2.87661  3.36634  3.80765  4.09943  2.11518  2.82547  2.45170  3.36862  3.72553  4.17938  3.60570  3.58988  3.08409  2.96403  1.76241  4.86467  2.93346    274 - -
          2.68618  4.42225  2.77519  2.73123  3.46354  2.40513  3.72494  3.29354  2.67741  2.69355  4.24690  2.90347  2.73739  3.18146  2.89801  2.37887  2.77519  2.98518  4.58477  3.61503
          0.01511  4.59583  5.31817  0.61958  0.77255  0.48576  0.95510
    241   2.79346  5.26971  2.03600  2.19265  4.60200  3.51792  3.74479  4.07844  2.49944  3.57100  4.32592  2.99161  3.93875  2.85269  1.95840  2.44631  2.40719  3.65589  5.71430  4.30821    275 - -
          2.68618  4.42225  2.77519  2.73123  3.46354  2.40513  3.72494  3.29354  2.67741  2.69355  4.24690  2.90347  2.73739  3.18146  2.89801  2.37887  2.77519  2.98518  4.58477  3.61503
          0.01511  4.59583  5.31817  0.61958  0.77255  0.48576  0.95510
    242   2.73192  5.23218  2.59883  2.04184  4.57256  3.50356  2.81537  4.05541  2.20960  3.53525  4.27437  2.58198  3.31283  2.79156  2.61363  2.38988  2.96327  3.62036  5.66722  3.35776    276 - -
          2.68695  4.42025  2.77321  2.73171  3.46313  2.40502  3.72615  3.29427  2.67702  2.69431  4.24810  2.90343  2.73677  3.18267  2.89722  2.37951  2.77592  2.98363  4.58307  3.61558
          0.63226  1.14690  1.89052  2.51177  0.08461  0.48576  0.95510
    243   2.67624  4.47825  3.43499  2.20836  3.00543  3.62292  3.86295  2.99460  2.83248  2.21769  2.92775  3.30777  3.16762  3.14989  2.82886  2.85808  2.90776  2.75869  5.04502  3.06276    308 - -
          2.68618  4.42225  2.77519  2.73123  3.46354  2.40513  3.72494  3.29354  2.67741  2.69355  4.24690  2.90347  2.73739  3.18146  2.89801  2.37887  2.77519  2.98518  4.58477  3.61503
          0.01772  4.43789  5.16024  0.61958  0.77255  0.72870  0.65882
    244   2.46194  5.09450  2.57864  2.06139  4.39639  2.92724  3.04530  3.85324  2.42762  2.48439  4.14822  2.95760  3.87011  2.78524  2.58256  2.67549  2.92443  3.46204  5.55315  4.16904    309 - -
          2.68618  4.42225  2.77519  2.73123  3.46354  2.40513  3.72494  3.29354  2.67741  2.69355  4.24690  2.90347  2.73739  3.18146  2.89801  2.37887  2.77519  2.98518  4.58477  3.61503
          0.01772  4.43789  5.16024  0.61958  0.77255  0.72870  0.65882
    245   2.23328  5.15296  2.92872  2.43518  4.48957  3.48194  3.70015  3.94896  2.02945  3.46056  4.22899  2.06630  3.89825  2.44804  2.89176  2.34501  2.97679  3.54618  5.61624  4.23414    310 - -
          2.68618  4.42225  2.77519  2.73123  3.46354  2.40513  3.72494  3.29354  2.67741  2.69355  4.24690  2.90347  2.73739  3.18146  2.89801  2.37887  2.77519  2.98518  4.58477  3.61503
          0.01772  4.43789  5.16024  0.61958  0.77255  0.52364  0.89737
    246   2.71876  5.07690  2.39138  2.47069  4.36830  2.98534  3.70356  3.81314  1.86100  2.63122  4.13485  3.00562  3.90460  2.82304  2.57779  2.71182  2.94946  2.89655  5.54256  4.17246    311 - -
          2.68618  4.42225  2.77519  2.73123  3.46354  2.40513  3.72494  3.29354  2.67741  2.69355  4.24690  2.90347  2.73739  3.18146  2.89801  2.37887  2.77519  2.98518  4.58477  3.61503
          0.01629  4.52142  5.24377  0.61958  0.77255  0.61236  0.78103
    247   2.80596  5.20146  2.99265  2.01983  4.52159  3.54320  3.73325  3.02161  1.55837  3.48252  4.26030  2.36845  3.95134  2.84961  2.86069  2.78255  3.03410  3.57760  5.63666  4.26894    312 - -
          2.68618  4.42225  2.77519  2.73123  3.46354  2.40513  3.72494  3.29354  2.67741  2.69355  4.24690  2.90347  2.73739  3.18146  2.89801  2.37887  2.77519  2.98518  4.58477  3.61503
          0.01629  4.52142  5.24377  0.61958  0.77255  0.61236  0.78103
    248   2.84477  5.33926  2.17845  1.49076  4.66020  3.48757  3.77953  4.14345  2.58668  3.63875  4.40531  2.52597  3.94993  2.89708  3.09986  2.36612  3.08889  2.96694  5.78873  4.36377    313 - -
          2.68618  4.42225  2.77519  2.73123  3.46354  2.40513  3.72494  3.29354  2.67741  2.69355  4.24690  2.90347  2.73739  3.18146  2.89801  2.37887  2.77519  2.98518  4.58477  3.61503
          0.07228  4.52142  2.83266  0.61958  0.77255  0.61236  0.78103
    249   2.19284  3.12138  3.82712  3.25296  2.83421  3.71956  4.00600  2.73333  2.63897  2.22293  3.38211  3.57577  4.09814  3.44578  3.45664  2.27648  2.91451  2.24684  4.87235  3.66222    314 - -
          2.68618  4.42225  2.77519  2.73123  3.46354  2.40513  3.72494  3.29354  2.67741  2.69355  4.24690  2.90347  2.73739  3.18146  2.89801  2.37887  2.77519  2.98518  4.58477  3.61503
          0.09796  4.46636  2.50316  0.61958  0.77255  0.69162  0.69468
    250   2.21827  5.21975  2.38991  2.11940  4.54751  2.84798  3.68359  4.02745  2.45544  3.51988  4.27590  2.19926  3.87085  2.79315  2.57105  2.69314  2.97196  3.60327  5.66492  4.25184    315 - -
          2.68618  4.42225  2.77519  2.73123  3.46354  2.40513  3.72494  3.29354  2.67741  2.69355  4.24690  2.90347  2.73739  3.18146  2.89801  2.37887  2.77519  2.98518  4.58477  3.61503
          0.10305  4.38705  2.45941  0.61958  0.77255  0.78932  0.60542
    251   2.64678  4.80398  3.07091  2.53530  4.08855  2.58183  3.71563  2.79951  2.01443  3.11025  3.93055  3.04024  3.09413  2.87471  2.94979  2.31766  2.89229  3.17329  5.35864  4.03636    316 - -
          2.68618  4.42225  2.77519  2.73123  3.46354  2.40513  3.72494  3.29354  2.67741  2.69355  4.24690  2.90347  2.73739  3.18146  2.89801  2.37887  2.77519  2.98518  4.58477  3.61503
          0.02028  4.30427  5.02662  0.61958  0.77255  0.55919  0.84787
    252   2.41794  5.16617  2.56918  1.73683  4.48948  3.46773  3.67036  3.96105  2.41898  3.46185  3.42831  2.53658  3.87054  2.77623  2.50891  2.67561  2.93832  3.54546  5.61139  4.21184    317 - -
          2.68618  4.42225  2.77519  2.73123  3.46354  2.40513  3.72494  3.29354  2.67741  2.69355  4.24690  2.90347  2.73739  3.18146  2.89801  2.37887  2.77519  2.98518  4.58477  3.61503
          0.01742  4.45488  5.17723  0.61958  0.77255  0.70687  0.67961
    253   2.44679  4.85739  3.05410  1.82413  4.12936  2.91126  3.78788  3.53323  2.61505  2.14290  3.98501  3.08544  3.93806  2.95515  3.06934  2.41849  2.96245  3.21577  5.41795  4.09341    318 - -
          2.68618  4.42225  2.77519  2.73123  3.46354  2.40513  3.72494  3.29354  2.67741  2.69355  4.24690  2.90347  2.73739  3.18146  2.89801  2.37887  2.77519  2.98518  4.58477  3.61503
          0.01742  4.45488  5.17723  0.61958  0.77255  0.52683  0.89276
    254   2.73459  4.28520  3.95038  2.55486  2.74829  3.79763  4.08223  1.86967  2.76926  2.01619  3.37854  3.67633  4.16764  3.54766  3.54419  3.06920  2.96662  2.22454  4.89802  3.69356    319 - -
          2.68618  4.42225  2.77519  2.73123  3.46354  2.40513  3.72494  3.29354  2.67741  2.69355  4.24690  2.90347  2.73739  3.18146  2.89801  2.37887  2.77519  2.98518  4.58477  3.61503
          0.01620  4.52649  5.24884  0.61958  0.77255  0.41808  1.07385
    255   2.23017  4.16647  3.26962  3.78307  2.34150  3.86560  4.18009  2.36218  3.63289  2.07207  2.76501  3.91584  4.23170  3.82169  3.75264  3.16185  2.96678  2.16596  2.83808  3.59603    320 - -
          2.68618  4.42225  2.77519  2.73123  3.46354  2.40513  3.72494  3.29354  2.67741  2.69355  4.24690  2.90347  2.73739  3.18146  2.89801  2.37887  2.77519  2.98518  4.58477  3.61503
          0.01511  4.59583  5.31817  0.61958  0.77255  0.48576  0.95510
    256   2.76054  5.23579  3.00109  2.22964  4.57514  2.44717  2.99238  4.04833  1.87265  3.53284  4.28118  2.63316  3.92131  2.81003  2.56650  2.72704  2.59417  3.62406  5.66639  4.27125    321 - -
          2.68618  4.42225  2.77519  2.73123  3.46354  2.40513  3.72494  3.29354  2.67741  2.69355  4.24690  2.90347  2.73739  3.18146  2.89801  2.37887  2.77519  2.98518  4.58477  3.61503
          0.01511  4.59583  5.31817  0.61958  0.77255  0.48576  0.95510
    257   2.76951  5.09221  3.10000  1.95970  4.38009  3.56393  2.99462  3.81521  1.99110  2.89123  4.15169  3.06366  3.95292  2.86405  2.54584  2.76889  2.99665  2.39090  5.55212  4.19901    322 - -
          2.68618  4.42225  2.77519  2.73123  3.46354  2.40513  3.72494  3.29354  2.67741  2.69355  4.24690  2.90347  2.73739  3.18146  2.89801  2.37887  2.77519  2.98518  4.58477  3.61503
          0.01511  4.59583  5.31817  0.61958  0.77255  0.48576  0.95510
    258   2.99144  4.44485  4.40617  2.96698  1.45058  4.10143  4.34789  2.61133  3.72358  1.62028  3.32041  4.06405  4.44245  3.93359  3.90160  3.40129  3.22271  2.25990  4.93216  3.67206    323 - -
          2.68618  4.42225  2.77519  2.73123  3.46354  2.40513  3.72494  3.29354  2.67741  2.69355  4.24690  2.90347  2.73739  3.18146  2.89801  2.37887  2.77519  2.98518  4.58477  3.61503
          0.01511  4.59583  5.31817  0.61958  0.77255  0.48576  0.95510
    259   2.73251  5.14136  2.61922  2.24261  4.44641  2.73169  3.71364  3.90502  2.46782  2.65978  4.19392  2.60248  3.91318  2.82530  2.63254  2.18024  2.96416  2.98553  5.59944  4.21375    324 - -
          2.68618  4.42225  2.77519  2.73123  3.46354  2.40513  3.72494  3.29354  2.67741  2.69355  4.24690  2.90347  2.73739  3.18146  2.89801  2.37887  2.77519  2.98518  4.58477  3.61503
          0.08554  4.59583  2.63263  0.61958  0.77255  0.48576  0.95510
    260   2.27499  5.21785  2.53363  2.41815  4.55465  2.67043  3.69423  4.03134  1.84416  3.51942  4.26798  2.60252  3.89676  2.79755  2.51634  2.70351  2.97100  3.60559  5.65782  4.25507    325 - -
          2.68618  4.42225  2.77519  2.73123  3.46354  2.40513  3.72494  3.29354  2.67741  2.69355  4.24690  2.90347  2.73739  3.18146  2.89801  2.37887  2.77519  2.98518  4.58477  3.61503
          0.01620  4.52649  5.24884  0.61958  0.77255  0.60451  0.79041
    261   2.71714  4.69555  2.80262  2.41768  3.88447  3.60306  3.82591  2.37382  2.18553  2.56241  3.78371  3.20255  3.98996  3.03546  3.12316  2.82434  2.94874  2.18312  5.24573  3.95902    326 - -
          2.68618  4.42225  2.77519  2.73123  3.46354  2.40513  3.72494  3.29354  2.67741  2.69355  4.24690  2.90347  2.73739  3.18146  2.89801  2.37887  2.77519  2.98518  4.58477  3.61503
          0.01620  4.52649  5.24884  0.61958  0.77255  0.60451  0.79041
    262   2.26380  4.37465  4.84984  4.26411  2.61694  4.24983  4.60500  1.62426  4.10522  1.50798  3.28476  4.35721  4.56802  4.24982  4.17743  3.57194  3.25575  1.92106  5.08030  3.92235    327 - -
          2.68618  4.42225  2.77519  2.73123  3.46354  2.40513  3.72494  3.29354  2.67741  2.69355  4.24690  2.90347  2.73739  3.18146  2.89801  2.37887  2.77519  2.98518  4.58477  3.61503
          0.01620  4.52649  5.24884  0.61958  0.77255  0.60451  0.79041
    263   2.73815  5.16393  2.16785  2.21428  4.47076  3.49603  3.70832  3.17202  2.47000  2.84452  4.21690  2.13561  3.90369  2.46405  2.95885  2.71403  2.97153  3.53377  5.61786  4.22533    328 - -
          2.68618  4.42225  2.77519  2.73123  3.46354  2.40513  3.72494  3.29354  2.67741  2.69355  4.24690  2.90347  2.73739  3.18146  2.89801  2.37887  2.77519  2.98518  4.58477  3.61503
          0.01620  4.52649  5.24884  0.61958  0.77255  0.60451  0.79041
    264   2.37314  5.32260  2.70823  1.87323  4.72737  1.93752  3.88807  4.20486  2.74034  3.72261  4.51278  1.87832  4.00370  3.02431  3.25331  2.86942  3.18151  3.77916  5.88912  4.46990    329 - -
          2.68618  4.42225  2.77519  2.73123  3.46354  2.40513  3.72494  3.29354  2.67741  2.69355  4.24690  2.90347  2.73739  3.18146  2.89801  2.37887  2.77519  2.98518  4.58477  3.61503
          0.33753  4.52649  1.28862  0.61958  0.77255  0.41808  1.07385
    265   2.69423  5.14426  2.43225  2.36745  4.47939  2.87243  3.64683  3.94816  1.90887  3.44690  4.20648  2.91159  3.84618  2.75619  2.49164  2.17765  2.92878  3.53365  5.59327  4.19909    330 - -
          2.68618  4.42225  2.77519  2.73123  3.46354  2.40513  3.72494  3.29354  2.67741  2.69355  4.24690  2.90347  2.73739  3.18146  2.89801  2.37887  2.77519  2.98518  4.58477  3.61503
          0.12324  4.30509  2.27838  0.61958  0.77255  0.87433  0.53981
    266   2.54613  2.92617  3.36364  2.88891  4.05037  1.63657  3.94723  3.42562  2.16966  3.10400  3.96018  3.26116  3.89043  3.17381  3.10700  2.68672  2.89173  3.07882  5.37727  4.12620    331 - -
          2.68647  4.42254  2.77420  2.73121  3.46383  2.40509  3.72524  3.29327  2.67770  2.69310  4.24719  2.90376  2.73769  3.18176  2.89830  2.37894  2.77549  2.98506  4.58506  3.61345
          0.34682  1.25240  4.92663  1.58724  0.22877  0.52735  0.89201
    267   2.68314  4.71358  3.20415  2.35954  3.04414  2.98468  3.76759  3.30128  2.16589  2.38859  3.79745  3.13638  3.94108  2.96171  2.62747  2.77028  2.91392  2.62606  5.24560  3.95011    339 - -
          2.68618  4.42225  2.77519  2.73123  3.46354  2.40513  3.72494  3.29354  2.67741  2.69355  4.24690  2.90347  2.73739  3.18146  2.89801  2.37887  2.77519  2.98518  4.58477  3.61503
          0.01772  4.43789  5.16024  0.61958  0.77255  0.35923  1.19804
    268   2.73910  4.25638  4.06291  3.48068  3.35726  3.81690  4.10573  2.38569  3.36855  2.19423  3.36726  3.74113  4.18805  3.61991  2.66693  2.65444  2.97117  1.83499  4.85951  2.26904    340 - -
          2.68618  4.42225  2.77519  2.73123  3.46354  2.40513  3.72494  3.29354  2.67741  2.69355  4.24690  2.90347  2.73739  3.18146  2.89801  2.37887  2.77519  2.98518  4.58477  3.61503
          0.01511  4.59583  5.31817  0.61958  0.77255  0.48576  0.95510
    269   3.50766  4.77516  5.44432  4.87172  2.33936  4.84656  5.19308  1.34939  4.72604  1.17470  3.21842  4.98715  5.03550  4.74801  4.73786  4.20509  3.73175  1.99805  5.42724  4.34219    341 - -
          2.68618  4.42225  2.77519  2.73123  3.46354  2.40513  3.72494  3.29354  2.67741  2.69355  4.24690  2.90347  2.73739  3.18146  2.89801  2.37887  2.77519  2.98518  4.58477  3.61503
          0.01511  4.59583  5.31817  0.61958  0.77255  0.48576  0.95510
    270   2.78468  4.82367  3.25539  2.72151  3.11657  3.63281  3.84115  2.78592  2.68626  3.03058  3.90237  2.37799  4.02877  1.58120  3.10974  2.86494  3.01820  3.12169  5.28323  3.93959    342 - -
          2.68618  4.42225  2.77519  2.73123  3.46354  2.40513  3.72494  3.29354  2.67741  2.69355  4.24690  2.90347  2.73739  3.18146  2.89801  2.37887  2.77519  2.98518  4.58477  3.61503
          0.01511  4.59583  5.31817  0.61958  0.77255  0.48576  0.95510
    271   3.53785  4.74232  5.58286  5.09904  3.97253  5.12311  5.78044  0.94681  5.02695  2.05687  3.71673  5.26463  5.32803  5.23721  5.17044  4.54413  3.79192  1.15905  6.07657  4.89477    343 - -
          2.68618  4.42225  2.77519  2.73123  3.46354  2.40513  3.72494  3.29354  2.67741  2.69355  4.24690  2.90347  2.73739  3.18146  2.89801  2.37887  2.77519  2.98518  4.58477  3.61503
          0.01511  4.59583  5.31817  0.61958  0.77255  0.48576  0.95510
    272   3.79011  5.43588  4.59954  4.60707  5.62878  0.16093  5.61811  5.46406  4.87773  4.99364  6.01456  4.76735  4.83796  5.14609  4.97903  3.99001  4.32063  4.85436  6.47674  5.77344    344 - -
          2.68618  4.42225  2.77519  2.73123  3.46354  2.40513  3.72494  3.29354  2.67741  2.69355  4.24690  2.90347  2.73739  3.18146  2.89801  2.37887  2.77519  2.98518  4.58477  3.61503
          0.01511  4.59583  5.31817  0.61958  0.77255  0.48576  0.95510
    273   2.03381  4.59992  4.02056  3.94123  5.09736  0.54990  5.02078  4.53885  4.14969  4.25950  5.08595  3.92124  4.16940  4.36171  4.36345  2.87314  3.23156  3.82969  6.39478  5.28211    345 - -
          2.68618  4.42225  2.77519  2.73123  3.46354  2.40513  3.72494  3.29354  2.67741  2.69355  4.24690  2.90347  2.73739  3.18146  2.89801  2.37887  2.77519  2.98518  4.58477  3.61503
          0.01511  4.59583  5.31817  0.61958  0.77255  0.48576  0.95510
    274   2.80726  5.30407  2.54029  2.43634  4.63915  3.51971  2.96834  4.12148  1.71096  3.60348  4.35529  2.11330  3.94353  2.85394  2.98675  2.26989  3.04246  3.69149  5.73805  4.32693    346 - -
          2.68618  4.42225  2.77519  2.73123  3.46354  2.40513  3.72494  3.29354  2.67741  2.69355  4.24690  2.90347  2.73739  3.18146  2.89801  2.37887  2.77519  2.98518  4.58477  3.61503
          0.01511  4.59583  5.31817  0.61958  0.77255  0.48576  0.95510
    275   2.09804  5.28295  2.77157  1.03527  4.82172  2.65709  4.03470  4.28135  2.91996  3.83192  4.64119  3.10761  4.08021  3.18800  3.42303  2.94938  3.27489  3.84209  6.00984  4.60661    347 - -
          2.68618  4.42225  2.77519  2.73123  3.46354  2.40513  3.72494  3.29354  2.67741  2.69355  4.24690  2.90347  2.73739  3.18146  2.89801  2.37887  2.77519  2.98518  4.58477  3.61503
          0.01511  4.59583  5.31817  0.61958  0.77255  0.48576  0.95510
    276   2.58115  4.51676  3.98278  3.70493  4.76146  3.30353  4.71862  4.16170  3.71969  3.87777  4.70486  3.76649  4.07981  4.00836  3.99682  1.31317  1.01254  3.57715  6.11051  4.91538    348 - -
          2.68618  4.42225  2.77519  2.73123  3.46354  2.40513  3.72494  3.29354  2.67741  2.69355  4.24690  2.90347  2.73739  3.18146  2.89801  2.37887  2.77519  2.98518  4.58477  3.61503
          0.01511  4.59583  5.31817  0.61958  0.77255  0.48576  0.95510
    277   3.53015  4.73491  5.57793  5.09448  3.98528  5.11648  5.77706  1.13639  5.02335  2.05904  3.73030  5.25804  5.32470  5.23849  5.16878  4.53689  3.78455  0.96514  6.08160  4.89477    349 - -
          2.68618  4.42225  2.77519  2.73123  3.46354  2.40513  3.72494  3.29354  2.67741  2.69355  4.24690  2.90347  2.73739  3.18146  2.89801  2.37887  2.77519  2.98518  4.58477  3.61503
          0.01511  4.59583  5.31817  0.61958  0.77255  0.48576  0.95510
    278   3.79011  5.43588  4.59954  4.60707  5.62878  0.16093  5.61811  5.46406  4.87773  4.99364  6.01456  4.76735  4.83796  5.14609  4.97903  3.99001  4.32063  4.85436  6.47674  5.77344    350 - -
          2.68618  4.42225  2.77519  2.73123  3.46354  2.40513  3.72494  3.29354  2.67741  2.69355  4.24690  2.90347  2.73739  3.18146  2.89801  2.37887  2.77519  2.98518  4.58477  3.61503
          0.01511  4.59583  5.31817  0.61958  0.77255  0.48576  0.95510
    279   2.90143  4.98231  3.38494  2.79126  2.75275  3.71572  3.81923  3.61607  1.40292  3.20534  4.06058  3.26609  4.09186  3.01719  2.19319  2.95446  3.11789  3.32502  5.30203  3.00144    351 - -
          2.68618  4.42225  2.77519  2.73123  3.46354  2.40513  3.72494  3.29354  2.67741  2.69355  4.24690  2.90347  2.73739  3.18146  2.89801  2.37887  2.77519  2.98518  4.58477  3.61503
          0.01511  4.59583  5.31817  0.61958  0.77255  0.48576  0.95510
    280   3.79011  5.43588  4.59954  4.60707  5.62878  0.16093  5.61811  5.46406  4.87773  4.99364  6.01456  4.76735  4.83796  5.14609  4.97903  3.99001  4.32063  4.85436  6.47674  5.77344    352 - -
          2.68618  4.42225  2.77519  2.73123  3.46354  2.40513  3.72494  3.29354  2.67741  2.69355  4.24690  2.90347  2.73739  3.18146  2.89801  2.37887  2.77519  2.98518  4.58477  3.61503
          0.01511  4.59583  5.31817  0.61958  0.77255  0.48576  0.95510
    281   3.05433  4.43546  4.79076  4.19224  2.04431  4.22620  4.52733  2.17518  4.02496  1.22185  2.61055  4.30820  4.53431  4.15390  3.00366  3.53745  3.28010  2.54187  4.99064  3.84774    353 - -
          2.68618  4.42225  2.77519  2.73123  3.46354  2.40513  3.72494  3.29354  2.67741  2.69355  4.24690  2.90347  2.73739  3.18146  2.89801  2.37887  2.77519  2.98518  4.58477  3.61503
          0.01511  4.59583  5.31817  0.61958  0.77255  0.48576  0.95510
    282   2.93107  2.59118  4.78132  4.19700  3.44627  4.14915  4.52833  2.01737  4.03181  2.38304  2.32502  4.26886  4.49972  4.20355  4.10904  3.47042  2.63110  1.33846  5.05325  3.87049    354 - -
          2.68618  4.42225  2.77519  2.73123  3.46354  2.40513  3.72494  3.29354  2.67741  2.69355  4.24690  2.90347  2.73739  3.18146  2.89801  2.37887  2.77519  2.98518  4.58477  3.61503
          0.01511  4.59583  5.31817  0.61958  0.77255  0.48576  0.95510
    283   3.38432  5.48106  3.95333  3.15261  4.87809  4.02589  3.88182  4.26381  1.31229  3.68710  4.55526  3.53327  4.35486  3.01584  1.16826  3.37867  3.52692  3.95461  3.22568  4.53238    355 - -
          2.68618  4.42225  2.77519  2.73123  3.46354  2.40513  3.72494  3.29354  2.67741  2.69355  4.24690  2.90347  2.73739  3.18146  2.89801  2.37887  2.77519  2.98518  4.58477  3.61503
          0.01020  4.59091        *  0.61958  0.77255  0.00000        *
//
