# Supplementary material for: MacSyFinder: A Program to Mine Genomes for Molecular Systems with an Application to CRISPR-Cas Systems
Source: PLoS One. 2014 Oct 17;9(10):e110726. doi: 10.1371/journal.pone.0110726 (PMC4201578; doi:10.1371/journal.pone.0110726)
Supplement: Data S2 — The Cas-Finder: models and profiles (compressed tarball archive). (ZIP) [file pone.0110726.s011.zip › Cas-Finder_macsyfinder/CASprofiles/cmr5_TypeIIIB.hmm]

HMMER3/b [3.0 | March 2010]
NAME  TIGR01881
ACC   TIGR01881
DESC  cas_Cmr5: CRISPR type III-B/RAMP module-associated protein Cmr5
LENG  143
ALPH  amino
RF    no
CS    no
MAP   yes
DATE  Sun Apr 11 22:13:14 2010
NSEQ  8
EFFN  2.144531
CKSUM 2060524381
GA    27.90 27.90;
TC    27.90 27.90;
NC    26.90 26.90;
STATS LOCAL MSV       -9.9770  0.71023
STATS LOCAL VITERBI  -10.9193  0.71023
STATS LOCAL FORWARD   -4.1765  0.71023
HMM          A        C        D        E        F        G        H        I        K        L        M        N        P        Q        R        S        T        V        W        Y   
            m->m     m->i     m->d     i->m     i->i     d->m     d->d
  COMPO   2.50557  4.50806  3.04420  2.52772  3.30383  3.12514  3.85064  2.82108  2.44848  2.32349  3.63751  2.99531  3.63708  3.13910  2.94519  2.63800  2.84251  2.78251  4.72571  3.35448
          2.68618  4.42225  2.77519  2.73123  3.46354  2.40513  3.72494  3.29354  2.67741  2.69355  4.24690  2.90347  2.73739  3.18146  2.89801  2.37887  2.77519  2.98518  4.58477  3.61503
          0.15411  4.67455  2.01369  0.61958  0.77255  0.00000        *
      1   2.76681  4.27949  4.09118  3.50974  3.37932  3.85159  4.15027  2.15208  3.38864  2.39187  1.91240  3.77526  4.21964  3.64931  2.70322  3.13334  2.38239  2.13643  4.90817  3.71273      1 - -
          2.68618  4.42225  2.77519  2.73123  3.46354  2.40513  3.72494  3.29354  2.67741  2.69355  4.24690  2.90347  2.73739  3.18146  2.89801  2.37887  2.77519  2.98518  4.58477  3.61503
          0.01604  4.53648  5.25883  0.61958  0.77255  0.71896  0.66798
      2   3.08290  5.43398  3.35925  2.16641  4.87496  3.75891  3.78056  4.27076  1.24257  3.68527  4.48775  3.23274  4.13117  2.33655  2.00434  3.04393  3.27169  3.88383  5.73334  4.47110      2 - -
          2.68618  4.42225  2.77519  2.73123  3.46354  2.40513  3.72494  3.29354  2.67741  2.69355  4.24690  2.90347  2.73739  3.18146  2.89801  2.37887  2.77519  2.98518  4.58477  3.61503
          0.01604  4.53648  5.25883  0.61958  0.77255  0.71896  0.66798
      3   2.71665  4.74799  3.23364  2.22752  4.07123  3.53742  3.89731  3.42328  2.75326  3.10722  3.95574  3.21508  3.99383  3.09279  3.18284  2.32176  1.61305  2.43426  5.40463  4.10880      3 - -
          2.68618  4.42225  2.77519  2.73123  3.46354  2.40513  3.72494  3.29354  2.67741  2.69355  4.24690  2.90347  2.73739  3.18146  2.89801  2.37887  2.77519  2.98518  4.58477  3.61503
          0.01604  4.53648  5.25883  0.61958  0.77255  0.71896  0.66798
      4   2.85469  4.51954  3.81383  3.22111  3.56710  3.83597  4.04889  2.30045  2.95360  1.42791  3.50411  3.59352  4.19948  2.54328  2.58104  3.10622  3.07922  2.72828  5.07614  3.86797      4 - -
          2.68618  4.42225  2.77519  2.73123  3.46354  2.40513  3.72494  3.29354  2.67741  2.69355  4.24690  2.90347  2.73739  3.18146  2.89801  2.37887  2.77519  2.98518  4.58477  3.61503
          0.01604  4.53648  5.25883  0.61958  0.77255  0.36347  1.18830
      5   2.77582  5.06277  2.57677  1.59948  4.32645  3.57104  3.78399  2.97376  2.56969  3.33139  2.76580  3.08085  3.97182  2.91831  3.04491  2.35427  3.00895  3.40322  5.55067  4.19315      5 - -
          2.68618  4.42225  2.77519  2.73123  3.46354  2.40513  3.72494  3.29354  2.67741  2.69355  4.24690  2.90347  2.73739  3.18146  2.89801  2.37887  2.77519  2.98518  4.58477  3.61503
          0.01396  4.67455  5.39690  0.61958  0.77255  0.48576  0.95510
      6   2.37946  4.88236  3.22307  2.26585  4.10029  3.62425  3.84037  3.46991  2.65589  2.54571  3.96227  3.18443  4.01786  1.77255  3.09651  2.84418  3.01351  2.40974  5.40888  4.09746      6 - -
          2.68618  4.42225  2.77519  2.73123  3.46354  2.40513  3.72494  3.29354  2.67741  2.69355  4.24690  2.90347  2.73739  3.18146  2.89801  2.37887  2.77519  2.98518  4.58477  3.61503
          0.01396  4.67455  5.39690  0.61958  0.77255  0.48576  0.95510
      7   2.99270  5.41346  3.19873  1.42140  4.80171  3.69778  2.82811  4.24025  1.76361  3.68684  4.46425  3.16908  4.08996  2.91695  2.23929  2.95332  3.20386  3.83285  5.77338  4.44412      7 - -
          2.68618  4.42225  2.77519  2.73123  3.46354  2.40513  3.72494  3.29354  2.67741  2.69355  4.24690  2.90347  2.73739  3.18146  2.89801  2.37887  2.77519  2.98518  4.58477  3.61503
          0.01396  4.67455  5.39690  0.61958  0.77255  0.48576  0.95510
      8   2.76112  4.89413  2.59582  2.64479  4.11234  2.60898  3.81384  3.52059  2.62968  2.57617  3.97148  3.15499  3.99508  2.98035  2.00328  2.81481  2.99262  2.69576  5.40755  3.07284      8 - -
          2.68618  4.42225  2.77519  2.73123  3.46354  2.40513  3.72494  3.29354  2.67741  2.69355  4.24690  2.90347  2.73739  3.18146  2.89801  2.37887  2.77519  2.98518  4.58477  3.61503
          0.01396  4.67455  5.39690  0.61958  0.77255  0.48576  0.95510
      9   1.52098  4.39367  3.93879  3.40221  3.60315  2.72895  4.18264  2.92248  3.33436  2.69229  3.60429  3.69224  4.18329  3.60767  3.61623  3.03456  3.03056  1.81517  5.08534  2.73836      9 - -
          2.68618  4.42225  2.77519  2.73123  3.46354  2.40513  3.72494  3.29354  2.67741  2.69355  4.24690  2.90347  2.73739  3.18146  2.89801  2.37887  2.77519  2.98518  4.58477  3.61503
          0.01396  4.67455  5.39690  0.61958  0.77255  0.48576  0.95510
     10   2.92435  5.39424  2.94078  2.12824  4.74649  3.59514  3.82645  4.21656  1.38244  3.69343  4.46089  2.49503  4.03309  2.93925  2.97763  2.07229  3.15871  3.79492  5.81932  4.42777     10 - -
          2.68618  4.42225  2.77519  2.73123  3.46354  2.40513  3.72494  3.29354  2.67741  2.69355  4.24690  2.90347  2.73739  3.18146  2.89801  2.37887  2.77519  2.98518  4.58477  3.61503
          0.01396  4.67455  5.39690  0.61958  0.77255  0.48576  0.95510
     11   3.37001  4.69096  5.15165  4.59871  1.66645  4.52848  4.50856  2.17419  4.41624  1.14748  3.32707  4.58534  4.80356  4.45037  4.41934  3.85825  3.59163  2.75721  4.77105  2.43018     11 - -
          2.68618  4.42225  2.77519  2.73123  3.46354  2.40513  3.72494  3.29354  2.67741  2.69355  4.24690  2.90347  2.73739  3.18146  2.89801  2.37887  2.77519  2.98518  4.58477  3.61503
          0.01396  4.67455  5.39690  0.61958  0.77255  0.48576  0.95510
     12   0.48668  2.72872  4.76737  4.52508  4.76350  3.38684  5.15498  3.92411  4.39093  3.83461  4.73978  4.15106  4.20776  4.59258  4.49319  2.87747  3.18485  3.43328  6.20480  5.08705     12 - -
          2.68618  4.42225  2.77519  2.73123  3.46354  2.40513  3.72494  3.29354  2.67741  2.69355  4.24690  2.90347  2.73739  3.18146  2.89801  2.37887  2.77519  2.98518  4.58477  3.61503
          0.01396  4.67455  5.39690  0.61958  0.77255  0.48576  0.95510
     13   3.08460  4.43811  4.97073  4.37053  2.43075  4.27060  4.54064  1.66124  4.17976  1.56916  2.44120  4.40114  4.58185  4.27039  4.19582  3.58946  3.31124  2.54634  4.94075  2.21988     13 - -
          2.68618  4.42225  2.77519  2.73123  3.46354  2.40513  3.72494  3.29354  2.67741  2.69355  4.24690  2.90347  2.73739  3.18146  2.89801  2.37887  2.77519  2.98518  4.58477  3.61503
          0.01396  4.67455  5.39690  0.61958  0.77255  0.48576  0.95510
     14   2.77014  5.25285  3.00037  2.13557  4.58658  2.88734  3.73064  4.06410  1.96442  3.55223  4.29780  2.50801  3.93514  2.43519  2.95673  2.20767  3.00165  3.63768  5.69081  3.10754     14 - -
          2.68618  4.42225  2.77519  2.73123  3.46354  2.40513  3.72494  3.29354  2.67741  2.69355  4.24690  2.90347  2.73739  3.18146  2.89801  2.37887  2.77519  2.98518  4.58477  3.61503
          0.01396  4.67455  5.39690  0.61958  0.77255  0.48576  0.95510
     15   2.28928  3.08081  4.27176  2.95371  3.35089  3.88563  4.19704  2.07948  3.56102  2.07278  3.35918  3.88078  4.25524  3.77735  3.73271  2.58009  3.00779  1.81929  4.86594  3.67481     15 - -
          2.68618  4.42225  2.77519  2.73123  3.46354  2.40513  3.72494  3.29354  2.67741  2.69355  4.24690  2.90347  2.73739  3.18146  2.89801  2.37887  2.77519  2.98518  4.58477  3.61503
          0.01396  4.67455  5.39690  0.61958  0.77255  0.48576  0.95510
     16   3.41004  4.67612  5.38076  4.84373  1.85545  4.79783  5.21391  1.35364  4.71348  2.27290  3.55574  4.93423  5.05778  4.84959  4.78402  4.16473  3.65269  1.24416  5.55947  4.34216     16 - -
          2.68618  4.42225  2.77519  2.73123  3.46354  2.40513  3.72494  3.29354  2.67741  2.69355  4.24690  2.90347  2.73739  3.18146  2.89801  2.37887  2.77519  2.98518  4.58477  3.61503
          0.01396  4.67455  5.39690  0.61958  0.77255  0.48576  0.95510
     17   2.80565  5.30802  2.95368  1.93890  4.64741  3.54204  3.75299  4.13044  2.15984  3.60906  4.35445  2.18393  2.70025  2.42994  2.98492  2.32490  3.03898  3.69649  5.74067  4.33018     17 - -
          2.68618  4.42225  2.77519  2.73123  3.46354  2.40513  3.72494  3.29354  2.67741  2.69355  4.24690  2.90347  2.73739  3.18146  2.89801  2.37887  2.77519  2.98518  4.58477  3.61503
          0.11410  4.67455  2.31764  0.61958  0.77255  0.48576  0.95510
     18   3.10410  5.69269  2.02037  1.10851  5.00488  3.53181  3.94923  4.51738  1.99894  3.98075  4.77829  2.98319  4.08337  3.08614  3.37060  3.00715  3.36572  4.07248  6.11427  4.63968     18 - -
          2.68618  4.42225  2.77519  2.73123  3.46354  2.40513  3.72494  3.29354  2.67741  2.69355  4.24690  2.90347  2.73739  3.18146  2.89801  2.37887  2.77519  2.98518  4.58477  3.61503
          0.01542  4.57586  5.29821  0.61958  0.77255  0.39003  1.13021
     19   3.59433  4.81448  5.60549  5.09318  3.82222  5.10635  5.65373  1.68212  4.99617  1.35708  3.58201  5.24850  5.29830  5.13181  5.09109  4.50796  3.83926  0.96949  5.91094  4.78571     19 - -
          2.68618  4.42225  2.77519  2.73123  3.46354  2.40513  3.72494  3.29354  2.67741  2.69355  4.24690  2.90347  2.73739  3.18146  2.89801  2.37887  2.77519  2.98518  4.58477  3.61503
          0.01396  4.67455  5.39690  0.61958  0.77255  0.48576  0.95510
     20   2.35570  4.94398  3.16934  1.99962  4.18103  3.59507  3.80130  2.60249  2.00281  3.20023  4.01852  3.13157  3.17107  2.95529  3.05858  2.80229  2.99431  2.63230  5.45272  4.12251     20 - -
          2.68618  4.42225  2.77519  2.73123  3.46354  2.40513  3.72494  3.29354  2.67741  2.69355  4.24690  2.90347  2.73739  3.18146  2.89801  2.37887  2.77519  2.98518  4.58477  3.61503
          0.01396  4.67455  5.39690  0.61958  0.77255  0.48576  0.95510
     21   2.78247  5.11661  2.17834  2.53107  4.38829  2.88393  3.77199  3.83747  1.79679  2.51873  4.17824  3.06589  3.96737  2.89830  3.01254  2.77978  3.01462  3.47216  5.58475  3.01661     21 - -
          2.68618  4.42225  2.77519  2.73123  3.46354  2.40513  3.72494  3.29354  2.67741  2.69355  4.24690  2.90347  2.73739  3.18146  2.89801  2.37887  2.77519  2.98518  4.58477  3.61503
          0.01396  4.67455  5.39690  0.61958  0.77255  0.48576  0.95510
     22   2.76037  5.25345  2.51367  2.45571  4.59179  2.96345  3.72172  4.07234  2.13913  2.83092  4.29648  2.50186  3.92755  2.26480  2.54305  2.36802  2.99153  3.64060  5.68939  4.28341     22 - -
          2.68618  4.42225  2.77519  2.73123  3.46354  2.40513  3.72494  3.29354  2.67741  2.69355  4.24690  2.90347  2.73739  3.18146  2.89801  2.37887  2.77519  2.98518  4.58477  3.61503
          0.01396  4.67455  5.39690  0.61958  0.77255  0.48576  0.95510
     23   2.34539  5.18947  2.56386  2.20680  4.50043  3.54282  3.73808  3.96352  1.98396  2.58171  4.23980  2.53390  3.93879  2.84723  2.97512  2.74066  2.99398  3.56180  5.64235  3.06335     23 - -
          2.68630  4.42237  2.77532  2.73135  3.46366  2.40525  3.72507  3.29366  2.67697  2.69326  4.24702  2.90359  2.73752  3.18091  2.89813  2.37869  2.77532  2.98530  4.58489  3.61515
          1.03595  1.12164  1.14142  0.31840  1.29944  0.48576  0.95510
     24   3.15475  5.71843  0.96929  2.26144  5.03575  3.36550  3.98403  4.62740  3.06733  4.11756  4.99225  1.96187  4.02439  3.16454  3.69473  3.03116  3.46938  4.17222  6.23316  4.69712     26 - -
          2.68618  4.42225  2.77519  2.73123  3.46354  2.40513  3.72494  3.29354  2.67741  2.69355  4.24690  2.90347  2.73739  3.18146  2.89801  2.37887  2.77519  2.98518  4.58477  3.61503
          0.02044  4.29646  5.01880  0.61958  0.77255  0.74114  0.64735
     25   2.96159  5.40615  2.79797  2.02057  4.76717  3.53821  3.78200  4.22257  1.39025  3.68737  4.48363  2.08184  4.00576  2.90644  2.82219  2.90430  3.19291  3.81524  5.79553  4.42793     27 - -
          2.68618  4.42225  2.77519  2.73123  3.46354  2.40513  3.72494  3.29354  2.67741  2.69355  4.24690  2.90347  2.73739  3.18146  2.89801  2.37887  2.77519  2.98518  4.58477  3.61503
          0.01823  4.40944  5.13178  0.61958  0.77255  0.49023  0.94801
     26   2.36383  5.31220  2.48897  1.95743  4.64971  3.51093  3.74051  4.13471  1.83833  3.61162  4.36078  2.97646  3.93609  2.07801  2.98469  2.75717  3.03814  3.69992  5.74291  4.32791     28 - -
          2.68618  4.42225  2.77519  2.73123  3.46354  2.40513  3.72494  3.29354  2.67741  2.69355  4.24690  2.90347  2.73739  3.18146  2.89801  2.37887  2.77519  2.98518  4.58477  3.61503
          0.01538  4.57849  5.30084  0.61958  0.77255  0.65679  0.73088
     27   2.25359  4.21692  4.18498  3.59963  2.64223  3.84219  4.14666  2.24667  2.83474  2.04899  3.32872  3.81593  4.21075  3.70706  3.67028  3.12794  2.23846  2.05042  4.83794  3.64515     29 - -
          2.68618  4.42225  2.77519  2.73123  3.46354  2.40513  3.72494  3.29354  2.67741  2.69355  4.24690  2.90347  2.73739  3.18146  2.89801  2.37887  2.77519  2.98518  4.58477  3.61503
          0.01538  4.57849  5.30084  0.61958  0.77255  0.39199  1.12613
     28   2.93910  5.32813  3.23671  1.96048  4.69424  3.68253  3.78853  4.12748  2.04101  2.49803  4.37928  3.16154  4.06312  2.35451  1.75424  2.91194  3.15138  3.73369  5.71019  4.38205     30 - -
          2.68618  4.42225  2.77519  2.73123  3.46354  2.40513  3.72494  3.29354  2.67741  2.69355  4.24690  2.90347  2.73739  3.18146  2.89801  2.37887  2.77519  2.98518  4.58477  3.61503
          0.01396  4.67455  5.39690  0.61958  0.77255  0.48576  0.95510
     29   2.88854  5.41368  2.07459  1.62899  4.74584  2.68038  3.81843  4.23740  2.05085  3.71422  4.46890  3.01015  3.99812  2.92895  3.11554  2.83456  2.54376  3.79950  5.84882  4.41984     31 - -
          2.68618  4.42225  2.77519  2.73123  3.46354  2.40513  3.72494  3.29354  2.67741  2.69355  4.24690  2.90347  2.73739  3.18146  2.89801  2.37887  2.77519  2.98518  4.58477  3.61503
          0.01396  4.67455  5.39690  0.61958  0.77255  0.48576  0.95510
     30   2.83621  5.20897  2.46734  2.53870  4.51654  3.58056  3.79713  3.96408  1.40818  2.50901  4.28007  3.07511  3.99588  2.91843  2.99133  2.38543  3.07038  3.58227  5.67137  4.29803     32 - -
          2.68618  4.42225  2.77519  2.73123  3.46354  2.40513  3.72494  3.29354  2.67741  2.69355  4.24690  2.90347  2.73739  3.18146  2.89801  2.37887  2.77519  2.98518  4.58477  3.61503
          0.01396  4.67455  5.39690  0.61958  0.77255  0.48576  0.95510
     31   4.73013  5.66610  5.54578  5.48030  1.02600  5.20786  3.86593  4.28486  5.26287  3.43122  4.81067  4.75273  5.46632  4.92403  5.06938  4.62389  4.92675  4.24905  3.94076  0.78055     33 - -
          2.68618  4.42225  2.77519  2.73123  3.46354  2.40513  3.72494  3.29354  2.67741  2.69355  4.24690  2.90347  2.73739  3.18146  2.89801  2.37887  2.77519  2.98518  4.58477  3.61503
          0.01396  4.67455  5.39690  0.61958  0.77255  0.48576  0.95510
     32   2.09784  5.04385  3.15076  2.59170  4.32616  2.84859  3.78802  3.75234  2.27021  2.66276  4.12543  3.11237  3.98380  2.92331  2.01698  2.34895  3.01444  3.40499  5.53853  4.19553     34 - -
          2.68618  4.42225  2.77519  2.73123  3.46354  2.40513  3.72494  3.29354  2.67741  2.69355  4.24690  2.90347  2.73739  3.18146  2.89801  2.37887  2.77519  2.98518  4.58477  3.61503
          0.01396  4.67455  5.39690  0.61958  0.77255  0.48576  0.95510
     33   2.77307  4.82221  3.56274  3.09811  4.61328  3.51114  4.19913  4.03410  2.91598  3.64153  4.45995  3.46695  4.10959  3.37962  2.37082  0.93266  2.50061  3.58613  5.84077  4.57348     35 - -
          2.68618  4.42225  2.77519  2.73123  3.46354  2.40513  3.72494  3.29354  2.67741  2.69355  4.24690  2.90347  2.73739  3.18146  2.89801  2.37887  2.77519  2.98518  4.58477  3.61503
          0.01396  4.67455  5.39690  0.61958  0.77255  0.48576  0.95510
     34   2.78615  4.99387  2.56808  2.60941  4.20126  3.60116  3.80032  3.65471  2.58646  2.28528  4.06541  2.68958  3.99531  2.95327  2.03749  2.81556  3.01689  3.32989  5.46676  2.53917     36 - -
          2.68618  4.42225  2.77519  2.73123  3.46354  2.40513  3.72494  3.29354  2.67741  2.69355  4.24690  2.90347  2.73739  3.18146  2.89801  2.37887  2.77519  2.98518  4.58477  3.61503
          0.01396  4.67455  5.39690  0.61958  0.77255  0.48576  0.95510
     35   1.51741  1.93111  4.75819  4.30118  3.94186  3.76220  4.81738  2.66330  4.16396  2.87612  3.88742  4.22345  4.39127  4.36550  4.29031  3.18215  3.20661  1.39251  5.52939  4.35057     37 - -
          2.68618  4.42225  2.77519  2.73123  3.46354  2.40513  3.72494  3.29354  2.67741  2.69355  4.24690  2.90347  2.73739  3.18146  2.89801  2.37887  2.77519  2.98518  4.58477  3.61503
          0.01396  4.67455  5.39690  0.61958  0.77255  0.48576  0.95510
     36   3.20238  5.52258  3.52584  2.25681  4.97897  3.87247  2.75114  4.36018  1.60195  3.76582  4.57734  3.34822  4.23482  2.97072  1.29899  3.16521  3.38213  3.98241  5.80187  4.56321     38 - -
          2.68618  4.42225  2.77519  2.73123  3.46354  2.40513  3.72494  3.29354  2.67741  2.69355  4.24690  2.90347  2.73739  3.18146  2.89801  2.37887  2.77519  2.98518  4.58477  3.61503
          0.01396  4.67455  5.39690  0.61958  0.77255  0.48576  0.95510
     37   2.84110  5.33717  1.97937  2.48501  4.68398  2.74834  3.76797  4.16231  1.69253  3.63479  4.38498  3.03180  3.97796  2.42396  2.55344  2.79849  3.07230  3.73039  5.75900  4.35786     39 - -
          2.68618  4.42225  2.77519  2.73123  3.46354  2.40513  3.72494  3.29354  2.67741  2.69355  4.24690  2.90347  2.73739  3.18146  2.89801  2.37887  2.77519  2.98518  4.58477  3.61503
          0.01396  4.67455  5.39690  0.61958  0.77255  0.48576  0.95510
     38   1.97285  4.48493  4.81638  4.22459  1.92537  4.26650  4.57206  2.59416  4.06709  1.36709  2.42872  4.34614  4.58045  4.19821  4.14848  3.57973  3.32772  2.56337  5.03937  3.88175     40 - -
          2.68618  4.42225  2.77519  2.73123  3.46354  2.40513  3.72494  3.29354  2.67741  2.69355  4.24690  2.90347  2.73739  3.18146  2.89801  2.37887  2.77519  2.98518  4.58477  3.61503
          0.01396  4.67455  5.39690  0.61958  0.77255  0.48576  0.95510
     39   2.70005  4.59793  3.95307  3.64177  4.55273  2.31619  4.65295  3.86435  3.66558  3.63286  4.50800  3.79196  0.90573  3.95732  3.96035  2.89515  3.17001  2.29343  5.94313  4.73647     41 - -
          2.68618  4.42225  2.77519  2.73123  3.46354  2.40513  3.72494  3.29354  2.67741  2.69355  4.24690  2.90347  2.73739  3.18146  2.89801  2.37887  2.77519  2.98518  4.58477  3.61503
          0.01396  4.67455  5.39690  0.61958  0.77255  0.48576  0.95510
     40   2.41367  4.95914  3.16574  1.83192  4.30177  3.55776  3.85264  3.71020  2.65440  3.31853  4.12632  3.15027  3.99176  3.00080  3.11720  1.82899  2.45004  2.65998  5.55424  4.21649     42 - -
          2.68618  4.42225  2.77519  2.73123  3.46354  2.40513  3.72494  3.29354  2.67741  2.69355  4.24690  2.90347  2.73739  3.18146  2.89801  2.37887  2.77519  2.98518  4.58477  3.61503
          0.01396  4.67455  5.39690  0.61958  0.77255  0.48576  0.95510
     41   2.92462  4.48431  4.06897  2.02906  2.79751  3.98226  4.25573  2.22334  3.42578  2.32439  1.67879  3.83286  4.33786  3.68785  3.69858  3.25585  3.15550  2.59702  5.06580  3.86274     43 - -
          2.68618  4.42225  2.77519  2.73123  3.46354  2.40513  3.72494  3.29354  2.67741  2.69355  4.24690  2.90347  2.73739  3.18146  2.89801  2.37887  2.77519  2.98518  4.58477  3.61503
          0.01396  4.67455  5.39690  0.61958  0.77255  0.48576  0.95510
     42   3.34209  4.65170  5.20719  4.70427  3.97721  4.69760  5.33070  0.83863  4.59606  2.57659  3.79167  4.84898  5.04054  4.84337  4.76033  4.08340  2.27329  1.59060  5.84905  4.64415     44 - -
          2.68618  4.42225  2.77519  2.73123  3.46354  2.40513  3.72494  3.29354  2.67741  2.69355  4.24690  2.90347  2.73739  3.18146  2.89801  2.37887  2.77519  2.98518  4.58477  3.61503
          0.01396  4.67455  5.39690  0.61958  0.77255  0.48576  0.95510
     43   2.84212  4.26480  4.49169  3.89621  3.31219  3.98205  4.29183  2.22212  3.73099  1.44363  3.31379  4.03117  4.33886  3.92646  2.85801  3.28176  3.07362  1.85228  4.87639  2.71290     45 - -
          2.68618  4.42225  2.77519  2.73123  3.46354  2.40513  3.72494  3.29354  2.67741  2.69355  4.24690  2.90347  2.73739  3.18146  2.89801  2.37887  2.77519  2.98518  4.58477  3.61503
          0.01396  4.67455  5.39690  0.61958  0.77255  0.48576  0.95510
     44   2.76894  5.11882  3.06801  2.52356  4.40773  3.56035  2.98904  3.85384  2.51830  2.77295  4.18086  2.07085  3.95672  2.42316  2.99218  2.13959  2.48699  3.48095  5.59019  4.22014     46 - -
          2.68618  4.42225  2.77519  2.73123  3.46354  2.40513  3.72494  3.29354  2.67741  2.69355  4.24690  2.90347  2.73739  3.18146  2.89801  2.37887  2.77519  2.98518  4.58477  3.61503
          0.01396  4.67455  5.39690  0.61958  0.77255  0.48576  0.95510
     45   2.90436  5.00086  3.13738  3.00863  4.94213  3.47917  4.41866  4.52339  3.35584  4.10880  4.93165  0.94803  4.18387  3.62802  3.77724  1.56211  3.34200  3.95221  6.20719  4.84750     47 - -
          2.68618  4.42225  2.77519  2.73123  3.46354  2.40513  3.72494  3.29354  2.67741  2.69355  4.24690  2.90347  2.73739  3.18146  2.89801  2.37887  2.77519  2.98518  4.58477  3.61503
          0.01396  4.67455  5.39690  0.61958  0.77255  0.48576  0.95510
     46   3.92933  5.55577  4.74968  4.76762  5.76774  0.13746  5.75963  5.63319  5.04494  5.14444  6.17365  4.91765  4.95654  5.30771  5.12716  4.13263  4.46322  5.01066  6.58542  5.91822     48 - -
          2.68618  4.42225  2.77519  2.73123  3.46354  2.40513  3.72494  3.29354  2.67741  2.69355  4.24690  2.90347  2.73739  3.18146  2.89801  2.37887  2.77519  2.98518  4.58477  3.61503
          0.01396  4.67455  5.39690  0.61958  0.77255  0.48576  0.95510
     47   4.05980  5.26824  5.72850  5.24614  1.61069  5.26926  5.07452  2.73553  5.08691  0.65236  3.23164  5.30314  5.34933  4.94978  5.03199  4.68464  4.26536  3.00878  5.11490  3.70497     49 - -
          2.68618  4.42225  2.77519  2.73123  3.46354  2.40513  3.72494  3.29354  2.67741  2.69355  4.24690  2.90347  2.73739  3.18146  2.89801  2.37887  2.77519  2.98518  4.58477  3.61503
          0.01396  4.67455  5.39690  0.61958  0.77255  0.48576  0.95510
     48   2.79137  4.23333  4.37728  3.78518  3.32649  2.82538  4.23189  1.96252  3.64109  1.82145  2.59894  3.94564  4.28304  3.84476  2.85903  3.21276  3.02371  1.94931  4.85715  3.67192     50 - -
          2.68618  4.42225  2.77519  2.73123  3.46354  2.40513  3.72494  3.29354  2.67741  2.69355  4.24690  2.90347  2.73739  3.18146  2.89801  2.37887  2.77519  2.98518  4.58477  3.61503
          0.01396  4.67455  5.39690  0.61958  0.77255  0.48576  0.95510
     49   2.28473  4.87117  3.24296  2.73082  4.19167  2.71507  3.90249  3.59569  2.72248  2.60092  4.05455  3.21925  1.76808  2.48645  3.15894  2.84061  3.03435  3.27445  5.48885  4.17874     51 - -
          2.68618  4.42225  2.77519  2.73123  3.46354  2.40513  3.72494  3.29354  2.67741  2.69355  4.24690  2.90347  2.73739  3.18146  2.89801  2.37887  2.77519  2.98518  4.58477  3.61503
          0.01396  4.67455  5.39690  0.61958  0.77255  0.48576  0.95510
     50   3.10254  4.92779  4.42917  4.30463  4.97134  3.72171  5.22027  4.23367  4.27054  4.05539  5.09312  4.30787  4.50309  4.62544  4.43472  3.31735  0.32566  3.81213  6.30165  5.20429     52 - -
          2.68618  4.42225  2.77519  2.73123  3.46354  2.40513  3.72494  3.29354  2.67741  2.69355  4.24690  2.90347  2.73739  3.18146  2.89801  2.37887  2.77519  2.98518  4.58477  3.61503
          0.01396  4.67455  5.39690  0.61958  0.77255  0.48576  0.95510
     51   3.53694  4.80953  5.47900  4.90082  2.20549  4.86073  5.19887  1.91514  4.74844  1.01518  3.24308  5.00617  5.05418  4.76436  4.75165  4.21587  3.75980  1.68850  5.43620  4.35398     53 - -
          2.68618  4.42225  2.77519  2.73123  3.46354  2.40513  3.72494  3.29354  2.67741  2.69355  4.24690  2.90347  2.73739  3.18146  2.89801  2.37887  2.77519  2.98518  4.58477  3.61503
          0.01396  4.67455  5.39690  0.61958  0.77255  0.48576  0.95510
     52   1.32999  4.53853  4.56370  4.01641  2.46425  4.15082  4.51048  2.66020  3.89405  1.46705  3.38839  4.20042  4.53255  4.08979  4.06004  3.47799  3.32540  2.58689  5.07318  3.82439     54 - -
          2.68618  4.42225  2.77519  2.73123  3.46354  2.40513  3.72494  3.29354  2.67741  2.69355  4.24690  2.90347  2.73739  3.18146  2.89801  2.37887  2.77519  2.98518  4.58477  3.61503
          0.01396  4.67455  5.39690  0.61958  0.77255  0.48576  0.95510
     53   4.63270  5.61965  5.49938  5.40057  0.47872  5.16158  3.88941  4.17170  5.19041  3.33756  4.71044  4.74255  5.43032  4.89795  5.02594  4.58011  4.83771  4.14548  3.96919  1.67810     55 - -
          2.68618  4.42225  2.77519  2.73123  3.46354  2.40513  3.72494  3.29354  2.67741  2.69355  4.24690  2.90347  2.73739  3.18146  2.89801  2.37887  2.77519  2.98518  4.58477  3.61503
          0.01396  4.67455  5.39690  0.61958  0.77255  0.48576  0.95510
     54   3.28431  4.61647  5.05110  4.50270  2.24540  4.42840  4.39394  1.81185  4.31872  1.52033  3.39775  4.47634  4.72925  4.37726  4.33312  3.75413  3.50927  2.70279  4.67907  1.60596     56 - -
          2.68618  4.42225  2.77519  2.73123  3.46354  2.40513  3.72494  3.29354  2.67741  2.69355  4.24690  2.90347  2.73739  3.18146  2.89801  2.37887  2.77519  2.98518  4.58477  3.61503
          0.01396  4.67455  5.39690  0.61958  0.77255  0.48576  0.95510
     55   2.84504  4.85391  3.38677  2.37037  4.05921  3.70105  3.87329  2.65670  1.99038  1.76288  3.93341  3.28325  4.08120  3.06531  2.50662  2.93362  3.06800  3.16043  5.36558  4.09049     57 - -
          2.68618  4.42225  2.77519  2.73123  3.46354  2.40513  3.72494  3.29354  2.67741  2.69355  4.24690  2.90347  2.73739  3.18146  2.89801  2.37887  2.77519  2.98518  4.58477  3.61503
          0.01396  4.67455  5.39690  0.61958  0.77255  0.48576  0.95510
     56   2.17452  4.88064  3.38211  2.98143  4.65560  3.50229  4.17069  4.07845  2.23327  3.68041  4.49081  3.39202  4.09678  3.34225  3.31353  0.98310  3.15581  3.62419  5.87828  4.58525     58 - -
          2.68618  4.42225  2.77519  2.73123  3.46354  2.40513  3.72494  3.29354  2.67741  2.69355  4.24690  2.90347  2.73739  3.18146  2.89801  2.37887  2.77519  2.98518  4.58477  3.61503
          0.01396  4.67455  5.39690  0.61958  0.77255  0.48576  0.95510
     57   3.97344  5.79933  4.19807  3.74277  5.39055  4.28050  4.52106  4.90492  0.31234  4.31451  5.29266  4.10395  4.77256  3.70991  2.96597  4.00022  4.19259  4.58935  6.14461  5.12341     59 - -
          2.68618  4.42225  2.77519  2.73123  3.46354  2.40513  3.72494  3.29354  2.67741  2.69355  4.24690  2.90347  2.73739  3.18146  2.89801  2.37887  2.77519  2.98518  4.58477  3.61503
          0.01396  4.67455  5.39690  0.61958  0.77255  0.48576  0.95510
     58   1.85416  5.05649  3.09573  2.29049  4.33691  2.78935  3.78193  3.76986  2.23246  2.66904  4.13470  3.08523  3.96867  2.91443  3.02703  2.21711  3.00344  3.41560  5.55283  4.19701     60 - -
          2.68618  4.42225  2.77519  2.73123  3.46354  2.40513  3.72494  3.29354  2.67741  2.69355  4.24690  2.90347  2.73739  3.18146  2.89801  2.37887  2.77519  2.98518  4.58477  3.61503
          0.01396  4.67455  5.39690  0.61958  0.77255  0.48576  0.95510
     59   3.09081  5.67342  1.96589  1.33863  4.98925  2.12995  3.96304  4.50105  2.23359  3.96748  4.75120  3.02229  4.10180  3.09352  3.38840  3.00313  3.34910  4.05386  6.10397  4.63274     61 - -
          2.68618  4.42225  2.77519  2.73123  3.46354  2.40513  3.72494  3.29354  2.67741  2.69355  4.24690  2.90347  2.73739  3.18146  2.89801  2.37887  2.77519  2.98518  4.58477  3.61503
          0.01396  4.67455  5.39690  0.61958  0.77255  0.48576  0.95510
     60   2.77959  4.66097  3.43694  2.87698  3.83117  3.69130  3.92139  2.64774  2.34548  1.95197  3.75612  2.27917  4.07730  3.16706  3.20893  2.92487  2.22214  2.93342  5.22248  3.95875     62 - -
          2.68618  4.42225  2.77519  2.73123  3.46354  2.40513  3.72494  3.29354  2.67741  2.69355  4.24690  2.90347  2.73739  3.18146  2.89801  2.37887  2.77519  2.98518  4.58477  3.61503
          0.29122  4.67455  1.41338  0.61958  0.77255  0.48576  0.95510
     61   2.69794  2.77773  2.45055  2.06381  4.32733  3.45842  3.71408  3.76929  2.50386  3.32994  4.11871  2.98088  2.79965  2.84467  2.98547  2.25045  2.94205  3.39864  5.53138  4.16269     63 - -
          2.68618  4.42225  2.77519  2.73123  3.46354  2.40513  3.72494  3.29354  2.67741  2.69355  4.24690  2.90347  2.73739  3.18146  2.89801  2.37887  2.77519  2.98518  4.58477  3.61503
          0.01838  4.40171  5.12405  0.61958  0.77255  0.88204  0.53433
     62   2.24291  4.59562  3.29381  2.75691  3.86630  3.51433  3.84940  2.48919  2.74006  2.91576  3.77572  2.48049  2.81071  3.07279  3.15529  2.77104  2.16981  2.94614  5.23504  3.95885     64 - -
          2.68618  4.42225  2.77519  2.73123  3.46354  2.40513  3.72494  3.29354  2.67741  2.69355  4.24690  2.90347  2.73739  3.18146  2.89801  2.37887  2.77519  2.98518  4.58477  3.61503
          0.01838  4.40171  5.12405  0.61958  0.77255  0.88204  0.53433
     63   2.76724  5.23078  2.24523  2.00603  4.54033  3.45063  3.71086  4.01404  2.49784  2.41741  4.28817  2.33097  3.89278  2.36149  2.99775  2.72694  3.00614  3.60376  5.67735  4.26735     65 - -
          2.68618  4.42225  2.77519  2.73123  3.46354  2.40513  3.72494  3.29354  2.67741  2.69355  4.24690  2.90347  2.73739  3.18146  2.89801  2.37887  2.77519  2.98518  4.58477  3.61503
          0.01838  4.40171  5.12405  0.61958  0.77255  0.88204  0.53433
     64   2.75457  5.13603  2.28707  2.41199  4.43477  3.46533  3.72041  3.88009  2.10031  3.42546  4.21062  2.04059  3.90115  2.84626  2.98532  2.73391  2.99391  2.41508  5.60843  4.22250     66 - -
          2.68618  4.42225  2.77519  2.73123  3.46354  2.40513  3.72494  3.29354  2.67741  2.69355  4.24690  2.90347  2.73739  3.18146  2.89801  2.37887  2.77519  2.98518  4.58477  3.61503
          0.12569  4.40171  2.24570  0.61958  0.77255  0.88204  0.53433
     65   2.21928  4.94622  2.34808  2.44812  4.23855  3.44788  3.69363  3.63191  1.95061  3.23888  4.04454  2.97570  3.86830  2.83197  2.94241  2.68979  2.91793  2.53129  5.46383  4.10937     67 - -
          2.68638  4.42286  2.77580  2.73184  3.46292  2.40574  3.72555  3.29344  2.67761  2.69196  4.24751  2.90171  2.73800  3.18144  2.89814  2.37919  2.77535  2.98451  4.58538  3.61421
          0.64380  0.75908  5.01880  1.77386  0.18594  0.75664  0.63344
     66   2.95803  5.53364  1.97765  1.87735  4.84632  3.43695  3.82693  4.35495  2.17363  3.82360  4.60949  1.65047  3.96837  2.95805  3.23883  2.87115  3.21525  3.91189  5.96102  4.49394     76 - -
          2.68618  4.42225  2.77519  2.73123  3.46354  2.40513  3.72494  3.29354  2.67741  2.69355  4.24690  2.90347  2.73739  3.18146  2.89801  2.37887  2.77519  2.98518  4.58477  3.61503
          0.01838  4.40171  5.12405  0.61958  0.77255  0.88204  0.53433
     67   2.68940  4.45532  3.51141  2.98934  3.50205  2.39611  3.91334  3.01827  2.94589  2.26563  3.61585  3.38505  4.03640  3.26252  3.29910  2.27985  2.94638  2.77934  4.96786  2.15078     77 - -
          2.68618  4.42225  2.77519  2.73123  3.46354  2.40513  3.72494  3.29354  2.67741  2.69355  4.24690  2.90347  2.73739  3.18146  2.89801  2.37887  2.77519  2.98518  4.58477  3.61503
          0.01838  4.40171  5.12405  0.61958  0.77255  0.68650  0.69984
     68   2.73777  5.01219  3.03463  2.58026  4.51060  2.33388  3.83031  3.95877  1.85230  3.50204  4.28747  3.08465  2.18802  2.96292  3.01364  2.28033  3.01988  3.54285  5.67591  4.32374     78 - -
          2.68618  4.42225  2.77519  2.73123  3.46354  2.40513  3.72494  3.29354  2.67741  2.69355  4.24690  2.90347  2.73739  3.18146  2.89801  2.37887  2.77519  2.98518  4.58477  3.61503
          0.01691  4.48394  5.20629  0.61958  0.77255  0.78839  0.60619
     69   2.58470  4.55563  3.61954  3.38710  4.73887  3.27025  4.53696  4.23146  3.49698  3.88128  4.70208  3.58728  1.50672  3.79471  3.82131  1.06505  3.07835  3.62872  6.04490  4.81167     79 - -
          2.68618  4.42225  2.77519  2.73123  3.46354  2.40513  3.72494  3.29354  2.67741  2.69355  4.24690  2.90347  2.73739  3.18146  2.89801  2.37887  2.77519  2.98518  4.58477  3.61503
          0.20792  4.48394  1.73476  0.61958  0.77255  0.78839  0.60619
     70   2.66739  4.90528  2.23006  2.46535  4.17289  3.45760  3.68835  2.68028  2.47369  3.18481  3.99452  2.98862  3.86830  2.83268  2.38685  2.21592  2.90494  3.25113  5.41423  4.06875     80 - -
          2.68618  4.42225  2.77519  2.73123  3.46354  2.40513  3.72494  3.29354  2.67741  2.69355  4.24690  2.90347  2.73739  3.18146  2.89801  2.37887  2.77519  2.98518  4.58477  3.61503
          0.02044  4.29646  5.01880  0.61958  0.77255  0.98116  0.46981
     71   2.66880  4.45571  3.42189  2.86960  2.66826  3.60753  3.84058  2.18070  2.25662  2.65109  3.55247  2.52346  3.99280  3.13892  3.15591  2.85600  2.90113  2.70400  4.99708  3.72560     81 - -
          2.68618  4.42225  2.77519  2.73123  3.46354  2.40513  3.72494  3.29354  2.67741  2.69355  4.24690  2.90347  2.73739  3.18146  2.89801  2.37887  2.77519  2.98518  4.58477  3.61503
          0.02044  4.29646  5.01880  0.61958  0.77255  0.98116  0.46981
     72   2.66421  4.74780  3.13667  2.59787  4.00945  3.49264  3.73867  2.59559  1.96663  3.03397  3.87359  3.08893  2.75735  2.91520  2.93689  2.22073  2.90722  3.09205  5.30504  4.00291     82 - -
          2.68618  4.42225  2.77519  2.73123  3.46354  2.40513  3.72494  3.29354  2.67741  2.69355  4.24690  2.90347  2.73739  3.18146  2.89801  2.37887  2.77519  2.98518  4.58477  3.61503
          0.02044  4.29646  5.01880  0.61958  0.77255  0.75664  0.63344
     73   2.96097  4.80999  3.24820  1.52464  3.96974  3.75245  4.11026  1.60651  2.98266  2.81300  3.87628  3.39950  4.20849  3.34441  3.36704  3.12356  3.21661  2.64073  5.47795  4.18697     83 - -
          2.68618  4.42225  2.77519  2.73123  3.46354  2.40513  3.72494  3.29354  2.67741  2.69355  4.24690  2.90347  2.73739  3.18146  2.89801  2.37887  2.77519  2.98518  4.58477  3.61503
          0.01838  4.40171  5.12405  0.61958  0.77255  0.88204  0.53433
     74   2.79194  5.24546  2.18894  2.38209  4.60527  2.33065  3.74818  4.08317  1.82075  3.58435  4.35513  2.93410  3.90984  2.86850  3.03840  2.19763  3.04319  3.65965  5.73586  4.32361     84 - -
          2.68618  4.42225  2.77519  2.73123  3.46354  2.40513  3.72494  3.29354  2.67741  2.69355  4.24690  2.90347  2.73739  3.18146  2.89801  2.37887  2.77519  2.98518  4.58477  3.61503
          0.01838  4.40171  5.12405  0.61958  0.77255  0.88204  0.53433
     75   2.71573  4.56647  3.32719  2.36128  2.67813  3.61673  3.85135  3.06915  2.80180  1.91811  3.64876  2.33968  4.01161  3.12914  3.19388  2.86995  2.94957  2.83545  5.06951  3.76787     85 - -
          2.68618  4.42225  2.77519  2.73123  3.46354  2.40513  3.72494  3.29354  2.67741  2.69355  4.24690  2.90347  2.73739  3.18146  2.89801  2.37887  2.77519  2.98518  4.58477  3.61503
          0.12569  4.40171  2.24570  0.61958  0.77255  0.88204  0.53433
     76   2.77630  4.56776  3.67665  3.35019  3.90394  1.20385  4.31732  3.23965  3.30355  1.71503  3.98431  3.63851  4.12913  3.66777  3.58706  2.98367  3.15836  3.00278  5.39641  4.13191     86 - -
          2.68618  4.42225  2.77519  2.73123  3.46354  2.40513  3.72494  3.29354  2.67741  2.69355  4.24690  2.90347  2.73739  3.18146  2.89801  2.37887  2.77519  2.98518  4.58477  3.61503
          0.02044  4.29646  5.01880  0.61958  0.77255  0.98116  0.46981
     77   2.75911  5.02086  2.99627  2.54740  4.46080  3.45838  3.75207  3.90950  2.40895  3.44167  4.24467  1.87518  3.92394  2.88878  1.99091  2.14219  3.02173  3.51732  5.59043  4.25821     87 - -
          2.68618  4.42225  2.77519  2.73123  3.46354  2.40513  3.72494  3.29354  2.67741  2.69355  4.24690  2.90347  2.73739  3.18146  2.89801  2.37887  2.77519  2.98518  4.58477  3.61503
          0.02044  4.29646  5.01880  0.61958  0.77255  0.98116  0.46981
     78   2.00431  4.86271  2.10876  2.54388  4.51868  3.30321  3.91579  3.96348  2.80094  3.55225  4.35752  3.03522  3.88880  3.07804  3.28396  1.50526  3.00668  3.51616  5.75316  4.39088     88 - -
          2.68618  4.42225  2.77519  2.73123  3.46354  2.40513  3.72494  3.29354  2.67741  2.69355  4.24690  2.90347  2.73739  3.18146  2.89801  2.37887  2.77519  2.98518  4.58477  3.61503
          0.02044  4.29646  5.01880  0.61958  0.77255  0.98116  0.46981
     79   2.76779  5.24935  2.14713  1.92453  4.56824  3.41238  3.69570  4.04521  2.05101  3.54338  4.31386  2.88201  3.87192  2.81436  2.98719  2.71932  2.15712  3.62798  5.69409  4.27708     89 - -
          2.68627  4.42234  2.77529  2.73030  3.46363  2.40522  3.72504  3.29363  2.67750  2.69364  4.24699  2.90305  2.73749  3.18156  2.89810  2.37896  2.77529  2.98528  4.58486  3.61512
          0.65786  0.74354  5.01880  0.11442  2.22451  0.98116  0.46981
     80   2.14810  4.62020  2.47288  2.68966  3.88705  3.50133  3.82472  2.41444  2.70817  2.90734  3.78238  3.16337  3.93508  3.03579  3.13648  2.76397  2.13982  2.86177  5.25863  3.97077     91 - -
          2.68618  4.42225  2.77519  2.73123  3.46354  2.40513  3.72494  3.29354  2.67741  2.69355  4.24690  2.90347  2.73739  3.18146  2.89801  2.37887  2.77519  2.98518  4.58477  3.61503
          0.02044  4.29646  5.01880  0.61958  0.77255  0.75664  0.63344
     81   1.76324  4.86919  2.95888  2.06199  4.44361  3.38423  3.92192  3.86829  2.76602  3.47006  4.28186  3.10373  3.93508  3.08467  3.22274  1.60460  3.02065  3.45875  5.68789  4.34713     92 - -
          2.68618  4.42225  2.77519  2.73123  3.46354  2.40513  3.72494  3.29354  2.67741  2.69355  4.24690  2.90347  2.73739  3.18146  2.89801  2.37887  2.77519  2.98518  4.58477  3.61503
          0.01838  4.40171  5.12405  0.61958  0.77255  0.88204  0.53433
     82   4.08103  5.27368  4.89983  4.59415  2.11033  4.72758  2.18636  3.91875  4.38137  3.20446  4.45745  4.31200  5.01996  4.37465  4.42416  4.08690  4.28692  3.80572  2.33321  0.82290     93 - -
          2.68618  4.42225  2.77519  2.73123  3.46354  2.40513  3.72494  3.29354  2.67741  2.69355  4.24690  2.90347  2.73739  3.18146  2.89801  2.37887  2.77519  2.98518  4.58477  3.61503
          0.01838  4.40171  5.12405  0.61958  0.77255  0.88204  0.53433
     83   2.21205  4.44080  3.50169  2.93587  3.59105  3.63660  3.89210  2.91926  2.40597  2.20640  2.65845  3.35469  4.02214  3.19627  3.22530  2.88315  2.20146  2.69382  5.02830  3.78871     94 - -
          2.68618  4.42225  2.77519  2.73123  3.46354  2.40513  3.72494  3.29354  2.67741  2.69355  4.24690  2.90347  2.73739  3.18146  2.89801  2.37887  2.77519  2.98518  4.58477  3.61503
          0.01838  4.40171  5.12405  0.61958  0.77255  0.42814  1.05475
     84   2.27488  4.36468  3.80851  3.23654  2.67557  3.76978  4.04426  2.80411  2.19850  2.17338  3.47154  3.58727  4.14660  3.44923  3.46810  3.03057  2.47075  2.06000  4.96759  3.75114     95 - -
          2.68618  4.42225  2.77519  2.73123  3.46354  2.40513  3.72494  3.29354  2.67741  2.69355  4.24690  2.90347  2.73739  3.18146  2.89801  2.37887  2.77519  2.98518  4.58477  3.61503
          0.01494  4.60708  5.32943  0.61958  0.77255  0.41498  1.07986
     85   2.37207  4.27713  4.64766  4.05384  3.34577  4.05639  4.38648  2.13224  3.88801  1.71081  3.34107  4.14602  4.40934  4.05791  3.97433  3.36467  3.11832  1.77138  4.92747  2.07537     96 - -
          2.68618  4.42225  2.77519  2.73123  3.46354  2.40513  3.72494  3.29354  2.67741  2.69355  4.24690  2.90347  2.73739  3.18146  2.89801  2.37887  2.77519  2.98518  4.58477  3.61503
          0.01396  4.67455  5.39690  0.61958  0.77255  0.48576  0.95510
     86   2.76533  4.59550  3.48085  2.49137  3.72887  3.69862  2.98031  3.12158  2.88584  2.34663  3.69303  3.36737  4.08210  3.20883  3.27571  2.27978  2.99699  2.39718  5.14490  2.16511     97 - -
          2.68618  4.42225  2.77519  2.73123  3.46354  2.40513  3.72494  3.29354  2.67741  2.69355  4.24690  2.90347  2.73739  3.18146  2.89801  2.37887  2.77519  2.98518  4.58477  3.61503
          0.01396  4.67455  5.39690  0.61958  0.77255  0.48576  0.95510
     87   1.97987  5.02555  2.29739  2.56215  3.05254  3.57377  3.77924  3.70905  2.20639  2.67939  4.09276  2.62339  3.96842  2.91721  3.03665  2.77979  2.99499  3.36743  5.51577  4.16499     98 - -
          2.68618  4.42225  2.77519  2.73123  3.46354  2.40513  3.72494  3.29354  2.67741  2.69355  4.24690  2.90347  2.73739  3.18146  2.89801  2.37887  2.77519  2.98518  4.58477  3.61503
          0.01396  4.67455  5.39690  0.61958  0.77255  0.48576  0.95510
     88   2.80006  4.60884  3.55539  2.98240  3.75891  3.73175  1.83960  3.12262  2.85252  2.19502  3.70679  3.41414  4.11436  3.23333  2.61318  2.97629  2.59858  2.37197  5.16822  3.91832     99 - -
          2.68618  4.42225  2.77519  2.73123  3.46354  2.40513  3.72494  3.29354  2.67741  2.69355  4.24690  2.90347  2.73739  3.18146  2.89801  2.37887  2.77519  2.98518  4.58477  3.61503
          0.01396  4.67455  5.39690  0.61958  0.77255  0.48576  0.95510
     89   3.36106  4.68381  5.15225  4.58370  3.31792  4.59485  4.82257  1.17293  4.40718  1.27088  3.31050  4.67877  4.85869  4.51080  4.46020  3.93117  3.58827  2.44365  5.16122  2.69567    100 - -
          2.68618  4.42225  2.77519  2.73123  3.46354  2.40513  3.72494  3.29354  2.67741  2.69355  4.24690  2.90347  2.73739  3.18146  2.89801  2.37887  2.77519  2.98518  4.58477  3.61503
          0.01396  4.67455  5.39690  0.61958  0.77255  0.48576  0.95510
     90   2.76493  4.68986  3.37867  2.82735  3.87704  2.80164  3.90316  3.25490  2.40628  1.77340  3.79473  2.78157  4.05419  3.13451  3.20495  2.39563  3.00107  2.47862  5.25333  3.98030    101 - -
          2.68618  4.42225  2.77519  2.73123  3.46354  2.40513  3.72494  3.29354  2.67741  2.69355  4.24690  2.90347  2.73739  3.18146  2.89801  2.37887  2.77519  2.98518  4.58477  3.61503
          0.01396  4.67455  5.39690  0.61958  0.77255  0.48576  0.95510
     91   2.37964  4.95682  3.18609  2.64780  4.19913  3.60946  3.82497  3.61672  2.01275  3.22568  4.04737  2.63791  4.00988  2.98368  3.04395  2.83391  2.47497  3.29958  5.46766  2.00476    102 - -
          2.68618  4.42225  2.77519  2.73123  3.46354  2.40513  3.72494  3.29354  2.67741  2.69355  4.24690  2.90347  2.73739  3.18146  2.89801  2.37887  2.77519  2.98518  4.58477  3.61503
          0.01396  4.67455  5.39690  0.61958  0.77255  0.48576  0.95510
     92   3.09689  4.48315  4.68494  4.14548  2.03113  2.80397  4.07764  2.93988  3.98223  2.61973  2.55405  4.15450  4.52529  4.10571  4.06057  3.48229  3.32631  2.76319  1.90904  1.90102    103 - -
          2.68618  4.42225  2.77519  2.73123  3.46354  2.40513  3.72494  3.29354  2.67741  2.69355  4.24690  2.90347  2.73739  3.18146  2.89801  2.37887  2.77519  2.98518  4.58477  3.61503
          0.01396  4.67455  5.39690  0.61958  0.77255  0.48576  0.95510
     93   4.00463  5.21177  5.82956  5.29589  3.42791  5.39276  5.71366  1.92398  5.12650  0.49880  3.18130  5.53461  5.42116  5.06393  5.11629  4.82395  4.21880  2.63942  5.69402  4.69966    104 - -
          2.68618  4.42225  2.77519  2.73123  3.46354  2.40513  3.72494  3.29354  2.67741  2.69355  4.24690  2.90347  2.73739  3.18146  2.89801  2.37887  2.77519  2.98518  4.58477  3.61503
          0.01396  4.67455  5.39690  0.61958  0.77255  0.48576  0.95510
     94   2.34742  5.17551  3.04533  2.16641  4.48517  3.54620  3.73567  3.08823  2.18993  3.46462  4.22636  3.02960  3.93867  2.51806  2.49845  2.33297  2.35601  3.54711  5.62929  4.24340    105 - -
          2.68618  4.42225  2.77519  2.73123  3.46354  2.40513  3.72494  3.29354  2.67741  2.69355  4.24690  2.90347  2.73739  3.18146  2.89801  2.37887  2.77519  2.98518  4.58477  3.61503
          0.01396  4.67455  5.39690  0.61958  0.77255  0.48576  0.95510
     95   2.40105  5.32337  2.95120  1.65467  4.66069  3.55558  2.83754  4.13930  1.99241  3.62072  4.37269  2.31652  3.97275  2.87589  2.98477  2.79197  3.06616  3.71137  5.75369  4.34864    106 - -
          2.68618  4.42225  2.77519  2.73123  3.46354  2.40513  3.72494  3.29354  2.67741  2.69355  4.24690  2.90347  2.73739  3.18146  2.89801  2.37887  2.77519  2.98518  4.58477  3.61503
          0.01396  4.67455  5.39690  0.61958  0.77255  0.48576  0.95510
     96   2.38489  5.05115  3.10384  2.09185  4.31812  2.79658  3.76732  2.99120  2.54011  2.68451  4.11495  2.56256  3.96122  2.89870  2.25185  2.76967  2.99100  3.39898  5.53443  4.17872    107 - -
          2.68618  4.42225  2.77519  2.73123  3.46354  2.40513  3.72494  3.29354  2.67741  2.69355  4.24690  2.90347  2.73739  3.18146  2.89801  2.37887  2.77519  2.98518  4.58477  3.61503
          0.01396  4.67455  5.39690  0.61958  0.77255  0.48576  0.95510
     97   2.76674  5.02739  3.10433  1.89195  4.29108  2.96409  3.78652  3.71431  2.57340  2.71165  4.10168  2.18038  3.97217  2.92481  3.04372  2.78417  2.49125  2.71438  5.52537  4.17523    108 - -
          2.68618  4.42225  2.77519  2.73123  3.46354  2.40513  3.72494  3.29354  2.67741  2.69355  4.24690  2.90347  2.73739  3.18146  2.89801  2.37887  2.77519  2.98518  4.58477  3.61503
          0.01396  4.67455  5.39690  0.61958  0.77255  0.48576  0.95510
     98   2.76349  4.65615  2.70522  2.84520  3.81797  2.39243  3.90777  2.57410  2.82877  1.97293  3.75045  2.73186  4.06022  3.15365  3.23854  2.90377  2.99583  2.94525  5.21068  3.12356    109 - -
          2.68618  4.42225  2.77519  2.73123  3.46354  2.40513  3.72494  3.29354  2.67741  2.69355  4.24690  2.90347  2.73739  3.18146  2.89801  2.37887  2.77519  2.98518  4.58477  3.61503
          0.01396  4.67455  5.39690  0.61958  0.77255  0.48576  0.95510
     99   2.81786  4.91792  3.28568  2.28640  4.14611  3.65727  3.83818  2.39449  1.82423  3.15840  3.99653  3.21183  4.04156  3.00734  2.46917  2.87809  3.04368  2.29379  5.42392  4.12376    110 - -
          2.68618  4.42225  2.77519  2.73123  3.46354  2.40513  3.72494  3.29354  2.67741  2.69355  4.24690  2.90347  2.73739  3.18146  2.89801  2.37887  2.77519  2.98518  4.58477  3.61503
          0.01396  4.67455  5.39690  0.61958  0.77255  0.48576  0.95510
    100   3.14851  5.75510  1.72015  1.59751  5.06592  3.57053  4.00664  4.58805  2.92779  4.05115  4.84482  1.88901  4.12860  3.14374  3.49741  2.03946  3.41446  4.13499  6.18984  4.69885    111 - -
          2.68634  4.42241  2.77536  2.73140  3.46248  2.40529  3.72511  3.29370  2.67701  2.69314  4.24706  2.90363  2.73756  3.18163  2.89817  2.37873  2.77536  2.98490  4.58493  3.61519
          1.02052  1.17825  1.10330  0.62231  0.76939  0.48576  0.95510
    101   2.11024  4.91308  3.07084  2.59495  4.37917  3.44432  3.76921  3.78327  1.51931  3.35611  4.17186  3.07827  2.73711  2.91414  2.81049  2.74998  2.98952  3.40847  5.54437  4.23299    115 - -
          2.68665  4.42272  2.77505  2.73068  3.46223  2.40529  3.72541  3.29222  2.67788  2.69263  4.24737  2.90272  2.73787  3.18193  2.89848  2.37904  2.77522  2.98565  4.58524  3.61550
          0.92626  0.72526  2.12218  1.51648  0.24780  0.80090  0.59589
    102   2.88997  5.36519  2.60988  1.51883  4.69965  3.43077  3.74087  4.17174  1.94564  3.65155  4.44779  2.16902  3.92642  2.87069  2.92636  2.82541  3.13332  3.75909  5.78049  4.37736    121 - -
          2.68618  4.42225  2.77519  2.73123  3.46354  2.40513  3.72494  3.29354  2.67741  2.69355  4.24690  2.90347  2.73739  3.18146  2.89801  2.37887  2.77519  2.98518  4.58477  3.61503
          0.02116  4.26200  4.98434  0.61958  0.77255  1.00955  0.45316
    103   2.66226  4.53643  3.23498  2.84599  3.80239  2.39538  3.93328  3.19138  2.85577  1.61839  3.79594  2.52637  3.97080  3.20744  3.21815  2.81659  2.95969  2.92332  5.21646  3.93242    122 - -
          2.68618  4.42225  2.77519  2.73123  3.46354  2.40513  3.72494  3.29354  2.67741  2.69355  4.24690  2.90347  2.73739  3.18146  2.89801  2.37887  2.77519  2.98518  4.58477  3.61503
          0.02116  4.26200  4.98434  0.61958  0.77255  0.78503  0.60900
    104   2.72337  2.76749  2.40757  2.03014  4.41607  3.45880  3.68838  3.86697  1.85483  3.40052  4.17895  2.94821  3.87959  2.80920  2.92386  2.70371  2.95898  3.48128  5.57598  4.19395    123 - -
          2.68596  4.42259  2.77554  2.73158  3.46388  2.40547  3.72529  3.29388  2.67719  2.69389  4.24724  2.90241  2.73715  3.18088  2.89835  2.37880  2.77492  2.98477  4.58511  3.61537
          0.21509  1.67457  5.09309  1.93821  0.15544  0.28889  1.38268
    105   2.83680  5.17376  2.14076  2.53254  4.48011  2.71378  3.83680  2.40634  2.64260  3.48301  4.27400  1.97753  4.00137  2.96930  3.13260  2.40258  3.08260  3.55176  5.68225  4.30425    133 - -
          2.68618  4.42225  2.77519  2.73123  3.46354  2.40513  3.72494  3.29354  2.67741  2.69355  4.24690  2.90347  2.73739  3.18146  2.89801  2.37887  2.77519  2.98518  4.58477  3.61503
          0.01396  4.67455  5.39690  0.61958  0.77255  0.48576  0.95510
    106   2.01890  4.96258  2.59610  2.59666  4.20810  3.58307  3.79462  2.82426  2.59532  2.70605  4.03924  2.55284  2.95438  2.94395  3.06007  2.40068  2.99059  3.29911  5.47035  4.13370    134 - -
          2.68618  4.42225  2.77519  2.73123  3.46354  2.40513  3.72494  3.29354  2.67741  2.69355  4.24690  2.90347  2.73739  3.18146  2.89801  2.37887  2.77519  2.98518  4.58477  3.61503
          0.01396  4.67455  5.39690  0.61958  0.77255  0.48576  0.95510
    107   2.34598  4.35235  4.03724  3.46129  3.48077  3.85132  4.16270  2.73161  3.34484  1.59914  3.46578  3.75273  4.23454  3.62547  2.69835  3.13215  2.52226  1.86029  4.98494  3.78221    135 - -
          2.68618  4.42225  2.77519  2.73123  3.46354  2.40513  3.72494  3.29354  2.67741  2.69355  4.24690  2.90347  2.73739  3.18146  2.89801  2.37887  2.77519  2.98518  4.58477  3.61503
          0.01396  4.67455  5.39690  0.61958  0.77255  0.48576  0.95510
    108   2.76189  5.21287  2.64666  2.15631  4.53569  3.54174  3.72986  4.00424  1.91337  2.77356  2.83594  2.56180  3.93517  2.83468  2.54403  2.73534  2.99260  3.59163  5.65762  4.26345    136 - -
          2.68618  4.42225  2.77519  2.73123  3.46354  2.40513  3.72494  3.29354  2.67741  2.69355  4.24690  2.90347  2.73739  3.18146  2.89801  2.37887  2.77519  2.98518  4.58477  3.61503
          0.01396  4.67455  5.39690  0.61958  0.77255  0.48576  0.95510
    109   2.75805  5.17741  2.57428  1.97901  4.48582  3.54390  2.68346  3.94744  2.48538  2.85696  4.22803  3.02678  3.93751  2.84569  2.49011  2.73839  2.51540  3.54863  5.63135  3.06629    137 - -
          2.68618  4.42225  2.77519  2.73123  3.46354  2.40513  3.72494  3.29354  2.67741  2.69355  4.24690  2.90347  2.73739  3.18146  2.89801  2.37887  2.77519  2.98518  4.58477  3.61503
          0.01396  4.67455  5.39690  0.61958  0.77255  0.48576  0.95510
    110   3.88598  5.10697  5.78572  5.21326  2.46928  5.24910  5.48099  1.63361  5.07516  0.70567  3.14228  5.38361  5.30359  4.95977  5.03062  4.63295  4.09151  2.69820  5.51977  4.46389    138 - -
          2.68618  4.42225  2.77519  2.73123  3.46354  2.40513  3.72494  3.29354  2.67741  2.69355  4.24690  2.90347  2.73739  3.18146  2.89801  2.37887  2.77519  2.98518  4.58477  3.61503
          0.01396  4.67455  5.39690  0.61958  0.77255  0.48576  0.95510
    111   2.39825  4.28055  4.56909  3.97508  3.33494  4.02681  4.35354  2.10882  3.82020  1.61159  2.12233  4.09530  3.00686  3.99611  3.92513  3.33029  3.10406  2.10895  4.91790  3.74424    139 - -
          2.68618  4.42225  2.77519  2.73123  3.46354  2.40513  3.72494  3.29354  2.67741  2.69355  4.24690  2.90347  2.73739  3.18146  2.89801  2.37887  2.77519  2.98518  4.58477  3.61503
          0.01396  4.67455  5.39690  0.61958  0.77255  0.48576  0.95510
    112   3.18967  5.81240  1.77458  1.25056  5.11803  3.57419  4.03433  4.64607  2.97839  4.10617  4.90778  2.09188  4.14763  3.17583  3.55933  2.33133  3.45991  4.19021  6.24539  4.74272    140 - -
          2.68618  4.42225  2.77519  2.73123  3.46354  2.40513  3.72494  3.29354  2.67741  2.69355  4.24690  2.90347  2.73739  3.18146  2.89801  2.37887  2.77519  2.98518  4.58477  3.61503
          0.01396  4.67455  5.39690  0.61958  0.77255  0.48576  0.95510
    113   2.90285  5.30559  3.19943  2.61530  4.66425  3.65525  3.77612  4.10516  1.62415  3.58300  3.12280  2.00953  4.03763  2.38397  2.32791  2.87580  3.11888  3.70672  5.69964  4.35864    141 - -
          2.68618  4.42225  2.77519  2.73123  3.46354  2.40513  3.72494  3.29354  2.67741  2.69355  4.24690  2.90347  2.73739  3.18146  2.89801  2.37887  2.77519  2.98518  4.58477  3.61503
          0.01396  4.67455  5.39690  0.61958  0.77255  0.48576  0.95510
    114   2.84417  5.19401  1.92253  2.13837  4.47611  2.78676  3.82536  3.91971  2.62900  2.10667  4.26774  3.06240  4.00038  2.95676  3.11985  2.83163  2.47904  3.55088  5.67609  4.29613    142 - -
          2.68618  4.42225  2.77519  2.73123  3.46354  2.40513  3.72494  3.29354  2.67741  2.69355  4.24690  2.90347  2.73739  3.18146  2.89801  2.37887  2.77519  2.98518  4.58477  3.61503
          0.01396  4.67455  5.39690  0.61958  0.77255  0.48576  0.95510
    115   1.90823  4.86117  4.75760  4.31326  1.46976  4.41067  4.00232  3.33534  4.18090  2.90160  3.98488  4.27744  4.77618  4.27415  4.28537  3.74431  3.71315  3.18039  4.24965  1.26149    143 - -
          2.68618  4.42225  2.77519  2.73123  3.46354  2.40513  3.72494  3.29354  2.67741  2.69355  4.24690  2.90347  2.73739  3.18146  2.89801  2.37887  2.77519  2.98518  4.58477  3.61503
          0.01396  4.67455  5.39690  0.61958  0.77255  0.48576  0.95510
    116   2.77413  4.92452  3.17975  1.99400  4.15095  3.60573  3.81818  2.76452  2.62547  2.58335  4.00092  3.15071  3.99997  2.59369  3.07625  1.78791  3.00627  3.24469  5.43737  4.11425    144 - -
          2.68618  4.42225  2.77519  2.73123  3.46354  2.40513  3.72494  3.29354  2.67741  2.69355  4.24690  2.90347  2.73739  3.18146  2.89801  2.37887  2.77519  2.98518  4.58477  3.61503
          0.01396  4.67455  5.39690  0.61958  0.77255  0.48576  0.95510
    117   2.75828  5.11091  2.20163  2.51712  4.39604  3.55684  3.75076  3.12079  2.19011  2.71256  4.16801  2.38544  3.94901  2.87118  2.56669  2.75350  2.98929  3.46927  5.57969  3.13870    145 - -
          2.68618  4.42225  2.77519  2.73123  3.46354  2.40513  3.72494  3.29354  2.67741  2.69355  4.24690  2.90347  2.73739  3.18146  2.89801  2.37887  2.77519  2.98518  4.58477  3.61503
          0.01396  4.67455  5.39690  0.61958  0.77255  0.48576  0.95510
    118   2.31171  4.45350  3.68991  3.12153  3.58908  3.74892  4.01242  2.94424  3.06209  2.35306  3.56240  3.51144  4.13071  3.36442  2.72704  1.98804  2.99392  1.98915  5.04241  2.95986    146 - -
          2.68618  4.42225  2.77519  2.73123  3.46354  2.40513  3.72494  3.29354  2.67741  2.69355  4.24690  2.90347  2.73739  3.18146  2.89801  2.37887  2.77519  2.98518  4.58477  3.61503
          0.01396  4.67455  5.39690  0.61958  0.77255  0.48576  0.95510
    119   2.30826  4.91927  3.25142  2.69579  4.22099  3.59807  3.85341  3.62836  2.62580  2.59898  4.06191  3.19214  2.89273  3.01352  1.75755  2.20458  3.02491  3.30329  5.48681  4.17200    147 - -
          2.68626  4.42233  2.77528  2.73131  3.46362  2.40521  3.72503  3.29362  2.67749  2.69323  4.24698  2.90355  2.73748  3.18154  2.89809  2.37895  2.77484  2.98526  4.58485  3.61410
          0.20752  2.29342  2.44781  0.95020  0.48884  0.48576  0.95510
    120   2.83456  4.28912  4.34184  3.74611  3.30561  3.94682  4.22538  1.51028  2.63428  1.79884  3.32185  3.93592  4.30332  3.80369  3.69716  3.24262  3.06466  2.45696  3.01791  3.66341    151 - -
          2.68618  4.42225  2.77519  2.73123  3.46354  2.40513  3.72494  3.29354  2.67741  2.69355  4.24690  2.90347  2.73739  3.18146  2.89801  2.37887  2.77519  2.98518  4.58477  3.61503
          0.01521  4.58905  5.31139  0.61958  0.77255  0.40009  1.10945
    121   1.80692  4.22915  4.29574  3.70710  3.33361  3.88288  4.19517  2.20843  3.57752  2.41704  2.67133  3.89006  4.25250  3.78838  3.73852  2.51937  3.00251  1.97096  4.84953  2.86135    152 - -
          2.68618  4.42225  2.77519  2.73123  3.46354  2.40513  3.72494  3.29354  2.67741  2.69355  4.24690  2.90347  2.73739  3.18146  2.89801  2.37887  2.77519  2.98518  4.58477  3.61503
          0.01396  4.67455  5.39690  0.61958  0.77255  0.48576  0.95510
    122   2.79533  4.85402  3.35934  2.97184  4.51188  3.52026  4.15899  3.93041  2.96152  3.55418  4.38433  3.38907  4.10203  2.43213  3.34719  2.21261  1.04980  3.52326  5.78481  4.49325    153 - -
          2.68618  4.42225  2.77519  2.73123  3.46354  2.40513  3.72494  3.29354  2.67741  2.69355  4.24690  2.90347  2.73739  3.18146  2.89801  2.37887  2.77519  2.98518  4.58477  3.61503
          0.01396  4.67455  5.39690  0.61958  0.77255  0.48576  0.95510
    123   2.33755  4.98472  3.14334  1.98484  4.23092  3.58424  3.78507  2.83958  2.22905  2.46944  4.05351  3.10874  3.97464  2.52142  3.03551  2.78757  2.61268  3.31959  5.48133  4.14163    154 - -
          2.68618  4.42225  2.77519  2.73123  3.46354  2.40513  3.72494  3.29354  2.67741  2.69355  4.24690  2.90347  2.73739  3.18146  2.89801  2.37887  2.77519  2.98518  4.58477  3.61503
          0.01396  4.67455  5.39690  0.61958  0.77255  0.48576  0.95510
    124   2.36203  5.22446  3.07472  1.76712  4.55014  3.57345  3.74671  4.00819  2.17075  2.56580  4.27424  3.05340  3.96495  2.43668  2.41623  2.77578  3.02696  3.60544  5.66016  4.28271    155 - -
          2.68618  4.42225  2.77519  2.73123  3.46354  2.40513  3.72494  3.29354  2.67741  2.69355  4.24690  2.90347  2.73739  3.18146  2.89801  2.37887  2.77519  2.98518  4.58477  3.61503
          0.01396  4.67455  5.39690  0.61958  0.77255  0.48576  0.95510
    125   1.45107  4.49721  4.67139  4.11642  3.58528  4.22686  4.66799  1.52659  3.98617  2.34347  2.31681  4.29644  4.60152  4.20575  4.15242  3.55753  3.32681  2.24027  5.27894  4.10441    156 - -
          2.68618  4.42225  2.77519  2.73123  3.46354  2.40513  3.72494  3.29354  2.67741  2.69355  4.24690  2.90347  2.73739  3.18146  2.89801  2.37887  2.77519  2.98518  4.58477  3.61503
          0.01396  4.67455  5.39690  0.61958  0.77255  0.48576  0.95510
    126   3.14255  4.71153  4.22841  3.63259  3.61505  4.17020  4.38631  2.19421  1.86683  1.15738  3.49844  3.97346  4.50604  3.73286  3.49992  3.46983  3.36630  2.65423  5.28908  4.11200    157 - -
          2.68618  4.42225  2.77519  2.73123  3.46354  2.40513  3.72494  3.29354  2.67741  2.69355  4.24690  2.90347  2.73739  3.18146  2.89801  2.37887  2.77519  2.98518  4.58477  3.61503
          0.01396  4.67455  5.39690  0.61958  0.77255  0.48576  0.95510
    127   2.14741  5.18654  2.36775  2.15894  3.27698  3.54338  3.74159  3.95927  2.49454  3.47783  4.23917  3.02635  3.94086  2.85169  2.18668  2.33256  2.99643  3.55912  5.64221  4.25276    158 - -
          2.68618  4.42225  2.77519  2.73123  3.46354  2.40513  3.72494  3.29354  2.67741  2.69355  4.24690  2.90347  2.73739  3.18146  2.89801  2.37887  2.77519  2.98518  4.58477  3.61503
          0.01396  4.67455  5.39690  0.61958  0.77255  0.48576  0.95510
    128   2.33852  2.90967  4.64870  4.04269  2.63659  3.95020  4.27001  2.15234  3.85101  1.81109  3.27779  4.07630  4.31187  3.99907  3.89552  3.25816  3.02208  2.39667  4.78442  2.09691    159 - -
          2.68618  4.42225  2.77519  2.73123  3.46354  2.40513  3.72494  3.29354  2.67741  2.69355  4.24690  2.90347  2.73739  3.18146  2.89801  2.37887  2.77519  2.98518  4.58477  3.61503
          0.01396  4.67455  5.39690  0.61958  0.77255  0.48576  0.95510
    129   1.91135  4.41928  4.01877  3.50717  3.75490  3.64941  4.29775  3.04679  3.42959  1.29713  3.73142  3.74556  4.18299  3.70758  3.70225  2.37519  2.44056  2.80216  5.23615  4.03198    160 - -
          2.68618  4.42225  2.77519  2.73123  3.46354  2.40513  3.72494  3.29354  2.67741  2.69355  4.24690  2.90347  2.73739  3.18146  2.89801  2.37887  2.77519  2.98518  4.58477  3.61503
          0.01396  4.67455  5.39690  0.61958  0.77255  0.48576  0.95510
    130   2.77146  4.75620  3.33137  2.76850  3.94137  3.65417  3.86820  2.71016  2.30324  2.31562  2.87413  2.03508  4.03934  2.59778  3.13781  2.87474  3.00169  3.05524  5.29426  4.00976    161 - -
          2.68618  4.42225  2.77519  2.73123  3.46354  2.40513  3.72494  3.29354  2.67741  2.69355  4.24690  2.90347  2.73739  3.18146  2.89801  2.37887  2.77519  2.98518  4.58477  3.61503
          0.01396  4.67455  5.39690  0.61958  0.77255  0.48576  0.95510
    131   2.12801  4.49192  4.10492  3.63651  3.78397  3.63378  4.37540  3.23828  3.48703  2.96955  3.90645  3.81836  4.22256  3.81543  3.73158  3.02044  2.11382  2.97217  1.19682  3.99607    162 - -
          2.68618  4.42225  2.77519  2.73123  3.46354  2.40513  3.72494  3.29354  2.67741  2.69355  4.24690  2.90347  2.73739  3.18146  2.89801  2.37887  2.77519  2.98518  4.58477  3.61503
          0.01396  4.67455  5.39690  0.61958  0.77255  0.48576  0.95510
    132   3.79681  5.03902  5.72282  5.12889  2.43210  5.12634  5.40371  1.62209  4.97868  0.85676  2.28974  5.28014  5.21224  4.87299  4.92642  4.49421  4.00150  2.76195  5.48532  4.49409    163 - -
          2.68618  4.42225  2.77519  2.73123  3.46354  2.40513  3.72494  3.29354  2.67741  2.69355  4.24690  2.90347  2.73739  3.18146  2.89801  2.37887  2.77519  2.98518  4.58477  3.61503
          0.01396  4.67455  5.39690  0.61958  0.77255  0.48576  0.95510
    133   3.70076  5.73835  4.25953  3.41036  5.35410  4.21232  4.00264  4.62816  0.61461  3.95736  4.85442  3.73434  4.54350  3.13039  1.83445  3.67304  3.80823  4.31922  5.89555  4.82822    164 - -
          2.68618  4.42225  2.77519  2.73123  3.46354  2.40513  3.72494  3.29354  2.67741  2.69355  4.24690  2.90347  2.73739  3.18146  2.89801  2.37887  2.77519  2.98518  4.58477  3.61503
          0.01396  4.67455  5.39690  0.61958  0.77255  0.48576  0.95510
    134   3.76932  5.75570  4.40138  3.49386  5.38945  4.25788  4.01983  4.64966  1.69435  3.97253  4.88173  3.79005  4.58325  3.15013  0.63278  3.74607  3.86425  4.35245  5.90108  4.85589    165 - -
          2.68618  4.42225  2.77519  2.73123  3.46354  2.40513  3.72494  3.29354  2.67741  2.69355  4.24690  2.90347  2.73739  3.18146  2.89801  2.37887  2.77519  2.98518  4.58477  3.61503
          0.01396  4.67455  5.39690  0.61958  0.77255  0.48576  0.95510
    135   2.78792  2.91025  4.64933  4.04287  2.14796  3.94814  4.27016  2.57502  3.85057  1.64382  3.27502  4.07565  4.31005  3.99831  3.89427  3.25620  2.56854  2.09271  4.78506  2.77421    166 - -
          2.68618  4.42225  2.77519  2.73123  3.46354  2.40513  3.72494  3.29354  2.67741  2.69355  4.24690  2.90347  2.73739  3.18146  2.89801  2.37887  2.77519  2.98518  4.58477  3.61503
          0.01396  4.67455  5.39690  0.61958  0.77255  0.48576  0.95510
    136   0.70257  4.50090  4.27349  3.94208  4.60858  2.27491  4.81898  3.85615  3.91658  3.68502  4.55128  3.91146  4.14881  4.16365  4.15800  2.83644  3.12279  2.49132  6.02197  4.85169    167 - -
          2.68618  4.42225  2.77519  2.73123  3.46354  2.40513  3.72494  3.29354  2.67741  2.69355  4.24690  2.90347  2.73739  3.18146  2.89801  2.37887  2.77519  2.98518  4.58477  3.61503
          0.01396  4.67455  5.39690  0.61958  0.77255  0.48576  0.95510
    137   2.96811  5.30859  2.99145  1.11998  4.62570  3.63605  3.88557  4.00985  2.13360  3.58499  4.39907  3.13544  4.08419  3.01802  3.01562  2.94839  3.20546  2.69637  5.77269  4.41200    168 - -
          2.68618  4.42225  2.77519  2.73123  3.46354  2.40513  3.72494  3.29354  2.67741  2.69355  4.24690  2.90347  2.73739  3.18146  2.89801  2.37887  2.77519  2.98518  4.58477  3.61503
          0.01396  4.67455  5.39690  0.61958  0.77255  0.48576  0.95510
    138   1.11631  4.43888  4.13271  3.61887  3.81682  2.71918  4.40154  2.38109  3.54603  2.83009  3.77741  3.83747  4.24684  3.81501  3.81543  3.06120  3.10236  2.10664  5.32356  4.11846    169 - -
          2.68618  4.42225  2.77519  2.73123  3.46354  2.40513  3.72494  3.29354  2.67741  2.69355  4.24690  2.90347  2.73739  3.18146  2.89801  2.37887  2.77519  2.98518  4.58477  3.61503
          0.01396  4.67455  5.39690  0.61958  0.77255  0.48576  0.95510
    139   3.09110  4.56264  4.43316  2.38109  3.42026  4.20819  4.49846  2.16884  3.74771  1.26207  2.05170  4.13532  4.52919  3.97025  3.95699  3.49959  3.31865  2.57216  5.15106  4.00270    170 - -
          2.68618  4.42225  2.77519  2.73123  3.46354  2.40513  3.72494  3.29354  2.67741  2.69355  4.24690  2.90347  2.73739  3.18146  2.89801  2.37887  2.77519  2.98518  4.58477  3.61503
          0.01396  4.67455  5.39690  0.61958  0.77255  0.48576  0.95510
    140   3.88554  5.09354  5.78539  5.25568  3.51238  5.32120  5.70559  1.25576  5.10956  0.79789  3.26476  5.46627  5.39192  5.08866  5.12115  4.74235  4.10877  2.41357  5.74464  4.72611    171 - -
          2.68618  4.42225  2.77519  2.73123  3.46354  2.40513  3.72494  3.29354  2.67741  2.69355  4.24690  2.90347  2.73739  3.18146  2.89801  2.37887  2.77519  2.98518  4.58477  3.61503
          0.01396  4.67455  5.39690  0.61958  0.77255  0.48576  0.95510
    141   2.95441  5.45788  2.85522  1.78266  4.80264  2.66414  3.85149  4.28403  1.52733  3.75548  4.52269  2.24100  4.04282  2.96651  3.06442  2.89869  3.19352  3.85351  5.88135  4.47010    172 - -
          2.68618  4.42225  2.77519  2.73123  3.46354  2.40513  3.72494  3.29354  2.67741  2.69355  4.24690  2.90347  2.73739  3.18146  2.89801  2.37887  2.77519  2.98518  4.58477  3.61503
          0.01396  4.67455  5.39690  0.61958  0.77255  0.48576  0.95510
    142   2.74755  3.13891  3.40343  1.83461  3.95400  2.73422  3.95701  3.32219  2.85722  3.00761  3.86772  3.32273  4.05556  3.18534  3.27168  2.43079  3.01100  1.96281  5.32693  4.05295    173 - -
          2.68618  4.42225  2.77519  2.73123  3.46354  2.40513  3.72494  3.29354  2.67741  2.69355  4.24690  2.90347  2.73739  3.18146  2.89801  2.37887  2.77519  2.98518  4.58477  3.61503
          0.15411  4.67455  2.01369  0.61958  0.77255  0.48576  0.95510
    143   2.91803  5.31633  2.89420  1.22550  4.68479  3.55747  3.82346  4.14255  2.52073  3.64131  4.43143  3.05732  4.01867  2.94888  2.29089  2.32211  3.16093  3.73902  5.77807  4.40569    174 - -
          2.68618  4.42225  2.77519  2.73123  3.46354  2.40513  3.72494  3.29354  2.67741  2.69355  4.24690  2.90347  2.73739  3.18146  2.89801  2.37887  2.77519  2.98518  4.58477  3.61503
          0.01083  4.53127        *  0.61958  0.77255  0.00000        *
//
