# Supplementary material for: MacSyFinder: A Program to Mine Genomes for Molecular Systems with an Application to CRISPR-Cas Systems
Source: PLoS One. 2014 Oct 17;9(10):e110726. doi: 10.1371/journal.pone.0110726 (PMC4201578; doi:10.1371/journal.pone.0110726)
Supplement: Data S2 — The Cas-Finder: models and profiles (compressed tarball archive). (ZIP) [file pone.0110726.s011.zip › Cas-Finder_macsyfinder/CASprofiles/cmr6_TypeIIIB.hmm]

HMMER3/b [3.0 | March 2010]
NAME  TIGR01898
ACC   TIGR01898
DESC  cas_TM1791_cmr6: CRISPR type III-B/RAMP module RAMP protein Cmr6
LENG  195
ALPH  amino
RF    no
CS    no
MAP   yes
DATE  Sun Apr 11 22:13:23 2010
NSEQ  10
EFFN  1.528320
CKSUM 2782181529
GA    51.10 51.10;
TC    51.10 51.10;
NC    36.85 36.85;
STATS LOCAL MSV      -10.6349  0.70565
STATS LOCAL VITERBI  -11.4525  0.70565
STATS LOCAL FORWARD   -4.4567  0.70565
HMM          A        C        D        E        F        G        H        I        K        L        M        N        P        Q        R        S        T        V        W        Y   
            m->m     m->i     m->d     i->m     i->i     d->m     d->d
  COMPO   2.64991  4.57064  2.91078  2.64583  3.23355  2.70946  3.64468  2.80395  2.60028  2.46940  3.74256  3.10287  3.07598  3.15589  3.04175  2.70482  2.83306  2.66305  4.88891  3.38303
          2.68618  4.42225  2.77519  2.73123  3.46354  2.40513  3.72494  3.29354  2.67741  2.69355  4.24690  2.90347  2.73739  3.18146  2.89801  2.37887  2.77519  2.98518  4.58477  3.61503
          0.01763  4.44287  5.16522  0.61958  0.77255  0.00000        *
      1   2.71764  4.12991  4.42902  3.83346  2.03500  3.11423  4.15834  2.27421  3.67049  1.91947  3.21751  3.93233  4.22131  3.84318  3.76502  3.16158  2.94969  1.96423  4.71007  2.88841      1 - -
          2.68618  4.42225  2.77519  2.73123  3.46354  2.40513  3.72494  3.29354  2.67741  2.69355  4.24690  2.90347  2.73739  3.18146  2.89801  2.37887  2.77519  2.98518  4.58477  3.61503
          0.01763  4.44287  5.16522  0.61958  0.77255  0.48576  0.95510
      2   2.70324  5.09406  2.99045  1.98752  3.58962  3.48691  3.67338  3.85279  1.81149  3.37903  4.14891  2.97477  3.88040  2.78727  2.59807  2.38289  2.64642  3.46452  5.54804  4.17263      2 - -
          2.68618  4.42225  2.77519  2.73123  3.46354  2.40513  3.72494  3.29354  2.67741  2.69355  4.24690  2.90347  2.73739  3.18146  2.89801  2.37887  2.77519  2.98518  4.58477  3.61503
          0.01763  4.44287  5.16522  0.61958  0.77255  0.48576  0.95510
      3   3.52865  4.80406  5.39279  4.79993  2.21993  4.81654  5.09486  1.83412  4.64841  0.99972  2.10501  4.94449  4.95976  4.60751  4.63531  4.16831  3.73881  2.59071  5.26883  4.23438      3 - -
          2.68618  4.42225  2.77519  2.73123  3.46354  2.40513  3.72494  3.29354  2.67741  2.69355  4.24690  2.90347  2.73739  3.18146  2.89801  2.37887  2.77519  2.98518  4.58477  3.61503
          0.01763  4.44287  5.16522  0.61958  0.77255  0.48576  0.95510
      4   2.93082  5.13301  3.35713  2.72842  4.47090  3.68388  3.75047  3.09464  1.40303  3.38115  4.20916  3.20179  4.05540  2.88414  1.86538  2.94214  2.64032  3.51552  5.53512  4.26968      4 - -
          2.68618  4.42225  2.77519  2.73123  3.46354  2.40513  3.72494  3.29354  2.67741  2.69355  4.24690  2.90347  2.73739  3.18146  2.89801  2.37887  2.77519  2.98518  4.58477  3.61503
          0.01763  4.44287  5.16522  0.61958  0.77255  0.48576  0.95510
      5   2.64643  4.35434  3.82907  3.30691  2.94034  3.57213  4.14235  2.90049  3.24135  2.69754  3.63190  3.59214  4.08181  3.52907  3.54252  2.55686  1.29030  2.39715  5.11599  3.87705      5 - -
          2.68622  4.42023  2.77523  2.73127  3.46358  2.40516  3.72498  3.29358  2.67744  2.69359  4.24693  2.90350  2.73722  3.18150  2.89804  2.37890  2.77523  2.98522  4.58481  3.61507
          0.19830  1.74774  5.16522  0.22071  1.61923  0.48576  0.95510
      6   2.22718  4.90766  3.07670  2.51939  4.15145  3.51355  3.16609  3.57253  2.10916  2.81697  3.97738  3.03953  3.90367  2.57244  2.94926  2.31152  2.92055  3.24427  5.40183  3.01106      7 - -
          2.68618  4.42225  2.77519  2.73123  3.46354  2.40513  3.72494  3.29354  2.67741  2.69355  4.24690  2.90347  2.73739  3.18146  2.89801  2.37887  2.77519  2.98518  4.58477  3.61503
          0.01763  4.44287  5.16522  0.61958  0.77255  0.48576  0.95510
      7   2.69033  4.85642  3.06070  2.31296  3.40288  3.05033  3.78315  3.58545  2.60431  3.19550  4.01388  3.07653  2.86693  2.94363  3.06342  1.60891  2.94703  3.25109  5.44076  4.10931      8 - -
          2.68618  4.42225  2.77519  2.73123  3.46354  2.40513  3.72494  3.29354  2.67741  2.69355  4.24690  2.90347  2.73739  3.18146  2.89801  2.37887  2.77519  2.98518  4.58477  3.61503
          0.01763  4.44287  5.16522  0.61958  0.77255  0.48576  0.95510
      8   2.93136  5.23880  3.24861  2.66539  4.64649  2.65592  3.74313  4.05576  1.74204  3.53116  4.33289  3.15361  3.24941  2.86202  1.52872  2.91562  3.14288  3.67875  5.63356  4.34650      9 - -
          2.68618  4.42225  2.77519  2.73123  3.46354  2.40513  3.72494  3.29354  2.67741  2.69355  4.24690  2.90347  2.73739  3.18146  2.89801  2.37887  2.77519  2.98518  4.58477  3.61503
          0.01763  4.44287  5.16522  0.61958  0.77255  0.48576  0.95510
      9   3.23609  4.73863  4.59989  4.16930  3.45790  4.23328  4.82997  2.52891  3.94958  0.69735  3.32039  4.37713  4.66680  4.25063  4.11478  3.65550  2.75075  2.54962  5.39327  4.23760     10 - -
          2.68618  4.42225  2.77519  2.73123  3.46354  2.40513  3.72494  3.29354  2.67741  2.69355  4.24690  2.90347  2.73739  3.18146  2.89801  2.37887  2.77519  2.98518  4.58477  3.61503
          0.01763  4.44287  5.16522  0.61958  0.77255  0.48576  0.95510
     10   3.42619  4.67231  5.34951  4.82007  3.60399  4.87187  5.35828  1.60654  4.71013  1.26805  3.37935  4.98855  5.07796  4.84293  4.80971  4.25507  3.66752  1.21166  5.65570  4.53830     11 - -
          2.68618  4.42225  2.77519  2.73123  3.46354  2.40513  3.72494  3.29354  2.67741  2.69355  4.24690  2.90347  2.73739  3.18146  2.89801  2.37887  2.77519  2.98518  4.58477  3.61503
          0.01763  4.44287  5.16522  0.61958  0.77255  0.48576  0.95510
     11   3.00060  2.78165  4.84921  4.28625  3.56140  4.28049  4.71095  1.68379  4.14571  2.17703  3.47636  4.39127  4.61723  4.34134  4.25445  3.61589  2.71983  1.18868  5.23833  4.04612     12 - -
          2.68618  4.42225  2.77519  2.73123  3.46354  2.40513  3.72494  3.29354  2.67741  2.69355  4.24690  2.90347  2.73739  3.18146  2.89801  2.37887  2.77519  2.98518  4.58477  3.61503
          0.01763  4.44287  5.16522  0.61958  0.77255  0.48576  0.95510
     12   3.52450  5.20551  4.30937  4.29468  5.35551  0.21990  5.33939  5.13293  4.54966  4.69577  5.70193  4.47672  4.60852  4.82958  4.68685  3.71783  4.04700  4.55065  6.26225  5.48903     13 - -
          2.68618  4.42225  2.77519  2.73123  3.46354  2.40513  3.72494  3.29354  2.67741  2.69355  4.24690  2.90347  2.73739  3.18146  2.89801  2.37887  2.77519  2.98518  4.58477  3.61503
          0.01763  4.44287  5.16522  0.61958  0.77255  0.48576  0.95510
     13   2.48029  4.16380  4.26010  3.66901  3.22886  3.83179  4.13842  2.55652  3.52861  1.58108  2.79643  3.84489  4.19422  3.16118  3.67981  3.12421  2.94444  1.88369  3.51293  3.58728     14 - -
          2.68618  4.42225  2.77519  2.73123  3.46354  2.40513  3.72494  3.29354  2.67741  2.69355  4.24690  2.90347  2.73739  3.18146  2.89801  2.37887  2.77519  2.98518  4.58477  3.61503
          0.01763  4.44287  5.16522  0.61958  0.77255  0.48576  0.95510
     14   2.53496  4.48615  3.65818  3.54307  4.88287  0.77562  4.71009  4.39970  3.77558  4.06250  4.86926  3.64863  4.00478  4.00860  4.05535  1.84636  3.06886  3.69451  6.18886  4.99954     15 - -
          2.68618  4.42225  2.77519  2.73123  3.46354  2.40513  3.72494  3.29354  2.67741  2.69355  4.24690  2.90347  2.73739  3.18146  2.89801  2.37887  2.77519  2.98518  4.58477  3.61503
          0.01763  4.44287  5.16522  0.61958  0.77255  0.48576  0.95510
     15   2.42672  5.06089  2.34348  2.43428  4.35869  3.01635  3.69016  3.80850  2.46081  3.35211  4.12896  2.50867  3.25419  2.81071  2.94463  2.68776  2.39674  3.42898  5.53890  3.03427     16 - -
          2.68618  4.42225  2.77519  2.73123  3.46354  2.40513  3.72494  3.29354  2.67741  2.69355  4.24690  2.90347  2.73739  3.18146  2.89801  2.37887  2.77519  2.98518  4.58477  3.61503
          0.01763  4.44287  5.16522  0.61958  0.77255  0.48576  0.95510
     16   2.69943  5.05618  2.96903  1.88745  4.34448  3.48193  2.85873  3.20912  2.45113  3.33756  4.11693  2.67573  2.68174  2.80883  2.92867  2.69203  2.61994  3.41695  5.52617  4.15322     17 - -
          2.68618  4.42225  2.77519  2.73123  3.46354  2.40513  3.72494  3.29354  2.67741  2.69355  4.24690  2.90347  2.73739  3.18146  2.89801  2.37887  2.77519  2.98518  4.58477  3.61503
          0.01763  4.44287  5.16522  0.61958  0.77255  0.48576  0.95510
     17   2.91553  4.73502  3.55386  3.02706  2.59904  3.79051  1.87649  3.30501  2.98684  2.91789  3.85228  3.43166  4.17611  3.29760  3.36243  1.87096  3.14983  3.06868  4.58977  2.59422     18 - -
          2.68608  4.42287  2.77423  2.72996  3.46372  2.40505  3.72557  3.29350  2.67623  2.69417  4.24752  2.90364  2.73725  3.18209  2.89863  2.37949  2.77560  2.98532  4.58539  3.61514
          0.27153  1.46069  5.16522  2.26685  0.10941  0.48576  0.95510
     18   2.76603  4.28721  4.15763  3.60884  3.48889  3.83625  4.27170  1.84811  3.50748  2.47584  3.45673  3.84566  2.69939  3.76411  3.73407  2.76899  3.03058  1.44131  5.03758  3.83518     42 - -
          2.68618  4.42225  2.77519  2.73123  3.46354  2.40513  3.72494  3.29354  2.67741  2.69355  4.24690  2.90347  2.73739  3.18146  2.89801  2.37887  2.77519  2.98518  4.58477  3.61503
          0.01763  4.44287  5.16522  0.61958  0.77255  0.48576  0.95510
     19   2.43492  4.15833  4.31529  3.72611  2.43826  3.84542  4.13273  2.34351  3.58315  1.91882  3.24235  3.87469  4.20862  3.77643  3.71705  3.14128  2.60474  2.37214  4.72508  2.09707     43 - -
          2.68618  4.42225  2.77519  2.73123  3.46354  2.40513  3.72494  3.29354  2.67741  2.69355  4.24690  2.90347  2.73739  3.18146  2.89801  2.37887  2.77519  2.98518  4.58477  3.61503
          0.01763  4.44287  5.16522  0.61958  0.77255  0.48576  0.95510
     20   3.18367  5.69449  2.44963  0.86926  5.02235  3.48186  4.01406  4.56131  2.96131  4.05566  4.91032  2.16589  4.09903  3.18122  3.49233  3.08094  3.47563  4.13040  6.17632  4.69848     44 - -
          2.68618  4.42225  2.77519  2.73123  3.46354  2.40513  3.72494  3.29354  2.67741  2.69355  4.24690  2.90347  2.73739  3.18146  2.89801  2.37887  2.77519  2.98518  4.58477  3.61503
          0.01763  4.44287  5.16522  0.61958  0.77255  0.48576  0.95510
     21   2.70335  4.46137  3.57104  3.03217  3.66914  3.64265  3.99276  2.87813  2.97575  2.22912  3.61940  2.56475  4.06843  3.30049  3.33065  2.91922  1.74088  2.20065  5.12359  3.88100     45 - -
          2.68618  4.42225  2.77519  2.73123  3.46354  2.40513  3.72494  3.29354  2.67741  2.69355  4.24690  2.90347  2.73739  3.18146  2.89801  2.37887  2.77519  2.98518  4.58477  3.61503
          0.01763  4.44287  5.16522  0.61958  0.77255  0.48576  0.95510
     22   2.75920  5.12798  2.51028  2.43999  4.50149  1.98871  3.16313  3.96499  2.57910  3.49948  4.28042  2.97992  3.16657  2.90079  3.07360  1.93415  3.01861  3.56063  5.67707  4.28571     46 - -
          2.68618  4.42225  2.77519  2.73123  3.46354  2.40513  3.72494  3.29354  2.67741  2.69355  4.24690  2.90347  2.73739  3.18146  2.89801  2.37887  2.77519  2.98518  4.58477  3.61503
          0.01763  4.44287  5.16522  0.61958  0.77255  0.48576  0.95510
     23   3.61257  4.86322  5.46059  4.88812  3.29485  4.97015  5.29947  1.41118  4.74893  0.98852  2.23019  5.08254  5.08308  4.73480  4.76815  4.34091  3.82773  2.38907  5.44345  4.43638     47 - -
          2.68618  4.42225  2.77519  2.73123  3.46354  2.40513  3.72494  3.29354  2.67741  2.69355  4.24690  2.90347  2.73739  3.18146  2.89801  2.37887  2.77519  2.98518  4.58477  3.61503
          0.01763  4.44287  5.16522  0.61958  0.77255  0.48576  0.95510
     24   2.21417  4.69362  3.24439  2.69020  3.92678  3.54460  3.80156  3.31917  2.64103  2.97248  3.82061  3.16955  3.95240  3.00159  2.35804  2.50447  2.05112  3.03416  5.26443  2.91661     48 - -
          2.68618  4.42225  2.77519  2.73123  3.46354  2.40513  3.72494  3.29354  2.67741  2.69355  4.24690  2.90347  2.73739  3.18146  2.89801  2.37887  2.77519  2.98518  4.58477  3.61503
          0.01763  4.44287  5.16522  0.61958  0.77255  0.48576  0.95510
     25   3.22640  4.55796  5.00065  4.42995  1.98927  4.39945  4.48035  2.18670  4.25413  1.04539  3.12806  4.46929  4.66616  4.30262  4.27349  3.72646  3.44712  2.61554  3.24852  3.42024     49 - -
          2.68618  4.42225  2.77519  2.73123  3.46354  2.40513  3.72494  3.29354  2.67741  2.69355  4.24690  2.90347  2.73739  3.18146  2.89801  2.37887  2.77519  2.98518  4.58477  3.61503
          0.01763  4.44287  5.16522  0.61958  0.77255  0.48576  0.95510
     26   2.81090  5.15882  1.77756  2.44073  4.37662  3.48621  2.08447  3.89616  2.59126  2.88264  4.24932  2.98569  3.94393  2.91584  3.07761  2.53065  3.05600  3.52685  5.60370  4.19833     50 - -
          2.68618  4.42225  2.77519  2.73123  3.46354  2.40513  3.72494  3.29354  2.67741  2.69355  4.24690  2.90347  2.73739  3.18146  2.89801  2.37887  2.77519  2.98518  4.58477  3.61503
          0.01763  4.44287  5.16522  0.61958  0.77255  0.48576  0.95510
     27   2.71769  4.79523  3.20102  2.63507  3.96355  3.56690  2.71627  3.40732  2.54658  3.03562  3.22781  3.13062  2.60900  2.93904  2.17630  2.78548  2.94585  3.11623  5.27802  2.93027     51 - -
          2.68618  4.42225  2.77519  2.73123  3.46354  2.40513  3.72494  3.29354  2.67741  2.69355  4.24690  2.90347  2.73739  3.18146  2.89801  2.37887  2.77519  2.98518  4.58477  3.61503
          0.01763  4.44287  5.16522  0.61958  0.77255  0.48576  0.95510
     28   2.69223  4.28565  3.80811  3.23606  3.40376  3.73123  4.00923  2.05109  3.16110  2.23987  3.39328  2.36449  4.10617  3.43682  3.44936  2.99620  2.40497  2.27489  4.89194  3.08714     52 - -
          2.68618  4.42225  2.77519  2.73123  3.46354  2.40513  3.72494  3.29354  2.67741  2.69355  4.24690  2.90347  2.73739  3.18146  2.89801  2.37887  2.77519  2.98518  4.58477  3.61503
          0.01763  4.44287  5.16522  0.61958  0.77255  0.48576  0.95510
     29   2.74554  4.24480  4.09394  3.52335  2.35699  3.81611  4.02738  2.69114  3.41420  2.00573  3.35369  3.74903  4.18770  3.64267  3.62039  2.45699  2.61262  2.49970  4.66651  2.05349     53 - -
          2.68618  4.42225  2.77519  2.73123  3.46354  2.40513  3.72494  3.29354  2.67741  2.69355  4.24690  2.90347  2.73739  3.18146  2.89801  2.37887  2.77519  2.98518  4.58477  3.61503
          0.01763  4.44287  5.16522  0.61958  0.77255  0.48576  0.95510
     30   3.03628  5.36897  2.14770  2.46915  4.96775  1.00773  4.09872  4.49338  3.13069  4.02911  4.87488  2.46408  4.07063  3.28147  3.69410  2.99949  3.38880  4.01634  6.18586  4.73447     54 - -
          2.68618  4.42225  2.77519  2.73123  3.46354  2.40513  3.72494  3.29354  2.67741  2.69355  4.24690  2.90347  2.73739  3.18146  2.89801  2.37887  2.77519  2.98518  4.58477  3.61503
          0.01763  4.44287  5.16522  0.61958  0.77255  0.48576  0.95510
     31   3.18338  4.48688  5.02592  4.47692  3.61353  4.52797  4.97727  1.47747  4.35340  1.54198  3.45664  4.62257  4.81811  4.54203  4.47628  3.87749  2.78456  1.35654  5.44591  4.27702     55 - -
          2.68618  4.42225  2.77519  2.73123  3.46354  2.40513  3.72494  3.29354  2.67741  2.69355  4.24690  2.90347  2.73739  3.18146  2.89801  2.37887  2.77519  2.98518  4.58477  3.61503
          0.01763  4.44287  5.16522  0.61958  0.77255  0.48576  0.95510
     32   3.68497  5.30527  4.35517  4.29813  5.18849  3.96286  5.29164  4.92977  4.41387  4.46992  5.56640  4.53325  0.22874  4.78062  4.56005  3.87756  4.17423  4.49974  6.17382  5.32727     56 - -
          2.68618  4.42225  2.77519  2.73123  3.46354  2.40513  3.72494  3.29354  2.67741  2.69355  4.24690  2.90347  2.73739  3.18146  2.89801  2.37887  2.77519  2.98518  4.58477  3.61503
          0.01763  4.44287  5.16522  0.61958  0.77255  0.48576  0.95510
     33   3.05416  4.46994  4.51813  3.98443  3.04050  4.16486  4.25932  2.22402  3.83246  2.33736  3.46954  4.13130  4.51612  4.04365  3.99141  3.48550  3.29561  1.72380  4.70589  1.35191     57 - -
          2.68618  4.42225  2.77519  2.73123  3.46354  2.40513  3.72494  3.29354  2.67741  2.69355  4.24690  2.90347  2.73739  3.18146  2.89801  2.37887  2.77519  2.98518  4.58477  3.61503
          0.01763  4.44287  5.16522  0.61958  0.77255  0.48576  0.95510
     34   3.50690  4.76189  5.30182  4.82900  3.63518  4.90919  5.42945  0.72387  4.65946  1.84521  3.44923  5.02612  5.14513  4.88452  4.79309  4.33966  3.76360  1.91219  5.72862  4.53322     58 - -
          2.68618  4.42225  2.77519  2.73123  3.46354  2.40513  3.72494  3.29354  2.67741  2.69355  4.24690  2.90347  2.73739  3.18146  2.89801  2.37887  2.77519  2.98518  4.58477  3.61503
          0.01763  4.44287  5.16522  0.61958  0.77255  0.48576  0.95510
     35   2.14589  4.57075  3.74122  3.58308  4.72421  3.31617  4.68821  4.08657  3.68020  3.81618  4.72856  3.72232  0.70717  3.99530  3.94230  2.83862  3.16479  3.56677  6.05714  4.88022     59 - -
          2.68618  4.42225  2.77519  2.73123  3.46354  2.40513  3.72494  3.29354  2.67741  2.69355  4.24690  2.90347  2.73739  3.18146  2.89801  2.37887  2.77519  2.98518  4.58477  3.61503
          0.01763  4.44287  5.16522  0.61958  0.77255  0.48576  0.95510
     36   2.03945  4.40084  3.78641  3.61848  4.84591  0.81747  4.71137  4.29992  3.78364  3.98041  4.77409  3.65556  3.95785  4.00751  4.05488  2.12593  2.98857  3.59964  6.17276  5.00075     60 - -
          2.68618  4.42225  2.77519  2.73123  3.46354  2.40513  3.72494  3.29354  2.67741  2.69355  4.24690  2.90347  2.73739  3.18146  2.89801  2.37887  2.77519  2.98518  4.58477  3.61503
          0.01763  4.44287  5.16522  0.61958  0.77255  0.48576  0.95510
     37   2.48380  4.42813  3.79533  3.50949  4.63337  3.20428  4.55416  4.03099  3.53166  3.74409  4.57380  3.61762  3.96887  3.83042  3.82584  0.90070  1.75750  3.46133  5.97686  4.76786     61 - -
          2.68618  4.42225  2.77519  2.73123  3.46354  2.40513  3.72494  3.29354  2.67741  2.69355  4.24690  2.90347  2.73739  3.18146  2.89801  2.37887  2.77519  2.98518  4.58477  3.61503
          0.01763  4.44287  5.16522  0.61958  0.77255  0.48576  0.95510
     38   1.84471  4.82137  3.10998  2.16070  4.13550  3.48838  3.78625  3.53596  2.60344  2.81488  3.98409  3.09470  3.92218  2.94970  3.05515  2.08962  2.61273  3.20830  5.41804  4.09561     62 - -
          2.68618  4.42225  2.77519  2.73123  3.46354  2.40513  3.72494  3.29354  2.67741  2.69355  4.24690  2.90347  2.73739  3.18146  2.89801  2.37887  2.77519  2.98518  4.58477  3.61503
          0.01763  4.44287  5.16522  0.61958  0.77255  0.48576  0.95510
     39   3.51487  4.75421  5.41803  4.88528  3.52014  4.95552  5.41233  1.14750  4.76811  1.18636  3.28381  5.07189  5.12440  4.85944  4.84922  4.34478  3.75119  1.82345  5.63772  4.55691     63 - -
          2.68618  4.42225  2.77519  2.73123  3.46354  2.40513  3.72494  3.29354  2.67741  2.69355  4.24690  2.90347  2.73739  3.18146  2.89801  2.37887  2.77519  2.98518  4.58477  3.61503
          0.01763  4.44287  5.16522  0.61958  0.77255  0.48576  0.95510
     40   3.62185  5.51890  3.83163  3.38849  5.04478  4.00049  4.23298  4.52511  0.45804  3.97867  4.94303  3.77275  4.48774  3.41592  2.73208  3.64680  3.84744  4.21323  5.88309  4.80248     64 - -
          2.68618  4.42225  2.77519  2.73123  3.46354  2.40513  3.72494  3.29354  2.67741  2.69355  4.24690  2.90347  2.73739  3.18146  2.89801  2.37887  2.77519  2.98518  4.58477  3.61503
          0.01763  4.44287  5.16522  0.61958  0.77255  0.48576  0.95510
     41   3.52450  5.20551  4.30937  4.29468  5.35551  0.21990  5.33939  5.13293  4.54966  4.69577  5.70193  4.47672  4.60852  4.82958  4.68685  3.71783  4.04700  4.55065  6.26225  5.48903     65 - -
          2.68618  4.42225  2.77519  2.73123  3.46354  2.40513  3.72494  3.29354  2.67741  2.69355  4.24690  2.90347  2.73739  3.18146  2.89801  2.37887  2.77519  2.98518  4.58477  3.61503
          0.01763  4.44287  5.16522  0.61958  0.77255  0.48576  0.95510
     42   2.69603  4.43117  4.94891  4.38781  3.54623  4.42448  4.84061  1.66267  4.25628  1.98921  2.47560  4.51837  4.72541  4.43523  4.36653  3.76294  3.35359  1.18880  5.32280  4.15360     66 - -
          2.68618  4.42225  2.77519  2.73123  3.46354  2.40513  3.72494  3.29354  2.67741  2.69355  4.24690  2.90347  2.73739  3.18146  2.89801  2.37887  2.77519  2.98518  4.58477  3.61503
          0.01763  4.44287  5.16522  0.61958  0.77255  0.48576  0.95510
     43   2.13456  3.18990  4.34455  3.75560  2.87938  3.84189  4.18220  2.47351  3.61212  1.82941  3.26231  3.89650  4.21453  3.80746  3.74269  3.14345  2.35700  1.91748  4.79386  3.60809     67 - -
          2.68618  4.42225  2.77519  2.73123  3.46354  2.40513  3.72494  3.29354  2.67741  2.69355  4.24690  2.90347  2.73739  3.18146  2.89801  2.37887  2.77519  2.98518  4.58477  3.61503
          0.01763  4.44287  5.16522  0.61958  0.77255  0.48576  0.95510
     44   2.38386  5.30212  3.56685  2.90347  4.76909  3.79787  3.79504  4.11899  1.67591  3.57887  4.42205  3.33061  4.17261  2.92356  1.20450  3.12637  3.31557  3.77810  5.64846  4.44830     68 - -
          2.68618  4.42225  2.77519  2.73123  3.46354  2.40513  3.72494  3.29354  2.67741  2.69355  4.24690  2.90347  2.73739  3.18146  2.89801  2.37887  2.77519  2.98518  4.58477  3.61503
          0.01763  4.44287  5.16522  0.61958  0.77255  0.48576  0.95510
     45   2.43908  4.76715  3.15916  2.62256  4.00288  3.52839  2.44828  3.40835  2.60518  3.04451  2.75007  2.75876  3.93634  2.95769  3.04266  2.01778  2.92956  3.10953  5.31748  4.00874     69 - -
          2.68618  4.42225  2.77519  2.73123  3.46354  2.40513  3.72494  3.29354  2.67741  2.69355  4.24690  2.90347  2.73739  3.18146  2.89801  2.37887  2.77519  2.98518  4.58477  3.61503
          0.01763  4.44287  5.16522  0.61958  0.77255  0.48576  0.95510
     46   1.89637  4.17180  4.25191  3.66403  2.85559  3.83627  4.13322  2.55274  3.53294  2.07155  2.80365  3.84315  4.19953  3.73762  3.68916  3.12824  2.95107  2.14030  4.76262  2.31941     70 - -
          2.68618  4.42225  2.77519  2.73123  3.46354  2.40513  3.72494  3.29354  2.67741  2.69355  4.24690  2.90347  2.73739  3.18146  2.89801  2.37887  2.77519  2.98518  4.58477  3.61503
          0.01763  4.44287  5.16522  0.61958  0.77255  0.48576  0.95510
     47   2.33711  3.44504  3.89029  3.31307  2.89457  3.12274  3.22186  2.26357  3.22851  2.25924  3.33957  3.61123  4.10195  3.48580  3.48605  2.61623  2.34083  2.48668  4.83069  3.62579     71 - -
          2.68618  4.42225  2.77519  2.73123  3.46354  2.40513  3.72494  3.29354  2.67741  2.69355  4.24690  2.90347  2.73739  3.18146  2.89801  2.37887  2.77519  2.98518  4.58477  3.61503
          0.01763  4.44287  5.16522  0.61958  0.77255  0.48576  0.95510
     48   2.70149  4.94617  2.70670  2.01535  2.34011  3.50616  3.21519  3.62114  2.30878  3.20773  4.01466  3.02396  3.90436  2.85984  2.97838  2.72103  2.93365  3.28573  5.41198  3.30106     72 - -
          2.68618  4.42225  2.77519  2.73123  3.46354  2.40513  3.72494  3.29354  2.67741  2.69355  4.24690  2.90347  2.73739  3.18146  2.89801  2.37887  2.77519  2.98518  4.58477  3.61503
          0.01763  4.44287  5.16522  0.61958  0.77255  0.48576  0.95510
     49   2.68524  4.94534  2.72499  1.92125  4.19374  3.49907  3.70100  3.62774  2.48690  2.85027  4.01136  3.01475  3.89187  2.60905  2.95683  2.39666  2.91672  3.28694  3.12750  3.33451     73 - -
          2.68618  4.42225  2.77519  2.73123  3.46354  2.40513  3.72494  3.29354  2.67741  2.69355  4.24690  2.90347  2.73739  3.18146  2.89801  2.37887  2.77519  2.98518  4.58477  3.61503
          0.07851  4.44287  2.75280  0.61958  0.77255  0.48576  0.95510
     50   2.66047  4.23717  3.08526  2.79121  2.95948  3.70678  3.98422  2.14812  3.16739  2.42904  3.34462  3.56307  4.08061  3.43323  3.44270  2.97355  2.89250  1.94073  3.10295  3.62056     74 - -
          2.68623  4.42230  2.77485  2.73128  3.46280  2.40518  3.72499  3.29359  2.67746  2.69360  4.24694  2.90351  2.73744  3.18151  2.89805  2.37892  2.77524  2.98523  4.58482  3.61508
          0.13877  2.09147  5.10543  0.66542  0.72166  0.57537  0.82666
     51   2.83435  4.34410  4.08612  3.00879  3.40022  3.92432  4.23478  1.94615  3.41384  1.36151  3.33487  3.82502  4.28422  3.69210  3.65439  3.21674  2.64381  2.29666  5.00663  3.81632     77 - -
          2.68618  4.42225  2.77519  2.73123  3.46354  2.40513  3.72494  3.29354  2.67741  2.69355  4.24690  2.90347  2.73739  3.18146  2.89801  2.37887  2.77519  2.98518  4.58477  3.61503
          0.01872  4.38308  5.10543  0.61958  0.77255  0.57537  0.82666
     52   1.71964  4.79148  3.10732  2.34175  4.08598  3.02979  3.75603  3.49345  2.56914  3.11412  3.93766  3.07691  3.90206  2.92150  2.72774  2.45009  2.91016  2.74921  5.37144  4.05294     78 - -
          2.68618  4.42225  2.77519  2.73123  3.46354  2.40513  3.72494  3.29354  2.67741  2.69355  4.24690  2.90347  2.73739  3.18146  2.89801  2.37887  2.77519  2.98518  4.58477  3.61503
          0.01872  4.38308  5.10543  0.61958  0.77255  0.43355  1.04471
     53   2.71202  5.19109  2.28408  1.90639  4.52238  3.46517  3.66715  3.23857  2.24843  3.48843  4.23784  2.64525  3.86988  2.77091  2.32272  2.67713  2.94420  3.57474  5.62866  4.22562     79 - -
          2.68616  4.42316  2.77480  2.72957  3.46305  2.40533  3.72586  3.29214  2.67692  2.69391  4.24679  2.90296  2.73831  3.18203  2.89769  2.37958  2.77587  2.98544  4.58568  3.61471
          0.93210  1.26161  1.12987  2.47255  0.08814  0.48576  0.95510
     54   2.07661  4.28505  3.44404  2.94979  3.65139  2.73019  3.92316  2.10043  2.91725  2.70088  3.60006  3.29934  2.93299  3.22940  3.26561  2.68640  2.79788  2.65488  5.08668  3.85185    103 - -
          2.68618  4.42225  2.77519  2.73123  3.46354  2.40513  3.72494  3.29354  2.67741  2.69355  4.24690  2.90347  2.73739  3.18146  2.89801  2.37887  2.77519  2.98518  4.58477  3.61503
          0.02593  4.06108  4.78343  0.61958  0.77255  0.77607  0.61658
     55   2.83035  5.33046  2.18034  1.78957  4.64972  3.35546  3.69665  4.12987  1.65597  3.61609  4.41012  2.81888  3.86305  2.82798  2.97502  2.76074  3.07899  3.71259  5.75579  4.33138    104 - -
          2.68625  4.42232  2.77508  2.73083  3.46361  2.40520  3.72502  3.29361  2.67748  2.69362  4.24697  2.90354  2.73726  3.18154  2.89774  2.37894  2.77527  2.98526  4.58484  3.61510
          0.61101  0.79984  4.85423  0.13713  2.05460  0.60204  0.79339
     56   2.75352  5.16056  1.87857  2.09574  4.44490  2.79177  3.70463  3.91179  2.53146  3.44694  4.23639  2.88639  3.86874  2.83638  3.03807  2.44425  2.99845  3.52534  5.62826  2.84146    106 - -
          2.68618  4.42225  2.77519  2.73123  3.46354  2.40513  3.72494  3.29354  2.67741  2.69355  4.24690  2.90347  2.73739  3.18146  2.89801  2.37887  2.77519  2.98518  4.58477  3.61503
          0.02109  4.26530  4.98764  0.61958  0.77255  0.71911  0.66785
     57   2.77260  5.06823  2.95823  1.72662  4.36542  3.49863  3.68756  3.01838  1.74895  3.32191  4.13915  3.00088  3.91270  2.81977  2.74821  2.76753  2.99907  3.40545  5.51584  4.17875    107 - -
          2.68618  4.42225  2.77519  2.73123  3.46354  2.40513  3.72494  3.29354  2.67741  2.69355  4.24690  2.90347  2.73739  3.18146  2.89801  2.37887  2.77519  2.98518  4.58477  3.61503
          0.02109  4.26530  4.98764  0.61958  0.77255  0.60283  0.79243
     58   2.83743  4.32598  4.16682  3.58788  2.80856  3.93940  4.21646  1.89917  2.51681  1.49946  3.22245  3.85795  4.28135  3.70797  3.66617  3.22746  3.06735  2.36288  4.91356  3.71760    108 - -
          2.68618  4.42225  2.77519  2.73123  3.46354  2.40513  3.72494  3.29354  2.67741  2.69355  4.24690  2.90347  2.73739  3.18146  2.89801  2.37887  2.77519  2.98518  4.58477  3.61503
          0.07566  4.31987  2.82063  0.61958  0.77255  0.65715  0.73048
     59   2.69433  5.18689  2.48120  2.10993  4.52121  3.41171  3.63391  4.00085  1.97618  3.48402  4.23639  2.37145  3.83245  2.74015  2.55642  2.38084  2.92851  3.57297  5.61949  4.21128    109 - -
          2.68618  4.42225  2.77519  2.73123  3.46354  2.40513  3.72494  3.29354  2.67741  2.69355  4.24690  2.90347  2.73739  3.18146  2.89801  2.37887  2.77519  2.98518  4.58477  3.61503
          0.02109  4.26530  4.98764  0.61958  0.77255  0.71911  0.66785
     60   2.82034  5.31863  2.28689  2.31480  4.64340  3.40951  3.71177  4.12611  1.92903  3.60896  4.38747  1.81473  3.88926  2.50624  2.97263  2.76036  3.06388  3.70408  5.74627  4.32711    110 - -
          2.68618  4.42225  2.77519  2.73123  3.46354  2.40513  3.72494  3.29354  2.67741  2.69355  4.24690  2.90347  2.73739  3.18146  2.89801  2.37887  2.77519  2.98518  4.58477  3.61503
          0.02109  4.26530  4.98764  0.61958  0.77255  0.71911  0.66785
     61   2.35670  4.46287  3.33597  2.78408  3.63215  2.47706  3.80714  3.00188  2.75305  2.39615  3.57841  2.69026  3.94045  3.07644  3.14458  2.78620  2.86055  2.45280  5.04203  3.13773    111 - -
          2.68618  4.42225  2.77519  2.73123  3.46354  2.40513  3.72494  3.29354  2.67741  2.69355  4.24690  2.90347  2.73739  3.18146  2.89801  2.37887  2.77519  2.98518  4.58477  3.61503
          0.08413  4.26530  2.70843  0.61958  0.77255  0.71911  0.66785
     62   2.61466  4.60007  2.67145  2.61037  3.16024  3.49805  3.72001  2.74956  2.34357  2.82790  3.68569  3.09643  3.88535  2.57351  3.01913  2.71850  2.84628  2.39593  5.14192  3.85360    112 - -
          2.68618  4.42225  2.77519  2.73123  3.46354  2.40513  3.72494  3.29354  2.67741  2.69355  4.24690  2.90347  2.73739  3.18146  2.89801  2.37887  2.77519  2.98518  4.58477  3.61503
          0.02245  4.20361  4.92596  0.61958  0.77255  0.78120  0.61222
     63   2.61321  4.59304  3.21509  2.68828  3.89573  2.88587  3.78474  3.22707  2.05247  2.92750  3.78772  3.14526  3.89809  2.99237  2.99670  2.72540  2.30234  2.19016  5.23588  3.95862    113 - -
          2.68618  4.42225  2.77519  2.73123  3.46354  2.40513  3.72494  3.29354  2.67741  2.69355  4.24690  2.90347  2.73739  3.18146  2.89801  2.37887  2.77519  2.98518  4.58477  3.61503
          0.02245  4.20361  4.92596  0.61958  0.77255  0.78120  0.61222
     64   2.40096  4.98904  2.94927  2.17982  4.32620  3.44471  3.66724  3.75198  2.35892  3.30184  4.10275  2.97449  2.54430  2.79986  2.03016  2.70591  2.94110  3.38804  5.48470  4.14601    114 - -
          2.68618  4.42225  2.77519  2.73123  3.46354  2.40513  3.72494  3.29354  2.67741  2.69355  4.24690  2.90347  2.73739  3.18146  2.89801  2.37887  2.77519  2.98518  4.58477  3.61503
          0.16847  4.20361  1.96541  0.61958  0.77255  0.78120  0.61222
     65   2.72860  4.99406  2.28897  1.78567  4.21944  3.36561  3.69490  3.61235  2.54794  2.25727  4.07899  2.87460  3.84622  2.85510  3.02930  2.72376  2.97686  3.29175  5.48712  4.11305    115 - -
          2.68618  4.42225  2.77519  2.73123  3.46354  2.40513  3.72494  3.29354  2.67741  2.69355  4.24690  2.90347  2.73739  3.18146  2.89801  2.37887  2.77519  2.98518  4.58477  3.61503
          0.02593  4.06108  4.78343  0.61958  0.77255  0.89962  0.52210
     66   2.64980  4.99108  2.16409  2.34357  4.23632  3.38553  3.60712  3.71859  2.36610  3.26363  4.05756  2.88011  3.80562  2.41234  2.47904  2.63839  2.88327  3.35223  5.43124  3.12406    116 - -
          2.68618  4.42225  2.77519  2.73123  3.46354  2.40513  3.72494  3.29354  2.67741  2.69355  4.24690  2.90347  2.73739  3.18146  2.89801  2.37887  2.77519  2.98518  4.58477  3.61503
          0.02593  4.06108  4.78343  0.61958  0.77255  0.89962  0.52210
     67   2.57959  3.33443  3.21986  2.12783  3.63599  3.47578  3.73872  3.00883  2.64959  2.70670  3.58320  3.14057  3.87955  2.98954  3.04578  2.72411  2.49944  2.75628  5.03319  2.91357    117 - -
          2.68618  4.42225  2.77519  2.73123  3.46354  2.40513  3.72494  3.29354  2.67741  2.69355  4.24690  2.90347  2.73739  3.18146  2.89801  2.37887  2.77519  2.98518  4.58477  3.61503
          0.02593  4.06108  4.78343  0.61958  0.77255  0.89962  0.52210
     68   2.62879  4.78394  3.02325  2.48133  4.03098  2.84369  3.63451  3.44625  2.13792  3.04901  3.87445  2.98521  3.83538  2.79351  2.46950  2.37306  2.85952  3.13140  5.28188  3.00156    118 - -
          2.68618  4.42225  2.77519  2.73123  3.46354  2.40513  3.72494  3.29354  2.67741  2.69355  4.24690  2.90347  2.73739  3.18146  2.89801  2.37887  2.77519  2.98518  4.58477  3.61503
          0.02593  4.06108  4.78343  0.61958  0.77255  0.89962  0.52210
     69   2.78426  4.65759  3.40186  2.82694  3.75015  3.61421  3.74975  3.13823  2.37094  1.74005  3.67783  3.24946  3.99763  2.51667  2.27373  2.91273  3.00181  2.93670  5.12036  3.86973    119 - -
          2.68618  4.42225  2.77519  2.73123  3.46354  2.40513  3.72494  3.29354  2.67741  2.69355  4.24690  2.90347  2.73739  3.18146  2.89801  2.37887  2.77519  2.98518  4.58477  3.61503
          0.02593  4.06108  4.78343  0.61958  0.77255  0.89962  0.52210
     70   2.32400  4.35777  3.42114  2.86471  3.51211  3.55317  3.82747  2.40004  2.79160  2.24652  3.45267  3.28182  3.94561  2.66521  3.14866  2.80853  2.39920  2.54513  4.96746  3.72808    120 - -
          2.68618  4.42225  2.77519  2.73123  3.46354  2.40513  3.72494  3.29354  2.67741  2.69355  4.24690  2.90347  2.73739  3.18146  2.89801  2.37887  2.77519  2.98518  4.58477  3.61503
          0.02593  4.06108  4.78343  0.61958  0.77255  0.89962  0.52210
     71   2.23477  3.30337  3.37834  2.81161  2.88781  3.51622  3.77496  2.87581  2.40864  2.58254  3.47028  3.23240  3.90788  3.07043  2.68630  2.76486  2.80974  2.64049  4.93833  3.69338    121 - -
          2.68615  4.42250  2.77519  2.73126  3.46289  2.40538  3.72519  3.29328  2.67725  2.69358  4.24715  2.90372  2.73765  3.18126  2.89747  2.37878  2.77545  2.98506  4.58502  3.61528
          0.53681  0.89889  4.78343  1.27432  0.32798  0.89962  0.52210
     72   2.67148  4.99844  2.74959  1.84553  4.34796  2.75316  3.64512  3.79197  2.39553  3.33426  4.13121  2.88396  3.81563  2.77934  2.44460  2.29658  2.92118  3.41139  5.51407  4.14935    126 - -
          2.68618  4.42225  2.77519  2.73123  3.46354  2.40513  3.72494  3.29354  2.67741  2.69355  4.24690  2.90347  2.73739  3.18146  2.89801  2.37887  2.77519  2.98518  4.58477  3.61503
          0.02593  4.06108  4.78343  0.61958  0.77255  0.89962  0.52210
     73   2.70666  4.45872  2.39925  2.92247  3.58427  3.67603  3.95159  2.20542  2.90284  2.09462  3.48602  3.36625  4.05663  3.22165  3.28889  2.93342  2.94552  2.08494  5.12487  3.86800    127 - -
          2.68618  4.42225  2.77519  2.73123  3.46354  2.40513  3.72494  3.29354  2.67741  2.69355  4.24690  2.90347  2.73739  3.18146  2.89801  2.37887  2.77519  2.98518  4.58477  3.61503
          0.02593  4.06108  4.78343  0.61958  0.77255  0.89962  0.52210
     74   2.73880  4.31711  3.81055  3.26206  1.93591  3.75529  3.95307  2.21048  2.54334  2.22873  3.30246  3.58295  4.12482  3.43472  3.37352  3.04373  2.97398  2.41050  4.72288  3.37854    128 - -
          2.68624  4.42231  2.77525  2.73129  3.46360  2.40470  3.72500  3.29360  2.67746  2.69361  4.24695  2.90352  2.73745  3.18152  2.89779  2.37893  2.77525  2.98524  4.58483  3.61509
          0.49722  0.95864  4.78343  0.16419  1.88769  0.89962  0.52210
     75   2.77467  5.14103  2.67533  1.77496  4.48361  3.38308  3.65597  3.92438  1.81355  3.44085  4.24826  2.87910  3.85455  2.79047  2.75666  2.35771  3.01524  3.54214  5.59137  4.22940    130 - -
          2.68618  4.42225  2.77519  2.73123  3.46354  2.40513  3.72494  3.29354  2.67741  2.69355  4.24690  2.90347  2.73739  3.18146  2.89801  2.37887  2.77519  2.98518  4.58477  3.61503
          0.02593  4.06108  4.78343  0.61958  0.77255  0.89962  0.52210
     76   2.90592  5.23458  2.73053  1.77659  4.59780  3.44607  3.68024  4.01405  1.48322  3.51073  4.34788  2.94224  3.92219  2.81969  2.59520  2.86246  3.13373  3.64793  5.62288  4.30557    131 - -
          2.68618  4.42225  2.77519  2.73123  3.46354  2.40513  3.72494  3.29354  2.67741  2.69355  4.24690  2.90347  2.73739  3.18146  2.89801  2.37887  2.77519  2.98518  4.58477  3.61503
          0.02593  4.06108  4.78343  0.61958  0.77255  0.89962  0.52210
     77   2.69877  5.13601  2.31475  2.28927  4.45764  3.36000  3.61761  3.92226  1.85490  3.42654  4.20585  2.83750  3.04012  2.37861  2.82837  2.65925  2.93675  3.51936  5.57783  4.18449    132 - -
          2.68618  4.42225  2.77519  2.73123  3.46354  2.40513  3.72494  3.29354  2.67741  2.69355  4.24690  2.90347  2.73739  3.18146  2.89801  2.37887  2.77519  2.98518  4.58477  3.61503
          0.02593  4.06108  4.78343  0.61958  0.77255  0.89962  0.52210
     78   2.57378  4.44941  3.24999  2.69938  2.85457  3.47869  3.73598  3.00602  2.64936  2.69392  3.56846  2.69993  3.87906  2.99220  2.65797  2.39039  2.81430  2.43548  5.01137  3.73544    133 - -
          2.68618  4.42225  2.77519  2.73123  3.46354  2.40513  3.72494  3.29354  2.67741  2.69355  4.24690  2.90347  2.73739  3.18146  2.89801  2.37887  2.77519  2.98518  4.58477  3.61503
          0.02593  4.06108  4.78343  0.61958  0.77255  0.89962  0.52210
     79   2.74866  5.22016  2.10639  1.99066  4.52744  3.32243  3.65760  4.00360  2.16134  3.51077  4.29957  2.79289  2.44284  2.78821  2.98979  2.69259  2.99789  3.59538  5.67153  4.24860    134 - -
          2.68618  4.42225  2.77519  2.73123  3.46354  2.40513  3.72494  3.29354  2.67741  2.69355  4.24690  2.90347  2.73739  3.18146  2.89801  2.37887  2.77519  2.98518  4.58477  3.61503
          0.02593  4.06108  4.78343  0.61958  0.77255  0.89962  0.52210
     80   2.78477  5.15892  2.59132  1.56018  4.49521  3.35781  3.67695  3.94196  2.07733  3.46689  4.27924  2.85498  3.85234  2.81713  2.85014  2.34770  3.03380  3.55838  5.62727  4.24962    135 - -
          2.68626  4.42261  2.77525  2.73109  3.46390  2.40507  3.72530  3.29199  2.67777  2.69363  4.24726  2.90348  2.73754  3.18182  2.89769  2.37902  2.77495  2.98480  4.58513  3.61539
          0.38133  1.17545  4.78343  1.82886  0.17506  0.38031  1.15091
     81   2.66162  4.83134  2.75272  2.05580  3.30357  3.49960  3.70545  2.99290  2.31441  3.08556  3.90458  3.03863  3.88906  2.86269  2.63269  2.70473  2.89292  2.70304  5.33966  3.42321    153 - -
          2.68618  4.42225  2.77519  2.73123  3.46354  2.40513  3.72494  3.29354  2.67741  2.69355  4.24690  2.90347  2.73739  3.18146  2.89801  2.37887  2.77519  2.98518  4.58477  3.61503
          0.01872  4.38308  5.10543  0.61958  0.77255  0.43355  1.04471
     82   2.70509  5.12492  2.62174  1.77077  4.43295  2.88859  3.67741  3.89287  2.09106  2.94719  4.17858  2.95328  3.87476  2.78962  2.91924  2.68303  2.93786  2.97309  5.58010  4.19057    154 - -
          2.68618  4.42225  2.77519  2.73123  3.46354  2.40513  3.72494  3.29354  2.67741  2.69355  4.24690  2.90347  2.73739  3.18146  2.89801  2.37887  2.77519  2.98518  4.58477  3.61503
          0.01763  4.44287  5.16522  0.61958  0.77255  0.48576  0.95510
     83   2.67791  4.48176  2.84282  2.56441  3.63216  3.62344  3.86597  2.25466  2.83565  2.22385  3.58024  3.30710  4.00587  3.15116  3.22023  2.39150  2.90974  2.49608  5.05323  3.25312    155 - -
          2.68618  4.42225  2.77519  2.73123  3.46354  2.40513  3.72494  3.29354  2.67741  2.69355  4.24690  2.90347  2.73739  3.18146  2.89801  2.37887  2.77519  2.98518  4.58477  3.61503
          0.01763  4.44287  5.16522  0.61958  0.77255  0.48576  0.95510
     84   2.27701  4.67789  2.83884  2.43528  3.86428  3.56320  2.74694  2.32822  2.65957  2.41850  3.76514  3.15884  3.95303  2.99599  3.09012  2.78666  2.91783  2.97517  5.21931  3.92993    156 - -
          2.68618  4.42225  2.77519  2.73123  3.46354  2.40513  3.72494  3.29354  2.67741  2.69355  4.24690  2.90347  2.73739  3.18146  2.89801  2.37887  2.77519  2.98518  4.58477  3.61503
          0.01763  4.44287  5.16522  0.61958  0.77255  0.48576  0.95510
     85   2.49099  4.86477  2.51768  2.19601  4.09888  3.51361  3.71879  3.02474  2.29755  2.82577  3.25401  3.04838  3.90337  2.87226  2.98508  2.48317  2.91049  2.73249  5.37078  4.03906    157 - -
          2.68618  4.42225  2.77519  2.73123  3.46354  2.40513  3.72494  3.29354  2.67741  2.69355  4.24690  2.90347  2.73739  3.18146  2.89801  2.37887  2.77519  2.98518  4.58477  3.61503
          0.01763  4.44287  5.16522  0.61958  0.77255  0.48576  0.95510
     86   2.69640  3.59441  3.23206  2.66607  3.91209  3.06254  3.27004  3.30120  1.88512  2.36396  3.79999  3.15416  3.95335  2.97134  2.67661  2.78706  2.92610  2.73802  5.24485  3.95505    158 - -
          2.68618  4.42225  2.77519  2.73123  3.46354  2.40513  3.72494  3.29354  2.67741  2.69355  4.24690  2.90347  2.73739  3.18146  2.89801  2.37887  2.77519  2.98518  4.58477  3.61503
          0.01763  4.44287  5.16522  0.61958  0.77255  0.48576  0.95510
     87   2.93954  4.34359  4.52713  3.95753  3.42110  4.12741  4.48018  1.66102  3.82288  1.43270  3.35159  3.17997  4.46817  4.04205  3.98411  3.43963  3.17770  1.77729  5.08303  3.89802    159 - -
          2.68618  4.42225  2.77519  2.73123  3.46354  2.40513  3.72494  3.29354  2.67741  2.69355  4.24690  2.90347  2.73739  3.18146  2.89801  2.37887  2.77519  2.98518  4.58477  3.61503
          0.01763  4.44287  5.16522  0.61958  0.77255  0.48576  0.95510
     88   2.64724  4.75815  4.58944  4.16381  0.87944  4.28667  3.89341  3.15503  4.03339  2.67397  3.81651  4.15036  4.65556  4.14261  4.14820  3.63020  3.60631  3.03016  4.14279  2.12361    160 - -
          2.68618  4.42225  2.77519  2.73123  3.46354  2.40513  3.72494  3.29354  2.67741  2.69355  4.24690  2.90347  2.73739  3.18146  2.89801  2.37887  2.77519  2.98518  4.58477  3.61503
          0.01763  4.44287  5.16522  0.61958  0.77255  0.48576  0.95510
     89   2.49417  4.39770  3.82777  3.51973  4.41638  1.00049  4.51605  3.74517  3.54684  3.51505  4.37284  3.63252  3.98261  3.82471  3.83521  2.23475  2.97617  2.21932  5.80860  4.60039    161 - -
          2.68618  4.42225  2.77519  2.73123  3.46354  2.40513  3.72494  3.29354  2.67741  2.69355  4.24690  2.90347  2.73739  3.18146  2.89801  2.37887  2.77519  2.98518  4.58477  3.61503
          0.01763  4.44287  5.16522  0.61958  0.77255  0.48576  0.95510
     90   2.78455  5.19257  2.27608  2.18790  4.54284  2.62872  3.76770  4.00981  2.57998  3.53467  4.31317  2.95929  3.92033  2.89342  3.08328  2.25010  1.87665  3.60275  5.70707  4.30438    162 - -
          2.68618  4.42225  2.77519  2.73123  3.46354  2.40513  3.72494  3.29354  2.67741  2.69355  4.24690  2.90347  2.73739  3.18146  2.89801  2.37887  2.77519  2.98518  4.58477  3.61503
          0.01763  4.44287  5.16522  0.61958  0.77255  0.48576  0.95510
     91   2.77991  5.22334  2.91700  2.05469  4.56018  3.50043  3.70207  4.02224  2.06308  3.51434  4.28046  2.97669  3.91570  1.75489  2.84950  2.47093  2.72155  3.61246  5.65242  4.26987    163 - -
          2.68618  4.42225  2.77519  2.73123  3.46354  2.40513  3.72494  3.29354  2.67741  2.69355  4.24690  2.90347  2.73739  3.18146  2.89801  2.37887  2.77519  2.98518  4.58477  3.61503
          0.01763  4.44287  5.16522  0.61958  0.77255  0.48576  0.95510
     92   2.89539  5.43053  2.29980  1.57942  4.75619  2.88107  3.79061  4.25042  1.67984  3.72551  4.49847  2.92376  3.95519  2.91240  3.11484  2.82737  3.14316  3.81501  5.86126  4.42221    164 - -
          2.68618  4.42225  2.77519  2.73123  3.46354  2.40513  3.72494  3.29354  2.67741  2.69355  4.24690  2.90347  2.73739  3.18146  2.89801  2.37887  2.77519  2.98518  4.58477  3.61503
          0.01763  4.44287  5.16522  0.61958  0.77255  0.48576  0.95510
     93   2.69505  4.96333  3.05306  2.23672  2.90821  3.50674  3.69864  3.65295  2.10422  3.22949  4.02814  3.01991  3.89692  2.60219  2.45199  2.47307  2.92483  3.30903  5.44434  3.02271    165 - -
          2.68623  4.42230  2.77524  2.73128  3.46359  2.40518  3.72499  3.29292  2.67746  2.69360  4.24694  2.90351  2.73744  3.18151  2.89805  2.37865  2.77524  2.98523  4.58482  3.61508
          0.13016  2.15126  5.16522  0.66542  0.72166  0.48576  0.95510
     94   2.29424  4.94395  3.05327  1.84474  4.19684  3.50966  3.70854  3.62043  2.08694  3.20678  3.32405  3.02840  3.90261  2.84912  2.93843  2.71813  2.92851  3.28416  5.43197  3.01143    168 - -
          2.68618  4.42225  2.77519  2.73123  3.46354  2.40513  3.72494  3.29354  2.67741  2.69355  4.24690  2.90347  2.73739  3.18146  2.89801  2.37887  2.77519  2.98518  4.58477  3.61503
          0.01763  4.44287  5.16522  0.61958  0.77255  0.48576  0.95510
     95   3.16660  5.34376  1.90897  2.71191  5.10167  0.77657  4.33781  4.67420  3.42936  4.22642  5.10670  3.24155  4.19700  3.55398  3.96884  3.16488  3.55967  4.17060  6.25915  4.93010    169 - -
          2.68618  4.42225  2.77519  2.73123  3.46354  2.40513  3.72494  3.29354  2.67741  2.69355  4.24690  2.90347  2.73739  3.18146  2.89801  2.37887  2.77519  2.98518  4.58477  3.61503
          0.01763  4.44287  5.16522  0.61958  0.77255  0.48576  0.95510
     96   2.48658  5.02768  2.75321  2.10213  4.31053  3.48380  3.67875  3.20135  2.26117  2.58395  4.08583  2.98137  3.87617  2.80072  2.46290  2.38515  2.91515  3.38435  5.49906  4.13054    170 - -
          2.68618  4.42225  2.77519  2.73123  3.46354  2.40513  3.72494  3.29354  2.67741  2.69355  4.24690  2.90347  2.73739  3.18146  2.89801  2.37887  2.77519  2.98518  4.58477  3.61503
          0.01763  4.44287  5.16522  0.61958  0.77255  0.48576  0.95510
     97   2.92811  4.42798  2.79403  3.60481  3.53816  4.05129  4.37790  2.10463  3.53935  1.62027  3.44962  3.92625  4.40271  3.80446  3.81289  3.34150  3.16639  1.47690  5.17823  3.97325    171 - -
          2.68618  4.42225  2.77519  2.73123  3.46354  2.40513  3.72494  3.29354  2.67741  2.69355  4.24690  2.90347  2.73739  3.18146  2.89801  2.37887  2.77519  2.98518  4.58477  3.61503
          0.01763  4.44287  5.16522  0.61958  0.77255  0.48576  0.95510
     98   2.72578  4.18128  4.24075  3.65359  3.27202  3.84736  3.37098  1.66321  3.52328  2.07407  2.81619  3.84623  4.21043  3.73902  3.68978  3.13894  2.33166  2.11560  4.81244  3.62450    172 - -
          2.68618  4.42225  2.77519  2.73123  3.46354  2.40513  3.72494  3.29354  2.67741  2.69355  4.24690  2.90347  2.73739  3.18146  2.89801  2.37887  2.77519  2.98518  4.58477  3.61503
          0.01763  4.44287  5.16522  0.61958  0.77255  0.48576  0.95510
     99   3.62746  4.90153  4.97828  4.57438  0.80955  4.58057  3.93510  2.48224  4.40174  2.47634  3.75032  4.39913  4.87304  4.39246  4.42049  3.92846  3.84971  3.05876  4.09923  2.10593    173 - -
          2.68618  4.42225  2.77519  2.73123  3.46354  2.40513  3.72494  3.29354  2.67741  2.69355  4.24690  2.90347  2.73739  3.18146  2.89801  2.37887  2.77519  2.98518  4.58477  3.61503
          0.01763  4.44287  5.16522  0.61958  0.77255  0.48576  0.95510
    100   2.82004  4.32604  4.10933  3.54766  2.05690  3.87806  2.77613  2.71796  3.42485  1.54833  3.36454  3.78670  4.24339  3.66918  3.63854  3.16591  2.63958  2.55790  4.67828  3.31718    174 - -
          2.68618  4.42225  2.77519  2.73123  3.46354  2.40513  3.72494  3.29354  2.67741  2.69355  4.24690  2.90347  2.73739  3.18146  2.89801  2.37887  2.77519  2.98518  4.58477  3.61503
          0.01763  4.44287  5.16522  0.61958  0.77255  0.48576  0.95510
    101   3.31737  5.88776  0.69863  2.36169  5.21392  3.46151  4.13193  4.84341  3.27365  4.32847  5.23150  2.39257  4.14720  3.32436  3.93134  3.18135  3.64834  4.37521  6.42112  4.86573    175 - -
          2.68618  4.42225  2.77519  2.73123  3.46354  2.40513  3.72494  3.29354  2.67741  2.69355  4.24690  2.90347  2.73739  3.18146  2.89801  2.37887  2.77519  2.98518  4.58477  3.61503
          0.01763  4.44287  5.16522  0.61958  0.77255  0.48576  0.95510
    102   0.62807  4.37387  3.97993  3.77849  4.70219  3.17173  4.74952  4.06372  3.82473  3.82970  4.66942  3.73540  3.97778  4.07930  4.05286  2.16940  2.99010  3.46336  6.07515  4.90221    176 - -
          2.68618  4.42225  2.77519  2.73123  3.46354  2.40513  3.72494  3.29354  2.67741  2.69355  4.24690  2.90347  2.73739  3.18146  2.89801  2.37887  2.77519  2.98518  4.58477  3.61503
          0.01763  4.44287  5.16522  0.61958  0.77255  0.48576  0.95510
    103   3.09639  4.44691  4.81252  4.26010  2.02634  4.23350  4.23083  1.70066  4.08631  1.73318  3.29358  4.26846  4.54742  4.17541  4.12937  3.55378  3.32309  2.53683  4.55151  1.99236    177 - -
          2.68618  4.42225  2.77519  2.73123  3.46354  2.40513  3.72494  3.29354  2.67741  2.69355  4.24690  2.90347  2.73739  3.18146  2.89801  2.37887  2.77519  2.98518  4.58477  3.61503
          0.01763  4.44287  5.16522  0.61958  0.77255  0.48576  0.95510
    104   3.68497  5.30527  4.35517  4.29813  5.18849  3.96286  5.29164  4.92977  4.41387  4.46992  5.56640  4.53325  0.22874  4.78062  4.56005  3.87756  4.17423  4.49974  6.17382  5.32727    178 - -
          2.68618  4.42225  2.77519  2.73123  3.46354  2.40513  3.72494  3.29354  2.67741  2.69355  4.24690  2.90347  2.73739  3.18146  2.89801  2.37887  2.77519  2.98518  4.58477  3.61503
          0.01763  4.44287  5.16522  0.61958  0.77255  0.48576  0.95510
    105   2.78629  4.30171  3.22247  3.48856  3.45072  3.88533  4.19876  1.61647  3.40619  2.43214  2.85440  3.78297  4.25167  3.66546  3.66178  3.16678  2.31125  1.89052  4.99515  3.78945    179 - -
          2.68618  4.42225  2.77519  2.73123  3.46354  2.40513  3.72494  3.29354  2.67741  2.69355  4.24690  2.90347  2.73739  3.18146  2.89801  2.37887  2.77519  2.98518  4.58477  3.61503
          0.01763  4.44287  5.16522  0.61958  0.77255  0.48576  0.95510
    106   2.44313  4.97382  2.71660  2.47593  4.24192  3.49343  3.69614  2.73418  2.47148  3.24690  4.04085  3.00494  2.55961  2.56764  2.47082  2.50536  2.91872  3.32316  5.46055  4.10540    180 - -
          2.68618  4.42225  2.77519  2.73123  3.46354  2.40513  3.72494  3.29354  2.67741  2.69355  4.24690  2.90347  2.73739  3.18146  2.89801  2.37887  2.77519  2.98518  4.58477  3.61503
          0.01763  4.44287  5.16522  0.61958  0.77255  0.48576  0.95510
    107   2.47474  5.19783  2.18719  1.97915  4.51886  2.99151  3.68760  3.99333  2.27940  3.49364  4.25014  2.58959  3.87955  2.79653  2.94981  2.69434  2.96479  2.77940  5.64437  4.23820    181 - -
          2.68618  4.42225  2.77519  2.73123  3.46354  2.40513  3.72494  3.29354  2.67741  2.69355  4.24690  2.90347  2.73739  3.18146  2.89801  2.37887  2.77519  2.98518  4.58477  3.61503
          0.08840  4.44287  2.61943  0.61958  0.77255  0.48576  0.95510
    108   2.67245  5.10552  2.45740  1.91002  4.41901  3.44857  3.64434  3.88361  2.21571  3.03933  4.15549  2.92860  3.84582  2.43021  2.87718  2.45273  2.90400  3.47944  3.83649  4.16449    182 - -
          2.68618  4.42225  2.77519  2.73123  3.46354  2.40513  3.72494  3.29354  2.67741  2.69355  4.24690  2.90347  2.73739  3.18146  2.89801  2.37887  2.77519  2.98518  4.58477  3.61503
          0.01891  4.37338  5.09573  0.61958  0.77255  0.58872  0.80977
    109   2.66555  4.61034  3.24964  2.70076  3.79636  3.03626  3.78876  2.53514  2.46509  2.26521  3.70892  2.34329  3.94628  3.01235  3.08299  2.49051  2.89972  2.91056  5.16522  3.88756    183 - -
          2.68602  4.42231  2.77525  2.73129  3.46360  2.40518  3.72500  3.29360  2.67702  2.69361  4.24695  2.90352  2.73745  3.18152  2.89782  2.37892  2.77525  2.98524  4.58483  3.61509
          0.84911  1.27450  1.22883  0.16464  1.88519  0.42638  1.05805
    110   2.99461  5.51082  1.37770  2.19031  4.83041  3.28081  3.85527  4.39638  2.88335  3.90255  4.75822  1.64012  3.91316  3.02834  3.47564  2.89194  3.29853  3.95697  6.02791  4.52235    185 - -
          2.68618  4.42225  2.77519  2.73123  3.46354  2.40513  3.72494  3.29354  2.67741  2.69355  4.24690  2.90347  2.73739  3.18146  2.89801  2.37887  2.77519  2.98518  4.58477  3.61503
          0.09674  4.13188  2.57502  0.61958  0.77255  0.84465  0.56161
    111   2.71665  4.87899  3.01602  2.53245  4.20140  3.44875  3.66868  3.57367  1.60500  3.18605  4.02763  2.50300  3.88119  2.82311  2.64629  2.74819  2.95665  2.69950  5.38836  4.08454    186 - -
          2.68618  4.42225  2.77519  2.73123  3.46354  2.40513  3.72494  3.29354  2.67741  2.69355  4.24690  2.90347  2.73739  3.18146  2.89801  2.37887  2.77519  2.98518  4.58477  3.61503
          0.02593  4.06108  4.78343  0.61958  0.77255  0.89962  0.52210
    112   2.62390  4.84905  2.42048  2.38638  4.17625  3.33962  3.68214  3.59329  2.51674  3.20033  4.01831  2.48653  2.45001  2.83767  2.99055  2.64578  2.88703  2.66614  5.43150  4.07654    187 - -
          2.68618  4.42225  2.77519  2.73123  3.46354  2.40513  3.72494  3.29354  2.67741  2.69355  4.24690  2.90347  2.73739  3.18146  2.89801  2.37887  2.77519  2.98518  4.58477  3.61503
          0.02593  4.06108  4.78343  0.61958  0.77255  0.54408  0.86839
    113   2.64084  4.77984  3.06812  2.53391  4.04802  3.46236  3.70932  2.92647  2.26637  3.07267  3.89786  2.57764  3.87404  2.87331  2.94975  2.02259  2.37640  3.13454  5.32913  4.01049    188 - -
          2.68618  4.42225  2.77519  2.73123  3.46354  2.40513  3.72494  3.29354  2.67741  2.69355  4.24690  2.90347  2.73739  3.18146  2.89801  2.37887  2.77519  2.98518  4.58477  3.61503
          0.20781  4.27475  1.75031  0.61958  0.77255  0.45968  0.99828
    114   2.74014  3.27153  4.34585  3.76448  3.26125  3.89486  4.24402  1.84976  3.62995  1.66527  3.22470  3.93232  3.21670  3.83473  3.77861  3.20034  2.97866  1.91936  4.85650  3.67382    189 - -
          2.68618  4.42225  2.77519  2.73123  3.46354  2.40513  3.72494  3.29354  2.67741  2.69355  4.24690  2.90347  2.73739  3.18146  2.89801  2.37887  2.77519  2.98518  4.58477  3.61503
          0.02176  4.23451  4.95686  0.61958  0.77255  0.34972  1.22040
    115   3.75498  5.01242  5.31125  4.84141  1.29817  4.89120  4.65594  2.62944  4.67822  0.98496  3.18396  4.87569  5.06376  4.63995  4.68292  4.28315  3.97252  2.82201  4.77845  3.28634    190 - -
          2.68618  4.42225  2.77519  2.73123  3.46354  2.40513  3.72494  3.29354  2.67741  2.69355  4.24690  2.90347  2.73739  3.18146  2.89801  2.37887  2.77519  2.98518  4.58477  3.61503
          0.01763  4.44287  5.16522  0.61958  0.77255  0.48576  0.95510
    116   2.73475  5.17559  2.29217  1.84788  4.49357  2.71401  3.70096  3.96163  2.47528  2.98864  4.23891  2.94405  3.88694  2.81464  2.97097  2.30970  2.65288  3.55443  5.63602  4.23548    191 - -
          2.68618  4.42225  2.77519  2.73123  3.46354  2.40513  3.72494  3.29354  2.67741  2.69355  4.24690  2.90347  2.73739  3.18146  2.89801  2.37887  2.77519  2.98518  4.58477  3.61503
          0.01763  4.44287  5.16522  0.61958  0.77255  0.48576  0.95510
    117   2.69610  4.36501  3.64377  2.50135  3.47884  3.69303  3.95519  2.81782  3.02286  1.69626  3.45755  3.46565  3.29324  3.32233  3.35019  2.94981  2.92853  2.14646  4.94999  3.11938    192 - -
          2.68618  4.42225  2.77519  2.73123  3.46354  2.40513  3.72494  3.29354  2.67741  2.69355  4.24690  2.90347  2.73739  3.18146  2.89801  2.37887  2.77519  2.98518  4.58477  3.61503
          0.01763  4.44287  5.16522  0.61958  0.77255  0.48576  0.95510
    118   3.72602  5.82704  0.35925  2.88359  5.30992  3.75806  4.58486  5.05541  3.79598  4.56709  5.59273  3.45679  4.45014  3.84816  4.36315  3.64678  4.08696  4.64267  6.34734  5.13377    193 - -
          2.68618  4.42225  2.77519  2.73123  3.46354  2.40513  3.72494  3.29354  2.67741  2.69355  4.24690  2.90347  2.73739  3.18146  2.89801  2.37887  2.77519  2.98518  4.58477  3.61503
          0.01763  4.44287  5.16522  0.61958  0.77255  0.48576  0.95510
    119   3.03080  4.38149  4.79622  4.22369  3.36264  4.26906  4.59977  1.24956  4.07230  1.92762  3.32621  4.34431  4.58505  4.24351  4.17433  3.59358  3.26643  1.72892  5.08156  2.65539    194 - -
          2.68618  4.42225  2.77519  2.73123  3.46354  2.40513  3.72494  3.29354  2.67741  2.69355  4.24690  2.90347  2.73739  3.18146  2.89801  2.37887  2.77519  2.98518  4.58477  3.61503
          0.01763  4.44287  5.16522  0.61958  0.77255  0.48576  0.95510
    120   3.40691  4.67322  5.28641  4.73318  3.47399  4.79011  5.20569  1.06921  4.60911  1.69525  2.15679  4.89770  4.99355  4.70629  4.68593  4.15486  3.63977  1.85973  5.50165  4.41229    195 - -
          2.68618  4.42225  2.77519  2.73123  3.46354  2.40513  3.72494  3.29354  2.67741  2.69355  4.24690  2.90347  2.73739  3.18146  2.89801  2.37887  2.77519  2.98518  4.58477  3.61503
          0.01763  4.44287  5.16522  0.61958  0.77255  0.48576  0.95510
    121   2.72890  4.78947  3.11502  2.87629  4.54818  3.37408  4.16624  3.97177  3.02958  3.63727  4.48618  1.32691  4.02097  3.37073  3.42276  2.82546  1.57080  3.52957  5.83471  4.51536    196 - -
          2.68618  4.42225  2.77519  2.73123  3.46354  2.40513  3.72494  3.29354  2.67741  2.69355  4.24690  2.90347  2.73739  3.18146  2.89801  2.37887  2.77519  2.98518  4.58477  3.61503
          0.01763  4.44287  5.16522  0.61958  0.77255  0.48576  0.95510
    122   2.73984  4.64117  3.37157  2.90649  3.83341  3.56339  2.72472  3.28906  2.83373  2.97581  3.87399  3.33014  1.60839  3.21805  3.19549  2.88097  3.02375  2.23795  5.24302  3.92578    197 - -
          2.68618  4.42225  2.77519  2.73123  3.46354  2.40513  3.72494  3.29354  2.67741  2.69355  4.24690  2.90347  2.73739  3.18146  2.89801  2.37887  2.77519  2.98518  4.58477  3.61503
          0.01763  4.44287  5.16522  0.61958  0.77255  0.48576  0.95510
    123   3.84268  5.48536  3.90024  3.75026  3.87479  4.08304  0.36521  4.64568  3.58895  4.04507  5.16209  4.12197  4.68070  4.13477  3.80084  3.92023  4.18075  4.36906  5.31687  3.81699    198 - -
          2.68618  4.42225  2.77519  2.73123  3.46354  2.40513  3.72494  3.29354  2.67741  2.69355  4.24690  2.90347  2.73739  3.18146  2.89801  2.37887  2.77519  2.98518  4.58477  3.61503
          0.01763  4.44287  5.16522  0.61958  0.77255  0.48576  0.95510
    124   3.27734  4.83712  4.10842  3.62773  2.22466  4.14849  2.95304  3.38860  3.54734  2.93279  3.97167  3.83932  2.63052  3.76868  3.81126  3.43970  3.50617  3.20107  4.15239  1.06907    199 - -
          2.68618  4.42225  2.77519  2.73123  3.46354  2.40513  3.72494  3.29354  2.67741  2.69355  4.24690  2.90347  2.73739  3.18146  2.89801  2.37887  2.77519  2.98518  4.58477  3.61503
          0.01763  4.44287  5.16522  0.61958  0.77255  0.48576  0.95510
    125   2.73783  5.13999  2.96045  2.44448  4.46345  2.65975  3.69235  3.91823  2.01998  3.43408  4.20463  2.25985  3.89896  2.13122  2.86712  2.71705  2.96968  3.02215  5.59261  4.21640    200 - -
          2.68618  4.42225  2.77519  2.73123  3.46354  2.40513  3.72494  3.29354  2.67741  2.69355  4.24690  2.90347  2.73739  3.18146  2.89801  2.37887  2.77519  2.98518  4.58477  3.61503
          0.01763  4.44287  5.16522  0.61958  0.77255  0.48576  0.95510
    126   2.77904  5.12002  2.81100  2.21333  4.54124  2.87855  3.81759  4.00234  2.63777  3.54199  4.32983  2.60167  1.95083  2.95260  3.12898  1.97868  3.05271  3.59166  5.72348  4.33550    201 - -
          2.68618  4.42225  2.77519  2.73123  3.46354  2.40513  3.72494  3.29354  2.67741  2.69355  4.24690  2.90347  2.73739  3.18146  2.89801  2.37887  2.77519  2.98518  4.58477  3.61503
          0.01763  4.44287  5.16522  0.61958  0.77255  0.48576  0.95510
    127   2.20948  4.48716  4.06921  3.56021  3.02260  3.91302  4.04326  2.84314  3.42901  2.02260  3.55845  3.80477  4.31698  3.70894  3.66481  3.22822  3.18558  2.68093  4.63001  1.38285    202 - -
          2.68618  4.42225  2.77519  2.73123  3.46354  2.40513  3.72494  3.29354  2.67741  2.69355  4.24690  2.90347  2.73739  3.18146  2.89801  2.37887  2.77519  2.98518  4.58477  3.61503
          0.01763  4.44287  5.16522  0.61958  0.77255  0.48576  0.95510
    128   2.80859  5.10113  2.97200  2.27649  4.35692  3.53846  3.74364  3.81000  2.23638  3.36367  4.17004  2.71095  3.95637  2.35581  2.87940  2.80502  3.03736  3.45980  5.54204  1.86583    203 - -
          2.68618  4.42225  2.77519  2.73123  3.46354  2.40513  3.72494  3.29354  2.67741  2.69355  4.24690  2.90347  2.73739  3.18146  2.89801  2.37887  2.77519  2.98518  4.58477  3.61503
          0.35806  4.44287  1.24062  0.61958  0.77255  0.48576  0.95510
    129   2.65758  4.90648  2.88853  2.18528  4.17804  2.82063  3.64278  3.59962  2.39569  3.17809  3.29297  2.93755  3.83387  1.98287  2.83175  2.67067  2.89276  3.26093  5.39696  4.05499    204 - -
          2.68618  4.42225  2.77519  2.73123  3.46354  2.40513  3.72494  3.29354  2.67741  2.69355  4.24690  2.90347  2.73739  3.18146  2.89801  2.37887  2.77519  2.98518  4.58477  3.61503
          0.02469  4.10950  4.83185  0.61958  0.77255  0.86278  0.54816
    130   2.68098  5.08835  2.33660  2.29862  4.39682  2.52288  2.81789  3.86023  2.22816  3.38723  4.16949  2.84789  3.81087  2.76338  2.92122  2.33718  2.92408  3.46707  5.56038  4.16413    205 - -
          2.68618  4.42225  2.77519  2.73123  3.46354  2.40513  3.72494  3.29354  2.67741  2.69355  4.24690  2.90347  2.73739  3.18146  2.89801  2.37887  2.77519  2.98518  4.58477  3.61503
          0.02469  4.10950  4.83185  0.61958  0.77255  0.86278  0.54816
    131   2.73076  5.10958  2.22610  1.88402  4.39939  2.27542  3.68246  3.85096  2.52731  2.86072  4.20723  2.83910  3.83263  2.82316  3.03189  2.69941  2.98207  3.47436  5.59832  4.19803    206 - -
          2.68618  4.42225  2.77519  2.73123  3.46354  2.40513  3.72494  3.29354  2.67741  2.69355  4.24690  2.90347  2.73739  3.18146  2.89801  2.37887  2.77519  2.98518  4.58477  3.61503
          0.02469  4.10950  4.83185  0.61958  0.77255  0.70931  0.67725
    132   2.70703  5.10014  2.73846  1.86985  4.41675  2.85904  3.66308  3.87262  2.23973  3.40158  4.18569  2.57264  3.84084  2.78902  2.91588  2.68120  2.24567  3.48256  5.57553  4.18794    207 - -
          2.68635  4.42242  2.77537  2.73140  3.46371  2.40512  3.72512  3.29371  2.67692  2.69356  4.24707  2.90310  2.73734  3.18099  2.89818  2.37904  2.77511  2.98507  4.58494  3.61520
          0.49975  0.95194  4.91635  0.88212  0.53427  0.79021  0.60468
    133   1.66910  4.36109  3.48945  3.23374  4.38808  3.12957  4.33456  3.71963  3.29188  3.45469  4.34317  3.43481  1.25344  3.60969  3.59903  2.60522  2.90615  3.24834  5.73950  4.52704    212 - -
          2.68618  4.42225  2.77519  2.73123  3.46354  2.40513  3.72494  3.29354  2.67741  2.69355  4.24690  2.90347  2.73739  3.18146  2.89801  2.37887  2.77519  2.98518  4.58477  3.61503
          0.02267  4.19401  4.91635  0.61958  0.77255  0.52487  0.89559
    134   3.05825  5.27344  1.82451  2.57550  4.82307  3.44696  4.13155  4.35555  3.13604  3.92258  4.79944  3.11462  1.04508  3.33016  3.65148  3.04528  3.40419  3.92629  6.01308  4.66094    213 - -
          2.68618  4.42225  2.77519  2.73123  3.46354  2.40513  3.72494  3.29354  2.67741  2.69355  4.24690  2.90347  2.73739  3.18146  2.89801  2.37887  2.77519  2.98518  4.58477  3.61503
          0.01971  4.33241  5.05476  0.61958  0.77255  0.64185  0.74722
    135   2.76587  5.18247  2.80470  1.99026  4.49823  1.98545  3.05080  3.95927  2.44063  3.47187  4.25133  2.63930  3.89122  2.81782  2.59715  2.73368  3.00215  3.56315  5.62913  4.24263    214 - -
          2.68618  4.42225  2.77519  2.73123  3.46354  2.40513  3.72494  3.29354  2.67741  2.69355  4.24690  2.90347  2.73739  3.18146  2.89801  2.37887  2.77519  2.98518  4.58477  3.61503
          0.01971  4.33241  5.05476  0.61958  0.77255  0.64185  0.74722
    136   2.87571  5.32621  1.37327  2.07606  4.59056  3.41716  3.78816  4.08692  2.66567  3.61212  4.41483  2.89038  3.93074  2.93030  3.19369  2.43861  3.13086  3.69138  5.77941  3.20744    215 - -
          2.68618  4.42225  2.77519  2.73123  3.46354  2.40513  3.72494  3.29354  2.67741  2.69355  4.24690  2.90347  2.73739  3.18146  2.89801  2.37887  2.77519  2.98518  4.58477  3.61503
          0.01971  4.33241  5.05476  0.61958  0.77255  0.64185  0.74722
    137   2.69598  4.84825  2.71644  2.53338  4.05463  3.49562  3.72305  3.50199  2.52191  3.11310  3.94117  2.68505  3.90607  2.89117  2.62306  2.46150  2.93185  3.18928  2.13233  4.00515    216 - -
          2.68618  4.42225  2.77519  2.73123  3.46354  2.40513  3.72494  3.29354  2.67741  2.69355  4.24690  2.90347  2.73739  3.18146  2.89801  2.37887  2.77519  2.98518  4.58477  3.61503
          0.01971  4.33241  5.05476  0.61958  0.77255  0.64185  0.74722
    138   2.65075  4.75121  2.79910  2.12414  3.95563  3.50166  2.99978  3.36351  2.54562  2.99653  3.21276  3.06036  3.89178  2.89006  2.99486  2.71441  2.88231  2.48119  5.26800  2.91726    217 - -
          2.68618  4.42225  2.77519  2.73123  3.46354  2.40513  3.72494  3.29354  2.67741  2.69355  4.24690  2.90347  2.73739  3.18146  2.89801  2.37887  2.77519  2.98518  4.58477  3.61503
          0.01971  4.33241  5.05476  0.61958  0.77255  0.39924  1.11118
    139   2.73848  5.23207  2.37525  2.38344  4.56732  3.46503  3.68311  4.04774  2.23434  3.53090  4.28097  2.03681  3.88193  2.51793  2.61551  2.20814  2.97247  3.61862  5.66634  4.25762    218 - -
          2.68618  4.42225  2.77519  2.73123  3.46354  2.40513  3.72494  3.29354  2.67741  2.69355  4.24690  2.90347  2.73739  3.18146  2.89801  2.37887  2.77519  2.98518  4.58477  3.61503
          0.01763  4.44287  5.16522  0.61958  0.77255  0.48576  0.95510
    140   3.68497  5.30527  4.35517  4.29813  5.18849  3.96286  5.29164  4.92977  4.41387  4.46992  5.56640  4.53325  0.22874  4.78062  4.56005  3.87756  4.17423  4.49974  6.17382  5.32727    219 - -
          2.68618  4.42225  2.77519  2.73123  3.46354  2.40513  3.72494  3.29354  2.67741  2.69355  4.24690  2.90347  2.73739  3.18146  2.89801  2.37887  2.77519  2.98518  4.58477  3.61503
          0.01763  4.44287  5.16522  0.61958  0.77255  0.48576  0.95510
    141   2.73452  4.63215  3.35193  2.80558  3.82494  3.63009  3.86545  2.18458  2.23754  2.84744  3.73722  2.07763  4.02274  3.09753  3.10585  2.87454  2.96896  2.36690  5.21179  3.94211    220 - -
          2.68618  4.42225  2.77519  2.73123  3.46354  2.40513  3.72494  3.29354  2.67741  2.69355  4.24690  2.90347  2.73739  3.18146  2.89801  2.37887  2.77519  2.98518  4.58477  3.61503
          0.01763  4.44287  5.16522  0.61958  0.77255  0.48576  0.95510
    142   3.68497  5.30527  4.35517  4.29813  5.18849  3.96286  5.29164  4.92977  4.41387  4.46992  5.56640  4.53325  0.22874  4.78062  4.56005  3.87756  4.17423  4.49974  6.17382  5.32727    221 - -
          2.68618  4.42225  2.77519  2.73123  3.46354  2.40513  3.72494  3.29354  2.67741  2.69355  4.24690  2.90347  2.73739  3.18146  2.89801  2.37887  2.77519  2.98518  4.58477  3.61503
          0.01763  4.44287  5.16522  0.61958  0.77255  0.48576  0.95510
    143   3.05963  4.43126  4.78828  4.26825  3.71528  4.30430  4.85381  1.23306  4.14789  2.46364  3.59767  4.42288  4.68402  4.39354  4.31644  2.90362  3.32942  1.21326  5.45006  4.24129    222 - -
          2.68618  4.42225  2.77519  2.73123  3.46354  2.40513  3.72494  3.29354  2.67741  2.69355  4.24690  2.90347  2.73739  3.18146  2.89801  2.37887  2.77519  2.98518  4.58477  3.61503
          0.01763  4.44287  5.16522  0.61958  0.77255  0.48576  0.95510
    144   2.68386  4.72131  3.19952  2.41280  2.74773  3.55363  3.76613  2.90755  2.24087  2.96011  3.80459  3.13309  2.88002  2.95852  2.52008  2.76858  2.91466  3.03038  5.25076  3.24472    223 - -
          2.68618  4.42225  2.77519  2.73123  3.46354  2.40513  3.72494  3.29354  2.67741  2.69355  4.24690  2.90347  2.73739  3.18146  2.89801  2.37887  2.77519  2.98518  4.58477  3.61503
          0.01763  4.44287  5.16522  0.61958  0.77255  0.48576  0.95510
    145   3.47461  4.87739  4.53599  4.08683  0.82844  4.35188  3.81309  3.35047  3.85805  2.82096  3.95386  4.10758  4.69348  4.06133  2.89186  3.68372  3.70142  3.21755  4.06994  2.10330    224 - -
          2.68618  4.42225  2.77519  2.73123  3.46354  2.40513  3.72494  3.29354  2.67741  2.69355  4.24690  2.90347  2.73739  3.18146  2.89801  2.37887  2.77519  2.98518  4.58477  3.61503
          0.01763  4.44287  5.16522  0.61958  0.77255  0.48576  0.95510
    146   3.81330  5.06887  5.40729  4.90915  2.49025  5.02159  5.04926  2.52013  4.75276  0.54802  3.06509  5.07345  5.13926  4.71908  4.76956  4.43459  4.02902  2.75800  5.14055  3.83504    225 - -
          2.68618  4.42225  2.77519  2.73123  3.46354  2.40513  3.72494  3.29354  2.67741  2.69355  4.24690  2.90347  2.73739  3.18146  2.89801  2.37887  2.77519  2.98518  4.58477  3.61503
          0.01763  4.44287  5.16522  0.61958  0.77255  0.48576  0.95510
    147   2.36992  4.53727  3.50691  2.96265  3.87402  3.53991  3.97337  3.15256  2.85085  2.90818  3.79464  3.36223  4.01495  3.22722  2.47783  2.83431  1.56055  2.30546  5.26700  4.01804    226 - -
          2.68618  4.42225  2.77519  2.73123  3.46354  2.40513  3.72494  3.29354  2.67741  2.69355  4.24690  2.90347  2.73739  3.18146  2.89801  2.37887  2.77519  2.98518  4.58477  3.61503
          0.01763  4.44287  5.16522  0.61958  0.77255  0.48576  0.95510
    148   3.39304  4.63880  5.33309  4.86947  3.93820  4.88167  5.59937  1.48311  4.77935  2.39431  3.70297  5.03920  5.16317  5.04501  4.95644  4.30870  3.66341  0.72041  5.99908  4.77689    227 - -
          2.68618  4.42225  2.77519  2.73123  3.46354  2.40513  3.72494  3.29354  2.67741  2.69355  4.24690  2.90347  2.73739  3.18146  2.89801  2.37887  2.77519  2.98518  4.58477  3.61503
          0.01763  4.44287  5.16522  0.61958  0.77255  0.48576  0.95510
    149   2.46872  5.16592  2.93750  2.09896  4.49676  3.46970  3.66317  3.96802  2.06436  3.46348  4.21529  2.65597  2.74833  2.76755  2.60265  2.27606  2.93518  3.54994  5.60734  4.21113    228 - -
          2.68618  4.42225  2.77519  2.73123  3.46354  2.40513  3.72494  3.29354  2.67741  2.69355  4.24690  2.90347  2.73739  3.18146  2.89801  2.37887  2.77519  2.98518  4.58477  3.61503
          0.01763  4.44287  5.16522  0.61958  0.77255  0.48576  0.95510
    150   2.23585  5.13488  2.97756  2.21913  4.46004  3.48896  3.67759  3.91738  1.90252  3.42840  4.19344  2.97433  2.62951  2.78829  2.57639  2.49889  2.95103  3.51741  5.58326  4.20469    229 - -
          2.68618  4.42225  2.77519  2.73123  3.46354  2.40513  3.72494  3.29354  2.67741  2.69355  4.24690  2.90347  2.73739  3.18146  2.89801  2.37887  2.77519  2.98518  4.58477  3.61503
          0.01763  4.44287  5.16522  0.61958  0.77255  0.48576  0.95510
    151   2.99810  5.50127  1.98988  2.36055  4.84379  1.43385  3.89407  4.34179  2.40408  3.83832  4.64339  2.44001  4.00923  3.03783  3.33580  2.92260  3.26974  3.91234  5.99563  4.53895    230 - -
          2.68618  4.42225  2.77519  2.73123  3.46354  2.40513  3.72494  3.29354  2.67741  2.69355  4.24690  2.90347  2.73739  3.18146  2.89801  2.37887  2.77519  2.98518  4.58477  3.61503
          0.01763  4.44287  5.16522  0.61958  0.77255  0.48576  0.95510
    152   2.79765  4.22134  4.42033  3.84256  2.90166  3.95454  4.31693  1.91276  3.70997  2.35670  3.34742  4.00165  4.32284  3.91796  3.85787  2.78200  2.58632  1.34391  4.93694  3.74449    231 - -
          2.68618  4.42225  2.77519  2.73123  3.46354  2.40513  3.72494  3.29354  2.67741  2.69355  4.24690  2.90347  2.73739  3.18146  2.89801  2.37887  2.77519  2.98518  4.58477  3.61503
          0.01763  4.44287  5.16522  0.61958  0.77255  0.48576  0.95510
    153   2.68678  4.96903  3.03033  2.06214  3.54883  3.49400  3.69872  3.67104  2.47299  3.24508  4.03989  3.00874  3.23544  2.83197  2.45632  2.43290  2.10994  3.32089  5.45928  4.10556    232 - -
          2.68618  4.42225  2.77519  2.73123  3.46354  2.40513  3.72494  3.29354  2.67741  2.69355  4.24690  2.90347  2.73739  3.18146  2.89801  2.37887  2.77519  2.98518  4.58477  3.61503
          0.01763  4.44287  5.16522  0.61958  0.77255  0.48576  0.95510
    154   3.74036  4.95982  5.06131  4.72042  0.97630  4.60744  3.76209  3.46005  4.52946  2.89821  4.06683  4.37214  4.90996  4.43722  4.48333  3.95786  3.95740  2.65605  2.37367  1.68790    233 - -
          2.68618  4.42225  2.77519  2.73123  3.46354  2.40513  3.72494  3.29354  2.67741  2.69355  4.24690  2.90347  2.73739  3.18146  2.89801  2.37887  2.77519  2.98518  4.58477  3.61503
          0.01763  4.44287  5.16522  0.61958  0.77255  0.48576  0.95510
    155   2.68121  4.98590  2.71881  2.46529  3.56977  3.49028  3.12684  3.22259  2.27562  2.86706  4.04742  2.99618  3.88140  2.19848  2.65218  2.68808  2.55169  3.33538  5.46606  4.10677    234 - -
          2.68618  4.42225  2.77519  2.73123  3.46354  2.40513  3.72494  3.29354  2.67741  2.69355  4.24690  2.90347  2.73739  3.18146  2.89801  2.37887  2.77519  2.98518  4.58477  3.61503
          0.01763  4.44287  5.16522  0.61958  0.77255  0.48576  0.95510
    156   2.90421  4.35352  4.41614  3.85135  1.57882  4.02031  4.33247  2.46312  3.72400  1.99052  3.30049  4.03832  4.38441  3.92915  3.89104  3.33216  2.15338  2.08981  4.91151  3.65517    235 - -
          2.68618  4.42225  2.77519  2.73123  3.46354  2.40513  3.72494  3.29354  2.67741  2.69355  4.24690  2.90347  2.73739  3.18146  2.89801  2.37887  2.77519  2.98518  4.58477  3.61503
          0.01763  4.44287  5.16522  0.61958  0.77255  0.48576  0.95510
    157   2.14324  4.27136  3.78981  3.21576  2.92075  3.70992  3.98252  2.74272  3.14192  2.47367  3.38118  3.54853  4.08518  3.41484  2.68494  2.39366  2.90662  2.16107  3.52752  3.08083    236 - -
          2.68618  4.42225  2.77519  2.73123  3.46354  2.40513  3.72494  3.29354  2.67741  2.69355  4.24690  2.90347  2.73739  3.18146  2.89801  2.37887  2.77519  2.98518  4.58477  3.61503
          0.01763  4.44287  5.16522  0.61958  0.77255  0.48576  0.95510
    158   2.96844  3.31810  4.86559  4.27920  2.49018  4.20992  4.57305  1.99148  4.10921  1.64738  3.27246  4.34009  4.53183  4.24914  4.16186  3.53572  3.20330  1.39208  5.03553  3.86777    237 - -
          2.68618  4.42225  2.77519  2.73123  3.46354  2.40513  3.72494  3.29354  2.67741  2.69355  4.24690  2.90347  2.73739  3.18146  2.89801  2.37887  2.77519  2.98518  4.58477  3.61503
          0.01763  4.44287  5.16522  0.61958  0.77255  0.48576  0.95510
    159   2.16144  4.32541  3.68050  2.55851  3.45250  3.08010  3.95496  2.33705  3.05158  2.08825  3.43236  3.47978  4.06555  3.33892  3.37108  2.94357  2.90923  2.34996  4.91955  3.11394    238 - -
          2.68618  4.42225  2.77519  2.73123  3.46354  2.40513  3.72494  3.29354  2.67741  2.69355  4.24690  2.90347  2.73739  3.18146  2.89801  2.37887  2.77519  2.98518  4.58477  3.61503
          0.01763  4.44287  5.16522  0.61958  0.77255  0.48576  0.95510
    160   2.68571  4.44086  3.05450  2.94085  2.38226  3.05875  3.88848  2.94985  2.90571  2.24884  3.54515  3.35954  4.02876  3.21179  3.27267  2.14047  2.91882  2.72007  4.98524  3.12760    239 - -
          2.68618  4.42225  2.77519  2.73123  3.46354  2.40513  3.72494  3.29354  2.67741  2.69355  4.24690  2.90347  2.73739  3.18146  2.89801  2.37887  2.77519  2.98518  4.58477  3.61503
          0.01763  4.44287  5.16522  0.61958  0.77255  0.48576  0.95510
    161   2.74964  5.21178  2.16569  2.22981  4.55150  3.49349  3.67847  4.01865  1.92112  3.06574  4.26016  2.96591  3.89632  2.78404  2.11083  2.71497  2.97801  3.60081  5.63550  4.24858    240 - -
          2.68618  4.42225  2.77519  2.73123  3.46354  2.40513  3.72494  3.29354  2.67741  2.69355  4.24690  2.90347  2.73739  3.18146  2.89801  2.37887  2.77519  2.98518  4.58477  3.61503
          0.01763  4.44287  5.16522  0.61958  0.77255  0.48576  0.95510
    162   2.51164  5.22140  1.92206  2.39175  4.56404  3.45881  3.71674  4.04080  2.48929  3.53907  4.29950  2.36819  3.89690  2.82923  2.35673  2.25648  2.99967  3.61864  5.68765  4.27939    241 - -
          2.68618  4.42225  2.77519  2.73123  3.46354  2.40513  3.72494  3.29354  2.67741  2.69355  4.24690  2.90347  2.73739  3.18146  2.89801  2.37887  2.77519  2.98518  4.58477  3.61503
          0.06661  4.44287  2.94363  0.61958  0.77255  0.48576  0.95510
    163   2.69703  4.59746  3.34290  2.76994  3.75107  3.59917  2.84845  3.14714  2.40911  2.24047  3.68935  3.22959  3.98027  3.04221  2.42041  2.83101  2.92489  2.54774  5.12744  2.81684    242 - -
          2.68638  4.42290  2.77535  2.73001  3.46270  2.40533  3.72560  3.29251  2.67672  2.69310  4.24755  2.90330  2.73756  3.18211  2.89810  2.37952  2.77585  2.98523  4.58542  3.61513
          0.39355  1.14148  5.11712  2.08615  0.13258  0.44261  1.02822
    164   2.52688  5.26707  1.98734  1.86891  4.58395  2.65989  3.73185  4.06227  2.52807  2.93721  4.32869  2.59588  3.90842  2.84795  3.03569  2.74450  3.02989  3.64485  5.71691  4.29994    263 - -
          2.68618  4.42225  2.77519  2.73123  3.46354  2.40513  3.72494  3.29354  2.67741  2.69355  4.24690  2.90347  2.73739  3.18146  2.89801  2.37887  2.77519  2.98518  4.58477  3.61503
          0.14749  4.44287  2.07648  0.61958  0.77255  0.48576  0.95510
    165   2.68980  5.15916  2.45200  2.02404  4.48216  3.42365  3.64579  3.95617  2.07434  3.45477  4.21068  2.30956  3.84020  2.75406  2.89787  2.65468  2.61277  3.10224  5.60342  4.19854    264 - -
          2.68623  4.42116  2.77525  2.73128  3.46359  2.40518  3.72500  3.29359  2.67746  2.69323  4.24695  2.90352  2.73745  3.18151  2.89806  2.37892  2.77525  2.98523  4.58482  3.61457
          0.31486  1.33324  5.03777  0.17977  1.80460  0.38927  1.13181
    166   2.67628  4.57592  2.85377  2.75845  3.74461  3.07776  3.82018  2.82940  2.73461  2.08595  3.66990  2.81452  3.97357  3.06183  3.14572  2.54591  2.43108  2.86821  3.82197  3.86345    266 - -
          2.68618  4.42225  2.77519  2.73123  3.46354  2.40513  3.72494  3.29354  2.67741  2.69355  4.24690  2.90347  2.73739  3.18146  2.89801  2.37887  2.77519  2.98518  4.58477  3.61503
          0.01763  4.44287  5.16522  0.61958  0.77255  0.48576  0.95510
    167   2.34609  3.32847  3.67408  3.10312  3.45163  3.19483  3.94806  2.80713  2.70054  2.15509  3.43200  3.47267  4.06007  3.33067  2.91495  2.93718  2.58279  2.20632  4.91601  3.07613    267 - -
          2.68618  4.42225  2.77519  2.73123  3.46354  2.40513  3.72494  3.29354  2.67741  2.69355  4.24690  2.90347  2.73739  3.18146  2.89801  2.37887  2.77519  2.98518  4.58477  3.61503
          0.01763  4.44287  5.16522  0.61958  0.77255  0.48576  0.95510
    168   2.88162  5.42831  1.79953  1.70225  4.74929  3.45418  3.78522  4.24816  2.32747  3.72347  4.49235  2.35020  3.94524  2.90579  3.14320  2.81279  2.63021  3.80908  5.86154  4.41458    268 - -
          2.68618  4.42225  2.77519  2.73123  3.46354  2.40513  3.72494  3.29354  2.67741  2.69355  4.24690  2.90347  2.73739  3.18146  2.89801  2.37887  2.77519  2.98518  4.58477  3.61503
          0.01763  4.44287  5.16522  0.61958  0.77255  0.48576  0.95510
    169   2.68101  4.62601  3.27955  2.71740  2.89090  3.57802  3.80120  2.85962  2.17944  2.85646  3.71650  2.79513  3.96336  3.02442  2.71329  2.36375  2.91232  2.40116  5.17372  3.89560    269 - -
          2.68618  4.42225  2.77519  2.73123  3.46354  2.40513  3.72494  3.29354  2.67741  2.69355  4.24690  2.90347  2.73739  3.18146  2.89801  2.37887  2.77519  2.98518  4.58477  3.61503
          0.01763  4.44287  5.16522  0.61958  0.77255  0.48576  0.95510
    170   1.86955  4.66926  3.33016  2.54199  3.86585  3.61181  3.83895  3.22049  2.64800  1.93754  3.77178  3.24556  4.00943  3.06184  2.44630  2.86343  2.97515  2.96457  5.22443  3.95881    270 - -
          2.68618  4.42225  2.77519  2.73123  3.46354  2.40513  3.72494  3.29354  2.67741  2.69355  4.24690  2.90347  2.73739  3.18146  2.89801  2.37887  2.77519  2.98518  4.58477  3.61503
          0.01763  4.44287  5.16522  0.61958  0.77255  0.48576  0.95510
    171   2.68423  4.94167  3.05072  2.08694  3.39115  3.50181  3.69936  3.62376  2.32200  2.84893  4.00741  3.01823  3.89214  2.36540  2.63476  2.70278  2.45670  3.28354  5.43038  3.37427    271 - -
          2.68618  4.42225  2.77519  2.73123  3.46354  2.40513  3.72494  3.29354  2.67741  2.69355  4.24690  2.90347  2.73739  3.18146  2.89801  2.37887  2.77519  2.98518  4.58477  3.61503
          0.01763  4.44287  5.16522  0.61958  0.77255  0.48576  0.95510
    172   2.75590  5.18693  3.02243  2.29544  4.52866  3.51721  3.67451  3.98441  1.63108  2.99512  4.23590  2.64663  3.90744  2.51222  2.49971  2.45651  2.97973  3.57743  5.60506  4.23655    272 - -
          2.68618  4.42225  2.77519  2.73123  3.46354  2.40513  3.72494  3.29354  2.67741  2.69355  4.24690  2.90347  2.73739  3.18146  2.89801  2.37887  2.77519  2.98518  4.58477  3.61503
          0.01763  4.44287  5.16522  0.61958  0.77255  0.48576  0.95510
    173   3.10297  4.59688  4.32884  3.76063  3.40451  4.17690  4.43501  2.25622  2.76516  0.93116  3.28940  4.05938  4.50180  3.84003  3.64932  3.49534  3.33222  2.48748  5.16829  3.99957    273 - -
          2.68618  4.42225  2.77519  2.73123  3.46354  2.40513  3.72494  3.29354  2.67741  2.69355  4.24690  2.90347  2.73739  3.18146  2.89801  2.37887  2.77519  2.98518  4.58477  3.61503
          0.01763  4.44287  5.16522  0.61958  0.77255  0.48576  0.95510
    174   3.32505  4.61474  5.21615  4.64261  2.39309  4.63650  4.98561  1.80015  4.49726  1.20019  3.16602  4.75983  4.86137  4.56130  4.53539  3.98465  3.55233  1.57809  5.28870  4.17881    274 - -
          2.68618  4.42225  2.77519  2.73123  3.46354  2.40513  3.72494  3.29354  2.67741  2.69355  4.24690  2.90347  2.73739  3.18146  2.89801  2.37887  2.77519  2.98518  4.58477  3.61503
          0.01763  4.44287  5.16522  0.61958  0.77255  0.48576  0.95510
    175   2.82485  5.10787  3.08632  2.28160  4.42078  3.57016  3.73879  3.13177  1.30846  3.37965  4.18685  3.07920  3.97368  2.86983  2.76033  2.54813  3.04915  3.47619  5.55549  4.22970    275 - -
          2.68637  4.42244  2.77539  2.73097  3.46338  2.40532  3.72514  3.29331  2.67737  2.69330  4.24614  2.90337  2.73759  3.18139  2.89800  2.37906  2.77517  2.98516  4.58341  3.61522
          0.37177  1.39943  2.75280  1.14693  0.38215  0.48576  0.95510
    176   2.28854  4.96336  2.67647  2.08198  4.23045  3.47326  3.20272  3.14340  2.23531  2.84449  4.02558  2.98038  3.86523  2.80192  2.92098  2.67261  2.89573  3.31146  5.44514  3.37071    280 - -
          2.68618  4.42225  2.77519  2.73123  3.46354  2.40513  3.72494  3.29354  2.67741  2.69355  4.24690  2.90347  2.73739  3.18146  2.89801  2.37887  2.77519  2.98518  4.58477  3.61503
          0.01872  4.38308  5.10543  0.61958  0.77255  0.43355  1.04471
    177   1.85282  4.31550  3.69926  3.12870  2.96473  3.10832  3.96063  2.33204  2.71293  2.52128  3.02589  3.49093  4.06745  3.35162  3.38032  2.94608  2.57600  2.57473  4.91227  3.69265    281 - -
          2.68618  4.42225  2.77519  2.73123  3.46354  2.40513  3.72494  3.29354  2.67741  2.69355  4.24690  2.90347  2.73739  3.18146  2.89801  2.37887  2.77519  2.98518  4.58477  3.61503
          0.01763  4.44287  5.16522  0.61958  0.77255  0.48576  0.95510
    178   2.91336  4.30087  4.61855  4.03221  3.31047  4.10166  4.44187  1.94023  3.88353  1.34622  2.74147  4.16797  4.43454  4.05621  3.99348  2.84462  3.14673  1.84757  4.97825  3.81518    282 - -
          2.68618  4.42225  2.77519  2.73123  3.46354  2.40513  3.72494  3.29354  2.67741  2.69355  4.24690  2.90347  2.73739  3.18146  2.89801  2.37887  2.77519  2.98518  4.58477  3.61503
          0.01763  4.44287  5.16522  0.61958  0.77255  0.48576  0.95510
    179   2.68319  3.14228  3.28764  2.47628  3.80092  3.58146  3.80330  2.81163  2.22057  2.85249  3.15124  3.19873  3.96620  3.02787  2.73521  2.80429  2.19104  2.91859  5.17123  3.89505    283 - -
          2.68618  4.42225  2.77519  2.73123  3.46354  2.40513  3.72494  3.29354  2.67741  2.69355  4.24690  2.90347  2.73739  3.18146  2.89801  2.37887  2.77519  2.98518  4.58477  3.61503
          0.01763  4.44287  5.16522  0.61958  0.77255  0.48576  0.95510
    180   2.50485  5.14290  2.64974  2.07639  4.46611  3.46956  3.65881  3.93399  2.02397  2.97544  4.19081  2.94672  3.86440  2.76414  2.39873  2.66633  2.46576  3.52193  5.58711  4.19371    284 - -
          2.68618  4.42225  2.77519  2.73123  3.46354  2.40513  3.72494  3.29354  2.67741  2.69355  4.24690  2.90347  2.73739  3.18146  2.89801  2.37887  2.77519  2.98518  4.58477  3.61503
          0.01763  4.44287  5.16522  0.61958  0.77255  0.48576  0.95510
    181   2.73885  4.17622  4.32449  3.07807  1.98207  3.86273  4.14529  2.30907  3.59310  1.87709  2.83292  3.88795  4.22173  3.78397  3.72791  3.15798  2.96995  2.39864  4.73320  2.63190    285 - -
          2.68618  4.42225  2.77519  2.73123  3.46354  2.40513  3.72494  3.29354  2.67741  2.69355  4.24690  2.90347  2.73739  3.18146  2.89801  2.37887  2.77519  2.98518  4.58477  3.61503
          0.01763  4.44287  5.16522  0.61958  0.77255  0.48576  0.95510
    182   3.52450  5.20551  4.30937  4.29468  5.35551  0.21990  5.33939  5.13293  4.54966  4.69577  5.70193  4.47672  4.60852  4.82958  4.68685  3.71783  4.04700  4.55065  6.26225  5.48903    286 - -
          2.68618  4.42225  2.77519  2.73123  3.46354  2.40513  3.72494  3.29354  2.67741  2.69355  4.24690  2.90347  2.73739  3.18146  2.89801  2.37887  2.77519  2.98518  4.58477  3.61503
          0.01763  4.44287  5.16522  0.61958  0.77255  0.48576  0.95510
    183   2.99989  4.34906  4.84115  4.25302  3.28962  4.22415  4.55984  1.55920  4.08249  1.60583  3.22046  4.33531  4.53703  4.21952  4.14358  3.54700  3.23189  1.57239  3.40126  3.84338    287 - -
          2.68618  4.42225  2.77519  2.73123  3.46354  2.40513  3.72494  3.29354  2.67741  2.69355  4.24690  2.90347  2.73739  3.18146  2.89801  2.37887  2.77519  2.98518  4.58477  3.61503
          0.01763  4.44287  5.16522  0.61958  0.77255  0.48576  0.95510
    184   3.52450  5.20551  4.30937  4.29468  5.35551  0.21990  5.33939  5.13293  4.54966  4.69577  5.70193  4.47672  4.60852  4.82958  4.68685  3.71783  4.04700  4.55065  6.26225  5.48903    288 - -
          2.68618  4.42225  2.77519  2.73123  3.46354  2.40513  3.72494  3.29354  2.67741  2.69355  4.24690  2.90347  2.73739  3.18146  2.89801  2.37887  2.77519  2.98518  4.58477  3.61503
          0.01763  4.44287  5.16522  0.61958  0.77255  0.48576  0.95510
    185   1.06825  4.56734  3.47309  3.03610  4.37938  2.75054  4.14840  3.79526  2.99821  3.43702  4.25891  3.37180  3.95196  3.35750  2.71255  2.30950  2.96492  3.35092  5.68017  4.42135    289 - -
          2.68618  4.42225  2.77519  2.73123  3.46354  2.40513  3.72494  3.29354  2.67741  2.69355  4.24690  2.90347  2.73739  3.18146  2.89801  2.37887  2.77519  2.98518  4.58477  3.61503
          0.01763  4.44287  5.16522  0.61958  0.77255  0.48576  0.95510
    186   3.43797  5.51135  3.88381  3.15590  5.05708  3.98236  3.85915  4.37760  0.72833  3.75460  4.64275  3.51800  4.34071  2.99098  1.94969  3.41980  3.57798  4.06068  5.72988  4.61778    290 - -
          2.68618  4.42225  2.77519  2.73123  3.46354  2.40513  3.72494  3.29354  2.67741  2.69355  4.24690  2.90347  2.73739  3.18146  2.89801  2.37887  2.77519  2.98518  4.58477  3.61503
          0.01763  4.44287  5.16522  0.61958  0.77255  0.48576  0.95510
    187   2.65559  4.45163  4.10556  3.74739  4.15398  3.45935  4.62555  2.99591  3.63711  3.03110  4.09668  3.84177  4.15793  3.97241  3.88171  2.90795  0.84028  2.27603  5.71344  4.49592    291 - -
          2.68618  4.42225  2.77519  2.73123  3.46354  2.40513  3.72494  3.29354  2.67741  2.69355  4.24690  2.90347  2.73739  3.18146  2.89801  2.37887  2.77519  2.98518  4.58477  3.61503
          0.01763  4.44287  5.16522  0.61958  0.77255  0.48576  0.95510
    188   2.66265  3.55285  3.15448  2.60786  4.20075  3.47170  3.78534  3.61906  2.57010  3.22093  4.03157  2.30005  3.91311  2.93897  2.34603  1.86990  2.60284  3.26869  5.45537  4.13152    292 - -
          2.68618  4.42225  2.77519  2.73123  3.46354  2.40513  3.72494  3.29354  2.67741  2.69355  4.24690  2.90347  2.73739  3.18146  2.89801  2.37887  2.77519  2.98518  4.58477  3.61503
          0.01763  4.44287  5.16522  0.61958  0.77255  0.48576  0.95510
    189   2.24545  4.24779  3.96746  3.38866  3.33886  3.77236  4.06039  2.65201  3.26956  1.55118  3.33505  3.67249  4.14489  3.54190  2.97838  3.05021  2.94212  2.09469  4.85146  3.14265    293 - -
          2.68618  4.42225  2.77519  2.73123  3.46354  2.40513  3.72494  3.29354  2.67741  2.69355  4.24690  2.90347  2.73739  3.18146  2.89801  2.37887  2.77519  2.98518  4.58477  3.61503
          0.01763  4.44287  5.16522  0.61958  0.77255  0.48576  0.95510
    190   3.15369  5.25323  2.20392  2.83783  5.08748  0.65826  4.42610  4.66589  3.52168  4.23669  5.12281  3.34276  4.22420  3.65890  4.02549  3.18373  3.56803  4.15196  6.24037  4.96549    294 - -
          2.68618  4.42225  2.77519  2.73123  3.46354  2.40513  3.72494  3.29354  2.67741  2.69355  4.24690  2.90347  2.73739  3.18146  2.89801  2.37887  2.77519  2.98518  4.58477  3.61503
          0.01763  4.44287  5.16522  0.61958  0.77255  0.48576  0.95510
    191   4.16863  5.42166  4.73154  4.59627  2.55210  4.53455  4.03834  4.11700  4.44461  3.41476  4.73303  4.49472  5.00783  4.60013  4.49547  4.23328  4.46496  4.01722  4.20652  0.37508    295 - -
          2.68618  4.42225  2.77519  2.73123  3.46354  2.40513  3.72494  3.29354  2.67741  2.69355  4.24690  2.90347  2.73739  3.18146  2.89801  2.37887  2.77519  2.98518  4.58477  3.61503
          0.01763  4.44287  5.16522  0.61958  0.77255  0.48576  0.95510
    192   2.56681  4.51173  3.64529  3.56135  4.89976  0.65871  4.74227  4.43246  3.81916  4.10077  4.91778  3.66950  4.02773  4.05269  4.08726  2.19555  3.10448  3.72679  6.20302  5.01603    296 - -
          2.68618  4.42225  2.77519  2.73123  3.46354  2.40513  3.72494  3.29354  2.67741  2.69355  4.24690  2.90347  2.73739  3.18146  2.89801  2.37887  2.77519  2.98518  4.58477  3.61503
          0.01763  4.44287  5.16522  0.61958  0.77255  0.48576  0.95510
    193   2.70724  4.79893  3.18396  2.61662  4.01391  3.55637  3.75012  2.93388  2.35148  2.71294  3.87794  3.11597  3.94186  2.43907  2.18579  2.51251  2.93539  3.11920  5.31002  2.84199    297 - -
          2.68618  4.42225  2.77519  2.73123  3.46354  2.40513  3.72494  3.29354  2.67741  2.69355  4.24690  2.90347  2.73739  3.18146  2.89801  2.37887  2.77519  2.98518  4.58477  3.61503
          0.01763  4.44287  5.16522  0.61958  0.77255  0.48576  0.95510
    194   2.89644  4.33808  4.40595  3.83619  1.47089  3.12654  4.23724  2.58427  3.69715  1.75569  2.79626  4.00648  4.35424  3.88838  3.84602  3.30839  3.13121  2.48504  4.77194  3.47660    298 - -
          2.68618  4.42225  2.77519  2.73123  3.46354  2.40513  3.72494  3.29354  2.67741  2.69355  4.24690  2.90347  2.73739  3.18146  2.89801  2.37887  2.77519  2.98518  4.58477  3.61503
          0.01763  4.44287  5.16522  0.61958  0.77255  0.48576  0.95510
    195   2.74244  5.15262  2.08340  1.95105  4.45383  3.47247  3.70889  3.90610  2.24538  3.43909  4.21339  2.95574  3.89587  2.82767  2.97605  2.71818  2.65315  2.45513  5.61413  4.22229    299 - -
          2.68618  4.42225  2.77519  2.73123  3.46354  2.40513  3.72494  3.29354  2.67741  2.69355  4.24690  2.90347  2.73739  3.18146  2.89801  2.37887  2.77519  2.98518  4.58477  3.61503
          0.01190  4.43714        *  0.61958  0.77255  0.00000        *
//
