# Supplementary material for: MacSyFinder: A Program to Mine Genomes for Molecular Systems with an Application to CRISPR-Cas Systems
Source: PLoS One. 2014 Oct 17;9(10):e110726. doi: 10.1371/journal.pone.0110726 (PMC4201578; doi:10.1371/journal.pone.0110726)
Supplement: Data S2 — The Cas-Finder: models and profiles (compressed tarball archive). (ZIP) [file pone.0110726.s011.zip › Cas-Finder_macsyfinder/CASprofiles/cpf1_TypeU.hmm]

HMMER3/b [3.0 | March 2010]
NAME  TIGR04330
ACC   TIGR04330
DESC  cas_Cpf1: CRISPR-associated protein Cpf1, subtype PREFRAN
LENG  1288
ALPH  amino
RF    no
CS    no
MAP   yes
DATE  Wed May 16 17:35:58 2012
NSEQ  6
EFFN  1.086914
CKSUM 1136277696
GA    300.00 300.00;
TC    300.00 300.00;
NC    30.00 30.00;
STATS LOCAL MSV      -13.3129  0.69504
STATS LOCAL VITERBI  -14.3206  0.69504
STATS LOCAL FORWARD   -7.2137  0.69504
HMM          A        C        D        E        F        G        H        I        K        L        M        N        P        Q        R        S        T        V        W        Y   
            m->m     m->i     m->d     i->m     i->i     d->m     d->d
  COMPO   2.67591  4.60022  2.81097  2.56406  3.13868  3.17158  3.74620  2.77260  2.45297  2.47819  3.71188  2.85870  3.66156  2.99922  2.95456  2.69792  2.88087  2.76808  4.75327  3.25929
          2.68618  4.42225  2.77519  2.73123  3.46354  2.40513  3.72494  3.29354  2.67741  2.69355  4.24690  2.90347  2.73739  3.18146  2.89801  2.37887  2.77519  2.98518  4.58477  3.61503
          0.02172  4.23615  4.95849  0.61958  0.77255  0.00000        *
      1   3.07421  4.56522  4.17133  3.69161  2.11765  4.01297  3.77575  2.99660  3.58208  2.58644  3.65865  3.83593  4.38864  3.77962  3.78592  3.32810  2.52794  2.83786  4.13781  1.22708      1 - -
          2.68618  4.42225  2.77519  2.73123  3.46354  2.40513  3.72494  3.29354  2.67741  2.69355  4.24690  2.90347  2.73739  3.18146  2.89801  2.37887  2.77519  2.98518  4.58477  3.61503
          0.02172  4.23615  4.95849  0.61958  0.77255  0.48576  0.95510
      2   2.71049  5.13411  2.87789  2.05184  4.46538  3.44081  3.63328  3.92178  2.32734  3.42090  4.19107  2.53287  3.85096  2.09137  2.39422  2.68089  2.58809  3.52007  5.56388  4.18901      2 - -
          2.68618  4.42225  2.77519  2.73123  3.46354  2.40513  3.72494  3.29354  2.67741  2.69355  4.24690  2.90347  2.73739  3.18146  2.89801  2.37887  2.77519  2.98518  4.58477  3.61503
          0.02172  4.23615  4.95849  0.61958  0.77255  0.48576  0.95510
      3   2.88434  5.44585  2.13731  1.47615  4.75599  3.36623  3.75430  4.25991  2.22329  3.73449  4.52331  2.20503  3.89668  2.88669  3.15785  2.80000  3.14115  3.82290  5.87566  4.41390      3 - -
          2.68618  4.42225  2.77519  2.73123  3.46354  2.40513  3.72494  3.29354  2.67741  2.69355  4.24690  2.90347  2.73739  3.18146  2.89801  2.37887  2.77519  2.98518  4.58477  3.61503
          0.02172  4.23615  4.95849  0.61958  0.77255  0.48576  0.95510
      4   3.93125  5.09174  4.91730  4.66697  0.80241  4.62943  3.59830  3.54961  4.49332  2.82702  4.13094  4.29086  4.92507  4.37973  4.46033  4.01635  4.14952  3.49620  3.71243  1.49880      4 - -
          2.68618  4.42225  2.77519  2.73123  3.46354  2.40513  3.72494  3.29354  2.67741  2.69355  4.24690  2.90347  2.73739  3.18146  2.89801  2.37887  2.77519  2.98518  4.58477  3.61503
          0.02172  4.23615  4.95849  0.61958  0.77255  0.48576  0.95510
      5   2.63960  4.34215  4.01907  3.59148  3.84438  3.52936  4.45099  2.51641  3.49029  2.68011  3.76013  3.77088  4.14135  3.81314  3.75277  2.94098  1.37844  1.62737  5.44569  4.22691      5 - -
          2.68618  4.42225  2.77519  2.73123  3.46354  2.40513  3.72494  3.29354  2.67741  2.69355  4.24690  2.90347  2.73739  3.18146  2.89801  2.37887  2.77519  2.98518  4.58477  3.61503
          0.02172  4.23615  4.95849  0.61958  0.77255  0.48576  0.95510
      6   2.80411  5.12345  2.72351  2.42851  4.55269  2.26020  3.77189  4.01037  2.02679  3.53790  4.34673  1.76518  3.91231  2.91508  2.93604  2.78734  3.07538  3.60778  5.69234  4.32609      6 - -
          2.68618  4.42225  2.77519  2.73123  3.46354  2.40513  3.72494  3.29354  2.67741  2.69355  4.24690  2.90347  2.73739  3.18146  2.89801  2.37887  2.77519  2.98518  4.58477  3.61503
          0.02172  4.23615  4.95849  0.61958  0.77255  0.48576  0.95510
      7   2.72490  4.75127  3.25755  2.66544  3.97048  3.56420  3.71289  3.34643  2.12203  2.22142  3.83035  3.13795  3.94188  2.50116  2.27469  2.80369  2.94377  2.57570  5.24516  3.97492      7 - -
          2.68618  4.42225  2.77519  2.73123  3.46354  2.40513  3.72494  3.29354  2.67741  2.69355  4.24690  2.90347  2.73739  3.18146  2.89801  2.37887  2.77519  2.98518  4.58477  3.61503
          0.02172  4.23615  4.95849  0.61958  0.77255  0.48576  0.95510
      8   2.84881  4.38115  3.97122  3.43397  2.22377  3.85184  3.82401  2.32365  3.34440  2.50495  3.48452  2.58847  4.21677  3.57649  3.58860  3.13415  3.07997  2.64314  4.34876  1.81652      8 - -
          2.68618  4.42225  2.77519  2.73123  3.46354  2.40513  3.72494  3.29354  2.67741  2.69355  4.24690  2.90347  2.73739  3.18146  2.89801  2.37887  2.77519  2.98518  4.58477  3.61503
          0.02172  4.23615  4.95849  0.61958  0.77255  0.48576  0.95510
      9   2.66252  4.87549  2.92104  2.52236  4.35946  3.36561  3.78101  3.80831  2.54754  3.37628  4.18450  3.01798  2.85371  1.94844  2.97445  1.80253  2.95576  3.41196  5.56679  4.22411      9 - -
          2.68618  4.42225  2.77519  2.73123  3.46354  2.40513  3.72494  3.29354  2.67741  2.69355  4.24690  2.90347  2.73739  3.18146  2.89801  2.37887  2.77519  2.98518  4.58477  3.61503
          0.02172  4.23615  4.95849  0.61958  0.77255  0.48576  0.95510
     10   3.35245  4.63197  5.12115  4.57505  3.34985  4.71406  5.12064  1.64050  4.45130  1.03021  3.12990  4.78751  4.91033  4.56799  4.56013  4.08172  3.58659  1.69219  5.42134  4.33447     10 - -
          2.68618  4.42225  2.77519  2.73123  3.46354  2.40513  3.72494  3.29354  2.67741  2.69355  4.24690  2.90347  2.73739  3.18146  2.89801  2.37887  2.77519  2.98518  4.58477  3.61503
          0.02172  4.23615  4.95849  0.61958  0.77255  0.48576  0.95510
     11   2.05660  4.53316  3.21294  2.79045  4.30214  3.22568  3.97329  3.72236  2.83734  3.35298  4.16433  2.38786  3.83276  3.16113  3.25552  1.65392  2.17497  3.27775  5.58742  4.29825     11 - -
          2.68618  4.42225  2.77519  2.73123  3.46354  2.40513  3.72494  3.29354  2.67741  2.69355  4.24690  2.90347  2.73739  3.18146  2.89801  2.37887  2.77519  2.98518  4.58477  3.61503
          0.02172  4.23615  4.95849  0.61958  0.77255  0.48576  0.95510
     12   3.35049  5.29198  3.54840  3.12089  4.76402  3.78103  4.02136  4.22138  0.62866  3.71378  4.67041  3.52313  4.26774  3.20272  2.57683  3.37745  3.58354  3.91415  5.67852  4.55266     12 - -
          2.68618  4.42225  2.77519  2.73123  3.46354  2.40513  3.72494  3.29354  2.67741  2.69355  4.24690  2.90347  2.73739  3.18146  2.89801  2.37887  2.77519  2.98518  4.58477  3.61503
          0.02172  4.23615  4.95849  0.61958  0.77255  0.48576  0.95510
     13   2.38436  4.31178  3.60466  3.30897  4.35911  3.11252  4.35053  3.70757  3.31336  3.45474  4.31293  3.46198  3.85291  3.63317  3.60906  1.87908  1.07446  3.21950  5.72634  4.50525     13 - -
          2.68618  4.42225  2.77519  2.73123  3.46354  2.40513  3.72494  3.29354  2.67741  2.69355  4.24690  2.90347  2.73739  3.18146  2.89801  2.37887  2.77519  2.98518  4.58477  3.61503
          0.02172  4.23615  4.95849  0.61958  0.77255  0.48576  0.95510
     14   3.59153  4.95468  4.77351  4.43021  3.31802  4.44051  4.97438  2.55561  4.19576  0.52887  3.25378  4.67156  4.82284  4.47417  4.30594  4.07854  3.87428  2.68452  5.31257  4.11489     14 - -
          2.68618  4.42225  2.77519  2.73123  3.46354  2.40513  3.72494  3.29354  2.67741  2.69355  4.24690  2.90347  2.73739  3.18146  2.89801  2.37887  2.77519  2.98518  4.58477  3.61503
          0.02172  4.23615  4.95849  0.61958  0.77255  0.48576  0.95510
     15   3.46767  5.24925  4.00006  3.45334  4.69967  3.86423  4.15876  4.28130  2.47761  3.73093  4.73464  3.77808  4.36103  3.37254  0.54171  3.54270  3.71633  3.99250  5.64142  4.56290     15 - -
          2.68618  4.42225  2.77519  2.73123  3.46354  2.40513  3.72494  3.29354  2.67741  2.69355  4.24690  2.90347  2.73739  3.18146  2.89801  2.37887  2.77519  2.98518  4.58477  3.61503
          0.02172  4.23615  4.95849  0.61958  0.77255  0.48576  0.95510
     16   2.92981  4.47209  3.98103  3.49137  1.50058  3.90055  3.90493  2.80587  3.39317  1.92635  3.48697  2.71044  4.28305  3.64669  3.63403  3.21142  3.17320  2.66570  4.42297  2.88548     16 - -
          2.68618  4.42225  2.77519  2.73123  3.46354  2.40513  3.72494  3.29354  2.67741  2.69355  4.24690  2.90347  2.73739  3.18146  2.89801  2.37887  2.77519  2.98518  4.58477  3.61503
          0.02172  4.23615  4.95849  0.61958  0.77255  0.48576  0.95510
     17   3.32337  5.46091  2.71129  0.60012  4.86185  3.55160  4.19184  4.39315  3.12385  3.95746  4.93301  3.21038  4.17865  3.41089  3.55869  3.27779  3.63600  4.04530  5.96223  4.70733     17 - -
          2.68618  4.42225  2.77519  2.73123  3.46354  2.40513  3.72494  3.29354  2.67741  2.69355  4.24690  2.90347  2.73739  3.18146  2.89801  2.37887  2.77519  2.98518  4.58477  3.61503
          0.02172  4.23615  4.95849  0.61958  0.77255  0.48576  0.95510
     18   3.59153  4.95468  4.77351  4.43021  3.31802  4.44051  4.97438  2.55561  4.19576  0.52887  3.25378  4.67156  4.82284  4.47417  4.30594  4.07854  3.87428  2.68452  5.31257  4.11489     18 - -
          2.68618  4.42225  2.77519  2.73123  3.46354  2.40513  3.72494  3.29354  2.67741  2.69355  4.24690  2.90347  2.73739  3.18146  2.89801  2.37887  2.77519  2.98518  4.58477  3.61503
          0.02172  4.23615  4.95849  0.61958  0.77255  0.48576  0.95510
     19   2.90641  4.93295  3.45346  2.80355  4.21156  3.67792  3.72299  2.32530  1.69599  3.13547  4.01449  3.23835  4.04323  2.88706  1.76751  2.96613  3.10369  3.25689  5.35853  4.13130     19 - -
          2.68618  4.42225  2.77519  2.73123  3.46354  2.40513  3.72494  3.29354  2.67741  2.69355  4.24690  2.90347  2.73739  3.18146  2.89801  2.37887  2.77519  2.98518  4.58477  3.61503
          0.02172  4.23615  4.95849  0.61958  0.77255  0.48576  0.95510
     20   3.31019  4.98937  3.95861  3.86084  4.79971  3.65716  4.89394  4.45771  3.95313  4.03638  5.11170  4.12396  0.36415  4.32967  4.14325  3.49235  3.78261  4.05778  5.86858  4.93003     20 - -
          2.68618  4.42225  2.77519  2.73123  3.46354  2.40513  3.72494  3.29354  2.67741  2.69355  4.24690  2.90347  2.73739  3.18146  2.89801  2.37887  2.77519  2.98518  4.58477  3.61503
          0.02172  4.23615  4.95849  0.61958  0.77255  0.48576  0.95510
     21   2.79708  4.49242  3.65658  3.11451  3.57205  3.77329  4.05571  1.93470  2.98086  2.39898  3.48500  3.52049  4.15710  1.93484  3.30874  3.05245  3.03899  2.07852  5.14040  3.90335     21 - -
          2.68618  4.42225  2.77519  2.73123  3.46354  2.40513  3.72494  3.29354  2.67741  2.69355  4.24690  2.90347  2.73739  3.18146  2.89801  2.37887  2.77519  2.98518  4.58477  3.61503
          0.02172  4.23615  4.95849  0.61958  0.77255  0.48576  0.95510
     22   3.18230  4.90545  3.92904  3.88178  4.98677  0.33844  4.96372  4.69081  4.11155  4.29263  5.28241  4.09518  4.30648  4.40760  4.29257  3.36700  3.69130  4.14846  5.96981  5.10633     22 - -
          2.68618  4.42225  2.77519  2.73123  3.46354  2.40513  3.72494  3.29354  2.67741  2.69355  4.24690  2.90347  2.73739  3.18146  2.89801  2.37887  2.77519  2.98518  4.58477  3.61503
          0.02172  4.23615  4.95849  0.61958  0.77255  0.48576  0.95510
     23   3.09419  5.26741  3.28571  2.77120  4.52728  3.69251  2.66506  4.07260  1.04388  3.52499  4.38855  3.21782  4.09860  2.88148  2.35342  3.07882  3.28497  3.73950  5.52053  4.24978     23 - -
          2.68618  4.42225  2.77519  2.73123  3.46354  2.40513  3.72494  3.29354  2.67741  2.69355  4.24690  2.90347  2.73739  3.18146  2.89801  2.37887  2.77519  2.98518  4.58477  3.61503
          0.02172  4.23615  4.95849  0.61958  0.77255  0.48576  0.95510
     24   2.65648  4.49704  3.80500  3.59444  4.34406  3.31941  4.57700  3.51911  3.54501  3.36882  4.40751  3.72946  4.05739  3.92400  3.77447  2.86338  0.67777  3.17142  5.74668  4.56550     24 - -
          2.68618  4.42225  2.77519  2.73123  3.46354  2.40513  3.72494  3.29354  2.67741  2.69355  4.24690  2.90347  2.73739  3.18146  2.89801  2.37887  2.77519  2.98518  4.58477  3.61503
          0.02172  4.23615  4.95849  0.61958  0.77255  0.48576  0.95510
     25   2.73297  2.91910  3.90583  3.34881  3.34516  3.74227  4.07657  2.62732  3.15905  1.40735  3.32238  3.64889  4.14206  2.72242  3.40703  3.04735  2.98427  2.48337  4.92000  3.70346     25 - -
          2.68618  4.42225  2.77519  2.73123  3.46354  2.40513  3.72494  3.29354  2.67741  2.69355  4.24690  2.90347  2.73739  3.18146  2.89801  2.37887  2.77519  2.98518  4.58477  3.61503
          0.02172  4.23615  4.95849  0.61958  0.77255  0.48576  0.95510
     26   2.95578  5.27151  2.82026  1.22669  4.62698  3.51133  3.77217  4.07256  2.38885  3.57214  4.40907  3.02620  3.99080  2.91416  2.11001  2.92004  3.19187  3.70331  5.68477  4.36109     26 - -
          2.68618  4.42225  2.77519  2.73123  3.46354  2.40513  3.72494  3.29354  2.67741  2.69355  4.24690  2.90347  2.73739  3.18146  2.89801  2.37887  2.77519  2.98518  4.58477  3.61503
          0.02172  4.23615  4.95849  0.61958  0.77255  0.48576  0.95510
     27   2.73121  4.61718  3.31357  2.78701  2.72408  3.60710  2.88643  3.16711  2.74434  2.33264  3.71211  1.99573  3.99762  3.08419  3.13541  2.85384  2.96421  2.92286  4.79732  3.32933     27 - -
          2.68618  4.42225  2.77519  2.73123  3.46354  2.40513  3.72494  3.29354  2.67741  2.69355  4.24690  2.90347  2.73739  3.18146  2.89801  2.37887  2.77519  2.98518  4.58477  3.61503
          0.02172  4.23615  4.95849  0.61958  0.77255  0.48576  0.95510
     28   3.36613  4.64490  5.08418  4.58059  3.43637  4.72553  5.17057  0.96205  4.41597  1.54821  3.25071  4.79897  4.95435  4.62073  4.55412  4.12482  3.61365  1.88926  5.50342  4.33567     28 - -
          2.68618  4.42225  2.77519  2.73123  3.46354  2.40513  3.72494  3.29354  2.67741  2.69355  4.24690  2.90347  2.73739  3.18146  2.89801  2.37887  2.77519  2.98518  4.58477  3.61503
          0.02172  4.23615  4.95849  0.61958  0.77255  0.48576  0.95510
     29   2.74829  5.05301  3.00947  2.13683  4.35916  3.49749  3.65360  2.94043  1.65334  3.31382  4.11627  2.99544  3.89437  2.41937  2.67806  2.74244  2.96919  3.42067  5.48467  4.15488     29 - -
          2.68618  4.42225  2.77519  2.73123  3.46354  2.40513  3.72494  3.29354  2.67741  2.69355  4.24690  2.90347  2.73739  3.18146  2.89801  2.37887  2.77519  2.98518  4.58477  3.61503
          0.02172  4.23615  4.95849  0.61958  0.77255  0.48576  0.95510
     30   2.36956  5.19745  2.74686  1.59551  4.52210  3.43081  3.68024  3.97718  2.15359  3.48276  4.26865  2.90959  3.87972  2.37144  2.84669  2.73845  3.01265  3.58104  5.63318  4.25104     30 - -
          2.68618  4.42225  2.77519  2.73123  3.46354  2.40513  3.72494  3.29354  2.67741  2.69355  4.24690  2.90347  2.73739  3.18146  2.89801  2.37887  2.77519  2.98518  4.58477  3.61503
          0.02172  4.23615  4.95849  0.61958  0.77255  0.48576  0.95510
     31   2.39927  4.89490  3.02042  2.47096  4.16543  2.78770  3.65707  3.58486  2.16386  2.57712  3.97358  2.56636  3.85805  2.79817  2.47252  2.68090  2.89016  3.24800  5.38460  4.05079     31 - -
          2.68618  4.42225  2.77519  2.73123  3.46354  2.40513  3.72494  3.29354  2.67741  2.69355  4.24690  2.90347  2.73739  3.18146  2.89801  2.37887  2.77519  2.98518  4.58477  3.61503
          0.02172  4.23615  4.95849  0.61958  0.77255  0.48576  0.95510
     32   2.80093  5.07006  2.74056  2.46517  4.53857  1.68132  3.80598  3.99176  2.07393  3.53362  4.35199  2.26157  3.92184  2.95813  2.96263  2.79828  3.08635  3.59046  5.69525  4.34109     32 - -
          2.68600  4.42237  2.77532  2.73135  3.46301  2.40502  3.72507  3.29311  2.67753  2.69367  4.24702  2.90359  2.73752  3.18158  2.89813  2.37855  2.77532  2.98530  4.58489  3.61515
          0.13697  2.11210  4.95849  1.43860  0.27084  0.48576  0.95510
     33   3.55553  4.85312  5.07306  4.57071  2.16574  4.72205  4.71841  2.41906  4.41941  0.74680  3.00081  4.72757  4.90060  4.45247  4.48140  4.10610  3.77679  2.60167  4.89293  3.52083     39 - -
          2.68618  4.42225  2.77519  2.73123  3.46354  2.40513  3.72494  3.29354  2.67741  2.69355  4.24690  2.90347  2.73739  3.18146  2.89801  2.37887  2.77519  2.98518  4.58477  3.61503
          0.02172  4.23615  4.95849  0.61958  0.77255  0.48576  0.95510
     34   3.46669  4.74629  5.15510  4.62337  3.25737  4.78848  5.14618  1.52432  4.45755  0.90318  3.04920  4.85589  4.95781  4.57076  4.55356  4.17525  3.69763  2.15652  5.38278  4.29276     40 - -
          2.68618  4.42225  2.77519  2.73123  3.46354  2.40513  3.72494  3.29354  2.67741  2.69355  4.24690  2.90347  2.73739  3.18146  2.89801  2.37887  2.77519  2.98518  4.58477  3.61503
          0.02172  4.23615  4.95849  0.61958  0.77255  0.48576  0.95510
     35   2.71467  5.02625  2.84098  1.68071  4.30541  3.43660  3.67918  3.74203  2.43948  2.72627  4.10569  2.94155  3.86781  2.40975  2.89059  2.36855  2.95149  3.38555  5.50092  4.13862     41 - -
          2.68618  4.42225  2.77519  2.73123  3.46354  2.40513  3.72494  3.29354  2.67741  2.69355  4.24690  2.90347  2.73739  3.18146  2.89801  2.37887  2.77519  2.98518  4.58477  3.61503
          0.02172  4.23615  4.95849  0.61958  0.77255  0.48576  0.95510
     36   2.80379  5.31388  2.23914  2.00309  4.63948  3.39686  3.69520  4.12356  2.09106  3.60224  4.37704  2.85869  3.87389  1.81876  2.96019  2.74224  3.04645  3.69758  5.73745  4.31535     42 - -
          2.68618  4.42225  2.77519  2.73123  3.46354  2.40513  3.72494  3.29354  2.67741  2.69355  4.24690  2.90347  2.73739  3.18146  2.89801  2.37887  2.77519  2.98518  4.58477  3.61503
          0.02172  4.23615  4.95849  0.61958  0.77255  0.48576  0.95510
     37   3.42837  5.56370  0.51091  2.64098  5.00079  3.53016  4.31269  4.68221  3.47435  4.22974  5.23108  3.21025  4.20920  3.56277  4.02876  3.35967  3.77960  4.28695  6.09218  4.83308     43 - -
          2.68618  4.42225  2.77519  2.73123  3.46354  2.40513  3.72494  3.29354  2.67741  2.69355  4.24690  2.90347  2.73739  3.18146  2.89801  2.37887  2.77519  2.98518  4.58477  3.61503
          0.02172  4.23615  4.95849  0.61958  0.77255  0.48576  0.95510
     38   2.91418  5.30818  2.86194  1.84105  4.68131  3.51863  3.69471  4.11285  1.46864  3.57237  4.37754  2.99203  3.95905  2.41295  2.60407  2.86594  3.13178  3.72270  5.66989  4.34206     44 - -
          2.68618  4.42225  2.77519  2.73123  3.46354  2.40513  3.72494  3.29354  2.67741  2.69355  4.24690  2.90347  2.73739  3.18146  2.89801  2.37887  2.77519  2.98518  4.58477  3.61503
          0.02172  4.23615  4.95849  0.61958  0.77255  0.48576  0.95510
     39   2.25686  4.68489  3.14634  2.58595  3.88851  3.50159  3.09883  3.27948  2.24897  2.52775  3.76898  3.07851  3.88903  2.54072  2.93579  2.72236  2.87100  2.52841  5.20959  3.91433     45 - -
          2.68618  4.42225  2.77519  2.73123  3.46354  2.40513  3.72494  3.29354  2.67741  2.69355  4.24690  2.90347  2.73739  3.18146  2.89801  2.37887  2.77519  2.98518  4.58477  3.61503
          0.02172  4.23615  4.95849  0.61958  0.77255  0.48576  0.95510
     40   2.96164  4.80065  3.69752  3.07469  3.93376  3.75723  3.90287  2.30153  2.40663  2.81799  3.86395  3.45421  4.15908  3.12009  1.26333  3.10580  3.19095  2.94450  5.29585  4.05382     46 - -
          2.68618  4.42225  2.77519  2.73123  3.46354  2.40513  3.72494  3.29354  2.67741  2.69355  4.24690  2.90347  2.73739  3.18146  2.89801  2.37887  2.77519  2.98518  4.58477  3.61503
          0.02172  4.23615  4.95849  0.61958  0.77255  0.48576  0.95510
     41   1.64378  4.61023  3.20680  2.72805  3.70789  3.50941  3.79747  3.21909  2.67291  2.87832  3.76513  3.18301  3.94716  2.52320  3.05400  2.79622  2.93259  2.95342  5.11213  2.73283     47 - -
          2.68618  4.42225  2.77519  2.73123  3.46354  2.40513  3.72494  3.29354  2.67741  2.69355  4.24690  2.90347  2.73739  3.18146  2.89801  2.37887  2.77519  2.98518  4.58477  3.61503
          0.02172  4.23615  4.95849  0.61958  0.77255  0.48576  0.95510
     42   2.24713  5.31160  1.92445  1.77363  4.62579  3.37774  3.71336  4.11102  2.18823  3.60561  4.38528  2.84271  3.87121  2.83929  3.06397  2.74287  3.05443  3.68880  5.75724  4.32206     48 - -
          2.68618  4.42225  2.77519  2.73123  3.46354  2.40513  3.72494  3.29354  2.67741  2.69355  4.24690  2.90347  2.73739  3.18146  2.89801  2.37887  2.77519  2.98518  4.58477  3.61503
          0.02172  4.23615  4.95849  0.61958  0.77255  0.48576  0.95510
     43   2.67057  5.02930  2.47625  2.37388  4.32082  3.41750  3.64978  3.76894  2.15638  2.64357  4.09943  2.46130  3.83668  2.77525  2.90198  2.15495  2.90685  3.39395  5.50331  4.12674     49 - -
          2.68618  4.42225  2.77519  2.73123  3.46354  2.40513  3.72494  3.29354  2.67741  2.69355  4.24690  2.90347  2.73739  3.18146  2.89801  2.37887  2.77519  2.98518  4.58477  3.61503
          0.02172  4.23615  4.95849  0.61958  0.77255  0.48576  0.95510
     44   2.68092  4.23959  3.87510  3.31566  3.17518  3.71727  3.96458  2.63362  3.21217  2.00995  3.34025  3.60248  4.10125  3.48320  3.46632  2.49999  2.92078  2.08911  4.71306  2.12904     50 - -
          2.68618  4.42225  2.77519  2.73123  3.46354  2.40513  3.72494  3.29354  2.67741  2.69355  4.24690  2.90347  2.73739  3.18146  2.89801  2.37887  2.77519  2.98518  4.58477  3.61503
          0.02172  4.23615  4.95849  0.61958  0.77255  0.48576  0.95510
     45   2.69727  5.10785  2.86864  2.05246  4.43125  3.43270  3.63608  3.88621  1.93881  3.39671  4.16909  2.91618  3.84515  2.41929  2.79958  2.29281  2.50893  3.48971  5.55080  4.17411     51 - -
          2.68618  4.42225  2.77519  2.73123  3.46354  2.40513  3.72494  3.29354  2.67741  2.69355  4.24690  2.90347  2.73739  3.18146  2.89801  2.37887  2.77519  2.98518  4.58477  3.61503
          0.02172  4.23615  4.95849  0.61958  0.77255  0.48576  0.95510
     46   2.75958  5.09156  3.03992  1.96276  4.40992  3.50777  3.64167  3.84501  1.84688  3.35756  4.15109  2.99896  3.89745  2.76315  2.19793  2.74627  2.97675  3.47598  5.49980  2.99950     52 - -
          2.68618  4.42225  2.77519  2.73123  3.46354  2.40513  3.72494  3.29354  2.67741  2.69355  4.24690  2.90347  2.73739  3.18146  2.89801  2.37887  2.77519  2.98518  4.58477  3.61503
          0.02172  4.23615  4.95849  0.61958  0.77255  0.48576  0.95510
     47   2.39840  4.33994  4.45560  3.88682  3.32634  4.10130  4.46426  2.19006  3.76639  1.50362  2.58645  4.10739  4.43259  3.97814  3.94461  3.41487  3.16351  1.61315  5.06375  3.90320     53 - -
          2.68618  4.42225  2.77519  2.73123  3.46354  2.40513  3.72494  3.29354  2.67741  2.69355  4.24690  2.90347  2.73739  3.18146  2.89801  2.37887  2.77519  2.98518  4.58477  3.61503
          0.02172  4.23615  4.95849  0.61958  0.77255  0.48576  0.95510
     48   3.35049  5.29198  3.54840  3.12089  4.76402  3.78103  4.02136  4.22138  0.62866  3.71378  4.67041  3.52313  4.26774  3.20272  2.57683  3.37745  3.58354  3.91415  5.67852  4.55266     54 - -
          2.68618  4.42225  2.77519  2.73123  3.46354  2.40513  3.72494  3.29354  2.67741  2.69355  4.24690  2.90347  2.73739  3.18146  2.89801  2.37887  2.77519  2.98518  4.58477  3.61503
          0.02172  4.23615  4.95849  0.61958  0.77255  0.48576  0.95510
     49   2.78058  5.16780  2.90423  2.43566  4.51878  3.47522  3.65991  3.96266  1.65249  3.45534  4.24145  2.47903  2.78958  2.37732  2.68679  2.75127  3.00662  3.57049  5.58599  4.23614     55 - -
          2.68618  4.42225  2.77519  2.73123  3.46354  2.40513  3.72494  3.29354  2.67741  2.69355  4.24690  2.90347  2.73739  3.18146  2.89801  2.37887  2.77519  2.98518  4.58477  3.61503
          0.02172  4.23615  4.95849  0.61958  0.77255  0.48576  0.95510
     50   2.74591  4.35055  3.76738  2.55669  3.54083  3.78912  4.10658  1.69602  3.16279  2.47424  3.47021  3.59686  4.17005  3.46976  3.48233  3.06794  2.52268  1.86945  5.07943  3.85394     56 - -
          2.68618  4.42225  2.77519  2.73123  3.46354  2.40513  3.72494  3.29354  2.67741  2.69355  4.24690  2.90347  2.73739  3.18146  2.89801  2.37887  2.77519  2.98518  4.58477  3.61503
          0.02172  4.23615  4.95849  0.61958  0.77255  0.48576  0.95510
     51   3.29335  4.60099  4.98586  4.45975  3.40548  4.60871  5.04387  0.98119  4.29900  1.83306  2.43576  4.67555  4.85752  4.49663  4.43881  3.98494  3.53891  1.94380  5.42814  4.29113     57 - -
          2.68618  4.42225  2.77519  2.73123  3.46354  2.40513  3.72494  3.29354  2.67741  2.69355  4.24690  2.90347  2.73739  3.18146  2.89801  2.37887  2.77519  2.98518  4.58477  3.61503
          0.02172  4.23615  4.95849  0.61958  0.77255  0.48576  0.95510
     52   3.42837  5.56370  0.51091  2.64098  5.00079  3.53016  4.31269  4.68221  3.47435  4.22974  5.23108  3.21025  4.20920  3.56277  4.02876  3.35967  3.77960  4.28695  6.09218  4.83308     58 - -
          2.68618  4.42225  2.77519  2.73123  3.46354  2.40513  3.72494  3.29354  2.67741  2.69355  4.24690  2.90347  2.73739  3.18146  2.89801  2.37887  2.77519  2.98518  4.58477  3.61503
          0.02172  4.23615  4.95849  0.61958  0.77255  0.48576  0.95510
     53   2.86937  5.39309  2.12886  1.70626  4.71395  3.38894  3.73709  4.20236  1.64213  3.68074  4.46982  2.84895  3.89935  2.86661  3.04158  2.79539  3.11932  3.77597  5.81677  4.38192     59 - -
          2.68618  4.42225  2.77519  2.73123  3.46354  2.40513  3.72494  3.29354  2.67741  2.69355  4.24690  2.90347  2.73739  3.18146  2.89801  2.37887  2.77519  2.98518  4.58477  3.61503
          0.02172  4.23615  4.95849  0.61958  0.77255  0.48576  0.95510
     54   2.69750  4.49384  3.40872  2.87226  2.74481  2.70542  3.78080  3.02570  2.34371  2.70082  3.60300  3.29339  4.00211  3.14444  3.17049  2.86659  2.93156  2.79104  4.80551  2.13054     60 - -
          2.68618  4.42225  2.77519  2.73123  3.46354  2.40513  3.72494  3.29354  2.67741  2.69355  4.24690  2.90347  2.73739  3.18146  2.89801  2.37887  2.77519  2.98518  4.58477  3.61503
          0.02172  4.23615  4.95849  0.61958  0.77255  0.48576  0.95510
     55   2.89803  4.56064  3.71661  3.19387  2.83048  3.81431  1.74297  2.30800  3.05443  2.66089  3.65141  3.52586  4.18924  3.39105  3.35236  3.09349  3.12837  2.83911  4.41837  2.32613     61 - -
          2.68618  4.42225  2.77519  2.73123  3.46354  2.40513  3.72494  3.29354  2.67741  2.69355  4.24690  2.90347  2.73739  3.18146  2.89801  2.37887  2.77519  2.98518  4.58477  3.61503
          0.02172  4.23615  4.95849  0.61958  0.77255  0.48576  0.95510
     56   3.14771  5.34506  3.53372  2.84465  4.82963  3.77144  3.68465  4.16786  1.13768  3.56775  4.41616  3.26234  4.12279  2.28197  1.84900  3.12046  3.30391  3.82791  5.58722  4.41346     62 - -
          2.68618  4.42225  2.77519  2.73123  3.46354  2.40513  3.72494  3.29354  2.67741  2.69355  4.24690  2.90347  2.73739  3.18146  2.89801  2.37887  2.77519  2.98518  4.58477  3.61503
          0.02172  4.23615  4.95849  0.61958  0.77255  0.48576  0.95510
     57   2.37532  4.55867  2.61139  2.34571  3.01895  3.51856  3.74678  2.60006  2.64625  2.78455  3.64878  3.13648  3.90619  2.97569  3.06662  2.74466  2.85432  2.84803  5.10284  3.09601     63 - -
          2.68618  4.42225  2.77519  2.73123  3.46354  2.40513  3.72494  3.29354  2.67741  2.69355  4.24690  2.90347  2.73739  3.18146  2.89801  2.37887  2.77519  2.98518  4.58477  3.61503
          0.02172  4.23615  4.95849  0.61958  0.77255  0.48576  0.95510
     58   3.23692  4.57550  4.67550  4.19794  1.27637  4.26655  3.89024  2.06390  4.04055  2.26447  3.47050  4.15651  4.57911  4.11050  4.10974  3.59441  3.46269  2.70732  4.12529  2.02057     64 - -
          2.68618  4.42225  2.77519  2.73123  3.46354  2.40513  3.72494  3.29354  2.67741  2.69355  4.24690  2.90347  2.73739  3.18146  2.89801  2.37887  2.77519  2.98518  4.58477  3.61503
          0.02172  4.23615  4.95849  0.61958  0.77255  0.48576  0.95510
     59   2.18054  4.42519  4.45298  4.01682  3.69719  4.03465  4.77097  1.03667  3.90296  2.34801  3.56208  4.20465  4.51543  4.20325  4.11727  3.44072  3.26409  1.89529  5.48888  4.27594     65 - -
          2.68618  4.42225  2.77519  2.73123  3.46354  2.40513  3.72494  3.29354  2.67741  2.69355  4.24690  2.90347  2.73739  3.18146  2.89801  2.37887  2.77519  2.98518  4.58477  3.61503
          0.02172  4.23615  4.95849  0.61958  0.77255  0.48576  0.95510
     60   2.84439  5.35938  1.89341  1.56041  4.67631  3.38454  3.72958  4.16612  2.55126  3.65122  4.43705  2.84761  3.88895  2.85810  2.35378  2.77552  3.09463  3.74154  5.79266  4.35755     66 - -
          2.68618  4.42225  2.77519  2.73123  3.46354  2.40513  3.72494  3.29354  2.67741  2.69355  4.24690  2.90347  2.73739  3.18146  2.89801  2.37887  2.77519  2.98518  4.58477  3.61503
          0.02172  4.23615  4.95849  0.61958  0.77255  0.48576  0.95510
     61   2.72679  5.17611  2.26664  1.82987  4.48720  3.40688  3.66061  3.95247  1.95284  2.83933  4.23565  2.88057  3.84850  2.77889  2.91099  2.68800  2.96427  3.54820  5.61894  4.21744     67 - -
          2.68618  4.42225  2.77519  2.73123  3.46354  2.40513  3.72494  3.29354  2.67741  2.69355  4.24690  2.90347  2.73739  3.18146  2.89801  2.37887  2.77519  2.98518  4.58477  3.61503
          0.02172  4.23615  4.95849  0.61958  0.77255  0.48576  0.95510
     62   2.15392  4.34179  3.55479  3.04265  3.77957  3.38013  4.01522  2.46288  2.99962  2.82835  3.72010  3.37321  3.92322  3.31105  3.35119  1.99704  1.88337  2.75343  5.20654  3.97232     68 - -
          2.68618  4.42225  2.77519  2.73123  3.46354  2.40513  3.72494  3.29354  2.67741  2.69355  4.24690  2.90347  2.73739  3.18146  2.89801  2.37887  2.77519  2.98518  4.58477  3.61503
          0.02172  4.23615  4.95849  0.61958  0.77255  0.48576  0.95510
     63   3.59153  4.95468  4.77351  4.43021  3.31802  4.44051  4.97438  2.55561  4.19576  0.52887  3.25378  4.67156  4.82284  4.47417  4.30594  4.07854  3.87428  2.68452  5.31257  4.11489     69 - -
          2.68618  4.42225  2.77519  2.73123  3.46354  2.40513  3.72494  3.29354  2.67741  2.69355  4.24690  2.90347  2.73739  3.18146  2.89801  2.37887  2.77519  2.98518  4.58477  3.61503
          0.02172  4.23615  4.95849  0.61958  0.77255  0.48576  0.95510
     64   2.71750  4.81983  3.05249  2.70528  4.41757  3.37688  3.89372  3.85524  1.99741  3.44779  4.28994  3.14823  3.93814  3.06896  2.90666  1.26165  3.04687  3.45504  5.61329  4.31491     70 - -
          2.68618  4.42225  2.77519  2.73123  3.46354  2.40513  3.72494  3.29354  2.67741  2.69355  4.24690  2.90347  2.73739  3.18146  2.89801  2.37887  2.77519  2.98518  4.58477  3.61503
          0.02172  4.23615  4.95849  0.61958  0.77255  0.48576  0.95510
     65   2.58311  4.71527  2.88256  2.63853  4.54538  2.42474  3.98959  4.02066  2.87876  3.60517  4.40995  1.66037  3.85994  3.16796  3.32638  1.75883  2.97206  3.52064  5.78668  4.44866     71 - -
          2.68618  4.42225  2.77519  2.73123  3.46354  2.40513  3.72494  3.29354  2.67741  2.69355  4.24690  2.90347  2.73739  3.18146  2.89801  2.37887  2.77519  2.98518  4.58477  3.61503
          0.02172  4.23615  4.95849  0.61958  0.77255  0.48576  0.95510
     66   2.30131  2.79867  4.35435  3.78509  2.24573  3.79342  4.22617  2.33283  3.64478  2.26484  3.26386  3.90567  4.20132  3.84227  3.77857  3.11819  2.94022  1.69099  4.83358  3.63359     72 - -
          2.68620  4.42227  2.77521  2.73125  3.46355  2.40514  3.72496  3.29356  2.67742  2.69357  4.24691  2.90348  2.73741  3.18148  2.89802  2.37888  2.77492  2.98520  4.58479  3.61505
          0.12182  2.22870  4.95849  0.33519  1.25598  0.48576  0.95510
     67   2.65931  3.45394  2.47237  1.90490  4.34947  3.41126  3.63796  3.80325  2.17365  3.33807  4.11331  2.90280  3.82655  2.75750  2.89213  2.28955  2.89534  3.41674  5.51685  4.13326     74 - -
          2.68618  4.42225  2.77519  2.73123  3.46354  2.40513  3.72494  3.29354  2.67741  2.69355  4.24690  2.90347  2.73739  3.18146  2.89801  2.37887  2.77519  2.98518  4.58477  3.61503
          0.02172  4.23615  4.95849  0.61958  0.77255  0.48576  0.95510
     68   3.46103  4.73980  5.15537  4.62391  3.26426  4.78639  5.14774  1.48855  4.45932  0.92630  3.05612  4.85479  4.95743  4.57413  4.55599  4.17304  3.69243  2.14233  5.38715  4.29559     75 - -
          2.68618  4.42225  2.77519  2.73123  3.46354  2.40513  3.72494  3.29354  2.67741  2.69355  4.24690  2.90347  2.73739  3.18146  2.89801  2.37887  2.77519  2.98518  4.58477  3.61503
          0.02172  4.23615  4.95849  0.61958  0.77255  0.48576  0.95510
     69   2.69351  5.03081  2.36085  2.38611  4.39632  3.38545  3.70673  3.84559  2.23641  3.39460  4.18494  2.92191  3.85238  2.83998  2.98583  1.73508  2.51224  3.45504  5.58228  4.20265     76 - -
          2.68618  4.42225  2.77519  2.73123  3.46354  2.40513  3.72494  3.29354  2.67741  2.69355  4.24690  2.90347  2.73739  3.18146  2.89801  2.37887  2.77519  2.98518  4.58477  3.61503
          0.02172  4.23615  4.95849  0.61958  0.77255  0.48576  0.95510
     70   2.69116  4.66876  3.18476  2.32503  2.33474  3.54902  2.97989  3.24969  2.65222  2.88794  3.76031  2.56725  3.94114  2.98747  3.07406  2.78432  2.92278  2.98228  4.94480  2.94055     77 - -
          2.68626  4.42233  2.77505  2.73110  3.46362  2.40521  3.72503  3.29362  2.67729  2.69342  4.24698  2.90355  2.73748  3.18121  2.89809  2.37880  2.77528  2.98527  4.58485  3.61511
          0.19708  2.43243  2.39635  1.34300  0.30254  0.48576  0.95510
     71   2.88370  5.38558  1.49413  1.79065  4.69836  3.31592  3.76899  4.17669  2.69750  3.69748  4.51449  2.78869  3.87975  2.91785  3.25100  2.80424  2.43567  3.76282  5.87021  4.40836     84 - -
          2.68618  4.42225  2.77519  2.73123  3.46354  2.40513  3.72494  3.29354  2.67741  2.69355  4.24690  2.90347  2.73739  3.18146  2.89801  2.37887  2.77519  2.98518  4.58477  3.61503
          0.02374  4.14838  4.87072  0.61958  0.77255  0.59047  0.80759
     72   2.70614  4.57712  3.32136  2.80807  3.76664  3.54720  3.80316  3.10371  2.08477  1.75152  3.70570  3.23667  3.97081  3.04517  2.86001  2.45054  2.95157  2.86485  5.14210  3.88245     85 - -
          2.68618  4.42225  2.77519  2.73123  3.46354  2.40513  3.72494  3.29354  2.67741  2.69355  4.24690  2.90347  2.73739  3.18146  2.89801  2.37887  2.77519  2.98518  4.58477  3.61503
          0.02374  4.14838  4.87072  0.61958  0.77255  0.42545  1.05980
     73   3.59153  4.95468  4.77351  4.43021  3.31802  4.44051  4.97438  2.55561  4.19576  0.52887  3.25378  4.67156  4.82284  4.47417  4.30594  4.07854  3.87428  2.68452  5.31257  4.11489     86 - -
          2.68618  4.42225  2.77519  2.73123  3.46354  2.40513  3.72494  3.29354  2.67741  2.69355  4.24690  2.90347  2.73739  3.18146  2.89801  2.37887  2.77519  2.98518  4.58477  3.61503
          0.02172  4.23615  4.95849  0.61958  0.77255  0.48576  0.95510
     74   2.65021  4.84599  3.01947  2.05968  3.14011  3.46604  3.66312  3.50148  2.15316  3.09955  3.91756  2.99538  3.85971  2.47264  2.89222  2.68242  2.88032  3.18038  5.31778  2.95865     87 - -
          2.68618  4.42225  2.77519  2.73123  3.46354  2.40513  3.72494  3.29354  2.67741  2.69355  4.24690  2.90347  2.73739  3.18146  2.89801  2.37887  2.77519  2.98518  4.58477  3.61503
          0.02172  4.23615  4.95849  0.61958  0.77255  0.48576  0.95510
     75   2.77895  5.22314  2.65584  1.60368  4.54213  3.40157  3.69784  4.01012  2.48106  3.51875  4.30347  2.42611  3.87247  2.32383  2.96052  2.73408  2.53773  3.60616  5.67617  4.27156     88 - -
          2.68618  4.42225  2.77519  2.73123  3.46354  2.40513  3.72494  3.29354  2.67741  2.69355  4.24690  2.90347  2.73739  3.18146  2.89801  2.37887  2.77519  2.98518  4.58477  3.61503
          0.02172  4.23615  4.95849  0.61958  0.77255  0.48576  0.95510
     76   3.26851  4.80173  4.06965  3.60024  2.36159  4.10738  2.37431  3.33373  3.41875  2.19408  3.91406  3.78089  4.46023  3.69791  3.65227  3.41523  3.49257  3.16547  4.00418  1.21438     89 - -
          2.68618  4.42225  2.77519  2.73123  3.46354  2.40513  3.72494  3.29354  2.67741  2.69355  4.24690  2.90347  2.73739  3.18146  2.89801  2.37887  2.77519  2.98518  4.58477  3.61503
          0.02172  4.23615  4.95849  0.61958  0.77255  0.48576  0.95510
     77   2.76629  4.22971  4.21502  3.63897  2.05267  3.86961  4.13459  2.49742  3.51334  1.68400  2.56520  3.84710  4.22222  3.72239  3.68920  2.58656  2.99966  2.38465  4.73829  3.49111     90 - -
          2.68618  4.42225  2.77519  2.73123  3.46354  2.40513  3.72494  3.29354  2.67741  2.69355  4.24690  2.90347  2.73739  3.18146  2.89801  2.37887  2.77519  2.98518  4.58477  3.61503
          0.02172  4.23615  4.95849  0.61958  0.77255  0.48576  0.95510
     78   2.65781  4.96212  2.19786  2.16552  4.22621  3.42850  3.65393  3.65764  2.44306  2.61422  3.25658  2.53112  3.83964  2.78797  2.92063  2.66038  2.89213  3.30544  5.44402  4.08023     91 - -
          2.68618  4.42225  2.77519  2.73123  3.46354  2.40513  3.72494  3.29354  2.67741  2.69355  4.24690  2.90347  2.73739  3.18146  2.89801  2.37887  2.77519  2.98518  4.58477  3.61503
          0.02172  4.23615  4.95849  0.61958  0.77255  0.48576  0.95510
     79   2.61732  2.98483  4.04223  3.46165  3.21028  3.70486  4.02367  2.52659  3.34393  1.84779  3.22924  3.68218  4.08496  3.57580  3.53963  2.42679  2.85567  2.07551  4.72620  2.93592     92 - -
          2.68618  4.42225  2.77519  2.73123  3.46354  2.40513  3.72494  3.29354  2.67741  2.69355  4.24690  2.90347  2.73739  3.18146  2.89801  2.37887  2.77519  2.98518  4.58477  3.61503
          0.02172  4.23615  4.95849  0.61958  0.77255  0.48576  0.95510
     80   2.69513  4.37999  3.65999  3.17990  3.20310  2.56588  3.92643  2.90527  3.11229  2.63604  3.58399  3.49677  4.06989  3.41754  3.41080  2.93258  2.97563  2.23288  4.74189  1.69621     93 - -
          2.68618  4.42225  2.77519  2.73123  3.46354  2.40513  3.72494  3.29354  2.67741  2.69355  4.24690  2.90347  2.73739  3.18146  2.89801  2.37887  2.77519  2.98518  4.58477  3.61503
          0.02172  4.23615  4.95849  0.61958  0.77255  0.48576  0.95510
     81   2.67797  5.04263  2.34605  2.36218  3.22325  3.41140  3.65614  3.78111  2.44780  3.32712  4.11259  2.19415  3.83804  2.41314  2.93601  2.39093  2.91590  3.40548  5.51107  4.12567     94 - -
          2.68618  4.42225  2.77519  2.73123  3.46354  2.40513  3.72494  3.29354  2.67741  2.69355  4.24690  2.90347  2.73739  3.18146  2.89801  2.37887  2.77519  2.98518  4.58477  3.61503
          0.15176  4.23615  2.06875  0.61958  0.77255  0.48576  0.95510
     82   2.65526  4.90892  2.94782  2.10868  4.18670  3.43081  3.62809  3.60327  1.89899  3.17789  3.18128  2.94905  3.83470  2.76705  2.76950  2.31701  2.88528  3.26270  5.38704  4.05137     95 - -
          2.68618  4.42225  2.77519  2.73123  3.46354  2.40513  3.72494  3.29354  2.67741  2.69355  4.24690  2.90347  2.73739  3.18146  2.89801  2.37887  2.77519  2.98518  4.58477  3.61503
          0.02470  4.10908  4.83143  0.61958  0.77255  0.63137  0.75899
     83   2.65000  4.55904  3.24129  2.74207  3.78278  3.48386  3.78343  3.13515  2.25656  2.00413  3.71996  3.18117  3.92309  3.01764  2.91054  2.04056  2.90674  2.87867  5.15229  3.88086     96 - -
          2.68597  4.42228  2.77523  2.73126  3.46357  2.40516  3.72498  3.29357  2.67744  2.69358  4.24693  2.90350  2.73715  3.18150  2.89804  2.37890  2.77523  2.98522  4.58480  3.61506
          0.25572  1.52479  4.83143  0.23782  1.55281  0.63137  0.75899
     84   2.76829  5.11071  2.96645  2.14634  4.46543  3.47511  3.61608  3.88983  1.69502  3.38456  4.18121  2.96574  3.87891  2.73698  2.25101  2.31766  2.98538  3.51359  5.51182  4.19101     98 - -
          2.68618  4.42225  2.77519  2.73123  3.46354  2.40513  3.72494  3.29354  2.67741  2.69355  4.24690  2.90347  2.73739  3.18146  2.89801  2.37887  2.77519  2.98518  4.58477  3.61503
          0.02470  4.10908  4.83143  0.61958  0.77255  0.63137  0.75899
     85   2.21420  4.58712  3.20569  2.66102  3.85021  3.47171  3.74738  2.66988  1.96660  2.85953  3.73577  3.12534  3.89058  2.95217  2.93400  2.72822  2.45989  2.84755  5.19672  3.91998     99 - -
          2.68618  4.42225  2.77519  2.73123  3.46354  2.40513  3.72494  3.29354  2.67741  2.69355  4.24690  2.90347  2.73739  3.18146  2.89801  2.37887  2.77519  2.98518  4.58477  3.61503
          0.02470  4.10908  4.83143  0.61958  0.77255  0.63137  0.75899
     86   2.63639  4.95146  2.42714  2.14174  3.05575  3.38814  3.62526  3.65868  2.16650  3.22466  4.02054  2.88994  3.80813  2.75980  2.89782  2.31451  2.87227  3.30173  5.43074  4.06235    100 - -
          2.68618  4.42225  2.77519  2.73123  3.46354  2.40513  3.72494  3.29354  2.67741  2.69355  4.24690  2.90347  2.73739  3.18146  2.89801  2.37887  2.77519  2.98518  4.58477  3.61503
          0.02470  4.10908  4.83143  0.61958  0.77255  0.63137  0.75899
     87   2.80701  5.27051  2.13466  2.26962  4.59631  3.35225  3.68744  4.07526  1.61814  3.57116  4.36789  2.30890  3.85496  2.82050  2.93936  2.74735  3.05683  3.66473  5.71226  4.29918    101 - -
          2.68618  4.42225  2.77519  2.73123  3.46354  2.40513  3.72494  3.29354  2.67741  2.69355  4.24690  2.90347  2.73739  3.18146  2.89801  2.37887  2.77519  2.98518  4.58477  3.61503
          0.13953  4.10908  2.17324  0.61958  0.77255  0.63137  0.75899
     88   2.70432  5.14483  2.17619  1.96463  4.45171  3.31674  3.62454  3.91500  2.03608  3.43339  4.22219  2.79277  3.79339  2.75374  2.91713  2.65886  2.50747  3.51679  5.59974  4.19203    102 - -
          2.68618  4.42225  2.77519  2.73123  3.46354  2.40513  3.72494  3.29354  2.67741  2.69355  4.24690  2.90347  2.73739  3.18146  2.89801  2.37887  2.77519  2.98518  4.58477  3.61503
          0.02766  3.99722  4.71957  0.61958  0.77255  0.73198  0.65576
     89   2.87488  5.42958  1.54721  1.83721  4.71374  3.24891  3.71395  4.22132  2.65122  3.71219  4.53564  2.70533  3.82752  2.27872  3.20654  2.77536  3.14546  3.79840  5.86913  4.38972    103 - -
          2.68626  4.42063  2.77528  2.73132  3.46311  2.40521  3.72503  3.29363  2.67726  2.69338  4.24698  2.90324  2.73748  3.18155  2.89809  2.37895  2.77528  2.98527  4.58485  3.61512
          0.48181  0.98506  4.71957  0.51437  0.91100  0.35781  1.20132
     90   3.13529  5.32309  3.28600  2.78003  4.75285  3.70503  3.73508  4.14055  1.01331  3.57208  4.43960  3.22253  4.11288  2.29299  2.30010  3.11093  3.31952  3.80469  5.61522  4.40580    106 - -
          2.68618  4.42225  2.77519  2.73123  3.46354  2.40513  3.72494  3.29354  2.67741  2.69355  4.24690  2.90347  2.73739  3.18146  2.89801  2.37887  2.77519  2.98518  4.58477  3.61503
          0.02172  4.23615  4.95849  0.61958  0.77255  0.48576  0.95510
     91   2.79501  5.23502  2.02515  2.33177  4.58373  3.39359  3.71906  4.05695  1.62289  3.56259  4.35005  2.88420  3.88150  2.84788  2.98035  2.25567  3.04733  3.64415  5.71241  4.30505    107 - -
          2.68618  4.42225  2.77519  2.73123  3.46354  2.40513  3.72494  3.29354  2.67741  2.69355  4.24690  2.90347  2.73739  3.18146  2.89801  2.37887  2.77519  2.98518  4.58477  3.61503
          0.02172  4.23615  4.95849  0.61958  0.77255  0.48576  0.95510
     92   1.90858  5.18651  1.65554  2.33534  4.54700  3.37148  3.76897  3.99571  2.27352  3.54651  4.35378  2.88806  3.89172  2.91249  3.12378  2.76883  3.07237  3.59942  5.73147  4.32309    108 - -
          2.68618  4.42225  2.77519  2.73123  3.46354  2.40513  3.72494  3.29354  2.67741  2.69355  4.24690  2.90347  2.73739  3.18146  2.89801  2.37887  2.77519  2.98518  4.58477  3.61503
          0.02172  4.23615  4.95849  0.61958  0.77255  0.48576  0.95510
     93   2.76645  4.33685  3.84634  2.56842  2.19629  3.78043  3.88918  2.75338  3.21589  1.84834  3.38910  3.59802  4.14641  3.47586  3.48657  3.05476  2.99687  2.57958  4.55762  2.42641    109 - -
          2.68618  4.42225  2.77519  2.73123  3.46354  2.40513  3.72494  3.29354  2.67741  2.69355  4.24690  2.90347  2.73739  3.18146  2.89801  2.37887  2.77519  2.98518  4.58477  3.61503
          0.02172  4.23615  4.95849  0.61958  0.77255  0.48576  0.95510
     94   2.02347  5.12278  2.79991  1.82037  4.46214  3.43911  3.69994  3.89143  1.88396  3.42894  4.22941  2.94473  3.89198  2.83119  2.83894  2.75177  3.01400  3.51360  5.59808  4.23598    110 - -
          2.68618  4.42225  2.77519  2.73123  3.46354  2.40513  3.72494  3.29354  2.67741  2.69355  4.24690  2.90347  2.73739  3.18146  2.89801  2.37887  2.77519  2.98518  4.58477  3.61503
          0.02172  4.23615  4.95849  0.61958  0.77255  0.48576  0.95510
     95   2.85213  5.21104  2.83479  2.05529  4.57800  3.48026  3.70591  4.01171  1.41571  3.51024  4.31540  2.97739  3.93277  2.83495  2.70547  2.35675  3.08454  3.62712  5.64029  4.29918    111 - -
          2.68618  4.42225  2.77519  2.73123  3.46354  2.40513  3.72494  3.29354  2.67741  2.69355  4.24690  2.90347  2.73739  3.18146  2.89801  2.37887  2.77519  2.98518  4.58477  3.61503
          0.02172  4.23615  4.95849  0.61958  0.77255  0.48576  0.95510
     96   2.33508  4.49291  3.41919  2.07021  3.70544  3.64287  3.93425  2.36569  2.86608  2.66174  3.61308  3.33658  4.04132  3.19656  3.25421  2.90255  2.94442  1.90174  5.16938  3.91075    112 - -
          2.68618  4.42225  2.77519  2.73123  3.46354  2.40513  3.72494  3.29354  2.67741  2.69355  4.24690  2.90347  2.73739  3.18146  2.89801  2.37887  2.77519  2.98518  4.58477  3.61503
          0.02172  4.23615  4.95849  0.61958  0.77255  0.48576  0.95510
     97   2.83255  5.14799  2.99157  2.51769  4.52348  3.51356  3.68581  3.95124  1.72319  3.44937  4.25521  3.02423  3.93752  1.86462  2.60381  2.25284  3.05795  3.57534  5.57449  4.25814    113 - -
          2.68618  4.42225  2.77519  2.73123  3.46354  2.40513  3.72494  3.29354  2.67741  2.69355  4.24690  2.90347  2.73739  3.18146  2.89801  2.37887  2.77519  2.98518  4.58477  3.61503
          0.02172  4.23615  4.95849  0.61958  0.77255  0.48576  0.95510
     98   2.84439  5.37807  1.70503  1.88157  4.69164  3.37091  3.73465  4.18705  2.13567  3.67129  4.45508  2.83106  3.88388  2.86384  3.11364  2.30142  3.09794  3.75690  5.81761  4.36893    114 - -
          2.68618  4.42225  2.77519  2.73123  3.46354  2.40513  3.72494  3.29354  2.67741  2.69355  4.24690  2.90347  2.73739  3.18146  2.89801  2.37887  2.77519  2.98518  4.58477  3.61503
          0.02172  4.23615  4.95849  0.61958  0.77255  0.48576  0.95510
     99   2.75483  5.05541  3.04186  2.50161  4.39683  3.49936  3.65902  3.81905  2.01107  3.34439  4.14331  2.28677  3.90082  2.78495  2.20121  2.75015  2.15527  3.45362  5.49991  4.17729    115 - -
          2.68618  4.42225  2.77519  2.73123  3.46354  2.40513  3.72494  3.29354  2.67741  2.69355  4.24690  2.90347  2.73739  3.18146  2.89801  2.37887  2.77519  2.98518  4.58477  3.61503
          0.02172  4.23615  4.95849  0.61958  0.77255  0.48576  0.95510
    100   2.34534  4.40184  4.53857  3.96373  3.25194  4.18239  4.51608  1.93677  3.83831  1.28287  2.46939  4.18621  4.48462  4.02385  3.99917  3.49506  3.23115  2.19735  5.05789  3.92387    116 - -
          2.68618  4.42225  2.77519  2.73123  3.46354  2.40513  3.72494  3.29354  2.67741  2.69355  4.24690  2.90347  2.73739  3.18146  2.89801  2.37887  2.77519  2.98518  4.58477  3.61503
          0.02172  4.23615  4.95849  0.61958  0.77255  0.48576  0.95510
    101   3.04539  5.15119  3.55010  2.84756  4.51140  3.74251  3.69824  3.86068  1.50433  2.50462  4.22413  3.26604  4.09420  2.83763  1.54120  3.06009  3.21880  3.56084  5.47419  4.27556    117 - -
          2.68618  4.42225  2.77519  2.73123  3.46354  2.40513  3.72494  3.29354  2.67741  2.69355  4.24690  2.90347  2.73739  3.18146  2.89801  2.37887  2.77519  2.98518  4.58477  3.61503
          0.02172  4.23615  4.95849  0.61958  0.77255  0.48576  0.95510
    102   3.02487  5.30309  3.26327  2.22244  4.74051  3.66635  3.67874  4.11534  1.25167  3.54513  4.37168  3.15154  4.04644  2.79940  1.93152  2.99304  3.20788  3.75461  5.59858  4.36478    118 - -
          2.68618  4.42225  2.77519  2.73123  3.46354  2.40513  3.72494  3.29354  2.67741  2.69355  4.24690  2.90347  2.73739  3.18146  2.89801  2.37887  2.77519  2.98518  4.58477  3.61503
          0.02172  4.23615  4.95849  0.61958  0.77255  0.48576  0.95510
    103   2.88523  5.36833  2.54146  1.68572  4.68602  3.40167  3.74671  4.16988  2.53716  3.65728  4.45752  2.28565  3.91366  1.80812  3.00618  2.81718  3.13504  3.75712  5.79551  4.37577    119 - -
          2.68618  4.42225  2.77519  2.73123  3.46354  2.40513  3.72494  3.29354  2.67741  2.69355  4.24690  2.90347  2.73739  3.18146  2.89801  2.37887  2.77519  2.98518  4.58477  3.61503
          0.02172  4.23615  4.95849  0.61958  0.77255  0.48576  0.95510
    104   2.93477  4.53373  3.86503  3.36700  3.66489  3.89598  4.20107  1.21361  2.31193  2.48289  3.59399  3.71597  4.30013  3.52522  3.23004  3.25502  3.18390  2.28051  5.24227  4.00933    120 - -
          2.68618  4.42225  2.77519  2.73123  3.46354  2.40513  3.72494  3.29354  2.67741  2.69355  4.24690  2.90347  2.73739  3.18146  2.89801  2.37887  2.77519  2.98518  4.58477  3.61503
          0.02172  4.23615  4.95849  0.61958  0.77255  0.48576  0.95510
    105   2.11750  2.17937  4.11593  3.62343  3.62834  3.37653  4.28484  2.76572  3.51837  2.67743  3.60698  3.69894  3.98788  3.75772  3.72558  2.24298  2.84980  1.71155  5.13097  3.94345    121 - -
          2.68618  4.42225  2.77519  2.73123  3.46354  2.40513  3.72494  3.29354  2.67741  2.69355  4.24690  2.90347  2.73739  3.18146  2.89801  2.37887  2.77519  2.98518  4.58477  3.61503
          0.02172  4.23615  4.95849  0.61958  0.77255  0.48576  0.95510
    106   2.73371  5.17523  2.40892  2.06811  4.49176  3.40580  3.66834  3.95588  1.86854  3.46699  4.24286  2.88313  3.85285  2.78854  2.91879  2.69566  2.14558  3.55245  5.62536  4.22566    122 - -
          2.68618  4.42225  2.77519  2.73123  3.46354  2.40513  3.72494  3.29354  2.67741  2.69355  4.24690  2.90347  2.73739  3.18146  2.89801  2.37887  2.77519  2.98518  4.58477  3.61503
          0.02172  4.23615  4.95849  0.61958  0.77255  0.48576  0.95510
    107   2.64566  4.65658  3.15208  2.62794  3.77461  3.49182  2.58700  3.28023  2.59753  2.92654  3.78131  3.10832  3.90402  2.95418  3.01521  2.09137  2.38131  2.99699  5.14450  3.00067    123 - -
          2.68618  4.42225  2.77519  2.73123  3.46354  2.40513  3.72494  3.29354  2.67741  2.69355  4.24690  2.90347  2.73739  3.18146  2.89801  2.37887  2.77519  2.98518  4.58477  3.61503
          0.02172  4.23615  4.95849  0.61958  0.77255  0.48576  0.95510
    108   3.39466  4.68076  5.14709  4.58244  2.44046  4.68682  4.93625  1.56260  4.44775  1.02757  2.97984  4.75827  4.85722  4.48006  4.49980  4.04036  3.61382  2.29669  5.16409  4.01767    124 - -
          2.68618  4.42225  2.77519  2.73123  3.46354  2.40513  3.72494  3.29354  2.67741  2.69355  4.24690  2.90347  2.73739  3.18146  2.89801  2.37887  2.77519  2.98518  4.58477  3.61503
          0.02172  4.23615  4.95849  0.61958  0.77255  0.48576  0.95510
    109   2.70588  4.88818  3.07921  2.53233  4.15325  3.49994  3.67853  2.72407  1.94029  3.14685  3.97164  3.03617  3.89546  2.11207  2.76139  2.39930  2.93261  3.23377  5.37097  4.05868    125 - -
          2.68618  4.42225  2.77519  2.73123  3.46354  2.40513  3.72494  3.29354  2.67741  2.69355  4.24690  2.90347  2.73739  3.18146  2.89801  2.37887  2.77519  2.98518  4.58477  3.61503
          0.02172  4.23615  4.95849  0.61958  0.77255  0.48576  0.95510
    110   2.68671  5.13705  2.19007  2.34196  4.46925  2.90176  3.63607  3.93845  2.05658  3.43872  4.20121  2.88796  3.83122  2.74762  2.41835  2.32138  2.92268  3.52508  5.58710  4.19062    126 - -
          2.68618  4.42225  2.77519  2.73123  3.46354  2.40513  3.72494  3.29354  2.67741  2.69355  4.24690  2.90347  2.73739  3.18146  2.89801  2.37887  2.77519  2.98518  4.58477  3.61503
          0.20321  4.23615  1.77531  0.61958  0.77255  0.48576  0.95510
    111   2.14855  5.03399  2.09347  2.28525  4.47645  2.56703  3.72820  3.94231  2.61181  3.48951  4.29321  2.17269  3.80925  2.87682  3.12675  2.67344  2.98300  3.52584  5.67726  4.27161    127 - -
          2.68618  4.42225  2.77519  2.73123  3.46354  2.40513  3.72494  3.29354  2.67741  2.69355  4.24690  2.90347  2.73739  3.18146  2.89801  2.37887  2.77519  2.98518  4.58477  3.61503
          0.02599  4.05892  4.78127  0.61958  0.77255  0.67914  0.70735
    112   2.59183  4.49397  2.68620  2.66518  3.65904  3.48079  3.74432  2.99790  2.65421  2.24423  2.78599  3.13051  3.88424  2.98535  3.06152  2.35350  2.83214  2.75463  5.06447  3.78849    128 - -
          2.68618  4.42225  2.77519  2.73123  3.46354  2.40513  3.72494  3.29354  2.67741  2.69355  4.24690  2.90347  2.73739  3.18146  2.89801  2.37887  2.77519  2.98518  4.58477  3.61503
          0.02599  4.05892  4.78127  0.61958  0.77255  0.67914  0.70735
    113   2.25197  4.80540  2.95158  2.47075  4.20563  3.35669  3.67121  3.62830  2.40300  3.20800  4.01860  2.45287  2.71240  2.81908  2.30778  2.63795  2.87007  3.26437  5.41429  4.08800    129 - -
          2.68618  4.42225  2.77519  2.73123  3.46354  2.40513  3.72494  3.29354  2.67741  2.69355  4.24690  2.90347  2.73739  3.18146  2.89801  2.37887  2.77519  2.98518  4.58477  3.61503
          0.14726  4.05892  2.12308  0.61958  0.77255  0.38143  1.14848
    114   2.78762  5.29167  2.18917  1.61914  4.60432  3.34153  3.68784  4.09034  2.16920  3.58471  4.36946  2.80666  3.84320  2.81675  3.03833  2.28477  3.03859  3.67003  5.73670  4.30136    130 - -
          2.68618  4.42225  2.77519  2.73123  3.46354  2.40513  3.72494  3.29354  2.67741  2.69355  4.24690  2.90347  2.73739  3.18146  2.89801  2.37887  2.77519  2.98518  4.58477  3.61503
          0.02398  4.13831  4.86065  0.61958  0.77255  0.60127  0.79433
    115   2.14302  4.85697  2.75463  1.85330  4.35593  2.43651  3.76608  3.79593  2.61123  3.37506  4.18137  2.93941  3.82480  2.92036  3.08603  2.24458  2.92907  3.39295  5.58398  4.22446    131 - -
          2.68618  4.42225  2.77519  2.73123  3.46354  2.40513  3.72494  3.29354  2.67741  2.69355  4.24690  2.90347  2.73739  3.18146  2.89801  2.37887  2.77519  2.98518  4.58477  3.61503
          0.02398  4.13831  4.86065  0.61958  0.77255  0.60127  0.79433
    116   2.67111  4.42389  3.45749  2.95069  3.62911  3.57619  3.89428  1.71327  2.32519  2.64314  3.57971  3.34546  4.00464  3.19063  3.06456  2.47387  2.92586  2.57924  5.06781  3.82652    132 - -
          2.68598  4.42236  2.77530  2.73134  3.46364  2.40498  3.72505  3.29365  2.67718  2.69365  4.24700  2.90357  2.73750  3.18108  2.89811  2.37875  2.77530  2.98529  4.58487  3.61514
          0.31848  1.32801  4.86065  0.83732  0.56717  0.41977  1.07060
    117   3.25664  4.58918  4.68086  4.21281  1.40157  4.27019  3.84367  2.08393  4.05412  2.33526  3.52396  4.14690  4.58503  4.11379  4.11672  3.59847  3.48186  2.75540  4.06832  1.71416    136 - -
          2.68618  4.42225  2.77519  2.73123  3.46354  2.40513  3.72494  3.29354  2.67741  2.69355  4.24690  2.90347  2.73739  3.18146  2.89801  2.37887  2.77519  2.98518  4.58477  3.61503
          0.02172  4.23615  4.95849  0.61958  0.77255  0.48576  0.95510
    118   2.33401  4.76091  3.13552  2.59964  4.05696  3.47592  3.72987  3.43345  1.78421  2.51075  3.90989  3.08399  3.89824  2.90087  2.86105  2.26297  2.91414  3.12532  5.32894  4.03025    137 - -
          2.68618  4.42225  2.77519  2.73123  3.46354  2.40513  3.72494  3.29354  2.67741  2.69355  4.24690  2.90347  2.73739  3.18146  2.89801  2.37887  2.77519  2.98518  4.58477  3.61503
          0.02172  4.23615  4.95849  0.61958  0.77255  0.48576  0.95510
    119   2.66622  4.98002  2.92286  2.09050  4.26169  3.43962  3.64696  3.01923  2.11070  3.25450  4.04749  2.25786  3.84469  2.77653  2.85480  2.66621  2.57699  3.33337  5.45394  4.09566    138 - -
          2.68618  4.42225  2.77519  2.73123  3.46354  2.40513  3.72494  3.29354  2.67741  2.69355  4.24690  2.90347  2.73739  3.18146  2.89801  2.37887  2.77519  2.98518  4.58477  3.61503
          0.02172  4.23615  4.95849  0.61958  0.77255  0.48576  0.95510
    120   2.83055  4.31101  4.21956  3.67546  3.37006  3.93578  4.32191  1.51692  3.54166  1.70170  3.31544  3.92111  4.31707  3.81143  3.75550  2.50072  3.08420  2.13440  5.02530  3.81762    139 - -
          2.68618  4.42225  2.77519  2.73123  3.46354  2.40513  3.72494  3.29354  2.67741  2.69355  4.24690  2.90347  2.73739  3.18146  2.89801  2.37887  2.77519  2.98518  4.58477  3.61503
          0.02172  4.23615  4.95849  0.61958  0.77255  0.48576  0.95510
    121   2.68679  4.80849  2.49937  2.49984  2.26930  3.44923  3.73382  3.45534  2.60870  3.08104  3.92398  2.42565  2.89046  2.92473  3.06983  2.73532  2.93382  3.15023  5.29536  3.93395    140 - -
          2.68618  4.42225  2.77519  2.73123  3.46354  2.40513  3.72494  3.29354  2.67741  2.69355  4.24690  2.90347  2.73739  3.18146  2.89801  2.37887  2.77519  2.98518  4.58477  3.61503
          0.02172  4.23615  4.95849  0.61958  0.77255  0.48576  0.95510
    122   2.74848  5.13453  2.81541  2.39401  4.47427  3.43417  3.67478  3.92761  2.11428  3.44040  4.22609  2.15770  3.87418  2.33037  2.81792  2.02887  2.98626  3.53465  5.59338  4.22258    141 - -
          2.68618  4.42225  2.77519  2.73123  3.46354  2.40513  3.72494  3.29354  2.67741  2.69355  4.24690  2.90347  2.73739  3.18146  2.89801  2.37887  2.77519  2.98518  4.58477  3.61503
          0.02172  4.23615  4.95849  0.61958  0.77255  0.48576  0.95510
    123   1.96278  5.04929  3.04444  2.55376  4.41860  3.51064  3.70110  3.82443  1.60820  3.36122  4.18011  3.05058  3.93641  2.38564  2.63446  2.80655  3.03461  3.46912  5.52237  4.21792    142 - -
          2.68618  4.42225  2.77519  2.73123  3.46354  2.40513  3.72494  3.29354  2.67741  2.69355  4.24690  2.90347  2.73739  3.18146  2.89801  2.37887  2.77519  2.98518  4.58477  3.61503
          0.02172  4.23615  4.95849  0.61958  0.77255  0.48576  0.95510
    124   2.83036  5.34864  2.24866  2.00913  4.67192  3.39071  3.71359  4.15933  1.58506  3.63765  4.41774  2.38255  3.88343  2.83806  3.00403  2.76318  3.07670  3.73211  5.77401  4.34439    143 - -
          2.68618  4.42225  2.77519  2.73123  3.46354  2.40513  3.72494  3.29354  2.67741  2.69355  4.24690  2.90347  2.73739  3.18146  2.89801  2.37887  2.77519  2.98518  4.58477  3.61503
          0.02172  4.23615  4.95849  0.61958  0.77255  0.48576  0.95510
    125   3.25289  4.66923  4.46665  3.98688  2.74457  4.26158  4.14667  2.66062  3.77821  0.96616  3.29715  4.14841  4.57908  4.01016  3.93313  3.61469  3.48567  2.68315  4.49366  2.14926    144 - -
          2.68618  4.42225  2.77519  2.73123  3.46354  2.40513  3.72494  3.29354  2.67741  2.69355  4.24690  2.90347  2.73739  3.18146  2.89801  2.37887  2.77519  2.98518  4.58477  3.61503
          0.02172  4.23615  4.95849  0.61958  0.77255  0.48576  0.95510
    126   3.44048  4.71705  5.15224  4.62279  3.29133  4.77727  5.15252  1.36342  4.46160  1.01929  3.08433  4.84848  4.95592  4.58534  4.56222  4.16409  3.67389  2.09065  5.40436  4.30485    145 - -
          2.68577  4.42239  2.77506  2.73137  3.46368  2.40508  3.72509  3.29313  2.67705  2.69369  4.24704  2.90361  2.73754  3.18119  2.89815  2.37901  2.77534  2.98533  4.58491  3.61517
          0.24469  1.56050  4.95849  1.17801  0.36801  0.48576  0.95510
    127   2.73138  5.14156  2.93790  2.14627  4.48404  3.46564  3.63138  3.93237  1.80695  3.42426  4.19783  2.41203  3.86697  2.74339  2.40124  2.70307  2.54889  3.53390  5.55726  4.19818    152 - -
          2.68618  4.42225  2.77519  2.73123  3.46354  2.40513  3.72494  3.29354  2.67741  2.69355  4.24690  2.90347  2.73739  3.18146  2.89801  2.37887  2.77519  2.98518  4.58477  3.61503
          0.02172  4.23615  4.95849  0.61958  0.77255  0.48576  0.95510
    128   2.65955  5.01057  2.87086  2.12805  4.30937  2.70355  3.64665  3.75542  2.20504  3.30266  4.08605  2.47114  3.83328  2.77158  2.89225  2.34263  2.89639  2.84554  5.49219  4.11909    153 - -
          2.68618  4.42225  2.77519  2.73123  3.46354  2.40513  3.72494  3.29354  2.67741  2.69355  4.24690  2.90347  2.73739  3.18146  2.89801  2.37887  2.77519  2.98518  4.58477  3.61503
          0.02172  4.23615  4.95849  0.61958  0.77255  0.48576  0.95510
    129   2.63023  4.65878  2.67975  2.31430  3.85667  3.49618  3.72028  2.71787  2.57689  2.46715  3.74434  2.71331  3.88764  2.91517  3.01556  2.71842  2.86261  2.45335  5.19950  3.90124    154 - -
          2.68618  4.42225  2.77519  2.73123  3.46354  2.40513  3.72494  3.29354  2.67741  2.69355  4.24690  2.90347  2.73739  3.18146  2.89801  2.37887  2.77519  2.98518  4.58477  3.61503
          0.02172  4.23615  4.95849  0.61958  0.77255  0.48576  0.95510
    130   3.50073  4.78899  5.13824  4.60847  3.21877  4.79357  5.13002  1.76128  4.43048  0.77947  3.01446  4.85269  4.95779  4.54412  4.52688  4.18318  3.73029  2.24656  5.35653  4.26782    155 - -
          2.68618  4.42225  2.77519  2.73123  3.46354  2.40513  3.72494  3.29354  2.67741  2.69355  4.24690  2.90347  2.73739  3.18146  2.89801  2.37887  2.77519  2.98518  4.58477  3.61503
          0.02172  4.23615  4.95849  0.61958  0.77255  0.48576  0.95510
    131   2.64868  4.65471  3.12747  2.04448  3.81320  3.50498  3.73320  2.71822  2.59455  2.88031  3.74261  3.09632  2.67640  2.94137  3.02006  2.74203  2.88251  2.94846  5.17268  2.88598    156 - -
          2.68618  4.42225  2.77519  2.73123  3.46354  2.40513  3.72494  3.29354  2.67741  2.69355  4.24690  2.90347  2.73739  3.18146  2.89801  2.37887  2.77519  2.98518  4.58477  3.61503
          0.02172  4.23615  4.95849  0.61958  0.77255  0.48576  0.95510
    132   2.75391  5.16999  1.78669  2.33124  4.46265  3.40291  3.69087  3.92641  2.18844  2.77397  4.24428  2.37713  3.86450  2.81982  2.97743  2.71799  2.99664  3.53664  5.62663  4.22530    157 - -
          2.68618  4.42225  2.77519  2.73123  3.46354  2.40513  3.72494  3.29354  2.67741  2.69355  4.24690  2.90347  2.73739  3.18146  2.89801  2.37887  2.77519  2.98518  4.58477  3.61503
          0.02172  4.23615  4.95849  0.61958  0.77255  0.48576  0.95510
    133   3.15271  4.50978  4.63126  4.13857  1.44690  4.18528  3.88458  2.79103  3.97136  2.28462  3.45171  4.10669  4.51423  4.05950  4.04303  3.51171  3.38272  2.09273  2.23338  2.53503    158 - -
          2.68618  4.42225  2.77519  2.73123  3.46354  2.40513  3.72494  3.29354  2.67741  2.69355  4.24690  2.90347  2.73739  3.18146  2.89801  2.37887  2.77519  2.98518  4.58477  3.61503
          0.02172  4.23615  4.95849  0.61958  0.77255  0.48576  0.95510
    134   3.17887  4.48987  4.97415  4.40625  2.03844  4.46284  4.78196  1.50978  4.26996  1.54369  3.09984  4.54777  4.70860  4.37038  4.34539  3.80332  3.40827  1.83957  5.13337  3.96854    159 - -
          2.68618  4.42225  2.77519  2.73123  3.46354  2.40513  3.72494  3.29354  2.67741  2.69355  4.24690  2.90347  2.73739  3.18146  2.89801  2.37887  2.77519  2.98518  4.58477  3.61503
          0.02172  4.23615  4.95849  0.61958  0.77255  0.48576  0.95510
    135   2.88004  5.38903  2.04577  1.99652  4.71219  3.39749  3.74038  4.19493  1.46754  3.67537  4.46894  2.85957  3.90734  2.87128  3.01385  2.80765  3.12885  3.77387  5.81041  4.38418    160 - -
          2.68618  4.42225  2.77519  2.73123  3.46354  2.40513  3.72494  3.29354  2.67741  2.69355  4.24690  2.90347  2.73739  3.18146  2.89801  2.37887  2.77519  2.98518  4.58477  3.61503
          0.02172  4.23615  4.95849  0.61958  0.77255  0.48576  0.95510
    136   2.29833  5.07261  2.86492  2.39058  4.40354  3.42618  3.65284  3.85423  2.04567  3.37828  4.15776  2.22258  3.84910  2.40871  2.83102  2.39242  2.93187  3.46433  5.54372  4.17179    161 - -
          2.68618  4.42225  2.77519  2.73123  3.46354  2.40513  3.72494  3.29354  2.67741  2.69355  4.24690  2.90347  2.73739  3.18146  2.89801  2.37887  2.77519  2.98518  4.58477  3.61503
          0.33602  4.23615  1.30590  0.61958  0.77255  0.48576  0.95510
    137   2.49888  4.35845  3.24890  2.78110  3.54868  3.34157  3.78855  3.03629  2.73929  2.73934  3.63261  3.17579  3.83777  3.08683  3.09949  2.21565  2.17373  2.76278  4.98486  2.70361    162 - -
          2.68618  4.42225  2.77519  2.73123  3.46354  2.40513  3.72494  3.29354  2.67741  2.69355  4.24690  2.90347  2.73739  3.18146  2.89801  2.37887  2.77519  2.98518  4.58477  3.61503
          0.02962  3.92975  4.65209  0.61958  0.77255  0.78340  0.61037
    138   2.75912  5.02524  2.78856  2.39930  4.27024  3.40161  2.51444  3.77314  1.91247  3.30019  4.12869  2.33956  3.84729  2.75498  2.57904  2.74579  2.98708  3.42389  5.41387  4.07031    163 - -
          2.68618  4.42225  2.77519  2.73123  3.46354  2.40513  3.72494  3.29354  2.67741  2.69355  4.24690  2.90347  2.73739  3.18146  2.89801  2.37887  2.77519  2.98518  4.58477  3.61503
          0.02962  3.92975  4.65209  0.61958  0.77255  0.78340  0.61037
    139   2.74163  5.16400  2.11951  2.23941  4.47553  3.31288  3.61632  3.93966  1.91469  3.44639  4.25038  2.79026  3.80004  2.24647  2.80942  2.69150  2.98463  3.54770  5.59574  4.20390    164 - -
          2.68618  4.42225  2.77519  2.73123  3.46354  2.40513  3.72494  3.29354  2.67741  2.69355  4.24690  2.90347  2.73739  3.18146  2.89801  2.37887  2.77519  2.98518  4.58477  3.61503
          0.02962  3.92975  4.65209  0.61958  0.77255  0.78340  0.61037
    140   2.69982  4.97539  2.03196  2.27981  4.00177  3.31215  3.64104  3.67581  2.53733  3.25098  4.09016  2.31301  3.80581  2.82723  3.02708  2.68652  2.95383  3.33413  5.33016  2.77925    165 - -
          2.68618  4.42225  2.77519  2.73123  3.46354  2.40513  3.72494  3.29354  2.67741  2.69355  4.24690  2.90347  2.73739  3.18146  2.89801  2.37887  2.77519  2.98518  4.58477  3.61503
          0.02962  3.92975  4.65209  0.61958  0.77255  0.78340  0.61037
    141   2.59233  4.82453  1.99603  2.30791  4.42045  2.37127  3.76684  3.88809  2.69654  3.46507  4.28516  2.82469  3.75355  2.93801  3.19989  1.95697  2.93134  3.44881  5.65961  4.27421    166 - -
          2.68618  4.42225  2.77519  2.73123  3.46354  2.40513  3.72494  3.29354  2.67741  2.69355  4.24690  2.90347  2.73739  3.18146  2.89801  2.37887  2.77519  2.98518  4.58477  3.61503
          0.02962  3.92975  4.65209  0.61958  0.77255  0.78340  0.61037
    142   2.68754  4.41644  3.42581  2.27414  3.58511  3.64477  3.95103  2.06814  2.87446  2.44079  3.48500  3.36014  4.04235  3.22599  3.23604  2.92962  2.93344  1.92414  5.12419  3.87039    167 - -
          2.68615  4.42247  2.77487  2.73119  3.46321  2.40535  3.72517  3.29284  2.67712  2.69352  4.24712  2.90338  2.73762  3.18169  2.89823  2.37890  2.77514  2.98541  4.58499  3.61525
          0.32405  1.31960  4.65209  1.60714  0.22372  0.33648  1.25274
    143   3.09579  5.75554  1.18288  1.72796  5.03244  3.33076  3.88777  4.57882  2.93266  4.04272  4.89066  2.22623  3.96411  3.05166  3.55960  2.95840  3.38644  4.12466  6.19204  4.64703    180 - -
          2.68618  4.42225  2.77519  2.73123  3.46354  2.40513  3.72494  3.29354  2.67741  2.69355  4.24690  2.90347  2.73739  3.18146  2.89801  2.37887  2.77519  2.98518  4.58477  3.61503
          0.02172  4.23615  4.95849  0.61958  0.77255  0.48576  0.95510
    144   2.97232  5.36018  2.70796  1.38160  4.72011  3.48702  3.76216  4.15853  1.66395  3.64335  4.47075  2.97272  3.98013  2.89972  2.76393  2.91550  3.20770  3.77368  5.75294  4.40571    181 - -
          2.68618  4.42225  2.77519  2.73123  3.46354  2.40513  3.72494  3.29354  2.67741  2.69355  4.24690  2.90347  2.73739  3.18146  2.89801  2.37887  2.77519  2.98518  4.58477  3.61503
          0.02172  4.23615  4.95849  0.61958  0.77255  0.48576  0.95510
    145   2.05881  5.13867  2.72115  2.11749  4.45782  3.40864  3.69427  3.91295  2.47035  3.44214  4.23254  2.38522  3.86875  2.03730  2.93998  2.72081  2.99399  3.52437  5.61496  4.22769    182 - -
          2.68618  4.42225  2.77519  2.73123  3.46354  2.40513  3.72494  3.29354  2.67741  2.69355  4.24690  2.90347  2.73739  3.18146  2.89801  2.37887  2.77519  2.98518  4.58477  3.61503
          0.02172  4.23615  4.95849  0.61958  0.77255  0.48576  0.95510
    146   2.64856  4.79393  3.07665  2.51944  4.03086  2.86573  3.67743  3.43485  2.20796  2.62672  3.87508  2.50223  3.87009  2.83850  2.56523  2.69639  2.87869  2.60713  5.30134  3.98583    183 - -
          2.68618  4.42225  2.77519  2.73123  3.46354  2.40513  3.72494  3.29354  2.67741  2.69355  4.24690  2.90347  2.73739  3.18146  2.89801  2.37887  2.77519  2.98518  4.58477  3.61503
          0.13697  4.23615  2.17557  0.61958  0.77255  0.48576  0.95510
    147   2.63174  4.92237  2.50620  2.12889  4.18896  3.40364  3.62719  2.77715  2.14303  3.19126  3.99142  2.91090  3.81436  2.76305  2.87926  2.63739  2.54401  3.26132  5.40767  4.04945    184 - -
          2.68618  4.42225  2.77519  2.73123  3.46354  2.40513  3.72494  3.29354  2.67741  2.69355  4.24690  2.90347  2.73739  3.18146  2.89801  2.37887  2.77519  2.98518  4.58477  3.61503
          0.02434  4.12351  4.84586  0.61958  0.77255  0.61673  0.77589
    148   3.35249  4.65388  4.98101  4.45182  3.22685  4.65031  5.01081  1.48941  4.28522  1.02097  3.03298  4.69398  4.85036  4.44123  4.40938  4.02945  3.58740  2.06338  5.31470  4.19721    185 - -
          2.68618  4.42225  2.77519  2.73123  3.46354  2.40513  3.72494  3.29354  2.67741  2.69355  4.24690  2.90347  2.73739  3.18146  2.89801  2.37887  2.77519  2.98518  4.58477  3.61503
          0.02434  4.12351  4.84586  0.61958  0.77255  0.61673  0.77589
    149   2.61002  4.43504  3.28213  2.37853  3.56588  3.52630  3.77590  2.26513  2.72387  2.64980  3.53893  3.20124  3.92131  3.05576  3.10558  2.30818  2.84532  2.69985  4.98785  2.98337    186 - -
          2.68618  4.42225  2.77519  2.73123  3.46354  2.40513  3.72494  3.29354  2.67741  2.69355  4.24690  2.90347  2.73739  3.18146  2.89801  2.37887  2.77519  2.98518  4.58477  3.61503
          0.23044  4.12351  1.66268  0.61958  0.77255  0.61673  0.77589
    150   2.58465  4.58510  2.30059  2.53384  2.85206  3.37678  3.71160  3.13260  2.62549  2.83160  3.73322  3.01920  3.83410  2.93869  3.06102  2.68021  2.35198  2.86700  5.12562  3.77747    187 - -
          2.68618  4.42225  2.77519  2.73123  3.46354  2.40513  3.72494  3.29354  2.67741  2.69355  4.24690  2.90347  2.73739  3.18146  2.89801  2.37887  2.77519  2.98518  4.58477  3.61503
          0.02983  3.92290  4.64525  0.61958  0.77255  0.78829  0.60628
    151   2.69946  4.43022  2.67952  2.91914  3.48882  3.64842  3.94195  1.99942  2.91170  1.99964  3.42580  3.35596  4.04245  3.23210  3.28255  2.93424  2.94297  2.29867  5.06341  3.79190    188 - -
          2.68618  4.42225  2.77519  2.73123  3.46354  2.40513  3.72494  3.29354  2.67741  2.69355  4.24690  2.90347  2.73739  3.18146  2.89801  2.37887  2.77519  2.98518  4.58477  3.61503
          0.02983  3.92290  4.64525  0.61958  0.77255  0.33453  1.25763
    152   2.35155  4.98668  2.98187  2.19656  4.27233  3.46704  3.64795  3.69746  1.94465  2.60599  4.05188  2.97144  3.86422  2.36934  2.77425  2.69441  2.91873  3.34478  5.44617  4.10386    189 - -
          2.68618  4.42225  2.77519  2.73123  3.46354  2.40513  3.72494  3.29354  2.67741  2.69355  4.24690  2.90347  2.73739  3.18146  2.89801  2.37887  2.77519  2.98518  4.58477  3.61503
          0.02172  4.23615  4.95849  0.61958  0.77255  0.48576  0.95510
    153   2.67894  5.00733  2.92729  1.92963  4.29177  3.44598  2.86555  3.73225  2.14281  2.74048  4.07077  2.94404  3.84937  2.77008  2.82025  2.35697  2.90870  3.36830  5.46684  4.10811    190 - -
          2.68618  4.42225  2.77519  2.73123  3.46354  2.40513  3.72494  3.29354  2.67741  2.69355  4.24690  2.90347  2.73739  3.18146  2.89801  2.37887  2.77519  2.98518  4.58477  3.61503
          0.02172  4.23615  4.95849  0.61958  0.77255  0.48576  0.95510
    154   2.88815  4.47016  4.14202  3.72465  1.22572  3.79402  4.14102  2.75710  3.62614  2.36739  3.54328  3.88054  4.29716  3.86932  3.82877  3.18805  2.24999  2.63037  4.65247  3.14492    191 - -
          2.68618  4.42225  2.77519  2.73123  3.46354  2.40513  3.72494  3.29354  2.67741  2.69355  4.24690  2.90347  2.73739  3.18146  2.89801  2.37887  2.77519  2.98518  4.58477  3.61503
          0.02172  4.23615  4.95849  0.61958  0.77255  0.48576  0.95510
    155   2.81192  5.10866  2.91041  2.50524  4.53070  3.46477  3.72625  3.97016  1.41623  3.48256  4.29035  2.44607  3.92900  2.86045  2.71034  2.26766  3.06132  3.58077  5.61512  4.28574    192 - -
          2.68618  4.42225  2.77519  2.73123  3.46354  2.40513  3.72494  3.29354  2.67741  2.69355  4.24690  2.90347  2.73739  3.18146  2.89801  2.37887  2.77519  2.98518  4.58477  3.61503
          0.02172  4.23615  4.95849  0.61958  0.77255  0.48576  0.95510
    156   2.81915  5.23679  2.20257  1.93593  4.58510  1.83008  3.77087  4.05507  2.65174  3.58690  4.38983  2.86396  3.88971  2.91414  3.17684  2.77343  2.51801  3.64953  5.76824  4.34471    193 - -
          2.68618  4.42225  2.77519  2.73123  3.46354  2.40513  3.72494  3.29354  2.67741  2.69355  4.24690  2.90347  2.73739  3.18146  2.89801  2.37887  2.77519  2.98518  4.58477  3.61503
          0.02172  4.23615  4.95849  0.61958  0.77255  0.48576  0.95510
    157   4.02775  5.11526  5.06295  4.85213  0.92265  4.69820  3.54102  3.70102  4.65175  2.98397  4.25808  4.31995  4.97299  4.44146  4.54650  4.07439  4.23239  3.61442  2.40386  1.44363    194 - -
          2.68618  4.42225  2.77519  2.73123  3.46354  2.40513  3.72494  3.29354  2.67741  2.69355  4.24690  2.90347  2.73739  3.18146  2.89801  2.37887  2.77519  2.98518  4.58477  3.61503
          0.02172  4.23615  4.95849  0.61958  0.77255  0.48576  0.95510
    158   2.54820  4.36855  3.55906  3.08169  3.77960  3.39825  4.04626  3.03591  3.00528  2.18187  3.73997  3.40345  3.95180  3.34876  3.33449  2.25342  1.55276  2.76620  5.22518  3.98208    195 - -
          2.68618  4.42225  2.77519  2.73123  3.46354  2.40513  3.72494  3.29354  2.67741  2.69355  4.24690  2.90347  2.73739  3.18146  2.89801  2.37887  2.77519  2.98518  4.58477  3.61503
          0.02172  4.23615  4.95849  0.61958  0.77255  0.48576  0.95510
    159   1.78579  4.27911  3.67138  3.29708  4.31663  3.10342  4.31145  3.66975  3.29200  3.39756  4.23450  3.44958  3.82927  3.58550  3.60924  1.93949  1.32656  3.18258  5.67837  4.47022    196 - -
          2.68618  4.42225  2.77519  2.73123  3.46354  2.40513  3.72494  3.29354  2.67741  2.69355  4.24690  2.90347  2.73739  3.18146  2.89801  2.37887  2.77519  2.98518  4.58477  3.61503
          0.02172  4.23615  4.95849  0.61958  0.77255  0.48576  0.95510
    160   3.44185  4.83951  4.43513  4.03062  2.36625  4.29421  3.79842  3.08134  3.81030  1.85201  3.75165  4.07194  4.64269  4.02344  3.95546  3.66507  3.67929  3.02018  4.04786  0.99067    197 - -
          2.68618  4.42225  2.77519  2.73123  3.46354  2.40513  3.72494  3.29354  2.67741  2.69355  4.24690  2.90347  2.73739  3.18146  2.89801  2.37887  2.77519  2.98518  4.58477  3.61503
          0.02172  4.23615  4.95849  0.61958  0.77255  0.48576  0.95510
    161   3.76259  5.06112  4.74317  4.54022  0.56332  4.33718  4.09550  3.25876  4.44265  2.55001  3.94218  4.45132  4.79757  4.51270  4.47138  4.00346  4.06895  3.27396  4.26210  2.59401    198 - -
          2.68618  4.42225  2.77519  2.73123  3.46354  2.40513  3.72494  3.29354  2.67741  2.69355  4.24690  2.90347  2.73739  3.18146  2.89801  2.37887  2.77519  2.98518  4.58477  3.61503
          0.02172  4.23615  4.95849  0.61958  0.77255  0.48576  0.95510
    162   2.63913  4.78177  3.08488  2.61266  4.27335  3.38727  3.78749  3.67926  1.93729  3.27935  4.09828  3.08191  3.88089  2.94578  2.90279  1.86356  2.10297  3.30609  5.49303  4.18511    199 - -
          2.68618  4.42225  2.77519  2.73123  3.46354  2.40513  3.72494  3.29354  2.67741  2.69355  4.24690  2.90347  2.73739  3.18146  2.89801  2.37887  2.77519  2.98518  4.58477  3.61503
          0.02172  4.23615  4.95849  0.61958  0.77255  0.48576  0.95510
    163   2.85553  5.25415  2.11377  2.33318  4.63239  1.64605  3.79684  4.10709  2.08572  3.63234  4.44321  2.88861  3.91261  2.94401  3.14471  2.81007  3.12952  3.69751  5.79630  4.38420    200 - -
          2.68618  4.42225  2.77519  2.73123  3.46354  2.40513  3.72494  3.29354  2.67741  2.69355  4.24690  2.90347  2.73739  3.18146  2.89801  2.37887  2.77519  2.98518  4.58477  3.61503
          0.02172  4.23615  4.95849  0.61958  0.77255  0.48576  0.95510
    164   3.76259  5.06112  4.74317  4.54022  0.56332  4.33718  4.09550  3.25876  4.44265  2.55001  3.94218  4.45132  4.79757  4.51270  4.47138  4.00346  4.06895  3.27396  4.26210  2.59401    201 - -
          2.68618  4.42225  2.77519  2.73123  3.46354  2.40513  3.72494  3.29354  2.67741  2.69355  4.24690  2.90347  2.73739  3.18146  2.89801  2.37887  2.77519  2.98518  4.58477  3.61503
          0.02172  4.23615  4.95849  0.61958  0.77255  0.48576  0.95510
    165   2.69428  4.48809  3.42358  2.39441  2.68621  3.62245  2.53447  3.00971  2.82620  2.23014  3.58403  3.29451  4.00231  3.14356  3.20048  2.86388  2.92492  2.77858  4.77074  2.83331    202 - -
          2.68618  4.42225  2.77519  2.73123  3.46354  2.40513  3.72494  3.29354  2.67741  2.69355  4.24690  2.90347  2.73739  3.18146  2.89801  2.37887  2.77519  2.98518  4.58477  3.61503
          0.02172  4.23615  4.95849  0.61958  0.77255  0.48576  0.95510
    166   2.77761  5.11780  2.72578  1.67559  4.43682  3.41937  3.72239  3.87296  2.49214  3.42203  4.23159  2.92802  3.89172  2.42444  2.94218  2.75706  2.01914  3.50182  5.61084  4.23741    203 - -
          2.68618  4.42225  2.77519  2.73123  3.46354  2.40513  3.72494  3.29354  2.67741  2.69355  4.24690  2.90347  2.73739  3.18146  2.89801  2.37887  2.77519  2.98518  4.58477  3.61503
          0.02172  4.23615  4.95849  0.61958  0.77255  0.48576  0.95510
    167   2.78362  5.07850  2.76511  2.44890  4.50524  3.40277  3.76795  3.96179  2.11356  3.49886  4.30928  1.61654  3.90866  2.91276  2.91650  2.18853  3.05590  3.56504  5.65754  4.29715    204 - -
          2.68618  4.42225  2.77519  2.73123  3.46354  2.40513  3.72494  3.29354  2.67741  2.69355  4.24690  2.90347  2.73739  3.18146  2.89801  2.37887  2.77519  2.98518  4.58477  3.61503
          0.02172  4.23615  4.95849  0.61958  0.77255  0.48576  0.95510
    168   3.46767  5.24925  4.00006  3.45334  4.69967  3.86423  4.15876  4.28130  2.47761  3.73093  4.73464  3.77808  4.36103  3.37254  0.54171  3.54270  3.71633  3.99250  5.64142  4.56290    205 - -
          2.68618  4.42225  2.77519  2.73123  3.46354  2.40513  3.72494  3.29354  2.67741  2.69355  4.24690  2.90347  2.73739  3.18146  2.89801  2.37887  2.77519  2.98518  4.58477  3.61503
          0.02172  4.23615  4.95849  0.61958  0.77255  0.48576  0.95510
    169   2.76058  4.98752  3.01141  1.95632  4.26539  3.50917  3.69033  2.70408  1.69073  3.22779  4.06167  3.02611  3.91645  2.83268  2.73715  2.77424  2.98559  3.29895  5.45103  4.13117    206 - -
          2.68618  4.42225  2.77519  2.73123  3.46354  2.40513  3.72494  3.29354  2.67741  2.69355  4.24690  2.90347  2.73739  3.18146  2.89801  2.37887  2.77519  2.98518  4.58477  3.61503
          0.02172  4.23615  4.95849  0.61958  0.77255  0.48576  0.95510
    170   2.65240  4.72484  2.93629  2.71767  4.42558  3.27715  4.02908  3.84845  2.88476  3.51972  4.37948  1.23625  3.91715  3.23311  3.27778  2.73852  2.17049  3.42282  5.71337  4.38070    207 - -
          2.68618  4.42225  2.77519  2.73123  3.46354  2.40513  3.72494  3.29354  2.67741  2.69355  4.24690  2.90347  2.73739  3.18146  2.89801  2.37887  2.77519  2.98518  4.58477  3.61503
          0.02172  4.23615  4.95849  0.61958  0.77255  0.48576  0.95510
    171   2.77284  4.21373  4.30445  3.72613  2.53625  3.91057  4.24349  2.33556  3.60148  2.09534  2.30366  3.92211  4.26425  3.80771  3.76741  3.21299  2.36661  1.72363  4.86255  3.67836    208 - -
          2.68618  4.42225  2.77519  2.73123  3.46354  2.40513  3.72494  3.29354  2.67741  2.69355  4.24690  2.90347  2.73739  3.18146  2.89801  2.37887  2.77519  2.98518  4.58477  3.61503
          0.02172  4.23615  4.95849  0.61958  0.77255  0.48576  0.95510
    172   3.53978  4.82711  4.74813  4.34714  1.78187  4.43716  3.72004  3.13627  4.18706  1.85031  3.74485  4.19744  4.73542  4.19847  4.23936  3.77779  3.75908  3.08388  3.88980  1.10306    209 - -
          2.68618  4.42225  2.77519  2.73123  3.46354  2.40513  3.72494  3.29354  2.67741  2.69355  4.24690  2.90347  2.73739  3.18146  2.89801  2.37887  2.77519  2.98518  4.58477  3.61503
          0.02172  4.23615  4.95849  0.61958  0.77255  0.48576  0.95510
    173   2.66293  4.84574  2.85060  2.03696  4.35235  3.34060  3.82721  3.76922  2.65733  3.37422  4.19358  3.01612  3.87601  2.99020  3.10680  1.53899  2.40533  3.38042  5.59526  4.25261    210 - -
          2.68618  4.42225  2.77519  2.73123  3.46354  2.40513  3.72494  3.29354  2.67741  2.69355  4.24690  2.90347  2.73739  3.18146  2.89801  2.37887  2.77519  2.98518  4.58477  3.61503
          0.02172  4.23615  4.95849  0.61958  0.77255  0.48576  0.95510
    174   2.39781  5.02034  2.46975  2.37211  4.31990  3.41706  3.62940  3.77008  2.14724  3.30892  4.08447  2.91090  3.82257  2.33868  2.87120  2.34293  2.87948  2.87139  5.49064  4.11260    211 - -
          2.68618  4.42225  2.77519  2.73123  3.46354  2.40513  3.72494  3.29354  2.67741  2.69355  4.24690  2.90347  2.73739  3.18146  2.89801  2.37887  2.77519  2.98518  4.58477  3.61503
          0.15176  4.23615  2.06875  0.61958  0.77255  0.48576  0.95510
    175   2.94556  5.38435  2.33978  1.17889  4.70456  3.31237  3.80556  4.21349  2.70678  3.73873  4.58941  2.20362  3.90567  2.97134  3.20528  2.86680  3.22994  3.80844  5.87608  4.43052    212 - -
          2.68618  4.42225  2.77519  2.73123  3.46354  2.40513  3.72494  3.29354  2.67741  2.69355  4.24690  2.90347  2.73739  3.18146  2.89801  2.37887  2.77519  2.98518  4.58477  3.61503
          0.02470  4.10908  4.83143  0.61958  0.77255  0.63137  0.75899
    176   2.28321  5.21729  1.89208  1.89210  4.53981  3.32109  3.69475  4.01345  2.55842  3.53405  4.32805  2.80450  2.87016  2.83064  3.08382  2.71035  3.02179  3.60529  5.70658  4.27790    213 - -
          2.68618  4.42225  2.77519  2.73123  3.46354  2.40513  3.72494  3.29354  2.67741  2.69355  4.24690  2.90347  2.73739  3.18146  2.89801  2.37887  2.77519  2.98518  4.58477  3.61503
          0.02470  4.10908  4.83143  0.61958  0.77255  0.63137  0.75899
    177   2.63997  4.60423  3.19618  2.64677  3.81254  3.50662  3.72763  2.59986  1.98025  2.82999  3.70782  2.64082  3.90177  2.93521  2.90943  2.75065  2.87362  2.41912  5.16290  3.88322    214 - -
          2.68618  4.42225  2.77519  2.73123  3.46354  2.40513  3.72494  3.29354  2.67741  2.69355  4.24690  2.90347  2.73739  3.18146  2.89801  2.37887  2.77519  2.98518  4.58477  3.61503
          0.02470  4.10908  4.83143  0.61958  0.77255  0.63137  0.75899
    178   2.37435  4.35173  3.27794  3.01103  4.36007  3.06744  4.17180  3.82488  3.09830  3.48420  4.32201  3.27686  2.48082  3.41779  3.44182  1.12582  2.83695  3.30194  5.67868  4.42111    215 - -
          2.68618  4.42225  2.77519  2.73123  3.46354  2.40513  3.72494  3.29354  2.67741  2.69355  4.24690  2.90347  2.73739  3.18146  2.89801  2.37887  2.77519  2.98518  4.58477  3.61503
          0.02470  4.10908  4.83143  0.61958  0.77255  0.63137  0.75899
    179   2.55843  4.40173  3.65838  3.42985  4.19785  3.23111  4.42651  3.35484  3.37754  3.20971  4.25017  3.59511  3.95598  3.76179  3.62018  2.76304  0.82576  3.02340  5.61413  4.41656    216 - -
          2.68618  4.42225  2.77519  2.73123  3.46354  2.40513  3.72494  3.29354  2.67741  2.69355  4.24690  2.90347  2.73739  3.18146  2.89801  2.37887  2.77519  2.98518  4.58477  3.61503
          0.02470  4.10908  4.83143  0.61958  0.77255  0.40442  1.10071
    180   1.59799  4.27900  3.64976  3.38291  4.50006  3.05547  4.43465  3.88665  3.43573  3.61163  4.44304  3.48197  3.82596  3.71678  3.72880  1.03733  2.84343  3.31504  5.84998  4.64334    217 - -
          2.68618  4.42225  2.77519  2.73123  3.46354  2.40513  3.72494  3.29354  2.67741  2.69355  4.24690  2.90347  2.73739  3.18146  2.89801  2.37887  2.77519  2.98518  4.58477  3.61503
          0.02172  4.23615  4.95849  0.61958  0.77255  0.48576  0.95510
    181   3.28982  4.59975  4.98069  4.45011  3.38513  4.59884  5.02320  1.02587  4.29038  1.81206  2.28868  4.66458  4.84528  4.47947  4.42604  3.97141  3.53350  1.96863  5.40428  4.27366    218 - -
          2.68618  4.42225  2.77519  2.73123  3.46354  2.40513  3.72494  3.29354  2.67741  2.69355  4.24690  2.90347  2.73739  3.18146  2.89801  2.37887  2.77519  2.98518  4.58477  3.61503
          0.02172  4.23615  4.95849  0.61958  0.77255  0.48576  0.95510
    182   1.61754  4.37578  3.47405  2.97105  3.82164  3.36237  3.98051  2.52338  2.94010  2.87853  3.75785  3.32296  2.66684  3.25670  3.30573  2.32335  2.84695  2.84057  5.22983  3.98690    219 - -
          2.68618  4.42225  2.77519  2.73123  3.46354  2.40513  3.72494  3.29354  2.67741  2.69355  4.24690  2.90347  2.73739  3.18146  2.89801  2.37887  2.77519  2.98518  4.58477  3.61503
          0.02172  4.23615  4.95849  0.61958  0.77255  0.48576  0.95510
    183   2.93420  4.86974  3.35759  2.85170  3.23191  3.70574  2.87885  3.48774  2.04403  3.05378  3.97615  3.28048  4.09677  3.07200  2.85123  3.00201  3.15219  3.23083  4.73002  1.60358    220 - -
          2.68618  4.42225  2.77519  2.73123  3.46354  2.40513  3.72494  3.29354  2.67741  2.69355  4.24690  2.90347  2.73739  3.18146  2.89801  2.37887  2.77519  2.98518  4.58477  3.61503
          0.02172  4.23615  4.95849  0.61958  0.77255  0.48576  0.95510
    184   3.46767  5.24925  4.00006  3.45334  4.69967  3.86423  4.15876  4.28130  2.47761  3.73093  4.73464  3.77808  4.36103  3.37254  0.54171  3.54270  3.71633  3.99250  5.64142  4.56290    221 - -
          2.68618  4.42225  2.77519  2.73123  3.46354  2.40513  3.72494  3.29354  2.67741  2.69355  4.24690  2.90347  2.73739  3.18146  2.89801  2.37887  2.77519  2.98518  4.58477  3.61503
          0.02172  4.23615  4.95849  0.61958  0.77255  0.48576  0.95510
    185   3.30046  4.56486  5.14001  4.60736  3.48578  4.71460  5.18156  1.27965  4.49592  1.41080  3.26777  4.80144  4.93261  4.65095  4.62043  4.08959  3.54199  1.49827  5.52255  4.39772    222 - -
          2.68618  4.42225  2.77519  2.73123  3.46354  2.40513  3.72494  3.29354  2.67741  2.69355  4.24690  2.90347  2.73739  3.18146  2.89801  2.37887  2.77519  2.98518  4.58477  3.61503
          0.02172  4.23615  4.95849  0.61958  0.77255  0.48576  0.95510
    186   3.25843  4.52086  5.12968  4.64765  3.76036  4.70875  5.35330  1.15938  4.55051  2.23190  3.53808  4.83362  4.99048  4.80487  4.72867  4.11734  3.52374  1.05965  5.78393  4.57635    223 - -
          2.68618  4.42225  2.77519  2.73123  3.46354  2.40513  3.72494  3.29354  2.67741  2.69355  4.24690  2.90347  2.73739  3.18146  2.89801  2.37887  2.77519  2.98518  4.58477  3.61503
          0.15176  4.23615  2.06875  0.61958  0.77255  0.48576  0.95510
    187   2.91602  5.21099  2.02356  2.35474  4.17402  3.37201  1.48242  4.01110  2.71338  3.54494  4.41596  2.90445  3.92939  3.00141  3.18725  2.87399  3.19111  3.64860  5.49938  4.01942    224 - -
          2.68618  4.42225  2.77519  2.73123  3.46354  2.40513  3.72494  3.29354  2.67741  2.69355  4.24690  2.90347  2.73739  3.18146  2.89801  2.37887  2.77519  2.98518  4.58477  3.61503
          0.02470  4.10908  4.83143  0.61958  0.77255  0.40442  1.10071
    188   3.11360  5.73842  1.52404  1.14152  5.02378  3.34176  3.90822  4.56465  2.95402  4.04312  4.90163  2.79824  3.97794  3.07608  3.57301  2.97980  3.40684  4.11972  6.18344  4.65520    225 - -
          2.68618  4.42225  2.77519  2.73123  3.46354  2.40513  3.72494  3.29354  2.67741  2.69355  4.24690  2.90347  2.73739  3.18146  2.89801  2.37887  2.77519  2.98518  4.58477  3.61503
          0.02172  4.23615  4.95849  0.61958  0.77255  0.48576  0.95510
    189   3.07731  5.05779  2.98484  2.91529  4.48480  3.47135  4.28647  4.29277  3.23188  3.90064  4.86593  0.64637  4.14757  3.57329  3.58769  3.13876  3.47918  3.87614  5.74769  4.41741    226 - -
          2.68618  4.42225  2.77519  2.73123  3.46354  2.40513  3.72494  3.29354  2.67741  2.69355  4.24690  2.90347  2.73739  3.18146  2.89801  2.37887  2.77519  2.98518  4.58477  3.61503
          0.02172  4.23615  4.95849  0.61958  0.77255  0.48576  0.95510
    190   2.83721  4.34030  4.15667  3.62190  2.33178  3.88424  4.12681  2.56912  3.50433  1.31255  3.25776  3.84591  4.26538  3.73541  3.70752  2.52619  3.08691  2.46853  4.71244  3.35883    227 - -
          2.68618  4.42225  2.77519  2.73123  3.46354  2.40513  3.72494  3.29354  2.67741  2.69355  4.24690  2.90347  2.73739  3.18146  2.89801  2.37887  2.77519  2.98518  4.58477  3.61503
          0.02172  4.23615  4.95849  0.61958  0.77255  0.48576  0.95510
    191   2.74480  4.83943  2.94910  2.09863  4.08089  3.47300  3.79434  3.44752  2.59938  2.50689  3.97450  3.06967  1.86368  2.97901  3.01165  2.80033  3.00105  3.16142  5.39753  4.07817    228 - -
          2.68618  4.42225  2.77519  2.73123  3.46354  2.40513  3.72494  3.29354  2.67741  2.69355  4.24690  2.90347  2.73739  3.18146  2.89801  2.37887  2.77519  2.98518  4.58477  3.61503
          0.02172  4.23615  4.95849  0.61958  0.77255  0.48576  0.95510
    192   2.90591  4.65265  3.63655  3.09689  3.80937  3.78357  4.00151  1.59070  1.72877  2.66718  3.72015  3.49479  4.18307  3.25154  2.91977  3.11652  3.14163  2.55876  5.27129  4.03136    229 - -
          2.68618  4.42225  2.77519  2.73123  3.46354  2.40513  3.72494  3.29354  2.67741  2.69355  4.24690  2.90347  2.73739  3.18146  2.89801  2.37887  2.77519  2.98518  4.58477  3.61503
          0.02172  4.23615  4.95849  0.61958  0.77255  0.48576  0.95510
    193   3.93125  5.09174  4.91730  4.66697  0.80241  4.62943  3.59830  3.54961  4.49332  2.82702  4.13094  4.29086  4.92507  4.37973  4.46033  4.01635  4.14952  3.49620  3.71243  1.49880    230 - -
          2.68618  4.42225  2.77519  2.73123  3.46354  2.40513  3.72494  3.29354  2.67741  2.69355  4.24690  2.90347  2.73739  3.18146  2.89801  2.37887  2.77519  2.98518  4.58477  3.61503
          0.02172  4.23615  4.95849  0.61958  0.77255  0.48576  0.95510
    194   2.27969  4.37882  4.57155  4.01316  3.41412  4.21180  4.61076  1.75483  3.89950  1.41188  3.27941  4.23174  4.53578  4.11484  4.07997  3.53711  3.23481  1.74741  5.19323  4.02817    231 - -
          2.68618  4.42225  2.77519  2.73123  3.46354  2.40513  3.72494  3.29354  2.67741  2.69355  4.24690  2.90347  2.73739  3.18146  2.89801  2.37887  2.77519  2.98518  4.58477  3.61503
          0.02172  4.23615  4.95849  0.61958  0.77255  0.48576  0.95510
    195   1.98178  5.22084  2.33404  1.83133  4.53465  3.39089  3.69014  4.00581  2.12107  3.51552  4.29437  2.86517  3.85964  2.81403  2.99456  2.71401  3.00494  3.59747  5.67584  4.26179    232 - -
          2.68618  4.42225  2.77519  2.73123  3.46354  2.40513  3.72494  3.29354  2.67741  2.69355  4.24690  2.90347  2.73739  3.18146  2.89801  2.37887  2.77519  2.98518  4.58477  3.61503
          0.02172  4.23615  4.95849  0.61958  0.77255  0.48576  0.95510
    196   3.07731  5.05779  2.98484  2.91529  4.48480  3.47135  4.28647  4.29277  3.23188  3.90064  4.86593  0.64637  4.14757  3.57329  3.58769  3.13876  3.47918  3.87614  5.74769  4.41741    233 - -
          2.68618  4.42225  2.77519  2.73123  3.46354  2.40513  3.72494  3.29354  2.67741  2.69355  4.24690  2.90347  2.73739  3.18146  2.89801  2.37887  2.77519  2.98518  4.58477  3.61503
          0.02172  4.23615  4.95849  0.61958  0.77255  0.48576  0.95510
    197   2.34839  4.28995  3.81683  3.24803  3.41576  3.74656  4.03673  1.69811  2.59534  2.38064  2.71606  3.58523  4.12114  3.43891  3.39690  3.02349  2.94053  2.32847  4.94126  3.73174    234 - -
          2.68618  4.42225  2.77519  2.73123  3.46354  2.40513  3.72494  3.29354  2.67741  2.69355  4.24690  2.90347  2.73739  3.18146  2.89801  2.37887  2.77519  2.98518  4.58477  3.61503
          0.02172  4.23615  4.95849  0.61958  0.77255  0.48576  0.95510
    198   2.33809  4.80500  3.02741  2.48742  4.05127  3.45454  3.67493  3.46444  2.23032  3.07415  3.89302  2.65984  2.91681  2.83166  2.92484  2.67315  2.49401  3.14555  5.32268  3.04084    235 - -
          2.68618  4.42225  2.77519  2.73123  3.46354  2.40513  3.72494  3.29354  2.67741  2.69355  4.24690  2.90347  2.73739  3.18146  2.89801  2.37887  2.77519  2.98518  4.58477  3.61503
          0.02172  4.23615  4.95849  0.61958  0.77255  0.48576  0.95510
    199   2.10616  4.64688  3.19131  2.65188  3.91772  3.48013  3.76103  2.62800  1.94608  2.94590  3.80141  3.12425  3.90312  2.95761  2.96925  2.35759  2.88740  2.97518  5.24618  3.96024    236 - -
          2.68618  4.42225  2.77519  2.73123  3.46354  2.40513  3.72494  3.29354  2.67741  2.69355  4.24690  2.90347  2.73739  3.18146  2.89801  2.37887  2.77519  2.98518  4.58477  3.61503
          0.02172  4.23615  4.95849  0.61958  0.77255  0.48576  0.95510
    200   3.22093  4.57619  4.60869  4.12532  1.46061  4.23143  3.84940  2.86749  3.97231  2.28935  2.34944  4.10476  4.54834  4.05462  4.05752  3.55348  3.44553  2.79610  4.09497  1.69613    237 - -
          2.68618  4.42225  2.77519  2.73123  3.46354  2.40513  3.72494  3.29354  2.67741  2.69355  4.24690  2.90347  2.73739  3.18146  2.89801  2.37887  2.77519  2.98518  4.58477  3.61503
          0.02172  4.23615  4.95849  0.61958  0.77255  0.48576  0.95510
    201   2.78670  5.23036  2.74112  1.64288  4.56362  3.43252  3.67694  4.02528  2.08192  3.51604  4.29725  2.90598  3.88147  2.27051  2.82738  2.40336  3.02119  3.61973  5.65354  4.26824    238 - -
          2.68618  4.42225  2.77519  2.73123  3.46354  2.40513  3.72494  3.29354  2.67741  2.69355  4.24690  2.90347  2.73739  3.18146  2.89801  2.37887  2.77519  2.98518  4.58477  3.61503
          0.02172  4.23615  4.95849  0.61958  0.77255  0.48576  0.95510
    202   2.79866  5.22482  2.15323  2.34639  4.57757  3.40119  3.71978  4.04661  1.51123  3.55388  4.34402  2.89550  3.88672  2.84930  2.95175  2.32406  3.05015  3.63740  5.70238  4.30276    239 - -
          2.68618  4.42225  2.77519  2.73123  3.46354  2.40513  3.72494  3.29354  2.67741  2.69355  4.24690  2.90347  2.73739  3.18146  2.89801  2.37887  2.77519  2.98518  4.58477  3.61503
          0.02172  4.23615  4.95849  0.61958  0.77255  0.48576  0.95510
    203   2.27712  4.41747  4.57566  4.03265  3.43158  4.23007  4.65552  1.43009  3.90609  1.52426  3.29099  4.25739  4.56362  4.13955  4.09205  3.56701  3.27298  1.96007  5.24130  4.07264    240 - -
          2.68618  4.42225  2.77519  2.73123  3.46354  2.40513  3.72494  3.29354  2.67741  2.69355  4.24690  2.90347  2.73739  3.18146  2.89801  2.37887  2.77519  2.98518  4.58477  3.61503
          0.02172  4.23615  4.95849  0.61958  0.77255  0.48576  0.95510
    204   2.68560  4.62295  3.28658  2.72150  3.81255  3.56011  3.76994  2.70264  1.79746  2.33427  3.71589  3.18428  3.95063  2.98597  2.92088  2.40945  2.91711  2.87529  5.17107  3.90036    241 - -
          2.68618  4.42225  2.77519  2.73123  3.46354  2.40513  3.72494  3.29354  2.67741  2.69355  4.24690  2.90347  2.73739  3.18146  2.89801  2.37887  2.77519  2.98518  4.58477  3.61503
          0.02172  4.23615  4.95849  0.61958  0.77255  0.48576  0.95510
    205   2.76903  5.22576  2.26985  1.54893  4.52296  3.39384  3.69369  3.99482  2.50278  2.88378  4.29208  2.86527  3.86399  2.41513  3.00343  2.72223  3.01276  3.59288  5.67268  4.25816    242 - -
          2.68618  4.42225  2.77519  2.73123  3.46354  2.40513  3.72494  3.29354  2.67741  2.69355  4.24690  2.90347  2.73739  3.18146  2.89801  2.37887  2.77519  2.98518  4.58477  3.61503
          0.13697  4.23615  2.17557  0.61958  0.77255  0.48576  0.95510
    206   2.70846  4.70182  3.27279  2.67642  3.92336  3.55185  3.70174  2.73879  1.85529  2.90861  3.78607  3.13960  3.93056  2.89013  2.22168  2.79966  2.92831  2.52374  5.21107  3.94808    243 - -
          2.68600  4.42234  2.77500  2.73105  3.46363  2.40522  3.72503  3.29314  2.67750  2.69337  4.24699  2.90355  2.73748  3.18155  2.89810  2.37896  2.77528  2.98527  4.58486  3.61512
          0.13739  2.11607  4.84586  1.26472  0.33173  0.41180  1.08607
    207   2.34495  5.09168  2.76768  1.88587  4.41948  2.63746  3.67061  3.87843  2.45392  3.40706  4.18627  2.89749  3.10416  2.35197  2.93942  2.67398  2.94168  3.48304  5.58115  4.19085    249 - -
          2.68618  4.42225  2.77519  2.73123  3.46354  2.40513  3.72494  3.29354  2.67741  2.69355  4.24690  2.90347  2.73739  3.18146  2.89801  2.37887  2.77519  2.98518  4.58477  3.61503
          0.02172  4.23615  4.95849  0.61958  0.77255  0.48576  0.95510
    208   2.22373  4.47616  3.29678  2.45972  2.87030  3.52329  3.78894  3.02588  2.72312  2.71951  3.59285  3.19785  3.08694  3.04595  3.12358  2.43672  2.84973  2.41459  5.05918  3.79702    250 - -
          2.68618  4.42225  2.77519  2.73123  3.46354  2.40513  3.72494  3.29354  2.67741  2.69355  4.24690  2.90347  2.73739  3.18146  2.89801  2.37887  2.77519  2.98518  4.58477  3.61503
          0.02172  4.23615  4.95849  0.61958  0.77255  0.48576  0.95510
    209   2.65590  4.50990  2.68633  2.41623  3.67676  3.58042  3.82423  2.48047  2.75007  2.16242  3.59550  3.22865  3.96592  3.07494  3.15398  2.81788  2.88906  2.24619  5.10132  3.83668    251 - -
          2.68618  4.42225  2.77519  2.73123  3.46354  2.40513  3.72494  3.29354  2.67741  2.69355  4.24690  2.90347  2.73739  3.18146  2.89801  2.37887  2.77519  2.98518  4.58477  3.61503
          0.02172  4.23615  4.95849  0.61958  0.77255  0.48576  0.95510
    210   2.06846  5.01671  2.90823  2.14011  4.32591  3.43238  3.64709  3.76821  2.38398  3.31026  4.09548  2.93652  3.84422  2.43929  2.52347  2.25832  2.90837  3.39371  5.49246  4.12883    252 - -
          2.68618  4.42225  2.77519  2.73123  3.46354  2.40513  3.72494  3.29354  2.67741  2.69355  4.24690  2.90347  2.73739  3.18146  2.89801  2.37887  2.77519  2.98518  4.58477  3.61503
          0.02172  4.23615  4.95849  0.61958  0.77255  0.48576  0.95510
    211   2.63850  4.44591  3.38021  2.51096  2.77251  3.58020  3.81678  2.51595  2.10587  2.63383  3.53498  3.25823  3.96159  3.09535  3.13796  2.81867  2.86985  2.37099  5.01763  3.76398    253 - -
          2.68618  4.42225  2.77519  2.73123  3.46354  2.40513  3.72494  3.29354  2.67741  2.69355  4.24690  2.90347  2.73739  3.18146  2.89801  2.37887  2.77519  2.98518  4.58477  3.61503
          0.02172  4.23615  4.95849  0.61958  0.77255  0.48576  0.95510
    212   2.18990  4.88252  2.93707  2.49420  4.28574  3.39729  3.73570  3.70414  2.22794  3.29016  4.09833  1.94071  3.86539  2.88272  2.93796  2.68901  2.39801  3.33552  5.50140  4.16248    254 - -
          2.68618  4.42225  2.77519  2.73123  3.46354  2.40513  3.72494  3.29354  2.67741  2.69355  4.24690  2.90347  2.73739  3.18146  2.89801  2.37887  2.77519  2.98518  4.58477  3.61503
          0.02172  4.23615  4.95849  0.61958  0.77255  0.48576  0.95510
    213   2.69046  4.17453  4.07246  3.49806  2.57877  3.77541  3.99058  2.13894  3.38390  1.80199  3.24886  2.87422  4.13884  3.60656  3.58018  3.06120  2.92187  2.39352  4.61743  2.69649    255 - -
          2.68618  4.42225  2.77519  2.73123  3.46354  2.40513  3.72494  3.29354  2.67741  2.69355  4.24690  2.90347  2.73739  3.18146  2.89801  2.37887  2.77519  2.98518  4.58477  3.61503
          0.15176  4.23615  2.06875  0.61958  0.77255  0.48576  0.95510
    214   2.68733  5.09484  2.80502  2.07747  4.41916  3.39970  3.61082  3.87305  2.31806  3.38122  4.15883  2.52379  3.82117  2.34349  2.39560  2.25296  2.91858  3.47847  5.53250  4.15848    256 - -
          2.68618  4.42225  2.77519  2.73123  3.46354  2.40513  3.72494  3.29354  2.67741  2.69355  4.24690  2.90347  2.73739  3.18146  2.89801  2.37887  2.77519  2.98518  4.58477  3.61503
          0.02470  4.10908  4.83143  0.61958  0.77255  0.63137  0.75899
    215   2.87203  5.42203  1.96621  1.59457  4.71976  3.30964  3.72898  4.22314  2.62224  3.70733  4.51235  2.76627  3.86023  2.00803  3.16036  2.78291  3.13414  3.79550  5.85621  4.39078    257 - -
          2.68618  4.42225  2.77519  2.73123  3.46354  2.40513  3.72494  3.29354  2.67741  2.69355  4.24690  2.90347  2.73739  3.18146  2.89801  2.37887  2.77519  2.98518  4.58477  3.61503
          0.02470  4.10908  4.83143  0.61958  0.77255  0.63137  0.75899
    216   2.82237  4.39055  3.89535  3.33083  3.44056  3.86606  4.12783  1.57132  2.45957  1.95531  3.36065  3.67776  4.22441  3.48951  3.32783  3.16427  3.05611  2.20781  5.05454  3.83865    258 - -
          2.68618  4.42225  2.77519  2.73123  3.46354  2.40513  3.72494  3.29354  2.67741  2.69355  4.24690  2.90347  2.73739  3.18146  2.89801  2.37887  2.77519  2.98518  4.58477  3.61503
          0.02470  4.10908  4.83143  0.61958  0.77255  0.63137  0.75899
    217   2.65354  4.24257  3.74876  3.18036  2.51216  3.67739  3.87759  2.66751  2.55570  2.32975  2.31149  3.50252  4.04631  3.36229  3.34872  2.94647  2.88415  2.48523  4.66907  2.79650    259 - -
          2.68618  4.42225  2.77519  2.73123  3.46354  2.40513  3.72494  3.29354  2.67741  2.69355  4.24690  2.90347  2.73739  3.18146  2.89801  2.37887  2.77519  2.98518  4.58477  3.61503
          0.02470  4.10908  4.83143  0.61958  0.77255  0.63137  0.75899
    218   2.76718  5.16971  2.67300  1.97167  4.49344  2.27116  3.65629  3.94539  2.05875  3.45428  4.25042  2.87209  3.85326  2.40293  2.80929  2.72770  3.00480  3.55618  5.60686  4.23034    260 - -
          2.68618  4.42225  2.77519  2.73123  3.46354  2.40513  3.72494  3.29354  2.67741  2.69355  4.24690  2.90347  2.73739  3.18146  2.89801  2.37887  2.77519  2.98518  4.58477  3.61503
          0.02470  4.10908  4.83143  0.61958  0.77255  0.63137  0.75899
    219   2.99555  5.61906  1.35941  1.79561  4.90084  3.27149  3.80545  4.43475  2.82237  3.90988  4.74952  2.07345  3.89039  2.96610  3.42992  2.87041  3.28115  3.99054  6.06240  4.53747    261 - -
          2.68618  4.42225  2.77519  2.73123  3.46354  2.40513  3.72494  3.29354  2.67741  2.69355  4.24690  2.90347  2.73739  3.18146  2.89801  2.37887  2.77519  2.98518  4.58477  3.61503
          0.02470  4.10908  4.83143  0.61958  0.77255  0.63137  0.75899
    220   3.39461  4.67022  4.70622  4.30698  1.47351  4.30382  3.58752  3.13122  4.13685  1.99814  3.73467  4.09171  4.61367  4.11851  4.15273  3.64087  3.61381  3.01717  2.45699  1.61582    262 - -
          2.68599  4.42232  2.77500  2.73103  3.46360  2.40501  3.72501  3.29360  2.67747  2.69361  4.24696  2.90353  2.73746  3.18153  2.89807  2.37893  2.77526  2.98525  4.58483  3.61510
          0.39564  1.54672  2.17324  0.67034  0.71649  0.63137  0.75899
    221   2.87107  5.21884  2.56941  1.47777  4.55532  3.37121  3.68146  3.98391  1.88708  3.50305  4.34586  2.86782  3.87967  2.82908  2.72775  2.82178  3.11383  3.61685  5.63870  4.28920    265 - -
          2.68618  4.42225  2.77519  2.73123  3.46354  2.40513  3.72494  3.29354  2.67741  2.69355  4.24690  2.90347  2.73739  3.18146  2.89801  2.37887  2.77519  2.98518  4.58477  3.61503
          0.02766  3.99722  4.71957  0.61958  0.77255  0.73198  0.65576
    222   2.64383  4.58225  2.98917  2.25468  3.79441  2.67764  3.76892  3.12465  2.63201  1.94236  3.73255  3.08287  3.88453  3.00231  3.01534  2.75815  2.90449  2.87098  5.17778  3.89193    266 - -
          2.68618  4.42225  2.77519  2.73123  3.46354  2.40513  3.72494  3.29354  2.67741  2.69355  4.24690  2.90347  2.73739  3.18146  2.89801  2.37887  2.77519  2.98518  4.58477  3.61503
          0.02766  3.99722  4.71957  0.61958  0.77255  0.73198  0.65576
    223   2.69745  4.32974  3.67633  3.15048  3.05040  3.66315  3.85182  2.67113  3.02121  2.02759  3.38603  3.47980  4.06121  3.34998  3.30684  2.95868  2.39223  2.50077  4.62665  2.13049    267 - -
          2.68618  4.42225  2.77519  2.73123  3.46354  2.40513  3.72494  3.29354  2.67741  2.69355  4.24690  2.90347  2.73739  3.18146  2.89801  2.37887  2.77519  2.98518  4.58477  3.61503
          0.02766  3.99722  4.71957  0.61958  0.77255  0.73198  0.65576
    224   3.04215  4.38570  4.68839  4.12545  2.42242  4.29836  4.61637  1.73290  4.00875  1.52557  3.03956  4.32576  4.56186  4.15780  4.14378  3.62888  3.27402  1.63435  5.04676  3.86753    268 - -
          2.68618  4.42225  2.77519  2.73123  3.46354  2.40513  3.72494  3.29354  2.67741  2.69355  4.24690  2.90347  2.73739  3.18146  2.89801  2.37887  2.77519  2.98518  4.58477  3.61503
          0.02766  3.99722  4.71957  0.61958  0.77255  0.73198  0.65576
    225   2.18543  4.71198  2.41834  2.43909  3.00564  3.36512  3.67252  3.36467  2.53859  3.00662  3.84903  2.54481  3.81291  2.85719  2.99750  2.65122  2.85002  3.05750  5.25600  3.91475    269 - -
          2.68618  4.42225  2.77519  2.73123  3.46354  2.40513  3.72494  3.29354  2.67741  2.69355  4.24690  2.90347  2.73739  3.18146  2.89801  2.37887  2.77519  2.98518  4.58477  3.61503
          0.02766  3.99722  4.71957  0.61958  0.77255  0.73198  0.65576
    226   2.63084  4.23273  3.86223  3.35268  3.49215  2.57799  4.17079  1.93723  3.26796  2.38798  3.42988  3.63759  4.10269  3.56822  3.54804  2.97338  2.92482  1.62407  5.07371  3.85022    270 - -
          2.68618  4.42225  2.77519  2.73123  3.46354  2.40513  3.72494  3.29354  2.67741  2.69355  4.24690  2.90347  2.73739  3.18146  2.89801  2.37887  2.77519  2.98518  4.58477  3.61503
          0.02766  3.99722  4.71957  0.61958  0.77255  0.73198  0.65576
    227   2.79383  5.29284  1.95938  1.88818  4.60244  3.26026  3.68655  4.09443  2.59447  3.60119  4.40735  2.24288  3.80806  2.83066  3.14019  2.13769  3.05998  3.67759  5.76792  4.31369    271 - -
          2.68637  4.42244  2.77538  2.73116  3.46318  2.40531  3.72513  3.29373  2.67735  2.69374  4.24708  2.90334  2.73758  3.18124  2.89788  2.37887  2.77511  2.98469  4.58496  3.61458
          0.15125  2.02916  4.71957  1.89523  0.16285  0.35781  1.20132
    228   2.82468  5.11987  2.59283  1.45223  4.58655  3.34936  3.85946  4.05167  2.72532  3.61678  4.44747  2.94188  3.92255  3.02207  3.20044  1.65731  3.13021  3.64134  5.79085  4.39517    283 - -
          2.68618  4.42225  2.77519  2.73123  3.46354  2.40513  3.72494  3.29354  2.67741  2.69355  4.24690  2.90347  2.73739  3.18146  2.89801  2.37887  2.77519  2.98518  4.58477  3.61503
          0.02172  4.23615  4.95849  0.61958  0.77255  0.48576  0.95510
    229   3.08343  4.48129  4.56035  4.00236  2.99137  4.22051  4.35116  2.09337  3.84120  1.09819  3.12051  4.18700  4.51290  4.02049  3.98294  3.53680  3.30994  2.41214  4.77591  2.43511    284 - -
          2.68618  4.42225  2.77519  2.73123  3.46354  2.40513  3.72494  3.29354  2.67741  2.69355  4.24690  2.90347  2.73739  3.18146  2.89801  2.37887  2.77519  2.98518  4.58477  3.61503
          0.02172  4.23615  4.95849  0.61958  0.77255  0.48576  0.95510
    230   3.06861  5.72120  1.38830  1.51429  5.00260  3.33365  3.87055  4.54460  2.89324  4.00757  4.84517  2.19442  3.95500  3.02973  3.50931  2.93730  3.35443  4.09058  6.15485  4.61924    285 - -
          2.68618  4.42225  2.77519  2.73123  3.46354  2.40513  3.72494  3.29354  2.67741  2.69355  4.24690  2.90347  2.73739  3.18146  2.89801  2.37887  2.77519  2.98518  4.58477  3.61503
          0.02172  4.23615  4.95849  0.61958  0.77255  0.48576  0.95510
    231   2.84078  5.26502  2.58387  1.41758  4.59624  3.39509  3.74835  4.06795  2.55146  3.58173  4.38509  2.88479  3.90294  2.36382  3.02489  2.20418  3.09636  3.66690  5.74099  4.33336    286 - -
          2.68618  4.42225  2.77519  2.73123  3.46354  2.40513  3.72494  3.29354  2.67741  2.69355  4.24690  2.90347  2.73739  3.18146  2.89801  2.37887  2.77519  2.98518  4.58477  3.61503
          0.02172  4.23615  4.95849  0.61958  0.77255  0.48576  0.95510
    232   3.20801  4.48995  5.03631  4.50036  3.53890  4.59873  5.07393  1.22971  4.38894  2.03181  2.57741  4.68232  4.85390  4.57467  4.52728  3.96352  3.45280  1.31852  5.49174  4.34046    287 - -
          2.68618  4.42225  2.77519  2.73123  3.46354  2.40513  3.72494  3.29354  2.67741  2.69355  4.24690  2.90347  2.73739  3.18146  2.89801  2.37887  2.77519  2.98518  4.58477  3.61503
          0.02172  4.23615  4.95849  0.61958  0.77255  0.48576  0.95510
    233   2.97757  2.50848  4.56320  4.10750  1.14188  3.92508  4.15803  2.70065  3.94985  2.33430  3.51295  4.10259  4.40065  4.10584  4.05247  3.33527  3.28613  2.58180  4.51145  2.97919    288 - -
          2.68618  4.42225  2.77519  2.73123  3.46354  2.40513  3.72494  3.29354  2.67741  2.69355  4.24690  2.90347  2.73739  3.18146  2.89801  2.37887  2.77519  2.98518  4.58477  3.61503
          0.02172  4.23615  4.95849  0.61958  0.77255  0.48576  0.95510
    234   2.72080  5.15475  2.74998  2.08001  4.46559  3.40959  3.01170  3.93248  2.42351  3.44392  4.21866  2.45898  3.84834  2.41936  2.90125  1.96339  2.95819  3.53143  5.60220  4.20588    289 - -
          2.68618  4.42225  2.77519  2.73123  3.46354  2.40513  3.72494  3.29354  2.67741  2.69355  4.24690  2.90347  2.73739  3.18146  2.89801  2.37887  2.77519  2.98518  4.58477  3.61503
          0.02172  4.23615  4.95849  0.61958  0.77255  0.48576  0.95510
    235   2.88627  4.31240  4.38199  3.81479  3.35180  4.05817  4.41311  1.69794  3.69828  1.63172  3.25601  4.04585  2.99431  3.92518  3.89026  3.36710  3.12577  1.73427  5.04869  3.87244    290 - -
          2.68618  4.42225  2.77519  2.73123  3.46354  2.40513  3.72494  3.29354  2.67741  2.69355  4.24690  2.90347  2.73739  3.18146  2.89801  2.37887  2.77519  2.98518  4.58477  3.61503
          0.02172  4.23615  4.95849  0.61958  0.77255  0.48576  0.95510
    236   2.36121  5.49290  1.48871  1.85294  4.79899  3.35007  3.80006  4.30552  2.73308  3.79342  4.60005  2.31243  3.91483  2.94423  3.29952  2.84142  3.20296  3.87190  5.94946  4.46992    291 - -
          2.68618  4.42225  2.77519  2.73123  3.46354  2.40513  3.72494  3.29354  2.67741  2.69355  4.24690  2.90347  2.73739  3.18146  2.89801  2.37887  2.77519  2.98518  4.58477  3.61503
          0.02172  4.23615  4.95849  0.61958  0.77255  0.48576  0.95510
    237   3.36556  4.83683  4.18260  3.76792  1.82706  4.18482  3.62999  3.39094  3.69020  2.87809  3.98278  2.60314  4.54195  3.85126  3.90038  3.50708  3.59693  3.22521  3.90487  1.08012    292 - -
          2.68618  4.42225  2.77519  2.73123  3.46354  2.40513  3.72494  3.29354  2.67741  2.69355  4.24690  2.90347  2.73739  3.18146  2.89801  2.37887  2.77519  2.98518  4.58477  3.61503
          0.02172  4.23615  4.95849  0.61958  0.77255  0.48576  0.95510
    238   4.00278  5.13122  4.95723  4.72821  1.11119  4.66681  3.57109  3.63982  4.55067  2.90726  4.21233  4.30108  4.95578  4.40469  4.49824  4.05363  4.21664  3.57793  3.67804  1.02794    293 - -
          2.68618  4.42225  2.77519  2.73123  3.46354  2.40513  3.72494  3.29354  2.67741  2.69355  4.24690  2.90347  2.73739  3.18146  2.89801  2.37887  2.77519  2.98518  4.58477  3.61503
          0.02172  4.23615  4.95849  0.61958  0.77255  0.48576  0.95510
    239   2.69507  4.80400  2.78842  2.65213  4.51736  3.25225  4.05356  4.09679  2.95771  3.70242  4.55110  1.09224  3.92319  3.26503  3.37046  2.23955  3.09793  3.61105  5.80285  4.42345    294 - -
          2.68618  4.42225  2.77519  2.73123  3.46354  2.40513  3.72494  3.29354  2.67741  2.69355  4.24690  2.90347  2.73739  3.18146  2.89801  2.37887  2.77519  2.98518  4.58477  3.61503
          0.02172  4.23615  4.95849  0.61958  0.77255  0.48576  0.95510
    240   2.68647  5.01334  2.47147  2.38493  4.28533  3.42303  3.66646  3.72949  2.45296  3.28892  2.69777  2.17967  3.84930  2.33290  2.92812  2.67994  2.92355  3.36852  5.48995  4.11851    295 - -
          2.68618  4.42225  2.77519  2.73123  3.46354  2.40513  3.72494  3.29354  2.67741  2.69355  4.24690  2.90347  2.73739  3.18146  2.89801  2.37887  2.77519  2.98518  4.58477  3.61503
          0.02172  4.23615  4.95849  0.61958  0.77255  0.48576  0.95510
    241   2.74075  4.19542  4.21003  3.63791  3.30873  3.87625  4.20945  1.92599  3.51877  2.27777  3.29133  3.85831  4.24019  3.75533  3.71276  3.17536  2.41525  1.54847  4.88675  2.85639    296 - -
          2.68618  4.42225  2.77519  2.73123  3.46354  2.40513  3.72494  3.29354  2.67741  2.69355  4.24690  2.90347  2.73739  3.18146  2.89801  2.37887  2.77519  2.98518  4.58477  3.61503
          0.02172  4.23615  4.95849  0.61958  0.77255  0.48576  0.95510
    242   3.54743  4.86404  5.07803  4.53335  3.13301  4.77133  5.05431  2.31815  4.32436  0.68658  2.36705  4.80239  4.92359  4.44321  4.42244  4.15222  3.76877  2.50720  5.28308  4.22070    297 - -
          2.68618  4.42225  2.77519  2.73123  3.46354  2.40513  3.72494  3.29354  2.67741  2.69355  4.24690  2.90347  2.73739  3.18146  2.89801  2.37887  2.77519  2.98518  4.58477  3.61503
          0.02172  4.23615  4.95849  0.61958  0.77255  0.48576  0.95510
    243   2.57448  4.52742  3.25271  2.74462  3.87380  3.41632  3.84166  2.62226  2.72867  2.92559  3.78574  2.61683  3.89358  3.06652  3.13414  1.97404  2.11409  2.93249  5.23923  3.96414    298 - -
          2.68618  4.42225  2.77519  2.73123  3.46354  2.40513  3.72494  3.29354  2.67741  2.69355  4.24690  2.90347  2.73739  3.18146  2.89801  2.37887  2.77519  2.98518  4.58477  3.61503
          0.02172  4.23615  4.95849  0.61958  0.77255  0.48576  0.95510
    244   3.23485  5.19604  3.20695  2.98483  4.41222  3.65011  4.14008  4.11780  2.78340  3.58100  4.61512  3.44160  4.21918  0.70291  3.05294  3.27485  3.53934  3.82910  5.62422  4.35130    299 - -
          2.68618  4.42225  2.77519  2.73123  3.46354  2.40513  3.72494  3.29354  2.67741  2.69355  4.24690  2.90347  2.73739  3.18146  2.89801  2.37887  2.77519  2.98518  4.58477  3.61503
          0.02172  4.23615  4.95849  0.61958  0.77255  0.48576  0.95510
    245   2.76067  5.19404  2.73781  1.99292  4.52758  3.41886  3.67702  3.99063  1.88630  3.49210  4.27182  2.47574  3.86939  2.79818  2.86893  2.04929  2.99944  3.58584  5.63982  4.25002    300 - -
          2.68618  4.42225  2.77519  2.73123  3.46354  2.40513  3.72494  3.29354  2.67741  2.69355  4.24690  2.90347  2.73739  3.18146  2.89801  2.37887  2.77519  2.98518  4.58477  3.61503
          0.02172  4.23615  4.95849  0.61958  0.77255  0.48576  0.95510
    246   2.90854  5.32867  1.92268  2.29840  4.70852  1.52645  3.84493  4.20584  2.77543  3.72966  4.55448  2.86312  3.92784  2.45965  3.31068  2.84938  3.19815  3.78647  5.89694  4.45492    301 - -
          2.68618  4.42225  2.77519  2.73123  3.46354  2.40513  3.72494  3.29354  2.67741  2.69355  4.24690  2.90347  2.73739  3.18146  2.89801  2.37887  2.77519  2.98518  4.58477  3.61503
          0.02172  4.23615  4.95849  0.61958  0.77255  0.48576  0.95510
    247   3.32746  4.66565  4.82439  4.46655  3.64799  4.43952  5.14258  0.71442  4.30290  2.17507  3.54278  4.66408  4.84989  4.62318  4.46047  3.98420  3.62570  1.92641  5.60333  4.36378    302 - -
          2.68618  4.42225  2.77519  2.73123  3.46354  2.40513  3.72494  3.29354  2.67741  2.69355  4.24690  2.90347  2.73739  3.18146  2.89801  2.37887  2.77519  2.98518  4.58477  3.61503
          0.02172  4.23615  4.95849  0.61958  0.77255  0.48576  0.95510
    248   2.90218  5.37283  1.45151  1.98765  4.69444  3.35751  3.80552  4.16343  2.72629  3.69578  4.51301  2.83943  3.91565  2.95494  3.27235  2.83246  2.11377  3.75614  5.87500  4.42448    303 - -
          2.68618  4.42225  2.77519  2.73123  3.46354  2.40513  3.72494  3.29354  2.67741  2.69355  4.24690  2.90347  2.73739  3.18146  2.89801  2.37887  2.77519  2.98518  4.58477  3.61503
          0.02172  4.23615  4.95849  0.61958  0.77255  0.48576  0.95510
    249   2.61740  4.44083  3.34805  2.78706  2.91891  3.55348  3.79638  2.57922  2.41475  2.66153  3.54195  2.66101  3.93871  3.07206  3.13562  2.34934  2.85047  2.44317  5.01000  3.75409    304 - -
          2.68618  4.42225  2.77519  2.73123  3.46354  2.40513  3.72494  3.29354  2.67741  2.69355  4.24690  2.90347  2.73739  3.18146  2.89801  2.37887  2.77519  2.98518  4.58477  3.61503
          0.02172  4.23615  4.95849  0.61958  0.77255  0.48576  0.95510
    250   3.96753  5.13045  4.87571  4.62882  1.62483  4.62965  3.58049  3.63028  4.46027  2.90863  4.21254  4.27163  4.93086  4.36346  4.44520  4.01938  4.18701  3.56504  3.69677  0.72593    305 - -
          2.68618  4.42225  2.77519  2.73123  3.46354  2.40513  3.72494  3.29354  2.67741  2.69355  4.24690  2.90347  2.73739  3.18146  2.89801  2.37887  2.77519  2.98518  4.58477  3.61503
          0.02172  4.23615  4.95849  0.61958  0.77255  0.48576  0.95510
    251   3.07731  5.05779  2.98484  2.91529  4.48480  3.47135  4.28647  4.29277  3.23188  3.90064  4.86593  0.64637  4.14757  3.57329  3.58769  3.13876  3.47918  3.87614  5.74769  4.41741    306 - -
          2.68618  4.42225  2.77519  2.73123  3.46354  2.40513  3.72494  3.29354  2.67741  2.69355  4.24690  2.90347  2.73739  3.18146  2.89801  2.37887  2.77519  2.98518  4.58477  3.61503
          0.02172  4.23615  4.95849  0.61958  0.77255  0.48576  0.95510
    252   2.08161  4.89501  2.97861  2.17798  4.21790  3.42509  3.67381  3.64461  2.43494  3.22075  4.02044  2.97561  3.84548  2.81179  2.39335  2.35500  2.49835  3.28817  5.43257  4.08794    307 - -
          2.68618  4.42225  2.77519  2.73123  3.46354  2.40513  3.72494  3.29354  2.67741  2.69355  4.24690  2.90347  2.73739  3.18146  2.89801  2.37887  2.77519  2.98518  4.58477  3.61503
          0.02172  4.23615  4.95849  0.61958  0.77255  0.48576  0.95510
    253   3.29684  4.55654  5.14457  4.62045  3.54600  4.73068  5.22613  1.11889  4.51266  1.61661  3.32637  4.81738  4.95522  4.69012  4.65099  4.11144  3.54207  1.48314  5.58303  4.44064    308 - -
          2.68618  4.42225  2.77519  2.73123  3.46354  2.40513  3.72494  3.29354  2.67741  2.69355  4.24690  2.90347  2.73739  3.18146  2.89801  2.37887  2.77519  2.98518  4.58477  3.61503
          0.02172  4.23615  4.95849  0.61958  0.77255  0.48576  0.95510
    254   3.01180  2.82762  4.81164  4.31510  3.60941  4.20226  4.87350  0.97322  4.15950  2.27352  3.49221  4.42197  4.62484  4.40838  4.30779  3.60383  3.30660  1.81431  5.41844  4.20591    309 - -
          2.68618  4.42225  2.77519  2.73123  3.46354  2.40513  3.72494  3.29354  2.67741  2.69355  4.24690  2.90347  2.73739  3.18146  2.89801  2.37887  2.77519  2.98518  4.58477  3.61503
          0.02172  4.23615  4.95849  0.61958  0.77255  0.48576  0.95510
    255   2.39146  4.35575  3.43260  3.25415  4.62648  1.19870  4.42805  4.11668  3.43900  3.77622  4.58808  3.42777  3.84325  3.69966  3.75526  1.51176  2.90085  3.47769  5.93525  4.71755    310 - -
          2.68618  4.42225  2.77519  2.73123  3.46354  2.40513  3.72494  3.29354  2.67741  2.69355  4.24690  2.90347  2.73739  3.18146  2.89801  2.37887  2.77519  2.98518  4.58477  3.61503
          0.12182  4.23615  2.30030  0.61958  0.77255  0.48576  0.95510
    256   2.78461  4.85147  2.96103  2.70415  4.48663  1.29453  3.94202  3.93247  1.95820  3.52188  4.38394  3.15463  3.94980  3.13318  2.96546  2.84614  3.12411  3.53087  5.64542  4.38753    311 - -
          2.68618  4.42225  2.77519  2.73123  3.46354  2.40513  3.72494  3.29354  2.67741  2.69355  4.24690  2.90347  2.73739  3.18146  2.89801  2.37887  2.77519  2.98518  4.58477  3.61503
          0.02398  4.13831  4.86065  0.61958  0.77255  0.60127  0.79433
    257   2.73510  4.35129  3.74492  3.18473  2.70072  3.74877  3.98820  1.81198  2.21171  2.31159  3.36055  3.54292  4.11800  3.38042  3.31695  3.02667  2.96868  2.38653  4.89848  3.62914    312 - -
          2.68618  4.42225  2.77519  2.73123  3.46354  2.40513  3.72494  3.29354  2.67741  2.69355  4.24690  2.90347  2.73739  3.18146  2.89801  2.37887  2.77519  2.98518  4.58477  3.61503
          0.02398  4.13831  4.86065  0.61958  0.77255  0.60127  0.79433
    258   2.60389  4.13642  3.90670  3.33293  2.67547  3.67090  3.99235  2.51202  3.23678  2.28409  2.53487  3.60205  4.05378  3.48646  3.47319  2.56811  2.44898  2.01242  4.76407  3.56088    313 - -
          2.68618  4.42225  2.77519  2.73123  3.46354  2.40513  3.72494  3.29354  2.67741  2.69355  4.24690  2.90347  2.73739  3.18146  2.89801  2.37887  2.77519  2.98518  4.58477  3.61503
          0.02398  4.13831  4.86065  0.61958  0.77255  0.60127  0.79433
    259   2.64277  4.92386  2.37144  2.39850  4.21835  3.40415  3.64656  3.61512  1.90851  3.21416  4.01917  2.92698  3.82591  2.78314  2.87748  2.65119  2.54112  2.72109  5.43280  4.07709    314 - -
          2.68618  4.42225  2.77519  2.73123  3.46354  2.40513  3.72494  3.29354  2.67741  2.69355  4.24690  2.90347  2.73739  3.18146  2.89801  2.37887  2.77519  2.98518  4.58477  3.61503
          0.02398  4.13831  4.86065  0.61958  0.77255  0.60127  0.79433
    260   2.94663  5.39622  2.35775  1.47805  4.71747  3.32559  3.80927  4.22659  2.70808  3.74587  4.58951  1.64196  3.91315  2.97169  3.21074  2.86778  3.22843  3.81799  5.88493  4.43784    315 - -
          2.68618  4.42225  2.77519  2.73123  3.46354  2.40513  3.72494  3.29354  2.67741  2.69355  4.24690  2.90347  2.73739  3.18146  2.89801  2.37887  2.77519  2.98518  4.58477  3.61503
          0.02398  4.13831  4.86065  0.61958  0.77255  0.60127  0.79433
    261   2.99167  5.33019  1.00417  2.31725  4.85518  2.30092  3.97164  4.40358  3.03326  3.94008  4.81271  2.88149  3.94753  3.16309  3.61053  2.93208  3.33255  3.94854  6.02908  4.61185    316 - -
          2.68622  4.42229  2.77524  2.73127  3.46358  2.40491  3.72499  3.29358  2.67715  2.69359  4.24694  2.90351  2.73744  3.18151  2.89805  2.37891  2.77524  2.98523  4.58481  3.61507
          0.31848  1.32801  4.86065  0.20368  1.69133  0.60127  0.79433
    262   2.23930  4.87078  2.96444  2.17471  4.12895  3.43665  3.63711  2.92089  2.17597  3.13125  3.94365  2.95847  3.83605  2.36988  2.82401  2.66396  2.87232  3.20975  5.35791  4.02345    318 - -
          2.68618  4.42225  2.77519  2.73123  3.46354  2.40513  3.72494  3.29354  2.67741  2.69355  4.24690  2.90347  2.73739  3.18146  2.89801  2.37887  2.77519  2.98518  4.58477  3.61503
          0.02398  4.13831  4.86065  0.61958  0.77255  0.60127  0.79433
    263   2.86039  5.26555  2.69719  1.97429  4.61702  3.43388  3.67988  4.06236  1.52820  3.54432  4.35132  2.37787  3.90413  2.80992  2.70472  2.80973  3.09192  3.67053  5.66341  4.30685    319 - -
          2.68618  4.42225  2.77519  2.73123  3.46354  2.40513  3.72494  3.29354  2.67741  2.69355  4.24690  2.90347  2.73739  3.18146  2.89801  2.37887  2.77519  2.98518  4.58477  3.61503
          0.02398  4.13831  4.86065  0.61958  0.77255  0.60127  0.79433
    264   2.62074  4.39407  3.37054  2.33979  3.52668  3.56357  3.81613  2.15853  2.78684  2.58287  3.49169  3.26330  3.95231  3.11558  3.15337  2.81724  2.45812  2.60898  4.96883  2.97884    320 - -
          2.68618  4.42225  2.77519  2.73123  3.46354  2.40513  3.72494  3.29354  2.67741  2.69355  4.24690  2.90347  2.73739  3.18146  2.89801  2.37887  2.77519  2.98518  4.58477  3.61503
          0.02398  4.13831  4.86065  0.61958  0.77255  0.60127  0.79433
    265   3.01816  5.24103  3.15533  2.66505  4.64341  3.61517  3.67896  4.04279  1.30858  3.49301  4.34731  3.12665  4.02691  1.90708  2.31954  2.99454  3.21236  3.69980  5.55922  4.32179    321 - -
          2.68621  4.42228  2.77523  2.73126  3.46357  2.40516  3.72498  3.29357  2.67719  2.69358  4.24693  2.90350  2.73743  3.18150  2.89773  2.37890  2.77523  2.98522  4.58480  3.61506
          0.12999  2.17024  4.86065  0.65885  0.72866  0.41977  1.07060
    266   2.49479  4.36603  3.69416  3.42739  4.23105  1.01000  4.43308  3.41534  3.44696  3.29154  4.24462  3.57737  3.94797  3.75887  3.72118  2.69872  2.96650  2.19201  5.65967  4.43487    324 - -
          2.68618  4.42225  2.77519  2.73123  3.46354  2.40513  3.72494  3.29354  2.67741  2.69355  4.24690  2.90347  2.73739  3.18146  2.89801  2.37887  2.77519  2.98518  4.58477  3.61503
          0.02172  4.23615  4.95849  0.61958  0.77255  0.48576  0.95510
    267   3.32629  4.59645  5.13848  4.59860  3.41417  4.71662  5.15272  1.39887  4.48091  1.21631  3.19486  4.79924  4.92249  4.61322  4.59442  4.08807  3.56390  1.62274  5.46911  4.36520    325 - -
          2.68618  4.42225  2.77519  2.73123  3.46354  2.40513  3.72494  3.29354  2.67741  2.69355  4.24690  2.90347  2.73739  3.18146  2.89801  2.37887  2.77519  2.98518  4.58477  3.61503
          0.02172  4.23615  4.95849  0.61958  0.77255  0.48576  0.95510
    268   3.07731  5.05779  2.98484  2.91529  4.48480  3.47135  4.28647  4.29277  3.23188  3.90064  4.86593  0.64637  4.14757  3.57329  3.58769  3.13876  3.47918  3.87614  5.74769  4.41741    326 - -
          2.68618  4.42225  2.77519  2.73123  3.46354  2.40513  3.72494  3.29354  2.67741  2.69355  4.24690  2.90347  2.73739  3.18146  2.89801  2.37887  2.77519  2.98518  4.58477  3.61503
          0.02172  4.23615  4.95849  0.61958  0.77255  0.48576  0.95510
    269   2.33577  5.21752  2.62927  1.44183  4.54643  3.40441  3.74108  3.99747  2.53052  3.52665  4.33466  2.90014  3.90088  2.26446  2.99448  2.78247  3.07530  3.60904  5.70028  4.30544    327 - -
          2.68618  4.42225  2.77519  2.73123  3.46354  2.40513  3.72494  3.29354  2.67741  2.69355  4.24690  2.90347  2.73739  3.18146  2.89801  2.37887  2.77519  2.98518  4.58477  3.61503
          0.02172  4.23615  4.95849  0.61958  0.77255  0.48576  0.95510
    270   2.81427  4.64214  3.41007  2.91565  3.10415  3.66492  2.26601  3.21781  2.81705  2.84459  3.77320  3.32535  4.07071  3.18768  3.16563  2.94554  2.35406  2.97834  4.64029  1.94154    328 - -
          2.68618  4.42225  2.77519  2.73123  3.46354  2.40513  3.72494  3.29354  2.67741  2.69355  4.24690  2.90347  2.73739  3.18146  2.89801  2.37887  2.77519  2.98518  4.58477  3.61503
          0.02172  4.23615  4.95849  0.61958  0.77255  0.48576  0.95510
    271   3.29335  4.60099  4.98586  4.45975  3.40548  4.60871  5.04387  0.98119  4.29900  1.83306  2.43576  4.67555  4.85752  4.49663  4.43881  3.98494  3.53891  1.94380  5.42814  4.29113    329 - -
          2.68618  4.42225  2.77519  2.73123  3.46354  2.40513  3.72494  3.29354  2.67741  2.69355  4.24690  2.90347  2.73739  3.18146  2.89801  2.37887  2.77519  2.98518  4.58477  3.61503
          0.02172  4.23615  4.95849  0.61958  0.77255  0.48576  0.95510
    272   2.66682  4.77790  2.81578  2.65469  4.51620  3.24540  4.03995  4.07202  2.93844  3.67421  4.51278  1.19917  3.90888  3.24451  3.35659  2.01427  3.06667  3.58429  5.79365  4.42453    330 - -
          2.68618  4.42225  2.77519  2.73123  3.46354  2.40513  3.72494  3.29354  2.67741  2.69355  4.24690  2.90347  2.73739  3.18146  2.89801  2.37887  2.77519  2.98518  4.58477  3.61503
          0.02172  4.23615  4.95849  0.61958  0.77255  0.48576  0.95510
    273   2.76954  4.77785  2.95343  2.12562  3.94174  3.50929  3.80803  3.31180  2.64659  1.67171  3.87760  2.56563  3.96365  3.02206  3.04347  2.84852  3.01443  3.05305  5.30269  3.99265    331 - -
          2.68618  4.42225  2.77519  2.73123  3.46354  2.40513  3.72494  3.29354  2.67741  2.69355  4.24690  2.90347  2.73739  3.18146  2.89801  2.37887  2.77519  2.98518  4.58477  3.61503
          0.02172  4.23615  4.95849  0.61958  0.77255  0.48576  0.95510
    274   3.05886  4.87469  3.48580  3.04737  3.10943  3.78187  3.77071  3.46350  2.02972  3.03143  4.01852  3.42883  4.20335  3.24162  2.93407  3.15490  3.28997  3.23735  4.64537  1.27466    332 - -
          2.68618  4.42225  2.77519  2.73123  3.46354  2.40513  3.72494  3.29354  2.67741  2.69355  4.24690  2.90347  2.73739  3.18146  2.89801  2.37887  2.77519  2.98518  4.58477  3.61503
          0.02172  4.23615  4.95849  0.61958  0.77255  0.48576  0.95510
    275   2.46056  2.82125  3.38257  2.97056  4.16072  3.22146  4.06842  3.57680  2.97119  3.25764  4.09842  1.45759  3.85712  3.30432  3.34110  2.12862  2.86217  3.16346  5.50762  4.23814    333 - -
          2.68618  4.42225  2.77519  2.73123  3.46354  2.40513  3.72494  3.29354  2.67741  2.69355  4.24690  2.90347  2.73739  3.18146  2.89801  2.37887  2.77519  2.98518  4.58477  3.61503
          0.02172  4.23615  4.95849  0.61958  0.77255  0.48576  0.95510
    276   2.86927  4.77484  3.34810  2.88450  3.79803  3.66406  3.92505  2.31208  2.64975  2.68269  3.77067  3.33160  4.09650  1.43876  2.96734  2.99669  3.11970  2.88715  5.27658  3.97040    334 - -
          2.68618  4.42225  2.77519  2.73123  3.46354  2.40513  3.72494  3.29354  2.67741  2.69355  4.24690  2.90347  2.73739  3.18146  2.89801  2.37887  2.77519  2.98518  4.58477  3.61503
          0.11150  4.23615  2.39635  0.61958  0.77255  0.48576  0.95510
    277   3.02451  5.24795  3.16317  2.67109  4.65217  3.62116  3.68294  4.05102  1.29916  3.49976  4.35389  3.13222  4.03226  1.90299  2.32078  3.00050  3.21818  3.70767  5.56456  4.32803    335 - -
          2.68618  4.42225  2.77519  2.73123  3.46354  2.40513  3.72494  3.29354  2.67741  2.69355  4.24690  2.90347  2.73739  3.18146  2.89801  2.37887  2.77519  2.98518  4.58477  3.61503
          0.02374  4.14838  4.87072  0.61958  0.77255  0.42545  1.05980
    278   2.66790  4.40124  3.51389  2.98212  3.51816  3.60693  2.50167  2.03567  2.87153  2.59061  3.52542  3.37572  4.01810  3.23131  3.20042  2.88773  2.16316  2.61307  4.98440  3.71859    336 - -
          2.68618  4.42225  2.77519  2.73123  3.46354  2.40513  3.72494  3.29354  2.67741  2.69355  4.24690  2.90347  2.73739  3.18146  2.89801  2.37887  2.77519  2.98518  4.58477  3.61503
          0.02172  4.23615  4.95849  0.61958  0.77255  0.48576  0.95510
    279   3.02643  5.25258  3.03644  2.65679  4.67758  3.58492  3.77068  4.11481  1.06815  3.59396  4.44462  2.43361  4.05058  2.91460  2.50237  3.00688  3.25439  3.75055  5.65184  4.38162    337 - -
          2.68618  4.42225  2.77519  2.73123  3.46354  2.40513  3.72494  3.29354  2.67741  2.69355  4.24690  2.90347  2.73739  3.18146  2.89801  2.37887  2.77519  2.98518  4.58477  3.61503
          0.02172  4.23615  4.95849  0.61958  0.77255  0.48576  0.95510
    280   2.93788  5.41950  1.30234  2.25898  4.81331  3.32675  3.85909  4.33278  2.83139  3.83801  4.66122  2.24683  3.92834  3.01719  3.40190  2.14421  3.23562  3.88761  5.99512  4.51631    338 - -
          2.68618  4.42225  2.77519  2.73123  3.46354  2.40513  3.72494  3.29354  2.67741  2.69355  4.24690  2.90347  2.73739  3.18146  2.89801  2.37887  2.77519  2.98518  4.58477  3.61503
          0.02172  4.23615  4.95849  0.61958  0.77255  0.48576  0.95510
    281   2.69199  3.58649  2.98556  2.09831  4.36461  3.46323  3.62825  3.80377  1.89709  3.32775  4.10921  2.53719  3.85510  2.74624  2.33833  2.67996  2.91695  3.42610  5.48970  4.13737    339 - -
          2.68618  4.42225  2.77519  2.73123  3.46354  2.40513  3.72494  3.29354  2.67741  2.69355  4.24690  2.90347  2.73739  3.18146  2.89801  2.37887  2.77519  2.98518  4.58477  3.61503
          0.02172  4.23615  4.95849  0.61958  0.77255  0.48576  0.95510
    282   2.71626  4.95352  3.09387  2.51582  4.22160  3.50778  2.77695  3.64930  1.91515  3.21091  4.02115  3.02262  3.89119  2.79034  2.30044  2.73135  2.52396  3.31275  5.39745  3.09394    340 - -
          2.68618  4.42225  2.77519  2.73123  3.46354  2.40513  3.72494  3.29354  2.67741  2.69355  4.24690  2.90347  2.73739  3.18146  2.89801  2.37887  2.77519  2.98518  4.58477  3.61503
          0.22485  4.23615  1.67716  0.61958  0.77255  0.48576  0.95510
    283   2.68760  4.80841  2.31114  2.42365  3.98719  3.37861  3.71965  3.40491  2.59982  2.02161  3.93546  2.39789  3.85691  2.91340  3.05419  2.72918  2.94361  3.11246  5.32638  3.96922    341 - -
          2.68618  4.42225  2.77519  2.73123  3.46354  2.40513  3.72494  3.29354  2.67741  2.69355  4.24690  2.90347  2.73739  3.18146  2.89801  2.37887  2.77519  2.98518  4.58477  3.61503
          0.15065  4.03784  2.10199  0.61958  0.77255  0.69788  0.68843
    284   2.81619  5.09552  2.93436  1.96289  4.46236  3.46249  3.57696  3.86113  1.78874  3.34984  4.17510  2.95721  3.87574  2.70760  2.02388  2.79384  3.02272  3.50745  5.46134  4.18109    342 - -
          2.68625  4.42232  2.77526  2.73095  3.46361  2.40519  3.72501  3.29361  2.67714  2.69362  4.24696  2.90353  2.73711  3.18153  2.89807  2.37893  2.77526  2.98525  4.58484  3.61510
          0.21531  1.69259  4.63955  0.93190  0.50055  0.33294  1.26166
    285   2.87714  4.41805  4.01581  3.45981  2.39704  3.91310  4.10585  2.60040  2.60404  1.31037  3.25146  3.76370  4.26159  3.59524  3.51252  3.20755  3.10729  2.52223  4.81550  3.50816    346 - -
          2.68618  4.42225  2.77519  2.73123  3.46354  2.40513  3.72494  3.29354  2.67741  2.69355  4.24690  2.90347  2.73739  3.18146  2.89801  2.37887  2.77519  2.98518  4.58477  3.61503
          0.02172  4.23615  4.95849  0.61958  0.77255  0.48576  0.95510
    286   2.68931  4.51389  3.39509  2.84026  2.74344  3.60219  3.77321  3.04735  2.75591  2.71030  3.61349  3.27046  2.25859  3.10754  2.49080  2.84781  2.92224  2.81114  4.85453  2.80820    347 - -
          2.68618  4.42225  2.77519  2.73123  3.46354  2.40513  3.72494  3.29354  2.67741  2.69355  4.24690  2.90347  2.73739  3.18146  2.89801  2.37887  2.77519  2.98518  4.58477  3.61503
          0.02172  4.23615  4.95849  0.61958  0.77255  0.48576  0.95510
    287   2.75950  4.51266  3.54866  2.98540  2.68449  3.70059  3.90132  2.27828  1.71388  2.50620  3.52566  3.39985  4.07706  3.21314  3.13734  2.96335  2.99060  2.63022  4.99608  3.69230    348 - -
          2.68618  4.42225  2.77519  2.73123  3.46354  2.40513  3.72494  3.29354  2.67741  2.69355  4.24690  2.90347  2.73739  3.18146  2.89801  2.37887  2.77519  2.98518  4.58477  3.61503
          0.02172  4.23615  4.95849  0.61958  0.77255  0.48576  0.95510
    288   3.43228  4.73837  5.09963  4.52341  2.27290  4.67247  4.87414  2.36179  4.38427  0.97486  1.89779  4.72115  4.82867  4.40028  4.43597  4.01626  3.64310  2.55380  5.09407  3.96428    349 - -
          2.68618  4.42225  2.77519  2.73123  3.46354  2.40513  3.72494  3.29354  2.67741  2.69355  4.24690  2.90347  2.73739  3.18146  2.89801  2.37887  2.77519  2.98518  4.58477  3.61503
          0.02172  4.23615  4.95849  0.61958  0.77255  0.48576  0.95510
    289   2.75758  4.90455  3.19604  2.60803  4.18663  3.54900  3.68465  2.75537  1.64516  3.16003  3.99269  3.09248  3.93387  2.83611  2.27545  2.39889  2.97631  3.25996  5.36984  4.08440    350 - -
          2.68618  4.42225  2.77519  2.73123  3.46354  2.40513  3.72494  3.29354  2.67741  2.69355  4.24690  2.90347  2.73739  3.18146  2.89801  2.37887  2.77519  2.98518  4.58477  3.61503
          0.02172  4.23615  4.95849  0.61958  0.77255  0.48576  0.95510
    290   2.66118  4.78842  3.09589  2.54110  4.02443  3.48925  3.68737  3.41950  2.17596  2.67283  3.87307  3.04337  3.88205  2.14934  2.86162  2.33182  2.89140  2.65776  5.29786  3.98808    351 - -
          2.68618  4.42225  2.77519  2.73123  3.46354  2.40513  3.72494  3.29354  2.67741  2.69355  4.24690  2.90347  2.73739  3.18146  2.89801  2.37887  2.77519  2.98518  4.58477  3.61503
          0.02172  4.23615  4.95849  0.61958  0.77255  0.48576  0.95510
    291   3.59153  4.95468  4.77351  4.43021  3.31802  4.44051  4.97438  2.55561  4.19576  0.52887  3.25378  4.67156  4.82284  4.47417  4.30594  4.07854  3.87428  2.68452  5.31257  4.11489    352 - -
          2.68618  4.42225  2.77519  2.73123  3.46354  2.40513  3.72494  3.29354  2.67741  2.69355  4.24690  2.90347  2.73739  3.18146  2.89801  2.37887  2.77519  2.98518  4.58477  3.61503
          0.02172  4.23615  4.95849  0.61958  0.77255  0.48576  0.95510
    292   2.84567  4.64188  3.51069  2.96980  2.14452  3.72864  2.21805  3.19474  2.31209  2.80964  3.74719  3.36656  4.10362  3.21413  3.21994  2.97998  3.07305  2.96475  4.50201  2.44923    353 - -
          2.68618  4.42225  2.77519  2.73123  3.46354  2.40513  3.72494  3.29354  2.67741  2.69355  4.24690  2.90347  2.73739  3.18146  2.89801  2.37887  2.77519  2.98518  4.58477  3.61503
          0.02172  4.23615  4.95849  0.61958  0.77255  0.48576  0.95510
    293   3.35049  5.29198  3.54840  3.12089  4.76402  3.78103  4.02136  4.22138  0.62866  3.71378  4.67041  3.52313  4.26774  3.20272  2.57683  3.37745  3.58354  3.91415  5.67852  4.55266    354 - -
          2.68618  4.42225  2.77519  2.73123  3.46354  2.40513  3.72494  3.29354  2.67741  2.69355  4.24690  2.90347  2.73739  3.18146  2.89801  2.37887  2.77519  2.98518  4.58477  3.61503
          0.02172  4.23615  4.95849  0.61958  0.77255  0.48576  0.95510
    294   3.23485  5.19604  3.20695  2.98483  4.41222  3.65011  4.14008  4.11780  2.78340  3.58100  4.61512  3.44160  4.21918  0.70291  3.05294  3.27485  3.53934  3.82910  5.62422  4.35130    355 - -
          2.68618  4.42225  2.77519  2.73123  3.46354  2.40513  3.72494  3.29354  2.67741  2.69355  4.24690  2.90347  2.73739  3.18146  2.89801  2.37887  2.77519  2.98518  4.58477  3.61503
          0.02172  4.23615  4.95849  0.61958  0.77255  0.48576  0.95510
    295   3.32746  4.66565  4.82439  4.46655  3.64799  4.43952  5.14258  0.71442  4.30290  2.17507  3.54278  4.66408  4.84989  4.62318  4.46047  3.98420  3.62570  1.92641  5.60333  4.36378    356 - -
          2.68618  4.42225  2.77519  2.73123  3.46354  2.40513  3.72494  3.29354  2.67741  2.69355  4.24690  2.90347  2.73739  3.18146  2.89801  2.37887  2.77519  2.98518  4.58477  3.61503
          0.02172  4.23615  4.95849  0.61958  0.77255  0.48576  0.95510
    296   3.59153  4.95468  4.77351  4.43021  3.31802  4.44051  4.97438  2.55561  4.19576  0.52887  3.25378  4.67156  4.82284  4.47417  4.30594  4.07854  3.87428  2.68452  5.31257  4.11489    357 - -
          2.68618  4.42225  2.77519  2.73123  3.46354  2.40513  3.72494  3.29354  2.67741  2.69355  4.24690  2.90347  2.73739  3.18146  2.89801  2.37887  2.77519  2.98518  4.58477  3.61503
          0.02172  4.23615  4.95849  0.61958  0.77255  0.48576  0.95510
    297   2.19659  4.82932  2.83481  2.02522  4.38621  3.31860  3.85801  3.80511  2.70718  3.41267  4.23250  3.02278  3.87577  3.02482  3.16120  1.50441  2.97860  3.40299  5.63313  4.28953    358 - -
          2.68618  4.42225  2.77519  2.73123  3.46354  2.40513  3.72494  3.29354  2.67741  2.69355  4.24690  2.90347  2.73739  3.18146  2.89801  2.37887  2.77519  2.98518  4.58477  3.61503
          0.02172  4.23615  4.95849  0.61958  0.77255  0.48576  0.95510
    298   2.88488  5.34423  1.43841  1.87012  4.54802  3.37804  3.77347  4.09371  2.67801  3.61872  4.43530  2.84713  3.91092  2.92541  3.21322  2.81910  3.14365  3.70180  5.76150  2.92397    359 - -
          2.68618  4.42225  2.77519  2.73123  3.46354  2.40513  3.72494  3.29354  2.67741  2.69355  4.24690  2.90347  2.73739  3.18146  2.89801  2.37887  2.77519  2.98518  4.58477  3.61503
          0.02172  4.23615  4.95849  0.61958  0.77255  0.48576  0.95510
    299   2.82746  4.84522  3.46174  2.90801  4.35876  3.53794  3.85073  3.70646  2.32891  3.30514  4.19042  3.29763  4.02574  3.02252  1.32711  2.91043  2.00494  3.37608  5.49870  4.27278    360 - -
          2.68618  4.42225  2.77519  2.73123  3.46354  2.40513  3.72494  3.29354  2.67741  2.69355  4.24690  2.90347  2.73739  3.18146  2.89801  2.37887  2.77519  2.98518  4.58477  3.61503
          0.02172  4.23615  4.95849  0.61958  0.77255  0.48576  0.95510
    300   2.70027  4.77102  2.97823  1.68046  4.02117  3.47187  3.78119  2.39532  2.61914  3.03390  3.90603  3.06681  3.91981  2.96841  3.05084  2.35353  2.95279  3.02877  5.35233  4.03601    361 - -
          2.68618  4.42225  2.77519  2.73123  3.46354  2.40513  3.72494  3.29354  2.67741  2.69355  4.24690  2.90347  2.73739  3.18146  2.89801  2.37887  2.77519  2.98518  4.58477  3.61503
          0.15176  4.23615  2.06875  0.61958  0.77255  0.48576  0.95510
    301   1.51894  4.21791  3.56310  3.18715  4.25907  3.03054  4.21948  3.61825  3.18914  3.33865  4.17189  3.35705  3.75279  3.48449  3.51546  1.62139  2.08383  3.12563  5.61314  4.39968    362 - -
          2.68618  4.42225  2.77519  2.73123  3.46354  2.40513  3.72494  3.29354  2.67741  2.69355  4.24690  2.90347  2.73739  3.18146  2.89801  2.37887  2.77519  2.98518  4.58477  3.61503
          0.02470  4.10908  4.83143  0.61958  0.77255  0.40442  1.10071
    302   2.67667  4.52583  3.37118  2.80661  3.69002  3.58477  3.80993  2.61272  1.99375  2.06492  3.61690  3.24910  3.97303  3.06156  3.00721  2.42883  2.90915  2.76003  5.09147  3.83620    363 - -
          2.68618  4.42225  2.77519  2.73123  3.46354  2.40513  3.72494  3.29354  2.67741  2.69355  4.24690  2.90347  2.73739  3.18146  2.89801  2.37887  2.77519  2.98518  4.58477  3.61503
          0.02172  4.23615  4.95849  0.61958  0.77255  0.48576  0.95510
    303   1.98404  4.33990  3.56859  3.10345  2.70571  3.33269  4.05802  3.16653  3.08270  2.89273  3.79544  3.39924  3.91830  3.38248  3.42363  1.46437  2.86409  2.86338  5.19905  3.91259    364 - -
          2.68618  4.42225  2.77519  2.73123  3.46354  2.40513  3.72494  3.29354  2.67741  2.69355  4.24690  2.90347  2.73739  3.18146  2.89801  2.37887  2.77519  2.98518  4.58477  3.61503
          0.02172  4.23615  4.95849  0.61958  0.77255  0.48576  0.95510
    304   2.97633  4.50762  3.98669  2.59522  1.55893  3.92941  3.78645  2.96705  3.38215  2.56105  3.58878  3.71648  4.29510  3.62700  3.62126  3.22869  3.20700  2.79632  2.30916  2.65835    365 - -
          2.68618  4.42225  2.77519  2.73123  3.46354  2.40513  3.72494  3.29354  2.67741  2.69355  4.24690  2.90347  2.73739  3.18146  2.89801  2.37887  2.77519  2.98518  4.58477  3.61503
          0.02172  4.23615  4.95849  0.61958  0.77255  0.48576  0.95510
    305   2.91571  4.37564  4.37450  3.83483  3.45014  4.04881  4.50693  2.16318  3.70798  1.45345  3.33351  4.07325  4.43099  3.96941  3.92124  3.38356  2.36445  1.55795  5.18730  4.00549    366 - -
          2.68618  4.42225  2.77519  2.73123  3.46354  2.40513  3.72494  3.29354  2.67741  2.69355  4.24690  2.90347  2.73739  3.18146  2.89801  2.37887  2.77519  2.98518  4.58477  3.61503
          0.02172  4.23615  4.95849  0.61958  0.77255  0.48576  0.95510
    306   2.79122  4.46951  3.82791  3.40554  3.66794  3.67483  4.30135  1.70012  3.30610  2.50506  3.63568  3.70711  1.59665  3.65983  3.58672  3.07469  3.11694  2.44686  5.27583  4.03176    367 - -
          2.68618  4.42225  2.77519  2.73123  3.46354  2.40513  3.72494  3.29354  2.67741  2.69355  4.24690  2.90347  2.73739  3.18146  2.89801  2.37887  2.77519  2.98518  4.58477  3.61503
          0.02172  4.23615  4.95849  0.61958  0.77255  0.48576  0.95510
    307   3.05778  5.54683  1.03147  2.28582  4.86249  3.37639  3.89230  4.37912  2.20228  3.88879  4.74360  2.86292  3.98175  3.05832  3.36275  2.96086  3.34325  3.96361  6.01706  4.55827    368 - -
          2.68618  4.42225  2.77519  2.73123  3.46354  2.40513  3.72494  3.29354  2.67741  2.69355  4.24690  2.90347  2.73739  3.18146  2.89801  2.37887  2.77519  2.98518  4.58477  3.61503
          0.02172  4.23615  4.95849  0.61958  0.77255  0.48576  0.95510
    308   2.36038  4.75801  3.09403  2.54836  3.97980  3.48971  2.82682  3.38219  2.20976  3.00779  2.53981  2.68098  3.88329  2.86676  2.89373  2.71640  2.88657  3.08423  5.27028  3.96308    369 - -
          2.68618  4.42225  2.77519  2.73123  3.46354  2.40513  3.72494  3.29354  2.67741  2.69355  4.24690  2.90347  2.73739  3.18146  2.89801  2.37887  2.77519  2.98518  4.58477  3.61503
          0.02172  4.23615  4.95849  0.61958  0.77255  0.48576  0.95510
    309   3.33119  4.64155  4.98732  4.44357  1.44959  4.55126  4.63034  1.82277  4.30019  1.45091  3.05994  4.57284  4.77024  4.36352  4.36996  3.89623  3.55428  2.35511  4.88530  3.53652    370 - -
          2.68618  4.42225  2.77519  2.73123  3.46354  2.40513  3.72494  3.29354  2.67741  2.69355  4.24690  2.90347  2.73739  3.18146  2.89801  2.37887  2.77519  2.98518  4.58477  3.61503
          0.02172  4.23615  4.95849  0.61958  0.77255  0.48576  0.95510
    310   2.76231  5.25522  2.18198  1.80940  4.57664  3.39109  3.68092  4.05636  1.91773  3.54877  4.31968  2.85820  3.85656  2.79990  2.97073  2.70956  2.54121  3.63534  5.69497  4.27463    371 - -
          2.68618  4.42225  2.77519  2.73123  3.46354  2.40513  3.72494  3.29354  2.67741  2.69355  4.24690  2.90347  2.73739  3.18146  2.89801  2.37887  2.77519  2.98518  4.58477  3.61503
          0.02172  4.23615  4.95849  0.61958  0.77255  0.48576  0.95510
    311   2.93435  5.41823  1.33323  2.25868  4.80892  3.32807  3.85447  4.32748  2.82239  3.83181  4.65331  2.18870  3.92661  3.01141  3.39152  2.14614  3.23039  3.88284  5.98866  4.51088    372 - -
          2.68618  4.42225  2.77519  2.73123  3.46354  2.40513  3.72494  3.29354  2.67741  2.69355  4.24690  2.90347  2.73739  3.18146  2.89801  2.37887  2.77519  2.98518  4.58477  3.61503
          0.02172  4.23615  4.95849  0.61958  0.77255  0.48576  0.95510
    312   3.09077  5.44233  0.86696  2.37451  4.97632  2.38343  4.05504  4.54078  3.14077  4.06700  4.94784  2.94255  4.02267  3.24986  3.73214  3.02200  3.43619  4.07621  6.14067  4.71821    373 - -
          2.68618  4.42225  2.77519  2.73123  3.46354  2.40513  3.72494  3.29354  2.67741  2.69355  4.24690  2.90347  2.73739  3.18146  2.89801  2.37887  2.77519  2.98518  4.58477  3.61503
          0.02172  4.23615  4.95849  0.61958  0.77255  0.48576  0.95510
    313   2.66389  4.98176  2.94574  2.09794  4.26562  3.44429  3.63984  3.70098  2.15192  3.25534  3.13200  2.94603  3.84358  2.48410  2.82840  2.08297  2.89393  3.34024  5.44951  4.09323    374 - -
          2.68618  4.42225  2.77519  2.73123  3.46354  2.40513  3.72494  3.29354  2.67741  2.69355  4.24690  2.90347  2.73739  3.18146  2.89801  2.37887  2.77519  2.98518  4.58477  3.61503
          0.02172  4.23615  4.95849  0.61958  0.77255  0.48576  0.95510
    314   2.85897  5.39576  2.10856  1.47615  4.70522  3.36655  3.74624  4.20325  2.61464  3.68910  4.47690  2.82648  3.88889  2.39776  3.14985  2.29919  3.11517  3.77347  5.83816  4.38404    375 - -
          2.68618  4.42225  2.77519  2.73123  3.46354  2.40513  3.72494  3.29354  2.67741  2.69355  4.24690  2.90347  2.73739  3.18146  2.89801  2.37887  2.77519  2.98518  4.58477  3.61503
          0.02172  4.23615  4.95849  0.61958  0.77255  0.48576  0.95510
    315   2.30044  4.38317  4.39712  4.02027  3.87294  3.79959  4.81465  2.13470  3.92596  2.56544  3.74075  4.12518  4.39344  4.22854  4.13867  3.24016  3.19260  0.88655  5.62659  4.40674    376 - -
          2.68618  4.42225  2.77519  2.73123  3.46354  2.40513  3.72494  3.29354  2.67741  2.69355  4.24690  2.90347  2.73739  3.18146  2.89801  2.37887  2.77519  2.98518  4.58477  3.61503
          0.02172  4.23615  4.95849  0.61958  0.77255  0.48576  0.95510
    316   2.89957  4.28292  4.55365  3.97663  3.23047  4.09688  4.41002  1.86844  3.83526  1.62716  3.19059  4.13602  4.41916  4.01789  3.96430  3.41036  3.13291  1.56485  4.93443  2.78025    377 - -
          2.68618  4.42225  2.77519  2.73123  3.46354  2.40513  3.72494  3.29354  2.67741  2.69355  4.24690  2.90347  2.73739  3.18146  2.89801  2.37887  2.77519  2.98518  4.58477  3.61503
          0.02172  4.23615  4.95849  0.61958  0.77255  0.48576  0.95510
    317   2.70191  5.16697  2.47325  2.33362  4.49467  3.40916  3.63903  3.96637  1.89684  3.46112  4.22341  2.47271  3.83591  2.30073  2.86148  2.66358  2.52432  3.55056  5.60540  4.20512    378 - -
          2.68618  4.42225  2.77519  2.73123  3.46354  2.40513  3.72494  3.29354  2.67741  2.69355  4.24690  2.90347  2.73739  3.18146  2.89801  2.37887  2.77519  2.98518  4.58477  3.61503
          0.02172  4.23615  4.95849  0.61958  0.77255  0.48576  0.95510
    318   1.46415  4.26959  3.72651  3.25169  3.92359  3.25836  4.18109  3.15444  3.20544  2.97770  3.86456  3.46920  3.89515  3.49730  3.52391  2.22454  2.26520  2.12433  5.35284  4.13864    379 - -
          2.68618  4.42225  2.77519  2.73123  3.46354  2.40513  3.72494  3.29354  2.67741  2.69355  4.24690  2.90347  2.73739  3.18146  2.89801  2.37887  2.77519  2.98518  4.58477  3.61503
          0.02172  4.23615  4.95849  0.61958  0.77255  0.48576  0.95510
    319   2.90900  4.29414  4.53808  3.96370  3.33141  4.12182  4.47685  1.69636  3.83962  1.77009  2.57841  4.15025  4.44435  4.03540  3.99097  3.43529  2.38822  1.75494  5.04348  3.87758    380 - -
          2.68618  4.42225  2.77519  2.73123  3.46354  2.40513  3.72494  3.29354  2.67741  2.69355  4.24690  2.90347  2.73739  3.18146  2.89801  2.37887  2.77519  2.98518  4.58477  3.61503
          0.02172  4.23615  4.95849  0.61958  0.77255  0.48576  0.95510
    320   2.66574  5.06837  2.55125  2.36121  3.31532  3.41867  3.62990  3.82802  1.85936  3.35295  4.12515  2.51260  3.82826  2.41725  2.85845  2.64495  2.89850  3.43751  5.51981  4.13450    381 - -
          2.68618  4.42225  2.77519  2.73123  3.46354  2.40513  3.72494  3.29354  2.67741  2.69355  4.24690  2.90347  2.73739  3.18146  2.89801  2.37887  2.77519  2.98518  4.58477  3.61503
          0.02172  4.23615  4.95849  0.61958  0.77255  0.48576  0.95510
    321   2.32347  5.08603  2.40408  2.01090  4.42754  2.69072  3.67313  3.89075  2.47051  3.41818  4.19374  2.89095  3.83587  2.79588  2.96807  2.32095  2.56954  3.48825  5.59186  4.19569    382 - -
          2.68618  4.42225  2.77519  2.73123  3.46354  2.40513  3.72494  3.29354  2.67741  2.69355  4.24690  2.90347  2.73739  3.18146  2.89801  2.37887  2.77519  2.98518  4.58477  3.61503
          0.12182  4.23615  2.30030  0.61958  0.77255  0.48576  0.95510
    322   2.04594  3.01804  4.13586  3.61064  1.79826  3.57765  4.13942  2.55216  3.49167  2.34881  3.35764  3.74238  4.07642  3.71701  3.67682  2.93281  2.89552  2.36077  4.80889  3.52672    383 - -
          2.68618  4.42225  2.77519  2.73123  3.46354  2.40513  3.72494  3.29354  2.67741  2.69355  4.24690  2.90347  2.73739  3.18146  2.89801  2.37887  2.77519  2.98518  4.58477  3.61503
          0.02398  4.13831  4.86065  0.61958  0.77255  0.41977  1.07060
    323   4.00510  5.13513  4.94968  4.71994  1.24225  4.66558  3.57007  3.64658  4.54354  2.91397  4.21945  4.29818  4.95547  4.40141  4.49473  4.05273  4.21927  3.58382  3.67760  0.91954    384 - -
          2.68618  4.42225  2.77519  2.73123  3.46354  2.40513  3.72494  3.29354  2.67741  2.69355  4.24690  2.90347  2.73739  3.18146  2.89801  2.37887  2.77519  2.98518  4.58477  3.61503
          0.02172  4.23615  4.95849  0.61958  0.77255  0.48576  0.95510
    324   2.74683  4.88804  3.03139  1.91080  4.13365  3.51682  3.72018  2.31418  1.96204  3.11202  3.96823  3.05558  3.92723  2.88128  2.81992  2.78710  2.97524  3.15383  5.38575  4.07645    385 - -
          2.68618  4.42225  2.77519  2.73123  3.46354  2.40513  3.72494  3.29354  2.67741  2.69355  4.24690  2.90347  2.73739  3.18146  2.89801  2.37887  2.77519  2.98518  4.58477  3.61503
          0.02172  4.23615  4.95849  0.61958  0.77255  0.48576  0.95510
    325   2.69739  5.13801  2.38469  2.03998  4.44384  3.40187  3.64926  3.08679  2.42850  3.42563  4.19599  2.54333  3.83490  2.06829  2.92197  2.66389  2.93467  3.50826  5.58909  4.18781    386 - -
          2.68618  4.42225  2.77519  2.73123  3.46354  2.40513  3.72494  3.29354  2.67741  2.69355  4.24690  2.90347  2.73739  3.18146  2.89801  2.37887  2.77519  2.98518  4.58477  3.61503
          0.02172  4.23615  4.95849  0.61958  0.77255  0.48576  0.95510
    326   2.63848  4.89054  2.51253  2.17764  4.14407  3.44000  3.65496  2.94644  2.44833  2.77265  3.96032  2.59414  3.84054  2.79621  2.91909  2.65688  2.41987  3.22444  5.38541  4.03637    387 - -
          2.68618  4.42225  2.77519  2.73123  3.46354  2.40513  3.72494  3.29354  2.67741  2.69355  4.24690  2.90347  2.73739  3.18146  2.89801  2.37887  2.77519  2.98518  4.58477  3.61503
          0.02172  4.23615  4.95849  0.61958  0.77255  0.48576  0.95510
    327   2.30075  4.61282  3.19326  2.65423  3.86542  2.75229  3.75995  3.23617  2.19646  2.26959  3.75975  3.12557  3.89750  2.96583  3.00693  2.72648  2.46085  2.95379  5.20819  3.92530    388 - -
          2.68618  4.42225  2.77519  2.73123  3.46354  2.40513  3.72494  3.29354  2.67741  2.69355  4.24690  2.90347  2.73739  3.18146  2.89801  2.37887  2.77519  2.98518  4.58477  3.61503
          0.02172  4.23615  4.95849  0.61958  0.77255  0.48576  0.95510
    328   2.33374  4.66461  3.10869  1.99412  2.96147  3.49269  3.72512  3.24045  2.58459  2.53801  3.75422  2.70369  3.89131  2.92453  3.01955  2.72529  2.87262  2.96361  5.19544  3.89112    389 - -
          2.68618  4.42225  2.77519  2.73123  3.46354  2.40513  3.72494  3.29354  2.67741  2.69355  4.24690  2.90347  2.73739  3.18146  2.89801  2.37887  2.77519  2.98518  4.58477  3.61503
          0.02172  4.23615  4.95849  0.61958  0.77255  0.48576  0.95510
    329   2.65246  5.07210  2.55589  2.08321  3.30206  3.41087  3.62216  3.83931  2.13896  3.35981  4.12590  2.89256  3.81826  2.32936  2.86759  2.35386  2.88561  3.44212  5.52630  4.13606    390 - -
          2.68618  4.42225  2.77519  2.73123  3.46354  2.40513  3.72494  3.29354  2.67741  2.69355  4.24690  2.90347  2.73739  3.18146  2.89801  2.37887  2.77519  2.98518  4.58477  3.61503
          0.02172  4.23615  4.95849  0.61958  0.77255  0.48576  0.95510
    330   2.65110  4.68294  3.14267  2.59721  3.81133  2.54983  3.71019  3.27981  2.26288  2.92223  3.77172  2.57208  3.89822  2.91449  2.96544  2.73399  2.88223  2.99875  3.21408  3.08143    391 - -
          2.68618  4.42225  2.77519  2.73123  3.46354  2.40513  3.72494  3.29354  2.67741  2.69355  4.24690  2.90347  2.73739  3.18146  2.89801  2.37887  2.77519  2.98518  4.58477  3.61503
          0.02172  4.23615  4.95849  0.61958  0.77255  0.48576  0.95510
    331   2.78885  5.12767  2.64133  1.95244  4.48924  3.38368  3.76547  3.93296  2.59069  3.49107  4.30244  1.80086  3.89463  2.91186  3.06738  2.76699  2.14265  3.54762  5.68014  4.29096    392 - -
          2.68618  4.42225  2.77519  2.73123  3.46354  2.40513  3.72494  3.29354  2.67741  2.69355  4.24690  2.90347  2.73739  3.18146  2.89801  2.37887  2.77519  2.98518  4.58477  3.61503
          0.02172  4.23615  4.95849  0.61958  0.77255  0.48576  0.95510
    332   2.81861  4.33693  4.04903  3.52716  3.54489  3.91088  4.31383  1.70042  3.43671  2.42603  3.47996  2.66323  4.30651  3.73671  3.70720  3.22642  3.07675  1.42205  5.15300  3.92376    393 - -
          2.68618  4.42225  2.77519  2.73123  3.46354  2.40513  3.72494  3.29354  2.67741  2.69355  4.24690  2.90347  2.73739  3.18146  2.89801  2.37887  2.77519  2.98518  4.58477  3.61503
          0.02172  4.23615  4.95849  0.61958  0.77255  0.48576  0.95510
    333   2.83903  4.46652  3.73585  2.24492  3.49897  3.85414  4.13398  1.79234  3.13575  1.76607  3.40310  3.61446  4.22002  3.46650  3.45594  3.13847  3.07415  2.32026  5.11880  3.89863    394 - -
          2.68618  4.42225  2.77519  2.73123  3.46354  2.40513  3.72494  3.29354  2.67741  2.69355  4.24690  2.90347  2.73739  3.18146  2.89801  2.37887  2.77519  2.98518  4.58477  3.61503
          0.02172  4.23615  4.95849  0.61958  0.77255  0.48576  0.95510
    334   2.72937  5.05231  2.81359  2.11500  4.39178  2.12283  3.69983  3.82956  2.05766  3.37697  4.17546  2.94304  3.87412  2.83445  2.89320  2.71997  2.43091  3.45414  5.56134  4.19877    395 - -
          2.68618  4.42225  2.77519  2.73123  3.46354  2.40513  3.72494  3.29354  2.67741  2.69355  4.24690  2.90347  2.73739  3.18146  2.89801  2.37887  2.77519  2.98518  4.58477  3.61503
          0.02172  4.23615  4.95849  0.61958  0.77255  0.48576  0.95510
    335   2.80035  5.19902  2.89414  2.17730  4.54940  3.48290  3.66047  3.99120  1.57255  3.47607  4.26286  2.96201  2.85520  2.39022  2.67006  2.76592  3.02330  3.59803  5.60067  4.25231    396 - -
          2.68627  4.42234  2.77529  2.73083  3.46363  2.40506  3.72504  3.29317  2.67750  2.69364  4.24699  2.90330  2.73749  3.18156  2.89810  2.37878  2.77529  2.98528  4.58486  3.61512
          0.31186  1.34363  4.95849  0.67550  0.71111  0.48576  0.95510
    336   2.67300  4.33118  3.64531  3.08121  3.45239  3.66543  3.93166  2.24579  2.49869  1.74737  3.41729  3.45152  4.04805  3.29149  3.23786  2.51869  2.90803  2.50756  4.93468  3.71175    399 - -
          2.68618  4.42225  2.77519  2.73123  3.46354  2.40513  3.72494  3.29354  2.67741  2.69355  4.24690  2.90347  2.73739  3.18146  2.89801  2.37887  2.77519  2.98518  4.58477  3.61503
          0.02172  4.23615  4.95849  0.61958  0.77255  0.48576  0.95510
    337   2.31097  5.16503  2.81045  2.10008  4.49402  3.42801  3.64564  3.95599  1.91945  3.45316  4.22360  2.38111  3.85287  2.41022  2.81373  2.68906  2.95670  3.54975  5.59674  4.21122    400 - -
          2.68618  4.42225  2.77519  2.73123  3.46354  2.40513  3.72494  3.29354  2.67741  2.69355  4.24690  2.90347  2.73739  3.18146  2.89801  2.37887  2.77519  2.98518  4.58477  3.61503
          0.02172  4.23615  4.95849  0.61958  0.77255  0.48576  0.95510
    338   2.65700  4.92037  2.46030  2.42325  4.22663  2.65804  3.69146  3.65650  2.50017  2.78185  4.04340  2.54658  3.84770  2.83442  2.97640  2.67091  2.15988  3.30196  5.46013  4.10285    401 - -
          2.68618  4.42225  2.77519  2.73123  3.46354  2.40513  3.72494  3.29354  2.67741  2.69355  4.24690  2.90347  2.73739  3.18146  2.89801  2.37887  2.77519  2.98518  4.58477  3.61503
          0.02172  4.23615  4.95849  0.61958  0.77255  0.48576  0.95510
    339   3.43690  4.72494  5.15133  4.58706  2.21771  4.70768  4.90305  1.89119  4.45059  0.90392  2.94726  4.76554  4.86551  4.46617  4.49745  4.06039  3.65218  2.40781  5.10874  3.93382    402 - -
          2.68618  4.42225  2.77519  2.73123  3.46354  2.40513  3.72494  3.29354  2.67741  2.69355  4.24690  2.90347  2.73739  3.18146  2.89801  2.37887  2.77519  2.98518  4.58477  3.61503
          0.02172  4.23615  4.95849  0.61958  0.77255  0.48576  0.95510
    340   2.67627  4.21107  3.93682  3.37191  3.20133  3.73225  4.00509  2.58035  3.26147  1.66410  3.29098  3.64331  4.11132  3.52368  3.49845  2.53350  2.91469  2.09913  4.74358  2.63348    403 - -
          2.68638  4.42245  2.77484  2.73143  3.46319  2.40532  3.72514  3.29287  2.67760  2.69276  4.24709  2.90366  2.73759  3.18127  2.89791  2.37906  2.77513  2.98538  4.58497  3.61523
          0.37670  1.67378  2.06875  1.53970  0.24137  0.48576  0.95510
    341   2.66915  4.92574  2.78560  1.91734  4.20275  3.38605  3.66730  3.63163  2.46655  2.64518  4.03388  2.44548  3.83334  2.81663  2.92609  2.24626  2.91444  3.28768  5.43718  4.08072    411 - -
          2.68618  4.42225  2.77519  2.73123  3.46354  2.40513  3.72494  3.29354  2.67741  2.69355  4.24690  2.90347  2.73739  3.18146  2.89801  2.37887  2.77519  2.98518  4.58477  3.61503
          0.02470  4.10908  4.83143  0.61958  0.77255  0.40442  1.10071
    342   2.21178  4.97529  2.89855  2.44828  4.37737  3.40239  3.70360  3.81831  1.90261  3.36597  4.15768  2.25063  3.85841  2.83605  2.88298  2.25609  2.93830  3.42863  5.54646  4.19093    412 - -
          2.68618  4.42225  2.77519  2.73123  3.46354  2.40513  3.72494  3.29354  2.67741  2.69355  4.24690  2.90347  2.73739  3.18146  2.89801  2.37887  2.77519  2.98518  4.58477  3.61503
          0.02172  4.23615  4.95849  0.61958  0.77255  0.48576  0.95510
    343   2.31680  4.29871  3.61739  3.04633  3.40683  3.64199  3.89670  2.43758  2.42139  1.94184  3.38892  3.42049  4.01798  3.26786  3.26585  2.89960  2.87132  2.52816  4.88124  2.91086    413 - -
          2.68618  4.42225  2.77519  2.73123  3.46354  2.40513  3.72494  3.29354  2.67741  2.69355  4.24690  2.90347  2.73739  3.18146  2.89801  2.37887  2.77519  2.98518  4.58477  3.61503
          0.02172  4.23615  4.95849  0.61958  0.77255  0.48576  0.95510
    344   2.92916  5.41953  1.27912  2.26141  4.75244  3.34950  3.82282  4.26187  2.75226  3.76724  4.58618  2.83437  3.92419  2.37027  3.29941  2.32502  3.20858  3.83673  5.92536  4.46065    414 - -
          2.68618  4.42225  2.77519  2.73123  3.46354  2.40513  3.72494  3.29354  2.67741  2.69355  4.24690  2.90347  2.73739  3.18146  2.89801  2.37887  2.77519  2.98518  4.58477  3.61503
          0.02172  4.23615  4.95849  0.61958  0.77255  0.48576  0.95510
    345   2.67746  5.05220  2.87768  2.12386  4.37641  3.42311  3.64575  3.82608  1.89456  3.35530  4.13341  2.92287  2.86576  2.76579  2.84109  2.35641  2.57625  3.43834  5.52608  4.15305    415 - -
          2.68618  4.42225  2.77519  2.73123  3.46354  2.40513  3.72494  3.29354  2.67741  2.69355  4.24690  2.90347  2.73739  3.18146  2.89801  2.37887  2.77519  2.98518  4.58477  3.61503
          0.02172  4.23615  4.95849  0.61958  0.77255  0.48576  0.95510
    346   2.79113  4.29881  4.03147  3.48372  2.39524  2.67341  3.89091  2.72962  3.38085  1.81140  3.38215  3.70673  4.19314  3.60649  3.59979  3.11365  3.02443  2.55289  4.43738  2.09944    416 - -
          2.68618  4.42225  2.77519  2.73123  3.46354  2.40513  3.72494  3.29354  2.67741  2.69355  4.24690  2.90347  2.73739  3.18146  2.89801  2.37887  2.77519  2.98518  4.58477  3.61503
          0.02172  4.23615  4.95849  0.61958  0.77255  0.48576  0.95510
    347   3.09223  5.64285  1.11419  2.23093  4.96003  3.33222  3.93172  4.54036  2.99231  4.03493  4.90055  1.80963  3.98021  3.10848  3.60645  2.97578  3.40174  4.09068  6.15535  4.63021    417 - -
          2.68618  4.42225  2.77519  2.73123  3.46354  2.40513  3.72494  3.29354  2.67741  2.69355  4.24690  2.90347  2.73739  3.18146  2.89801  2.37887  2.77519  2.98518  4.58477  3.61503
          0.02172  4.23615  4.95849  0.61958  0.77255  0.48576  0.95510
    348   2.72145  4.34977  3.70602  2.59923  3.45188  3.74019  4.02336  2.13118  3.07570  1.68711  3.38989  3.53180  4.11491  3.38824  3.38841  3.01196  2.51749  2.37849  4.98900  3.77281    418 - -
          2.68618  4.42225  2.77519  2.73123  3.46354  2.40513  3.72494  3.29354  2.67741  2.69355  4.24690  2.90347  2.73739  3.18146  2.89801  2.37887  2.77519  2.98518  4.58477  3.61503
          0.02172  4.23615  4.95849  0.61958  0.77255  0.48576  0.95510
    349   2.69136  5.06518  2.90378  2.40192  4.39317  3.43671  3.64348  3.84095  1.92995  3.36371  4.14266  2.46185  3.84936  2.42527  2.79498  2.34617  2.41192  3.45352  5.52691  4.16064    419 - -
          2.68618  4.42225  2.77519  2.73123  3.46354  2.40513  3.72494  3.29354  2.67741  2.69355  4.24690  2.90347  2.73739  3.18146  2.89801  2.37887  2.77519  2.98518  4.58477  3.61503
          0.02172  4.23615  4.95849  0.61958  0.77255  0.48576  0.95510
    350   2.76901  4.93227  3.17892  2.60216  4.22438  2.40700  3.68466  3.62020  1.82791  2.50484  4.02338  3.08783  3.93620  2.83310  2.25998  2.79979  2.98822  3.30121  5.39191  4.10497    420 - -
          2.68618  4.42225  2.77519  2.73123  3.46354  2.40513  3.72494  3.29354  2.67741  2.69355  4.24690  2.90347  2.73739  3.18146  2.89801  2.37887  2.77519  2.98518  4.58477  3.61503
          0.02172  4.23615  4.95849  0.61958  0.77255  0.48576  0.95510
    351   3.28443  4.59469  4.95290  4.44660  2.25719  4.53428  4.74616  1.04599  4.31398  1.85727  3.22001  4.58776  4.79938  4.44374  4.41961  3.90650  3.52733  2.07302  5.04919  3.69306    421 - -
          2.68618  4.42225  2.77519  2.73123  3.46354  2.40513  3.72494  3.29354  2.67741  2.69355  4.24690  2.90347  2.73739  3.18146  2.89801  2.37887  2.77519  2.98518  4.58477  3.61503
          0.02172  4.23615  4.95849  0.61958  0.77255  0.48576  0.95510
    352   3.27162  4.60442  4.67005  4.20674  1.63986  4.27421  3.82261  2.09272  4.05003  2.37320  3.55628  4.13843  4.59022  4.10983  4.11628  3.60236  3.49674  2.78025  4.04456  1.42891    422 - -
          2.68618  4.42225  2.77519  2.73123  3.46354  2.40513  3.72494  3.29354  2.67741  2.69355  4.24690  2.90347  2.73739  3.18146  2.89801  2.37887  2.77519  2.98518  4.58477  3.61503
          0.02172  4.23615  4.95849  0.61958  0.77255  0.48576  0.95510
    353   3.18137  4.47904  5.00890  4.44930  2.54921  4.50616  4.87781  1.33751  4.32206  1.62555  3.17500  4.59706  4.75373  4.44345  4.41063  3.85362  3.41520  1.61448  5.24603  4.09496    423 - -
          2.68618  4.42225  2.77519  2.73123  3.46354  2.40513  3.72494  3.29354  2.67741  2.69355  4.24690  2.90347  2.73739  3.18146  2.89801  2.37887  2.77519  2.98518  4.58477  3.61503
          0.02172  4.23615  4.95849  0.61958  0.77255  0.48576  0.95510
    354   2.75136  4.92150  3.18000  2.59544  4.22600  3.53571  3.68267  3.61735  1.83812  3.19505  4.02116  3.08182  3.92651  2.82919  2.02548  2.37406  2.97403  2.56283  5.39451  4.10458    424 - -
          2.68618  4.42225  2.77519  2.73123  3.46354  2.40513  3.72494  3.29354  2.67741  2.69355  4.24690  2.90347  2.73739  3.18146  2.89801  2.37887  2.77519  2.98518  4.58477  3.61503
          0.02172  4.23615  4.95849  0.61958  0.77255  0.48576  0.95510
    355   2.81693  5.12804  2.69743  2.42839  4.56523  2.45142  3.78995  4.02550  2.12412  3.55674  4.37062  1.57198  3.91904  2.93746  2.96874  2.80037  3.09396  3.62221  5.71230  4.34408    425 - -
          2.68618  4.42225  2.77519  2.73123  3.46354  2.40513  3.72494  3.29354  2.67741  2.69355  4.24690  2.90347  2.73739  3.18146  2.89801  2.37887  2.77519  2.98518  4.58477  3.61503
          0.02172  4.23615  4.95849  0.61958  0.77255  0.48576  0.95510
    356   2.93934  5.43891  1.34559  2.25461  4.79716  3.33898  3.84032  4.31227  2.79561  3.81419  4.63351  2.19501  2.54713  2.99430  3.36071  2.85827  3.22631  3.87528  5.96950  4.49508    426 - -
          2.68618  4.42225  2.77519  2.73123  3.46354  2.40513  3.72494  3.29354  2.67741  2.69355  4.24690  2.90347  2.73739  3.18146  2.89801  2.37887  2.77519  2.98518  4.58477  3.61503
          0.12182  4.23615  2.30030  0.61958  0.77255  0.48576  0.95510
    357   2.65867  4.96697  2.88617  2.08697  4.25085  3.41804  3.62765  3.68077  2.11232  2.78720  4.03725  2.40395  3.82819  2.75914  2.81228  2.65762  2.50990  3.32391  5.43734  4.08294    427 - -
          2.68618  4.42225  2.77519  2.73123  3.46354  2.40513  3.72494  3.29354  2.67741  2.69355  4.24690  2.90347  2.73739  3.18146  2.89801  2.37887  2.77519  2.98518  4.58477  3.61503
          0.02398  4.13831  4.86065  0.61958  0.77255  0.41977  1.07060
    358   2.28399  4.71704  3.09023  2.55154  3.06809  3.47805  3.02670  3.33882  2.53203  2.97244  3.81127  3.05153  3.87678  2.20408  2.96968  2.38408  2.87043  3.04426  5.22891  3.90766    428 - -
          2.68618  4.42225  2.77519  2.73123  3.46354  2.40513  3.72494  3.29354  2.67741  2.69355  4.24690  2.90347  2.73739  3.18146  2.89801  2.37887  2.77519  2.98518  4.58477  3.61503
          0.02172  4.23615  4.95849  0.61958  0.77255  0.48576  0.95510
    359   2.78439  4.32929  3.97408  3.42953  3.17790  3.81833  4.07026  2.58947  3.29025  1.39708  3.29758  3.71332  4.19632  3.58093  3.53006  3.11772  2.35549  2.45911  4.78760  2.70299    429 - -
          2.68618  4.42225  2.77519  2.73123  3.46354  2.40513  3.72494  3.29354  2.67741  2.69355  4.24690  2.90347  2.73739  3.18146  2.89801  2.37887  2.77519  2.98518  4.58477  3.61503
          0.02172  4.23615  4.95849  0.61958  0.77255  0.48576  0.95510
    360   2.68190  4.93255  2.88445  2.14528  4.22714  3.42597  2.76376  3.65983  2.48095  3.24039  4.04939  2.96472  3.86329  2.84182  2.93545  2.28679  2.02140  3.31124  5.45573  4.10532    430 - -
          2.68618  4.42225  2.77519  2.73123  3.46354  2.40513  3.72494  3.29354  2.67741  2.69355  4.24690  2.90347  2.73739  3.18146  2.89801  2.37887  2.77519  2.98518  4.58477  3.61503
          0.02172  4.23615  4.95849  0.61958  0.77255  0.48576  0.95510
    361   2.61128  4.72969  2.25754  2.55556  4.10084  3.39328  3.77159  3.46570  2.61475  3.12807  3.95934  3.04697  3.86421  2.94314  3.06896  2.25149  2.15205  2.47289  5.39726  4.07587    431 - -
          2.68618  4.42225  2.77519  2.73123  3.46354  2.40513  3.72494  3.29354  2.67741  2.69355  4.24690  2.90347  2.73739  3.18146  2.89801  2.37887  2.77519  2.98518  4.58477  3.61503
          0.02172  4.23615  4.95849  0.61958  0.77255  0.48576  0.95510
    362   3.47755  4.75911  5.15294  4.62108  3.24465  4.79181  5.14261  1.59520  4.45243  0.86117  3.03682  4.85700  4.95838  4.56369  4.54770  4.17903  3.70778  2.18406  5.37459  4.28666    432 - -
          2.68618  4.42225  2.77519  2.73123  3.46354  2.40513  3.72494  3.29354  2.67741  2.69355  4.24690  2.90347  2.73739  3.18146  2.89801  2.37887  2.77519  2.98518  4.58477  3.61503
          0.02172  4.23615  4.95849  0.61958  0.77255  0.48576  0.95510
    363   2.53645  4.45331  3.57164  3.42142  4.46744  3.17886  4.51172  4.04851  3.52132  3.74526  4.64975  3.57340  3.95085  3.84314  3.78355  0.65107  3.04669  3.49974  5.81234  4.55819    433 - -
          2.68618  4.42225  2.77519  2.73123  3.46354  2.40513  3.72494  3.29354  2.67741  2.69355  4.24690  2.90347  2.73739  3.18146  2.89801  2.37887  2.77519  2.98518  4.58477  3.61503
          0.02172  4.23615  4.95849  0.61958  0.77255  0.48576  0.95510
    364   2.71621  2.84092  3.41839  2.95354  4.01412  3.46711  3.97765  3.42084  2.72463  3.08056  4.01502  3.34162  4.00045  1.24641  3.03812  2.84760  3.03867  3.12789  5.36623  4.08367    434 - -
          2.68618  4.42225  2.77519  2.73123  3.46354  2.40513  3.72494  3.29354  2.67741  2.69355  4.24690  2.90347  2.73739  3.18146  2.89801  2.37887  2.77519  2.98518  4.58477  3.61503
          0.02172  4.23615  4.95849  0.61958  0.77255  0.48576  0.95510
    365   2.65322  4.73468  3.10989  2.56045  3.07071  3.49669  3.69670  3.34195  2.27132  2.46253  3.81405  2.56084  3.88694  2.24915  2.91853  2.72000  2.88275  3.05176  5.23253  3.91792    435 - -
          2.68618  4.42225  2.77519  2.73123  3.46354  2.40513  3.72494  3.29354  2.67741  2.69355  4.24690  2.90347  2.73739  3.18146  2.89801  2.37887  2.77519  2.98518  4.58477  3.61503
          0.02172  4.23615  4.95849  0.61958  0.77255  0.48576  0.95510
    366   3.16764  4.47303  4.94189  4.39496  3.46774  4.50832  4.94634  1.60346  4.27555  1.98186  2.15055  4.57988  4.77509  4.45578  4.41235  3.86103  3.40981  1.22805  5.38647  4.24136    436 - -
          2.68618  4.42225  2.77519  2.73123  3.46354  2.40513  3.72494  3.29354  2.67741  2.69355  4.24690  2.90347  2.73739  3.18146  2.89801  2.37887  2.77519  2.98518  4.58477  3.61503
          0.02172  4.23615  4.95849  0.61958  0.77255  0.48576  0.95510
    367   3.22864  4.67264  4.29346  3.84764  1.62506  4.12352  3.68591  3.19290  3.74423  2.74045  3.81439  3.90878  4.48880  3.88681  3.91668  2.46691  3.46770  3.02568  3.96482  1.30437    437 - -
          2.68618  4.42225  2.77519  2.73123  3.46354  2.40513  3.72494  3.29354  2.67741  2.69355  4.24690  2.90347  2.73739  3.18146  2.89801  2.37887  2.77519  2.98518  4.58477  3.61503
          0.02172  4.23615  4.95849  0.61958  0.77255  0.48576  0.95510
    368   2.35701  4.98786  2.37658  2.41724  4.39678  1.95790  3.73054  3.84450  2.52814  3.39881  4.19288  2.94395  3.85653  2.86823  2.42761  2.68677  2.95480  3.44955  5.58837  4.21760    438 - -
          2.68618  4.42225  2.77519  2.73123  3.46354  2.40513  3.72494  3.29354  2.67741  2.69355  4.24690  2.90347  2.73739  3.18146  2.89801  2.37887  2.77519  2.98518  4.58477  3.61503
          0.02172  4.23615  4.95849  0.61958  0.77255  0.48576  0.95510
    369   2.93691  5.51537  1.74846  1.81245  4.82064  3.34934  3.79696  4.33482  2.72789  3.81256  4.61590  1.87975  3.91377  2.93929  3.29598  2.38356  3.20528  3.89430  5.96193  4.47700    439 - -
          2.68565  4.42262  2.77491  2.73097  3.46260  2.40549  3.72531  3.29280  2.67777  2.69361  4.24726  2.90271  2.73776  3.18134  2.89837  2.37901  2.77523  2.98555  4.58514  3.61540
          0.13697  2.11210  4.95849  2.40175  0.09493  0.48576  0.95510
    370   3.86631  5.05780  4.83884  4.53102  1.64145  4.58134  2.18967  3.66849  4.37205  3.01169  4.23170  4.21018  4.87372  4.28778  4.38035  3.93344  4.07569  3.54771  1.95640  1.27015    458 - -
          2.68618  4.42225  2.77519  2.73123  3.46354  2.40513  3.72494  3.29354  2.67741  2.69355  4.24690  2.90347  2.73739  3.18146  2.89801  2.37887  2.77519  2.98518  4.58477  3.61503
          0.02172  4.23615  4.95849  0.61958  0.77255  0.48576  0.95510
    371   2.88033  5.42209  1.97150  1.88537  4.73603  3.35758  3.76639  4.23848  2.66117  3.72534  4.51860  2.03052  3.89623  2.90272  3.21028  2.00044  3.14253  3.80563  5.87733  4.41375    459 - -
          2.68618  4.42225  2.77519  2.73123  3.46354  2.40513  3.72494  3.29354  2.67741  2.69355  4.24690  2.90347  2.73739  3.18146  2.89801  2.37887  2.77519  2.98518  4.58477  3.61503
          0.02172  4.23615  4.95849  0.61958  0.77255  0.48576  0.95510
    372   2.81694  4.39015  3.95570  3.37575  3.42781  3.85074  4.13130  2.48752  3.11046  1.70338  3.36284  3.70053  4.22063  3.51565  2.51174  3.14789  3.05540  1.65334  5.02468  3.81644    460 - -
          2.68618  4.42225  2.77519  2.73123  3.46354  2.40513  3.72494  3.29354  2.67741  2.69355  4.24690  2.90347  2.73739  3.18146  2.89801  2.37887  2.77519  2.98518  4.58477  3.61503
          0.02172  4.23615  4.95849  0.61958  0.77255  0.48576  0.95510
    373   3.29112  4.59932  4.95983  4.45801  2.47345  4.55400  4.80677  0.98156  4.32850  1.87204  3.23776  4.61237  4.82016  4.47078  4.44351  3.93185  3.53672  2.02911  5.11913  3.77985    461 - -
          2.68618  4.42225  2.77519  2.73123  3.46354  2.40513  3.72494  3.29354  2.67741  2.69355  4.24690  2.90347  2.73739  3.18146  2.89801  2.37887  2.77519  2.98518  4.58477  3.61503
          0.02172  4.23615  4.95849  0.61958  0.77255  0.48576  0.95510
    374   2.26409  4.87287  3.00417  2.46708  4.21319  2.82942  3.67481  3.64289  2.43719  3.21773  4.01496  2.98079  3.83892  2.50487  2.39879  2.34731  2.47742  3.28180  5.42881  4.08514    462 - -
          2.68618  4.42225  2.77519  2.73123  3.46354  2.40513  3.72494  3.29354  2.67741  2.69355  4.24690  2.90347  2.73739  3.18146  2.89801  2.37887  2.77519  2.98518  4.58477  3.61503
          0.02172  4.23615  4.95849  0.61958  0.77255  0.48576  0.95510
    375   2.65058  4.86962  2.56941  2.44914  4.15448  2.79633  3.69556  3.57445  2.51069  2.54907  3.98704  2.48103  3.85319  2.84679  2.98003  2.67697  2.22694  3.23635  5.41044  4.06544    463 - -
          2.68618  4.42225  2.77519  2.73123  3.46354  2.40513  3.72494  3.29354  2.67741  2.69355  4.24690  2.90347  2.73739  3.18146  2.89801  2.37887  2.77519  2.98518  4.58477  3.61503
          0.02172  4.23615  4.95849  0.61958  0.77255  0.48576  0.95510
    376   1.43245  2.85558  4.05411  3.54228  3.57282  3.51399  4.26034  2.62470  3.42820  2.00729  3.53821  3.71069  4.06879  3.70142  3.66498  2.88498  2.92093  2.41153  5.11946  3.91645    464 - -
          2.68618  4.42225  2.77519  2.73123  3.46354  2.40513  3.72494  3.29354  2.67741  2.69355  4.24690  2.90347  2.73739  3.18146  2.89801  2.37887  2.77519  2.98518  4.58477  3.61503
          0.02172  4.23615  4.95849  0.61958  0.77255  0.48576  0.95510
    377   3.26360  4.60185  4.90518  4.39506  3.39397  4.52148  4.98951  2.04244  4.23831  1.14634  3.21950  4.60711  4.80919  4.44470  4.38690  3.90551  3.52031  1.31717  5.39992  4.24407    465 - -
          2.68618  4.42225  2.77519  2.73123  3.46354  2.40513  3.72494  3.29354  2.67741  2.69355  4.24690  2.90347  2.73739  3.18146  2.89801  2.37887  2.77519  2.98518  4.58477  3.61503
          0.02172  4.23615  4.95849  0.61958  0.77255  0.48576  0.95510
    378   2.65808  4.86616  3.02629  1.94236  4.11347  3.46935  3.66288  2.99340  2.41890  2.67230  3.93727  2.60993  3.86221  2.81047  2.43630  2.68683  2.88718  3.19811  5.35566  4.02495    466 - -
          2.68618  4.42225  2.77519  2.73123  3.46354  2.40513  3.72494  3.29354  2.67741  2.69355  4.24690  2.90347  2.73739  3.18146  2.89801  2.37887  2.77519  2.98518  4.58477  3.61503
          0.02172  4.23615  4.95849  0.61958  0.77255  0.48576  0.95510
    379   2.29381  4.82281  2.98897  1.94566  4.04442  3.45799  3.68060  3.46538  2.48944  2.70637  3.90243  2.57206  3.86180  2.84096  2.94423  2.68770  2.88295  3.15061  5.32442  3.16281    467 - -
          2.68618  4.42225  2.77519  2.73123  3.46354  2.40513  3.72494  3.29354  2.67741  2.69355  4.24690  2.90347  2.73739  3.18146  2.89801  2.37887  2.77519  2.98518  4.58477  3.61503
          0.02172  4.23615  4.95849  0.61958  0.77255  0.48576  0.95510
    380   2.71906  4.50107  2.87559  2.90534  2.60779  3.64595  3.75708  3.02953  2.37341  2.69497  3.60391  3.31854  4.02423  3.17202  3.23541  2.88779  2.94962  2.79825  3.27798  2.20346    468 - -
          2.68618  4.42225  2.77519  2.73123  3.46354  2.40513  3.72494  3.29354  2.67741  2.69355  4.24690  2.90347  2.73739  3.18146  2.89801  2.37887  2.77519  2.98518  4.58477  3.61503
          0.02172  4.23615  4.95849  0.61958  0.77255  0.48576  0.95510
    381   2.68624  4.31353  3.68332  2.49005  3.32705  3.69798  3.93804  2.01412  3.04489  2.17153  3.37809  3.48949  4.07116  3.34754  3.35021  2.96424  2.91798  2.48170  4.84424  2.45133    469 - -
          2.68618  4.42225  2.77519  2.73123  3.46354  2.40513  3.72494  3.29354  2.67741  2.69355  4.24690  2.90347  2.73739  3.18146  2.89801  2.37887  2.77519  2.98518  4.58477  3.61503
          0.02172  4.23615  4.95849  0.61958  0.77255  0.48576  0.95510
    382   2.75356  5.21848  2.30780  2.06663  4.54155  3.40414  3.67398  4.01142  1.66583  3.51074  4.28474  2.87638  3.85865  2.79313  2.92056  2.70812  2.51989  3.59950  5.65953  4.25365    470 - -
          2.68618  4.42225  2.77519  2.73123  3.46354  2.40513  3.72494  3.29354  2.67741  2.69355  4.24690  2.90347  2.73739  3.18146  2.89801  2.37887  2.77519  2.98518  4.58477  3.61503
          0.02172  4.23615  4.95849  0.61958  0.77255  0.48576  0.95510
    383   2.72598  5.16647  2.83448  2.09755  4.49994  3.43533  3.64088  3.96053  1.88031  3.45345  4.22294  2.38727  3.85486  2.39009  2.78410  2.69061  2.54621  3.55347  5.59218  4.21091    471 - -
          2.68618  4.42225  2.77519  2.73123  3.46354  2.40513  3.72494  3.29354  2.67741  2.69355  4.24690  2.90347  2.73739  3.18146  2.89801  2.37887  2.77519  2.98518  4.58477  3.61503
          0.02172  4.23615  4.95849  0.61958  0.77255  0.48576  0.95510
    384   2.71634  5.15354  2.81874  2.06040  4.47980  3.42719  3.64240  3.94128  2.11799  3.44118  4.21115  2.48001  3.84925  2.17246  2.81576  2.68247  2.41412  3.53643  5.58726  4.20193    472 - -
          2.68618  4.42225  2.77519  2.73123  3.46354  2.40513  3.72494  3.29354  2.67741  2.69355  4.24690  2.90347  2.73739  3.18146  2.89801  2.37887  2.77519  2.98518  4.58477  3.61503
          0.02172  4.23615  4.95849  0.61958  0.77255  0.48576  0.95510
    385   3.00721  4.36221  4.66983  4.11623  3.50937  4.28294  4.70424  1.50528  4.00329  1.80503  3.37412  4.31751  4.60088  4.22752  4.17814  3.61510  2.46061  1.45628  5.27804  4.09555    473 - -
          2.68618  4.42225  2.77519  2.73123  3.46354  2.40513  3.72494  3.29354  2.67741  2.69355  4.24690  2.90347  2.73739  3.18146  2.89801  2.37887  2.77519  2.98518  4.58477  3.61503
          0.13697  4.23615  2.17557  0.61958  0.77255  0.48576  0.95510
    386   2.31405  5.03967  2.73097  1.98357  4.34197  3.37294  2.85630  3.79518  2.43279  3.33765  4.12718  2.46689  3.81823  2.77435  2.91268  2.35533  2.91739  3.41589  5.52298  4.14026    474 - -
          2.68632  4.42239  2.77534  2.73088  3.46316  2.40527  3.72509  3.29368  2.67731  2.69335  4.24704  2.90361  2.73729  3.18160  2.89815  2.37901  2.77508  2.98487  4.58491  3.61517
          0.57636  1.41150  1.63844  1.14518  0.38297  0.61673  0.77589
    387   2.67672  4.52336  3.22051  2.83666  3.24247  3.42564  3.76754  3.17710  2.79075  2.79647  3.77449  3.23318  1.89140  3.16781  3.12677  2.81431  2.97298  2.93116  4.75715  2.39939    481 - -
          2.68618  4.42225  2.77519  2.73123  3.46354  2.40513  3.72494  3.29354  2.67741  2.69355  4.24690  2.90347  2.73739  3.18146  2.89801  2.37887  2.77519  2.98518  4.58477  3.61503
          0.03000  3.91720  4.63955  0.61958  0.77255  0.33294  1.26166
    388   2.35564  5.04466  3.13974  2.56734  4.42316  3.52609  3.67116  3.83277  1.73494  3.35365  4.15996  3.05866  3.92668  2.79897  1.93343  2.39274  3.00675  3.47007  5.49923  4.20083    482 - -
          2.68618  4.42225  2.77519  2.73123  3.46354  2.40513  3.72494  3.29354  2.67741  2.69355  4.24690  2.90347  2.73739  3.18146  2.89801  2.37887  2.77519  2.98518  4.58477  3.61503
          0.02172  4.23615  4.95849  0.61958  0.77255  0.48576  0.95510
    389   2.93883  5.26286  3.22079  2.62354  4.68168  3.62194  3.65579  4.07803  1.49812  3.51530  4.32277  2.52435  3.99740  2.25661  1.95997  2.90760  3.13084  3.70233  5.58145  4.31750    483 - -
          2.68618  4.42225  2.77519  2.73123  3.46354  2.40513  3.72494  3.29354  2.67741  2.69355  4.24690  2.90347  2.73739  3.18146  2.89801  2.37887  2.77519  2.98518  4.58477  3.61503
          0.02172  4.23615  4.95849  0.61958  0.77255  0.48576  0.95510
    390   2.29471  4.61682  3.18130  2.65360  3.91217  2.34169  3.77295  3.28654  2.33268  2.51376  3.80127  3.12143  3.88819  2.97368  3.02465  2.70894  2.35262  2.99134  5.24714  3.96070    484 - -
          2.68618  4.42225  2.77519  2.73123  3.46354  2.40513  3.72494  3.29354  2.67741  2.69355  4.24690  2.90347  2.73739  3.18146  2.89801  2.37887  2.77519  2.98518  4.58477  3.61503
          0.02172  4.23615  4.95849  0.61958  0.77255  0.48576  0.95510
    391   2.75910  5.20318  2.43519  2.38734  4.55134  3.45097  3.64738  4.01073  1.64380  3.49005  4.26199  2.50750  3.87279  2.75997  2.30130  2.71949  2.98684  3.60028  5.61387  4.24053    485 - -
          2.68618  4.42225  2.77519  2.73123  3.46354  2.40513  3.72494  3.29354  2.67741  2.69355  4.24690  2.90347  2.73739  3.18146  2.89801  2.37887  2.77519  2.98518  4.58477  3.61503
          0.02172  4.23615  4.95849  0.61958  0.77255  0.48576  0.95510
    392   2.76544  5.20388  2.69754  1.88454  4.53305  3.40818  3.68679  3.99940  2.08776  3.50429  4.28548  2.44160  3.86889  2.81019  2.91679  1.96237  3.00758  3.59383  5.65691  4.25930    486 - -
          2.68618  4.42225  2.77519  2.73123  3.46354  2.40513  3.72494  3.29354  2.67741  2.69355  4.24690  2.90347  2.73739  3.18146  2.89801  2.37887  2.77519  2.98518  4.58477  3.61503
          0.02172  4.23615  4.95849  0.61958  0.77255  0.48576  0.95510
    393   2.71736  5.11209  2.81491  2.02958  4.44686  3.42157  3.66373  3.90126  1.90862  3.41892  4.19880  2.91653  2.99655  2.78489  2.85014  2.07225  2.95607  3.50605  5.57920  4.20092    487 - -
          2.68618  4.42225  2.77519  2.73123  3.46354  2.40513  3.72494  3.29354  2.67741  2.69355  4.24690  2.90347  2.73739  3.18146  2.89801  2.37887  2.77519  2.98518  4.58477  3.61503
          0.12182  4.23615  2.30030  0.61958  0.77255  0.48576  0.95510
    394   2.32484  4.59799  3.15729  2.62825  2.87149  3.45349  3.73159  3.22144  1.94303  2.88515  3.74414  3.09916  3.87556  2.94087  2.96781  2.34635  2.85617  2.94001  5.17239  3.87752    488 - -
          2.68618  4.42225  2.77519  2.73123  3.46354  2.40513  3.72494  3.29354  2.67741  2.69355  4.24690  2.90347  2.73739  3.18146  2.89801  2.37887  2.77519  2.98518  4.58477  3.61503
          0.02398  4.13831  4.86065  0.61958  0.77255  0.60127  0.79433
    395   2.24172  5.07246  2.91238  1.89398  4.40275  3.44737  3.62577  3.83418  2.01495  3.35201  4.14441  2.94127  3.85822  2.74864  2.32167  2.70776  2.95044  3.45908  5.50497  4.16256    489 - -
          2.68618  4.42225  2.77519  2.73123  3.46354  2.40513  3.72494  3.29354  2.67741  2.69355  4.24690  2.90347  2.73739  3.18146  2.89801  2.37887  2.77519  2.98518  4.58477  3.61503
          0.02398  4.13831  4.86065  0.61958  0.77255  0.60127  0.79433
    396   2.73368  5.17967  2.44741  2.08452  4.52336  3.41729  3.61987  3.98202  1.78212  3.46294  4.23644  2.88906  3.84298  2.73354  2.23245  2.69261  2.96178  3.57289  5.58927  4.21406    490 - -
          2.68618  4.42225  2.77519  2.73123  3.46354  2.40513  3.72494  3.29354  2.67741  2.69355  4.24690  2.90347  2.73739  3.18146  2.89801  2.37887  2.77519  2.98518  4.58477  3.61503
          0.02398  4.13831  4.86065  0.61958  0.77255  0.60127  0.79433
    397   2.71835  4.45531  3.42094  2.44343  3.26877  3.63514  3.81529  2.42455  2.86024  2.57602  3.53513  3.33738  4.02923  3.20536  3.19852  2.91668  2.95292  2.66084  4.78530  1.92304    491 - -
          2.68618  4.42225  2.77519  2.73123  3.46354  2.40513  3.72494  3.29354  2.67741  2.69355  4.24690  2.90347  2.73739  3.18146  2.89801  2.37887  2.77519  2.98518  4.58477  3.61503
          0.02398  4.13831  4.86065  0.61958  0.77255  0.41977  1.07060
    398   2.73808  5.21777  2.21383  1.79242  4.52851  3.39054  3.67031  4.00707  2.46791  2.84898  4.27750  2.50456  3.84664  2.39581  2.97233  2.69094  2.97942  3.59201  5.66115  4.24351    492 - -
          2.68618  4.42225  2.77519  2.73123  3.46354  2.40513  3.72494  3.29354  2.67741  2.69355  4.24690  2.90347  2.73739  3.18146  2.89801  2.37887  2.77519  2.98518  4.58477  3.61503
          0.02172  4.23615  4.95849  0.61958  0.77255  0.48576  0.95510
    399   2.92409  5.49035  1.82985  1.44555  4.79756  3.36569  3.77757  4.30232  2.09193  3.77729  4.57657  2.81992  3.91277  2.91534  3.19460  2.83280  3.18476  3.86672  5.91846  4.45142    493 - -
          2.68618  4.42225  2.77519  2.73123  3.46354  2.40513  3.72494  3.29354  2.67741  2.69355  4.24690  2.90347  2.73739  3.18146  2.89801  2.37887  2.77519  2.98518  4.58477  3.61503
          0.02172  4.23615  4.95849  0.61958  0.77255  0.48576  0.95510
    400   2.66838  4.46744  3.42353  2.85126  2.69112  3.60116  3.79024  2.98387  2.11992  2.32951  3.55941  3.27806  3.97908  3.10041  2.68067  2.84369  2.89662  2.75177  4.92033  2.81037    494 - -
          2.68618  4.42225  2.77519  2.73123  3.46354  2.40513  3.72494  3.29354  2.67741  2.69355  4.24690  2.90347  2.73739  3.18146  2.89801  2.37887  2.77519  2.98518  4.58477  3.61503
          0.02172  4.23615  4.95849  0.61958  0.77255  0.48576  0.95510
    401   2.46553  4.39079  4.77963  4.23868  3.59796  4.38165  4.84985  1.41687  4.13362  1.96997  3.44208  4.43467  4.69402  4.36472  4.31103  3.72758  3.31032  1.29026  5.40658  4.21584    495 - -
          2.68618  4.42225  2.77519  2.73123  3.46354  2.40513  3.72494  3.29354  2.67741  2.69355  4.24690  2.90347  2.73739  3.18146  2.89801  2.37887  2.77519  2.98518  4.58477  3.61503
          0.02172  4.23615  4.95849  0.61958  0.77255  0.48576  0.95510
    402   2.35638  5.20894  2.24518  2.32052  4.54072  3.39435  3.68440  4.01327  1.76150  3.51663  4.29207  2.32372  3.85802  2.80579  2.95599  2.70779  2.99637  3.59968  5.66914  4.26000    496 - -
          2.68618  4.42225  2.77519  2.73123  3.46354  2.40513  3.72494  3.29354  2.67741  2.69355  4.24690  2.90347  2.73739  3.18146  2.89801  2.37887  2.77519  2.98518  4.58477  3.61503
          0.02172  4.23615  4.95849  0.61958  0.77255  0.48576  0.95510
    403   1.85039  4.89105  3.17851  2.73441  4.42138  3.47223  3.83504  3.75545  1.34689  3.37421  4.23374  3.17779  3.97540  2.99558  2.71324  2.84283  3.07589  3.40198  5.56763  4.29991    497 - -
          2.68618  4.42225  2.77519  2.73123  3.46354  2.40513  3.72494  3.29354  2.67741  2.69355  4.24690  2.90347  2.73739  3.18146  2.89801  2.37887  2.77519  2.98518  4.58477  3.61503
          0.02172  4.23615  4.95849  0.61958  0.77255  0.48576  0.95510
    404   2.31304  4.48864  3.45836  2.89991  3.68587  3.62120  3.88911  2.80165  2.05113  2.36446  3.60397  3.32760  4.01882  3.15446  3.11058  2.88309  2.93290  1.94164  5.12201  3.87448    498 - -
          2.68618  4.42225  2.77519  2.73123  3.46354  2.40513  3.72494  3.29354  2.67741  2.69355  4.24690  2.90347  2.73739  3.18146  2.89801  2.37887  2.77519  2.98518  4.58477  3.61503
          0.02172  4.23615  4.95849  0.61958  0.77255  0.48576  0.95510
    405   2.62399  4.18407  3.83457  3.26321  2.74079  3.67431  3.96275  2.61564  3.17792  2.36485  3.29366  3.56091  2.90288  3.43820  3.43747  2.94950  2.46218  1.88391  4.77088  2.95700    499 - -
          2.68618  4.42225  2.77519  2.73123  3.46354  2.40513  3.72494  3.29354  2.67741  2.69355  4.24690  2.90347  2.73739  3.18146  2.89801  2.37887  2.77519  2.98518  4.58477  3.61503
          0.02172  4.23615  4.95849  0.61958  0.77255  0.48576  0.95510
    406   2.80922  5.11791  2.92963  2.15216  4.46850  3.49196  3.69304  3.87859  1.52971  3.40974  4.21932  3.00151  3.92354  2.82400  2.68686  2.79520  2.24281  3.51351  5.56519  4.23760    500 - -
          2.68618  4.42225  2.77519  2.73123  3.46354  2.40513  3.72494  3.29354  2.67741  2.69355  4.24690  2.90347  2.73739  3.18146  2.89801  2.37887  2.77519  2.98518  4.58477  3.61503
          0.02172  4.23615  4.95849  0.61958  0.77255  0.48576  0.95510
    407   2.29275  5.07886  2.86218  2.11693  4.42374  3.43804  3.67804  3.86211  1.65767  3.39306  4.18441  2.94874  3.87421  2.80493  2.81193  2.39937  2.97176  3.47995  5.55982  4.20079    501 - -
          2.68618  4.42225  2.77519  2.73123  3.46354  2.40513  3.72494  3.29354  2.67741  2.69355  4.24690  2.90347  2.73739  3.18146  2.89801  2.37887  2.77519  2.98518  4.58477  3.61503
          0.02172  4.23615  4.95849  0.61958  0.77255  0.48576  0.95510
    408   2.33399  4.66510  2.65510  2.58848  3.87292  3.49684  3.73057  2.64563  2.58308  2.89872  3.75681  3.08361  3.89310  2.32004  3.02070  2.72378  2.87033  2.43712  5.21738  3.91845    502 - -
          2.68618  4.42225  2.77519  2.73123  3.46354  2.40513  3.72494  3.29354  2.67741  2.69355  4.24690  2.90347  2.73739  3.18146  2.89801  2.37887  2.77519  2.98518  4.58477  3.61503
          0.02172  4.23615  4.95849  0.61958  0.77255  0.48576  0.95510
    409   2.25183  5.26478  1.94973  2.06213  4.58267  3.38734  3.69620  4.06077  1.91306  3.55942  4.33643  2.85635  3.86417  2.81931  3.00642  2.72497  3.02458  3.64370  5.71148  4.28905    503 - -
          2.68618  4.42225  2.77519  2.73123  3.46354  2.40513  3.72494  3.29354  2.67741  2.69355  4.24690  2.90347  2.73739  3.18146  2.89801  2.37887  2.77519  2.98518  4.58477  3.61503
          0.02172  4.23615  4.95849  0.61958  0.77255  0.48576  0.95510
    410   2.72688  4.73455  3.16273  2.67310  3.76597  3.52825  3.74734  3.37389  2.11091  3.00493  3.87206  3.14289  3.95168  2.97874  2.91072  2.08529  2.96946  3.09065  5.13776  2.13707    504 - -
          2.68618  4.42225  2.77519  2.73123  3.46354  2.40513  3.72494  3.29354  2.67741  2.69355  4.24690  2.90347  2.73739  3.18146  2.89801  2.37887  2.77519  2.98518  4.58477  3.61503
          0.02172  4.23615  4.95849  0.61958  0.77255  0.48576  0.95510
    411   2.66794  4.50408  3.33419  2.32405  2.58188  3.58175  3.80463  2.98989  2.35649  2.03811  3.57343  3.24048  3.96753  3.07603  3.08821  2.82978  2.89835  2.76393  5.03027  3.75482    505 - -
          2.68618  4.42225  2.77519  2.73123  3.46354  2.40513  3.72494  3.29354  2.67741  2.69355  4.24690  2.90347  2.73739  3.18146  2.89801  2.37887  2.77519  2.98518  4.58477  3.61503
          0.02172  4.23615  4.95849  0.61958  0.77255  0.48576  0.95510
    412   2.53645  4.45331  3.57164  3.42142  4.46744  3.17886  4.51172  4.04851  3.52132  3.74526  4.64975  3.57340  3.95085  3.84314  3.78355  0.65107  3.04669  3.49974  5.81234  4.55819    506 - -
          2.68618  4.42225  2.77519  2.73123  3.46354  2.40513  3.72494  3.29354  2.67741  2.69355  4.24690  2.90347  2.73739  3.18146  2.89801  2.37887  2.77519  2.98518  4.58477  3.61503
          0.02172  4.23615  4.95849  0.61958  0.77255  0.48576  0.95510
    413   2.82866  4.35631  4.01101  3.45763  3.21403  3.88107  2.75819  1.50515  3.27073  1.94109  3.32049  3.74955  4.24130  3.59883  3.50680  3.17837  3.06266  2.37061  4.82998  3.52352    507 - -
          2.68618  4.42225  2.77519  2.73123  3.46354  2.40513  3.72494  3.29354  2.67741  2.69355  4.24690  2.90347  2.73739  3.18146  2.89801  2.37887  2.77519  2.98518  4.58477  3.61503
          0.02172  4.23615  4.95849  0.61958  0.77255  0.48576  0.95510
    414   2.36758  5.07070  2.81207  2.11064  4.38333  3.41242  3.65872  3.83537  2.42550  3.36938  4.15062  2.48621  3.84293  2.14391  2.89984  2.67113  2.40665  3.44922  5.54670  4.16518    508 - -
          2.68618  4.42225  2.77519  2.73123  3.46354  2.40513  3.72494  3.29354  2.67741  2.69355  4.24690  2.90347  2.73739  3.18146  2.89801  2.37887  2.77519  2.98518  4.58477  3.61503
          0.02172  4.23615  4.95849  0.61958  0.77255  0.48576  0.95510
    415   2.64153  4.68176  2.62518  2.23390  2.53206  3.48933  3.71614  3.26966  2.58418  2.91815  3.76745  3.06563  3.88816  2.91680  3.02610  2.72243  2.50373  2.98877  5.18631  3.17420    509 - -
          2.68618  4.42225  2.77519  2.73123  3.46354  2.40513  3.72494  3.29354  2.67741  2.69355  4.24690  2.90347  2.73739  3.18146  2.89801  2.37887  2.77519  2.98518  4.58477  3.61503
          0.15176  4.23615  2.06875  0.61958  0.77255  0.48576  0.95510
    416   3.21922  4.50658  4.97005  4.43321  3.40221  4.59293  5.03570  1.35666  4.31823  1.41449  3.19314  4.65054  4.82419  4.49183  4.46408  3.95860  3.46064  1.53078  5.42076  4.28992    510 - -
          2.68618  4.42225  2.77519  2.73123  3.46354  2.40513  3.72494  3.29354  2.67741  2.69355  4.24690  2.90347  2.73739  3.18146  2.89801  2.37887  2.77519  2.98518  4.58477  3.61503
          0.02470  4.10908  4.83143  0.61958  0.77255  0.63137  0.75899
    417   2.84883  5.19520  2.74364  2.40616  4.53741  3.43801  3.67500  3.98441  1.96993  3.48162  4.29937  1.75171  3.90438  2.33195  2.66087  2.81199  3.08075  3.60835  5.60552  4.26473    511 - -
          2.68618  4.42225  2.77519  2.73123  3.46354  2.40513  3.72494  3.29354  2.67741  2.69355  4.24690  2.90347  2.73739  3.18146  2.89801  2.37887  2.77519  2.98518  4.58477  3.61503
          0.02470  4.10908  4.83143  0.61958  0.77255  0.40442  1.10071
    418   2.86327  5.31487  1.59749  1.70565  4.58432  3.38148  3.76644  4.04078  2.64732  2.73104  4.40316  2.85424  3.90441  2.91022  3.17371  2.80365  3.12032  3.65592  5.77389  4.33947    512 - -
          2.68618  4.42225  2.77519  2.73123  3.46354  2.40513  3.72494  3.29354  2.67741  2.69355  4.24690  2.90347  2.73739  3.18146  2.89801  2.37887  2.77519  2.98518  4.58477  3.61503
          0.02172  4.23615  4.95849  0.61958  0.77255  0.48576  0.95510
    419   2.22782  3.16417  3.96151  3.40446  3.36907  2.65045  4.07605  2.59163  3.30732  1.82445  3.35734  3.63610  4.05308  3.55897  3.54250  2.91865  2.86280  2.09635  4.87643  3.67735    513 - -
          2.68618  4.42225  2.77519  2.73123  3.46354  2.40513  3.72494  3.29354  2.67741  2.69355  4.24690  2.90347  2.73739  3.18146  2.89801  2.37887  2.77519  2.98518  4.58477  3.61503
          0.02172  4.23615  4.95849  0.61958  0.77255  0.48576  0.95510
    420   3.28907  4.63056  4.91325  4.40174  3.35301  4.53376  4.98764  2.08309  4.24045  1.02674  3.17514  4.61824  4.81323  4.43549  4.38314  3.91838  3.54407  1.46232  5.37769  4.23377    514 - -
          2.68618  4.42225  2.77519  2.73123  3.46354  2.40513  3.72494  3.29354  2.67741  2.69355  4.24690  2.90347  2.73739  3.18146  2.89801  2.37887  2.77519  2.98518  4.58477  3.61503
          0.02172  4.23615  4.95849  0.61958  0.77255  0.48576  0.95510
    421   2.75538  5.16964  2.82308  1.66862  4.50310  3.44364  3.66028  3.95786  2.35368  3.45736  4.23773  2.92480  3.87362  2.28264  2.44786  2.36608  2.98684  3.56006  5.59973  4.22714    515 - -
          2.68618  4.42225  2.77519  2.73123  3.46354  2.40513  3.72494  3.29354  2.67741  2.69355  4.24690  2.90347  2.73739  3.18146  2.89801  2.37887  2.77519  2.98518  4.58477  3.61503
          0.02172  4.23615  4.95849  0.61958  0.77255  0.48576  0.95510
    422   2.42710  5.20423  2.74008  1.86383  4.53752  3.42390  3.67739  3.99767  1.80627  3.49783  4.27863  2.38562  3.87380  2.79842  2.85479  2.72895  3.00670  3.59373  5.64331  4.25558    516 - -
          2.68618  4.42225  2.77519  2.73123  3.46354  2.40513  3.72494  3.29354  2.67741  2.69355  4.24690  2.90347  2.73739  3.18146  2.89801  2.37887  2.77519  2.98518  4.58477  3.61503
          0.02172  4.23615  4.95849  0.61958  0.77255  0.48576  0.95510
    423   3.22401  4.59798  4.53811  4.05378  1.98508  4.21912  3.83506  2.89250  3.90884  2.32257  2.35784  4.06836  4.53986  4.01360  4.02086  3.53804  3.44936  2.81623  4.09378  1.27610    517 - -
          2.68618  4.42225  2.77519  2.73123  3.46354  2.40513  3.72494  3.29354  2.67741  2.69355  4.24690  2.90347  2.73739  3.18146  2.89801  2.37887  2.77519  2.98518  4.58477  3.61503
          0.02172  4.23615  4.95849  0.61958  0.77255  0.48576  0.95510
    424   2.60752  4.32710  3.54137  2.99487  3.52549  2.95490  3.91413  2.12546  2.94600  2.58162  3.48669  2.76278  3.98733  3.25094  3.28951  2.84201  2.34459  2.18826  4.98055  3.74876    518 - -
          2.68618  4.42225  2.77519  2.73123  3.46354  2.40513  3.72494  3.29354  2.67741  2.69355  4.24690  2.90347  2.73739  3.18146  2.89801  2.37887  2.77519  2.98518  4.58477  3.61503
          0.02172  4.23615  4.95849  0.61958  0.77255  0.48576  0.95510
    425   2.66275  5.01345  2.47490  2.38211  4.31558  2.69507  3.65073  3.76204  1.99549  2.79761  4.09362  2.91936  3.83498  2.77621  2.89791  2.28942  2.90093  3.38610  5.49853  4.12464    519 - -
          2.68618  4.42225  2.77519  2.73123  3.46354  2.40513  3.72494  3.29354  2.67741  2.69355  4.24690  2.90347  2.73739  3.18146  2.89801  2.37887  2.77519  2.98518  4.58477  3.61503
          0.24101  4.23615  1.61092  0.61958  0.77255  0.48576  0.95510
    426   2.70730  4.99510  2.68130  1.73096  4.26691  3.35920  2.78167  3.72200  2.42791  3.28754  4.10862  2.87600  3.82846  2.80557  2.86606  2.69845  2.45125  3.36959  5.47567  4.10843    520 - -
          2.68618  4.42225  2.77519  2.73123  3.46354  2.40513  3.72494  3.29354  2.67741  2.69355  4.24690  2.90347  2.73739  3.18146  2.89801  2.37887  2.77519  2.98518  4.58477  3.61503
          0.02698  4.02211  4.74446  0.61958  0.77255  0.71139  0.67523
    427   2.64814  4.49263  3.34682  2.76575  2.72777  3.54895  3.72461  2.99528  2.19008  2.29915  3.56270  3.20046  3.92669  2.98746  2.42835  2.80086  2.87273  2.76745  4.97574  3.69109    521 - -
          2.68618  4.42225  2.77519  2.73123  3.46354  2.40513  3.72494  3.29354  2.67741  2.69355  4.24690  2.90347  2.73739  3.18146  2.89801  2.37887  2.77519  2.98518  4.58477  3.61503
          0.02698  4.02211  4.74446  0.61958  0.77255  0.71139  0.67523
    428   2.92901  5.52734  1.54671  1.74073  4.81176  3.23701  3.75189  4.33657  2.74716  3.81922  4.65278  2.05039  3.84404  2.90986  3.34055  2.81295  3.21050  3.89939  5.97417  4.46379    522 - -
          2.68618  4.42225  2.77519  2.73123  3.46354  2.40513  3.72494  3.29354  2.67741  2.69355  4.24690  2.90347  2.73739  3.18146  2.89801  2.37887  2.77519  2.98518  4.58477  3.61503
          0.02698  4.02211  4.74446  0.61958  0.77255  0.71139  0.67523
    429   2.61737  4.61500  3.15401  2.59807  3.80457  3.46630  2.92948  2.66282  2.44062  2.86322  3.72098  3.07108  3.86244  2.87437  2.39673  2.28350  2.84960  2.94026  5.13060  3.83912    523 - -
          2.68630  4.42237  2.77478  2.73135  3.46366  2.40524  3.72506  3.29322  2.67752  2.69367  4.24701  2.90321  2.73751  3.18158  2.89812  2.37881  2.77505  2.98498  4.58489  3.61515
          0.46671  1.00995  4.74446  0.75381  0.63596  0.48444  0.95722
    430   2.74730  5.21753  2.12882  2.27940  4.54687  3.36004  3.67270  4.02603  1.90547  3.52590  4.30414  2.37106  3.83815  2.79688  2.97231  2.23368  2.99534  3.60904  5.67773  4.25982    529 - -
          2.68618  4.42225  2.77519  2.73123  3.46354  2.40513  3.72494  3.29354  2.67741  2.69355  4.24690  2.90347  2.73739  3.18146  2.89801  2.37887  2.77519  2.98518  4.58477  3.61503
          0.02346  4.15996  4.88230  0.61958  0.77255  0.57777  0.82360
    431   2.75993  5.27588  2.10373  1.96725  4.59394  2.59421  3.66819  4.08240  2.16178  3.56757  4.33967  2.81780  3.83591  2.35640  2.99062  2.69890  3.00554  3.65502  5.71116  4.27890    530 - -
          2.68618  4.42225  2.77519  2.73123  3.46354  2.40513  3.72494  3.29354  2.67741  2.69355  4.24690  2.90347  2.73739  3.18146  2.89801  2.37887  2.77519  2.98518  4.58477  3.61503
          0.02346  4.15996  4.88230  0.61958  0.77255  0.57777  0.82360
    432   2.61366  3.29140  3.24964  2.68801  2.92524  3.51504  3.02136  3.07575  2.62574  2.74958  3.61839  2.59957  3.90231  2.97953  2.47765  2.74645  2.84596  2.81991  5.03731  3.74319    531 - -
          2.68618  4.42225  2.77519  2.73123  3.46354  2.40513  3.72494  3.29354  2.67741  2.69355  4.24690  2.90347  2.73739  3.18146  2.89801  2.37887  2.77519  2.98518  4.58477  3.61503
          0.02346  4.15996  4.88230  0.61958  0.77255  0.57777  0.82360
    433   2.64870  4.58864  3.25685  2.67939  3.77657  3.52935  3.72195  3.14962  2.20788  2.33378  2.84648  3.14363  3.91157  2.93883  2.47972  2.42112  2.87508  2.88989  5.12119  3.85513    532 - -
          2.68618  4.42225  2.77519  2.73123  3.46354  2.40513  3.72494  3.29354  2.67741  2.69355  4.24690  2.90347  2.73739  3.18146  2.89801  2.37887  2.77519  2.98518  4.58477  3.61503
          0.02346  4.15996  4.88230  0.61958  0.77255  0.43225  1.04710
    434   2.59302  4.50131  3.26166  2.74285  2.39380  3.46556  3.81342  3.13803  2.73502  2.81865  3.68505  2.63789  2.90698  3.05987  3.13923  2.38381  2.51139  2.86549  5.13143  3.85533    533 - -
          2.68618  4.42225  2.77519  2.73123  3.46354  2.40513  3.72494  3.29354  2.67741  2.69355  4.24690  2.90347  2.73739  3.18146  2.89801  2.37887  2.77519  2.98518  4.58477  3.61503
          0.02172  4.23615  4.95849  0.61958  0.77255  0.48576  0.95510
    435   2.65758  4.93158  2.96056  2.01507  4.20274  3.44671  3.65173  2.81184  2.40816  3.20356  4.00374  2.58463  3.84784  2.78763  2.43866  2.34791  2.88940  3.28271  5.41519  4.06701    534 - -
          2.68618  4.42225  2.77519  2.73123  3.46354  2.40513  3.72494  3.29354  2.67741  2.69355  4.24690  2.90347  2.73739  3.18146  2.89801  2.37887  2.77519  2.98518  4.58477  3.61503
          0.02172  4.23615  4.95849  0.61958  0.77255  0.48576  0.95510
    436   2.64797  3.44459  3.05828  2.24492  4.02299  3.47530  3.68167  3.42459  2.16446  2.51154  3.87174  2.34915  3.86972  2.84473  2.90003  2.69659  2.87913  3.11698  5.30058  3.98316    535 - -
          2.68618  4.42225  2.77519  2.73123  3.46354  2.40513  3.72494  3.29354  2.67741  2.69355  4.24690  2.90347  2.73739  3.18146  2.89801  2.37887  2.77519  2.98518  4.58477  3.61503
          0.02172  4.23615  4.95849  0.61958  0.77255  0.48576  0.95510
    437   2.32070  4.19695  4.23569  3.66506  3.29516  3.88459  4.21909  1.64585  3.54432  2.26209  3.28485  3.87647  4.24890  3.77576  3.73133  3.18625  2.98726  1.82872  4.88048  2.67096    536 - -
          2.68618  4.42225  2.77519  2.73123  3.46354  2.40513  3.72494  3.29354  2.67741  2.69355  4.24690  2.90347  2.73739  3.18146  2.89801  2.37887  2.77519  2.98518  4.58477  3.61503
          0.02172  4.23615  4.95849  0.61958  0.77255  0.48576  0.95510
    438   2.38732  5.04203  3.00282  2.13602  4.35253  3.47136  3.62923  3.78769  2.05886  2.77613  4.09982  2.96418  3.86031  2.46065  2.29043  2.68748  2.92040  3.41541  5.47958  4.13264    537 - -
          2.68618  4.42225  2.77519  2.73123  3.46354  2.40513  3.72494  3.29354  2.67741  2.69355  4.24690  2.90347  2.73739  3.18146  2.89801  2.37887  2.77519  2.98518  4.58477  3.61503
          0.02172  4.23615  4.95849  0.61958  0.77255  0.48576  0.95510
    439   2.33937  5.33941  1.33759  2.28461  4.68139  3.35616  3.80966  4.16191  2.71820  3.68806  4.50707  2.85169  3.91561  2.35839  3.25175  2.82774  3.16726  3.75102  5.86313  4.41837    538 - -
          2.68618  4.42225  2.77519  2.73123  3.46354  2.40513  3.72494  3.29354  2.67741  2.69355  4.24690  2.90347  2.73739  3.18146  2.89801  2.37887  2.77519  2.98518  4.58477  3.61503
          0.02172  4.23615  4.95849  0.61958  0.77255  0.48576  0.95510
    440   2.82791  4.96169  2.81026  2.04406  3.82580  3.48849  3.75587  3.60721  2.64508  3.20601  4.07504  2.47303  3.96078  2.98970  3.07605  2.85029  3.07370  3.30596  5.22160  1.79068    539 - -
          2.68618  4.42225  2.77519  2.73123  3.46354  2.40513  3.72494  3.29354  2.67741  2.69355  4.24690  2.90347  2.73739  3.18146  2.89801  2.37887  2.77519  2.98518  4.58477  3.61503
          0.02172  4.23615  4.95849  0.61958  0.77255  0.48576  0.95510
    441   3.35081  4.65963  5.00312  4.45768  1.45297  4.56964  4.64385  1.91907  4.31447  1.36372  3.03998  4.59051  4.78054  4.36929  4.38071  3.91479  3.57218  2.39015  4.88987  3.54881    540 - -
          2.68618  4.42225  2.77519  2.73123  3.46354  2.40513  3.72494  3.29354  2.67741  2.69355  4.24690  2.90347  2.73739  3.18146  2.89801  2.37887  2.77519  2.98518  4.58477  3.61503
          0.02172  4.23615  4.95849  0.61958  0.77255  0.48576  0.95510
    442   1.80480  4.86080  3.09424  2.56251  4.23242  3.45420  3.71246  3.64261  2.12514  3.22368  4.03947  3.05226  3.88767  2.86069  2.36923  2.27990  2.93282  3.29413  5.43116  4.12166    541 - -
          2.68618  4.42225  2.77519  2.73123  3.46354  2.40513  3.72494  3.29354  2.67741  2.69355  4.24690  2.90347  2.73739  3.18146  2.89801  2.37887  2.77519  2.98518  4.58477  3.61503
          0.28412  4.23615  1.45730  0.61958  0.77255  0.48576  0.95510
    443   2.26844  5.05005  2.63013  1.97488  4.36543  3.33644  3.63028  3.80523  2.10763  3.34777  4.15370  2.37600  3.80697  2.76869  2.83527  2.67694  2.94632  3.43234  5.52829  4.15624    542 - -
          2.68618  4.42225  2.77519  2.73123  3.46354  2.40513  3.72494  3.29354  2.67741  2.69355  4.24690  2.90347  2.73739  3.18146  2.89801  2.37887  2.77519  2.98518  4.58477  3.61503
          0.02815  3.98017  4.70251  0.61958  0.77255  0.74557  0.64334
    444   2.72597  4.32132  3.75182  3.20383  3.16058  3.73328  2.89619  1.84584  3.02659  1.95562  3.29167  3.54135  4.10217  3.38144  3.29784  3.02244  2.96040  2.38020  4.75599  3.42723    543 - -
          2.68618  4.42225  2.77519  2.73123  3.46354  2.40513  3.72494  3.29354  2.67741  2.69355  4.24690  2.90347  2.73739  3.18146  2.89801  2.37887  2.77519  2.98518  4.58477  3.61503
          0.02815  3.98017  4.70251  0.61958  0.77255  0.74557  0.64334
    445   2.44988  4.35289  3.23812  2.76199  2.79870  2.66692  3.82063  3.13925  2.76670  2.82311  3.69104  3.15625  2.79597  3.08328  3.15391  2.16762  2.76804  2.83576  5.11614  3.83693    544 - -
          2.68597  4.42228  2.77523  2.73126  3.46357  2.40516  3.72498  3.29357  2.67744  2.69358  4.24693  2.90350  2.73743  3.18149  2.89804  2.37890  2.77523  2.98489  4.58480  3.61506
          0.29664  2.06183  2.04432  0.65779  0.72980  0.54063  0.87318
    446   2.31673  4.37949  3.43746  2.87342  3.50089  3.57037  3.81879  2.74950  2.34936  2.09041  2.74924  3.28823  3.95531  3.11035  3.05811  2.83092  2.85844  2.55382  4.96925  3.73534    547 - -
          2.68618  4.42225  2.77519  2.73123  3.46354  2.40513  3.72494  3.29354  2.67741  2.69355  4.24690  2.90347  2.73739  3.18146  2.89801  2.37887  2.77519  2.98518  4.58477  3.61503
          0.02766  3.99722  4.71957  0.61958  0.77255  0.73198  0.65576
    447   2.68103  4.27081  3.76225  3.19061  3.35287  3.72858  4.00717  2.07515  2.53896  2.22594  2.54617  3.54437  4.09152  3.38728  3.35345  3.00172  2.91495  2.00080  4.92248  3.71529    548 - -
          2.68618  4.42225  2.77519  2.73123  3.46354  2.40513  3.72494  3.29354  2.67741  2.69355  4.24690  2.90347  2.73739  3.18146  2.89801  2.37887  2.77519  2.98518  4.58477  3.61503
          0.02766  3.99722  4.71957  0.61958  0.77255  0.73198  0.65576
    448   2.62283  4.77892  2.95024  2.17030  3.03752  3.41546  3.62399  3.42543  2.38953  3.03196  3.86342  2.57580  3.82173  2.78992  2.35011  2.66204  2.85433  3.11462  5.25445  3.92094    549 - -
          2.68618  4.42225  2.77519  2.73123  3.46354  2.40513  3.72494  3.29354  2.67741  2.69355  4.24690  2.90347  2.73739  3.18146  2.89801  2.37887  2.77519  2.98518  4.58477  3.61503
          0.02766  3.99722  4.71957  0.61958  0.77255  0.73198  0.65576
    449   2.78600  5.25270  2.02387  2.20050  4.56511  3.28909  3.66998  4.04966  2.02502  3.55632  4.36220  1.98283  3.81577  2.81077  3.00279  2.72097  3.04389  3.64165  5.70942  4.28081    550 - -
          2.68618  4.42225  2.77519  2.73123  3.46354  2.40513  3.72494  3.29354  2.67741  2.69355  4.24690  2.90347  2.73739  3.18146  2.89801  2.37887  2.77519  2.98518  4.58477  3.61503
          0.02766  3.99722  4.71957  0.61958  0.77255  0.73198  0.65576
    450   2.81982  5.09116  2.43480  1.33735  4.54909  2.21685  3.80981  4.01630  2.71107  3.58598  4.44210  2.85172  3.85342  2.98736  3.18692  2.79439  3.12794  3.61827  5.73252  4.36378    551 - -
          2.68618  4.42225  2.77519  2.73123  3.46354  2.40513  3.72494  3.29354  2.67741  2.69355  4.24690  2.90347  2.73739  3.18146  2.89801  2.37887  2.77519  2.98518  4.58477  3.61503
          0.02766  3.99722  4.71957  0.61958  0.77255  0.73198  0.65576
    451   2.59360  4.69869  2.43739  2.45723  3.90806  3.40106  3.00349  2.72699  2.48861  2.95260  3.79601  2.96605  3.81729  2.83119  2.93519  2.65238  2.45387  3.00956  5.22402  3.89975    552 - -
          2.68618  4.42225  2.77519  2.73123  3.46354  2.40513  3.72494  3.29354  2.67741  2.69355  4.24690  2.90347  2.73739  3.18146  2.89801  2.37887  2.77519  2.98518  4.58477  3.61503
          0.02766  3.99722  4.71957  0.61958  0.77255  0.73198  0.65576
    452   2.26431  4.75661  2.41640  2.15804  2.88141  3.37723  3.66205  3.37252  2.52297  3.01299  3.85653  2.92900  3.81663  2.83986  2.98760  2.66323  2.86285  3.07038  5.28001  3.94220    553 - -
          2.68618  4.42225  2.77519  2.73123  3.46354  2.40513  3.72494  3.29354  2.67741  2.69355  4.24690  2.90347  2.73739  3.18146  2.89801  2.37887  2.77519  2.98518  4.58477  3.61503
          0.02766  3.99722  4.71957  0.61958  0.77255  0.73198  0.65576
    453   2.75369  5.01892  2.80362  2.42011  4.38312  2.51153  3.64322  3.81027  1.96118  3.34089  4.16408  2.93058  3.85649  2.00744  2.62809  2.74584  2.99413  3.44858  5.49480  4.17466    554 - -
          2.68618  4.42225  2.77519  2.73123  3.46354  2.40513  3.72494  3.29354  2.67741  2.69355  4.24690  2.90347  2.73739  3.18146  2.89801  2.37887  2.77519  2.98518  4.58477  3.61503
          0.02766  3.99722  4.71957  0.61958  0.77255  0.73198  0.65576
    454   2.42050  4.45723  3.01426  2.67314  4.18189  3.13601  3.88525  3.59588  2.75233  3.24537  4.07589  2.34682  3.75319  3.08800  3.15175  1.97730  1.91151  3.17226  5.48196  4.19033    555 - -
          2.68618  4.42225  2.77519  2.73123  3.46354  2.40513  3.72494  3.29354  2.67741  2.69355  4.24690  2.90347  2.73739  3.18146  2.89801  2.37887  2.77519  2.98518  4.58477  3.61503
          0.02766  3.99722  4.71957  0.61958  0.77255  0.73198  0.65576
    455   2.59380  4.46419  3.23314  2.69109  2.88498  3.49475  3.71946  2.58238  2.28117  2.66656  3.55952  2.55009  3.88633  2.98076  2.99999  2.74093  2.82733  2.72495  4.98036  3.68449    556 - -
          2.68618  4.42225  2.77519  2.73123  3.46354  2.40513  3.72494  3.29354  2.67741  2.69355  4.24690  2.90347  2.73739  3.18146  2.89801  2.37887  2.77519  2.98518  4.58477  3.61503
          0.02766  3.99722  4.71957  0.61958  0.77255  0.35781  1.20132
    456   2.83900  5.31860  1.65310  2.29938  4.64150  3.38512  3.73809  4.13453  2.55735  3.62995  4.42120  2.08100  3.89255  2.87051  2.34693  2.77815  3.09318  3.71583  5.77258  4.34458    557 - -
          2.68618  4.42225  2.77519  2.73123  3.46354  2.40513  3.72494  3.29354  2.67741  2.69355  4.24690  2.90347  2.73739  3.18146  2.89801  2.37887  2.77519  2.98518  4.58477  3.61503
          0.02172  4.23615  4.95849  0.61958  0.77255  0.48576  0.95510
    457   2.74167  4.30816  3.87158  3.31094  2.67286  3.78763  4.03067  2.20904  3.22731  1.78076  3.30550  2.29989  4.15215  3.49703  3.50267  3.06309  2.97531  2.41591  4.81699  3.53737    558 - -
          2.68618  4.42225  2.77519  2.73123  3.46354  2.40513  3.72494  3.29354  2.67741  2.69355  4.24690  2.90347  2.73739  3.18146  2.89801  2.37887  2.77519  2.98518  4.58477  3.61503
          0.02172  4.23615  4.95849  0.61958  0.77255  0.48576  0.95510
    458   2.96534  4.34071  4.60088  4.03800  2.43762  4.11193  4.21035  1.54593  3.88503  1.72956  3.17389  4.12995  4.42733  4.01686  3.97721  3.42607  3.19340  2.35472  4.59944  2.37511    559 - -
          2.68618  4.42225  2.77519  2.73123  3.46354  2.40513  3.72494  3.29354  2.67741  2.69355  4.24690  2.90347  2.73739  3.18146  2.89801  2.37887  2.77519  2.98518  4.58477  3.61503
          0.02172  4.23615  4.95849  0.61958  0.77255  0.48576  0.95510
    459   1.90363  4.57723  3.20544  2.28747  3.81091  3.49171  3.78535  3.13790  2.66216  2.84255  2.79005  3.15020  3.91217  3.00527  3.07483  2.74541  2.46106  2.87204  5.18255  3.90432    560 - -
          2.68618  4.42225  2.77519  2.73123  3.46354  2.40513  3.72494  3.29354  2.67741  2.69355  4.24690  2.90347  2.73739  3.18146  2.89801  2.37887  2.77519  2.98518  4.58477  3.61503
          0.02172  4.23615  4.95849  0.61958  0.77255  0.48576  0.95510
    460   2.74269  5.21309  2.34659  2.33326  4.54244  3.41226  3.65926  4.01711  2.40204  3.50596  4.27447  2.12955  3.85468  2.15382  2.34198  2.69808  2.97918  3.60030  5.64410  4.24251    561 - -
          2.68618  4.42225  2.77519  2.73123  3.46354  2.40513  3.72494  3.29354  2.67741  2.69355  4.24690  2.90347  2.73739  3.18146  2.89801  2.37887  2.77519  2.98518  4.58477  3.61503
          0.02172  4.23615  4.95849  0.61958  0.77255  0.48576  0.95510
    461   3.03453  4.41174  4.68020  4.16538  3.66510  4.28548  4.85384  1.08836  4.05240  2.29819  3.50353  4.37050  4.65579  4.32037  4.25702  3.65029  2.52151  1.56463  5.47993  4.27935    562 - -
          2.68618  4.42225  2.77519  2.73123  3.46354  2.40513  3.72494  3.29354  2.67741  2.69355  4.24690  2.90347  2.73739  3.18146  2.89801  2.37887  2.77519  2.98518  4.58477  3.61503
          0.02172  4.23615  4.95849  0.61958  0.77255  0.48576  0.95510
    462   2.71688  5.09350  2.96871  2.15096  4.42717  3.46741  3.63327  3.86868  1.77115  3.37741  4.15670  2.95657  3.86535  2.74895  2.41194  2.35911  2.54594  3.48188  5.52461  4.17229    563 - -
          2.68618  4.42225  2.77519  2.73123  3.46354  2.40513  3.72494  3.29354  2.67741  2.69355  4.24690  2.90347  2.73739  3.18146  2.89801  2.37887  2.77519  2.98518  4.58477  3.61503
          0.02172  4.23615  4.95849  0.61958  0.77255  0.48576  0.95510
    463   2.34089  4.73446  3.05029  2.17170  3.97836  3.46190  3.71442  2.79678  2.54430  3.00725  3.84447  2.66998  3.87389  2.89034  2.98954  2.69993  2.16565  3.05372  5.28678  3.97383    564 - -
          2.68618  4.42225  2.77519  2.73123  3.46354  2.40513  3.72494  3.29354  2.67741  2.69355  4.24690  2.90347  2.73739  3.18146  2.89801  2.37887  2.77519  2.98518  4.58477  3.61503
          0.02172  4.23615  4.95849  0.61958  0.77255  0.48576  0.95510
    464   1.61970  4.83516  3.17327  2.73906  4.37256  3.44564  3.85352  3.70664  1.53338  3.34251  4.20228  3.17901  3.96102  3.02079  2.78285  2.81577  3.04900  3.35320  5.55391  4.28236    565 - -
          2.68618  4.42225  2.77519  2.73123  3.46354  2.40513  3.72494  3.29354  2.67741  2.69355  4.24690  2.90347  2.73739  3.18146  2.89801  2.37887  2.77519  2.98518  4.58477  3.61503
          0.02172  4.23615  4.95849  0.61958  0.77255  0.48576  0.95510
    465   3.26408  4.78298  4.09668  3.62790  2.36116  4.11221  2.54927  3.30565  3.44385  2.11772  3.89142  3.79711  4.46417  3.71680  3.66964  3.42179  3.48834  3.14034  4.00435  1.19211    566 - -
          2.68618  4.42225  2.77519  2.73123  3.46354  2.40513  3.72494  3.29354  2.67741  2.69355  4.24690  2.90347  2.73739  3.18146  2.89801  2.37887  2.77519  2.98518  4.58477  3.61503
          0.02172  4.23615  4.95849  0.61958  0.77255  0.48576  0.95510
    466   2.62146  4.74161  3.06685  2.54742  4.04167  2.67369  3.72196  3.44742  2.52872  2.58859  3.89805  3.04314  3.86478  2.21786  2.96547  2.29037  2.53877  3.12699  5.32875  4.01417    567 - -
          2.68618  4.42225  2.77519  2.73123  3.46354  2.40513  3.72494  3.29354  2.67741  2.69355  4.24690  2.90347  2.73739  3.18146  2.89801  2.37887  2.77519  2.98518  4.58477  3.61503
          0.11713  4.23615  2.34267  0.61958  0.77255  0.48576  0.95510
    467   2.12345  3.16493  3.24901  2.30579  3.84508  3.36439  3.81451  3.21769  2.70894  2.89904  3.75319  3.15445  3.84918  3.03951  3.11724  2.32820  2.26662  2.91364  5.20837  3.93714    568 - -
          2.68618  4.42225  2.77519  2.73123  3.46354  2.40513  3.72494  3.29354  2.67741  2.69355  4.24690  2.90347  2.73739  3.18146  2.89801  2.37887  2.77519  2.98518  4.58477  3.61503
          0.02387  4.14288  4.86523  0.61958  0.77255  0.59639  0.80028
    468   2.22677  4.11344  4.14551  3.56472  2.45021  3.77070  4.05317  2.12890  3.44155  2.18764  3.18112  3.75943  4.13304  3.65337  3.61315  3.06349  2.88932  2.02805  4.68231  2.73552    569 - -
          2.68618  4.42225  2.77519  2.73123  3.46354  2.40513  3.72494  3.29354  2.67741  2.69355  4.24690  2.90347  2.73739  3.18146  2.89801  2.37887  2.77519  2.98518  4.58477  3.61503
          0.02387  4.14288  4.86523  0.61958  0.77255  0.59639  0.80028
    469   2.88944  5.44629  1.97476  1.52542  4.74461  3.32223  3.74464  4.25015  2.64130  3.73189  4.53653  2.77794  3.87470  2.03861  3.18232  2.79854  3.15211  3.82005  5.87945  4.41100    570 - -
          2.68618  4.42225  2.77519  2.73123  3.46354  2.40513  3.72494  3.29354  2.67741  2.69355  4.24690  2.90347  2.73739  3.18146  2.89801  2.37887  2.77519  2.98518  4.58477  3.61503
          0.02387  4.14288  4.86523  0.61958  0.77255  0.59639  0.80028
    470   2.37948  5.06057  2.43417  2.34283  4.38563  2.82677  3.61346  3.84239  2.05822  3.36007  4.13218  2.88258  3.81055  2.72981  2.34098  2.63274  2.89084  3.44553  5.52159  4.14004    571 - -
          2.68618  4.42225  2.77519  2.73123  3.46354  2.40513  3.72494  3.29354  2.67741  2.69355  4.24690  2.90347  2.73739  3.18146  2.89801  2.37887  2.77519  2.98518  4.58477  3.61503
          0.02387  4.14288  4.86523  0.61958  0.77255  0.59639  0.80028
    471   2.63136  4.54160  2.55275  2.67268  3.65146  3.51841  2.95082  2.33655  2.65944  2.31805  3.62126  3.14393  3.91236  2.99459  3.06788  2.76208  2.86477  2.79261  5.06146  3.76216    572 - -
          2.68618  4.42225  2.77519  2.73123  3.46354  2.40513  3.72494  3.29354  2.67741  2.69355  4.24690  2.90347  2.73739  3.18146  2.89801  2.37887  2.77519  2.98518  4.58477  3.61503
          0.02387  4.14288  4.86523  0.61958  0.77255  0.59639  0.80028
    472   3.35637  4.65134  5.01100  4.48286  3.25456  4.66841  5.03965  1.39465  4.31918  1.07797  3.05892  4.71903  4.86867  4.47421  4.44118  4.04912  3.59212  2.03649  5.34106  4.22229    573 - -
          2.68613  4.42244  2.77512  2.73117  3.46373  2.40509  3.72513  3.29373  2.67730  2.69374  4.24708  2.90336  2.73736  3.18165  2.89819  2.37905  2.77460  2.98537  4.58496  3.61446
          0.53718  1.18554  2.20703  1.18954  0.36292  0.42232  1.06573
    473   2.66602  4.70104  3.10997  2.58615  3.74225  3.49851  3.68553  3.29365  2.50472  2.38128  3.78528  2.59028  3.89496  2.14993  2.90480  2.74221  2.89614  3.01682  5.10912  3.05257    578 - -
          2.68618  4.42225  2.77519  2.73123  3.46354  2.40513  3.72494  3.29354  2.67741  2.69355  4.24690  2.90347  2.73739  3.18146  2.89801  2.37887  2.77519  2.98518  4.58477  3.61503
          0.02398  4.13831  4.86065  0.61958  0.77255  0.60127  0.79433
    474   2.65959  5.01586  2.88803  2.08082  4.31154  3.41766  3.61083  3.75673  2.01682  3.29141  4.07574  2.90909  3.12607  2.38905  2.77299  2.64729  2.88852  3.38279  5.46532  3.17642    579 - -
          2.68618  4.42225  2.77519  2.73123  3.46354  2.40513  3.72494  3.29354  2.67741  2.69355  4.24690  2.90347  2.73739  3.18146  2.89801  2.37887  2.77519  2.98518  4.58477  3.61503
          0.02398  4.13831  4.86065  0.61958  0.77255  0.60127  0.79433
    475   2.62576  4.86420  2.78695  1.89123  4.31835  2.63696  3.73773  3.75555  2.56468  3.33377  4.13843  2.93818  3.82327  2.88799  3.03511  2.13678  2.33876  3.36442  5.54353  4.18622    580 - -
          2.68618  4.42225  2.77519  2.73123  3.46354  2.40513  3.72494  3.29354  2.67741  2.69355  4.24690  2.90347  2.73739  3.18146  2.89801  2.37887  2.77519  2.98518  4.58477  3.61503
          0.02398  4.13831  4.86065  0.61958  0.77255  0.60127  0.79433
    476   2.27901  5.08287  2.45667  2.33496  4.40558  3.39347  3.60918  3.86504  2.09232  3.37587  4.14580  2.54111  3.81064  2.72386  2.33238  2.63506  2.89571  3.46473  5.53155  4.14722    581 - -
          2.68618  4.42225  2.77519  2.73123  3.46354  2.40513  3.72494  3.29354  2.67741  2.69355  4.24690  2.90347  2.73739  3.18146  2.89801  2.37887  2.77519  2.98518  4.58477  3.61503
          0.12370  4.13831  2.29851  0.61958  0.77255  0.60127  0.79433
    477   2.39784  5.02189  3.23607  2.64243  4.42552  3.54989  3.62740  3.79363  1.53444  3.30817  4.14774  3.09530  3.94416  2.76401  1.88799  2.86073  3.05710  3.45886  5.43257  4.19294    582 - -
          2.68618  4.42225  2.77519  2.73123  3.46354  2.40513  3.72494  3.29354  2.67741  2.69355  4.24690  2.90347  2.73739  3.18146  2.89801  2.37887  2.77519  2.98518  4.58477  3.61503
          0.02646  4.04107  4.76341  0.61958  0.77255  0.37412  1.16440
    478   2.87340  5.41464  1.76554  1.95315  4.73309  2.45513  3.76389  4.23552  2.65825  3.72176  4.51311  2.39731  3.89332  2.89934  3.20866  2.29268  3.13581  3.80107  5.87383  4.41049    583 - -
          2.68618  4.42225  2.77519  2.73123  3.46354  2.40513  3.72494  3.29354  2.67741  2.69355  4.24690  2.90347  2.73739  3.18146  2.89801  2.37887  2.77519  2.98518  4.58477  3.61503
          0.02172  4.23615  4.95849  0.61958  0.77255  0.48576  0.95510
    479   3.44861  4.72591  5.15421  4.62378  3.28020  4.78111  5.15074  1.41208  4.46142  0.98069  3.07256  4.85137  4.95651  4.58107  4.56019  4.16775  3.68115  2.11117  5.39726  4.30132    584 - -
          2.68618  4.42225  2.77519  2.73123  3.46354  2.40513  3.72494  3.29354  2.67741  2.69355  4.24690  2.90347  2.73739  3.18146  2.89801  2.37887  2.77519  2.98518  4.58477  3.61503
          0.02172  4.23615  4.95849  0.61958  0.77255  0.48576  0.95510
    480   2.37692  4.31449  3.64700  3.07701  2.70959  3.67156  3.93137  2.32450  2.17056  2.14464  3.37948  3.45223  4.04502  3.30107  3.31055  2.92964  2.89474  2.48897  4.90649  3.67934    585 - -
          2.68618  4.42225  2.77519  2.73123  3.46354  2.40513  3.72494  3.29354  2.67741  2.69355  4.24690  2.90347  2.73739  3.18146  2.89801  2.37887  2.77519  2.98518  4.58477  3.61503
          0.02172  4.23615  4.95849  0.61958  0.77255  0.48576  0.95510
    481   2.79192  5.21861  2.77072  2.07269  4.55497  2.59783  3.67680  4.01064  2.03022  3.50320  4.28769  2.91997  3.88810  1.90595  2.79533  2.75084  3.02453  3.61029  5.64039  4.26488    586 - -
          2.68596  4.42228  2.77523  2.73126  3.46357  2.40516  3.72498  3.29357  2.67744  2.69358  4.24693  2.90350  2.73743  3.18150  2.89804  2.37872  2.77523  2.98522  4.58480  3.61506
          0.11713  2.26808  4.95849  0.65885  0.72866  0.48576  0.95510
    482   2.35139  5.17721  2.12354  2.31580  4.50914  3.38700  3.67229  3.98394  2.12000  3.48994  4.25991  2.34202  3.84290  2.79126  2.96771  2.30986  2.96585  3.56863  5.64675  4.23540    589 - -
          2.68618  4.42225  2.77519  2.73123  3.46354  2.40513  3.72494  3.29354  2.67741  2.69355  4.24690  2.90347  2.73739  3.18146  2.89801  2.37887  2.77519  2.98518  4.58477  3.61503
          0.02172  4.23615  4.95849  0.61958  0.77255  0.48576  0.95510
    483   2.71760  5.20816  2.35226  1.87392  4.54774  3.41465  3.63625  4.02429  2.14606  3.50137  4.25885  2.88145  3.84104  2.40434  2.34253  2.67257  2.95052  3.59764  5.63022  4.22816    590 - -
          2.68618  4.42225  2.77519  2.73123  3.46354  2.40513  3.72494  3.29354  2.67741  2.69355  4.24690  2.90347  2.73739  3.18146  2.89801  2.37887  2.77519  2.98518  4.58477  3.61503
          0.02172  4.23615  4.95849  0.61958  0.77255  0.48576  0.95510
    484   2.95975  5.54445  1.64985  1.44445  4.84499  3.35773  3.80083  4.35671  2.24785  3.83004  4.63785  2.80974  3.92373  2.94381  3.26693  2.85916  3.22600  3.91806  5.97330  4.49159    591 - -
          2.68618  4.42225  2.77519  2.73123  3.46354  2.40513  3.72494  3.29354  2.67741  2.69355  4.24690  2.90347  2.73739  3.18146  2.89801  2.37887  2.77519  2.98518  4.58477  3.61503
          0.02172  4.23615  4.95849  0.61958  0.77255  0.48576  0.95510
    485   2.63438  4.85812  2.59778  2.45100  4.10777  3.44752  3.65917  3.51967  2.19524  2.70703  3.93205  2.52767  3.84475  2.80509  2.91430  2.66106  2.56855  2.61262  5.35944  4.01862    592 - -
          2.68618  4.42225  2.77519  2.73123  3.46354  2.40513  3.72494  3.29354  2.67741  2.69355  4.24690  2.90347  2.73739  3.18146  2.89801  2.37887  2.77519  2.98518  4.58477  3.61503
          0.02172  4.23615  4.95849  0.61958  0.77255  0.48576  0.95510
    486   2.28493  4.40321  3.42356  2.87029  3.58905  3.55653  3.85188  2.50378  2.82171  2.63954  3.53553  3.29070  3.96139  2.52745  3.19200  2.37587  2.86277  2.11457  5.02038  3.77503    593 - -
          2.68618  4.42225  2.77519  2.73123  3.46354  2.40513  3.72494  3.29354  2.67741  2.69355  4.24690  2.90347  2.73739  3.18146  2.89801  2.37887  2.77519  2.98518  4.58477  3.61503
          0.02172  4.23615  4.95849  0.61958  0.77255  0.48576  0.95510
    487   2.42681  5.29705  1.96157  1.92672  4.61633  3.38429  3.70092  4.10000  1.87640  3.59076  4.36662  2.84933  3.86723  2.82373  3.01914  2.73281  3.03885  3.67669  5.73745  4.30830    594 - -
          2.68618  4.42225  2.77519  2.73123  3.46354  2.40513  3.72494  3.29354  2.67741  2.69355  4.24690  2.90347  2.73739  3.18146  2.89801  2.37887  2.77519  2.98518  4.58477  3.61503
          0.02172  4.23615  4.95849  0.61958  0.77255  0.48576  0.95510
    488   2.32604  4.77622  2.99434  2.21318  4.02760  3.45004  3.71345  3.42873  2.53916  2.28844  3.88926  2.60102  3.87207  2.88468  2.98748  2.27132  2.89210  3.11943  5.32266  4.00247    595 - -
          2.68618  4.42225  2.77519  2.73123  3.46354  2.40513  3.72494  3.29354  2.67741  2.69355  4.24690  2.90347  2.73739  3.18146  2.89801  2.37887  2.77519  2.98518  4.58477  3.61503
          0.02172  4.23615  4.95849  0.61958  0.77255  0.48576  0.95510
    489   3.39177  4.67448  5.14867  4.58214  3.23161  4.71986  5.06171  1.36402  4.44498  1.17626  2.33412  4.79187  4.88703  4.51285  4.52072  4.07732  3.61412  2.18027  5.31673  4.26585    596 - -
          2.68618  4.42225  2.77519  2.73123  3.46354  2.40513  3.72494  3.29354  2.67741  2.69355  4.24690  2.90347  2.73739  3.18146  2.89801  2.37887  2.77519  2.98518  4.58477  3.61503
          0.02172  4.23615  4.95849  0.61958  0.77255  0.48576  0.95510
    490   2.88683  4.87783  3.39453  2.86091  4.19377  3.62972  3.84624  3.33143  1.21702  3.09881  4.05234  3.28960  4.06762  3.02328  2.64166  2.97477  3.13379  2.30154  5.44043  4.18476    597 - -
          2.68618  4.42225  2.77519  2.73123  3.46354  2.40513  3.72494  3.29354  2.67741  2.69355  4.24690  2.90347  2.73739  3.18146  2.89801  2.37887  2.77519  2.98518  4.58477  3.61503
          0.02172  4.23615  4.95849  0.61958  0.77255  0.48576  0.95510
    491   2.66203  5.08448  2.47285  2.07140  3.32496  3.40695  3.62997  3.85153  2.14605  3.37256  4.14017  2.57370  3.82169  2.74487  2.88931  2.25359  2.89668  3.45404  5.54018  4.14683    598 - -
          2.68618  4.42225  2.77519  2.73123  3.46354  2.40513  3.72494  3.29354  2.67741  2.69355  4.24690  2.90347  2.73739  3.18146  2.89801  2.37887  2.77519  2.98518  4.58477  3.61503
          0.02172  4.23615  4.95849  0.61958  0.77255  0.48576  0.95510
    492   2.92191  4.42757  4.15206  3.58601  2.00568  3.96903  4.10707  2.61541  3.38003  1.40856  3.23149  3.84781  4.30892  3.68034  2.70131  3.26779  3.15132  2.55687  4.71128  3.34792    599 - -
          2.68618  4.42225  2.77519  2.73123  3.46354  2.40513  3.72494  3.29354  2.67741  2.69355  4.24690  2.90347  2.73739  3.18146  2.89801  2.37887  2.77519  2.98518  4.58477  3.61503
          0.02172  4.23615  4.95849  0.61958  0.77255  0.48576  0.95510
    493   3.25289  4.66923  4.46665  3.98688  2.74457  4.26158  4.14667  2.66062  3.77821  0.96616  3.29715  4.14841  4.57908  4.01016  3.93313  3.61469  3.48567  2.68315  4.49366  2.14926    600 - -
          2.68618  4.42225  2.77519  2.73123  3.46354  2.40513  3.72494  3.29354  2.67741  2.69355  4.24690  2.90347  2.73739  3.18146  2.89801  2.37887  2.77519  2.98518  4.58477  3.61503
          0.02172  4.23615  4.95849  0.61958  0.77255  0.48576  0.95510
    494   3.42837  5.56370  0.51091  2.64098  5.00079  3.53016  4.31269  4.68221  3.47435  4.22974  5.23108  3.21025  4.20920  3.56277  4.02876  3.35967  3.77960  4.28695  6.09218  4.83308    601 - -
          2.68618  4.42225  2.77519  2.73123  3.46354  2.40513  3.72494  3.29354  2.67741  2.69355  4.24690  2.90347  2.73739  3.18146  2.89801  2.37887  2.77519  2.98518  4.58477  3.61503
          0.02172  4.23615  4.95849  0.61958  0.77255  0.48576  0.95510
    495   2.08082  4.83022  2.99975  2.13997  4.08104  3.45119  3.67541  3.49327  2.47086  3.09926  3.07752  2.99221  3.85493  2.47615  2.92440  2.41426  2.87608  3.17078  5.34496  4.01314    602 - -
          2.68618  4.42225  2.77519  2.73123  3.46354  2.40513  3.72494  3.29354  2.67741  2.69355  4.24690  2.90347  2.73739  3.18146  2.89801  2.37887  2.77519  2.98518  4.58477  3.61503
          0.02172  4.23615  4.95849  0.61958  0.77255  0.48576  0.95510
    496   2.72036  4.22404  4.04328  3.46936  3.23199  3.80808  4.09248  2.17573  3.35412  1.72600  3.24097  3.73264  4.17007  3.60507  3.57709  3.09426  2.11544  2.32299  4.80982  2.80777    603 - -
          2.68618  4.42225  2.77519  2.73123  3.46354  2.40513  3.72494  3.29354  2.67741  2.69355  4.24690  2.90347  2.73739  3.18146  2.89801  2.37887  2.77519  2.98518  4.58477  3.61503
          0.02172  4.23615  4.95849  0.61958  0.77255  0.48576  0.95510
    497   2.64810  4.68953  3.15598  2.59546  3.89823  3.50571  3.71205  3.27685  2.02230  2.55650  3.00513  2.64335  3.89482  2.90015  2.92457  2.72982  2.40460  2.99571  5.21790  3.92442    604 - -
          2.68618  4.42225  2.77519  2.73123  3.46354  2.40513  3.72494  3.29354  2.67741  2.69355  4.24690  2.90347  2.73739  3.18146  2.89801  2.37887  2.77519  2.98518  4.58477  3.61503
          0.02172  4.23615  4.95849  0.61958  0.77255  0.48576  0.95510
    498   2.77292  5.20507  2.92921  2.15224  4.56612  3.48045  3.63685  4.01552  1.93554  3.48450  4.25759  2.18608  3.88574  2.30962  2.35132  2.73524  2.99328  3.60790  5.59621  4.24160    605 - -
          2.68618  4.42225  2.77519  2.73123  3.46354  2.40513  3.72494  3.29354  2.67741  2.69355  4.24690  2.90347  2.73739  3.18146  2.89801  2.37887  2.77519  2.98518  4.58477  3.61503
          0.02172  4.23615  4.95849  0.61958  0.77255  0.48576  0.95510
    499   3.40813  4.71787  5.06641  4.49663  1.79206  4.63296  4.78481  2.37760  4.35406  1.04003  2.28025  4.67248  4.80482  4.37706  4.40658  3.97513  3.62060  2.55366  5.01201  3.80823    606 - -
          2.68618  4.42225  2.77519  2.73123  3.46354  2.40513  3.72494  3.29354  2.67741  2.69355  4.24690  2.90347  2.73739  3.18146  2.89801  2.37887  2.77519  2.98518  4.58477  3.61503
          0.02172  4.23615  4.95849  0.61958  0.77255  0.48576  0.95510
    500   2.72429  4.69290  3.29070  2.71049  3.78723  3.57974  3.73126  3.26179  2.47083  2.19082  3.76687  3.17366  3.95880  2.20243  2.31918  2.82293  2.94574  3.00313  5.13563  2.95856    607 - -
          2.68618  4.42225  2.77519  2.73123  3.46354  2.40513  3.72494  3.29354  2.67741  2.69355  4.24690  2.90347  2.73739  3.18146  2.89801  2.37887  2.77519  2.98518  4.58477  3.61503
          0.02172  4.23615  4.95849  0.61958  0.77255  0.48576  0.95510
    501   2.79144  4.93931  3.10684  2.62517  4.17658  3.51377  1.76842  3.71330  2.36078  3.27575  4.11470  3.10282  3.95399  2.90196  2.33884  2.24150  3.03609  3.37805  5.39309  4.05709    608 - -
          2.68618  4.42225  2.77519  2.73123  3.46354  2.40513  3.72494  3.29354  2.67741  2.69355  4.24690  2.90347  2.73739  3.18146  2.89801  2.37887  2.77519  2.98518  4.58477  3.61503
          0.02172  4.23615  4.95849  0.61958  0.77255  0.48576  0.95510
    502   2.21589  4.27180  3.75977  3.19568  2.03868  3.68660  3.89411  2.74052  2.58095  2.44663  3.37783  3.51598  4.06523  3.38067  3.36013  2.95895  2.90712  2.53799  3.20906  3.36288    609 - -
          2.68618  4.42225  2.77519  2.73123  3.46354  2.40513  3.72494  3.29354  2.67741  2.69355  4.24690  2.90347  2.73739  3.18146  2.89801  2.37887  2.77519  2.98518  4.58477  3.61503
          0.02172  4.23615  4.95849  0.61958  0.77255  0.48576  0.95510
    503   2.41025  4.43736  4.63899  4.09733  3.42914  4.28198  4.70912  1.38860  3.96726  1.47330  3.27929  4.31692  4.60467  4.19427  4.14471  3.62299  3.30646  1.94920  5.26682  4.10384    610 - -
          2.68618  4.42225  2.77519  2.73123  3.46354  2.40513  3.72494  3.29354  2.67741  2.69355  4.24690  2.90347  2.73739  3.18146  2.89801  2.37887  2.77519  2.98518  4.58477  3.61503
          0.02172  4.23615  4.95849  0.61958  0.77255  0.48576  0.95510
    504   3.24911  5.35368  3.69480  2.97512  4.86433  3.83082  3.72266  4.19118  0.97941  3.58967  4.46603  3.35536  4.18649  2.85299  1.71274  3.23324  3.39707  3.87102  5.59061  4.45528    611 - -
          2.68618  4.42225  2.77519  2.73123  3.46354  2.40513  3.72494  3.29354  2.67741  2.69355  4.24690  2.90347  2.73739  3.18146  2.89801  2.37887  2.77519  2.98518  4.58477  3.61503
          0.02172  4.23615  4.95849  0.61958  0.77255  0.48576  0.95510
    505   2.18160  4.34553  3.71077  3.22988  3.67601  3.53502  4.14124  1.84344  3.16686  2.62043  3.61545  3.53896  2.02734  3.48346  3.47812  2.88369  2.94523  2.47233  5.19200  3.96740    612 - -
          2.68618  4.42225  2.77519  2.73123  3.46354  2.40513  3.72494  3.29354  2.67741  2.69355  4.24690  2.90347  2.73739  3.18146  2.89801  2.37887  2.77519  2.98518  4.58477  3.61503
          0.02172  4.23615  4.95849  0.61958  0.77255  0.48576  0.95510
    506   3.38494  4.67938  5.11119  4.54738  1.96069  4.64629  4.83381  1.80795  4.40746  1.05512  2.96978  4.70634  4.82516  4.43496  4.45495  3.99510  3.60247  2.37972  5.06169  3.85654    613 - -
          2.68618  4.42225  2.77519  2.73123  3.46354  2.40513  3.72494  3.29354  2.67741  2.69355  4.24690  2.90347  2.73739  3.18146  2.89801  2.37887  2.77519  2.98518  4.58477  3.61503
          0.02172  4.23615  4.95849  0.61958  0.77255  0.48576  0.95510
    507   2.66650  4.47898  3.37412  2.82824  3.53432  3.58787  2.57404  2.52341  2.74305  2.07313  3.56968  2.58406  3.97522  3.10105  3.10709  2.83822  2.89871  2.74372  4.97429  3.67406    614 - -
          2.68618  4.42225  2.77519  2.73123  3.46354  2.40513  3.72494  3.29354  2.67741  2.69355  4.24690  2.90347  2.73739  3.18146  2.89801  2.37887  2.77519  2.98518  4.58477  3.61503
          0.02172  4.23615  4.95849  0.61958  0.77255  0.48576  0.95510
    508   2.61395  4.27159  3.66959  3.11250  3.44857  2.44825  3.95816  2.33041  3.04713  2.20785  3.42107  3.46114  4.01979  3.33895  3.36121  2.35222  2.86851  2.16413  4.92785  3.70627    615 - -
          2.68618  4.42225  2.77519  2.73123  3.46354  2.40513  3.72494  3.29354  2.67741  2.69355  4.24690  2.90347  2.73739  3.18146  2.89801  2.37887  2.77519  2.98518  4.58477  3.61503
          0.02172  4.23615  4.95849  0.61958  0.77255  0.48576  0.95510
    509   2.67229  5.06438  2.41497  2.36099  4.41172  2.65177  3.66291  3.87210  1.99628  3.39878  4.17258  2.90200  3.83272  2.78355  2.92596  2.32322  2.44262  3.47031  5.56979  4.18070    616 - -
          2.68618  4.42225  2.77519  2.73123  3.46354  2.40513  3.72494  3.29354  2.67741  2.69355  4.24690  2.90347  2.73739  3.18146  2.89801  2.37887  2.77519  2.98518  4.58477  3.61503
          0.02172  4.23615  4.95849  0.61958  0.77255  0.48576  0.95510
    510   2.75815  5.20102  2.64821  2.02673  4.52759  2.32429  3.69822  3.99943  2.50398  3.51141  4.29271  2.31175  3.86171  2.39613  3.00112  2.34274  3.00652  3.59155  5.67414  4.26400    617 - -
          2.68618  4.42225  2.77519  2.73123  3.46354  2.40513  3.72494  3.29354  2.67741  2.69355  4.24690  2.90347  2.73739  3.18146  2.89801  2.37887  2.77519  2.98518  4.58477  3.61503
          0.02172  4.23615  4.95849  0.61958  0.77255  0.48576  0.95510
    511   2.74905  5.15998  1.97638  1.79997  4.46656  3.38791  3.70427  3.91949  2.53262  3.46118  4.25133  2.87628  3.86142  2.83557  3.03999  2.32666  2.99809  2.77751  5.64420  4.23810    618 - -
          2.68618  4.42225  2.77519  2.73123  3.46354  2.40513  3.72494  3.29354  2.67741  2.69355  4.24690  2.90347  2.73739  3.18146  2.89801  2.37887  2.77519  2.98518  4.58477  3.61503
          0.02172  4.23615  4.95849  0.61958  0.77255  0.48576  0.95510
    512   2.74537  4.95346  2.82333  1.47142  4.22581  3.43467  3.75722  3.62152  2.56091  2.60685  4.09288  2.99012  3.90607  2.91964  3.00326  2.36108  3.00139  3.29754  5.49131  4.13736    619 - -
          2.68603  4.42235  2.77502  2.73133  3.46364  2.40523  3.72504  3.29274  2.67726  2.69365  4.24700  2.90325  2.73750  3.18156  2.89811  2.37897  2.77530  2.98528  4.58487  3.61513
          0.52271  1.67378  1.51618  0.98451  0.46780  0.48576  0.95510
    513   1.97570  4.27006  3.42855  2.93756  3.72290  3.27817  3.92638  2.97934  2.88541  2.25089  3.66187  3.27094  3.83030  3.21374  3.23296  2.23126  2.27797  2.69397  5.14648  3.90883    625 - -
          2.68618  4.42225  2.77519  2.73123  3.46354  2.40513  3.72494  3.29354  2.67741  2.69355  4.24690  2.90347  2.73739  3.18146  2.89801  2.37887  2.77519  2.98518  4.58477  3.61503
          0.02766  3.99722  4.71957  0.61958  0.77255  0.35781  1.20132
    514   2.97759  5.55355  1.31545  1.91411  4.85281  3.36065  3.81096  4.36136  2.09782  3.83810  4.65278  2.81389  3.93245  2.95702  3.26970  2.87573  3.24512  3.92741  5.98275  4.50366    626 - -
          2.68618  4.42225  2.77519  2.73123  3.46354  2.40513  3.72494  3.29354  2.67741  2.69355  4.24690  2.90347  2.73739  3.18146  2.89801  2.37887  2.77519  2.98518  4.58477  3.61503
          0.02172  4.23615  4.95849  0.61958  0.77255  0.48576  0.95510
    515   2.27861  5.13892  3.32963  2.71085  4.55811  3.63433  3.68895  3.93019  1.49872  3.42150  4.25254  3.16549  4.01914  2.81853  1.73915  2.93500  3.13578  3.58479  5.52607  4.28683    627 - -
          2.68618  4.42225  2.77519  2.73123  3.46354  2.40513  3.72494  3.29354  2.67741  2.69355  4.24690  2.90347  2.73739  3.18146  2.89801  2.37887  2.77519  2.98518  4.58477  3.61503
          0.02172  4.23615  4.95849  0.61958  0.77255  0.48576  0.95510
    516   3.42837  5.56370  0.51091  2.64098  5.00079  3.53016  4.31269  4.68221  3.47435  4.22974  5.23108  3.21025  4.20920  3.56277  4.02876  3.35967  3.77960  4.28695  6.09218  4.83308    628 - -
          2.68618  4.42225  2.77519  2.73123  3.46354  2.40513  3.72494  3.29354  2.67741  2.69355  4.24690  2.90347  2.73739  3.18146  2.89801  2.37887  2.77519  2.98518  4.58477  3.61503
          0.02172  4.23615  4.95849  0.61958  0.77255  0.48576  0.95510
    517   2.66550  4.84118  2.96591  1.81996  4.10606  3.44842  3.70774  3.49079  2.50768  2.55949  3.94807  3.00432  2.85256  2.86633  2.95541  2.70346  2.51915  3.17452  5.37892  4.04795    629 - -
          2.68618  4.42225  2.77519  2.73123  3.46354  2.40513  3.72494  3.29354  2.67741  2.69355  4.24690  2.90347  2.73739  3.18146  2.89801  2.37887  2.77519  2.98518  4.58477  3.61503
          0.02172  4.23615  4.95849  0.61958  0.77255  0.48576  0.95510
    518   2.32339  4.26033  3.63666  3.06398  3.38429  3.63121  3.06120  2.28988  2.98548  2.45371  2.77488  3.42784  4.00782  3.28302  2.83308  2.88863  2.85029  2.18120  4.85416  3.63445    630 - -
          2.68618  4.42225  2.77519  2.73123  3.46354  2.40513  3.72494  3.29354  2.67741  2.69355  4.24690  2.90347  2.73739  3.18146  2.89801  2.37887  2.77519  2.98518  4.58477  3.61503
          0.02172  4.23615  4.95849  0.61958  0.77255  0.48576  0.95510
    519   3.76259  5.06112  4.74317  4.54022  0.56332  4.33718  4.09550  3.25876  4.44265  2.55001  3.94218  4.45132  4.79757  4.51270  4.47138  4.00346  4.06895  3.27396  4.26210  2.59401    631 - -
          2.68618  4.42225  2.77519  2.73123  3.46354  2.40513  3.72494  3.29354  2.67741  2.69355  4.24690  2.90347  2.73739  3.18146  2.89801  2.37887  2.77519  2.98518  4.58477  3.61503
          0.02172  4.23615  4.95849  0.61958  0.77255  0.48576  0.95510
    520   3.81533  5.15474  4.39733  4.20829  2.40679  4.27119  3.85272  3.78012  4.05724  3.13597  4.41856  4.20135  4.74250  4.27137  4.15954  3.90934  4.10713  3.66945  4.05966  0.52497    632 - -
          2.68618  4.42225  2.77519  2.73123  3.46354  2.40513  3.72494  3.29354  2.67741  2.69355  4.24690  2.90347  2.73739  3.18146  2.89801  2.37887  2.77519  2.98518  4.58477  3.61503
          0.02172  4.23615  4.95849  0.61958  0.77255  0.48576  0.95510
    521   2.68105  4.99407  2.42399  2.38902  4.31759  2.38195  3.69734  3.76337  2.51048  2.73272  4.12229  2.37863  3.84899  2.83487  2.99714  2.31167  2.93380  3.39058  5.52909  4.15506    633 - -
          2.68618  4.42225  2.77519  2.73123  3.46354  2.40513  3.72494  3.29354  2.67741  2.69355  4.24690  2.90347  2.73739  3.18146  2.89801  2.37887  2.77519  2.98518  4.58477  3.61503
          0.02172  4.23615  4.95849  0.61958  0.77255  0.48576  0.95510
    522   2.67950  4.73990  1.86294  2.60010  4.09423  3.43534  3.85351  3.23523  2.72927  3.07976  3.96798  3.09376  3.92599  3.04023  3.18191  2.76236  2.33031  2.13460  5.44501  4.12337    634 - -
          2.68618  4.42225  2.77519  2.73123  3.46354  2.40513  3.72494  3.29354  2.67741  2.69355  4.24690  2.90347  2.73739  3.18146  2.89801  2.37887  2.77519  2.98518  4.58477  3.61503
          0.02172  4.23615  4.95849  0.61958  0.77255  0.48576  0.95510
    523   3.37675  4.70862  4.85117  4.38855  1.11039  4.47151  4.33548  1.97230  4.24050  1.88558  3.26263  4.44639  4.75898  4.32914  4.32744  3.84585  3.61934  2.46389  4.56439  3.02207    635 - -
          2.68618  4.42225  2.77519  2.73123  3.46354  2.40513  3.72494  3.29354  2.67741  2.69355  4.24690  2.90347  2.73739  3.18146  2.89801  2.37887  2.77519  2.98518  4.58477  3.61503
          0.02172  4.23615  4.95849  0.61958  0.77255  0.48576  0.95510
    524   2.73251  5.10820  1.97822  1.86941  4.39244  3.40404  3.69367  3.82469  2.50988  2.66413  4.18485  2.89360  3.86081  2.82676  3.00619  2.70843  2.58135  3.45349  5.58654  4.19429    636 - -
          2.68618  4.42225  2.77519  2.73123  3.46354  2.40513  3.72494  3.29354  2.67741  2.69355  4.24690  2.90347  2.73739  3.18146  2.89801  2.37887  2.77519  2.98518  4.58477  3.61503
          0.02172  4.23615  4.95849  0.61958  0.77255  0.48576  0.95510
    525   2.82469  5.33678  2.13268  1.97213  4.65521  2.50270  3.73420  4.14736  2.59625  3.64163  4.42567  2.38468  2.38515  2.86440  3.13017  2.75843  3.08051  3.72133  5.79645  4.35129    637 - -
          2.68618  4.42225  2.77519  2.73123  3.46354  2.40513  3.72494  3.29354  2.67741  2.69355  4.24690  2.90347  2.73739  3.18146  2.89801  2.37887  2.77519  2.98518  4.58477  3.61503
          0.02172  4.23615  4.95849  0.61958  0.77255  0.48576  0.95510
    526   2.75485  3.02775  4.44916  3.86107  3.15670  3.91757  4.22788  1.73455  3.70145  1.67047  3.16683  3.98166  4.26569  3.88114  3.80854  3.22535  2.98852  2.17750  4.76955  2.82508    638 - -
          2.68618  4.42225  2.77519  2.73123  3.46354  2.40513  3.72494  3.29354  2.67741  2.69355  4.24690  2.90347  2.73739  3.18146  2.89801  2.37887  2.77519  2.98518  4.58477  3.61503
          0.02172  4.23615  4.95849  0.61958  0.77255  0.48576  0.95510
    527   4.08192  5.15345  5.06397  4.86447  1.47408  4.72078  3.53054  3.75974  4.66643  3.02417  4.31023  4.32232  4.99310  4.44883  4.56154  4.09915  4.28466  3.67433  2.52659  0.85910    639 - -
          2.68618  4.42225  2.77519  2.73123  3.46354  2.40513  3.72494  3.29354  2.67741  2.69355  4.24690  2.90347  2.73739  3.18146  2.89801  2.37887  2.77519  2.98518  4.58477  3.61503
          0.02172  4.23615  4.95849  0.61958  0.77255  0.48576  0.95510
    528   2.76149  5.01414  2.75923  1.47360  3.02641  3.43471  3.73112  3.69126  2.57703  3.27983  4.11698  2.45168  3.90069  2.90170  3.04727  2.76303  3.00925  3.35839  5.43622  4.02920    640 - -
          2.68618  4.42225  2.77519  2.73123  3.46354  2.40513  3.72494  3.29354  2.67741  2.69355  4.24690  2.90347  2.73739  3.18146  2.89801  2.37887  2.77519  2.98518  4.58477  3.61503
          0.02172  4.23615  4.95849  0.61958  0.77255  0.48576  0.95510
    529   2.36262  4.83901  3.03531  2.22682  4.09230  3.46975  3.67590  2.85664  1.88821  3.09996  3.92174  3.00823  3.86708  2.82839  2.87642  2.69253  2.56925  3.15981  5.34702  4.02151    641 - -
          2.68618  4.42225  2.77519  2.73123  3.46354  2.40513  3.72494  3.29354  2.67741  2.69355  4.24690  2.90347  2.73739  3.18146  2.89801  2.37887  2.77519  2.98518  4.58477  3.61503
          0.02172  4.23615  4.95849  0.61958  0.77255  0.48576  0.95510
    530   2.25646  4.41760  4.38510  3.83921  2.40632  4.06126  4.36882  2.41053  3.72045  1.19618  3.14578  4.06081  4.40805  3.92008  3.90016  3.38327  3.20691  2.37489  4.91518  3.66660    642 - -
          2.68618  4.42225  2.77519  2.73123  3.46354  2.40513  3.72494  3.29354  2.67741  2.69355  4.24690  2.90347  2.73739  3.18146  2.89801  2.37887  2.77519  2.98518  4.58477  3.61503
          0.02172  4.23615  4.95849  0.61958  0.77255  0.48576  0.95510
    531   2.32562  5.13917  2.64288  1.75724  4.51305  3.37053  3.73907  3.97644  2.56915  3.50983  4.30272  2.04518  3.87066  2.87522  3.06667  2.32684  3.02094  3.57094  5.68684  4.28470    643 - -
          2.68618  4.42225  2.77519  2.73123  3.46354  2.40513  3.72494  3.29354  2.67741  2.69355  4.24690  2.90347  2.73739  3.18146  2.89801  2.37887  2.77519  2.98518  4.58477  3.61503
          0.02172  4.23615  4.95849  0.61958  0.77255  0.48576  0.95510
    532   2.70752  5.07765  2.94008  2.11101  4.39092  3.45898  3.63544  3.83437  2.31820  2.81090  4.13596  2.23321  3.85953  2.45712  2.29963  2.69033  2.93338  3.45384  5.51271  4.15503    644 - -
          2.68618  4.42225  2.77519  2.73123  3.46354  2.40513  3.72494  3.29354  2.67741  2.69355  4.24690  2.90347  2.73739  3.18146  2.89801  2.37887  2.77519  2.98518  4.58477  3.61503
          0.02172  4.23615  4.95849  0.61958  0.77255  0.48576  0.95510
    533   3.01606  4.41337  4.55481  4.00534  3.41671  4.22214  4.62542  1.43354  3.86970  1.53446  3.27951  4.23531  4.55011  4.10924  4.05658  3.55387  2.39069  1.97676  5.21758  4.04932    645 - -
          2.68618  4.42225  2.77519  2.73123  3.46354  2.40513  3.72494  3.29354  2.67741  2.69355  4.24690  2.90347  2.73739  3.18146  2.89801  2.37887  2.77519  2.98518  4.58477  3.61503
          0.02172  4.23615  4.95849  0.61958  0.77255  0.48576  0.95510
    534   2.67103  4.28026  3.81141  3.27207  3.36358  3.67383  4.03289  2.59765  3.17727  2.44885  3.42131  3.58065  4.09512  3.47267  3.45675  2.97477  1.89530  1.84805  4.89259  2.65133    646 - -
          2.68618  4.42225  2.77519  2.73123  3.46354  2.40513  3.72494  3.29354  2.67741  2.69355  4.24690  2.90347  2.73739  3.18146  2.89801  2.37887  2.77519  2.98518  4.58477  3.61503
          0.02172  4.23615  4.95849  0.61958  0.77255  0.48576  0.95510
    535   2.75718  4.77775  3.20817  2.70493  4.02292  3.53983  3.78308  3.38650  2.03749  2.41263  3.91317  3.16875  1.90800  2.97306  2.80271  2.83873  3.00223  3.11332  5.31892  4.03726    647 - -
          2.68618  4.42225  2.77519  2.73123  3.46354  2.40513  3.72494  3.29354  2.67741  2.69355  4.24690  2.90347  2.73739  3.18146  2.89801  2.37887  2.77519  2.98518  4.58477  3.61503
          0.02172  4.23615  4.95849  0.61958  0.77255  0.48576  0.95510
    536   2.15027  4.50491  4.19524  3.76232  3.45233  3.87673  4.51878  2.46754  3.61247  1.01613  3.35257  3.99449  4.36658  3.92537  3.82956  3.27999  3.24397  2.40279  5.25404  4.06039    648 - -
          2.68618  4.42225  2.77519  2.73123  3.46354  2.40513  3.72494  3.29354  2.67741  2.69355  4.24690  2.90347  2.73739  3.18146  2.89801  2.37887  2.77519  2.98518  4.58477  3.61503
          0.02172  4.23615  4.95849  0.61958  0.77255  0.48576  0.95510
    537   3.01947  4.91988  3.08770  2.09910  3.20787  3.66567  3.81155  3.49735  2.89092  3.08416  4.06497  3.27770  4.14324  3.25930  3.24708  3.08618  3.27094  3.26027  4.75337  1.28271    649 - -
          2.68618  4.42225  2.77519  2.73123  3.46354  2.40513  3.72494  3.29354  2.67741  2.69355  4.24690  2.90347  2.73739  3.18146  2.89801  2.37887  2.77519  2.98518  4.58477  3.61503
          0.02172  4.23615  4.95849  0.61958  0.77255  0.48576  0.95510
    538   3.07731  5.05779  2.98484  2.91529  4.48480  3.47135  4.28647  4.29277  3.23188  3.90064  4.86593  0.64637  4.14757  3.57329  3.58769  3.13876  3.47918  3.87614  5.74769  4.41741    650 - -
          2.68618  4.42225  2.77519  2.73123  3.46354  2.40513  3.72494  3.29354  2.67741  2.69355  4.24690  2.90347  2.73739  3.18146  2.89801  2.37887  2.77519  2.98518  4.58477  3.61503
          0.02172  4.23615  4.95849  0.61958  0.77255  0.48576  0.95510
    539   2.75831  4.69211  3.38161  2.77315  3.87431  3.61618  3.75312  3.22984  1.86300  2.32146  2.57009  3.22083  3.98784  2.95887  2.33445  2.86933  2.97408  2.98602  5.19134  3.94449    651 - -
          2.68618  4.42225  2.77519  2.73123  3.46354  2.40513  3.72494  3.29354  2.67741  2.69355  4.24690  2.90347  2.73739  3.18146  2.89801  2.37887  2.77519  2.98518  4.58477  3.61503
          0.02172  4.23615  4.95849  0.61958  0.77255  0.48576  0.95510
    540   3.01313  2.69068  4.85102  4.32170  3.62803  4.30544  4.87017  1.63075  4.20012  2.32311  3.49088  4.45061  4.66531  4.42627  4.34865  3.67136  3.28068  1.05963  5.40898  4.20635    652 - -
          2.68618  4.42225  2.77519  2.73123  3.46354  2.40513  3.72494  3.29354  2.67741  2.69355  4.24690  2.90347  2.73739  3.18146  2.89801  2.37887  2.77519  2.98518  4.58477  3.61503
          0.02172  4.23615  4.95849  0.61958  0.77255  0.48576  0.95510
    541   3.46767  5.24925  4.00006  3.45334  4.69967  3.86423  4.15876  4.28130  2.47761  3.73093  4.73464  3.77808  4.36103  3.37254  0.54171  3.54270  3.71633  3.99250  5.64142  4.56290    653 - -
          2.68618  4.42225  2.77519  2.73123  3.46354  2.40513  3.72494  3.29354  2.67741  2.69355  4.24690  2.90347  2.73739  3.18146  2.89801  2.37887  2.77519  2.98518  4.58477  3.61503
          0.02172  4.23615  4.95849  0.61958  0.77255  0.48576  0.95510
    542   3.07731  5.05779  2.98484  2.91529  4.48480  3.47135  4.28647  4.29277  3.23188  3.90064  4.86593  0.64637  4.14757  3.57329  3.58769  3.13876  3.47918  3.87614  5.74769  4.41741    654 - -
          2.68618  4.42225  2.77519  2.73123  3.46354  2.40513  3.72494  3.29354  2.67741  2.69355  4.24690  2.90347  2.73739  3.18146  2.89801  2.37887  2.77519  2.98518  4.58477  3.61503
          0.02172  4.23615  4.95849  0.61958  0.77255  0.48576  0.95510
    543   3.14254  4.85899  3.76860  3.27475  2.86341  3.88676  3.76209  3.45541  2.80299  2.98350  4.01307  3.58382  4.29487  3.37767  2.22147  3.26022  3.37587  3.25008  4.44061  1.14153    655 - -
          2.68618  4.42225  2.77519  2.73123  3.46354  2.40513  3.72494  3.29354  2.67741  2.69355  4.24690  2.90347  2.73739  3.18146  2.89801  2.37887  2.77519  2.98518  4.58477  3.61503
          0.02172  4.23615  4.95849  0.61958  0.77255  0.48576  0.95510
    544   3.20099  4.49565  4.99891  4.44505  3.41546  4.55112  4.96519  1.69705  4.32789  1.60523  2.59214  4.62555  4.79525  4.47721  4.44554  3.90202  3.43743  1.22253  5.36227  4.23784    656 - -
          2.68618  4.42225  2.77519  2.73123  3.46354  2.40513  3.72494  3.29354  2.67741  2.69355  4.24690  2.90347  2.73739  3.18146  2.89801  2.37887  2.77519  2.98518  4.58477  3.61503
          0.02172  4.23615  4.95849  0.61958  0.77255  0.48576  0.95510
    545   2.65648  4.49704  3.80500  3.59444  4.34406  3.31941  4.57700  3.51911  3.54501  3.36882  4.40751  3.72946  4.05739  3.92400  3.77447  2.86338  0.67777  3.17142  5.74668  4.56550    657 - -
          2.68618  4.42225  2.77519  2.73123  3.46354  2.40513  3.72494  3.29354  2.67741  2.69355  4.24690  2.90347  2.73739  3.18146  2.89801  2.37887  2.77519  2.98518  4.58477  3.61503
          0.02172  4.23615  4.95849  0.61958  0.77255  0.48576  0.95510
    546   3.05113  5.28748  3.35401  2.74138  4.72290  3.69682  3.68266  4.09281  1.69400  3.52496  4.36123  3.18994  4.06820  1.49202  2.00116  3.02683  3.22837  3.74427  5.57740  4.36051    658 - -
          2.68618  4.42225  2.77519  2.73123  3.46354  2.40513  3.72494  3.29354  2.67741  2.69355  4.24690  2.90347  2.73739  3.18146  2.89801  2.37887  2.77519  2.98518  4.58477  3.61503
          0.02172  4.23615  4.95849  0.61958  0.77255  0.48576  0.95510
    547   2.86783  5.02553  3.12754  2.70349  4.54701  3.50561  3.80136  3.96496  1.16200  3.49806  4.34184  3.15647  3.99824  2.95232  2.59989  2.18410  3.13919  3.58642  5.60952  4.33770    659 - -
          2.68618  4.42225  2.77519  2.73123  3.46354  2.40513  3.72494  3.29354  2.67741  2.69355  4.24690  2.90347  2.73739  3.18146  2.89801  2.37887  2.77519  2.98518  4.58477  3.61503
          0.02172  4.23615  4.95849  0.61958  0.77255  0.48576  0.95510
    548   3.31019  4.98937  3.95861  3.86084  4.79971  3.65716  4.89394  4.45771  3.95313  4.03638  5.11170  4.12396  0.36415  4.32967  4.14325  3.49235  3.78261  4.05778  5.86858  4.93003    660 - -
          2.68618  4.42225  2.77519  2.73123  3.46354  2.40513  3.72494  3.29354  2.67741  2.69355  4.24690  2.90347  2.73739  3.18146  2.89801  2.37887  2.77519  2.98518  4.58477  3.61503
          0.02172  4.23615  4.95849  0.61958  0.77255  0.48576  0.95510
    549   2.09651  4.56428  3.72942  3.36172  2.94355  3.67312  3.93085  3.14207  3.28568  2.80793  3.84447  3.61889  4.19622  3.60734  3.55108  3.07016  3.18961  2.92655  4.54661  1.20895    661 - -
          2.68618  4.42225  2.77519  2.73123  3.46354  2.40513  3.72494  3.29354  2.67741  2.69355  4.24690  2.90347  2.73739  3.18146  2.89801  2.37887  2.77519  2.98518  4.58477  3.61503
          0.02172  4.23615  4.95849  0.61958  0.77255  0.48576  0.95510
    550   2.82331  5.20557  1.98583  2.32689  4.65429  3.32769  3.83083  4.14996  2.74438  3.67981  4.48892  2.30909  3.89945  2.98367  3.27473  1.49075  3.12238  3.71494  5.84725  4.41467    662 - -
          2.68618  4.42225  2.77519  2.73123  3.46354  2.40513  3.72494  3.29354  2.67741  2.69355  4.24690  2.90347  2.73739  3.18146  2.89801  2.37887  2.77519  2.98518  4.58477  3.61503
          0.02172  4.23615  4.95849  0.61958  0.77255  0.48576  0.95510
    551   2.70220  5.15222  2.05179  2.32846  4.47432  3.40015  3.65147  3.94429  2.10557  3.45089  4.21836  2.87864  3.83660  2.45794  2.91118  2.31844  2.53969  3.53432  5.60666  4.20410    663 - -
          2.68618  4.42225  2.77519  2.73123  3.46354  2.40513  3.72494  3.29354  2.67741  2.69355  4.24690  2.90347  2.73739  3.18146  2.89801  2.37887  2.77519  2.98518  4.58477  3.61503
          0.02172  4.23615  4.95849  0.61958  0.77255  0.48576  0.95510
    552   2.24920  5.28924  2.15955  1.64470  4.60449  3.38147  3.70543  4.08654  2.16866  3.58347  4.36179  2.84823  3.86743  2.83009  3.04032  2.73382  3.03991  3.66680  5.73581  4.30611    664 - -
          2.68618  4.42225  2.77519  2.73123  3.46354  2.40513  3.72494  3.29354  2.67741  2.69355  4.24690  2.90347  2.73739  3.18146  2.89801  2.37887  2.77519  2.98518  4.58477  3.61503
          0.02172  4.23615  4.95849  0.61958  0.77255  0.48576  0.95510
    553   3.24911  5.35368  3.69480  2.97512  4.86433  3.83082  3.72266  4.19118  0.97941  3.58967  4.46603  3.35536  4.18649  2.85299  1.71274  3.23324  3.39707  3.87102  5.59061  4.45528    665 - -
          2.68618  4.42225  2.77519  2.73123  3.46354  2.40513  3.72494  3.29354  2.67741  2.69355  4.24690  2.90347  2.73739  3.18146  2.89801  2.37887  2.77519  2.98518  4.58477  3.61503
          0.02172  4.23615  4.95849  0.61958  0.77255  0.48576  0.95510
    554   3.28995  4.59845  4.95890  4.45619  2.43931  4.55087  4.79696  0.99085  4.32622  1.86933  3.23455  4.60844  4.81673  4.46633  4.43964  3.92771  3.53507  2.03607  5.10777  3.76594    666 - -
          2.68618  4.42225  2.77519  2.73123  3.46354  2.40513  3.72494  3.29354  2.67741  2.69355  4.24690  2.90347  2.73739  3.18146  2.89801  2.37887  2.77519  2.98518  4.58477  3.61503
          0.02172  4.23615  4.95849  0.61958  0.77255  0.48576  0.95510
    555   2.92736  5.04355  3.41072  2.75624  4.36105  3.66888  3.69522  3.72344  1.36856  3.25497  2.75084  3.20177  4.03293  2.84021  2.00883  2.95445  3.12024  3.42383  5.42768  4.19543    667 - -
          2.68618  4.42225  2.77519  2.73123  3.46354  2.40513  3.72494  3.29354  2.67741  2.69355  4.24690  2.90347  2.73739  3.18146  2.89801  2.37887  2.77519  2.98518  4.58477  3.61503
          0.02172  4.23615  4.95849  0.61958  0.77255  0.48576  0.95510
    556   2.15027  4.50491  4.19524  3.76232  3.45233  3.87673  4.51878  2.46754  3.61247  1.01613  3.35257  3.99449  4.36658  3.92537  3.82956  3.27999  3.24397  2.40279  5.25404  4.06039    668 - -
          2.68620  4.42227  2.77522  2.73125  3.46356  2.40515  3.72497  3.29356  2.67743  2.69357  4.24692  2.90349  2.73742  3.18148  2.89803  2.37864  2.77522  2.98520  4.58479  3.61505
          0.15176  2.01153  4.95849  0.29729  1.35800  0.48576  0.95510
    557   2.54230  1.89155  3.54656  3.19675  4.06827  3.28041  4.21227  3.47244  3.15828  3.23873  4.13529  1.42535  3.94318  3.51506  3.46810  2.72227  2.96183  3.10328  5.46470  4.18932    670 - -
          2.68618  4.42225  2.77519  2.73123  3.46354  2.40513  3.72494  3.29354  2.67741  2.69355  4.24690  2.90347  2.73739  3.18146  2.89801  2.37887  2.77519  2.98518  4.58477  3.61503
          0.02172  4.23615  4.95849  0.61958  0.77255  0.48576  0.95510
    558   3.54446  4.84903  4.91067  4.47954  1.07091  4.57124  4.23280  2.62693  4.31517  1.47150  3.26439  4.49005  4.83191  4.36337  4.37750  3.96011  3.77763  2.72909  4.40894  2.81864    671 - -
          2.68618  4.42225  2.77519  2.73123  3.46354  2.40513  3.72494  3.29354  2.67741  2.69355  4.24690  2.90347  2.73739  3.18146  2.89801  2.37887  2.77519  2.98518  4.58477  3.61503
          0.02172  4.23615  4.95849  0.61958  0.77255  0.48576  0.95510
    559   2.83784  5.32795  2.53492  1.60710  4.64784  2.50253  3.73506  4.13234  2.56487  3.62798  4.41781  2.29756  3.88883  2.36139  3.06962  2.77456  3.09073  3.71449  5.77982  4.34927    672 - -
          2.68618  4.42225  2.77519  2.73123  3.46354  2.40513  3.72494  3.29354  2.67741  2.69355  4.24690  2.90347  2.73739  3.18146  2.89801  2.37887  2.77519  2.98518  4.58477  3.61503
          0.02172  4.23615  4.95849  0.61958  0.77255  0.48576  0.95510
    560   2.68392  4.96860  2.89327  2.45160  4.35862  3.40573  3.70836  3.79635  2.09827  3.35080  4.14712  1.99330  3.86281  2.84410  2.89196  2.30350  2.36637  3.41386  5.53749  4.18453    673 - -
          2.68618  4.42225  2.77519  2.73123  3.46354  2.40513  3.72494  3.29354  2.67741  2.69355  4.24690  2.90347  2.73739  3.18146  2.89801  2.37887  2.77519  2.98518  4.58477  3.61503
          0.02172  4.23615  4.95849  0.61958  0.77255  0.48576  0.95510
    561   1.94695  4.35786  3.45673  3.12756  4.42587  3.10914  4.24681  3.84257  3.18667  3.51144  4.33034  3.36092  1.54427  3.48670  3.53782  1.73687  2.84812  3.31293  5.74744  4.51189    674 - -
          2.68586  4.42227  2.77522  2.73125  3.46356  2.40515  3.72497  3.29356  2.67743  2.69357  4.24692  2.90349  2.73742  3.18148  2.89803  2.37889  2.77522  2.98520  4.58479  3.61505
          0.15176  2.01153  4.95849  0.29729  1.35800  0.48576  0.95510
    562   2.82897  5.08914  3.17365  2.58584  4.43764  3.56754  3.66149  3.83958  1.89412  3.35233  4.16479  3.07479  3.95026  2.39122  2.08521  2.82653  1.97112  3.48921  5.49060  4.20433    676 - -
          2.68618  4.42225  2.77519  2.73123  3.46354  2.40513  3.72494  3.29354  2.67741  2.69355  4.24690  2.90347  2.73739  3.18146  2.89801  2.37887  2.77519  2.98518  4.58477  3.61503
          0.02172  4.23615  4.95849  0.61958  0.77255  0.48576  0.95510
    563   3.59153  4.95468  4.77351  4.43021  3.31802  4.44051  4.97438  2.55561  4.19576  0.52887  3.25378  4.67156  4.82284  4.47417  4.30594  4.07854  3.87428  2.68452  5.31257  4.11489    677 - -
          2.68618  4.42225  2.77519  2.73123  3.46354  2.40513  3.72494  3.29354  2.67741  2.69355  4.24690  2.90347  2.73739  3.18146  2.89801  2.37887  2.77519  2.98518  4.58477  3.61503
          0.02172  4.23615  4.95849  0.61958  0.77255  0.48576  0.95510
    564   2.05548  4.38018  3.58122  3.00809  3.48906  3.64453  3.90416  2.79048  2.87110  1.99478  2.70764  3.40056  4.02734  3.23061  2.53040  2.90531  2.90775  2.59814  4.97004  3.74613    678 - -
          2.68618  4.42225  2.77519  2.73123  3.46354  2.40513  3.72494  3.29354  2.67741  2.69355  4.24690  2.90347  2.73739  3.18146  2.89801  2.37887  2.77519  2.98518  4.58477  3.61503
          0.02172  4.23615  4.95849  0.61958  0.77255  0.48576  0.95510
    565   2.56863  4.66190  2.98868  2.68586  4.40333  2.58842  3.96757  3.83521  2.83357  3.45530  4.27378  1.73650  3.86361  3.15256  3.25951  2.65537  1.80415  3.38881  5.66992  4.35578    679 - -
          2.68618  4.42225  2.77519  2.73123  3.46354  2.40513  3.72494  3.29354  2.67741  2.69355  4.24690  2.90347  2.73739  3.18146  2.89801  2.37887  2.77519  2.98518  4.58477  3.61503
          0.02172  4.23615  4.95849  0.61958  0.77255  0.48576  0.95510
    566   2.84240  4.86086  3.02879  2.81326  4.18896  1.11549  2.34128  3.97157  2.92087  3.55309  4.43476  3.25672  4.02504  3.30991  3.28120  2.91867  3.20071  3.57492  5.51131  4.13726    680 - -
          2.68618  4.42225  2.77519  2.73123  3.46354  2.40513  3.72494  3.29354  2.67741  2.69355  4.24690  2.90347  2.73739  3.18146  2.89801  2.37887  2.77519  2.98518  4.58477  3.61503
          0.02172  4.23615  4.95849  0.61958  0.77255  0.48576  0.95510
    567   4.01137  5.24223  4.69162  4.49858  3.13704  4.17693  4.42426  4.07066  4.22492  3.39531  4.68406  4.58019  4.72732  4.59227  4.28337  4.21133  4.33371  3.96985  0.38976  3.12276    681 - -
          2.68637  4.42244  2.77506  2.73111  3.46373  2.40506  3.72513  3.29373  2.67730  2.69374  4.24709  2.90324  2.73759  3.18165  2.89820  2.37884  2.77506  2.98497  4.58271  3.61522
          0.28412  1.42585  4.95849  1.31960  0.31094  0.48576  0.95510
    568   2.84439  5.37807  1.70503  1.88157  4.69164  3.37091  3.73465  4.18705  2.13567  3.67129  4.45508  2.83106  3.88388  2.86384  3.11364  2.30142  3.09794  3.75690  5.81761  4.36893    688 - -
          2.68618  4.42225  2.77519  2.73123  3.46354  2.40513  3.72494  3.29354  2.67741  2.69355  4.24690  2.90347  2.73739  3.18146  2.89801  2.37887  2.77519  2.98518  4.58477  3.61503
          0.02172  4.23615  4.95849  0.61958  0.77255  0.48576  0.95510
    569   2.37147  5.00161  2.92629  2.08891  4.29242  3.43499  3.63360  3.73380  2.14189  2.84901  4.06391  2.93196  3.83532  2.41628  2.83662  2.30265  2.88850  3.36374  5.46720  4.10252    689 - -
          2.68618  4.42225  2.77519  2.73123  3.46354  2.40513  3.72494  3.29354  2.67741  2.69355  4.24690  2.90347  2.73739  3.18146  2.89801  2.37887  2.77519  2.98518  4.58477  3.61503
          0.02172  4.23615  4.95849  0.61958  0.77255  0.48576  0.95510
    570   2.89249  5.33237  1.96049  2.28596  4.73839  3.33120  3.84317  4.24866  2.78458  3.76475  4.58188  1.44862  3.91744  2.99868  3.33368  2.26290  3.18815  3.81105  5.92417  4.46623    690 - -
          2.68618  4.42225  2.77519  2.73123  3.46354  2.40513  3.72494  3.29354  2.67741  2.69355  4.24690  2.90347  2.73739  3.18146  2.89801  2.37887  2.77519  2.98518  4.58477  3.61503
          0.02172  4.23615  4.95849  0.61958  0.77255  0.48576  0.95510
    571   2.74602  4.87837  3.07992  2.57966  2.81168  3.51842  3.70655  3.53411  1.58515  3.13154  3.98165  2.48902  3.93084  2.89086  2.81297  2.78626  2.97871  3.22832  5.26921  3.89856    691 - -
          2.68618  4.42225  2.77519  2.73123  3.46354  2.40513  3.72494  3.29354  2.67741  2.69355  4.24690  2.90347  2.73739  3.18146  2.89801  2.37887  2.77519  2.98518  4.58477  3.61503
          0.02172  4.23615  4.95849  0.61958  0.77255  0.48576  0.95510
    572   2.14581  5.03768  2.64755  1.42024  4.52629  2.48680  3.83128  3.96480  2.69819  3.53881  4.35425  2.94221  3.89290  2.98721  3.18521  2.75494  3.05825  3.55567  5.73601  4.35261    692 - -
          2.68618  4.42225  2.77519  2.73123  3.46354  2.40513  3.72494  3.29354  2.67741  2.69355  4.24690  2.90347  2.73739  3.18146  2.89801  2.37887  2.77519  2.98518  4.58477  3.61503
          0.02172  4.23615  4.95849  0.61958  0.77255  0.48576  0.95510
    573   2.61069  4.34649  3.46823  2.90598  2.85123  2.94922  3.14996  2.38071  2.86075  2.56415  3.45564  3.31506  3.10289  3.16710  3.21821  2.82700  2.41746  2.62477  4.92899  3.68907    693 - -
          2.68618  4.42225  2.77519  2.73123  3.46354  2.40513  3.72494  3.29354  2.67741  2.69355  4.24690  2.90347  2.73739  3.18146  2.89801  2.37887  2.77519  2.98518  4.58477  3.61503
          0.02172  4.23615  4.95849  0.61958  0.77255  0.48576  0.95510
    574   2.98542  5.55834  1.33298  2.22548  4.85187  3.34975  3.82727  4.37914  2.77545  3.85914  4.67924  2.13052  3.93458  2.27244  3.34090  2.88242  3.26024  3.94250  6.00402  4.51229    694 - -
          2.68618  4.42225  2.77519  2.73123  3.46354  2.40513  3.72494  3.29354  2.67741  2.69355  4.24690  2.90347  2.73739  3.18146  2.89801  2.37887  2.77519  2.98518  4.58477  3.61503
          0.02172  4.23615  4.95849  0.61958  0.77255  0.48576  0.95510
    575   2.81778  5.13008  2.13247  2.37452  4.10549  3.42053  3.74146  3.84834  2.64060  3.40465  4.23860  1.86058  3.91418  2.92669  3.13791  2.79390  3.07093  3.49548  5.43750  2.35563    695 - -
          2.68618  4.42225  2.77519  2.73123  3.46354  2.40513  3.72494  3.29354  2.67741  2.69355  4.24690  2.90347  2.73739  3.18146  2.89801  2.37887  2.77519  2.98518  4.58477  3.61503
          0.02172  4.23615  4.95849  0.61958  0.77255  0.48576  0.95510
    576   2.59440  4.45493  3.34053  2.80409  3.69847  2.73487  3.83845  3.03096  2.77257  2.39895  3.63281  2.66614  3.92624  3.10024  3.16145  2.75794  2.20808  2.29214  5.10259  3.84499    696 - -
          2.68618  4.42225  2.77519  2.73123  3.46354  2.40513  3.72494  3.29354  2.67741  2.69355  4.24690  2.90347  2.73739  3.18146  2.89801  2.37887  2.77519  2.98518  4.58477  3.61503
          0.02172  4.23615  4.95849  0.61958  0.77255  0.48576  0.95510
    577   1.08846  4.26244  3.69196  3.36223  4.40513  2.16768  4.38249  3.77049  3.38777  3.49397  4.32249  3.47398  3.82120  3.66345  3.69275  2.51839  2.17846  3.23990  5.76101  4.56486    697 - -
          2.68618  4.42225  2.77519  2.73123  3.46354  2.40513  3.72494  3.29354  2.67741  2.69355  4.24690  2.90347  2.73739  3.18146  2.89801  2.37887  2.77519  2.98518  4.58477  3.61503
          0.02172  4.23615  4.95849  0.61958  0.77255  0.48576  0.95510
    578   2.71481  4.17287  4.19214  3.61105  3.20990  3.83538  4.13992  1.71719  3.47965  2.16924  2.49601  3.81997  4.19322  3.70405  3.65723  3.12955  2.50325  2.25261  4.79088  2.73561    698 - -
          2.68618  4.42225  2.77519  2.73123  3.46354  2.40513  3.72494  3.29354  2.67741  2.69355  4.24690  2.90347  2.73739  3.18146  2.89801  2.37887  2.77519  2.98518  4.58477  3.61503
          0.02172  4.23615  4.95849  0.61958  0.77255  0.48576  0.95510
    579   3.39607  4.67139  5.12490  4.60589  3.36646  4.75189  5.16301  1.11323  4.44698  1.28827  3.16744  4.82506  4.95435  4.60752  4.56513  4.14272  3.63604  1.97304  5.45459  4.32421    699 - -
          2.68618  4.42225  2.77519  2.73123  3.46354  2.40513  3.72494  3.29354  2.67741  2.69355  4.24690  2.90347  2.73739  3.18146  2.89801  2.37887  2.77519  2.98518  4.58477  3.61503
          0.02172  4.23615  4.95849  0.61958  0.77255  0.48576  0.95510
    580   2.89972  4.42788  4.08140  3.51256  2.05321  3.93456  4.07676  2.64061  3.30072  1.47357  3.25749  3.79278  4.27926  3.62130  2.53664  3.22909  3.12901  2.56919  4.72406  3.36341    700 - -
          2.68618  4.42225  2.77519  2.73123  3.46354  2.40513  3.72494  3.29354  2.67741  2.69355  4.24690  2.90347  2.73739  3.18146  2.89801  2.37887  2.77519  2.98518  4.58477  3.61503
          0.02172  4.23615  4.95849  0.61958  0.77255  0.48576  0.95510
    581   2.90410  4.86743  3.50278  2.85425  4.12191  3.69179  3.74745  2.24854  1.95332  3.05745  3.95341  3.27630  4.05890  2.92662  1.59036  2.98771  3.10400  3.16539  5.31495  4.09390    701 - -
          2.68618  4.42225  2.77519  2.73123  3.46354  2.40513  3.72494  3.29354  2.67741  2.69355  4.24690  2.90347  2.73739  3.18146  2.89801  2.37887  2.77519  2.98518  4.58477  3.61503
          0.02172  4.23615  4.95849  0.61958  0.77255  0.48576  0.95510
    582   2.94392  5.17743  3.25176  2.68304  4.61459  2.55655  3.69740  4.00334  1.31125  3.47637  4.30227  3.14650  4.01685  2.82539  2.03534  2.93567  3.15057  3.64394  5.56396  4.31706    702 - -
          2.68618  4.42225  2.77519  2.73123  3.46354  2.40513  3.72494  3.29354  2.67741  2.69355  4.24690  2.90347  2.73739  3.18146  2.89801  2.37887  2.77519  2.98518  4.58477  3.61503
          0.02172  4.23615  4.95849  0.61958  0.77255  0.48576  0.95510
    583   2.96835  5.51633  1.27784  2.24418  4.82337  3.36035  3.81468  4.33443  2.14914  3.81905  4.63594  2.35735  3.93278  2.96287  3.26521  2.87322  3.23874  3.90400  5.96386  4.49077    703 - -
          2.68618  4.42225  2.77519  2.73123  3.46354  2.40513  3.72494  3.29354  2.67741  2.69355  4.24690  2.90347  2.73739  3.18146  2.89801  2.37887  2.77519  2.98518  4.58477  3.61503
          0.02172  4.23615  4.95849  0.61958  0.77255  0.48576  0.95510
    584   2.93956  5.50928  1.99682  1.81139  4.81716  2.22320  3.80196  4.32941  2.73704  3.81074  4.61667  1.87601  3.91586  2.94587  3.30555  2.84447  3.20944  3.89114  5.96307  4.47959    704 - -
          2.68618  4.42225  2.77519  2.73123  3.46354  2.40513  3.72494  3.29354  2.67741  2.69355  4.24690  2.90347  2.73739  3.18146  2.89801  2.37887  2.77519  2.98518  4.58477  3.61503
          0.02172  4.23615  4.95849  0.61958  0.77255  0.48576  0.95510
    585   2.67284  4.94070  2.97932  2.14602  4.19507  3.46064  3.65108  3.63337  1.93916  2.78729  4.00738  2.58650  3.85785  2.78878  2.82633  2.68361  2.90142  3.28998  5.40546  2.96764    705 - -
          2.68628  4.42235  2.77497  2.73102  3.46364  2.40500  3.72505  3.29309  2.67751  2.69365  4.24700  2.90357  2.73750  3.18156  2.89811  2.37897  2.77530  2.98528  4.58487  3.61437
          0.13697  2.11210  4.95849  1.29358  0.32060  0.48576  0.95510
    586   3.81533  5.15474  4.39733  4.20829  2.40679  4.27119  3.85272  3.78012  4.05724  3.13597  4.41856  4.20135  4.74250  4.27137  4.15954  3.90934  4.10713  3.66945  4.05966  0.52497    711 - -
          2.68618  4.42225  2.77519  2.73123  3.46354  2.40513  3.72494  3.29354  2.67741  2.69355  4.24690  2.90347  2.73739  3.18146  2.89801  2.37887  2.77519  2.98518  4.58477  3.61503
          0.02172  4.23615  4.95849  0.61958  0.77255  0.48576  0.95510
    587   4.00350  5.13575  4.94378  4.71275  1.29916  4.66333  3.57040  3.64712  4.53713  2.91507  4.22057  4.29603  4.95402  4.39848  4.49116  4.05064  4.21802  3.58405  3.67854  0.88089    712 - -
          2.68618  4.42225  2.77519  2.73123  3.46354  2.40513  3.72494  3.29354  2.67741  2.69355  4.24690  2.90347  2.73739  3.18146  2.89801  2.37887  2.77519  2.98518  4.58477  3.61503
          0.02172  4.23615  4.95849  0.61958  0.77255  0.48576  0.95510
    588   3.55209  4.84913  5.07169  4.56965  2.09964  4.71661  4.69934  2.42446  4.41831  0.76517  3.00502  4.71983  4.89668  4.44925  4.47849  4.09922  3.77311  2.60551  4.87359  3.49193    713 - -
          2.68618  4.42225  2.77519  2.73123  3.46354  2.40513  3.72494  3.29354  2.67741  2.69355  4.24690  2.90347  2.73739  3.18146  2.89801  2.37887  2.77519  2.98518  4.58477  3.61503
          0.02172  4.23615  4.95849  0.61958  0.77255  0.48576  0.95510
    589   1.46021  4.26967  3.72967  3.32324  4.08564  1.88642  4.28148  3.29545  3.30443  3.13558  4.02280  3.49239  3.87925  3.59059  3.61208  2.60803  2.84128  2.11183  5.50662  4.29669    714 - -
          2.68618  4.42225  2.77519  2.73123  3.46354  2.40513  3.72494  3.29354  2.67741  2.69355  4.24690  2.90347  2.73739  3.18146  2.89801  2.37887  2.77519  2.98518  4.58477  3.61503
          0.02172  4.23615  4.95849  0.61958  0.77255  0.48576  0.95510
    590   3.30326  4.56402  5.14336  4.61896  3.53516  4.73335  5.22478  1.09491  4.50921  1.60452  3.31541  4.81853  4.95608  4.68504  4.64722  4.11427  3.54824  1.53134  5.57770  4.43776    715 - -
          2.68618  4.42225  2.77519  2.73123  3.46354  2.40513  3.72494  3.29354  2.67741  2.69355  4.24690  2.90347  2.73739  3.18146  2.89801  2.37887  2.77519  2.98518  4.58477  3.61503
          0.02172  4.23615  4.95849  0.61958  0.77255  0.48576  0.95510
    591   2.62147  4.21475  3.80620  3.24508  2.70383  3.64324  3.98554  2.65541  3.16083  2.37888  2.13841  3.54830  4.04745  3.43188  3.43198  2.42059  2.34012  2.45909  4.83430  3.61433    716 - -
          2.68618  4.42225  2.77519  2.73123  3.46354  2.40513  3.72494  3.29354  2.67741  2.69355  4.24690  2.90347  2.73739  3.18146  2.89801  2.37887  2.77519  2.98518  4.58477  3.61503
          0.02172  4.23615  4.95849  0.61958  0.77255  0.48576  0.95510
    592   2.72174  5.18097  2.34997  2.31473  4.51070  3.38791  3.67103  3.98629  2.21418  3.49104  4.26067  2.14683  2.80077  2.78971  2.96495  2.26735  2.96626  3.57082  5.64697  4.23525    717 - -
          2.68618  4.42225  2.77519  2.73123  3.46354  2.40513  3.72494  3.29354  2.67741  2.69355  4.24690  2.90347  2.73739  3.18146  2.89801  2.37887  2.77519  2.98518  4.58477  3.61503
          0.02172  4.23615  4.95849  0.61958  0.77255  0.48576  0.95510
    593   2.33079  5.17415  2.18927  2.36486  4.52857  3.40596  3.71576  3.97657  1.53069  3.50447  4.29808  2.90935  3.88302  2.84591  2.93830  2.74455  3.02864  3.57854  5.66632  4.27696    718 - -
          2.68618  4.42225  2.77519  2.73123  3.46354  2.40513  3.72494  3.29354  2.67741  2.69355  4.24690  2.90347  2.73739  3.18146  2.89801  2.37887  2.77519  2.98518  4.58477  3.61503
          0.02172  4.23615  4.95849  0.61958  0.77255  0.48576  0.95510
    594   2.21994  4.68257  3.17476  2.64611  4.03119  3.44320  3.77242  3.37618  1.77814  3.05036  3.89524  3.11447  3.89253  2.95417  2.94711  2.39263  2.89590  2.43819  5.32853  4.03639    719 - -
          2.68618  4.42225  2.77519  2.73123  3.46354  2.40513  3.72494  3.29354  2.67741  2.69355  4.24690  2.90347  2.73739  3.18146  2.89801  2.37887  2.77519  2.98518  4.58477  3.61503
          0.02172  4.23615  4.95849  0.61958  0.77255  0.48576  0.95510
    595   2.42329  5.11861  2.89257  2.39696  4.44285  3.44841  2.95398  3.89540  2.00794  3.40209  4.17829  2.21297  3.85817  2.33914  2.75702  2.69146  2.94507  3.50233  5.54978  4.18182    720 - -
          2.68621  4.42228  2.77523  2.73127  3.46357  2.40516  3.72498  3.29357  2.67718  2.69358  4.24693  2.90350  2.73715  3.18150  2.89804  2.37890  2.77523  2.98522  4.58480  3.61506
          0.41632  2.22870  1.45730  0.65968  0.72777  0.48576  0.95510
    596   2.86385  5.28466  1.80241  2.16732  4.61453  3.21657  3.77444  4.16809  2.76336  3.70723  4.56159  1.51799  3.83342  2.95047  3.31638  2.79099  3.16818  3.74985  5.83406  4.36436    723 - -
          2.68618  4.42225  2.77519  2.73123  3.46354  2.40513  3.72494  3.29354  2.67741  2.69355  4.24690  2.90347  2.73739  3.18146  2.89801  2.37887  2.77519  2.98518  4.58477  3.61503
          0.02815  3.98017  4.70251  0.61958  0.77255  0.74557  0.64334
    597   3.07248  5.03847  3.25551  2.85805  4.44954  3.54930  3.82212  3.88578  0.89996  3.42788  4.38446  3.27743  4.04281  3.00816  2.45659  3.10796  3.31822  3.58783  5.46067  4.28934    724 - -
          2.68618  4.42225  2.77519  2.73123  3.46354  2.40513  3.72494  3.29354  2.67741  2.69355  4.24690  2.90347  2.73739  3.18146  2.89801  2.37887  2.77519  2.98518  4.58477  3.61503
          0.02815  3.98017  4.70251  0.61958  0.77255  0.54063  0.87318
    598   2.31486  4.33148  3.64392  3.08117  3.46602  3.68128  3.95565  1.98766  2.45015  2.05719  3.40442  3.45987  4.06046  3.29873  3.24864  2.95294  2.91491  2.35439  4.97637  3.75388    725 - -
          2.68618  4.42225  2.77519  2.73123  3.46354  2.40513  3.72494  3.29354  2.67741  2.69355  4.24690  2.90347  2.73739  3.18146  2.89801  2.37887  2.77519  2.98518  4.58477  3.61503
          0.02470  4.10908  4.83143  0.61958  0.77255  0.63137  0.75899
    599   3.25438  4.60620  4.70765  4.22866  1.30773  4.35821  4.29548  1.89607  4.08789  1.81646  3.18161  4.33054  4.65171  4.20519  4.19958  3.72319  3.49691  2.35458  4.56272  3.04804    726 - -
          2.68631  4.42238  2.77455  2.73136  3.46367  2.40506  3.72508  3.29319  2.67708  2.69368  4.24703  2.90360  2.73753  3.18116  2.89814  2.37900  2.77533  2.98532  4.58490  3.61516
          0.37781  1.18199  4.83143  0.91944  0.50873  0.40442  1.10071
    600   2.35685  5.10332  2.54129  2.34183  4.42579  3.40750  3.62160  3.89343  2.37220  3.40015  4.16019  2.50570  2.89876  2.42530  2.44090  2.63066  2.89349  3.48394  5.55451  4.15903    730 - -
          2.68618  4.42225  2.77519  2.73123  3.46354  2.40513  3.72494  3.29354  2.67741  2.69355  4.24690  2.90347  2.73739  3.18146  2.89801  2.37887  2.77519  2.98518  4.58477  3.61503
          0.02172  4.23615  4.95849  0.61958  0.77255  0.48576  0.95510
    601   2.66147  4.55931  3.31503  2.75714  3.76971  3.55444  3.80337  2.56392  1.86899  2.78863  3.67936  3.21191  3.95411  3.03447  3.01797  2.40818  2.90126  2.30057  5.15217  3.88625    731 - -
          2.68618  4.42225  2.77519  2.73123  3.46354  2.40513  3.72494  3.29354  2.67741  2.69355  4.24690  2.90347  2.73739  3.18146  2.89801  2.37887  2.77519  2.98518  4.58477  3.61503
          0.02172  4.23615  4.95849  0.61958  0.77255  0.48576  0.95510
    602   2.65204  4.93267  2.17832  2.41468  3.24894  3.43592  3.65335  3.62140  2.19141  2.79278  4.00065  2.49794  3.84200  2.79227  2.91459  2.66120  2.88559  3.27570  5.40773  4.04491    732 - -
          2.68618  4.42225  2.77519  2.73123  3.46354  2.40513  3.72494  3.29354  2.67741  2.69355  4.24690  2.90347  2.73739  3.18146  2.89801  2.37887  2.77519  2.98518  4.58477  3.61503
          0.02172  4.23615  4.95849  0.61958  0.77255  0.48576  0.95510
    603   2.68021  5.09234  2.50416  1.87836  4.39416  3.41127  3.64120  3.85226  2.14360  2.67266  4.15080  2.89336  3.07356  2.75929  2.89227  2.65524  2.91526  3.45987  5.54809  4.15816    733 - -
          2.68618  4.42225  2.77519  2.73123  3.46354  2.40513  3.72494  3.29354  2.67741  2.69355  4.24690  2.90347  2.73739  3.18146  2.89801  2.37887  2.77519  2.98518  4.58477  3.61503
          0.02172  4.23615  4.95849  0.61958  0.77255  0.48576  0.95510
    604   2.30246  5.16857  2.77188  2.10234  4.50056  3.42855  3.67579  3.95454  1.80927  3.46421  4.24805  2.20647  3.87324  2.79836  2.84305  2.72490  2.99548  3.55817  5.61660  4.23684    734 - -
          2.68618  4.42225  2.77519  2.73123  3.46354  2.40513  3.72494  3.29354  2.67741  2.69355  4.24690  2.90347  2.73739  3.18146  2.89801  2.37887  2.77519  2.98518  4.58477  3.61503
          0.02172  4.23615  4.95849  0.61958  0.77255  0.48576  0.95510
    605   2.61718  4.78876  3.03293  2.50370  4.08969  2.86214  3.69638  3.50360  2.22062  3.11169  3.92754  2.56817  3.84998  2.85241  2.94808  2.39306  2.38666  2.61382  5.35618  4.02857    735 - -
          2.68618  4.42225  2.77519  2.73123  3.46354  2.40513  3.72494  3.29354  2.67741  2.69355  4.24690  2.90347  2.73739  3.18146  2.89801  2.37887  2.77519  2.98518  4.58477  3.61503
          0.02172  4.23615  4.95849  0.61958  0.77255  0.48576  0.95510
    606   2.67418  4.96057  2.47984  2.41644  4.24202  2.51114  3.67131  2.85310  1.91427  3.24437  4.04666  2.94748  3.85261  2.80878  2.91310  2.67993  2.91235  3.31289  5.45746  4.09991    736 - -
          2.68618  4.42225  2.77519  2.73123  3.46354  2.40513  3.72494  3.29354  2.67741  2.69355  4.24690  2.90347  2.73739  3.18146  2.89801  2.37887  2.77519  2.98518  4.58477  3.61503
          0.02172  4.23615  4.95849  0.61958  0.77255  0.48576  0.95510
    607   2.97548  5.57892  1.65359  1.64417  4.87968  2.44521  3.81898  4.40233  2.77810  3.87397  4.68543  2.24389  3.92549  2.96582  3.36185  2.86849  3.24900  3.95602  6.02250  4.52179    737 - -
          2.68618  4.42225  2.77519  2.73123  3.46354  2.40513  3.72494  3.29354  2.67741  2.69355  4.24690  2.90347  2.73739  3.18146  2.89801  2.37887  2.77519  2.98518  4.58477  3.61503
          0.02172  4.23615  4.95849  0.61958  0.77255  0.48576  0.95510
    608   2.70539  3.52085  2.04113  1.99827  4.43639  2.77588  3.67222  3.90032  2.47418  3.42664  4.20437  2.48785  3.84165  2.79570  2.97462  2.67609  2.94977  3.50239  5.60048  4.20012    738 - -
          2.68618  4.42225  2.77519  2.73123  3.46354  2.40513  3.72494  3.29354  2.67741  2.69355  4.24690  2.90347  2.73739  3.18146  2.89801  2.37887  2.77519  2.98518  4.58477  3.61503
          0.02172  4.23615  4.95849  0.61958  0.77255  0.48576  0.95510
    609   2.88582  4.57209  3.73521  3.33964  2.92974  3.70669  3.90478  3.11447  3.22212  2.77420  3.80879  3.60990  4.20379  3.56715  3.48678  3.08799  2.25371  2.90687  4.53030  1.23539    739 - -
          2.68618  4.42225  2.77519  2.73123  3.46354  2.40513  3.72494  3.29354  2.67741  2.69355  4.24690  2.90347  2.73739  3.18146  2.89801  2.37887  2.77519  2.98518  4.58477  3.61503
          0.02172  4.23615  4.95849  0.61958  0.77255  0.48576  0.95510
    610   2.88971  5.43549  1.99587  1.52833  4.74985  3.37604  3.75387  4.24682  1.88371  3.72342  4.51541  2.83300  3.90283  2.88656  3.11580  2.80794  3.14462  3.81504  5.86207  4.41104    740 - -
          2.68618  4.42225  2.77519  2.73123  3.46354  2.40513  3.72494  3.29354  2.67741  2.69355  4.24690  2.90347  2.73739  3.18146  2.89801  2.37887  2.77519  2.98518  4.58477  3.61503
          0.02172  4.23615  4.95849  0.61958  0.77255  0.48576  0.95510
    611   2.27247  5.12254  3.30261  2.69969  4.54039  3.62004  3.69350  3.91467  1.35106  3.41367  4.24461  3.15731  4.01154  2.82448  2.00442  2.92221  3.12574  3.56854  5.52536  4.28052    741 - -
          2.68618  4.42225  2.77519  2.73123  3.46354  2.40513  3.72494  3.29354  2.67741  2.69355  4.24690  2.90347  2.73739  3.18146  2.89801  2.37887  2.77519  2.98518  4.58477  3.61503
          0.02172  4.23615  4.95849  0.61958  0.77255  0.48576  0.95510
    612   2.87574  4.41003  4.05665  3.48045  3.26467  3.94829  4.21415  2.15517  3.34975  1.68875  1.96502  3.80660  4.27853  2.61675  3.60173  3.22897  3.10294  2.46323  4.97276  3.80734    742 - -
          2.68618  4.42225  2.77519  2.73123  3.46354  2.40513  3.72494  3.29354  2.67741  2.69355  4.24690  2.90347  2.73739  3.18146  2.89801  2.37887  2.77519  2.98518  4.58477  3.61503
          0.02172  4.23615  4.95849  0.61958  0.77255  0.48576  0.95510
    613   2.86387  4.42861  2.74924  3.37309  3.65561  3.93499  4.31155  1.82563  3.36228  2.47311  3.55158  3.75274  4.32167  3.65852  3.69519  3.24131  3.11639  1.30308  5.28041  4.03834    743 - -
          2.68618  4.42225  2.77519  2.73123  3.46354  2.40513  3.72494  3.29354  2.67741  2.69355  4.24690  2.90347  2.73739  3.18146  2.89801  2.37887  2.77519  2.98518  4.58477  3.61503
          0.02172  4.23615  4.95849  0.61958  0.77255  0.48576  0.95510
    614   3.98506  5.13376  4.90648  4.66642  1.51399  4.64566  3.57536  3.63941  4.49503  2.91265  4.21743  4.28263  4.94187  4.37928  4.46640  4.03405  4.20216  3.57512  3.68782  0.76810    744 - -
          2.68618  4.42225  2.77519  2.73123  3.46354  2.40513  3.72494  3.29354  2.67741  2.69355  4.24690  2.90347  2.73739  3.18146  2.89801  2.37887  2.77519  2.98518  4.58477  3.61503
          0.02172  4.23615  4.95849  0.61958  0.77255  0.48576  0.95510
    615   2.67909  4.75114  3.13088  2.58660  3.92726  3.51091  3.70548  3.35901  1.84203  2.99506  3.84079  2.60130  3.90499  2.89059  2.87563  2.74651  2.90870  2.49475  5.23597  2.95522    745 - -
          2.68618  4.42225  2.77519  2.73123  3.46354  2.40513  3.72494  3.29354  2.67741  2.69355  4.24690  2.90347  2.73739  3.18146  2.89801  2.37887  2.77519  2.98518  4.58477  3.61503
          0.02172  4.23615  4.95849  0.61958  0.77255  0.48576  0.95510
    616   2.98035  4.75897  3.55928  3.09509  3.54894  3.80810  4.03715  2.94359  2.80180  1.35332  3.53236  3.51324  4.21341  1.95015  3.08193  3.15821  3.22059  2.88325  5.16889  3.88555    746 - -
          2.68618  4.42225  2.77519  2.73123  3.46354  2.40513  3.72494  3.29354  2.67741  2.69355  4.24690  2.90347  2.73739  3.18146  2.89801  2.37887  2.77519  2.98518  4.58477  3.61503
          0.13697  4.23615  2.17557  0.61958  0.77255  0.48576  0.95510
    617   2.94085  4.63786  3.79539  3.22269  3.51591  3.80028  3.99959  2.85310  2.67308  1.28799  3.49761  3.57685  4.19338  3.29530  2.14444  3.16055  3.17691  2.76576  5.08852  3.83927    747 - -
          2.68618  4.42225  2.77519  2.73123  3.46354  2.40513  3.72494  3.29354  2.67741  2.69355  4.24690  2.90347  2.73739  3.18146  2.89801  2.37887  2.77519  2.98518  4.58477  3.61503
          0.02434  4.12351  4.84586  0.61958  0.77255  0.41180  1.08607
    618   2.90066  4.96988  3.10013  2.77445  4.48508  3.49452  3.93701  3.91576  1.91140  3.49202  4.37083  3.22775  1.27434  3.11900  2.85506  2.95226  3.20224  3.55640  5.62905  4.37594    748 - -
          2.68618  4.42225  2.77519  2.73123  3.46354  2.40513  3.72494  3.29354  2.67741  2.69355  4.24690  2.90347  2.73739  3.18146  2.89801  2.37887  2.77519  2.98518  4.58477  3.61503
          0.02172  4.23615  4.95849  0.61958  0.77255  0.48576  0.95510
    619   2.85167  4.90825  3.02836  2.78942  4.58480  1.11442  4.03345  4.03952  2.01378  3.62546  4.48971  3.23384  4.01734  3.22867  3.05522  2.91683  3.20216  3.62563  5.73431  4.48568    749 - -
          2.68618  4.42225  2.77519  2.73123  3.46354  2.40513  3.72494  3.29354  2.67741  2.69355  4.24690  2.90347  2.73739  3.18146  2.89801  2.37887  2.77519  2.98518  4.58477  3.61503
          0.02172  4.23615  4.95849  0.61958  0.77255  0.48576  0.95510
    620   0.98601  4.29773  3.98107  3.61875  4.04402  3.30634  4.50455  2.85853  3.55165  2.92871  3.97466  3.70382  4.01003  3.85207  3.80503  2.75111  2.95024  2.07352  5.59672  4.38637    750 - -
          2.68618  4.42225  2.77519  2.73123  3.46354  2.40513  3.72494  3.29354  2.67741  2.69355  4.24690  2.90347  2.73739  3.18146  2.89801  2.37887  2.77519  2.98518  4.58477  3.61503
          0.02172  4.23615  4.95849  0.61958  0.77255  0.48576  0.95510
    621   2.95941  5.22848  2.76211  2.51599  4.61402  3.47384  3.81933  4.09906  1.92779  3.61905  4.46727  1.29968  3.99941  2.97703  2.80266  2.93486  3.22345  3.71936  5.71405  4.37340    751 - -
          2.68618  4.42225  2.77519  2.73123  3.46354  2.40513  3.72494  3.29354  2.67741  2.69355  4.24690  2.90347  2.73739  3.18146  2.89801  2.37887  2.77519  2.98518  4.58477  3.61503
          0.02172  4.23615  4.95849  0.61958  0.77255  0.48576  0.95510
    622   2.70352  4.88302  3.08751  2.60548  4.36596  3.43116  3.76019  3.76908  1.49740  3.34267  4.15990  3.08003  3.90630  2.90729  2.76823  2.19435  2.37760  3.39344  5.52603  4.22275    752 - -
          2.68618  4.42225  2.77519  2.73123  3.46354  2.40513  3.72494  3.29354  2.67741  2.69355  4.24690  2.90347  2.73739  3.18146  2.89801  2.37887  2.77519  2.98518  4.58477  3.61503
          0.02172  4.23615  4.95849  0.61958  0.77255  0.48576  0.95510
    623   3.23513  4.57310  4.90377  4.33034  2.27305  4.45741  4.71165  1.88221  4.19078  1.60843  1.53466  4.50699  4.68742  4.27625  4.27477  3.79013  3.45753  2.36634  5.04502  3.88138    753 - -
          2.68618  4.42225  2.77519  2.73123  3.46354  2.40513  3.72494  3.29354  2.67741  2.69355  4.24690  2.90347  2.73739  3.18146  2.89801  2.37887  2.77519  2.98518  4.58477  3.61503
          0.02172  4.23615  4.95849  0.61958  0.77255  0.48576  0.95510
    624   3.25542  4.67205  4.47145  3.99090  2.76556  4.26780  4.17070  2.64585  3.78080  0.94072  3.28121  4.15871  4.58357  4.01527  3.93621  3.62232  3.48833  2.67456  4.52219  2.22921    754 - -
          2.68627  4.42264  2.77526  2.73068  3.46393  2.40481  3.72534  3.29393  2.67691  2.69330  4.24729  2.90349  2.73779  3.18186  2.89803  2.37882  2.77559  2.98558  4.58516  3.61390
          0.28412  1.42585  4.95849  1.97062  0.15009  0.48576  0.95510
    625   2.73380  4.78490  2.93481  2.76934  4.48228  3.30377  4.10636  4.03087  2.98956  3.64561  4.51234  2.21260  1.15423  3.32996  3.37248  2.81762  3.13268  3.57832  5.75127  4.43126    772 - -
          2.68618  4.42225  2.77519  2.73123  3.46354  2.40513  3.72494  3.29354  2.67741  2.69355  4.24690  2.90347  2.73739  3.18146  2.89801  2.37887  2.77519  2.98518  4.58477  3.61503
          0.02172  4.23615  4.95849  0.61958  0.77255  0.48576  0.95510
    626   3.35049  5.29198  3.54840  3.12089  4.76402  3.78103  4.02136  4.22138  0.62866  3.71378  4.67041  3.52313  4.26774  3.20272  2.57683  3.37745  3.58354  3.91415  5.67852  4.55266    773 - -
          2.68618  4.42225  2.77519  2.73123  3.46354  2.40513  3.72494  3.29354  2.67741  2.69355  4.24690  2.90347  2.73739  3.18146  2.89801  2.37887  2.77519  2.98518  4.58477  3.61503
          0.02172  4.23615  4.95849  0.61958  0.77255  0.48576  0.95510
    627   2.05331  4.35716  4.32999  3.93936  3.86609  3.72231  4.73428  2.20253  3.85058  2.59802  3.74422  4.04634  4.32599  4.14533  4.07057  3.15564  3.14230  0.97668  5.57853  4.36382    774 - -
          2.68618  4.42225  2.77519  2.73123  3.46354  2.40513  3.72494  3.29354  2.67741  2.69355  4.24690  2.90347  2.73739  3.18146  2.89801  2.37887  2.77519  2.98518  4.58477  3.61503
          0.02172  4.23615  4.95849  0.61958  0.77255  0.48576  0.95510
    628   3.34268  4.65080  5.00849  4.46050  1.49032  4.56759  4.66090  1.86698  4.31752  1.36408  3.03715  4.59481  4.77854  4.37270  4.38255  3.91258  3.56421  2.37362  4.91043  3.58373    775 - -
          2.68618  4.42225  2.77519  2.73123  3.46354  2.40513  3.72494  3.29354  2.67741  2.69355  4.24690  2.90347  2.73739  3.18146  2.89801  2.37887  2.77519  2.98518  4.58477  3.61503
          0.02172  4.23615  4.95849  0.61958  0.77255  0.48576  0.95510
    629   3.33887  4.64949  4.98620  4.44370  1.42543  4.55488  4.62156  1.86982  4.30019  1.43813  3.05859  4.57251  4.77270  4.36196  4.37011  3.89992  3.56159  2.37083  4.87305  3.51703    776 - -
          2.68618  4.42225  2.77519  2.73123  3.46354  2.40513  3.72494  3.29354  2.67741  2.69355  4.24690  2.90347  2.73739  3.18146  2.89801  2.37887  2.77519  2.98518  4.58477  3.61503
          0.02172  4.23615  4.95849  0.61958  0.77255  0.48576  0.95510
    630   2.12098  4.71071  3.09406  2.66858  4.30797  3.33319  3.85814  3.71505  2.08431  3.32747  4.14855  3.11491  3.87549  3.02722  3.00717  1.53777  2.93005  3.31807  5.54530  4.24319    777 - -
          2.68618  4.42225  2.77519  2.73123  3.46354  2.40513  3.72494  3.29354  2.67741  2.69355  4.24690  2.90347  2.73739  3.18146  2.89801  2.37887  2.77519  2.98518  4.58477  3.61503
          0.02172  4.23615  4.95849  0.61958  0.77255  0.48576  0.95510
    631   2.32373  3.11078  3.20998  2.65540  3.78568  3.50790  3.74330  3.17388  2.10139  2.84004  3.69784  2.68882  3.90367  2.96003  3.00902  2.74012  2.86437  2.90463  5.14414  2.96092    778 - -
          2.68679  4.42286  2.77543  2.73047  3.46341  2.40573  3.72460  3.29077  2.67679  2.69382  4.24750  2.90328  2.73729  3.18108  2.89861  2.37901  2.77547  2.98579  4.58538  3.61478
          0.28412  1.42585  4.95849  2.37989  0.09713  0.48576  0.95510
    632   2.86669  5.22196  2.83922  2.05553  4.59193  3.48733  3.70923  4.02309  1.37735  3.51910  4.32694  2.98409  3.94079  2.83888  2.68935  2.42801  3.09788  3.63985  5.64551  4.30878    793 - -
          2.68618  4.42225  2.77519  2.73123  3.46354  2.40513  3.72494  3.29354  2.67741  2.69355  4.24690  2.90347  2.73739  3.18146  2.89801  2.37887  2.77519  2.98518  4.58477  3.61503
          0.02172  4.23615  4.95849  0.61958  0.77255  0.48576  0.95510
    633   2.64931  4.90700  2.91072  2.48300  4.38588  2.67538  3.74601  3.83395  2.50988  3.38820  4.18112  2.07715  3.85406  2.88500  2.53531  1.95678  2.93295  3.42814  5.57164  4.21969    794 - -
          2.68622  4.42038  2.77524  2.73128  3.46358  2.40517  3.72499  3.29358  2.67745  2.69359  4.24694  2.90351  2.73744  3.18151  2.89805  2.37891  2.77524  2.98477  4.58481  3.61507
          0.15176  2.01153  4.95849  0.66412  0.72304  0.48576  0.95510
    634   3.32746  4.66565  4.82439  4.46655  3.64799  4.43952  5.14258  0.71442  4.30290  2.17507  3.54278  4.66408  4.84989  4.62318  4.46047  3.98420  3.62570  1.92641  5.60333  4.36378    797 - -
          2.68618  4.42225  2.77519  2.73123  3.46354  2.40513  3.72494  3.29354  2.67741  2.69355  4.24690  2.90347  2.73739  3.18146  2.89801  2.37887  2.77519  2.98518  4.58477  3.61503
          0.02172  4.23615  4.95849  0.61958  0.77255  0.48576  0.95510
    635   2.37580  5.20510  2.37393  1.77194  4.52482  3.38927  3.66967  4.00178  2.16751  3.50314  4.27212  2.86206  3.84459  2.78776  2.96812  2.26943  2.97355  3.58558  5.65707  4.24139    798 - -
          2.68618  4.42225  2.77519  2.73123  3.46354  2.40513  3.72494  3.29354  2.67741  2.69355  4.24690  2.90347  2.73739  3.18146  2.89801  2.37887  2.77519  2.98518  4.58477  3.61503
          0.02172  4.23615  4.95849  0.61958  0.77255  0.48576  0.95510
    636   2.63651  4.74258  3.07395  2.01961  3.12453  3.47900  3.68847  3.35740  2.20074  2.98704  3.82182  3.03530  3.87106  2.86414  2.94997  2.69704  2.49545  3.06033  5.24838  3.15149    799 - -
          2.68618  4.42225  2.77519  2.73123  3.46354  2.40513  3.72494  3.29354  2.67741  2.69355  4.24690  2.90347  2.73739  3.18146  2.89801  2.37887  2.77519  2.98518  4.58477  3.61503
          0.02172  4.23615  4.95849  0.61958  0.77255  0.48576  0.95510
    637   4.00449  5.13285  4.95584  4.72696  1.15166  4.66706  3.57048  3.64286  4.54967  2.91008  4.21533  4.30050  4.95617  4.40422  4.49790  4.05398  4.21836  3.58066  3.67747  0.99115    800 - -
          2.68648  4.42255  2.77451  2.73153  3.46384  2.40542  3.72524  3.29329  2.67707  2.69351  4.24719  2.90339  2.73702  3.18176  2.89830  2.37870  2.77549  2.98462  4.58507  3.61533
          0.28412  1.42585  4.95849  1.71613  0.19816  0.48576  0.95510
    638   2.74332  5.00025  2.93257  2.49807  4.38385  3.44569  3.72073  3.80423  1.88392  3.36202  4.17275  2.17569  3.90083  2.86090  2.79628  2.75151  2.01262  3.43595  5.54010  4.20754    810 - -
          2.68618  4.42225  2.77519  2.73123  3.46354  2.40513  3.72494  3.29354  2.67741  2.69355  4.24690  2.90347  2.73739  3.18146  2.89801  2.37887  2.77519  2.98518  4.58477  3.61503
          0.02172  4.23615  4.95849  0.61958  0.77255  0.48576  0.95510
    639   2.76371  4.50459  3.72942  3.32919  3.74383  3.59246  4.27008  2.05664  3.23360  2.61456  3.73565  3.63770  1.33359  3.60437  3.52482  3.00807  3.10929  2.60508  5.32116  4.06187    811 - -
          2.68618  4.42225  2.77519  2.73123  3.46354  2.40513  3.72494  3.29354  2.67741  2.69355  4.24690  2.90347  2.73739  3.18146  2.89801  2.37887  2.77519  2.98518  4.58477  3.61503
          0.02172  4.23615  4.95849  0.61958  0.77255  0.48576  0.95510
    640   2.76674  4.98853  1.97452  2.46845  4.61369  3.28329  3.96270  4.11523  2.92129  3.70069  4.53520  2.98270  3.91536  3.14475  3.42634  1.18917  3.12494  3.65895  5.86230  4.46261    812 - -
          2.68618  4.42225  2.77519  2.73123  3.46354  2.40513  3.72494  3.29354  2.67741  2.69355  4.24690  2.90347  2.73739  3.18146  2.89801  2.37887  2.77519  2.98518  4.58477  3.61503
          0.02172  4.23615  4.95849  0.61958  0.77255  0.48576  0.95510
    641   2.69753  5.17727  2.40848  1.92246  4.50847  3.40717  3.63327  3.98401  2.13716  3.47206  4.22980  2.87721  3.83163  2.74222  2.37236  2.28157  2.93191  3.56211  5.61111  4.20713    813 - -
          2.68618  4.42225  2.77519  2.73123  3.46354  2.40513  3.72494  3.29354  2.67741  2.69355  4.24690  2.90347  2.73739  3.18146  2.89801  2.37887  2.77519  2.98518  4.58477  3.61503
          0.02172  4.23615  4.95849  0.61958  0.77255  0.48576  0.95510
    642   2.64169  4.98295  2.55614  2.17105  4.26129  3.42808  3.62992  3.70729  2.39334  2.70548  4.04256  2.61416  3.82660  2.75417  2.42238  2.63766  2.87328  3.33940  5.45123  3.17635    814 - -
          2.68618  4.42225  2.77519  2.73123  3.46354  2.40513  3.72494  3.29354  2.67741  2.69355  4.24690  2.90347  2.73739  3.18146  2.89801  2.37887  2.77519  2.98518  4.58477  3.61503
          0.02172  4.23615  4.95849  0.61958  0.77255  0.48576  0.95510
    643   2.27703  4.41718  4.57658  4.03391  3.43473  4.23098  4.65763  1.41895  3.90745  1.53700  3.29415  4.25858  4.56484  4.14156  4.09375  3.56819  3.27326  1.95608  5.24412  4.07483    815 - -
          2.68618  4.42225  2.77519  2.73123  3.46354  2.40513  3.72494  3.29354  2.67741  2.69355  4.24690  2.90347  2.73739  3.18146  2.89801  2.37887  2.77519  2.98518  4.58477  3.61503
          0.02172  4.23615  4.95849  0.61958  0.77255  0.48576  0.95510
    644   2.68830  4.27611  3.77697  2.58647  3.30125  3.72373  3.97874  2.05376  3.12409  1.86948  3.32248  3.55210  4.09255  3.41265  3.40749  2.99434  2.91980  2.43800  4.83376  2.70309    816 - -
          2.68618  4.42225  2.77519  2.73123  3.46354  2.40513  3.72494  3.29354  2.67741  2.69355  4.24690  2.90347  2.73739  3.18146  2.89801  2.37887  2.77519  2.98518  4.58477  3.61503
          0.02172  4.23615  4.95849  0.61958  0.77255  0.48576  0.95510
    645   2.70165  5.18787  2.31086  1.92553  4.51925  3.40416  3.63606  3.99690  2.08470  3.48316  4.24043  2.87301  3.83219  2.74516  2.47921  2.31998  2.93681  3.57281  5.62130  4.21410    817 - -
          2.68618  4.42225  2.77519  2.73123  3.46354  2.40513  3.72494  3.29354  2.67741  2.69355  4.24690  2.90347  2.73739  3.18146  2.89801  2.37887  2.77519  2.98518  4.58477  3.61503
          0.02172  4.23615  4.95849  0.61958  0.77255  0.48576  0.95510
    646   2.64011  4.47114  3.29428  2.88589  3.75655  2.68296  3.94883  1.73784  2.90189  2.81643  3.72498  2.29910  3.97457  3.23481  3.26382  2.81926  2.93385  2.75610  5.18592  3.92023    818 - -
          2.68618  4.42225  2.77519  2.73123  3.46354  2.40513  3.72494  3.29354  2.67741  2.69355  4.24690  2.90347  2.73739  3.18146  2.89801  2.37887  2.77519  2.98518  4.58477  3.61503
          0.02172  4.23615  4.95849  0.61958  0.77255  0.48576  0.95510
    647   2.74184  4.54343  3.46585  2.89749  2.54805  3.65005  3.76102  3.07571  2.27472  2.73337  3.64147  3.31173  4.02661  3.12531  2.55057  2.90146  2.96779  2.84285  4.78411  2.10707    819 - -
          2.68618  4.42225  2.77519  2.73123  3.46354  2.40513  3.72494  3.29354  2.67741  2.69355  4.24690  2.90347  2.73739  3.18146  2.89801  2.37887  2.77519  2.98518  4.58477  3.61503
          0.02172  4.23615  4.95849  0.61958  0.77255  0.48576  0.95510
    648   2.97802  5.24777  2.94483  2.58590  4.65451  3.54502  3.76127  4.10146  1.25810  3.58648  4.42484  2.02175  4.01618  2.90271  2.57957  2.95275  3.21176  3.72782  5.66161  4.36428    820 - -
          2.68618  4.42225  2.77519  2.73123  3.46354  2.40513  3.72494  3.29354  2.67741  2.69355  4.24690  2.90347  2.73739  3.18146  2.89801  2.37887  2.77519  2.98518  4.58477  3.61503
          0.02172  4.23615  4.95849  0.61958  0.77255  0.48576  0.95510
    649   2.33708  4.89416  3.00112  2.46540  4.16055  3.45760  2.97321  3.58177  2.00549  3.16670  3.97491  2.46900  3.85751  2.80388  2.84971  2.68088  2.89164  2.66816  5.38636  4.04931    821 - -
          2.68618  4.42225  2.77519  2.73123  3.46354  2.40513  3.72494  3.29354  2.67741  2.69355  4.24690  2.90347  2.73739  3.18146  2.89801  2.37887  2.77519  2.98518  4.58477  3.61503
          0.02172  4.23615  4.95849  0.61958  0.77255  0.48576  0.95510
    650   2.72269  5.04437  2.74722  2.10555  4.37669  2.28243  2.85729  3.83088  2.52347  3.38474  4.18497  2.92474  3.86762  2.85849  2.99833  1.99620  2.97870  3.45312  5.57632  4.19907    822 - -
          2.68618  4.42225  2.77519  2.73123  3.46354  2.40513  3.72494  3.29354  2.67741  2.69355  4.24690  2.90347  2.73739  3.18146  2.89801  2.37887  2.77519  2.98518  4.58477  3.61503
          0.02172  4.23615  4.95849  0.61958  0.77255  0.48576  0.95510
    651   2.69026  4.52568  3.41374  2.88076  3.75991  3.57787  3.88465  2.38774  2.30461  2.74755  3.67689  3.30454  4.00351  3.13704  3.05102  2.86308  1.69479  2.69421  5.17195  3.92145    823 - -
          2.68618  4.42225  2.77519  2.73123  3.46354  2.40513  3.72494  3.29354  2.67741  2.69355  4.24690  2.90347  2.73739  3.18146  2.89801  2.37887  2.77519  2.98518  4.58477  3.61503
          0.02172  4.23615  4.95849  0.61958  0.77255  0.48576  0.95510
    652   2.81615  4.87703  2.40385  2.62518  2.50635  3.56124  1.84863  3.50332  2.72077  3.08037  3.98184  3.11697  3.99434  3.03507  3.16054  2.85857  3.05752  3.22322  4.85728  3.30572    824 - -
          2.68618  4.42225  2.77519  2.73123  3.46354  2.40513  3.72494  3.29354  2.67741  2.69355  4.24690  2.90347  2.73739  3.18146  2.89801  2.37887  2.77519  2.98518  4.58477  3.61503
          0.02172  4.23615  4.95849  0.61958  0.77255  0.48576  0.95510
    653   2.65750  4.72179  3.15937  2.61286  3.99567  3.48649  3.73321  2.74032  1.77323  3.01169  3.85839  3.09568  3.90054  2.91209  2.89102  2.31646  2.48859  3.05344  5.28982  3.99577    825 - -
          2.68618  4.42225  2.77519  2.73123  3.46354  2.40513  3.72494  3.29354  2.67741  2.69355  4.24690  2.90347  2.73739  3.18146  2.89801  2.37887  2.77519  2.98518  4.58477  3.61503
          0.02172  4.23615  4.95849  0.61958  0.77255  0.48576  0.95510
    654   2.98456  5.04305  3.32830  2.79990  3.88523  3.67787  3.73874  3.71331  1.16206  3.25173  4.15723  3.24300  4.08098  2.95799  2.55800  3.01673  3.19561  3.43027  5.19024  2.63190    826 - -
          2.68618  4.42225  2.77519  2.73123  3.46354  2.40513  3.72494  3.29354  2.67741  2.69355  4.24690  2.90347  2.73739  3.18146  2.89801  2.37887  2.77519  2.98518  4.58477  3.61503
          0.02172  4.23615  4.95849  0.61958  0.77255  0.48576  0.95510
    655   2.55262  4.64118  3.01258  2.70129  4.40311  2.14281  3.97509  3.83660  2.84459  3.45541  4.27126  1.95935  3.85779  3.16042  3.27096  2.64328  1.83961  3.38387  5.67092  4.36006    827 - -
          2.68618  4.42225  2.77519  2.73123  3.46354  2.40513  3.72494  3.29354  2.67741  2.69355  4.24690  2.90347  2.73739  3.18146  2.89801  2.37887  2.77519  2.98518  4.58477  3.61503
          0.02172  4.23615  4.95849  0.61958  0.77255  0.48576  0.95510
    656   2.34684  5.05111  2.28849  2.37481  4.51578  2.18644  3.76311  3.98468  2.60872  3.52021  4.30722  2.28990  3.85597  2.90039  3.11376  2.26142  2.99132  3.55740  5.69803  4.30005    828 - -
          2.68618  4.42225  2.77519  2.73123  3.46354  2.40513  3.72494  3.29354  2.67741  2.69355  4.24690  2.90347  2.73739  3.18146  2.89801  2.37887  2.77519  2.98518  4.58477  3.61503
          0.31756  4.23615  1.35629  0.61958  0.77255  0.48576  0.95510
    657   2.59798  4.25970  3.72902  3.30055  3.50665  3.51581  4.15456  1.53820  3.19522  2.42727  3.50382  3.57192  4.04620  3.54103  3.46557  2.26549  2.92737  2.20593  5.09820  3.83174    829 - -
          2.68634  4.42241  2.77499  2.73139  3.46370  2.40459  3.72510  3.29308  2.67732  2.69371  4.24706  2.90363  2.73729  3.18121  2.89817  2.37903  2.77535  2.98534  4.58493  3.61519
          0.36631  1.21287  4.67002  1.22439  0.34805  0.77033  0.62150
    658   3.01976  4.51065  4.07739  3.59384  2.65939  3.98928  3.92595  2.57046  3.39878  1.29578  3.25576  3.82539  4.33686  3.69155  3.60756  3.33003  3.25735  2.54005  4.37124  2.18342    834 - -
          2.68618  4.42225  2.77519  2.73123  3.46354  2.40513  3.72494  3.29354  2.67741  2.69355  4.24690  2.90347  2.73739  3.18146  2.89801  2.37887  2.77519  2.98518  4.58477  3.61503
          0.02909  3.94767  4.67002  0.61958  0.77255  0.77033  0.62150
    659   2.56392  4.69352  2.76975  2.04966  4.15618  3.24986  3.73113  3.54594  2.56519  3.18286  4.02023  2.93413  3.78266  2.90834  2.99718  2.09463  2.17987  3.18703  5.42895  4.10284    835 - -
          2.68618  4.42225  2.77519  2.73123  3.46354  2.40513  3.72494  3.29354  2.67741  2.69355  4.24690  2.90347  2.73739  3.18146  2.89801  2.37887  2.77519  2.98518  4.58477  3.61503
          0.02909  3.94767  4.67002  0.61958  0.77255  0.77033  0.62150
    660   2.64697  4.72736  2.92852  2.05337  2.79963  3.42128  3.64888  3.31367  2.11433  2.94341  3.81297  2.98181  3.84221  2.84131  2.83699  2.70445  2.88093  3.03194  5.18851  3.85248    836 - -
          2.68618  4.42225  2.77519  2.73123  3.46354  2.40513  3.72494  3.29354  2.67741  2.69355  4.24690  2.90347  2.73739  3.18146  2.89801  2.37887  2.77519  2.98518  4.58477  3.61503
          0.02909  3.94767  4.67002  0.61958  0.77255  0.58883  0.80963
    661   2.67876  4.86695  2.88604  1.81975  3.02030  3.42730  3.65364  3.50301  2.06643  3.10244  3.94631  2.95734  3.85061  2.81765  2.83785  2.70379  2.91247  3.19179  5.32190  3.97237    837 - -
          2.68618  4.42225  2.77519  2.73123  3.46354  2.40513  3.72494  3.29354  2.67741  2.69355  4.24690  2.90347  2.73739  3.18146  2.89801  2.37887  2.77519  2.98518  4.58477  3.61503
          0.02583  4.06490  4.78725  0.61958  0.77255  0.38397  1.14303
    662   2.69989  5.11274  2.80358  2.10227  4.43591  3.41369  3.65222  3.89513  2.06064  3.41187  4.18614  2.23962  3.84328  2.77068  2.87248  2.28266  2.53821  3.49691  5.57379  4.18686    838 - -
          2.68618  4.42225  2.77519  2.73123  3.46354  2.40513  3.72494  3.29354  2.67741  2.69355  4.24690  2.90347  2.73739  3.18146  2.89801  2.37887  2.77519  2.98518  4.58477  3.61503
          0.02172  4.23615  4.95849  0.61958  0.77255  0.48576  0.95510
    663   3.76259  5.06112  4.74317  4.54022  0.56332  4.33718  4.09550  3.25876  4.44265  2.55001  3.94218  4.45132  4.79757  4.51270  4.47138  4.00346  4.06895  3.27396  4.26210  2.59401    839 - -
          2.68618  4.42225  2.77519  2.73123  3.46354  2.40513  3.72494  3.29354  2.67741  2.69355  4.24690  2.90347  2.73739  3.18146  2.89801  2.37887  2.77519  2.98518  4.58477  3.61503
          0.02172  4.23615  4.95849  0.61958  0.77255  0.48576  0.95510
    664   2.80134  5.30535  2.22180  2.29763  4.62873  3.39427  3.69784  4.11345  2.05945  3.59631  4.37238  1.90600  3.87318  2.31171  2.97392  2.74118  3.04526  3.68937  5.73465  4.31189    840 - -
          2.68618  4.42225  2.77519  2.73123  3.46354  2.40513  3.72494  3.29354  2.67741  2.69355  4.24690  2.90347  2.73739  3.18146  2.89801  2.37887  2.77519  2.98518  4.58477  3.61503
          0.28412  4.23615  1.45730  0.61958  0.77255  0.48576  0.95510
    665   3.20882  4.54029  4.75430  4.23244  3.21829  4.47680  4.84827  1.39295  4.06390  1.25687  3.04883  4.48959  4.72004  4.28099  4.22696  3.84953  3.45081  1.92770  5.25056  4.08798    841 - -
          2.68618  4.42225  2.77519  2.73123  3.46354  2.40513  3.72494  3.29354  2.67741  2.69355  4.24690  2.90347  2.73739  3.18146  2.89801  2.37887  2.77519  2.98518  4.58477  3.61503
          0.02815  3.98017  4.70251  0.61958  0.77255  0.35203  1.21490
    666   2.41174  5.26012  2.07892  1.77696  4.59836  3.36604  3.73772  4.07735  2.59487  3.59051  4.37882  2.85277  3.87473  2.87069  3.11980  1.94840  3.05902  3.66077  5.75666  4.32652    842 - -
          2.68618  4.42225  2.77519  2.73123  3.46354  2.40513  3.72494  3.29354  2.67741  2.69355  4.24690  2.90347  2.73739  3.18146  2.89801  2.37887  2.77519  2.98518  4.58477  3.61503
          0.02172  4.23615  4.95849  0.61958  0.77255  0.48576  0.95510
    667   2.67001  4.71632  2.02727  2.58058  2.95307  3.50281  2.99895  3.29675  2.60698  2.93880  3.80335  3.07773  3.90768  2.93792  3.04887  2.74498  2.90587  2.51019  5.12653  3.74736    843 - -
          2.68618  4.42225  2.77519  2.73123  3.46354  2.40513  3.72494  3.29354  2.67741  2.69355  4.24690  2.90347  2.73739  3.18146  2.89801  2.37887  2.77519  2.98518  4.58477  3.61503
          0.02172  4.23615  4.95849  0.61958  0.77255  0.48576  0.95510
    668   2.52118  1.12906  3.79153  3.47534  4.02967  3.26241  4.36259  3.41488  3.37995  3.22374  4.14263  2.31133  3.96586  3.73630  3.62400  2.73486  2.97174  3.04906  5.45862  4.20172    844 - -
          2.68618  4.42225  2.77519  2.73123  3.46354  2.40513  3.72494  3.29354  2.67741  2.69355  4.24690  2.90347  2.73739  3.18146  2.89801  2.37887  2.77519  2.98518  4.58477  3.61503
          0.02172  4.23615  4.95849  0.61958  0.77255  0.48576  0.95510
    669   3.09737  5.28212  3.50394  2.82130  4.69720  3.74831  2.33846  4.07784  1.68739  3.50886  4.35525  3.24620  4.10184  2.81085  1.40294  3.08069  3.26218  3.74397  5.54379  4.34443    845 - -
          2.68618  4.42225  2.77519  2.73123  3.46354  2.40513  3.72494  3.29354  2.67741  2.69355  4.24690  2.90347  2.73739  3.18146  2.89801  2.37887  2.77519  2.98518  4.58477  3.61503
          0.02172  4.23615  4.95849  0.61958  0.77255  0.48576  0.95510
    670   2.66627  5.09482  2.45325  2.06829  4.40098  3.40726  3.63023  3.86508  2.15240  3.38286  4.14956  2.57073  3.82293  2.74449  2.88535  2.63951  2.54189  3.46537  5.54762  3.00743    846 - -
          2.68618  4.42225  2.77519  2.73123  3.46354  2.40513  3.72494  3.29354  2.67741  2.69355  4.24690  2.90347  2.73739  3.18146  2.89801  2.37887  2.77519  2.98518  4.58477  3.61503
          0.02172  4.23615  4.95849  0.61958  0.77255  0.48576  0.95510
    671   3.32048  4.64319  4.98104  4.42225  2.41242  4.56086  4.80436  2.25632  4.28969  0.94504  3.00578  4.60833  4.77383  4.36560  4.37627  3.90620  3.54560  1.88642  5.09643  3.90634    847 - -
          2.68618  4.42225  2.77519  2.73123  3.46354  2.40513  3.72494  3.29354  2.67741  2.69355  4.24690  2.90347  2.73739  3.18146  2.89801  2.37887  2.77519  2.98518  4.58477  3.61503
          0.02172  4.23615  4.95849  0.61958  0.77255  0.48576  0.95510
    672   3.32746  4.66565  4.82439  4.46655  3.64799  4.43952  5.14258  0.71442  4.30290  2.17507  3.54278  4.66408  4.84989  4.62318  4.46047  3.98420  3.62570  1.92641  5.60333  4.36378    848 - -
          2.68618  4.42225  2.77519  2.73123  3.46354  2.40513  3.72494  3.29354  2.67741  2.69355  4.24690  2.90347  2.73739  3.18146  2.89801  2.37887  2.77519  2.98518  4.58477  3.61503
          0.02172  4.23615  4.95849  0.61958  0.77255  0.48576  0.95510
    673   3.42837  5.56370  0.51091  2.64098  5.00079  3.53016  4.31269  4.68221  3.47435  4.22974  5.23108  3.21025  4.20920  3.56277  4.02876  3.35967  3.77960  4.28695  6.09218  4.83308    849 - -
          2.68618  4.42225  2.77519  2.73123  3.46354  2.40513  3.72494  3.29354  2.67741  2.69355  4.24690  2.90347  2.73739  3.18146  2.89801  2.37887  2.77519  2.98518  4.58477  3.61503
          0.02172  4.23615  4.95849  0.61958  0.77255  0.48576  0.95510
    674   2.79167  4.32615  3.94924  3.40779  1.86238  3.80830  3.86080  2.76879  3.31860  2.46646  3.43350  2.68922  4.17943  3.55595  3.56131  3.09218  3.02543  2.09532  4.43204  2.41483    850 - -
          2.68618  4.42225  2.77519  2.73123  3.46354  2.40513  3.72494  3.29354  2.67741  2.69355  4.24690  2.90347  2.73739  3.18146  2.89801  2.37887  2.77519  2.98518  4.58477  3.61503
          0.02172  4.23615  4.95849  0.61958  0.77255  0.48576  0.95510
    675   3.56798  4.83283  4.81312  4.42691  1.30626  4.46273  3.71047  3.15576  4.25997  1.90342  3.75650  4.22668  4.75695  4.23992  4.28419  3.80735  3.78603  3.10493  3.86758  1.40342    851 - -
          2.68618  4.42225  2.77519  2.73123  3.46354  2.40513  3.72494  3.29354  2.67741  2.69355  4.24690  2.90347  2.73739  3.18146  2.89801  2.37887  2.77519  2.98518  4.58477  3.61503
          0.02172  4.23615  4.95849  0.61958  0.77255  0.48576  0.95510
    676   3.02507  5.02754  3.47498  2.90181  4.20279  3.72424  3.81116  3.52442  1.11717  2.33835  4.09316  3.32412  4.12453  2.98504  2.48709  3.08455  3.23536  3.29778  5.41499  4.16223    852 - -
          2.68618  4.42225  2.77519  2.73123  3.46354  2.40513  3.72494  3.29354  2.67741  2.69355  4.24690  2.90347  2.73739  3.18146  2.89801  2.37887  2.77519  2.98518  4.58477  3.61503
          0.02172  4.23615  4.95849  0.61958  0.77255  0.48576  0.95510
    677   2.73099  5.24737  2.33801  1.96690  4.57556  3.38798  3.65731  4.06370  2.10562  3.54370  4.30173  2.42911  3.83895  2.38921  2.94448  2.37962  2.97113  3.63071  5.68047  4.25549    853 - -
          2.68618  4.42225  2.77519  2.73123  3.46354  2.40513  3.72494  3.29354  2.67741  2.69355  4.24690  2.90347  2.73739  3.18146  2.89801  2.37887  2.77519  2.98518  4.58477  3.61503
          0.02172  4.23615  4.95849  0.61958  0.77255  0.48576  0.95510
    678   2.53430  4.34916  3.55811  3.07494  2.55542  3.39073  4.01175  3.08448  3.04169  2.80681  3.71711  3.39368  3.93950  3.34721  3.38178  1.55050  2.27570  2.80602  5.11514  3.82148    854 - -
          2.68618  4.42225  2.77519  2.73123  3.46354  2.40513  3.72494  3.29354  2.67741  2.69355  4.24690  2.90347  2.73739  3.18146  2.89801  2.37887  2.77519  2.98518  4.58477  3.61503
          0.02172  4.23615  4.95849  0.61958  0.77255  0.48576  0.95510
    679   3.35799  4.63920  5.06763  4.57062  3.45756  4.71410  5.17099  0.92601  4.40227  1.62957  3.27789  4.78882  4.95316  4.62266  4.54662  4.11746  3.60843  1.86863  5.51772  4.33649    855 - -
          2.68618  4.42225  2.77519  2.73123  3.46354  2.40513  3.72494  3.29354  2.67741  2.69355  4.24690  2.90347  2.73739  3.18146  2.89801  2.37887  2.77519  2.98518  4.58477  3.61503
          0.02172  4.23615  4.95849  0.61958  0.77255  0.48576  0.95510
    680   2.18041  4.97451  2.76353  2.08518  4.39745  3.36170  3.75791  3.84306  2.58349  3.40758  4.20853  2.47191  3.86285  2.90298  3.06222  1.77610  2.97148  3.44960  5.60711  4.23602    856 - -
          2.68618  4.42225  2.77519  2.73123  3.46354  2.40513  3.72494  3.29354  2.67741  2.69355  4.24690  2.90347  2.73739  3.18146  2.89801  2.37887  2.77519  2.98518  4.58477  3.61503
          0.02172  4.23615  4.95849  0.61958  0.77255  0.48576  0.95510
    681   2.72048  4.81640  3.17131  2.64377  4.14334  3.50212  3.75189  3.47113  1.55318  3.12475  3.98257  3.11845  2.84456  2.91774  2.77955  2.78178  2.97000  2.46094  5.38661  4.09655    857 - -
          2.68618  4.42225  2.77519  2.73123  3.46354  2.40513  3.72494  3.29354  2.67741  2.69355  4.24690  2.90347  2.73739  3.18146  2.89801  2.37887  2.77519  2.98518  4.58477  3.61503
          0.02172  4.23615  4.95849  0.61958  0.77255  0.48576  0.95510
    682   3.08899  4.74260  3.80935  3.30951  2.57833  3.94241  1.63282  3.26462  3.13818  2.16822  3.83673  3.60336  4.30942  3.47932  3.42235  3.23229  3.31525  3.07843  4.19831  1.98151    858 - -
          2.68618  4.42225  2.77519  2.73123  3.46354  2.40513  3.72494  3.29354  2.67741  2.69355  4.24690  2.90347  2.73739  3.18146  2.89801  2.37887  2.77519  2.98518  4.58477  3.61503
          0.02172  4.23615  4.95849  0.61958  0.77255  0.48576  0.95510
    683   2.33415  5.01156  2.88621  1.98583  4.32401  3.42007  3.64922  3.76736  2.10998  3.31284  4.09616  2.92679  3.04694  2.77347  2.87198  2.65535  2.41092  3.38989  5.49846  4.12855    859 - -
          2.68618  4.42225  2.77519  2.73123  3.46354  2.40513  3.72494  3.29354  2.67741  2.69355  4.24690  2.90347  2.73739  3.18146  2.89801  2.37887  2.77519  2.98518  4.58477  3.61503
          0.02172  4.23615  4.95849  0.61958  0.77255  0.48576  0.95510
    684   2.79857  5.32291  2.00429  1.77141  4.64393  3.38195  3.70056  4.13551  2.51300  3.61608  4.38866  2.32513  3.86716  2.82192  2.37553  2.73439  3.04509  3.70459  5.75560  4.32036    860 - -
          2.68618  4.42225  2.77519  2.73123  3.46354  2.40513  3.72494  3.29354  2.67741  2.69355  4.24690  2.90347  2.73739  3.18146  2.89801  2.37887  2.77519  2.98518  4.58477  3.61503
          0.02172  4.23615  4.95849  0.61958  0.77255  0.48576  0.95510
    685   2.99902  4.64714  3.81781  3.27384  2.73981  3.88077  3.72407  3.17905  2.28699  2.77423  3.76097  3.57316  4.24687  3.40056  3.22447  3.17391  3.22101  2.97708  1.75446  2.10927    861 - -
          2.68618  4.42225  2.77519  2.73123  3.46354  2.40513  3.72494  3.29354  2.67741  2.69355  4.24690  2.90347  2.73739  3.18146  2.89801  2.37887  2.77519  2.98518  4.58477  3.61503
          0.02172  4.23615  4.95849  0.61958  0.77255  0.48576  0.95510
    686   2.28433  4.96903  3.06813  2.52210  4.33728  3.47280  3.67757  3.75704  1.86044  3.30310  4.10514  3.02355  3.88835  2.80968  2.32229  2.04272  2.95064  3.39263  5.47746  4.15738    862 - -
          2.68618  4.42225  2.77519  2.73123  3.46354  2.40513  3.72494  3.29354  2.67741  2.69355  4.24690  2.90347  2.73739  3.18146  2.89801  2.37887  2.77519  2.98518  4.58477  3.61503
          0.02172  4.23615  4.95849  0.61958  0.77255  0.48576  0.95510
    687   2.64096  3.23304  2.57036  2.13791  4.18812  3.43728  3.64412  3.62096  2.01141  3.19523  3.99191  2.94701  3.83604  2.77864  2.88865  2.65066  2.87300  3.27236  5.40845  3.21805    863 - -
          2.68618  4.42225  2.77519  2.73123  3.46354  2.40513  3.72494  3.29354  2.67741  2.69355  4.24690  2.90347  2.73739  3.18146  2.89801  2.37887  2.77519  2.98518  4.58477  3.61503
          0.02172  4.23615  4.95849  0.61958  0.77255  0.48576  0.95510
    688   3.90714  5.08006  4.89836  4.64090  0.76872  4.61521  3.61003  3.51745  4.46921  2.79678  4.10239  4.28665  4.91406  4.36967  4.44508  4.00319  4.12745  3.46812  3.72728  1.59827    864 - -
          2.68622  4.42229  2.77524  2.73127  3.46358  2.40517  3.72499  3.29358  2.67745  2.69329  4.24694  2.90309  2.73744  3.18151  2.89805  2.37891  2.77524  2.98523  4.58481  3.61507
          0.28412  1.42585  4.95849  0.20368  1.69133  0.48576  0.95510
    689   2.70920  5.12152  2.07137  2.06467  4.41750  2.78566  3.66808  3.87832  2.46943  3.40868  2.93638  2.53392  3.84350  2.79252  2.96849  2.67980  2.94974  3.48776  5.58656  4.18840    866 - -
          2.68618  4.42225  2.77519  2.73123  3.46354  2.40513  3.72494  3.29354  2.67741  2.69355  4.24690  2.90347  2.73739  3.18146  2.89801  2.37887  2.77519  2.98518  4.58477  3.61503
          0.02172  4.23615  4.95849  0.61958  0.77255  0.48576  0.95510
    690   2.83772  4.36930  4.07849  3.56483  1.59186  3.83826  4.00038  2.70071  3.45577  1.92138  3.39645  3.77835  4.24351  3.69321  3.67313  2.35280  3.09651  2.56085  4.54731  3.08148    867 - -
          2.68618  4.42225  2.77519  2.73123  3.46354  2.40513  3.72494  3.29354  2.67741  2.69355  4.24690  2.90347  2.73739  3.18146  2.89801  2.37887  2.77519  2.98518  4.58477  3.61503
          0.02172  4.23615  4.95849  0.61958  0.77255  0.48576  0.95510
    691   2.68329  4.95227  3.03798  2.47136  4.23177  2.73082  3.05234  2.87350  2.09321  3.21609  4.01724  2.98836  3.86571  2.44862  2.41418  2.69345  2.90768  3.30897  5.41288  4.07961    868 - -
          2.68618  4.42225  2.77519  2.73123  3.46354  2.40513  3.72494  3.29354  2.67741  2.69355  4.24690  2.90347  2.73739  3.18146  2.89801  2.37887  2.77519  2.98518  4.58477  3.61503
          0.02172  4.23615  4.95849  0.61958  0.77255  0.48576  0.95510
    692   2.91625  4.47085  3.94471  3.45345  1.54383  3.88387  3.90154  2.81173  3.36024  1.93759  3.49018  2.62301  4.26768  3.61903  3.60991  3.19214  3.15949  2.66787  4.44094  2.90883    869 - -
          2.68618  4.42225  2.77519  2.73123  3.46354  2.40513  3.72494  3.29354  2.67741  2.69355  4.24690  2.90347  2.73739  3.18146  2.89801  2.37887  2.77519  2.98518  4.58477  3.61503
          0.02172  4.23615  4.95849  0.61958  0.77255  0.48576  0.95510
    693   2.76123  4.91036  3.05931  2.66343  4.45444  3.42589  3.82810  3.88559  1.65249  3.45020  4.28398  3.12272  3.94624  2.98665  2.77773  1.51989  3.05962  3.49429  5.59937  4.30196    870 - -
          2.68618  4.42225  2.77519  2.73123  3.46354  2.40513  3.72494  3.29354  2.67741  2.69355  4.24690  2.90347  2.73739  3.18146  2.89801  2.37887  2.77519  2.98518  4.58477  3.61503
          0.02172  4.23615  4.95849  0.61958  0.77255  0.48576  0.95510
    694   2.34360  5.22026  1.80563  2.05171  4.53907  3.39241  3.68726  4.01141  2.48388  3.51774  4.29506  2.86743  3.85894  2.80994  2.38084  2.71179  3.00220  3.60077  5.67459  4.26160    871 - -
          2.68618  4.42225  2.77519  2.73123  3.46354  2.40513  3.72494  3.29354  2.67741  2.69355  4.24690  2.90347  2.73739  3.18146  2.89801  2.37887  2.77519  2.98518  4.58477  3.61503
          0.02172  4.23615  4.95849  0.61958  0.77255  0.48576  0.95510
    695   2.09426  4.38570  3.48370  2.99214  3.64790  3.45312  3.95512  3.01622  2.94200  2.75931  3.66665  3.35422  3.95583  3.27094  3.28742  2.77685  1.65785  2.75646  5.09561  2.74580    872 - -
          2.68618  4.42225  2.77519  2.73123  3.46354  2.40513  3.72494  3.29354  2.67741  2.69355  4.24690  2.90347  2.73739  3.18146  2.89801  2.37887  2.77519  2.98518  4.58477  3.61503
          0.02172  4.23615  4.95849  0.61958  0.77255  0.48576  0.95510
    696   2.78062  5.26590  1.90314  2.30323  4.58861  3.39244  3.69320  4.06928  2.17476  3.56202  4.33818  2.86196  3.86622  2.03647  2.97790  2.38702  3.02516  3.65042  5.70821  4.28939    873 - -
          2.68618  4.42225  2.77519  2.73123  3.46354  2.40513  3.72494  3.29354  2.67741  2.69355  4.24690  2.90347  2.73739  3.18146  2.89801  2.37887  2.77519  2.98518  4.58477  3.61503
          0.02172  4.23615  4.95849  0.61958  0.77255  0.48576  0.95510
    697   2.66231  4.81408  3.04550  2.15475  4.06497  3.47240  3.69091  2.76624  2.45984  3.08063  3.90874  3.02564  3.87665  2.85163  2.49820  1.95956  2.89709  3.15009  5.33136  4.01315    874 - -
          2.68618  4.42225  2.77519  2.73123  3.46354  2.40513  3.72494  3.29354  2.67741  2.69355  4.24690  2.90347  2.73739  3.18146  2.89801  2.37887  2.77519  2.98518  4.58477  3.61503
          0.02172  4.23615  4.95849  0.61958  0.77255  0.48576  0.95510
    698   3.97866  5.13259  4.89512  4.65243  1.55903  4.63984  3.57719  3.63609  4.48215  2.91117  4.21564  4.27856  4.93785  4.37341  4.45861  4.02867  4.19662  3.57146  3.69104  0.74982    875 - -
          2.68618  4.42225  2.77519  2.73123  3.46354  2.40513  3.72494  3.29354  2.67741  2.69355  4.24690  2.90347  2.73739  3.18146  2.89801  2.37887  2.77519  2.98518  4.58477  3.61503
          0.02172  4.23615  4.95849  0.61958  0.77255  0.48576  0.95510
    699   2.70884  5.10734  2.76263  2.13072  4.42561  3.40486  3.66983  3.88392  2.44648  3.41089  4.19157  2.10225  3.84805  2.42792  2.92665  2.31959  2.44687  3.49103  5.58323  4.19386    876 - -
          2.68618  4.42225  2.77519  2.73123  3.46354  2.40513  3.72494  3.29354  2.67741  2.69355  4.24690  2.90347  2.73739  3.18146  2.89801  2.37887  2.77519  2.98518  4.58477  3.61503
          0.02172  4.23615  4.95849  0.61958  0.77255  0.48576  0.95510
    700   3.01758  5.59514  1.23122  1.80752  4.90482  3.33690  3.85926  4.42495  2.85669  3.91337  4.74573  2.79939  3.94493  3.01752  3.45098  2.29923  3.30317  3.98567  6.07191  4.56528    877 - -
          2.68618  4.42225  2.77519  2.73123  3.46354  2.40513  3.72494  3.29354  2.67741  2.69355  4.24690  2.90347  2.73739  3.18146  2.89801  2.37887  2.77519  2.98518  4.58477  3.61503
          0.02172  4.23615  4.95849  0.61958  0.77255  0.48576  0.95510
    701   3.30088  4.56305  5.14355  4.61446  3.50908  4.72346  5.20168  1.19145  4.50436  1.49719  3.29013  4.81014  4.94339  4.66807  4.63435  4.10102  3.54387  1.50961  5.54761  4.41622    878 - -
          2.68618  4.42225  2.77519  2.73123  3.46354  2.40513  3.72494  3.29354  2.67741  2.69355  4.24690  2.90347  2.73739  3.18146  2.89801  2.37887  2.77519  2.98518  4.58477  3.61503
          0.02172  4.23615  4.95849  0.61958  0.77255  0.48576  0.95510
    702   2.74669  5.14519  2.25428  2.33572  4.52160  2.53050  3.73222  3.99348  2.56546  3.51890  4.30634  2.88504  3.86378  2.33091  3.07047  1.82756  3.01182  3.58097  5.69089  4.28325    879 - -
          2.68618  4.42225  2.77519  2.73123  3.46354  2.40513  3.72494  3.29354  2.67741  2.69355  4.24690  2.90347  2.73739  3.18146  2.89801  2.37887  2.77519  2.98518  4.58477  3.61503
          0.02172  4.23615  4.95849  0.61958  0.77255  0.48576  0.95510
    703   2.27281  5.31802  2.17134  1.47261  4.65438  2.65899  3.76459  4.13805  2.64873  3.64912  4.44540  2.84249  3.88992  2.90302  3.18515  2.78020  3.10699  3.71869  5.81581  4.37389    880 - -
          2.68618  4.42225  2.77519  2.73123  3.46354  2.40513  3.72494  3.29354  2.67741  2.69355  4.24690  2.90347  2.73739  3.18146  2.89801  2.37887  2.77519  2.98518  4.58477  3.61503
          0.02172  4.23615  4.95849  0.61958  0.77255  0.48576  0.95510
    704   3.23039  4.62613  4.69453  4.24466  1.15128  4.27557  4.29859  2.45990  4.11003  2.01843  3.34981  4.31103  4.64184  4.24210  4.22603  3.65884  3.50089  1.91146  4.58561  3.04470    881 - -
          2.68618  4.42225  2.77519  2.73123  3.46354  2.40513  3.72494  3.29354  2.67741  2.69355  4.24690  2.90347  2.73739  3.18146  2.89801  2.37887  2.77519  2.98518  4.58477  3.61503
          0.02172  4.23615  4.95849  0.61958  0.77255  0.48576  0.95510
    705   3.29921  4.63448  4.65236  4.19476  1.81508  4.28700  3.80688  2.16012  4.04177  2.40064  3.58896  4.13247  4.60302  4.10555  4.11739  3.61537  3.52434  2.81127  4.02662  1.25304    882 - -
          2.68618  4.42225  2.77519  2.73123  3.46354  2.40513  3.72494  3.29354  2.67741  2.69355  4.24690  2.90347  2.73739  3.18146  2.89801  2.37887  2.77519  2.98518  4.58477  3.61503
          0.02172  4.23615  4.95849  0.61958  0.77255  0.48576  0.95510
    706   2.74139  5.08454  2.31505  2.41793  4.45724  3.41639  3.70752  3.91434  2.43700  3.44261  4.23625  2.94732  3.87925  2.83877  1.71318  2.21769  2.99415  3.52033  5.60085  4.23230    883 - -
          2.68618  4.42225  2.77519  2.73123  3.46354  2.40513  3.72494  3.29354  2.67741  2.69355  4.24690  2.90347  2.73739  3.18146  2.89801  2.37887  2.77519  2.98518  4.58477  3.61503
          0.02172  4.23615  4.95849  0.61958  0.77255  0.48576  0.95510
    707   3.10650  5.70845  1.75471  1.01796  4.99827  3.34680  3.90805  4.53353  2.94298  4.01945  4.87791  2.80779  3.97906  3.07603  3.55135  2.97820  3.39882  4.09445  6.15873  4.64204    884 - -
          2.68618  4.42225  2.77519  2.73123  3.46354  2.40513  3.72494  3.29354  2.67741  2.69355  4.24690  2.90347  2.73739  3.18146  2.89801  2.37887  2.77519  2.98518  4.58477  3.61503
          0.02172  4.23615  4.95849  0.61958  0.77255  0.48576  0.95510
    708   3.23322  4.51868  5.04922  4.57162  3.75430  4.63502  5.28784  1.49583  4.46491  2.24336  3.54515  4.76194  4.94465  4.73372  4.65269  4.04368  3.50470  0.84682  5.75733  4.53965    885 - -
          2.68618  4.42225  2.77519  2.73123  3.46354  2.40513  3.72494  3.29354  2.67741  2.69355  4.24690  2.90347  2.73739  3.18146  2.89801  2.37887  2.77519  2.98518  4.58477  3.61503
          0.02172  4.23615  4.95849  0.61958  0.77255  0.48576  0.95510
    709   2.74495  3.09217  2.19753  1.52128  4.38840  3.39709  3.73119  3.81676  2.56570  3.39587  4.20338  2.91458  3.87532  2.87353  3.05991  2.73009  2.99989  3.44833  5.59903  4.21400    886 - -
          2.68618  4.42225  2.77519  2.73123  3.46354  2.40513  3.72494  3.29354  2.67741  2.69355  4.24690  2.90347  2.73739  3.18146  2.89801  2.37887  2.77519  2.98518  4.58477  3.61503
          0.02172  4.23615  4.95849  0.61958  0.77255  0.48576  0.95510
    710   2.65288  4.93995  2.98989  2.43575  4.21312  3.45257  3.01164  3.64312  2.10515  3.20855  3.13114  2.57610  3.84414  2.49295  2.82302  2.66130  2.42359  3.29256  5.41243  4.06461    887 - -
          2.68618  4.42225  2.77519  2.73123  3.46354  2.40513  3.72494  3.29354  2.67741  2.69355  4.24690  2.90347  2.73739  3.18146  2.89801  2.37887  2.77519  2.98518  4.58477  3.61503
          0.02172  4.23615  4.95849  0.61958  0.77255  0.48576  0.95510
    711   3.05628  5.21781  3.30692  2.77790  4.58425  3.67394  3.74407  4.02619  2.12878  3.48391  4.35525  3.22198  4.08564  1.29759  1.88716  3.05234  3.25747  3.69630  5.55483  4.31797    888 - -
          2.68618  4.42225  2.77519  2.73123  3.46354  2.40513  3.72494  3.29354  2.67741  2.69355  4.24690  2.90347  2.73739  3.18146  2.89801  2.37887  2.77519  2.98518  4.58477  3.61503
          0.02172  4.23615  4.95849  0.61958  0.77255  0.48576  0.95510
    712   2.72680  4.73565  3.16785  2.70799  4.03408  1.79846  3.81270  3.40600  2.10789  2.35971  3.93670  3.16657  3.95602  3.01147  2.88315  2.81650  2.99090  3.11591  5.33524  4.05241    889 - -
          2.68618  4.42225  2.77519  2.73123  3.46354  2.40513  3.72494  3.29354  2.67741  2.69355  4.24690  2.90347  2.73739  3.18146  2.89801  2.37887  2.77519  2.98518  4.58477  3.61503
          0.02172  4.23615  4.95849  0.61958  0.77255  0.48576  0.95510
    713   2.62768  2.77202  3.93528  3.40154  3.23096  3.60363  4.02075  2.73158  3.27671  2.49563  3.44099  3.62727  4.07013  3.55490  3.51328  2.93211  2.33256  2.51789  4.76430  1.77910    890 - -
          2.68618  4.42225  2.77519  2.73123  3.46354  2.40513  3.72494  3.29354  2.67741  2.69355  4.24690  2.90347  2.73739  3.18146  2.89801  2.37887  2.77519  2.98518  4.58477  3.61503
          0.02172  4.23615  4.95849  0.61958  0.77255  0.48576  0.95510
    714   2.65184  4.75332  3.11896  2.55736  3.01201  3.49049  3.69228  3.38436  2.00466  3.00906  3.84335  3.05522  3.88250  2.86389  2.48913  2.43754  2.40573  3.08483  5.26955  3.96409    891 - -
          2.68618  4.42225  2.77519  2.73123  3.46354  2.40513  3.72494  3.29354  2.67741  2.69355  4.24690  2.90347  2.73739  3.18146  2.89801  2.37887  2.77519  2.98518  4.58477  3.61503
          0.02172  4.23615  4.95849  0.61958  0.77255  0.48576  0.95510
    715   3.33943  4.62922  5.08556  4.52571  3.28658  4.67083  5.03355  1.18896  4.38710  1.45841  2.24214  4.73477  4.86404  4.49534  4.48509  4.02753  3.56735  2.08133  5.33825  4.25897    892 - -
          2.68618  4.42225  2.77519  2.73123  3.46354  2.40513  3.72494  3.29354  2.67741  2.69355  4.24690  2.90347  2.73739  3.18146  2.89801  2.37887  2.77519  2.98518  4.58477  3.61503
          0.02172  4.23615  4.95849  0.61958  0.77255  0.48576  0.95510
    716   2.67254  5.07352  2.43511  2.03739  4.36880  3.40703  3.64348  3.82739  2.42529  3.35920  4.13459  2.52771  3.82939  2.76374  2.91711  2.38712  2.52101  3.43903  5.53670  3.06334    893 - -
          2.68618  4.42225  2.77519  2.73123  3.46354  2.40513  3.72494  3.29354  2.67741  2.69355  4.24690  2.90347  2.73739  3.18146  2.89801  2.37887  2.77519  2.98518  4.58477  3.61503
          0.02172  4.23615  4.95849  0.61958  0.77255  0.48576  0.95510
    717   3.85407  5.03143  4.95439  4.67470  0.97977  4.59001  3.64149  3.46111  4.47099  2.73266  4.02910  4.30911  4.89144  4.37956  4.43380  3.98901  4.07468  3.41855  1.74866  2.03387    894 - -
          2.68618  4.42225  2.77519  2.73123  3.46354  2.40513  3.72494  3.29354  2.67741  2.69355  4.24690  2.90347  2.73739  3.18146  2.89801  2.37887  2.77519  2.98518  4.58477  3.61503
          0.02172  4.23615  4.95849  0.61958  0.77255  0.48576  0.95510
    718   2.62086  3.48226  3.20987  2.35050  3.76199  3.51197  3.74186  2.56788  2.34103  2.81120  3.67069  3.12888  2.99816  2.96147  3.03737  2.73704  2.48224  2.87115  5.12818  3.84870    895 - -
          2.68618  4.42225  2.77519  2.73123  3.46354  2.40513  3.72494  3.29354  2.67741  2.69355  4.24690  2.90347  2.73739  3.18146  2.89801  2.37887  2.77519  2.98518  4.58477  3.61503
          0.02172  4.23615  4.95849  0.61958  0.77255  0.48576  0.95510
    719   2.63934  4.78533  2.66264  2.49287  3.99537  3.46074  3.68538  2.77209  2.51091  3.03940  3.86694  2.32570  2.91303  2.85277  2.96811  2.68705  2.87352  3.10930  5.29235  3.10010    896 - -
          2.68618  4.42225  2.77519  2.73123  3.46354  2.40513  3.72494  3.29354  2.67741  2.69355  4.24690  2.90347  2.73739  3.18146  2.89801  2.37887  2.77519  2.98518  4.58477  3.61503
          0.02172  4.23615  4.95849  0.61958  0.77255  0.48576  0.95510
    720   2.83108  4.29717  4.32978  3.80106  3.53760  3.95978  4.46768  1.44788  3.69167  2.37712  3.45869  4.01620  4.37508  3.95630  3.90759  2.49668  3.10538  1.48430  5.18587  3.97597    897 - -
          2.68618  4.42225  2.77519  2.73123  3.46354  2.40513  3.72494  3.29354  2.67741  2.69355  4.24690  2.90347  2.73739  3.18146  2.89801  2.37887  2.77519  2.98518  4.58477  3.61503
          0.02172  4.23615  4.95849  0.61958  0.77255  0.48576  0.95510
    721   2.80407  5.15868  2.13247  2.34688  4.62554  3.32477  3.83578  4.11771  2.74435  3.65527  4.46519  2.25692  3.89686  2.99039  3.26692  1.44484  3.10744  3.68420  5.82582  4.40241    898 - -
          2.68618  4.42225  2.77519  2.73123  3.46354  2.40513  3.72494  3.29354  2.67741  2.69355  4.24690  2.90347  2.73739  3.18146  2.89801  2.37887  2.77519  2.98518  4.58477  3.61503
          0.02172  4.23615  4.95849  0.61958  0.77255  0.48576  0.95510
    722   2.63718  4.44853  3.34313  2.15498  2.74431  3.55967  3.83251  2.92475  2.79947  2.66211  3.56129  3.25617  3.96112  3.11814  3.18285  2.45644  2.87798  2.09361  5.02589  3.75882    899 - -
          2.68618  4.42225  2.77519  2.73123  3.46354  2.40513  3.72494  3.29354  2.67741  2.69355  4.24690  2.90347  2.73739  3.18146  2.89801  2.37887  2.77519  2.98518  4.58477  3.61503
          0.02172  4.23615  4.95849  0.61958  0.77255  0.48576  0.95510
    723   2.25537  5.02246  2.67213  1.36240  4.49965  3.34393  3.81976  3.93060  2.67151  3.51089  4.32683  2.94688  3.89009  2.97439  3.15003  2.27408  3.04471  3.52761  5.71096  4.33056    900 - -
          2.68618  4.42225  2.77519  2.73123  3.46354  2.40513  3.72494  3.29354  2.67741  2.69355  4.24690  2.90347  2.73739  3.18146  2.89801  2.37887  2.77519  2.98518  4.58477  3.61503
          0.02172  4.23615  4.95849  0.61958  0.77255  0.48576  0.95510
    724   2.67532  4.69530  2.64387  2.61749  3.72789  3.52400  3.71529  3.27812  2.56824  2.44840  3.77955  3.10467  3.91736  2.93731  2.44412  2.75887  2.90624  3.00423  5.10882  2.32085    901 - -
          2.68618  4.42225  2.77519  2.73123  3.46354  2.40513  3.72494  3.29354  2.67741  2.69355  4.24690  2.90347  2.73739  3.18146  2.89801  2.37887  2.77519  2.98518  4.58477  3.61503
          0.02172  4.23615  4.95849  0.61958  0.77255  0.48576  0.95510
    725   2.93711  4.55637  3.59887  2.42552  3.69476  3.86749  4.25755  1.19131  3.20506  2.49023  3.61458  3.64886  4.29850  3.58107  3.51249  3.24909  3.19528  2.23132  5.31173  4.06216    902 - -
          2.68618  4.42225  2.77519  2.73123  3.46354  2.40513  3.72494  3.29354  2.67741  2.69355  4.24690  2.90347  2.73739  3.18146  2.89801  2.37887  2.77519  2.98518  4.58477  3.61503
          0.02172  4.23615  4.95849  0.61958  0.77255  0.48576  0.95510
    726   2.91140  5.44027  1.80230  2.26008  4.75366  3.36875  3.77889  4.25575  2.13670  3.74222  4.54473  1.67941  3.91325  2.91882  3.17613  2.82921  3.17365  3.82810  5.88645  4.43055    903 - -
          2.68618  4.42225  2.77519  2.73123  3.46354  2.40513  3.72494  3.29354  2.67741  2.69355  4.24690  2.90347  2.73739  3.18146  2.89801  2.37887  2.77519  2.98518  4.58477  3.61503
          0.02172  4.23615  4.95849  0.61958  0.77255  0.48576  0.95510
    727   2.75554  5.25851  2.17649  1.97954  4.58153  2.76515  3.67997  4.06709  1.95898  3.55644  4.32400  2.85038  3.85103  2.79805  2.99278  2.32398  2.99981  3.64100  5.70214  4.27562    904 - -
          2.68618  4.42225  2.77519  2.73123  3.46354  2.40513  3.72494  3.29354  2.67741  2.69355  4.24690  2.90347  2.73739  3.18146  2.89801  2.37887  2.77519  2.98518  4.58477  3.61503
          0.02172  4.23615  4.95849  0.61958  0.77255  0.48576  0.95510
    728   3.29718  4.63843  4.90663  4.33850  3.20515  4.53917  4.86914  2.22621  4.19424  1.23841  1.61795  4.57188  4.75756  4.31867  4.31371  3.88024  3.52381  1.92429  5.22840  4.15389    905 - -
          2.68618  4.42225  2.77519  2.73123  3.46354  2.40513  3.72494  3.29354  2.67741  2.69355  4.24690  2.90347  2.73739  3.18146  2.89801  2.37887  2.77519  2.98518  4.58477  3.61503
          0.02172  4.23615  4.95849  0.61958  0.77255  0.48576  0.95510
    729   2.66048  4.60402  2.43771  2.72460  3.97797  2.54555  3.94298  3.18364  2.89415  3.01128  3.90577  3.18049  3.94715  3.18045  3.31731  2.78893  2.96823  1.55413  5.37148  4.08232    906 - -
          2.68618  4.42225  2.77519  2.73123  3.46354  2.40513  3.72494  3.29354  2.67741  2.69355  4.24690  2.90347  2.73739  3.18146  2.89801  2.37887  2.77519  2.98518  4.58477  3.61503
          0.02172  4.23615  4.95849  0.61958  0.77255  0.48576  0.95510
    730   3.05015  5.69267  1.50135  1.61748  4.97732  3.33595  3.85991  4.51537  2.86810  3.98001  4.81187  1.88436  3.94935  3.01649  3.47618  2.92377  3.33312  4.06316  6.12696  4.59900    907 - -
          2.68622  4.42229  2.77524  2.73128  3.46358  2.40517  3.72499  3.29358  2.67678  2.69359  4.24694  2.90351  2.73744  3.18151  2.89805  2.37891  2.77524  2.98523  4.58481  3.61507
          0.15176  2.01153  4.95849  0.66412  0.72304  0.48576  0.95510
    731   2.88675  5.31070  2.77324  1.57132  4.66708  3.48141  3.69976  4.11338  1.77404  3.58125  4.38047  2.95207  3.93664  2.35385  2.70229  2.83442  3.11287  3.71526  5.69164  4.33712    910 - -
          2.68618  4.42225  2.77519  2.73123  3.46354  2.40513  3.72494  3.29354  2.67741  2.69355  4.24690  2.90347  2.73739  3.18146  2.89801  2.37887  2.77519  2.98518  4.58477  3.61503
          0.02172  4.23615  4.95849  0.61958  0.77255  0.48576  0.95510
    732   2.95913  5.14129  1.89139  2.53936  4.83470  1.01667  4.12265  4.37477  3.17017  3.94420  4.81359  3.06641  4.01484  3.33038  3.69405  2.96249  3.33657  3.90114  6.01767  4.67791    911 - -
          2.68618  4.42225  2.77519  2.73123  3.46354  2.40513  3.72494  3.29354  2.67741  2.69355  4.24690  2.90347  2.73739  3.18146  2.89801  2.37887  2.77519  2.98518  4.58477  3.61503
          0.02172  4.23615  4.95849  0.61958  0.77255  0.48576  0.95510
    733   2.76228  5.03155  2.53574  2.47293  4.29820  3.48093  3.69577  3.70627  1.51213  2.53953  4.11168  2.99431  3.90632  2.83687  2.79730  2.76347  2.99412  3.37074  5.48737  4.14370    912 - -
          2.68620  4.42227  2.77521  2.73125  3.46356  2.40515  3.72496  3.29356  2.67743  2.69357  4.24692  2.90349  2.73710  3.18148  2.89803  2.37889  2.77521  2.98520  4.58479  3.61505
          0.13697  2.11210  4.95849  0.31473  1.30929  0.48576  0.95510
    734   3.50680  4.79783  5.13068  4.60234  3.21193  4.79175  5.12445  1.81092  4.42054  0.75892  3.00964  4.84896  4.95673  4.53708  4.51804  4.18254  3.73653  2.26499  5.35101  4.26019    914 - -
          2.68618  4.42225  2.77519  2.73123  3.46354  2.40513  3.72494  3.29354  2.67741  2.69355  4.24690  2.90347  2.73739  3.18146  2.89801  2.37887  2.77519  2.98518  4.58477  3.61503
          0.02172  4.23615  4.95849  0.61958  0.77255  0.48576  0.95510
    735   3.11610  2.68920  4.55245  4.07073  1.61363  4.11599  3.78305  2.91391  3.91297  2.51810  3.58596  4.02532  4.46792  4.00545  3.99370  3.44162  3.35124  2.76192  4.04349  1.48900    915 - -
          2.68618  4.42225  2.77519  2.73123  3.46354  2.40513  3.72494  3.29354  2.67741  2.69355  4.24690  2.90347  2.73739  3.18146  2.89801  2.37887  2.77519  2.98518  4.58477  3.61503
          0.02172  4.23615  4.95849  0.61958  0.77255  0.48576  0.95510
    736   3.59153  4.95468  4.77351  4.43021  3.31802  4.44051  4.97438  2.55561  4.19576  0.52887  3.25378  4.67156  4.82284  4.47417  4.30594  4.07854  3.87428  2.68452  5.31257  4.11489    916 - -
          2.68618  4.42225  2.77519  2.73123  3.46354  2.40513  3.72494  3.29354  2.67741  2.69355  4.24690  2.90347  2.73739  3.18146  2.89801  2.37887  2.77519  2.98518  4.58477  3.61503
          0.02172  4.23615  4.95849  0.61958  0.77255  0.48576  0.95510
    737   3.21688  4.61121  4.69468  4.23877  1.18740  4.27289  4.31539  2.43618  4.10469  2.01558  3.34219  4.31110  4.63693  4.23956  4.22200  3.65355  3.48593  1.85239  4.61025  3.07958    917 - -
          2.68618  4.42225  2.77519  2.73123  3.46354  2.40513  3.72494  3.29354  2.67741  2.69355  4.24690  2.90347  2.73739  3.18146  2.89801  2.37887  2.77519  2.98518  4.58477  3.61503
          0.02172  4.23615  4.95849  0.61958  0.77255  0.48576  0.95510
    738   3.05628  5.21781  3.30692  2.77790  4.58425  3.67394  3.74407  4.02619  2.12878  3.48391  4.35525  3.22198  4.08564  1.29759  1.88716  3.05234  3.25747  3.69630  5.55483  4.31797    918 - -
          2.68625  4.42232  2.77526  2.73130  3.46287  2.40519  3.72501  3.29361  2.67747  2.69362  4.24536  2.90353  2.73746  3.18153  2.89807  2.37869  2.77526  2.98525  4.58484  3.61510
          0.15176  2.01153  4.95849  0.93190  0.50055  0.48576  0.95510
    739   3.37054  4.64836  5.09196  4.58534  3.42508  4.73062  5.16981  0.98283  4.42228  1.50545  3.23670  4.80376  4.95458  4.61920  4.55711  4.12811  3.61667  1.90124  5.49560  4.33456    922 - -
          2.68618  4.42225  2.77519  2.73123  3.46354  2.40513  3.72494  3.29354  2.67741  2.69355  4.24690  2.90347  2.73739  3.18146  2.89801  2.37887  2.77519  2.98518  4.58477  3.61503
          0.02172  4.23615  4.95849  0.61958  0.77255  0.48576  0.95510
    740   2.96204  4.67798  3.66917  3.33684  2.74959  3.71635  3.82327  3.39021  3.28266  2.97398  4.00018  3.59597  4.23675  3.59928  3.55362  2.24703  3.28125  3.15289  4.36367  1.10697    923 - -
          2.68618  4.42225  2.77519  2.73123  3.46354  2.40513  3.72494  3.29354  2.67741  2.69355  4.24690  2.90347  2.73739  3.18146  2.89801  2.37887  2.77519  2.98518  4.58477  3.61503
          0.02172  4.23615  4.95849  0.61958  0.77255  0.48576  0.95510
    741   2.68697  4.79657  2.79537  2.65253  4.51799  3.25007  4.04988  4.09023  2.95266  3.69479  4.54048  1.11751  3.91905  3.25935  3.36707  2.18125  3.08906  3.60373  5.80106  4.42469    924 - -
          2.68618  4.42225  2.77519  2.73123  3.46354  2.40513  3.72494  3.29354  2.67741  2.69355  4.24690  2.90347  2.73739  3.18146  2.89801  2.37887  2.77519  2.98518  4.58477  3.61503
          0.02172  4.23615  4.95849  0.61958  0.77255  0.48576  0.95510
    742   3.24911  5.35368  3.69480  2.97512  4.86433  3.83082  3.72266  4.19118  0.97941  3.58967  4.46603  3.35536  4.18649  2.85299  1.71274  3.23324  3.39707  3.87102  5.59061  4.45528    925 - -
          2.68618  4.42225  2.77519  2.73123  3.46354  2.40513  3.72494  3.29354  2.67741  2.69355  4.24690  2.90347  2.73739  3.18146  2.89801  2.37887  2.77519  2.98518  4.58477  3.61503
          0.02172  4.23615  4.95849  0.61958  0.77255  0.48576  0.95510
    743   3.02654  5.38057  1.00202  2.37282  4.83814  3.36448  3.98807  4.37246  3.00506  3.90932  4.77592  2.93717  2.37381  3.17053  3.56488  2.96763  3.34949  3.93946  6.01997  4.60108    926 - -
          2.68618  4.42225  2.77519  2.73123  3.46354  2.40513  3.72494  3.29354  2.67741  2.69355  4.24690  2.90347  2.73739  3.18146  2.89801  2.37887  2.77519  2.98518  4.58477  3.61503
          0.02172  4.23615  4.95849  0.61958  0.77255  0.48576  0.95510
    744   2.92218  4.46967  4.03516  3.47579  1.61442  3.92267  3.98791  2.73356  3.24193  1.86110  3.36096  3.75168  4.27726  3.58664  2.49149  3.22033  3.15315  2.63783  4.60630  3.15828    927 - -
          2.68618  4.42225  2.77519  2.73123  3.46354  2.40513  3.72494  3.29354  2.67741  2.69355  4.24690  2.90347  2.73739  3.18146  2.89801  2.37887  2.77519  2.98518  4.58477  3.61503
          0.02172  4.23615  4.95849  0.61958  0.77255  0.48576  0.95510
    745   2.17001  4.71457  3.09099  2.66972  4.31512  3.33371  3.86015  3.72215  2.08086  3.33395  4.15552  3.11579  3.87750  3.02928  3.00369  1.50793  2.93429  3.32430  5.55031  4.24849    928 - -
          2.68594  4.42231  2.77526  2.73129  3.46294  2.40519  3.72500  3.29360  2.67717  2.69361  4.24696  2.90353  2.73746  3.18152  2.89807  2.37893  2.77526  2.98524  4.58483  3.61509
          0.13697  2.11210  4.95849  0.91942  0.50874  0.48576  0.95510
    746   2.28081  4.86963  2.89209  1.94526  4.27189  3.37868  3.74637  3.68728  2.55714  3.28417  4.09369  2.98632  2.37630  2.89630  3.01933  2.67733  2.39317  3.31906  5.50831  4.16099    932 - -
          2.68618  4.42225  2.77519  2.73123  3.46354  2.40513  3.72494  3.29354  2.67741  2.69355  4.24690  2.90347  2.73739  3.18146  2.89801  2.37887  2.77519  2.98518  4.58477  3.61503
          0.02172  4.23615  4.95849  0.61958  0.77255  0.48576  0.95510
    747   3.37814  4.80921  4.27996  3.86488  1.32479  4.21650  3.63291  3.35257  3.77665  2.84564  3.95116  2.58009  4.56560  3.90997  3.95843  3.53999  3.60711  3.19166  3.88570  1.43729    933 - -
          2.68618  4.42225  2.77519  2.73123  3.46354  2.40513  3.72494  3.29354  2.67741  2.69355  4.24690  2.90347  2.73739  3.18146  2.89801  2.37887  2.77519  2.98518  4.58477  3.61503
          0.02172  4.23615  4.95849  0.61958  0.77255  0.48576  0.95510
    748   2.77450  4.97023  2.69090  1.94546  4.51524  3.33153  3.91429  3.96881  2.77909  3.56556  4.40823  3.00916  3.92615  3.09236  3.22525  1.24193  3.10637  3.55958  5.75195  4.38651    934 - -
          2.68600  4.42237  2.77532  2.73135  3.46366  2.40525  3.72507  3.29366  2.67693  2.69337  4.24702  2.90321  2.73752  3.18158  2.89776  2.37899  2.77532  2.98530  4.58489  3.61515
          0.13697  2.11210  4.95849  1.43860  0.27084  0.48576  0.95510
    749   2.99469  5.18813  3.41341  2.76061  4.61998  3.68071  3.68674  3.97949  1.45312  3.45096  4.28837  3.20169  4.05216  2.81468  1.62488  2.99116  2.50860  3.63935  5.53494  4.31754    941 - -
          2.68618  4.42225  2.77519  2.73123  3.46354  2.40513  3.72494  3.29354  2.67741  2.69355  4.24690  2.90347  2.73739  3.18146  2.89801  2.37887  2.77519  2.98518  4.58477  3.61503
          0.02172  4.23615  4.95849  0.61958  0.77255  0.48576  0.95510
    750   2.42007  4.35609  3.53659  3.33466  4.54812  1.01136  4.44760  3.93086  3.44050  3.65659  4.50660  3.48615  3.87284  3.73367  3.73113  2.59915  1.97268  3.37624  5.87305  4.68097    942 - -
          2.68618  4.42225  2.77519  2.73123  3.46354  2.40513  3.72494  3.29354  2.67741  2.69355  4.24690  2.90347  2.73739  3.18146  2.89801  2.37887  2.77519  2.98518  4.58477  3.61503
          0.15176  4.23615  2.06875  0.61958  0.77255  0.48576  0.95510
    751   2.25124  4.90566  3.10897  2.54449  4.25549  3.47377  3.64795  3.64990  1.77334  3.21423  4.03420  3.03119  3.88036  2.78901  2.23536  2.73395  2.53222  3.30997  5.39983  4.10593    943 - -
          2.68618  4.42225  2.77519  2.73123  3.46354  2.40513  3.72494  3.29354  2.67741  2.69355  4.24690  2.90347  2.73739  3.18146  2.89801  2.37887  2.77519  2.98518  4.58477  3.61503
          0.02470  4.10908  4.83143  0.61958  0.77255  0.63137  0.75899
    752   2.84711  5.09753  2.58141  1.57248  4.50907  3.34432  3.83581  3.95927  2.68714  3.53263  4.39154  2.93632  1.80706  3.00793  3.13873  2.83342  3.14040  3.58417  5.70244  4.34759    944 - -
          2.68618  4.42225  2.77519  2.73123  3.46354  2.40513  3.72494  3.29354  2.67741  2.69355  4.24690  2.90347  2.73739  3.18146  2.89801  2.37887  2.77519  2.98518  4.58477  3.61503
          0.02470  4.10908  4.83143  0.61958  0.77255  0.63137  0.75899
    753   2.93901  4.93186  2.86878  2.78163  4.33475  3.35848  4.13988  4.10360  3.06769  3.72501  4.68390  0.79850  4.02483  3.41857  3.42571  3.00059  3.33205  3.70131  5.61355  4.27038    945 - -
          2.68618  4.42225  2.77519  2.73123  3.46354  2.40513  3.72494  3.29354  2.67741  2.69355  4.24690  2.90347  2.73739  3.18146  2.89801  2.37887  2.77519  2.98518  4.58477  3.61503
          0.02470  4.10908  4.83143  0.61958  0.77255  0.63137  0.75899
    754   3.37362  4.72609  4.84403  4.29389  3.08642  4.56911  4.85486  2.26010  4.09902  0.91717  1.93533  4.56899  4.76286  4.25762  4.22893  3.92984  3.59797  2.41251  5.17802  4.09347    946 - -
          2.68618  4.42225  2.77519  2.73123  3.46354  2.40513  3.72494  3.29354  2.67741  2.69355  4.24690  2.90347  2.73739  3.18146  2.89801  2.37887  2.77519  2.98518  4.58477  3.61503
          0.02470  4.10908  4.83143  0.61958  0.77255  0.63137  0.75899
    755   3.28933  5.05306  3.39023  3.18023  3.47758  3.67077  0.72811  4.02934  3.01808  3.49038  4.55699  3.57739  4.23941  3.55139  3.26626  3.35979  3.60344  3.76020  4.93785  3.42309    947 - -
          2.68618  4.42225  2.77519  2.73123  3.46354  2.40513  3.72494  3.29354  2.67741  2.69355  4.24690  2.90347  2.73739  3.18146  2.89801  2.37887  2.77519  2.98518  4.58477  3.61503
          0.02470  4.10908  4.83143  0.61958  0.77255  0.63137  0.75899
    756   2.55843  4.40173  3.65838  3.42985  4.19785  3.23111  4.42651  3.35484  3.37754  3.20971  4.25017  3.59511  3.95598  3.76179  3.62018  2.76304  0.82576  3.02340  5.61413  4.41656    948 - -
          2.68618  4.42225  2.77519  2.73123  3.46354  2.40513  3.72494  3.29354  2.67741  2.69355  4.24690  2.90347  2.73739  3.18146  2.89801  2.37887  2.77519  2.98518  4.58477  3.61503
          0.02470  4.10908  4.83143  0.61958  0.77255  0.63137  0.75899
    757   3.35665  4.71478  4.81932  4.26938  3.08975  4.54636  4.83372  2.26248  4.07406  0.98753  1.78739  4.54389  4.74773  4.23989  4.20782  3.90545  3.58198  2.40860  5.17087  4.08094    949 - -
          2.68618  4.42225  2.77519  2.73123  3.46354  2.40513  3.72494  3.29354  2.67741  2.69355  4.24690  2.90347  2.73739  3.18146  2.89801  2.37887  2.77519  2.98518  4.58477  3.61503
          0.02470  4.10908  4.83143  0.61958  0.77255  0.63137  0.75899
    758   3.28370  4.72195  4.25735  3.83178  2.36141  4.15331  3.74810  2.95741  3.62247  1.83331  3.63730  3.93367  4.50881  3.86713  3.79473  3.51394  3.52225  2.88634  4.03956  1.16266    950 - -
          2.68618  4.42225  2.77519  2.73123  3.46354  2.40513  3.72494  3.29354  2.67741  2.69355  4.24690  2.90347  2.73739  3.18146  2.89801  2.37887  2.77519  2.98518  4.58477  3.61503
          0.02470  4.10908  4.83143  0.61958  0.77255  0.40442  1.10071
    759   3.84922  5.02944  4.94877  4.66691  1.04717  4.58599  3.64327  3.45825  4.46330  2.73107  4.02686  4.30699  4.88846  4.37609  4.42888  3.98535  4.07024  3.41534  1.61980  2.03700    951 - -
          2.68618  4.42225  2.77519  2.73123  3.46354  2.40513  3.72494  3.29354  2.67741  2.69355  4.24690  2.90347  2.73739  3.18146  2.89801  2.37887  2.77519  2.98518  4.58477  3.61503
          0.02172  4.23615  4.95849  0.61958  0.77255  0.48576  0.95510
    760   2.79111  4.90637  3.16024  2.63292  4.17484  3.55502  3.72334  2.61794  1.46297  3.15755  4.01366  2.64472  3.96086  2.88487  2.67362  2.83532  3.01679  3.22101  5.38542  4.09464    952 - -
          2.68618  4.42225  2.77519  2.73123  3.46354  2.40513  3.72494  3.29354  2.67741  2.69355  4.24690  2.90347  2.73739  3.18146  2.89801  2.37887  2.77519  2.98518  4.58477  3.61503
          0.02172  4.23615  4.95849  0.61958  0.77255  0.48576  0.95510
    761   1.74513  4.86007  2.90530  2.49811  4.30258  3.36850  3.76434  3.73707  2.56134  3.31918  4.12685  2.47270  3.86139  2.31786  3.00901  2.34652  2.93386  3.35586  5.52993  4.18674    953 - -
          2.68618  4.42225  2.77519  2.73123  3.46354  2.40513  3.72494  3.29354  2.67741  2.69355  4.24690  2.90347  2.73739  3.18146  2.89801  2.37887  2.77519  2.98518  4.58477  3.61503
          0.02172  4.23615  4.95849  0.61958  0.77255  0.48576  0.95510
    762   3.50680  4.79783  5.13068  4.60234  3.21193  4.79175  5.12445  1.81092  4.42054  0.75892  3.00964  4.84896  4.95673  4.53708  4.51804  4.18254  3.73653  2.26499  5.35101  4.26019    954 - -
          2.68618  4.42225  2.77519  2.73123  3.46354  2.40513  3.72494  3.29354  2.67741  2.69355  4.24690  2.90347  2.73739  3.18146  2.89801  2.37887  2.77519  2.98518  4.58477  3.61503
          0.02172  4.23615  4.95849  0.61958  0.77255  0.48576  0.95510
    763   3.35738  4.71611  4.78872  4.29918  1.14996  4.43224  4.33918  2.54360  4.14248  1.77526  2.29091  4.40001  4.71122  4.24305  4.24093  3.79334  3.59361  2.63163  4.59165  3.08983    955 - -
          2.68618  4.42225  2.77519  2.73123  3.46354  2.40513  3.72494  3.29354  2.67741  2.69355  4.24690  2.90347  2.73739  3.18146  2.89801  2.37887  2.77519  2.98518  4.58477  3.61503
          0.13697  4.23615  2.17557  0.61958  0.77255  0.48576  0.95510
    764   2.82960  5.27002  2.01764  1.91767  4.61272  3.30509  3.75604  4.09412  2.66898  3.62194  4.43640  2.80176  3.86145  2.90648  3.20631  1.61617  3.10554  3.68393  5.79837  4.35732    956 - -
          2.68618  4.42225  2.77519  2.73123  3.46354  2.40513  3.72494  3.29354  2.67741  2.69355  4.24690  2.90347  2.73739  3.18146  2.89801  2.37887  2.77519  2.98518  4.58477  3.61503
          0.02434  4.12351  4.84586  0.61958  0.77255  0.41180  1.08607
    765   2.95873  5.53324  1.90016  1.26584  4.83392  3.36041  3.80066  4.34212  2.29292  3.81902  4.62822  2.81389  3.92496  2.94411  3.25570  2.86018  3.22448  3.90715  5.96358  4.48650    957 - -
          2.68618  4.42225  2.77519  2.73123  3.46354  2.40513  3.72494  3.29354  2.67741  2.69355  4.24690  2.90347  2.73739  3.18146  2.89801  2.37887  2.77519  2.98518  4.58477  3.61503
          0.02172  4.23615  4.95849  0.61958  0.77255  0.48576  0.95510
    766   2.69592  5.11332  2.83652  1.93598  4.43921  2.73524  3.64180  3.89841  2.37341  3.40906  4.18040  2.90669  3.84209  2.42051  2.45637  2.24969  2.93023  3.49827  5.56464  4.18134    958 - -
          2.68618  4.42225  2.77519  2.73123  3.46354  2.40513  3.72494  3.29354  2.67741  2.69355  4.24690  2.90347  2.73739  3.18146  2.89801  2.37887  2.77519  2.98518  4.58477  3.61503
          0.02172  4.23615  4.95849  0.61958  0.77255  0.48576  0.95510
    767   3.07731  5.05779  2.98484  2.91529  4.48480  3.47135  4.28647  4.29277  3.23188  3.90064  4.86593  0.64637  4.14757  3.57329  3.58769  3.13876  3.47918  3.87614  5.74769  4.41741    959 - -
          2.68618  4.42225  2.77519  2.73123  3.46354  2.40513  3.72494  3.29354  2.67741  2.69355  4.24690  2.90347  2.73739  3.18146  2.89801  2.37887  2.77519  2.98518  4.58477  3.61503
          0.02172  4.23615  4.95849  0.61958  0.77255  0.48576  0.95510
    768   2.97153  4.54160  4.02714  3.46266  3.27841  4.00385  4.24324  2.58213  3.26440  1.21880  2.37821  3.81822  4.32874  2.63297  3.52143  3.29428  3.19737  2.59330  5.04362  3.87480    960 - -
          2.68618  4.42225  2.77519  2.73123  3.46354  2.40513  3.72494  3.29354  2.67741  2.69355  4.24690  2.90347  2.73739  3.18146  2.89801  2.37887  2.77519  2.98518  4.58477  3.61503
          0.02172  4.23615  4.95849  0.61958  0.77255  0.48576  0.95510
    769   2.78147  5.31297  2.18325  1.93053  4.63868  3.38389  3.68654  4.13120  2.14924  3.60630  4.37257  2.47083  3.85911  2.09876  2.99357  2.71851  3.02558  3.69589  5.74110  4.30716    961 - -
          2.68618  4.42225  2.77519  2.73123  3.46354  2.40513  3.72494  3.29354  2.67741  2.69355  4.24690  2.90347  2.73739  3.18146  2.89801  2.37887  2.77519  2.98518  4.58477  3.61503
          0.02172  4.23615  4.95849  0.61958  0.77255  0.48576  0.95510
    770   2.90854  5.42346  1.77299  2.25835  4.67171  3.36595  2.57517  4.22833  2.68394  3.72243  4.53003  1.73191  3.91317  2.92915  3.22270  2.82867  3.17263  3.80767  5.84799  4.37796    962 - -
          2.68618  4.42225  2.77519  2.73123  3.46354  2.40513  3.72494  3.29354  2.67741  2.69355  4.24690  2.90347  2.73739  3.18146  2.89801  2.37887  2.77519  2.98518  4.58477  3.61503
          0.02172  4.23615  4.95849  0.61958  0.77255  0.48576  0.95510
    771   2.99623  4.35673  4.64314  4.08943  3.51399  4.26560  4.68592  1.54101  3.97788  1.85360  3.38221  4.29508  4.58738  4.20618  4.15786  3.59621  2.39572  1.42947  5.27237  4.08706    963 - -
          2.68618  4.42225  2.77519  2.73123  3.46354  2.40513  3.72494  3.29354  2.67741  2.69355  4.24690  2.90347  2.73739  3.18146  2.89801  2.37887  2.77519  2.98518  4.58477  3.61503
          0.02172  4.23615  4.95849  0.61958  0.77255  0.48576  0.95510
    772   2.65403  4.44652  2.67697  2.87146  3.64949  3.58197  3.89760  1.94154  2.86683  2.66727  3.58573  3.30434  3.99558  3.17959  3.25107  2.33460  2.90387  2.24261  5.09640  3.84083    964 - -
          2.68618  4.42225  2.77519  2.73123  3.46354  2.40513  3.72494  3.29354  2.67741  2.69355  4.24690  2.90347  2.73739  3.18146  2.89801  2.37887  2.77519  2.98518  4.58477  3.61503
          0.02172  4.23615  4.95849  0.61958  0.77255  0.48576  0.95510
    773   2.89635  4.31149  4.44336  3.86285  3.07578  4.03842  4.27487  2.06106  3.71934  1.64931  2.37035  4.04043  4.35804  3.89666  3.85791  3.34197  3.12416  2.35749  4.78520  2.04377    965 - -
          2.68618  4.42225  2.77519  2.73123  3.46354  2.40513  3.72494  3.29354  2.67741  2.69355  4.24690  2.90347  2.73739  3.18146  2.89801  2.37887  2.77519  2.98518  4.58477  3.61503
          0.13697  4.23615  2.17557  0.61958  0.77255  0.48576  0.95510
    774   2.93476  4.91103  3.40221  2.84371  4.05647  3.66039  3.77330  3.36545  1.30162  2.20151  3.96406  3.27059  4.06287  2.95721  2.50636  3.01006  3.15116  3.14964  5.32497  4.06418    966 - -
          2.68618  4.42225  2.77519  2.73123  3.46354  2.40513  3.72494  3.29354  2.67741  2.69355  4.24690  2.90347  2.73739  3.18146  2.89801  2.37887  2.77519  2.98518  4.58477  3.61503
          0.02434  4.12351  4.84586  0.61958  0.77255  0.61673  0.77589
    775   3.44903  4.84105  4.59183  4.24010  3.25087  4.29815  4.81790  2.47571  4.00566  0.61790  3.20826  4.49137  4.69495  4.31300  4.13764  3.90967  3.73439  2.57687  5.21350  3.99235    967 - -
          2.68618  4.42225  2.77519  2.73123  3.46354  2.40513  3.72494  3.29354  2.67741  2.69355  4.24690  2.90347  2.73739  3.18146  2.89801  2.37887  2.77519  2.98518  4.58477  3.61503
          0.02434  4.12351  4.84586  0.61958  0.77255  0.61673  0.77589
    776   2.95388  4.94564  2.88091  2.79569  4.35116  3.37057  4.15551  4.12419  3.08515  3.74408  4.70357  0.77992  4.03799  3.43497  3.44304  3.01536  3.34784  3.72032  5.62823  4.28632    968 - -
          2.68618  4.42225  2.77519  2.73123  3.46354  2.40513  3.72494  3.29354  2.67741  2.69355  4.24690  2.90347  2.73739  3.18146  2.89801  2.37887  2.77519  2.98518  4.58477  3.61503
          0.02434  4.12351  4.84586  0.61958  0.77255  0.41180  1.08607
    777   2.40239  4.36095  3.42428  3.27400  4.64008  0.99931  4.45636  4.13733  3.48023  3.80232  4.61979  3.44116  3.85233  3.73768  3.78616  1.81794  2.91701  3.49358  5.95101  4.73632    969 - -
          2.68618  4.42225  2.77519  2.73123  3.46354  2.40513  3.72494  3.29354  2.67741  2.69355  4.24690  2.90347  2.73739  3.18146  2.89801  2.37887  2.77519  2.98518  4.58477  3.61503
          0.02172  4.23615  4.95849  0.61958  0.77255  0.48576  0.95510
    778   2.75928  5.14099  2.92131  2.14329  4.48124  3.47263  3.65144  3.92391  2.29725  3.42422  4.20890  2.95933  3.88514  1.92674  2.23472  2.30026  2.98463  3.53551  5.56283  4.21190    970 - -
          2.68618  4.42225  2.77519  2.73123  3.46354  2.40513  3.72494  3.29354  2.67741  2.69355  4.24690  2.90347  2.73739  3.18146  2.89801  2.37887  2.77519  2.98518  4.58477  3.61503
          0.02172  4.23615  4.95849  0.61958  0.77255  0.48576  0.95510
    779   0.85797  4.29093  3.67928  3.46113  4.53872  2.09522  4.51112  3.90969  3.55357  3.65006  4.49094  3.53479  3.85177  3.81561  3.82587  2.55771  2.88143  3.33883  5.88056  4.70744    971 - -
          2.68618  4.42225  2.77519  2.73123  3.46354  2.40513  3.72494  3.29354  2.67741  2.69355  4.24690  2.90347  2.73739  3.18146  2.89801  2.37887  2.77519  2.98518  4.58477  3.61503
          0.02172  4.23615  4.95849  0.61958  0.77255  0.48576  0.95510
    780   2.26650  4.78280  3.01140  1.65662  4.03100  3.47282  3.76213  3.33996  2.57948  3.01098  2.81038  3.06166  3.90877  2.93846  3.01215  2.74951  2.93613  3.05925  5.35576  4.04158    972 - -
          2.68618  4.42225  2.77519  2.73123  3.46354  2.40513  3.72494  3.29354  2.67741  2.69355  4.24690  2.90347  2.73739  3.18146  2.89801  2.37887  2.77519  2.98518  4.58477  3.61503
          0.02172  4.23615  4.95849  0.61958  0.77255  0.48576  0.95510
    781   3.39159  4.66709  5.12032  4.60300  3.37581  4.74877  5.16426  1.08946  4.44380  1.32247  3.17818  4.82190  4.95440  4.60971  4.56451  4.14044  3.63246  1.96052  5.46109  4.32623    973 - -
          2.68618  4.42225  2.77519  2.73123  3.46354  2.40513  3.72494  3.29354  2.67741  2.69355  4.24690  2.90347  2.73739  3.18146  2.89801  2.37887  2.77519  2.98518  4.58477  3.61503
          0.02172  4.23615  4.95849  0.61958  0.77255  0.48576  0.95510
    782   3.12653  4.73843  3.82452  3.43482  1.15882  3.94450  3.87664  3.10404  3.30563  2.52114  3.70070  3.71887  4.36238  2.37677  3.55898  3.31880  3.38204  3.00212  4.38688  2.77835    974 - -
          2.68618  4.42225  2.77519  2.73123  3.46354  2.40513  3.72494  3.29354  2.67741  2.69355  4.24690  2.90347  2.73739  3.18146  2.89801  2.37887  2.77519  2.98518  4.58477  3.61503
          0.02172  4.23615  4.95849  0.61958  0.77255  0.48576  0.95510
    783   3.99785  5.13566  4.93063  4.69645  1.39264  4.65751  3.57184  3.64552  4.52243  2.91512  4.22046  4.29129  4.95006  4.39177  4.48267  4.04515  4.21323  3.58196  3.68144  0.82605    975 - -
          2.68618  4.42225  2.77519  2.73123  3.46354  2.40513  3.72494  3.29354  2.67741  2.69355  4.24690  2.90347  2.73739  3.18146  2.89801  2.37887  2.77519  2.98518  4.58477  3.61503
          0.02172  4.23615  4.95849  0.61958  0.77255  0.48576  0.95510
    784   3.46767  5.24925  4.00006  3.45334  4.69967  3.86423  4.15876  4.28130  2.47761  3.73093  4.73464  3.77808  4.36103  3.37254  0.54171  3.54270  3.71633  3.99250  5.64142  4.56290    976 - -
          2.68618  4.42225  2.77519  2.73123  3.46354  2.40513  3.72494  3.29354  2.67741  2.69355  4.24690  2.90347  2.73739  3.18146  2.89801  2.37887  2.77519  2.98518  4.58477  3.61503
          0.02172  4.23615  4.95849  0.61958  0.77255  0.48576  0.95510
    785   1.92256  5.03772  3.22931  2.65391  4.43158  3.56857  3.69933  3.81621  1.57780  3.34795  4.17522  3.12327  3.97332  2.83586  2.13548  2.85776  3.06458  3.47175  5.49420  4.22709    977 - -
          2.68618  4.42225  2.77519  2.73123  3.46354  2.40513  3.72494  3.29354  2.67741  2.69355  4.24690  2.90347  2.73739  3.18146  2.89801  2.37887  2.77519  2.98518  4.58477  3.61503
          0.02172  4.23615  4.95849  0.61958  0.77255  0.48576  0.95510
    786   1.75511  4.99852  3.02841  2.55236  4.36121  3.49319  3.71366  3.76583  1.80972  3.32193  4.14491  3.04920  3.92796  2.39981  2.69245  2.79173  3.01729  3.41671  5.50249  4.19521    978 - -
          2.68618  4.42225  2.77519  2.73123  3.46354  2.40513  3.72494  3.29354  2.67741  2.69355  4.24690  2.90347  2.73739  3.18146  2.89801  2.37887  2.77519  2.98518  4.58477  3.61503
          0.02172  4.23615  4.95849  0.61958  0.77255  0.48576  0.95510
    787   2.53645  4.45331  3.57164  3.42142  4.46744  3.17886  4.51172  4.04851  3.52132  3.74526  4.64975  3.57340  3.95085  3.84314  3.78355  0.65107  3.04669  3.49974  5.81234  4.55819    979 - -
          2.68618  4.42225  2.77519  2.73123  3.46354  2.40513  3.72494  3.29354  2.67741  2.69355  4.24690  2.90347  2.73739  3.18146  2.89801  2.37887  2.77519  2.98518  4.58477  3.61503
          0.02172  4.23615  4.95849  0.61958  0.77255  0.48576  0.95510
    788   3.33550  4.60878  5.13384  4.59119  3.38819  4.71533  5.13963  1.48718  4.47132  1.13924  3.16859  4.79527  4.91723  4.59622  4.58185  4.08514  3.57164  1.64906  5.44898  4.35230    980 - -
          2.68618  4.42225  2.77519  2.73123  3.46354  2.40513  3.72494  3.29354  2.67741  2.69355  4.24690  2.90347  2.73739  3.18146  2.89801  2.37887  2.77519  2.98518  4.58477  3.61503
          0.02172  4.23615  4.95849  0.61958  0.77255  0.48576  0.95510
    789   2.76682  5.23384  2.21734  2.31195  4.56103  3.39193  3.69201  4.03800  1.92049  3.53800  4.31499  2.48964  2.35117  2.81478  2.97628  2.71882  3.01251  3.62282  5.68915  4.27519    981 - -
          2.68623  4.42230  2.77524  2.73128  3.46359  2.40495  3.72499  3.29359  2.67746  2.69360  4.24695  2.90352  2.73720  3.18151  2.89806  2.37892  2.77524  2.98523  4.58482  3.61456
          0.33602  1.27881  4.95849  0.18311  1.78782  0.48576  0.95510
    790   2.96051  5.25100  3.20157  2.64165  4.66773  3.62322  3.67618  4.06420  1.49560  3.51342  4.33160  2.06460  4.01248  2.79767  1.95229  2.93427  3.15641  3.69721  5.58421  4.32567    983 - -
          2.68618  4.42225  2.77519  2.73123  3.46354  2.40513  3.72494  3.29354  2.67741  2.69355  4.24690  2.90347  2.73739  3.18146  2.89801  2.37887  2.77519  2.98518  4.58477  3.61503
          0.02172  4.23615  4.95849  0.61958  0.77255  0.48576  0.95510
    791   2.83373  5.16915  3.10847  2.54277  4.54945  3.54979  3.65140  3.96720  1.69407  3.44440  4.24103  2.55245  2.93904  2.76869  1.89136  2.81218  3.04409  3.58848  5.55170  4.24916    984 - -
          2.68618  4.42225  2.77519  2.73123  3.46354  2.40513  3.72494  3.29354  2.67741  2.69355  4.24690  2.90347  2.73739  3.18146  2.89801  2.37887  2.77519  2.98518  4.58477  3.61503
          0.02172  4.23615  4.95849  0.61958  0.77255  0.48576  0.95510
    792   2.83900  4.33434  4.20559  3.67190  3.52198  3.94667  4.40500  1.67767  3.57206  2.32535  3.43196  3.93727  2.42484  3.84956  3.81818  3.27347  3.10599  1.49794  5.17693  3.97022    985 - -
          2.68618  4.42225  2.77519  2.73123  3.46354  2.40513  3.72494  3.29354  2.67741  2.69355  4.24690  2.90347  2.73739  3.18146  2.89801  2.37887  2.77519  2.98518  4.58477  3.61503
          0.02172  4.23615  4.95849  0.61958  0.77255  0.48576  0.95510
    793   2.68935  4.55001  3.38570  2.85571  3.79683  3.56302  3.87308  2.51020  2.28203  2.78515  3.70905  3.28403  3.99373  3.11523  3.02369  2.85013  1.64606  2.74120  5.19564  3.94129    986 - -
          2.68618  4.42225  2.77519  2.73123  3.46354  2.40513  3.72494  3.29354  2.67741  2.69355  4.24690  2.90347  2.73739  3.18146  2.89801  2.37887  2.77519  2.98518  4.58477  3.61503
          0.02172  4.23615  4.95849  0.61958  0.77255  0.48576  0.95510
    794   3.06598  4.86928  3.52718  3.11400  3.12192  3.78318  1.23391  3.38009  2.81685  2.27303  3.96667  3.49030  4.23024  3.33815  3.08729  3.17776  3.32053  3.19862  4.68903  3.12000    987 - -
          2.68618  4.42225  2.77519  2.73123  3.46354  2.40513  3.72494  3.29354  2.67741  2.69355  4.24690  2.90347  2.73739  3.18146  2.89801  2.37887  2.77519  2.98518  4.58477  3.61503
          0.02172  4.23615  4.95849  0.61958  0.77255  0.48576  0.95510
    795   2.82783  5.08683  3.02181  2.54477  4.39895  3.52309  2.86776  3.85363  1.70112  3.37780  4.19660  3.04610  2.10497  2.83585  2.63066  2.82440  3.05367  3.49938  5.51008  4.19187    988 - -
          2.68618  4.42225  2.77519  2.73123  3.46354  2.40513  3.72494  3.29354  2.67741  2.69355  4.24690  2.90347  2.73739  3.18146  2.89801  2.37887  2.77519  2.98518  4.58477  3.61503
          0.02172  4.23615  4.95849  0.61958  0.77255  0.48576  0.95510
    796   1.66397  4.84684  3.17331  2.73636  4.38199  3.45089  3.84857  3.71654  1.49326  3.34860  4.20788  3.17752  3.96326  3.01418  2.76833  2.82029  3.05350  3.36297  5.55627  4.28504    989 - -
          2.68618  4.42225  2.77519  2.73123  3.46354  2.40513  3.72494  3.29354  2.67741  2.69355  4.24690  2.90347  2.73739  3.18146  2.89801  2.37887  2.77519  2.98518  4.58477  3.61503
          0.02172  4.23615  4.95849  0.61958  0.77255  0.48576  0.95510
    797   2.72655  5.20831  2.33068  2.31097  4.53054  2.62933  3.00557  4.00982  1.94035  3.50328  4.26833  2.39239  3.84266  2.77368  2.92777  2.68103  2.96594  3.59013  5.64895  4.23584    990 - -
          2.68618  4.42225  2.77519  2.73123  3.46354  2.40513  3.72494  3.29354  2.67741  2.69355  4.24690  2.90347  2.73739  3.18146  2.89801  2.37887  2.77519  2.98518  4.58477  3.61503
          0.24469  4.23615  1.59657  0.61958  0.77255  0.48576  0.95510
    798   2.71745  4.94047  2.86161  2.45322  4.30581  3.39425  3.65732  3.73153  1.99683  3.28388  4.10950  2.95539  3.85388  2.38670  2.66592  1.85455  2.96560  3.37674  5.45670  4.13939    991 - -
          2.68618  4.42225  2.77519  2.73123  3.46354  2.40513  3.72494  3.29354  2.67741  2.69355  4.24690  2.90347  2.73739  3.18146  2.89801  2.37887  2.77519  2.98518  4.58477  3.61503
          0.12546  4.01853  2.30333  0.61958  0.77255  0.71442  0.67232
    799   3.04300  4.39209  4.65255  4.16037  3.47889  4.32713  4.88901  1.23280  4.03561  1.98341  3.29948  4.39536  4.66067  4.31126  4.24369  3.71367  3.31394  1.38496  5.43689  4.22997    992 - -
          2.68618  4.42225  2.77519  2.73123  3.46354  2.40513  3.72494  3.29354  2.67741  2.69355  4.24690  2.90347  2.73739  3.18146  2.89801  2.37887  2.77519  2.98518  4.58477  3.61503
          0.02983  3.92290  4.64525  0.61958  0.77255  0.78829  0.60628
    800   2.80673  4.58044  3.44156  2.94755  3.56997  3.62858  3.85334  2.81886  2.08199  1.59853  3.54856  3.34737  4.04361  3.11913  2.79005  2.98772  3.04660  2.67536  5.07287  3.80603    993 - -
          2.68618  4.42225  2.77519  2.73123  3.46354  2.40513  3.72494  3.29354  2.67741  2.69355  4.24690  2.90347  2.73739  3.18146  2.89801  2.37887  2.77519  2.98518  4.58477  3.61503
          0.02983  3.92290  4.64525  0.61958  0.77255  0.78829  0.60628
    801   3.01456  4.37748  4.60315  4.11173  3.50622  4.28147  4.85530  1.50558  3.98926  2.03552  3.33404  4.34882  4.63147  4.27542  4.20687  3.66641  3.28932  1.13829  5.43932  4.22143    994 - -
          2.68618  4.42225  2.77519  2.73123  3.46354  2.40513  3.72494  3.29354  2.67741  2.69355  4.24690  2.90347  2.73739  3.18146  2.89801  2.37887  2.77519  2.98518  4.58477  3.61503
          0.21394  3.92290  1.75551  0.61958  0.77255  0.43934  1.03412
    802   2.25887  5.08719  2.48172  1.62367  4.45394  3.28643  3.71224  3.89570  2.56722  3.46084  4.28369  2.25924  3.82446  2.86631  3.05211  2.71646  3.02152  3.51015  5.65309  4.25417    995 - -
          2.68628  4.42235  2.77530  2.73133  3.46364  2.40523  3.72438  3.29364  2.67678  2.69365  4.24700  2.90357  2.73750  3.18156  2.89811  2.37897  2.77501  2.98528  4.58487  3.61447
          0.28256  1.43782  4.74446  0.97183  0.47544  0.36680  1.18073
    803   1.55646  4.49966  3.35399  2.84617  2.89585  3.51330  3.86513  3.05478  2.33985  2.76769  3.67868  3.26796  3.96180  3.13594  3.13090  2.80434  2.91120  2.80665  5.11159  3.82556    999 - -
          2.68618  4.42225  2.77519  2.73123  3.46354  2.40513  3.72494  3.29354  2.67741  2.69355  4.24690  2.90347  2.73739  3.18146  2.89801  2.37887  2.77519  2.98518  4.58477  3.61503
          0.02172  4.23615  4.95849  0.61958  0.77255  0.48576  0.95510
    804   2.83881  4.35865  4.02422  3.49981  3.41287  3.91404  4.24259  1.42479  3.36754  1.90005  3.38584  2.82010  4.29046  3.68353  3.62077  3.22488  3.08494  2.15980  5.03994  3.79879   1000 - -
          2.68618  4.42225  2.77519  2.73123  3.46354  2.40513  3.72494  3.29354  2.67741  2.69355  4.24690  2.90347  2.73739  3.18146  2.89801  2.37887  2.77519  2.98518  4.58477  3.61503
          0.02172  4.23615  4.95849  0.61958  0.77255  0.48576  0.95510
    805   2.36943  5.13255  2.53101  2.37863  4.46914  3.43900  3.62093  3.92906  1.88633  3.42168  4.18524  2.91587  3.84152  2.38134  2.31653  2.66417  2.92233  3.52070  5.55916  4.18140   1001 - -
          2.68618  4.42225  2.77519  2.73123  3.46354  2.40513  3.72494  3.29354  2.67741  2.69355  4.24690  2.90347  2.73739  3.18146  2.89801  2.37887  2.77519  2.98518  4.58477  3.61503
          0.02172  4.23615  4.95849  0.61958  0.77255  0.48576  0.95510
    806   2.63872  3.29266  2.48249  2.45603  4.10594  3.44684  3.66533  3.52233  2.21899  2.66336  3.93497  2.34661  3.84831  2.81348  2.91910  2.66683  2.87303  3.19354  5.36019  4.02047   1002 - -
          2.68618  4.42225  2.77519  2.73123  3.46354  2.40513  3.72494  3.29354  2.67741  2.69355  4.24690  2.90347  2.73739  3.18146  2.89801  2.37887  2.77519  2.98518  4.58477  3.61503
          0.02172  4.23615  4.95849  0.61958  0.77255  0.48576  0.95510
    807   2.71785  5.14136  2.45808  2.38583  4.48204  3.43985  3.63919  3.93951  1.74916  3.43597  4.20668  2.92226  3.85502  2.75227  2.34203  2.25243  2.94829  3.53504  5.57553  4.20093   1003 - -
          2.68618  4.42225  2.77519  2.73123  3.46354  2.40513  3.72494  3.29354  2.67741  2.69355  4.24690  2.90347  2.73739  3.18146  2.89801  2.37887  2.77519  2.98518  4.58477  3.61503
          0.02172  4.23615  4.95849  0.61958  0.77255  0.48576  0.95510
    808   2.67087  4.74518  2.90939  2.71421  4.44801  3.27776  4.04296  3.88156  2.90205  3.55359  4.41940  1.14879  3.92609  3.25006  3.29255  2.75430  2.35749  3.45220  5.73648  4.39718   1004 - -
          2.68618  4.42225  2.77519  2.73123  3.46354  2.40513  3.72494  3.29354  2.67741  2.69355  4.24690  2.90347  2.73739  3.18146  2.89801  2.37887  2.77519  2.98518  4.58477  3.61503
          0.02172  4.23615  4.95849  0.61958  0.77255  0.48576  0.95510
    809   2.68157  4.76279  3.14230  2.65569  4.15333  2.17957  3.78912  3.50200  1.73665  3.15837  4.00629  3.12168  3.91729  2.96265  2.87104  2.75323  2.95541  2.49635  5.41016  4.11819   1005 - -
          2.68618  4.42225  2.77519  2.73123  3.46354  2.40513  3.72494  3.29354  2.67741  2.69355  4.24690  2.90347  2.73739  3.18146  2.89801  2.37887  2.77519  2.98518  4.58477  3.61503
          0.02172  4.23615  4.95849  0.61958  0.77255  0.48576  0.95510
    810   2.27781  3.54852  2.23241  2.09314  4.21284  3.41484  3.67276  3.63521  2.46919  3.22117  4.02038  2.95162  3.83837  2.81086  2.94466  2.65322  2.52047  3.28080  5.44058  4.08415   1006 - -
          2.68618  4.42225  2.77519  2.73123  3.46354  2.40513  3.72494  3.29354  2.67741  2.69355  4.24690  2.90347  2.73739  3.18146  2.89801  2.37887  2.77519  2.98518  4.58477  3.61503
          0.02172  4.23615  4.95849  0.61958  0.77255  0.48576  0.95510
    811   2.65722  4.81111  2.98821  2.51750  4.07148  3.43479  2.76470  3.52547  2.52748  3.13660  3.96332  1.99388  3.87469  2.89092  2.96613  2.36056  2.91101  2.64270  5.35628  4.01502   1007 - -
          2.68628  4.42235  2.77530  2.73109  3.46364  2.40523  3.72505  3.29272  2.67751  2.69365  4.24700  2.90357  2.73722  3.18157  2.89778  2.37897  2.77530  2.98493  4.58487  3.61513
          0.63044  1.65185  1.28753  0.98520  0.46739  0.48576  0.95510
    812   3.04373  4.39468  4.64845  4.15754  3.47417  4.32363  4.88603  1.21634  4.03093  1.97757  3.29596  4.39268  4.65865  4.30753  4.23873  3.71105  3.31525  1.41064  5.43356  4.22622   1012 - -
          2.68618  4.42225  2.77519  2.73123  3.46354  2.40513  3.72494  3.29354  2.67741  2.69355  4.24690  2.90347  2.73739  3.18146  2.89801  2.37887  2.77519  2.98518  4.58477  3.61503
          0.02983  3.92290  4.64525  0.61958  0.77255  0.78829  0.60628
    813   2.81857  4.56768  3.43116  3.27737  4.26845  3.25233  4.35079  3.82668  3.33895  3.44811  4.50003  3.57906  0.73900  3.72620  3.57889  2.98761  3.26407  3.46632  5.44132  4.38976   1013 - -
          2.68618  4.42225  2.77519  2.73123  3.46354  2.40513  3.72494  3.29354  2.67741  2.69355  4.24690  2.90347  2.73739  3.18146  2.89801  2.37887  2.77519  2.98518  4.58477  3.61503
          0.02983  3.92290  4.64525  0.61958  0.77255  0.78829  0.60628
    814   2.61791  4.44787  2.59401  2.76135  3.58472  3.52100  3.82961  2.69512  2.76061  2.49685  2.57405  3.21262  3.93472  3.08613  3.15374  2.79647  2.86785  2.16654  5.07674  3.80792   1014 - -
          2.68618  4.42225  2.77519  2.73123  3.46354  2.40513  3.72494  3.29354  2.67741  2.69355  4.24690  2.90347  2.73739  3.18146  2.89801  2.37887  2.77519  2.98518  4.58477  3.61503
          0.02983  3.92290  4.64525  0.61958  0.77255  0.33453  1.25763
    815   2.68507  5.17521  2.41472  2.12124  4.50560  3.40105  2.78959  3.98506  2.08998  3.47134  4.22479  2.86947  3.03935  2.41364  2.86837  2.64365  2.91978  3.55902  5.60986  4.20065   1015 - -
          2.68618  4.42225  2.77519  2.73123  3.46354  2.40513  3.72494  3.29354  2.67741  2.69355  4.24690  2.90347  2.73739  3.18146  2.89801  2.37887  2.77519  2.98518  4.58477  3.61503
          0.02172  4.23615  4.95849  0.61958  0.77255  0.48576  0.95510
    816   2.66232  4.79166  2.52252  2.51736  4.02883  3.47498  3.70804  2.33018  2.04834  3.04174  3.88212  3.02841  3.88250  2.87520  2.95569  2.71483  2.52604  3.07160  5.32291  4.00294   1016 - -
          2.68618  4.42225  2.77519  2.73123  3.46354  2.40513  3.72494  3.29354  2.67741  2.69355  4.24690  2.90347  2.73739  3.18146  2.89801  2.37887  2.77519  2.98518  4.58477  3.61503
          0.02172  4.23615  4.95849  0.61958  0.77255  0.48576  0.95510
    817   2.75564  4.81340  3.26457  2.66471  4.01838  3.57652  3.70143  2.80980  1.68622  3.03884  3.89210  3.13677  3.95219  2.87740  2.21989  2.82007  2.97088  3.14259  5.26847  3.00809   1017 - -
          2.68618  4.42225  2.77519  2.73123  3.46354  2.40513  3.72494  3.29354  2.67741  2.69355  4.24690  2.90347  2.73739  3.18146  2.89801  2.37887  2.77519  2.98518  4.58477  3.61503
          0.02172  4.23615  4.95849  0.61958  0.77255  0.48576  0.95510
    818   2.72322  5.07515  2.81650  1.69900  4.37246  3.43221  3.67255  3.80713  2.15516  3.35630  4.15044  2.48048  3.86499  2.80207  2.87515  2.70695  2.95919  2.70892  5.54019  4.17035   1018 - -
          2.68618  4.42225  2.77519  2.73123  3.46354  2.40513  3.72494  3.29354  2.67741  2.69355  4.24690  2.90347  2.73739  3.18146  2.89801  2.37887  2.77519  2.98518  4.58477  3.61503
          0.02172  4.23615  4.95849  0.61958  0.77255  0.48576  0.95510
    819   2.18041  4.97451  2.76353  2.08518  4.39745  3.36170  3.75791  3.84306  2.58349  3.40758  4.20853  2.47191  3.86285  2.90298  3.06222  1.77610  2.97148  3.44960  5.60711  4.23602   1019 - -
          2.68618  4.42225  2.77519  2.73123  3.46354  2.40513  3.72494  3.29354  2.67741  2.69355  4.24690  2.90347  2.73739  3.18146  2.89801  2.37887  2.77519  2.98518  4.58477  3.61503
          0.02172  4.23615  4.95849  0.61958  0.77255  0.48576  0.95510
    820   3.31339  4.57829  5.14374  4.61068  3.46980  4.72377  5.18510  1.23080  4.49701  1.39317  3.25049  4.80883  4.93734  4.64804  4.62031  4.09937  3.55430  1.58264  5.51724  4.39724   1020 - -
          2.68618  4.42225  2.77519  2.73123  3.46354  2.40513  3.72494  3.29354  2.67741  2.69355  4.24690  2.90347  2.73739  3.18146  2.89801  2.37887  2.77519  2.98518  4.58477  3.61503
          0.02172  4.23615  4.95849  0.61958  0.77255  0.48576  0.95510
    821   3.40064  4.81805  4.31412  3.90438  1.30158  4.23591  3.62947  3.36196  3.81194  2.84950  3.96095  2.65413  4.58293  3.93540  3.98364  3.56191  3.62924  3.20346  3.87202  1.41410   1021 - -
          2.68618  4.42225  2.77519  2.73123  3.46354  2.40513  3.72494  3.29354  2.67741  2.69355  4.24690  2.90347  2.73739  3.18146  2.89801  2.37887  2.77519  2.98518  4.58477  3.61503
          0.02172  4.23615  4.95849  0.61958  0.77255  0.48576  0.95510
    822   2.65166  5.02614  2.58706  2.14399  4.32178  3.42354  3.62801  3.76890  1.89511  3.30786  3.22581  2.91424  3.82627  2.74703  2.85492  2.63898  2.46567  3.38888  5.48885  4.11313   1022 - -
          2.68618  4.42225  2.77519  2.73123  3.46354  2.40513  3.72494  3.29354  2.67741  2.69355  4.24690  2.90347  2.73739  3.18146  2.89801  2.37887  2.77519  2.98518  4.58477  3.61503
          0.02172  4.23615  4.95849  0.61958  0.77255  0.48576  0.95510
    823   3.09815  4.57380  4.24458  3.75212  2.68070  4.07031  3.95112  2.80135  3.56240  2.25862  1.96033  3.92755  4.42870  3.82179  3.75143  3.40103  3.33712  2.72576  4.35469  1.41347   1023 - -
          2.68618  4.42225  2.77519  2.73123  3.46354  2.40513  3.72494  3.29354  2.67741  2.69355  4.24690  2.90347  2.73739  3.18146  2.89801  2.37887  2.77519  2.98518  4.58477  3.61503
          0.34307  4.23615  1.28753  0.61958  0.77255  0.48576  0.95510
    824   2.80210  4.70725  3.21486  2.74878  3.30948  3.55138  3.64399  3.28578  1.88778  2.88604  3.83025  3.17484  3.96970  2.97586  2.71072  2.89153  3.03203  3.04246  4.77273  2.03732   1024 - -
          2.68618  4.42225  2.77519  2.73123  3.46354  2.40513  3.72494  3.29354  2.67741  2.69355  4.24690  2.90347  2.73739  3.18146  2.89801  2.37887  2.77519  2.98518  4.58477  3.61503
          0.02983  3.92290  4.64525  0.61958  0.77255  0.78829  0.60628
    825   2.77142  5.01369  2.54588  2.33926  4.30072  3.28887  3.69851  3.85866  2.44914  3.40557  4.26867  1.71766  3.83615  2.25628  2.83486  2.75832  3.05211  3.49205  5.51655  4.13110   1025 - -
          2.68618  4.42225  2.77519  2.73123  3.46354  2.40513  3.72494  3.29354  2.67741  2.69355  4.24690  2.90347  2.73739  3.18146  2.89801  2.37887  2.77519  2.98518  4.58477  3.61503
          0.02983  3.92290  4.64525  0.61958  0.77255  0.78829  0.60628
    826   2.51719  4.58610  2.68868  2.53744  4.34331  1.72015  3.91405  3.86347  2.83143  3.48165  4.33164  1.96106  3.75530  3.13121  3.23994  2.59799  2.92068  3.39328  5.61008  4.28668   1026 - -
          2.68618  4.42225  2.77519  2.73123  3.46354  2.40513  3.72494  3.29354  2.67741  2.69355  4.24690  2.90347  2.73739  3.18146  2.89801  2.37887  2.77519  2.98518  4.58477  3.61503
          0.02983  3.92290  4.64525  0.61958  0.77255  0.78829  0.60628
    827   2.76618  4.43509  3.57732  3.05508  2.09931  3.68254  3.65001  2.91099  2.36195  2.52791  3.51959  3.39320  4.05815  3.25780  3.22391  2.96097  2.99659  2.71705  4.31685  2.22472   1027 - -
          2.68618  4.42225  2.77519  2.73123  3.46354  2.40513  3.72494  3.29354  2.67741  2.69355  4.24690  2.90347  2.73739  3.18146  2.89801  2.37887  2.77519  2.98518  4.58477  3.61503
          0.02983  3.92290  4.64525  0.61958  0.77255  0.78829  0.60628
    828   2.71373  4.57489  2.20835  2.69634  3.72324  3.49660  3.90356  1.83686  2.84950  2.64339  3.68709  3.17558  3.97395  3.15390  3.26224  2.87223  2.98409  2.47566  5.23395  3.91531   1028 - -
          2.68618  4.42225  2.77519  2.73123  3.46354  2.40513  3.72494  3.29354  2.67741  2.69355  4.24690  2.90347  2.73739  3.18146  2.89801  2.37887  2.77519  2.98518  4.58477  3.61503
          0.02983  3.92290  4.64525  0.61958  0.77255  0.78829  0.60628
    829   2.59505  4.48316  3.21310  2.70639  3.71898  3.44365  3.74058  2.31483  2.14468  2.74082  3.64525  3.14322  3.87755  2.97744  2.87169  2.31684  2.84983  2.73401  5.09560  3.83082   1029 - -
          2.68618  4.42225  2.77519  2.73123  3.46354  2.40513  3.72494  3.29354  2.67741  2.69355  4.24690  2.90347  2.73739  3.18146  2.89801  2.37887  2.77519  2.98518  4.58477  3.61503
          0.02983  3.92290  4.64525  0.61958  0.77255  0.78829  0.60628
    830   2.69406  4.93053  2.48410  1.60468  4.36356  3.22403  3.73516  3.80396  2.59294  3.40369  4.25458  2.83095  3.79834  2.90977  3.04406  1.99813  2.99984  3.42350  5.59752  4.21948   1030 - -
          2.68618  4.42225  2.77519  2.73123  3.46354  2.40513  3.72494  3.29354  2.67741  2.69355  4.24690  2.90347  2.73739  3.18146  2.89801  2.37887  2.77519  2.98518  4.58477  3.61503
          0.02983  3.92290  4.64525  0.61958  0.77255  0.78829  0.60628
    831   2.58854  4.66359  2.90585  2.57045  4.19786  3.25090  3.75568  3.62131  2.00848  3.23971  4.09613  3.01446  3.80751  2.94154  2.78207  1.65718  2.91216  3.24871  5.42698  4.12868   1031 - -
          2.68618  4.42225  2.77519  2.73123  3.46354  2.40513  3.72494  3.29354  2.67741  2.69355  4.24690  2.90347  2.73739  3.18146  2.89801  2.37887  2.77519  2.98518  4.58477  3.61503
          0.02983  3.92290  4.64525  0.61958  0.77255  0.78829  0.60628
    832   2.90126  5.42419  1.73469  1.36897  4.71287  3.20069  3.73310  4.21580  2.73022  3.73685  4.59296  2.67357  3.81392  2.90065  3.30578  2.79570  3.18773  3.80384  5.89201  4.41002   1032 - -
          2.68618  4.42225  2.77519  2.73123  3.46354  2.40513  3.72494  3.29354  2.67741  2.69355  4.24690  2.90347  2.73739  3.18146  2.89801  2.37887  2.77519  2.98518  4.58477  3.61503
          0.02983  3.92290  4.64525  0.61958  0.77255  0.78829  0.60628
    833   2.74002  4.70040  2.08856  2.58076  3.72414  3.43210  3.82884  3.01810  2.76315  1.79572  3.76089  3.07831  3.92664  3.07230  3.18427  2.83716  3.01069  2.82294  5.21139  3.85806   1033 - -
          2.68618  4.42225  2.77519  2.73123  3.46354  2.40513  3.72494  3.29354  2.67741  2.69355  4.24690  2.90347  2.73739  3.18146  2.89801  2.37887  2.77519  2.98518  4.58477  3.61503
          0.02983  3.92290  4.64525  0.61958  0.77255  0.78829  0.60628
    834   2.45897  4.22144  3.48528  3.00860  2.40132  3.33808  3.89375  2.84117  2.96394  2.58217  3.52157  3.32203  3.86369  3.26934  3.28465  2.17656  2.27800  2.59324  4.90413  3.59291   1034 - -
          2.68618  4.42225  2.77519  2.73123  3.46354  2.40513  3.72494  3.29354  2.67741  2.69355  4.24690  2.90347  2.73739  3.18146  2.89801  2.37887  2.77519  2.98518  4.58477  3.61503
          0.02983  3.92290  4.64525  0.61958  0.77255  0.78829  0.60628
    835   2.65375  4.68930  2.94581  2.14209  3.87585  3.43195  3.67524  2.43766  2.45155  2.86251  3.76513  3.00612  3.85604  2.41440  2.83720  2.72781  2.88874  2.93525  5.21052  3.91190   1035 - -
          2.68618  4.42225  2.77519  2.73123  3.46354  2.40513  3.72494  3.29354  2.67741  2.69355  4.24690  2.90347  2.73739  3.18146  2.89801  2.37887  2.77519  2.98518  4.58477  3.61503
          0.02983  3.92290  4.64525  0.61958  0.77255  0.78829  0.60628
    836   2.17465  4.53962  2.49589  2.57423  3.78833  3.37860  3.73997  3.05173  2.62776  2.78249  2.63302  3.04951  3.83629  2.95518  3.05045  2.67715  2.83218  2.79457  5.17992  3.88645   1036 - -
          2.68618  4.42225  2.77519  2.73123  3.46354  2.40513  3.72494  3.29354  2.67741  2.69355  4.24690  2.90347  2.73739  3.18146  2.89801  2.37887  2.77519  2.98518  4.58477  3.61503
          0.02983  3.92290  4.64525  0.61958  0.77255  0.78829  0.60628
    837   1.55824  4.66761  2.07809  2.44120  4.25626  3.15814  3.84285  3.58142  2.78679  3.30165  4.17765  2.92502  3.77538  3.04232  3.25076  2.62719  2.92129  3.20789  5.56470  4.22185   1037 - -
          2.68618  4.42225  2.77519  2.73123  3.46354  2.40513  3.72494  3.29354  2.67741  2.69355  4.24690  2.90347  2.73739  3.18146  2.89801  2.37887  2.77519  2.98518  4.58477  3.61503
          0.02983  3.92290  4.64525  0.61958  0.77255  0.78829  0.60628
    838   2.82860  4.78845  3.28317  2.75568  3.92271  3.55915  3.70721  3.22828  1.50655  2.27646  3.85862  3.18521  3.97361  2.90119  2.48602  2.91367  3.05390  3.01227  5.22266  3.94926   1038 - -
          2.68618  4.42225  2.77519  2.73123  3.46354  2.40513  3.72494  3.29354  2.67741  2.69355  4.24690  2.90347  2.73739  3.18146  2.89801  2.37887  2.77519  2.98518  4.58477  3.61503
          0.02983  3.92290  4.64525  0.61958  0.77255  0.78829  0.60628
    839   2.11286  4.83905  2.85016  2.05998  4.17887  3.36197  3.63669  3.56857  2.32815  3.16385  3.99948  2.93362  3.81702  2.79249  2.27790  2.68124  2.90533  3.23455  5.37926  4.06532   1039 - -
          2.68618  4.42225  2.77519  2.73123  3.46354  2.40513  3.72494  3.29354  2.67741  2.69355  4.24690  2.90347  2.73739  3.18146  2.89801  2.37887  2.77519  2.98518  4.58477  3.61503
          0.02983  3.92290  4.64525  0.61958  0.77255  0.78829  0.60628
    840   3.31998  4.78854  3.91264  3.65141  2.29515  3.88884  3.64222  3.32215  3.50747  2.76310  3.99193  3.78556  4.36148  3.80141  3.68089  3.45169  3.60688  3.19507  3.94087  0.88590   1040 - -
          2.68618  4.42225  2.77519  2.73123  3.46354  2.40513  3.72494  3.29354  2.67741  2.69355  4.24690  2.90347  2.73739  3.18146  2.89801  2.37887  2.77519  2.98518  4.58477  3.61503
          0.02983  3.92290  4.64525  0.61958  0.77255  0.78829  0.60628
    841   3.19187  4.55448  4.63480  4.11371  3.13552  4.40366  4.74314  1.69099  3.93178  1.08498  2.97975  4.39066  4.65474  4.16319  4.10558  3.77312  3.43338  2.02530  5.16623  3.99631   1041 - -
          2.68618  4.42225  2.77519  2.73123  3.46354  2.40513  3.72494  3.29354  2.67741  2.69355  4.24690  2.90347  2.73739  3.18146  2.89801  2.37887  2.77519  2.98518  4.58477  3.61503
          0.02983  3.92290  4.64525  0.61958  0.77255  0.78829  0.60628
    842   1.93129  4.86071  1.62328  2.31178  4.38644  3.17224  3.80164  3.74519  2.76003  3.42592  4.29737  2.83545  3.78556  2.98665  3.26348  2.67263  2.99468  3.36288  5.66250  4.27639   1042 - -
          2.68618  4.42225  2.77519  2.73123  3.46354  2.40513  3.72494  3.29354  2.67741  2.69355  4.24690  2.90347  2.73739  3.18146  2.89801  2.37887  2.77519  2.98518  4.58477  3.61503
          0.02983  3.92290  4.64525  0.61958  0.77255  0.78829  0.60628
    843   2.78587  5.17774  2.50930  1.81329  4.50036  3.31924  3.63009  3.95013  1.96033  3.46046  4.27928  2.28519  3.81972  2.77157  2.76177  2.73476  3.02920  3.56823  5.60677  4.23121   1043 - -
          2.68618  4.42225  2.77519  2.73123  3.46354  2.40513  3.72494  3.29354  2.67741  2.69355  4.24690  2.90347  2.73739  3.18146  2.89801  2.37887  2.77519  2.98518  4.58477  3.61503
          0.02983  3.92290  4.64525  0.61958  0.77255  0.78829  0.60628
    844   2.71327  4.35584  3.63128  3.10698  2.33348  3.66326  2.53922  2.75307  3.01235  2.39397  3.41701  3.43667  4.05046  3.31374  3.31227  2.94761  2.95440  2.12765  4.43507  2.93435   1044 - -
          2.68618  4.42225  2.77519  2.73123  3.46354  2.40513  3.72494  3.29354  2.67741  2.69355  4.24690  2.90347  2.73739  3.18146  2.89801  2.37887  2.77519  2.98518  4.58477  3.61503
          0.02983  3.92290  4.64525  0.61958  0.77255  0.78829  0.60628
    845   2.79754  5.27200  1.76897  1.76929  4.58833  3.21599  3.68932  4.07520  2.63139  3.59958  4.42424  2.69767  3.79040  2.84467  3.18383  2.19266  3.07476  3.66547  5.77549  4.31704   1045 - -
          2.68618  4.42225  2.77519  2.73123  3.46354  2.40513  3.72494  3.29354  2.67741  2.69355  4.24690  2.90347  2.73739  3.18146  2.89801  2.37887  2.77519  2.98518  4.58477  3.61503
          0.02983  3.92290  4.64525  0.61958  0.77255  0.78829  0.60628
    846   3.01456  4.37748  4.60315  4.11173  3.50622  4.28147  4.85530  1.50558  3.98926  2.03552  3.33404  4.34882  4.63147  4.27542  4.20687  3.66641  3.28932  1.13829  5.43932  4.22143   1046 - -
          2.68592  4.42233  2.77527  2.73131  3.46310  2.40520  3.72502  3.29300  2.67748  2.69363  4.24697  2.90325  2.73747  3.18154  2.89808  2.37894  2.77527  2.98526  4.58485  3.61511
          0.36750  1.21089  4.64525  0.67279  0.71392  0.78829  0.60628
    847   2.84544  5.10451  3.01765  2.11220  4.48626  3.49501  3.57362  3.87431  1.66948  3.35352  4.18302  2.99108  3.89625  2.70330  1.94057  2.82509  3.04416  3.52515  5.45293  4.19213   1049 - -
          2.68618  4.42225  2.77519  2.73123  3.46354  2.40513  3.72494  3.29354  2.67741  2.69355  4.24690  2.90347  2.73739  3.18146  2.89801  2.37887  2.77519  2.98518  4.58477  3.61503
          0.02983  3.92290  4.64525  0.61958  0.77255  0.78829  0.60628
    848   2.70129  4.77256  3.06065  2.62005  4.21940  3.38551  3.69687  3.52660  1.54184  3.16892  4.05197  3.06363  3.87147  2.86529  2.54281  2.76098  2.29219  3.20773  5.38918  4.12753   1050 - -
          2.68618  4.42225  2.77519  2.73123  3.46354  2.40513  3.72494  3.29354  2.67741  2.69355  4.24690  2.90347  2.73739  3.18146  2.89801  2.37887  2.77519  2.98518  4.58477  3.61503
          0.02983  3.92290  4.64525  0.61958  0.77255  0.78829  0.60628
    849   1.44199  4.37707  2.97736  2.73540  4.15155  3.06701  3.96056  3.51531  2.86196  3.24706  4.11846  2.27815  3.73627  3.19708  3.22652  2.52232  2.80645  3.09947  5.49185  4.19957   1051 - -
          2.68618  4.42225  2.77519  2.73123  3.46354  2.40513  3.72494  3.29354  2.67741  2.69355  4.24690  2.90347  2.73739  3.18146  2.89801  2.37887  2.77519  2.98518  4.58477  3.61503
          0.02983  3.92290  4.64525  0.61958  0.77255  0.78829  0.60628
    850   2.78406  5.09178  2.72393  2.36976  4.42705  3.38659  3.60810  3.86496  1.90422  3.37350  4.19825  2.18928  3.84601  2.22528  2.56049  2.75636  3.01324  3.50175  5.50404  4.17735   1052 - -
          2.68618  4.42225  2.77519  2.73123  3.46354  2.40513  3.72494  3.29354  2.67741  2.69355  4.24690  2.90347  2.73739  3.18146  2.89801  2.37887  2.77519  2.98518  4.58477  3.61503
          0.02983  3.92290  4.64525  0.61958  0.77255  0.78829  0.60628
    851   2.70715  4.97469  2.71746  1.91868  4.29925  3.35695  3.62285  3.69682  1.97069  3.26783  4.09501  2.87896  3.81877  2.76892  2.70515  2.70086  2.41835  3.34967  5.45949  4.12405   1053 - -
          2.68619  4.42226  2.77521  2.73125  3.46355  2.40514  3.72496  3.29312  2.67742  2.69356  4.24691  2.90348  2.73741  3.18148  2.89802  2.37888  2.77521  2.98520  4.58478  3.61505
          0.15587  2.00457  4.64525  0.35093  1.21750  0.33453  1.25763
    852   3.42837  5.56370  0.51091  2.64098  5.00079  3.53016  4.31269  4.68221  3.47435  4.22974  5.23108  3.21025  4.20920  3.56277  4.02876  3.35967  3.77960  4.28695  6.09218  4.83308   1055 - -
          2.68618  4.42225  2.77519  2.73123  3.46354  2.40513  3.72494  3.29354  2.67741  2.69355  4.24690  2.90347  2.73739  3.18146  2.89801  2.37887  2.77519  2.98518  4.58477  3.61503
          0.02172  4.23615  4.95849  0.61958  0.77255  0.48576  0.95510
    853   3.38497  4.66089  5.11273  4.59823  3.39037  4.74382  5.16614  1.05489  4.43832  1.37604  3.19511  4.81685  4.95452  4.61291  4.56311  4.13692  3.62729  1.94183  5.47128  4.32914   1056 - -
          2.68618  4.42225  2.77519  2.73123  3.46354  2.40513  3.72494  3.29354  2.67741  2.69355  4.24690  2.90347  2.73739  3.18146  2.89801  2.37887  2.77519  2.98518  4.58477  3.61503
          0.02172  4.23615  4.95849  0.61958  0.77255  0.48576  0.95510
    854   2.92578  4.30759  4.54492  3.98639  3.29122  4.13240  4.44741  1.41038  3.84738  2.16162  3.30644  4.15775  4.46530  4.06052  3.99952  3.45389  3.16574  1.56428  4.98629  2.67354   1057 - -
          2.68618  4.42225  2.77519  2.73123  3.46354  2.40513  3.72494  3.29354  2.67741  2.69355  4.24690  2.90347  2.73739  3.18146  2.89801  2.37887  2.77519  2.98518  4.58477  3.61503
          0.02172  4.23615  4.95849  0.61958  0.77255  0.48576  0.95510
    855   3.24911  5.35368  3.69480  2.97512  4.86433  3.83082  3.72266  4.19118  0.97941  3.58967  4.46603  3.35536  4.18649  2.85299  1.71274  3.23324  3.39707  3.87102  5.59061  4.45528   1058 - -
          2.68618  4.42225  2.77519  2.73123  3.46354  2.40513  3.72494  3.29354  2.67741  2.69355  4.24690  2.90347  2.73739  3.18146  2.89801  2.37887  2.77519  2.98518  4.58477  3.61503
          0.02172  4.23615  4.95849  0.61958  0.77255  0.48576  0.95510
    856   3.08251  5.63049  1.20737  2.23249  4.94852  3.33319  3.92524  4.52549  2.97719  4.02010  4.88198  1.66607  3.97695  3.10031  3.58686  2.96828  3.39003  4.07672  6.14169  4.62008   1059 - -
          2.68618  4.42225  2.77519  2.73123  3.46354  2.40513  3.72494  3.29354  2.67741  2.69355  4.24690  2.90347  2.73739  3.18146  2.89801  2.37887  2.77519  2.98518  4.58477  3.61503
          0.02172  4.23615  4.95849  0.61958  0.77255  0.48576  0.95510
    857   2.97590  5.13594  3.41465  2.75683  4.42342  3.68736  3.68098  3.86913  1.48460  3.36497  4.21041  3.20118  4.04803  2.82215  1.65975  2.98238  3.16058  3.54921  5.44521  2.92507   1060 - -
          2.68618  4.42225  2.77519  2.73123  3.46354  2.40513  3.72494  3.29354  2.67741  2.69355  4.24690  2.90347  2.73739  3.18146  2.89801  2.37887  2.77519  2.98518  4.58477  3.61503
          0.02172  4.23615  4.95849  0.61958  0.77255  0.48576  0.95510
    858   3.46767  5.24925  4.00006  3.45334  4.69967  3.86423  4.15876  4.28130  2.47761  3.73093  4.73464  3.77808  4.36103  3.37254  0.54171  3.54270  3.71633  3.99250  5.64142  4.56290   1061 - -
          2.68618  4.42225  2.77519  2.73123  3.46354  2.40513  3.72494  3.29354  2.67741  2.69355  4.24690  2.90347  2.73739  3.18146  2.89801  2.37887  2.77519  2.98518  4.58477  3.61503
          0.02172  4.23615  4.95849  0.61958  0.77255  0.48576  0.95510
    859   4.00106  5.13587  4.93757  4.70508  1.34718  4.66068  3.57100  3.64666  4.53024  2.91534  4.22079  4.29379  4.95223  4.39534  4.48721  4.04814  4.21597  3.58334  3.67982  0.85148   1062 - -
          2.68618  4.42225  2.77519  2.73123  3.46354  2.40513  3.72494  3.29354  2.67741  2.69355  4.24690  2.90347  2.73739  3.18146  2.89801  2.37887  2.77519  2.98518  4.58477  3.61503
          0.02172  4.23615  4.95849  0.61958  0.77255  0.48576  0.95510
    860   2.68187  4.41102  3.80388  3.32560  3.65764  3.56878  4.21224  2.73673  3.18630  2.48625  2.54661  3.61396  4.10311  3.54689  3.47302  2.93789  1.31710  2.56084  5.24194  4.01777   1063 - -
          2.68618  4.42225  2.77519  2.73123  3.46354  2.40513  3.72494  3.29354  2.67741  2.69355  4.24690  2.90347  2.73739  3.18146  2.89801  2.37887  2.77519  2.98518  4.58477  3.61503
          0.02172  4.23615  4.95849  0.61958  0.77255  0.48576  0.95510
    861   2.81825  4.77294  3.04154  1.58810  4.03490  3.55769  3.96169  2.98070  2.81696  2.94800  3.93664  3.21089  4.04611  3.17249  3.22151  2.93377  3.09113  1.74991  5.46011  4.15162   1064 - -
          2.68618  4.42225  2.77519  2.73123  3.46354  2.40513  3.72494  3.29354  2.67741  2.69355  4.24690  2.90347  2.73739  3.18146  2.89801  2.37887  2.77519  2.98518  4.58477  3.61503
          0.02172  4.23615  4.95849  0.61958  0.77255  0.48576  0.95510
    862   3.11169  5.65655  0.97231  2.23343  4.97492  3.33111  3.94917  4.56485  3.02829  4.06288  4.93820  2.09825  3.98864  3.13072  3.64954  2.99295  3.42693  4.11434  6.17777  4.64815   1065 - -
          2.68618  4.42225  2.77519  2.73123  3.46354  2.40513  3.72494  3.29354  2.67741  2.69355  4.24690  2.90347  2.73739  3.18146  2.89801  2.37887  2.77519  2.98518  4.58477  3.61503
          0.02172  4.23615  4.95849  0.61958  0.77255  0.48576  0.95510
    863   3.35049  5.29198  3.54840  3.12089  4.76402  3.78103  4.02136  4.22138  0.62866  3.71378  4.67041  3.52313  4.26774  3.20272  2.57683  3.37745  3.58354  3.91415  5.67852  4.55266   1066 - -
          2.68618  4.42225  2.77519  2.73123  3.46354  2.40513  3.72494  3.29354  2.67741  2.69355  4.24690  2.90347  2.73739  3.18146  2.89801  2.37887  2.77519  2.98518  4.58477  3.61503
          0.02172  4.23615  4.95849  0.61958  0.77255  0.48576  0.95510
    864   3.90714  5.08006  4.89836  4.64090  0.76872  4.61521  3.61003  3.51745  4.46921  2.79678  4.10239  4.28665  4.91406  4.36967  4.44508  4.00319  4.12745  3.46812  3.72728  1.59827   1067 - -
          2.68618  4.42225  2.77519  2.73123  3.46354  2.40513  3.72494  3.29354  2.67741  2.69355  4.24690  2.90347  2.73739  3.18146  2.89801  2.37887  2.77519  2.98518  4.58477  3.61503
          0.02172  4.23615  4.95849  0.61958  0.77255  0.48576  0.95510
    865   2.95119  4.53956  3.91448  3.38789  1.69463  3.92784  3.98363  2.77238  3.25129  1.83684  3.36623  3.70774  4.28190  2.32972  3.52149  3.21916  3.18214  2.70120  4.62156  3.15611   1068 - -
          2.68618  4.42225  2.77519  2.73123  3.46354  2.40513  3.72494  3.29354  2.67741  2.69355  4.24690  2.90347  2.73739  3.18146  2.89801  2.37887  2.77519  2.98518  4.58477  3.61503
          0.02172  4.23615  4.95849  0.61958  0.77255  0.48576  0.95510
[truncated: 195,007 more chars]
