# Supplementary material for: MacSyFinder: A Program to Mine Genomes for Molecular Systems with an Application to CRISPR-Cas Systems
Source: PLoS One. 2014 Oct 17;9(10):e110726. doi: 10.1371/journal.pone.0110726 (PMC4201578; doi:10.1371/journal.pone.0110726)
Supplement: Data S2 — The Cas-Finder: models and profiles (compressed tarball archive). (ZIP) [file pone.0110726.s011.zip › Cas-Finder_macsyfinder/CASprofiles/csa5_TypeIA.hmm]

HMMER3/b [3.0 | March 2010]
NAME  TIGR01878
ACC   TIGR01878
DESC  cas_Csa5: CRISPR type I-A/APERN-associated protein Csa5
LENG  107
ALPH  amino
RF    no
CS    no
MAP   yes
DATE  Sun Apr 11 22:13:13 2010
NSEQ  6
EFFN  1.608398
CKSUM 495736214
GA    53.35 53.35;
TC    53.35 53.35;
NC    22.85 22.85;
STATS LOCAL MSV       -9.2869  0.71593
STATS LOCAL VITERBI  -10.3740  0.71593
STATS LOCAL FORWARD   -4.0665  0.71593
HMM          A        C        D        E        F        G        H        I        K        L        M        N        P        Q        R        S        T        V        W        Y   
            m->m     m->i     m->d     i->m     i->i     d->m     d->d
  COMPO   2.43776  4.74939  2.98493  2.47764  3.43684  3.10351  3.95870  2.73862  2.54755  2.44113  3.63992  3.12768  3.56078  3.17941  2.73511  2.70303  2.91182  2.53928  5.26840  3.41366
          2.68618  4.42225  2.77519  2.73123  3.46354  2.40513  3.72494  3.29354  2.67741  2.69355  4.24690  2.90347  2.73739  3.18146  2.89801  2.37887  2.77519  2.98518  4.58477  3.61503
          0.01705  4.47619  5.19854  0.61958  0.77255  0.00000        *
      1   2.70113  4.28822  3.84116  3.27600  2.36912  2.84241  4.02335  2.73484  3.20109  2.01498  3.40068  2.52540  4.11835  3.47064  3.47971  3.00773  2.93788  2.09047  4.87700  3.64906      1 - -
          2.68618  4.42225  2.77519  2.73123  3.46354  2.40513  3.72494  3.29354  2.67741  2.69355  4.24690  2.90347  2.73739  3.18146  2.89801  2.37887  2.77519  2.98518  4.58477  3.61503
          0.01705  4.47619  5.19854  0.61958  0.77255  0.48576  0.95510
      2   3.39276  4.70513  5.13084  4.58132  1.36246  4.61948  4.76834  2.40006  4.43116  1.41510  3.19167  4.68441  4.85825  4.49241  4.48364  3.96603  3.62044  1.80592  5.03820  3.72279      2 - -
          2.68618  4.42225  2.77519  2.73123  3.46354  2.40513  3.72494  3.29354  2.67741  2.69355  4.24690  2.90347  2.73739  3.18146  2.89801  2.37887  2.77519  2.98518  4.58477  3.61503
          0.01705  4.47619  5.19854  0.61958  0.77255  0.48576  0.95510
      3   2.18971  4.44958  4.87799  4.31938  3.56291  4.39397  4.81501  1.68795  4.19365  1.49435  3.43484  4.47265  4.70816  4.38619  4.32566  3.73009  3.35437  1.49379  5.33054  4.15896      3 - -
          2.68618  4.42225  2.77519  2.73123  3.46354  2.40513  3.72494  3.29354  2.67741  2.69355  4.24690  2.90347  2.73739  3.18146  2.89801  2.37887  2.77519  2.98518  4.58477  3.61503
          0.01705  4.47619  5.19854  0.61958  0.77255  0.48576  0.95510
      4   2.83429  5.08589  3.09342  2.06125  4.30266  3.58687  3.75188  3.78652  2.42470  3.34068  4.15585  3.09556  3.98845  2.45248  2.39091  2.84049  3.05718  3.44751  5.49594  1.87921      4 - -
          2.68618  4.42225  2.77519  2.73123  3.46354  2.40513  3.72494  3.29354  2.67741  2.69355  4.24690  2.90347  2.73739  3.18146  2.89801  2.37887  2.77519  2.98518  4.58477  3.61503
          0.01705  4.47619  5.19854  0.61958  0.77255  0.48576  0.95510
      5   2.69391  4.67300  3.26269  2.70650  3.86738  3.57554  3.80930  2.71629  2.67639  2.91091  2.99860  3.18760  2.70899  2.36781  3.09873  2.02542  2.92921  2.97892  5.22590  3.94115      5 - -
          2.68618  4.42225  2.77519  2.73123  3.46354  2.40513  3.72494  3.29354  2.67741  2.69355  4.24690  2.90347  2.73739  3.18146  2.89801  2.37887  2.77519  2.98518  4.58477  3.61503
          0.01705  4.47619  5.19854  0.61958  0.77255  0.48576  0.95510
      6   2.95381  5.41314  2.73130  1.37247  4.76654  2.37922  3.83113  4.23711  1.88572  3.72236  4.51415  2.99746  4.00980  2.95952  3.02665  2.89716  3.20051  3.82165  5.85481  4.45511      6 - -
          2.68618  4.42225  2.77519  2.73123  3.46354  2.40513  3.72494  3.29354  2.67741  2.69355  4.24690  2.90347  2.73739  3.18146  2.89801  2.37887  2.77519  2.98518  4.58477  3.61503
          0.01705  4.47619  5.19854  0.61958  0.77255  0.48576  0.95510
      7   2.63089  4.71794  3.23126  2.87396  4.54930  3.34018  4.11279  3.99298  2.96982  3.60340  4.40683  2.05120  3.96447  3.29280  3.39246  1.34574  2.04854  3.51259  5.80796  4.50148      7 - -
          2.68618  4.42225  2.77519  2.73123  3.46354  2.40513  3.72494  3.29354  2.67741  2.69355  4.24690  2.90347  2.73739  3.18146  2.89801  2.37887  2.77519  2.98518  4.58477  3.61503
          0.01705  4.47619  5.19854  0.61958  0.77255  0.48576  0.95510
      8   2.83221  4.31539  4.19563  3.63589  2.13013  3.89763  4.04415  2.72835  3.52285  2.43380  3.40863  3.83395  2.23592  3.73719  3.71515  3.18967  3.06724  1.96329  4.60572  2.31010      8 - -
          2.68618  4.42225  2.77519  2.73123  3.46354  2.40513  3.72494  3.29354  2.67741  2.69355  4.24690  2.90347  2.73739  3.18146  2.89801  2.37887  2.77519  2.98518  4.58477  3.61503
          0.01705  4.47619  5.19854  0.61958  0.77255  0.48576  0.95510
      9   2.66096  4.76719  3.28199  2.77589  4.34022  2.66290  3.92974  3.75935  2.69707  3.36350  4.17584  3.21836  3.95491  3.09522  2.20168  2.28966  1.55936  3.36591  5.58675  4.28684      9 - -
          2.68618  4.42225  2.77519  2.73123  3.46354  2.40513  3.72494  3.29354  2.67741  2.69355  4.24690  2.90347  2.73739  3.18146  2.89801  2.37887  2.77519  2.98518  4.58477  3.61503
          0.01705  4.47619  5.19854  0.61958  0.77255  0.48576  0.95510
     10   3.82033  5.13210  4.79689  4.45831  2.40085  4.60052  3.90453  3.40937  4.20971  2.02913  4.06159  4.35612  4.93960  4.35409  4.29560  4.00099  4.05734  3.36506  4.08565  0.69018     10 - -
          2.68618  4.42225  2.77519  2.73123  3.46354  2.40513  3.72494  3.29354  2.67741  2.69355  4.24690  2.90347  2.73739  3.18146  2.89801  2.37887  2.77519  2.98518  4.58477  3.61503
          0.01705  4.47619  5.19854  0.61958  0.77255  0.48576  0.95510
     11   3.39618  4.69113  5.19207  4.70892  3.70034  4.74187  5.31892  2.00898  4.56228  1.62246  3.51804  4.88245  5.04025  4.79343  4.70837  4.15212  3.66313  0.80775  5.71384  4.52082     11 - -
          2.68618  4.42225  2.77519  2.73123  3.46354  2.40513  3.72494  3.29354  2.67741  2.69355  4.24690  2.90347  2.73739  3.18146  2.89801  2.37887  2.77519  2.98518  4.58477  3.61503
          0.01705  4.47619  5.19854  0.61958  0.77255  0.48576  0.95510
     12   3.14944  5.29537  0.95851  2.67331  4.33855  3.63316  4.13170  3.73113  3.11561  2.07531  4.40749  3.21697  4.20091  3.34853  3.60728  3.15759  3.43903  3.49996  5.76713  4.35947     12 - -
          2.68618  4.42225  2.77519  2.73123  3.46354  2.40513  3.72494  3.29354  2.67741  2.69355  4.24690  2.90347  2.73739  3.18146  2.89801  2.37887  2.77519  2.98518  4.58477  3.61503
          0.01705  4.47619  5.19854  0.61958  0.77255  0.48576  0.95510
     13   3.52341  5.58356  4.09455  3.24028  5.17546  4.06339  3.85518  4.45137  1.18934  3.79403  4.68290  3.57511  4.38940  2.98134  1.07074  3.49701  3.63494  4.14050  5.74849  4.66742     13 - -
          2.68618  4.42225  2.77519  2.73123  3.46354  2.40513  3.72494  3.29354  2.67741  2.69355  4.24690  2.90347  2.73739  3.18146  2.89801  2.37887  2.77519  2.98518  4.58477  3.61503
          0.01705  4.47619  5.19854  0.61958  0.77255  0.48576  0.95510
     14   2.88016  4.36145  4.22739  2.44029  2.05239  3.98486  4.26126  1.90602  3.55356  1.76172  3.28385  3.91592  4.33058  3.78200  3.76488  3.27363  3.11089  2.42127  4.93243  3.71900     14 - -
          2.68618  4.42225  2.77519  2.73123  3.46354  2.40513  3.72494  3.29354  2.67741  2.69355  4.24690  2.90347  2.73739  3.18146  2.89801  2.37887  2.77519  2.98518  4.58477  3.61503
          0.01705  4.47619  5.19854  0.61958  0.77255  0.48576  0.95510
     15   1.51753  4.38306  3.97614  3.58681  4.25784  1.46978  4.50392  3.45093  3.56472  3.31126  4.19943  3.69224  4.02384  3.83471  3.84803  2.74163  2.98243  1.96849  5.68778  4.49130     15 - -
          2.68618  4.42225  2.77519  2.73123  3.46354  2.40513  3.72494  3.29354  2.67741  2.69355  4.24690  2.90347  2.73739  3.18146  2.89801  2.37887  2.77519  2.98518  4.58477  3.61503
          0.16553  4.47619  1.95774  0.61958  0.77255  0.48576  0.95510
     16   1.76118  4.70730  3.02771  2.83164  4.54437  3.27994  4.15576  3.97016  3.05764  3.64481  4.49442  1.18616  3.95430  3.36748  3.45761  2.75369  3.06910  3.50199  5.83721  4.51579     16 - -
          2.68618  4.42225  2.77519  2.73123  3.46354  2.40513  3.72494  3.29354  2.67741  2.69355  4.24690  2.90347  2.73739  3.18146  2.89801  2.37887  2.77519  2.98518  4.58477  3.61503
          0.01975  4.33041  5.05276  0.61958  0.77255  0.37645  1.15930
     17   1.51560  4.35482  3.90495  3.35650  3.36763  3.76232  4.07975  2.77129  3.25787  2.47363  2.39586  3.65962  4.16999  3.54317  3.52809  3.05557  3.00806  2.58465  4.90074  2.49351     17 - -
          2.68618  4.42225  2.77519  2.73123  3.46354  2.40513  3.72494  3.29354  2.67741  2.69355  4.24690  2.90347  2.73739  3.18146  2.89801  2.37887  2.77519  2.98518  4.58477  3.61503
          0.01705  4.47619  5.19854  0.61958  0.77255  0.48576  0.95510
     18   3.51174  4.75517  5.42439  4.88518  3.52122  4.94035  5.38644  1.57383  4.76832  0.99921  3.28807  5.06086  5.11448  4.85004  4.84052  4.32355  3.74650  1.57096  5.61965  4.54260     18 - -
          2.68618  4.42225  2.77519  2.73123  3.46354  2.40513  3.72494  3.29354  2.67741  2.69355  4.24690  2.90347  2.73739  3.18146  2.89801  2.37887  2.77519  2.98518  4.58477  3.61503
          0.01705  4.47619  5.19854  0.61958  0.77255  0.48576  0.95510
     19   2.62739  4.74926  3.21162  2.79187  4.48907  3.36110  4.01898  3.93159  2.85423  3.52681  4.32311  2.51628  2.43064  3.18387  3.29298  1.39395  2.38562  3.47430  5.73426  4.41791     19 - -
          2.68618  4.42225  2.77519  2.73123  3.46354  2.40513  3.72494  3.29354  2.67741  2.69355  4.24690  2.90347  2.73739  3.18146  2.89801  2.37887  2.77519  2.98518  4.58477  3.61503
          0.01705  4.47619  5.19854  0.61958  0.77255  0.48576  0.95510
     20   2.74322  4.90021  3.15694  2.61684  4.18170  3.54857  3.77514  3.58729  1.84432  2.37540  4.01774  3.11741  2.55223  2.93241  2.92764  2.20356  2.98300  3.26613  5.43153  4.11646     20 - -
          2.68618  4.42225  2.77519  2.73123  3.46354  2.40513  3.72494  3.29354  2.67741  2.69355  4.24690  2.90347  2.73739  3.18146  2.89801  2.37887  2.77519  2.98518  4.58477  3.61503
          0.01705  4.47619  5.19854  0.61958  0.77255  0.48576  0.95510
     21   3.14223  5.56695  2.73360  0.99435  4.92929  3.59132  3.92113  4.38613  1.90100  3.85984  4.69336  3.07320  4.11526  3.06356  2.98473  3.06955  3.38699  3.98910  5.96080  4.59341     21 - -
          2.68618  4.42225  2.77519  2.73123  3.46354  2.40513  3.72494  3.29354  2.67741  2.69355  4.24690  2.90347  2.73739  3.18146  2.89801  2.37887  2.77519  2.98518  4.58477  3.61503
          0.01705  4.47619  5.19854  0.61958  0.77255  0.48576  0.95510
     22   1.94928  4.75700  2.41991  2.64867  4.01488  3.53257  3.80945  2.47558  2.65786  3.04820  3.89052  3.14217  3.03980  2.99405  3.10270  2.77140  2.51427  3.08344  5.34012  4.03459     22 - -
          2.68618  4.42225  2.77519  2.73123  3.46354  2.40513  3.72494  3.29354  2.67741  2.69355  4.24690  2.90347  2.73739  3.18146  2.89801  2.37887  2.77519  2.98518  4.58477  3.61503
          0.01705  4.47619  5.19854  0.61958  0.77255  0.48576  0.95510
     23   3.42966  4.66042  5.40178  4.89215  3.77197  4.93342  5.49380  1.46866  4.79803  1.68144  3.54034  5.05713  5.15133  4.97811  4.92372  4.32987  3.67819  0.96483  5.81943  4.66232     23 - -
          2.68618  4.42225  2.77519  2.73123  3.46354  2.40513  3.72494  3.29354  2.67741  2.69355  4.24690  2.90347  2.73739  3.18146  2.89801  2.37887  2.77519  2.98518  4.58477  3.61503
          0.01705  4.47619  5.19854  0.61958  0.77255  0.48576  0.95510
     24   1.71980  4.98130  2.94587  1.53999  4.45668  3.45519  3.89719  3.84311  2.72205  3.46351  4.27979  3.09615  3.97019  3.05042  3.18499  2.79558  2.41235  3.46226  5.69092  4.33887     24 - -
          2.68618  4.42225  2.77519  2.73123  3.46354  2.40513  3.72494  3.29354  2.67741  2.69355  4.24690  2.90347  2.73739  3.18146  2.89801  2.37887  2.77519  2.98518  4.58477  3.61503
          0.01705  4.47619  5.19854  0.61958  0.77255  0.48576  0.95510
     25   2.73717  4.76376  3.26165  2.69253  3.97276  3.59684  3.79039  2.75536  2.21883  3.00014  3.85043  2.39683  3.98188  2.98072  2.37688  2.82270  2.96471  2.11307  5.28785  4.00111     25 - -
          2.68625  4.42232  2.77526  2.73130  3.46255  2.40519  3.72501  3.29361  2.67747  2.69362  4.24696  2.90353  2.73692  3.18153  2.89807  2.37893  2.77526  2.98525  4.58484  3.61510
          0.35193  1.23392  5.19854  0.14729  1.98810  0.48576  0.95510
     26   1.61687  4.32703  4.03400  3.49971  3.43135  3.76890  4.18347  2.64678  3.40457  2.52724  3.49718  3.75576  4.20730  3.67321  3.65151  3.08579  3.02508  1.71145  4.96917  2.47668     27 - -
          2.68618  4.42225  2.77519  2.73123  3.46354  2.40513  3.72494  3.29354  2.67741  2.69355  4.24690  2.90347  2.73739  3.18146  2.89801  2.37887  2.77519  2.98518  4.58477  3.61503
          0.01705  4.47619  5.19854  0.61958  0.77255  0.48576  0.95510
     27   3.75440  4.99404  5.52349  4.98957  3.33186  5.11081  5.44793  1.75185  4.81989  0.64177  3.10024  5.22007  5.20499  4.83763  4.85676  4.51963  3.97604  2.42138  5.53982  4.50531     28 - -
          2.68618  4.42225  2.77519  2.73123  3.46354  2.40513  3.72494  3.29354  2.67741  2.69355  4.24690  2.90347  2.73739  3.18146  2.89801  2.37887  2.77519  2.98518  4.58477  3.61503
          0.01705  4.47619  5.19854  0.61958  0.77255  0.48576  0.95510
     28   2.75358  4.71398  3.30862  2.75759  2.88805  2.55079  2.95851  3.28939  2.16414  2.93607  3.80620  3.22945  4.01504  3.06219  3.12291  2.85675  2.98411  3.02460  5.04996  2.27471     29 - -
          2.68618  4.42225  2.77519  2.73123  3.46354  2.40513  3.72494  3.29354  2.67741  2.69355  4.24690  2.90347  2.73739  3.18146  2.89801  2.37887  2.77519  2.98518  4.58477  3.61503
          0.01705  4.47619  5.19854  0.61958  0.77255  0.48576  0.95510
     29   3.07913  5.65182  1.99550  1.13318  4.97278  3.46577  3.94045  4.48974  2.88885  3.96989  4.78077  2.92823  4.04497  3.08733  3.46254  2.05226  3.35481  4.04582  6.11961  4.62904     30 - -
          2.68618  4.42225  2.77519  2.73123  3.46354  2.40513  3.72494  3.29354  2.67741  2.69355  4.24690  2.90347  2.73739  3.18146  2.89801  2.37887  2.77519  2.98518  4.58477  3.61503
          0.01705  4.47619  5.19854  0.61958  0.77255  0.48576  0.95510
     30   1.83814  4.34301  3.79167  3.24078  3.57982  3.63016  4.07910  2.84466  3.17683  2.03566  3.55181  3.56114  4.08574  3.46210  3.48557  2.27383  2.45489  2.19139  5.05264  3.83589     31 - -
          2.68618  4.42225  2.77519  2.73123  3.46354  2.40513  3.72494  3.29354  2.67741  2.69355  4.24690  2.90347  2.73739  3.18146  2.89801  2.37887  2.77519  2.98518  4.58477  3.61503
          0.01705  4.47619  5.19854  0.61958  0.77255  0.48576  0.95510
     31   2.14414  4.39717  3.75590  3.18563  3.47181  3.76914  4.03471  2.37061  3.11156  1.97416  2.76034  3.55791  4.13928  2.18037  3.42781  3.02736  2.98623  2.58506  4.99073  3.77848     32 - -
          2.68618  4.42225  2.77519  2.73123  3.46354  2.40513  3.72494  3.29354  2.67741  2.69355  4.24690  2.90347  2.73739  3.18146  2.89801  2.37887  2.77519  2.98518  4.58477  3.61503
          0.01705  4.47619  5.19854  0.61958  0.77255  0.48576  0.95510
     32   3.83982  5.55097  4.40305  3.83354  5.07152  4.15320  4.46238  4.69702  2.74058  4.10087  5.11726  4.12959  4.65614  3.68194  0.35501  3.91676  4.08334  4.40118  5.92367  4.90778     33 - -
          2.68618  4.42225  2.77519  2.73123  3.46354  2.40513  3.72494  3.29354  2.67741  2.69355  4.24690  2.90347  2.73739  3.18146  2.89801  2.37887  2.77519  2.98518  4.58477  3.61503
          0.01705  4.47619  5.19854  0.61958  0.77255  0.48576  0.95510
     33   2.05557  4.62867  2.43464  2.81468  3.87937  3.59110  3.91880  2.06279  2.82943  2.90082  3.78868  3.27567  4.02161  3.15104  3.24547  2.85709  2.24701  2.83394  5.27635  4.00099     34 - -
          2.68618  4.42225  2.77519  2.73123  3.46354  2.40513  3.72494  3.29354  2.67741  2.69355  4.24690  2.90347  2.73739  3.18146  2.89801  2.37887  2.77519  2.98518  4.58477  3.61503
          0.01705  4.47619  5.19854  0.61958  0.77255  0.48576  0.95510
     34   3.39435  4.68127  5.28185  4.70293  2.06409  4.69485  5.01576  1.79033  4.55336  1.11201  3.12472  4.82075  4.90005  4.58626  4.57409  4.04346  3.61712  1.90219  5.28044  4.18090     35 - -
          2.68618  4.42225  2.77519  2.73123  3.46354  2.40513  3.72494  3.29354  2.67741  2.69355  4.24690  2.90347  2.73739  3.18146  2.89801  2.37887  2.77519  2.98518  4.58477  3.61503
          0.01705  4.47619  5.19854  0.61958  0.77255  0.48576  0.95510
     35   3.13275  5.38173  3.47014  2.83694  4.76173  3.79798  2.41926  4.18707  2.14747  3.62018  4.45094  3.28907  4.16395  1.83493  1.42306  3.10907  3.31200  3.83464  5.65673  4.41523     36 - -
          2.68618  4.42225  2.77519  2.73123  3.46354  2.40513  3.72494  3.29354  2.67741  2.69355  4.24690  2.90347  2.73739  3.18146  2.89801  2.37887  2.77519  2.98518  4.58477  3.61503
          0.01705  4.47619  5.19854  0.61958  0.77255  0.48576  0.95510
     36   2.75714  4.41966  3.75064  3.21245  3.35528  3.72412  3.99353  2.91324  3.12686  2.60378  2.14372  3.55535  4.13523  3.43281  3.43151  1.75896  3.00855  2.70454  4.87018  2.42444     37 - -
          2.68618  4.42225  2.77519  2.73123  3.46354  2.40513  3.72494  3.29354  2.67741  2.69355  4.24690  2.90347  2.73739  3.18146  2.89801  2.37887  2.77519  2.98518  4.58477  3.61503
          0.37971  4.47619  1.18888  0.61958  0.77255  0.48576  0.95510
     37   2.71687  4.44966  3.66428  3.31476  1.79741  1.51733  4.04892  3.16091  3.32795  2.80940  3.83358  3.57122  4.06282  3.60555  3.60973  2.92793  3.07660  2.92154  4.79476  3.31380     38 - -
          2.68618  4.42225  2.77519  2.73123  3.46354  2.40513  3.72494  3.29354  2.67741  2.69355  4.24690  2.90347  2.73739  3.18146  2.89801  2.37887  2.77519  2.98518  4.58477  3.61503
          0.02441  4.12089  4.84324  0.61958  0.77255  0.52376  0.89720
     38   3.33640  4.60002  5.20735  4.73792  3.77776  4.77325  5.44045  0.82718  4.62972  2.22030  3.55492  4.91906  5.05812  4.88038  4.79931  4.19434  3.60586  1.44422  5.83700  4.63535     39 - -
          2.68618  4.42225  2.77519  2.73123  3.46354  2.40513  3.72494  3.29354  2.67741  2.69355  4.24690  2.90347  2.73739  3.18146  2.89801  2.37887  2.77519  2.98518  4.58477  3.61503
          0.01975  4.33041  5.05276  0.61958  0.77255  0.68997  0.69634
     39   2.68462  4.94877  2.49367  2.47430  4.19853  3.47675  3.68135  3.65325  2.43797  3.22605  4.02840  2.99710  3.87837  2.82106  2.00310  2.20971  2.91779  3.30724  3.40008  4.06821     40 - -
          2.68618  4.42225  2.77519  2.73123  3.46354  2.40513  3.72494  3.29354  2.67741  2.69355  4.24690  2.90347  2.73739  3.18146  2.89801  2.37887  2.77519  2.98518  4.58477  3.61503
          0.01975  4.33041  5.05276  0.61958  0.77255  0.68997  0.69634
     40   2.80477  5.17860  2.83837  1.49810  4.53550  3.46951  3.72883  3.98726  2.43324  3.50083  4.29254  2.97536  3.92250  2.85571  2.30869  2.15663  3.04722  3.59348  5.65067  4.28321     41 - -
          2.68618  4.42225  2.77519  2.73123  3.46354  2.40513  3.72494  3.29354  2.67741  2.69355  4.24690  2.90347  2.73739  3.18146  2.89801  2.37887  2.77519  2.98518  4.58477  3.61503
          0.01975  4.33041  5.05276  0.61958  0.77255  0.68997  0.69634
     41   2.71690  4.88556  3.00377  2.64731  4.51090  1.61813  3.89393  3.94904  1.88130  3.51480  4.32715  3.11627  3.93740  3.05166  3.00678  2.22757  3.03972  3.52379  5.69011  4.37250     42 - -
          2.68618  4.42225  2.77519  2.73123  3.46354  2.40513  3.72494  3.29354  2.67741  2.69355  4.24690  2.90347  2.73739  3.18146  2.89801  2.37887  2.77519  2.98518  4.58477  3.61503
          0.23393  4.33041  1.63261  0.61958  0.77255  0.68997  0.69634
     42   2.91793  5.28570  2.66840  1.49306  4.63907  3.43866  3.71289  4.07097  1.68789  3.56722  4.39888  2.92848  3.93066  2.85268  2.71107  2.86607  3.15345  3.69402  5.68499  4.34215     43 - -
          2.68618  4.42225  2.77519  2.73123  3.46354  2.40513  3.72494  3.29354  2.67741  2.69355  4.24690  2.90347  2.73739  3.18146  2.89801  2.37887  2.77519  2.98518  4.58477  3.61503
          0.02441  4.12089  4.84324  0.61958  0.77255  0.89083  0.52817
     43   2.83177  4.26434  4.28947  3.73291  3.13311  3.97181  4.21821  1.83497  3.60118  2.14240  3.26065  3.94047  4.31945  3.83230  3.78694  3.28084  3.07057  1.65954  4.79056  2.20721     44 - -
          2.68618  4.42225  2.77519  2.73123  3.46354  2.40513  3.72494  3.29354  2.67741  2.69355  4.24690  2.90347  2.73739  3.18146  2.89801  2.37887  2.77519  2.98518  4.58477  3.61503
          0.02441  4.12089  4.84324  0.61958  0.77255  0.89083  0.52817
     44   2.62353  4.64669  3.13234  2.65664  4.01821  2.23493  3.77693  3.34588  1.95609  3.03567  3.89736  3.11140  3.88202  2.96937  2.89895  2.71753  2.90305  2.34175  5.31801  4.03504     45 - -
          2.68618  4.42225  2.77519  2.73123  3.46354  2.40513  3.72494  3.29354  2.67741  2.69355  4.24690  2.90347  2.73739  3.18146  2.89801  2.37887  2.77519  2.98518  4.58477  3.61503
          0.02441  4.12089  4.84324  0.61958  0.77255  0.89083  0.52817
     45   2.64863  4.30224  3.63193  3.09417  3.18645  3.61880  3.85694  2.77314  2.99836  2.46271  2.40758  3.43686  4.02152  3.30993  3.29892  2.30714  2.89525  2.57008  4.71086  2.27101     46 - -
          2.68618  4.42225  2.77519  2.73123  3.46354  2.40513  3.72494  3.29354  2.67741  2.69355  4.24690  2.90347  2.73739  3.18146  2.89801  2.37887  2.77519  2.98518  4.58477  3.61503
          0.02441  4.12089  4.84324  0.61958  0.77255  0.52376  0.89720
     46   1.11477  4.31720  3.77482  3.43617  4.48127  1.99118  4.45027  3.86096  3.45739  3.57360  4.39612  3.53841  3.87672  3.72967  3.76306  2.57016  2.05041  3.31641  5.83326  4.63897     47 - -
          2.68618  4.42225  2.77519  2.73123  3.46354  2.40513  3.72494  3.29354  2.67741  2.69355  4.24690  2.90347  2.73739  3.18146  2.89801  2.37887  2.77519  2.98518  4.58477  3.61503
          0.01975  4.33041  5.05276  0.61958  0.77255  0.68997  0.69634
     47   2.73284  5.19673  2.12663  2.34814  4.52762  3.42137  3.68578  4.00324  2.14808  3.50497  4.26917  2.28521  3.86438  2.80061  2.96599  2.31305  2.43491  3.58547  5.65759  4.24762     48 - -
          2.68618  4.42225  2.77519  2.73123  3.46354  2.40513  3.72494  3.29354  2.67741  2.69355  4.24690  2.90347  2.73739  3.18146  2.89801  2.37887  2.77519  2.98518  4.58477  3.61503
          0.01975  4.33041  5.05276  0.61958  0.77255  0.37645  1.15930
     48   2.79896  4.49309  2.49203  3.13292  3.70049  3.79225  4.10343  1.83048  3.10960  2.65991  3.62473  3.54390  4.18475  3.41557  3.47287  3.05973  2.13918  1.97326  5.20108  3.95845     49 - -
          2.68618  4.42225  2.77519  2.73123  3.46354  2.40513  3.72494  3.29354  2.67741  2.69355  4.24690  2.90347  2.73739  3.18146  2.89801  2.37887  2.77519  2.98518  4.58477  3.61503
          0.01705  4.47619  5.19854  0.61958  0.77255  0.48576  0.95510
     49   2.70830  5.00803  2.28990  2.10159  4.27342  3.50302  3.71114  2.65465  2.49054  3.27424  3.05868  3.00894  3.90196  2.29038  2.96510  2.71469  2.94057  3.35063  5.49025  4.13056     50 - -
          2.68618  4.42225  2.77519  2.73123  3.46354  2.40513  3.72494  3.29354  2.67741  2.69355  4.24690  2.90347  2.73739  3.18146  2.89801  2.37887  2.77519  2.98518  4.58477  3.61503
          0.01705  4.47619  5.19854  0.61958  0.77255  0.48576  0.95510
     50   2.81687  5.10974  3.15719  2.24613  4.41812  3.58961  3.72301  2.30391  2.07779  3.37169  4.17109  3.09007  3.97299  2.23218  2.13561  2.81587  3.03456  3.48195  5.53904  4.21721     51 - -
          2.68618  4.42225  2.77519  2.73123  3.46354  2.40513  3.72494  3.29354  2.67741  2.69355  4.24690  2.90347  2.73739  3.18146  2.89801  2.37887  2.77519  2.98518  4.58477  3.61503
          0.01705  4.47619  5.19854  0.61958  0.77255  0.48576  0.95510
     51   2.78382  5.27683  2.85710  1.90779  4.61559  3.48785  3.71150  4.09420  2.00326  3.57307  4.32805  2.26925  3.91288  2.37217  2.92126  2.22946  3.01766  3.66596  5.70412  4.29866     52 - -
          2.68618  4.42225  2.77519  2.73123  3.46354  2.40513  3.72494  3.29354  2.67741  2.69355  4.24690  2.90347  2.73739  3.18146  2.89801  2.37887  2.77519  2.98518  4.58477  3.61503
          0.01705  4.47619  5.19854  0.61958  0.77255  0.48576  0.95510
     52   1.97700  5.01502  2.84612  1.92044  4.64706  1.42858  4.03106  4.08414  2.92165  3.67561  4.49496  3.12565  4.01145  3.20091  3.39568  2.85198  3.15974  3.64979  5.88090  4.52115     53 - -
          2.68618  4.42225  2.77519  2.73123  3.46354  2.40513  3.72494  3.29354  2.67741  2.69355  4.24690  2.90347  2.73739  3.18146  2.89801  2.37887  2.77519  2.98518  4.58477  3.61503
          0.01705  4.47619  5.19854  0.61958  0.77255  0.48576  0.95510
     53   3.51422  5.58172  4.07824  3.22948  5.17165  4.05756  3.85279  4.44938  1.06095  3.79249  4.67949  3.56780  4.38405  2.97848  1.20801  3.48714  3.62727  4.13673  5.74804  4.66390     54 - -
          2.68668  4.42275  2.77466  2.73029  3.46404  2.40530  3.72544  3.29324  2.67611  2.69405  4.24534  2.90397  2.73789  3.18196  2.89787  2.37867  2.77522  2.98568  4.58527  3.61553
          0.86936  1.28657  1.18888  1.88689  0.16434  0.48576  0.95510
     54   2.64249  4.58626  3.06794  2.16061  2.37886  3.45752  3.76392  3.17400  2.69210  2.84460  3.73192  3.11219  3.90338  3.01904  3.10307  2.12158  2.89852  2.90987  5.08574  3.73937     66 - -
          2.68618  4.42225  2.77519  2.73123  3.46354  2.40513  3.72494  3.29354  2.67741  2.69355  4.24690  2.90347  2.73739  3.18146  2.89801  2.37887  2.77519  2.98518  4.58477  3.61503
          0.02441  4.12089  4.84324  0.61958  0.77255  0.89083  0.52817
     55   2.87197  4.88690  2.90733  1.80407  3.44392  3.52766  3.74332  3.47923  2.70535  3.07611  4.01274  3.10490  4.00129  3.06962  3.09740  2.91748  3.12038  3.21736  4.93035  1.77484     67 - -
          2.68618  4.42225  2.77519  2.73123  3.46354  2.40513  3.72494  3.29354  2.67741  2.69355  4.24690  2.90347  2.73739  3.18146  2.89801  2.37887  2.77519  2.98518  4.58477  3.61503
          0.02441  4.12089  4.84324  0.61958  0.77255  0.89083  0.52817
     56   2.85516  5.09464  2.59445  1.62296  4.51235  3.35084  3.84996  3.96195  2.70179  3.53793  4.39957  2.95020  1.70935  3.02420  3.15018  2.84431  3.15082  3.58781  5.70746  4.35671     68 - -
          2.68618  4.42225  2.77519  2.73123  3.46354  2.40513  3.72494  3.29354  2.67741  2.69355  4.24690  2.90347  2.73739  3.18146  2.89801  2.37887  2.77519  2.98518  4.58477  3.61503
          0.02441  4.12089  4.84324  0.61958  0.77255  0.89083  0.52817
     57   1.26524  4.21538  3.66479  3.33112  4.20851  3.07320  4.31925  3.36530  3.30825  3.23130  4.13610  3.45270  3.80633  3.61594  3.59461  2.52150  1.69103  2.95613  5.61972  4.41790     69 - -
          2.68618  4.42225  2.77519  2.73123  3.46354  2.40513  3.72494  3.29354  2.67741  2.69355  4.24690  2.90347  2.73739  3.18146  2.89801  2.37887  2.77519  2.98518  4.58477  3.61503
          0.02441  4.12089  4.84324  0.61958  0.77255  0.89083  0.52817
     58   3.17000  4.46067  4.95379  4.46500  3.66280  4.56250  5.17372  1.29555  4.35895  2.15454  3.45652  4.66684  4.86435  4.61982  4.54809  3.96055  3.43672  1.05539  5.65258  4.44488     70 - -
          2.68618  4.42225  2.77519  2.73123  3.46354  2.40513  3.72494  3.29354  2.67741  2.69355  4.24690  2.90347  2.73739  3.18146  2.89801  2.37887  2.77519  2.98518  4.58477  3.61503
          0.02441  4.12089  4.84324  0.61958  0.77255  0.52376  0.89720
     59   2.09266  4.69481  3.22166  2.67158  3.93502  3.53061  3.77238  2.48841  2.56520  2.96461  3.81945  2.54039  3.93772  2.96775  2.17083  2.77439  2.92225  3.01358  5.25846  3.97273     71 - -
          2.68618  4.42225  2.77519  2.73123  3.46354  2.40513  3.72494  3.29354  2.67741  2.69355  4.24690  2.90347  2.73739  3.18146  2.89801  2.37887  2.77519  2.98518  4.58477  3.61503
          0.01975  4.33041  5.05276  0.61958  0.77255  0.68997  0.69634
     60   2.69803  4.31953  3.73907  3.16631  3.39903  3.71645  3.96635  2.15614  2.25675  2.47166  3.41289  3.51930  4.08987  3.36697  3.33568  2.98202  2.92963  2.11767  4.89316  2.40198     72 - -
          2.68618  4.42225  2.77519  2.73123  3.46354  2.40513  3.72494  3.29354  2.67741  2.69355  4.24690  2.90347  2.73739  3.18146  2.89801  2.37887  2.77519  2.98518  4.58477  3.61503
          0.01975  4.33041  5.05276  0.61958  0.77255  0.68997  0.69634
     61   2.66169  4.33444  3.62043  3.05059  3.46952  3.66016  3.92488  2.36204  2.34016  2.51973  2.45304  3.43274  4.03936  3.28324  3.29900  2.41435  2.89506  2.22000  4.93612  3.71100     73 - -
          2.68618  4.42225  2.77519  2.73123  3.46354  2.40513  3.72494  3.29354  2.67741  2.69355  4.24690  2.90347  2.73739  3.18146  2.89801  2.37887  2.77519  2.98518  4.58477  3.61503
          0.01975  4.33041  5.05276  0.61958  0.77255  0.37645  1.15930
     62   2.69554  4.52497  3.40654  2.17993  2.63954  3.62515  3.87380  3.04405  2.82710  2.17617  3.62519  3.30105  4.01407  3.14783  3.21726  2.41846  2.35996  2.80426  5.09351  3.83484     74 - -
          2.68618  4.42225  2.77519  2.73123  3.46354  2.40513  3.72494  3.29354  2.67741  2.69355  4.24690  2.90347  2.73739  3.18146  2.89801  2.37887  2.77519  2.98518  4.58477  3.61503
          0.01705  4.47619  5.19854  0.61958  0.77255  0.48576  0.95510
     63   2.89010  5.29354  3.11961  2.03764  4.67405  3.60629  3.72340  4.10947  1.53923  3.57010  4.34951  3.08329  3.99795  2.83312  2.05179  2.35565  3.10338  3.70860  5.66902  4.33982     75 - -
          2.68618  4.42225  2.77519  2.73123  3.46354  2.40513  3.72494  3.29354  2.67741  2.69355  4.24690  2.90347  2.73739  3.18146  2.89801  2.37887  2.77519  2.98518  4.58477  3.61503
          0.01705  4.47619  5.19854  0.61958  0.77255  0.48576  0.95510
     64   3.21057  5.88538  1.65532  1.16770  5.16769  3.46611  4.00666  4.71698  3.03451  4.17013  5.00661  2.00470  4.09005  3.16500  3.65727  3.07451  3.49707  4.25461  6.31278  4.76842     76 - -
          2.68618  4.42225  2.77519  2.73123  3.46354  2.40513  3.72494  3.29354  2.67741  2.69355  4.24690  2.90347  2.73739  3.18146  2.89801  2.37887  2.77519  2.98518  4.58477  3.61503
          0.01705  4.47619  5.19854  0.61958  0.77255  0.48576  0.95510
     65   3.17417  5.37405  2.75515  1.78188  5.02179  0.87312  4.25780  4.53348  3.22523  4.09079  4.96608  3.22900  4.20004  3.45792  3.70207  3.16459  3.53244  4.08298  6.17614  4.84401     77 - -
          2.68618  4.42225  2.77519  2.73123  3.46354  2.40513  3.72494  3.29354  2.67741  2.69355  4.24690  2.90347  2.73739  3.18146  2.89801  2.37887  2.77519  2.98518  4.58477  3.61503
          0.01705  4.47619  5.19854  0.61958  0.77255  0.48576  0.95510
     66   3.00668  5.37647  3.23485  2.24651  4.79403  3.68733  3.74909  4.20449  1.55540  3.63589  4.43212  2.54966  4.07143  2.86076  1.62042  2.96837  3.20504  3.81330  5.70190  4.41578     78 - -
          2.68618  4.42225  2.77519  2.73123  3.46354  2.40513  3.72494  3.29354  2.67741  2.69355  4.24690  2.90347  2.73739  3.18146  2.89801  2.37887  2.77519  2.98518  4.58477  3.61503
          0.32105  4.47619  1.33469  0.61958  0.77255  0.48576  0.95510
     67   1.94784  4.49904  3.26184  2.81173  3.78708  3.44081  3.88819  3.07974  2.78837  2.02023  3.74080  2.29413  3.93107  3.14268  3.16219  2.76340  2.90251  2.81944  5.20164  3.92387     79 - -
          2.68618  4.42225  2.77519  2.73123  3.46354  2.40513  3.72494  3.29354  2.67741  2.69355  4.24690  2.90347  2.73739  3.18146  2.89801  2.37887  2.77519  2.98518  4.58477  3.61503
          0.02303  4.17817  4.90052  0.61958  0.77255  0.31334  1.31305
     68   3.13069  5.24806  3.60708  2.92698  4.46283  3.83508  3.79801  3.97414  1.64198  3.46843  4.32583  3.35450  4.18986  2.94979  1.48454  3.14299  3.30855  3.66554  5.51173  2.12315     80 - -
          2.68618  4.42225  2.77519  2.73123  3.46354  2.40513  3.72494  3.29354  2.67741  2.69355  4.24690  2.90347  2.73739  3.18146  2.89801  2.37887  2.77519  2.98518  4.58477  3.61503
          0.01705  4.47619  5.19854  0.61958  0.77255  0.48576  0.95510
     69   2.80732  4.41560  3.82752  2.39273  3.54264  3.84171  4.13044  1.67005  3.20559  1.96337  3.48513  3.64500  4.21510  3.50822  3.51477  3.11423  2.46454  2.39991  5.07567  3.85865     81 - -
          2.68618  4.42225  2.77519  2.73123  3.46354  2.40513  3.72494  3.29354  2.67741  2.69355  4.24690  2.90347  2.73739  3.18146  2.89801  2.37887  2.77519  2.98518  4.58477  3.61503
          0.01705  4.47619  5.19854  0.61958  0.77255  0.48576  0.95510
     70   2.75393  4.35677  3.81117  2.37581  3.42380  3.78239  4.04777  2.70763  3.17546  1.78865  3.42577  3.60113  4.15552  3.46448  3.46944  3.05132  2.98641  1.82367  4.93827  2.88803     82 - -
          2.68618  4.42225  2.77519  2.73123  3.46354  2.40513  3.72494  3.29354  2.67741  2.69355  4.24690  2.90347  2.73739  3.18146  2.89801  2.37887  2.77519  2.98518  4.58477  3.61503
          0.01705  4.47619  5.19854  0.61958  0.77255  0.48576  0.95510
     71   2.94334  4.51902  4.01383  3.47601  3.56426  3.97632  4.28380  2.52234  3.29036  2.03855  3.49893  3.81792  4.35388  2.38972  3.55977  3.28066  3.18707  1.23750  5.18334  3.96078     83 - -
          2.68618  4.42225  2.77519  2.73123  3.46354  2.40513  3.72494  3.29354  2.67741  2.69355  4.24690  2.90347  2.73739  3.18146  2.89801  2.37887  2.77519  2.98518  4.58477  3.61503
          0.01705  4.47619  5.19854  0.61958  0.77255  0.48576  0.95510
     72   2.82826  5.02375  3.05750  2.69416  4.60286  1.55563  3.94627  4.04353  1.93860  3.59745  4.40884  3.17720  2.28237  3.09858  3.05231  2.86184  3.13478  3.62682  5.76126  4.44285     84 - -
          2.68638  4.42245  2.77487  2.73089  3.46374  2.40533  3.72515  3.29190  2.67713  2.69375  4.24710  2.90367  2.73760  3.18082  2.89821  2.37907  2.77540  2.98539  4.58497  3.61523
          0.35193  1.23392  5.19854  1.02563  0.44406  0.48576  0.95510
     73   2.83546  4.90504  3.20773  2.70449  3.82449  2.83752  2.52946  3.53688  2.22395  3.14217  4.00029  3.19133  4.03423  3.01538  2.96607  2.89182  3.06429  3.24659  5.19863  1.82190     88 - -
          2.68618  4.42225  2.77519  2.73123  3.46354  2.40513  3.72494  3.29354  2.67741  2.69355  4.24690  2.90347  2.73739  3.18146  2.89801  2.37887  2.77519  2.98518  4.58477  3.61503
          0.01705  4.47619  5.19854  0.61958  0.77255  0.48576  0.95510
     74   3.01303  4.54117  4.10882  2.40091  3.47690  4.08716  4.38181  1.83431  3.48337  1.26862  3.36625  3.92929  4.43055  3.77797  3.74971  3.38626  3.24610  2.38480  5.18286  3.99892     89 - -
          2.68618  4.42225  2.77519  2.73123  3.46354  2.40513  3.72494  3.29354  2.67741  2.69355  4.24690  2.90347  2.73739  3.18146  2.89801  2.37887  2.77519  2.98518  4.58477  3.61503
          0.01705  4.47619  5.19854  0.61958  0.77255  0.48576  0.95510
     75   3.12198  5.09193  3.63906  3.22148  4.70353  3.71833  4.21366  4.19057  2.73685  3.73127  4.62831  3.60209  0.90942  3.41098  1.88635  3.20969  3.44693  3.81540  5.79930  4.61458     90 - -
          2.68618  4.42225  2.77519  2.73123  3.46354  2.40513  3.72494  3.29354  2.67741  2.69355  4.24690  2.90347  2.73739  3.18146  2.89801  2.37887  2.77519  2.98518  4.58477  3.61503
          0.01705  4.47619  5.19854  0.61958  0.77255  0.48576  0.95510
     76   2.66718  4.55424  3.48051  2.93944  3.88858  3.53463  3.96376  3.22860  2.84796  2.93982  3.81229  3.34606  4.00923  3.21388  2.60539  2.36783  1.60001  2.21617  5.27200  4.01865     91 - -
          2.68618  4.42225  2.77519  2.73123  3.46354  2.40513  3.72494  3.29354  2.67741  2.69355  4.24690  2.90347  2.73739  3.18146  2.89801  2.37887  2.77519  2.98518  4.58477  3.61503
          0.01705  4.47619  5.19854  0.61958  0.77255  0.48576  0.95510
     77   3.28495  5.99496  1.00656  1.69364  5.26404  3.46603  4.05306  4.82848  3.13694  4.27648  5.13731  2.17726  4.11793  3.22149  3.79216  3.13116  3.58266  4.36025  6.42206  4.84854     92 - -
          2.68618  4.42225  2.77519  2.73123  3.46354  2.40513  3.72494  3.29354  2.67741  2.69355  4.24690  2.90347  2.73739  3.18146  2.89801  2.37887  2.77519  2.98518  4.58477  3.61503
          0.01705  4.47619  5.19854  0.61958  0.77255  0.48576  0.95510
     78   2.83281  5.27668  2.95447  1.77773  4.62688  3.53791  3.72333  4.08396  1.66701  3.56264  4.33238  3.01133  3.95260  2.36068  2.80249  2.79477  2.55074  3.67323  5.68615  4.31503     93 - -
          2.68618  4.42225  2.77519  2.73123  3.46354  2.40513  3.72494  3.29354  2.67741  2.69355  4.24690  2.90347  2.73739  3.18146  2.89801  2.37887  2.77519  2.98518  4.58477  3.61503
          0.01705  4.47619  5.19854  0.61958  0.77255  0.48576  0.95510
     79   3.31339  5.99085  1.44581  0.96070  5.27056  3.48152  4.08161  4.83495  3.17145  4.29372  5.16630  2.93249  4.13823  3.25465  3.82182  3.16135  3.61472  4.37364  6.42694  4.86923     94 - -
          2.68618  4.42225  2.77519  2.73123  3.46354  2.40513  3.72494  3.29354  2.67741  2.69355  4.24690  2.90347  2.73739  3.18146  2.89801  2.37887  2.77519  2.98518  4.58477  3.61503
          0.01705  4.47619  5.19854  0.61958  0.77255  0.48576  0.95510
     80   3.43164  4.66041  5.41149  4.90255  3.77550  4.94003  5.50341  1.39026  4.80955  1.68260  3.54259  5.06581  5.15633  4.98839  4.93377  4.33740  3.68012  1.01211  5.82514  4.66848     95 - -
          2.68618  4.42225  2.77519  2.73123  3.46354  2.40513  3.72494  3.29354  2.67741  2.69355  4.24690  2.90347  2.73739  3.18146  2.89801  2.37887  2.77519  2.98518  4.58477  3.61503
          0.01705  4.47619  5.19854  0.61958  0.77255  0.48576  0.95510
     81   3.13808  5.56189  2.74191  1.01176  4.92546  3.59287  3.91655  4.38125  1.86779  3.85386  4.68609  3.07449  4.11368  3.05810  2.97220  3.06626  3.38166  3.98421  5.95402  4.58852     96 - -
          2.68618  4.42225  2.77519  2.73123  3.46354  2.40513  3.72494  3.29354  2.67741  2.69355  4.24690  2.90347  2.73739  3.18146  2.89801  2.37887  2.77519  2.98518  4.58477  3.61503
          0.01705  4.47619  5.19854  0.61958  0.77255  0.48576  0.95510
     82   2.77425  5.19698  1.90640  2.42333  4.49079  3.48836  3.72757  3.96986  1.81515  3.48759  4.26093  2.97012  3.91740  2.84697  2.97903  2.36783  3.01114  3.57190  5.64361  3.03592     97 - -
          2.68618  4.42225  2.77519  2.73123  3.46354  2.40513  3.72494  3.29354  2.67741  2.69355  4.24690  2.90347  2.73739  3.18146  2.89801  2.37887  2.77519  2.98518  4.58477  3.61503
          0.01705  4.47619  5.19854  0.61958  0.77255  0.48576  0.95510
     83   3.27588  4.57983  5.11205  4.56326  1.43416  4.56664  4.86550  1.68264  4.42260  2.02387  3.32602  4.66535  4.83703  4.53837  4.49551  3.91666  3.51347  1.61212  5.21047  3.94727     98 - -
          2.68618  4.42225  2.77519  2.73123  3.46354  2.40513  3.72494  3.29354  2.67741  2.69355  4.24690  2.90347  2.73739  3.18146  2.89801  2.37887  2.77519  2.98518  4.58477  3.61503
          0.01705  4.47619  5.19854  0.61958  0.77255  0.48576  0.95510
     84   2.18384  4.41604  4.67858  4.09006  2.22750  4.18399  4.48776  2.49654  3.94332  1.30663  2.30006  4.24065  4.49492  4.08550  4.04581  3.49484  3.24936  2.47256  4.97247  3.81947     99 - -
          2.68618  4.42225  2.77519  2.73123  3.46354  2.40513  3.72494  3.29354  2.67741  2.69355  4.24690  2.90347  2.73739  3.18146  2.89801  2.37887  2.77519  2.98518  4.58477  3.61503
          0.01705  4.47619  5.19854  0.61958  0.77255  0.48576  0.95510
     85   2.81042  5.25161  3.02531  2.18813  4.60973  3.54558  3.70139  4.06494  1.92888  3.53824  4.30292  2.54451  3.94279  2.80798  1.89684  2.24636  3.03277  3.65238  5.65534  4.29178    100 - -
          2.68621  4.42228  2.77523  2.73126  3.46357  2.40516  3.72498  3.29357  2.67744  2.69358  4.24693  2.90350  2.73743  3.18149  2.89804  2.37890  2.77469  2.98521  4.58480  3.61506
          0.16553  1.91712  5.19854  0.24180  1.53811  0.48576  0.95510
     86   2.74741  4.82835  2.11193  2.28403  4.00866  3.56743  3.80842  3.37319  2.65661  1.94628  2.92441  3.12735  3.97467  2.99096  3.10491  2.81402  2.98194  3.10401  5.35345  4.04278    102 - -
          2.68618  4.42225  2.77519  2.73123  3.46354  2.40513  3.72494  3.29354  2.67741  2.69355  4.24690  2.90347  2.73739  3.18146  2.89801  2.37887  2.77519  2.98518  4.58477  3.61503
          0.01705  4.47619  5.19854  0.61958  0.77255  0.48576  0.95510
     87   2.13538  4.44725  3.79501  2.37003  3.64909  3.84295  4.16136  2.12695  3.20738  2.60411  3.58048  3.63676  4.22926  3.51071  3.54138  3.11754  3.05915  1.54403  5.17029  3.93957    103 - -
          2.68618  4.42225  2.77519  2.73123  3.46354  2.40513  3.72494  3.29354  2.67741  2.69355  4.24690  2.90347  2.73739  3.18146  2.89801  2.37887  2.77519  2.98518  4.58477  3.61503
          0.01705  4.47619  5.19854  0.61958  0.77255  0.48576  0.95510
     88   2.94827  5.36707  2.92098  1.74351  4.73175  3.57779  3.78363  4.18281  2.40718  3.65238  4.44357  2.20154  4.02077  2.90415  1.64285  2.90279  3.17502  3.78022  5.76075  4.40672    104 - -
          2.68618  4.42225  2.77519  2.73123  3.46354  2.40513  3.72494  3.29354  2.67741  2.69355  4.24690  2.90347  2.73739  3.18146  2.89801  2.37887  2.77519  2.98518  4.58477  3.61503
          0.01705  4.47619  5.19854  0.61958  0.77255  0.48576  0.95510
     89   2.86942  5.28547  3.07226  1.76313  4.65731  3.58498  3.72140  4.09970  1.88369  3.56553  4.34133  3.06110  3.98253  2.83106  1.91519  2.40576  3.08663  3.69538  5.67147  4.32976    105 - -
          2.68618  4.42225  2.77519  2.73123  3.46354  2.40513  3.72494  3.29354  2.67741  2.69355  4.24690  2.90347  2.73739  3.18146  2.89801  2.37887  2.77519  2.98518  4.58477  3.61503
          0.01705  4.47619  5.19854  0.61958  0.77255  0.48576  0.95510
     90   3.29196  6.00475  0.97962  1.69131  5.27265  3.46612  4.05749  4.83850  3.14667  4.28625  5.14968  2.25130  4.12060  3.22694  3.80491  3.13656  3.59080  4.36987  6.43211  4.85593    106 - -
          2.68618  4.42225  2.77519  2.73123  3.46354  2.40513  3.72494  3.29354  2.67741  2.69355  4.24690  2.90347  2.73739  3.18146  2.89801  2.37887  2.77519  2.98518  4.58477  3.61503
          0.01705  4.47619  5.19854  0.61958  0.77255  0.48576  0.95510
     91   3.33409  4.61814  5.24687  4.67855  2.19123  4.66042  5.01951  1.32578  4.53423  1.48637  3.22327  4.78797  4.89035  4.60764  4.57445  4.01165  3.56377  1.78790  5.32713  4.20030    107 - -
          2.68618  4.42225  2.77519  2.73123  3.46354  2.40513  3.72494  3.29354  2.67741  2.69355  4.24690  2.90347  2.73739  3.18146  2.89801  2.37887  2.77519  2.98518  4.58477  3.61503
          0.01705  4.47619  5.19854  0.61958  0.77255  0.48576  0.95510
     92   2.78296  5.05637  3.05143  2.03470  4.31092  2.85011  3.73971  3.76486  2.45406  3.32533  4.13025  3.05998  3.95337  2.87806  2.00366  2.78899  3.01168  3.41752  5.50713  2.37640    108 - -
          2.68618  4.42225  2.77519  2.73123  3.46354  2.40513  3.72494  3.29354  2.67741  2.69355  4.24690  2.90347  2.73739  3.18146  2.89801  2.37887  2.77519  2.98518  4.58477  3.61503
          0.01705  4.47619  5.19854  0.61958  0.77255  0.48576  0.95510
     93   2.69717  4.48430  3.46389  2.29390  3.62328  3.64484  3.89172  2.54100  2.87092  2.69807  3.58623  3.34013  4.02969  3.18758  3.24778  2.25429  2.93025  2.39041  5.05298  2.34573    109 - -
          2.68618  4.42225  2.77519  2.73123  3.46354  2.40513  3.72494  3.29354  2.67741  2.69355  4.24690  2.90347  2.73739  3.18146  2.89801  2.37887  2.77519  2.98518  4.58477  3.61503
          0.01705  4.47619  5.19854  0.61958  0.77255  0.48576  0.95510
     94   1.40568  4.75621  3.30715  2.82434  4.29454  3.46620  3.95942  3.65513  2.04293  3.31038  4.14661  3.25827  3.98845  3.13881  3.09856  2.78923  2.14734  3.29482  5.56435  4.27919    110 - -
          2.68618  4.42225  2.77519  2.73123  3.46354  2.40513  3.72494  3.29354  2.67741  2.69355  4.24690  2.90347  2.73739  3.18146  2.89801  2.37887  2.77519  2.98518  4.58477  3.61503
          0.01705  4.47619  5.19854  0.61958  0.77255  0.48576  0.95510
     95   3.12163  5.33670  3.54517  2.87415  4.78858  3.80189  3.78947  4.14768  1.31544  3.59735  4.43035  3.31396  4.16740  2.91281  1.62165  3.11015  2.27152  3.79934  5.66258  4.44941    111 - -
          2.68625  4.42232  2.77526  2.73130  3.46361  2.40519  3.72501  3.29361  2.67747  2.69309  4.24696  2.90353  2.73746  3.18153  2.89807  2.37858  2.77526  2.98525  4.58484  3.61510
          0.35193  1.23392  5.19854  0.14729  1.98810  0.48576  0.95510
     96   2.16638  4.90346  3.34053  2.74675  4.15427  3.65243  3.79374  3.52653  1.76038  2.05930  3.99111  3.21927  4.03471  2.96356  2.34921  2.90039  3.05631  3.23833  5.38881  4.11812    113 - -
          2.68618  4.42225  2.77519  2.73123  3.46354  2.40513  3.72494  3.29354  2.67741  2.69355  4.24690  2.90347  2.73739  3.18146  2.89801  2.37887  2.77519  2.98518  4.58477  3.61503
          0.01705  4.47619  5.19854  0.61958  0.77255  0.48576  0.95510
     97   1.88801  4.42933  4.79778  4.24038  3.58760  4.34491  4.76824  1.65158  4.12089  1.77518  3.47043  4.40850  4.67161  4.32961  4.27168  3.67738  3.32183  1.48917  5.32307  4.14054    114 - -
          2.68618  4.42225  2.77519  2.73123  3.46354  2.40513  3.72494  3.29354  2.67741  2.69355  4.24690  2.90347  2.73739  3.18146  2.89801  2.37887  2.77519  2.98518  4.58477  3.61503
          0.01705  4.47619  5.19854  0.61958  0.77255  0.48576  0.95510
     98   1.30290  4.38013  3.97783  3.57941  4.23458  1.74779  4.49092  3.43374  3.55324  3.28929  4.17731  3.68938  4.02379  3.82349  3.83744  2.74352  2.97941  1.97056  5.66578  4.46879    115 - -
          2.68618  4.42225  2.77519  2.73123  3.46354  2.40513  3.72494  3.29354  2.67741  2.69355  4.24690  2.90347  2.73739  3.18146  2.89801  2.37887  2.77519  2.98518  4.58477  3.61503
          0.01705  4.47619  5.19854  0.61958  0.77255  0.48576  0.95510
     99   1.41344  4.39493  3.85628  3.34520  3.77121  3.54870  4.21745  2.96797  3.26918  2.76687  2.35176  3.61814  4.09301  3.57125  3.57332  2.89763  2.03381  2.72577  5.25676  4.04407    116 - -
          2.68618  4.42225  2.77519  2.73123  3.46354  2.40513  3.72494  3.29354  2.67741  2.69355  4.24690  2.90347  2.73739  3.18146  2.89801  2.37887  2.77519  2.98518  4.58477  3.61503
          0.01705  4.47619  5.19854  0.61958  0.77255  0.48576  0.95510
    100   3.17743  4.86268  3.93522  3.40840  3.74817  4.01603  4.20673  3.01728  2.00208  0.97075  3.68010  3.77073  4.40690  3.48680  3.05215  3.39975  3.40661  2.94425  5.33071  4.11339    117 - -
          2.68618  4.42225  2.77519  2.73123  3.46354  2.40513  3.72494  3.29354  2.67741  2.69355  4.24690  2.90347  2.73739  3.18146  2.89801  2.37887  2.77519  2.98518  4.58477  3.61503
          0.01705  4.47619  5.19854  0.61958  0.77255  0.48576  0.95510
    101   0.40997  4.62045  4.20634  4.07558  4.78412  3.42127  5.00462  4.01464  4.11170  3.86206  4.85289  4.03126  4.21900  4.39688  4.28616  2.98001  3.30078  3.55008  6.13859  5.03042    118 - -
          2.68618  4.42225  2.77519  2.73123  3.46354  2.40513  3.72494  3.29354  2.67741  2.69355  4.24690  2.90347  2.73739  3.18146  2.89801  2.37887  2.77519  2.98518  4.58477  3.61503
          0.01705  4.47619  5.19854  0.61958  0.77255  0.48576  0.95510
    102   3.66747  4.93474  5.44705  4.86578  2.05546  4.94288  5.12918  2.49872  4.71811  0.93151  1.72751  5.03576  5.05052  4.65779  4.71045  4.30113  3.87224  2.73865  5.25673  4.15259    119 - -
          2.68618  4.42225  2.77519  2.73123  3.46354  2.40513  3.72494  3.29354  2.67741  2.69355  4.24690  2.90347  2.73739  3.18146  2.89801  2.37887  2.77519  2.98518  4.58477  3.61503
          0.01705  4.47619  5.19854  0.61958  0.77255  0.48576  0.95510
    103   1.17748  4.40543  3.95641  3.69716  4.74423  3.18928  4.69915  4.15201  3.73900  3.86768  4.68199  3.70749  3.98237  3.99666  4.00607  1.08431  2.99369  3.52340  6.09110  4.91109    120 - -
          2.68618  4.42225  2.77519  2.73123  3.46354  2.40513  3.72494  3.29354  2.67741  2.69355  4.24690  2.90347  2.73739  3.18146  2.89801  2.37887  2.77519  2.98518  4.58477  3.61503
          0.01705  4.47619  5.19854  0.61958  0.77255  0.48576  0.95510
    104   3.10663  4.45527  4.85054  4.29217  2.05246  4.25308  4.28380  1.68907  4.11581  1.63846  3.27981  4.30226  4.56414  4.20213  4.15306  3.57391  3.33312  2.53916  4.60907  2.07524    121 - -
          2.68618  4.42225  2.77519  2.73123  3.46354  2.40513  3.72494  3.29354  2.67741  2.69355  4.24690  2.90347  2.73739  3.18146  2.89801  2.37887  2.77519  2.98518  4.58477  3.61503
          0.01705  4.47619  5.19854  0.61958  0.77255  0.48576  0.95510
    105   1.47688  4.46171  3.73806  3.39571  4.62635  3.22796  4.47352  4.05347  3.43772  3.72023  4.52802  3.56687  1.47993  3.72290  3.77456  1.82329  2.97953  3.48379  5.94914  4.73214    122 - -
          2.68618  4.42225  2.77519  2.73123  3.46354  2.40513  3.72494  3.29354  2.67741  2.69355  4.24690  2.90347  2.73739  3.18146  2.89801  2.37887  2.77519  2.98518  4.58477  3.61503
          0.01705  4.47619  5.19854  0.61958  0.77255  0.48576  0.95510
    106   2.12960  5.03486  2.98041  2.53252  4.47447  3.46360  3.80168  3.92296  2.21154  3.47007  4.25531  2.01651  3.93181  2.93301  3.02615  1.87115  3.00736  3.51883  5.65116  4.28808    123 - -
          2.68618  4.42225  2.77519  2.73123  3.46354  2.40513  3.72494  3.29354  2.67741  2.69355  4.24690  2.90347  2.73739  3.18146  2.89801  2.37887  2.77519  2.98518  4.58477  3.61503
          0.01705  4.47619  5.19854  0.61958  0.77255  0.48576  0.95510
    107   3.24978  5.48876  3.57676  2.33275  4.98457  3.86798  3.79817  4.32606  1.43871  3.71467  4.55444  3.35043  4.22540  2.91675  1.24888  3.21370  3.40972  3.97305  5.72753  4.54262    124 - -
          2.68618  4.42225  2.77519  2.73123  3.46354  2.40513  3.72494  3.29354  2.67741  2.69355  4.24690  2.90347  2.73739  3.18146  2.89801  2.37887  2.77519  2.98518  4.58477  3.61503
          0.01151  4.47065        *  0.61958  0.77255  0.00000        *
//
