# Supplementary material for: MacSyFinder: A Program to Mine Genomes for Molecular Systems with an Application to CRISPR-Cas Systems
Source: PLoS One. 2014 Oct 17;9(10):e110726. doi: 10.1371/journal.pone.0110726 (PMC4201578; doi:10.1371/journal.pone.0110726)
Supplement: Data S2 — The Cas-Finder: models and profiles (compressed tarball archive). (ZIP) [file pone.0110726.s011.zip › Cas-Finder_macsyfinder/CASprofiles/csaX_TypeIA.hmm]

HMMER3/b [3.0 | March 2010]
NAME  TIGR03876
ACC   TIGR03876
DESC  cas_csaX: CRISPR type I-A/APERN-associated protein CsaX
LENG  281
ALPH  amino
RF    no
CS    no
MAP   yes
DATE  Sun Apr 11 22:28:58 2010
NSEQ  3
EFFN  0.647461
CKSUM 3992349997
GA    222.50 222.50;
TC    222.50 222.50;
NC    222.10 222.10;
STATS LOCAL MSV      -10.9581  0.70183
STATS LOCAL VITERBI  -11.8615  0.70183
STATS LOCAL FORWARD   -5.4299  0.70183
HMM          A        C        D        E        F        G        H        I        K        L        M        N        P        Q        R        S        T        V        W        Y   
            m->m     m->i     m->d     i->m     i->i     d->m     d->d
  COMPO   2.51647  4.32218  2.98341  2.65461  3.31615  2.85571  3.96922  2.71431  2.65079  2.41893  3.69445  3.06588  3.35701  3.20602  2.92389  2.62710  2.90233  2.54776  4.79899  3.43430
          2.68618  4.42225  2.77519  2.73123  3.46354  2.40513  3.72494  3.29354  2.67741  2.69355  4.24690  2.90347  2.73739  3.18146  2.89801  2.37887  2.77519  2.98518  4.58477  3.61503
          0.02825  3.97656  4.69890  0.61958  0.77255  0.00000        *
      1   3.08865  4.49592  4.53080  4.02724  3.24900  4.25209  4.69771  2.01884  3.86002  1.18890  3.10561  4.28411  4.58027  4.12105  4.05275  3.62836  3.35274  1.57585  5.21494  4.02643      1 - -
          2.68618  4.42225  2.77519  2.73123  3.46354  2.40513  3.72494  3.29354  2.67741  2.69355  4.24690  2.90347  2.73739  3.18146  2.89801  2.37887  2.77519  2.98518  4.58477  3.61503
          0.02825  3.97656  4.69890  0.61958  0.77255  0.48576  0.95510
      2   3.04435  5.17412  2.53518  0.88602  4.53378  3.34297  3.93989  4.00845  2.83369  3.60924  4.57955  2.99560  3.95276  3.15393  3.25266  3.01669  3.34966  3.68188  5.68577  4.40908      2 - -
          2.68618  4.42225  2.77519  2.73123  3.46354  2.40513  3.72494  3.29354  2.67741  2.69355  4.24690  2.90347  2.73739  3.18146  2.89801  2.37887  2.77519  2.98518  4.58477  3.61503
          0.02825  3.97656  4.69890  0.61958  0.77255  0.48576  0.95510
      3   3.11249  4.50351  4.48155  4.10200  3.44575  4.17724  4.81155  0.95766  3.93211  2.01152  3.36595  4.33284  4.59928  4.27024  4.11688  3.68335  3.41016  1.85364  5.35747  4.10414      3 - -
          2.68618  4.42225  2.77519  2.73123  3.46354  2.40513  3.72494  3.29354  2.67741  2.69355  4.24690  2.90347  2.73739  3.18146  2.89801  2.37887  2.77519  2.98518  4.58477  3.61503
          0.02825  3.97656  4.69890  0.61958  0.77255  0.48576  0.95510
      4   2.80244  5.28385  1.87342  1.73480  4.59255  3.25123  3.69308  4.07820  2.61029  3.59582  4.41178  2.72772  2.51981  2.84216  3.15430  2.72862  3.07172  3.66863  5.76620  4.31575      4 - -
          2.68618  4.42225  2.77519  2.73123  3.46354  2.40513  3.72494  3.29354  2.67741  2.69355  4.24690  2.90347  2.73739  3.18146  2.89801  2.37887  2.77519  2.98518  4.58477  3.61503
          0.02825  3.97656  4.69890  0.61958  0.77255  0.48576  0.95510
      5   3.10369  5.24510  0.77952  2.40461  4.63663  3.29156  4.02602  4.24898  3.13035  3.83914  4.82034  2.96589  3.95180  3.26593  3.66006  3.05489  3.44478  3.87737  5.78482  4.49342      5 - -
          2.68618  4.42225  2.77519  2.73123  3.46354  2.40513  3.72494  3.29354  2.67741  2.69355  4.24690  2.90347  2.73739  3.18146  2.89801  2.37887  2.77519  2.98518  4.58477  3.61503
          0.02825  3.97656  4.69890  0.61958  0.77255  0.48576  0.95510
      6   2.78452  5.25911  1.90341  2.18506  4.56964  3.27719  3.66569  4.05628  2.02414  3.56175  4.36842  2.13113  3.80837  2.80719  3.01330  2.71664  3.04353  3.64662  5.71502  4.28183      6 - -
          2.68618  4.42225  2.77519  2.73123  3.46354  2.40513  3.72494  3.29354  2.67741  2.69355  4.24690  2.90347  2.73739  3.18146  2.89801  2.37887  2.77519  2.98518  4.58477  3.61503
          0.02825  3.97656  4.69890  0.61958  0.77255  0.48576  0.95510
      7   2.83154  5.09267  2.78217  1.59029  4.43294  3.41831  3.65601  3.86037  2.25111  3.38242  4.22864  2.94484  3.88521  2.80250  2.00682  2.81182  3.06433  3.51084  5.51464  4.20672      7 - -
          2.68618  4.42225  2.77519  2.73123  3.46354  2.40513  3.72494  3.29354  2.67741  2.69355  4.24690  2.90347  2.73739  3.18146  2.89801  2.37887  2.77519  2.98518  4.58477  3.61503
          0.02825  3.97656  4.69890  0.61958  0.77255  0.48576  0.95510
      8   3.27841  4.63768  4.64887  4.15246  1.99657  4.38200  4.36442  2.32382  4.00880  1.04372  2.97566  4.33097  4.63170  4.13084  4.13608  3.74659  3.50959  2.43110  4.63625  3.19386      8 - -
          2.68618  4.42225  2.77519  2.73123  3.46354  2.40513  3.72494  3.29354  2.67741  2.69355  4.24690  2.90347  2.73739  3.18146  2.89801  2.37887  2.77519  2.98518  4.58477  3.61503
          0.02825  3.97656  4.69890  0.61958  0.77255  0.48576  0.95510
      9   2.86720  4.72891  3.53463  2.93323  3.76071  3.63688  3.77113  3.14020  2.29060  2.03420  3.75051  3.32161  4.03964  2.99526  1.59417  2.99256  3.09381  2.96566  5.14102  3.87048      9 - -
          2.68618  4.42225  2.77519  2.73123  3.46354  2.40513  3.72494  3.29354  2.67741  2.69355  4.24690  2.90347  2.73739  3.18146  2.89801  2.37887  2.77519  2.98518  4.58477  3.61503
          0.02825  3.97656  4.69890  0.61958  0.77255  0.48576  0.95510
     10   2.65494  4.83739  2.17859  2.36516  4.07459  3.34450  3.68156  2.59421  2.54469  3.11619  3.96828  2.27526  3.81926  2.85451  3.01572  2.68102  2.91041  3.12764  5.37629  4.01527     10 - -
          2.68618  4.42225  2.77519  2.73123  3.46354  2.40513  3.72494  3.29354  2.67741  2.69355  4.24690  2.90347  2.73739  3.18146  2.89801  2.37887  2.77519  2.98518  4.58477  3.61503
          0.02825  3.97656  4.69890  0.61958  0.77255  0.48576  0.95510
     11   1.95776  4.23543  3.98434  3.58328  3.72563  3.49040  4.44199  2.23075  3.50002  2.49603  3.62268  3.75024  4.09817  3.81383  3.75316  2.91293  2.95956  1.29840  5.38771  4.16590     11 - -
          2.68618  4.42225  2.77519  2.73123  3.46354  2.40513  3.72494  3.29354  2.67741  2.69355  4.24690  2.90347  2.73739  3.18146  2.89801  2.37887  2.77519  2.98518  4.58477  3.61503
          0.02825  3.97656  4.69890  0.61958  0.77255  0.48576  0.95510
     12   3.24161  4.63144  4.62165  4.07713  3.05484  4.40246  4.69143  2.20315  3.88002  1.00130  2.09427  4.36871  4.63351  4.09145  4.04446  3.75592  3.47181  2.31917  5.10212  3.98210     12 - -
          2.68618  4.42225  2.77519  2.73123  3.46354  2.40513  3.72494  3.29354  2.67741  2.69355  4.24690  2.90347  2.73739  3.18146  2.89801  2.37887  2.77519  2.98518  4.58477  3.61503
          0.02825  3.97656  4.69890  0.61958  0.77255  0.48576  0.95510
     13   2.80364  5.29349  1.89141  2.16090  4.58859  3.26008  3.68172  4.09300  2.57049  3.59787  4.41062  2.08404  3.80950  2.15183  3.09543  2.72842  3.06885  3.68025  5.75191  4.30106     13 - -
          2.68618  4.42225  2.77519  2.73123  3.46354  2.40513  3.72494  3.29354  2.67741  2.69355  4.24690  2.90347  2.73739  3.18146  2.89801  2.37887  2.77519  2.98518  4.58477  3.61503
          0.02825  3.97656  4.69890  0.61958  0.77255  0.48576  0.95510
     14   2.75456  4.38639  3.86569  3.40739  3.39810  3.69006  4.24028  2.39830  3.23506  1.37269  3.32625  3.70061  4.17004  3.60442  3.49127  3.06938  2.24417  2.29538  5.11834  3.88993     14 - -
          2.68618  4.42225  2.77519  2.73123  3.46354  2.40513  3.72494  3.29354  2.67741  2.69355  4.24690  2.90347  2.73739  3.18146  2.89801  2.37887  2.77519  2.98518  4.58477  3.61503
          0.02825  3.97656  4.69890  0.61958  0.77255  0.48576  0.95510
     15   0.87359  4.24629  3.57023  3.36729  4.15787  3.06785  4.37677  3.29912  3.38626  3.17583  4.19697  3.48997  3.81700  3.71807  3.62906  2.59606  2.88067  2.93549  5.57464  4.38671     15 - -
          2.68618  4.42225  2.77519  2.73123  3.46354  2.40513  3.72494  3.29354  2.67741  2.69355  4.24690  2.90347  2.73739  3.18146  2.89801  2.37887  2.77519  2.98518  4.58477  3.61503
          0.02825  3.97656  4.69890  0.61958  0.77255  0.48576  0.95510
     16   2.61787  4.47296  3.26402  2.87195  3.18563  3.39752  3.76750  3.20289  2.84377  2.85121  3.79227  3.24212  3.92070  3.19560  3.18437  1.70286  2.93289  2.92938  4.71542  2.25691     16 - -
          2.68618  4.42225  2.77519  2.73123  3.46354  2.40513  3.72494  3.29354  2.67741  2.69355  4.24690  2.90347  2.73739  3.18146  2.89801  2.37887  2.77519  2.98518  4.58477  3.61503
          0.02825  3.97656  4.69890  0.61958  0.77255  0.48576  0.95510
     17   2.70461  5.08374  2.06913  2.25398  4.42795  3.29250  3.65354  3.88940  1.99043  3.42585  4.22992  2.80301  3.79654  2.79444  2.94681  2.12712  2.96530  3.49584  5.59917  4.20089     17 - -
          2.68618  4.42225  2.77519  2.73123  3.46354  2.40513  3.72494  3.29354  2.67741  2.69355  4.24690  2.90347  2.73739  3.18146  2.89801  2.37887  2.77519  2.98518  4.58477  3.61503
          0.02825  3.97656  4.69890  0.61958  0.77255  0.48576  0.95510
     18   3.18964  4.52115  4.73826  4.22248  3.25398  4.46258  4.85068  1.28348  4.05264  1.39061  3.09107  4.47747  4.71767  4.28678  4.22275  3.83874  3.43520  1.87419  5.27305  4.09433     18 - -
          2.68618  4.42225  2.77519  2.73123  3.46354  2.40513  3.72494  3.29354  2.67741  2.69355  4.24690  2.90347  2.73739  3.18146  2.89801  2.37887  2.77519  2.98518  4.58477  3.61503
          0.02825  3.97656  4.69890  0.61958  0.77255  0.48576  0.95510
     19   0.87359  4.24629  3.57023  3.36729  4.15787  3.06785  4.37677  3.29912  3.38626  3.17583  4.19697  3.48997  3.81700  3.71807  3.62906  2.59606  2.88067  2.93549  5.57464  4.38671     19 - -
          2.68618  4.42225  2.77519  2.73123  3.46354  2.40513  3.72494  3.29354  2.67741  2.69355  4.24690  2.90347  2.73739  3.18146  2.89801  2.37887  2.77519  2.98518  4.58477  3.61503
          0.02825  3.97656  4.69890  0.61958  0.77255  0.48576  0.95510
     20   2.95606  5.15582  3.29752  2.66703  4.58140  3.60670  3.58013  3.94345  1.58268  3.38822  4.23185  3.10619  3.97353  2.12789  1.75802  2.93982  3.13027  3.60707  5.44964  4.24313     20 - -
          2.68618  4.42225  2.77519  2.73123  3.46354  2.40513  3.72494  3.29354  2.67741  2.69355  4.24690  2.90347  2.73739  3.18146  2.89801  2.37887  2.77519  2.98518  4.58477  3.61503
          0.02825  3.97656  4.69890  0.61958  0.77255  0.48576  0.95510
     21   2.70000  4.96346  2.66717  2.36555  4.38332  2.39839  3.68041  3.82814  1.96347  3.37677  4.19746  2.18646  3.82019  2.83185  2.81260  2.69781  2.97256  3.44447  5.54464  4.19685     21 - -
          2.68618  4.42225  2.77519  2.73123  3.46354  2.40513  3.72494  3.29354  2.67741  2.69355  4.24690  2.90347  2.73739  3.18146  2.89801  2.37887  2.77519  2.98518  4.58477  3.61503
          0.02825  3.97656  4.69890  0.61958  0.77255  0.48576  0.95510
     22   2.64771  4.68246  3.01793  2.54784  2.74235  3.43956  3.66049  3.29154  2.05464  2.92637  3.79815  2.37360  3.86186  2.88085  2.85168  2.72068  2.88721  3.01105  5.09047  3.71908     22 - -
          2.68618  4.42225  2.77519  2.73123  3.46354  2.40513  3.72494  3.29354  2.67741  2.69355  4.24690  2.90347  2.73739  3.18146  2.89801  2.37887  2.77519  2.98518  4.58477  3.61503
          0.02825  3.97656  4.69890  0.61958  0.77255  0.48576  0.95510
     23   3.04435  5.17412  2.53518  0.88602  4.53378  3.34297  3.93989  4.00845  2.83369  3.60924  4.57955  2.99560  3.95276  3.15393  3.25266  3.01669  3.34966  3.68188  5.68577  4.40908     23 - -
          2.68618  4.42225  2.77519  2.73123  3.46354  2.40513  3.72494  3.29354  2.67741  2.69355  4.24690  2.90347  2.73739  3.18146  2.89801  2.37887  2.77519  2.98518  4.58477  3.61503
          0.02825  3.97656  4.69890  0.61958  0.77255  0.48576  0.95510
     24   2.80844  5.32335  1.86780  1.76444  4.62548  3.27133  3.66861  4.11246  2.02629  3.60746  4.41402  2.73262  3.81024  2.80924  3.04311  2.72826  3.06647  3.69652  5.75945  4.31367     24 - -
          2.68618  4.42225  2.77519  2.73123  3.46354  2.40513  3.72494  3.29354  2.67741  2.69355  4.24690  2.90347  2.73739  3.18146  2.89801  2.37887  2.77519  2.98518  4.58477  3.61503
          0.02825  3.97656  4.69890  0.61958  0.77255  0.48576  0.95510
     25   2.10815  5.19620  1.90909  1.77386  4.51957  3.25449  3.69665  3.97075  2.61002  3.52466  4.34644  2.74808  3.80617  2.84900  3.14496  2.71622  3.04497  3.57786  5.71716  4.28315     25 - -
          2.68618  4.42225  2.77519  2.73123  3.46354  2.40513  3.72494  3.29354  2.67741  2.69355  4.24690  2.90347  2.73739  3.18146  2.89801  2.37887  2.77519  2.98518  4.58477  3.61503
          0.02825  3.97656  4.69890  0.61958  0.77255  0.48576  0.95510
     26   2.07447  4.74568  2.97125  2.52384  4.18166  3.33563  3.68668  3.59110  2.36972  3.18750  4.01920  2.33587  3.81929  2.84901  2.15986  2.66131  2.88949  3.23569  5.38994  4.08697     26 - -
          2.68618  4.42225  2.77519  2.73123  3.46354  2.40513  3.72494  3.29354  2.67741  2.69355  4.24690  2.90347  2.73739  3.18146  2.89801  2.37887  2.77519  2.98518  4.58477  3.61503
          0.02825  3.97656  4.69890  0.61958  0.77255  0.48576  0.95510
     27   2.15728  4.89461  3.15452  2.59518  4.27262  3.48057  3.62524  3.64536  1.80007  3.20255  4.04436  3.05517  3.89254  2.77273  1.97410  2.78508  2.98000  3.31826  5.37029  4.11321     27 - -
          2.68618  4.42225  2.77519  2.73123  3.46354  2.40513  3.72494  3.29354  2.67741  2.69355  4.24690  2.90347  2.73739  3.18146  2.89801  2.37887  2.77519  2.98518  4.58477  3.61503
          0.02825  3.97656  4.69890  0.61958  0.77255  0.48576  0.95510
     28   2.84630  5.13251  3.00435  2.00053  4.51430  3.49913  3.58837  3.91007  1.71973  3.38483  4.20721  2.99049  3.90215  2.71518  1.94360  2.82166  3.04778  3.55244  5.48304  4.21067     28 - -
          2.68618  4.42225  2.77519  2.73123  3.46354  2.40513  3.72494  3.29354  2.67741  2.69355  4.24690  2.90347  2.73739  3.18146  2.89801  2.37887  2.77519  2.98518  4.58477  3.61503
          0.18007  3.97656  1.92391  0.61958  0.77255  0.48576  0.95510
     29   2.95811  4.79879  3.44450  2.96561  4.14246  3.45341  3.79531  3.68181  2.22334  3.20566  4.20769  3.32827  3.95875  3.01842  1.04649  3.04480  3.22744  3.40780  5.24344  4.07993     29 - -
          2.68618  4.42225  2.77519  2.73123  3.46354  2.40513  3.72494  3.29354  2.67741  2.69355  4.24690  2.90347  2.73739  3.18146  2.89801  2.37887  2.77519  2.98518  4.58477  3.61503
          0.03281  3.82930  4.55165  0.61958  0.77255  0.61570  0.77711
     30   2.71254  4.47957  3.50150  2.94371  3.55860  3.57685  3.82143  2.07312  2.50996  2.45359  3.52498  3.32775  3.99145  3.08715  2.08552  2.90907  2.96006  2.54172  5.03950  3.77831     30 - -
          2.68618  4.42225  2.77519  2.73123  3.46354  2.40513  3.72494  3.29354  2.67741  2.69355  4.24690  2.90347  2.73739  3.18146  2.89801  2.37887  2.77519  2.98518  4.58477  3.61503
          0.03281  3.82930  4.55165  0.61958  0.77255  0.61570  0.77711
     31   2.70046  4.88379  2.43369  1.68799  4.36477  2.04701  3.75214  3.80935  2.64139  3.41334  4.28149  2.82076  3.77338  2.94243  3.08736  2.70572  3.01942  3.42872  5.57702  4.23965     31 - -
          2.68618  4.42225  2.77519  2.73123  3.46354  2.40513  3.72494  3.29354  2.67741  2.69355  4.24690  2.90347  2.73739  3.18146  2.89801  2.37887  2.77519  2.98518  4.58477  3.61503
          0.03281  3.82930  4.55165  0.61958  0.77255  0.61570  0.77711
     32   2.93377  4.89429  3.10680  2.73733  4.27083  3.42707  3.73726  3.69757  1.09900  3.27249  4.23698  3.16345  3.93106  2.93172  2.42621  2.97902  3.19063  3.40805  5.34382  4.15065     32 - -
          2.68618  4.42225  2.77519  2.73123  3.46354  2.40513  3.72494  3.29354  2.67741  2.69355  4.24690  2.90347  2.73739  3.18146  2.89801  2.37887  2.77519  2.98518  4.58477  3.61503
          0.03281  3.82930  4.55165  0.61958  0.77255  0.61570  0.77711
     33   1.61355  4.10921  3.41705  3.09949  4.00729  2.97080  4.12323  3.08847  3.07690  2.99424  3.93577  3.27726  3.68430  3.41108  3.37007  2.41948  1.85877  2.72628  5.43624  4.21904     33 - -
          2.68618  4.42225  2.77519  2.73123  3.46354  2.40513  3.72494  3.29354  2.67741  2.69355  4.24690  2.90347  2.73739  3.18146  2.89801  2.37887  2.77519  2.98518  4.58477  3.61503
          0.03281  3.82930  4.55165  0.61958  0.77255  0.61570  0.77711
     34   2.93377  4.89429  3.10680  2.73733  4.27083  3.42707  3.73726  3.69757  1.09900  3.27249  4.23698  3.16345  3.93106  2.93172  2.42621  2.97902  3.19063  3.40805  5.34382  4.15065     34 - -
          2.68618  4.42225  2.77519  2.73123  3.46354  2.40513  3.72494  3.29354  2.67741  2.69355  4.24690  2.90347  2.73739  3.18146  2.89801  2.37887  2.77519  2.98518  4.58477  3.61503
          0.03281  3.82930  4.55165  0.61958  0.77255  0.61570  0.77711
     35   2.93377  4.89429  3.10680  2.73733  4.27083  3.42707  3.73726  3.69757  1.09900  3.27249  4.23698  3.16345  3.93106  2.93172  2.42621  2.97902  3.19063  3.40805  5.34382  4.15065     35 - -
          2.68618  4.42225  2.77519  2.73123  3.46354  2.40513  3.72494  3.29354  2.67741  2.69355  4.24690  2.90347  2.73739  3.18146  2.89801  2.37887  2.77519  2.98518  4.58477  3.61503
          0.03281  3.82930  4.55165  0.61958  0.77255  0.61570  0.77711
     36   2.71491  4.52442  3.34959  2.84212  3.66453  3.55815  3.80216  2.09172  1.94722  2.55856  3.59814  3.25837  3.97578  3.04394  2.76904  2.89056  2.95863  2.52765  5.11187  3.84947     36 - -
          2.68618  4.42225  2.77519  2.73123  3.46354  2.40513  3.72494  3.29354  2.67741  2.69355  4.24690  2.90347  2.73739  3.18146  2.89801  2.37887  2.77519  2.98518  4.58477  3.61503
          0.03281  3.82930  4.55165  0.61958  0.77255  0.61570  0.77711
     37   2.81361  5.08837  2.59740  1.81716  4.42327  3.33840  3.61607  3.82746  1.74697  3.36677  4.22308  2.85113  3.83340  2.76869  2.57693  2.78182  3.05083  3.48256  5.51115  4.19230     37 - -
          2.68618  4.42225  2.77519  2.73123  3.46354  2.40513  3.72494  3.29354  2.67741  2.69355  4.24690  2.90347  2.73739  3.18146  2.89801  2.37887  2.77519  2.98518  4.58477  3.61503
          0.03281  3.82930  4.55165  0.61958  0.77255  0.61570  0.77711
     38   2.61330  4.39214  3.27815  3.17252  4.31397  0.79895  4.29473  3.90375  3.34783  3.56315  4.53914  3.44265  3.78188  3.67554  3.58792  2.78412  3.09121  3.44047  5.41981  4.41468     38 - -
          2.68618  4.42225  2.77519  2.73123  3.46354  2.40513  3.72494  3.29354  2.67741  2.69355  4.24690  2.90347  2.73739  3.18146  2.89801  2.37887  2.77519  2.98518  4.58477  3.61503
          0.03281  3.82930  4.55165  0.61958  0.77255  0.61570  0.77711
     39   2.69529  4.55023  3.06542  2.06447  3.68737  3.49755  3.83529  2.07486  2.68117  2.57084  3.61848  3.16316  3.94832  3.07567  3.04441  2.85269  2.95119  2.49334  5.17636  3.88608     39 - -
          2.68618  4.42225  2.77519  2.73123  3.46354  2.40513  3.72494  3.29354  2.67741  2.69355  4.24690  2.90347  2.73739  3.18146  2.89801  2.37887  2.77519  2.98518  4.58477  3.61503
          0.03281  3.82930  4.55165  0.61958  0.77255  0.61570  0.77711
     40   2.72860  4.66468  2.93826  1.97161  3.72226  3.44859  3.77284  2.95939  2.57644  2.00804  3.69673  3.08477  3.91456  3.00202  2.93273  2.83428  2.98306  2.77141  5.17968  3.86618     40 - -
          2.68618  4.42225  2.77519  2.73123  3.46354  2.40513  3.72494  3.29354  2.67741  2.69355  4.24690  2.90347  2.73739  3.18146  2.89801  2.37887  2.77519  2.98518  4.58477  3.61503
          0.03281  3.82930  4.55165  0.61958  0.77255  0.61570  0.77711
     41   2.59590  4.59737  3.06829  2.67847  4.16062  2.05088  3.75994  3.61226  2.39120  3.21003  4.08169  3.08741  3.79852  2.95882  1.86574  2.68565  2.92196  3.24390  5.34257  4.10811     41 - -
          2.68600  4.42241  2.77535  2.73104  3.46370  2.40528  3.72510  3.29370  2.67756  2.69337  4.24705  2.90321  2.73755  3.18162  2.89816  2.37878  2.77463  2.98534  4.58493  3.61519
          0.23468  1.61634  4.55165  1.59115  0.22777  0.41232  1.08503
     42   2.69628  4.33689  3.74980  3.30618  3.49404  3.62345  4.18031  1.51217  3.19916  2.31334  3.44923  3.61617  2.58718  3.54815  3.47730  3.00387  3.00206  2.23227  5.11955  3.87904     49 - -
          2.68618  4.42225  2.77519  2.73123  3.46354  2.40513  3.72494  3.29354  2.67741  2.69355  4.24690  2.90347  2.73739  3.18146  2.89801  2.37887  2.77519  2.98518  4.58477  3.61503
          0.02825  3.97656  4.69890  0.61958  0.77255  0.48576  0.95510
     43   3.18964  4.52115  4.73826  4.22248  3.25398  4.46258  4.85068  1.28348  4.05264  1.39061  3.09107  4.47747  4.71767  4.28678  4.22275  3.83874  3.43520  1.87419  5.27305  4.09433     50 - -
          2.68618  4.42225  2.77519  2.73123  3.46354  2.40513  3.72494  3.29354  2.67741  2.69355  4.24690  2.90347  2.73739  3.18146  2.89801  2.37887  2.77519  2.98518  4.58477  3.61503
          0.02825  3.97656  4.69890  0.61958  0.77255  0.48576  0.95510
     44   2.89413  4.63333  3.51269  3.36732  4.35227  3.31499  4.43562  3.92518  3.43366  3.54046  4.59527  3.66317  0.65499  3.81928  3.66678  3.06505  3.34405  3.55857  5.50958  4.47461     51 - -
          2.68618  4.42225  2.77519  2.73123  3.46354  2.40513  3.72494  3.29354  2.67741  2.69355  4.24690  2.90347  2.73739  3.18146  2.89801  2.37887  2.77519  2.98518  4.58477  3.61503
          0.02825  3.97656  4.69890  0.61958  0.77255  0.48576  0.95510
     45   3.27321  4.70510  4.35629  3.99745  3.17758  4.11371  4.62057  2.38823  3.76416  0.75695  3.16954  4.26279  4.53171  4.10756  3.92287  3.69793  3.56303  2.45242  5.09378  3.84086     52 - -
          2.68618  4.42225  2.77519  2.73123  3.46354  2.40513  3.72494  3.29354  2.67741  2.69355  4.24690  2.90347  2.73739  3.18146  2.89801  2.37887  2.77519  2.98518  4.58477  3.61503
          0.02825  3.97656  4.69890  0.61958  0.77255  0.48576  0.95510
     46   2.46563  4.52676  2.82485  2.61074  4.26898  3.09995  3.91493  3.78595  2.80192  3.41535  4.25540  2.14875  3.75807  3.12852  3.19803  1.48644  2.86903  3.32057  5.56913  4.23019     53 - -
          2.68618  4.42225  2.77519  2.73123  3.46354  2.40513  3.72494  3.29354  2.67741  2.69355  4.24690  2.90347  2.73739  3.18146  2.89801  2.37887  2.77519  2.98518  4.58477  3.61503
          0.02825  3.97656  4.69890  0.61958  0.77255  0.48576  0.95510
     47   1.64339  4.18880  3.32653  3.11979  4.33749  1.40324  4.24707  3.69956  3.24806  3.43908  4.29438  3.29313  3.69975  3.53043  3.55147  2.42950  2.74786  3.16855  5.67240  4.47070     54 - -
          2.68618  4.42225  2.77519  2.73123  3.46354  2.40513  3.72494  3.29354  2.67741  2.69355  4.24690  2.90347  2.73739  3.18146  2.89801  2.37887  2.77519  2.98518  4.58477  3.61503
          0.02825  3.97656  4.69890  0.61958  0.77255  0.48576  0.95510
     48   2.81204  4.81058  2.76987  2.66628  4.19065  3.25560  4.00859  3.92431  2.92148  3.55962  4.51488  0.98621  3.91295  3.28222  3.27908  2.87569  3.19776  3.53597  5.48471  4.13205     55 - -
          2.68618  4.42225  2.77519  2.73123  3.46354  2.40513  3.72494  3.29354  2.67741  2.69355  4.24690  2.90347  2.73739  3.18146  2.89801  2.37887  2.77519  2.98518  4.58477  3.61503
          0.02825  3.97656  4.69890  0.61958  0.77255  0.48576  0.95510
     49   3.10369  5.24510  0.77952  2.40461  4.63663  3.29156  4.02602  4.24898  3.13035  3.83914  4.82034  2.96589  3.95180  3.26593  3.66006  3.05489  3.44478  3.87737  5.78482  4.49342     56 - -
          2.68618  4.42225  2.77519  2.73123  3.46354  2.40513  3.72494  3.29354  2.67741  2.69355  4.24690  2.90347  2.73739  3.18146  2.89801  2.37887  2.77519  2.98518  4.58477  3.61503
          0.02825  3.97656  4.69890  0.61958  0.77255  0.48576  0.95510
     50   3.06898  5.03503  3.25178  2.85487  4.44527  3.54629  3.81980  3.88126  0.90433  3.42409  4.38078  3.27445  4.03998  3.00599  2.45549  3.10464  3.31494  3.58348  5.45782  4.28592     57 - -
          2.68618  4.42225  2.77519  2.73123  3.46354  2.40513  3.72494  3.29354  2.67741  2.69355  4.24690  2.90347  2.73739  3.18146  2.89801  2.37887  2.77519  2.98518  4.58477  3.61503
          0.02825  3.97656  4.69890  0.61958  0.77255  0.48576  0.95510
     51   2.83903  5.07136  2.80713  2.46981  4.44928  3.41266  3.66403  3.89728  1.48940  3.41821  4.26525  2.16804  3.89533  2.81505  2.52894  2.82651  3.08213  3.53728  5.51859  4.21290     58 - -
          2.68618  4.42225  2.77519  2.73123  3.46354  2.40513  3.72494  3.29354  2.67741  2.69355  4.24690  2.90347  2.73739  3.18146  2.89801  2.37887  2.77519  2.98518  4.58477  3.61503
          0.02825  3.97656  4.69890  0.61958  0.77255  0.48576  0.95510
     52   2.48846  4.31054  3.50333  3.12081  3.78297  3.27941  4.11284  2.85712  3.05966  2.72085  3.76225  3.40175  1.76969  3.41762  3.36647  2.70108  2.87621  1.95233  5.28911  4.03477     59 - -
          2.68618  4.42225  2.77519  2.73123  3.46354  2.40513  3.72494  3.29354  2.67741  2.69355  4.24690  2.90347  2.73739  3.18146  2.89801  2.37887  2.77519  2.98518  4.58477  3.61503
          0.02825  3.97656  4.69890  0.61958  0.77255  0.48576  0.95510
     53   2.93024  4.33781  4.34686  3.81005  1.97906  3.99305  3.89090  2.56861  3.66140  1.97398  2.31695  3.91575  4.31623  3.81158  3.79303  3.30284  3.15723  2.51336  2.55759  2.72042     60 - -
          2.68618  4.42225  2.77519  2.73123  3.46354  2.40513  3.72494  3.29354  2.67741  2.69355  4.24690  2.90347  2.73739  3.18146  2.89801  2.37887  2.77519  2.98518  4.58477  3.61503
          0.02825  3.97656  4.69890  0.61958  0.77255  0.48576  0.95510
     54   2.72620  4.98612  2.48342  1.50770  4.41657  3.24535  3.75227  3.86336  2.61350  3.45352  4.30087  2.83986  3.81964  2.92357  3.07224  2.02885  3.02978  3.47722  5.64142  4.25582     61 - -
          2.68618  4.42225  2.77519  2.73123  3.46354  2.40513  3.72494  3.29354  2.67741  2.69355  4.24690  2.90347  2.73739  3.18146  2.89801  2.37887  2.77519  2.98518  4.58477  3.61503
          0.02825  3.97656  4.69890  0.61958  0.77255  0.48576  0.95510
     55   2.80908  5.17483  2.70842  1.90861  4.51810  3.40257  3.61425  3.94922  1.85624  3.43758  4.25235  2.88233  3.85770  2.15687  2.57992  2.76674  3.03323  3.57346  5.56186  4.22653     62 - -
          2.68618  4.42225  2.77519  2.73123  3.46354  2.40513  3.72494  3.29354  2.67741  2.69355  4.24690  2.90347  2.73739  3.18146  2.89801  2.37887  2.77519  2.98518  4.58477  3.61503
          0.02825  3.97656  4.69890  0.61958  0.77255  0.48576  0.95510
     56   2.00474  4.23985  3.71814  3.22381  3.60843  3.47597  4.12100  1.96620  3.14657  2.50552  3.52608  3.51437  3.99927  3.46389  3.45225  2.82833  2.16339  2.22525  5.15406  3.93333     63 - -
          2.68618  4.42225  2.77519  2.73123  3.46354  2.40513  3.72494  3.29354  2.67741  2.69355  4.24690  2.90347  2.73739  3.18146  2.89801  2.37887  2.77519  2.98518  4.58477  3.61503
          0.02825  3.97656  4.69890  0.61958  0.77255  0.48576  0.95510
     57   3.27321  4.70510  4.35629  3.99745  3.17758  4.11371  4.62057  2.38823  3.76416  0.75695  3.16954  4.26279  4.53171  4.10756  3.92287  3.69793  3.56303  2.45242  5.09378  3.84086     64 - -
          2.68618  4.42225  2.77519  2.73123  3.46354  2.40513  3.72494  3.29354  2.67741  2.69355  4.24690  2.90347  2.73739  3.18146  2.89801  2.37887  2.77519  2.98518  4.58477  3.61503
          0.02825  3.97656  4.69890  0.61958  0.77255  0.48576  0.95510
     58   2.70502  4.83429  2.96365  2.57088  4.31934  3.35753  3.70790  3.73523  1.51714  3.30956  4.15941  3.02878  3.86420  2.87083  2.59762  2.08584  2.98821  3.37048  5.46022  4.17313     65 - -
          2.68618  4.42225  2.77519  2.73123  3.46354  2.40513  3.72494  3.29354  2.67741  2.69355  4.24690  2.90347  2.73739  3.18146  2.89801  2.37887  2.77519  2.98518  4.58477  3.61503
          0.02825  3.97656  4.69890  0.61958  0.77255  0.48576  0.95510
     59   2.70902  0.75173  4.25133  4.01526  3.98354  3.30932  4.63953  3.14538  3.84300  3.05585  4.18082  3.97455  4.02442  4.18489  3.94868  2.98076  3.18461  2.88276  5.37690  4.27029     66 - -
          2.68618  4.42225  2.77519  2.73123  3.46354  2.40513  3.72494  3.29354  2.67741  2.69355  4.24690  2.90347  2.73739  3.18146  2.89801  2.37887  2.77519  2.98518  4.58477  3.61503
          0.02825  3.97656  4.69890  0.61958  0.77255  0.48576  0.95510
     60   3.16671  4.54180  4.39566  3.92264  1.76085  4.14016  3.70030  2.77560  3.78417  1.67478  3.40067  3.95226  4.45244  3.89299  3.91163  3.46103  3.39066  2.72334  3.94950  1.73981     67 - -
          2.68618  4.42225  2.77519  2.73123  3.46354  2.40513  3.72494  3.29354  2.67741  2.69355  4.24690  2.90347  2.73739  3.18146  2.89801  2.37887  2.77519  2.98518  4.58477  3.61503
          0.02825  3.97656  4.69890  0.61958  0.77255  0.48576  0.95510
     61   2.81204  4.81058  2.76987  2.66628  4.19065  3.25560  4.00859  3.92431  2.92148  3.55962  4.51488  0.98621  3.91295  3.28222  3.27908  2.87569  3.19776  3.53597  5.48471  4.13205     68 - -
          2.68618  4.42225  2.77519  2.73123  3.46354  2.40513  3.72494  3.29354  2.67741  2.69355  4.24690  2.90347  2.73739  3.18146  2.89801  2.37887  2.77519  2.98518  4.58477  3.61503
          0.02825  3.97656  4.69890  0.61958  0.77255  0.48576  0.95510
     62   3.13167  4.50102  4.57862  4.08002  1.63905  4.25836  4.30326  1.73564  3.94815  1.74689  3.09959  4.23279  4.55466  4.09553  4.08588  3.61343  3.37377  2.21169  4.62540  3.16373     69 - -
          2.68618  4.42225  2.77519  2.73123  3.46354  2.40513  3.72494  3.29354  2.67741  2.69355  4.24690  2.90347  2.73739  3.18146  2.89801  2.37887  2.77519  2.98518  4.58477  3.61503
          0.02825  3.97656  4.69890  0.61958  0.77255  0.48576  0.95510
     63   2.33994  4.31226  3.15061  2.89666  4.23128  3.02539  4.06763  3.68791  2.98324  3.35686  4.21193  3.18835  1.64336  3.31715  3.32427  1.83049  2.79039  3.20286  5.55938  4.29252     70 - -
          2.68618  4.42225  2.77519  2.73123  3.46354  2.40513  3.72494  3.29354  2.67741  2.69355  4.24690  2.90347  2.73739  3.18146  2.89801  2.37887  2.77519  2.98518  4.58477  3.61503
          0.02825  3.97656  4.69890  0.61958  0.77255  0.48576  0.95510
     64   2.27044  4.20051  3.37605  3.06585  4.14888  3.00156  4.13052  3.47732  3.06823  3.23292  4.10201  3.27362  3.71741  3.40248  3.37934  1.82446  1.47411  3.02869  5.51887  4.28273     71 - -
          2.68618  4.42225  2.77519  2.73123  3.46354  2.40513  3.72494  3.29354  2.67741  2.69355  4.24690  2.90347  2.73739  3.18146  2.89801  2.37887  2.77519  2.98518  4.58477  3.61503
          0.02825  3.97656  4.69890  0.61958  0.77255  0.48576  0.95510
     65   2.53437  4.62074  2.95347  2.54922  4.11051  3.26582  3.74542  3.51717  2.52700  3.14178  3.98050  3.00772  3.79162  2.24390  2.92014  2.10142  2.18443  3.15636  5.38194  4.07753     72 - -
          2.68618  4.42225  2.77519  2.73123  3.46354  2.40513  3.72494  3.29354  2.67741  2.69355  4.24690  2.90347  2.73739  3.18146  2.89801  2.37887  2.77519  2.98518  4.58477  3.61503
          0.02825  3.97656  4.69890  0.61958  0.77255  0.48576  0.95510
     66   2.55435  4.62582  2.26446  2.49996  4.01547  3.28774  3.75680  3.33070  2.64212  3.05451  3.91453  2.98367  3.80407  2.94973  3.09030  2.10597  2.85336  2.29324  5.34812  4.02399     73 - -
          2.68618  4.42225  2.77519  2.73123  3.46354  2.40513  3.72494  3.29354  2.67741  2.69355  4.24690  2.90347  2.73739  3.18146  2.89801  2.37887  2.77519  2.98518  4.58477  3.61503
          0.02825  3.97656  4.69890  0.61958  0.77255  0.48576  0.95510
     67   1.74755  4.23669  3.35283  2.95903  4.08118  3.05548  4.03234  3.39699  2.95935  3.13172  3.99026  3.22787  2.40787  3.28112  3.30953  2.46334  1.99142  2.98279  5.44204  4.20611     74 - -
          2.68618  4.42225  2.77519  2.73123  3.46354  2.40513  3.72494  3.29354  2.67741  2.69355  4.24690  2.90347  2.73739  3.18146  2.89801  2.37887  2.77519  2.98518  4.58477  3.61503
          0.02825  3.97656  4.69890  0.61958  0.77255  0.48576  0.95510
     68   3.19131  4.52276  4.73989  4.22333  3.25005  4.46395  4.85019  1.29428  4.05379  1.37632  3.08633  4.47854  4.71769  4.28598  4.22315  3.83962  3.43645  1.87934  5.27045  4.09358     75 - -
          2.68618  4.42225  2.77519  2.73123  3.46354  2.40513  3.72494  3.29354  2.67741  2.69355  4.24690  2.90347  2.73739  3.18146  2.89801  2.37887  2.77519  2.98518  4.58477  3.61503
          0.02825  3.97656  4.69890  0.61958  0.77255  0.48576  0.95510
     69   2.36844  4.28977  3.29922  3.12062  4.18103  3.01784  4.22721  3.71810  3.20141  3.43059  4.34851  3.32818  3.76540  3.54275  3.48368  0.94430  2.85651  3.23036  5.54535  4.26531     76 - -
          2.68618  4.42225  2.77519  2.73123  3.46354  2.40513  3.72494  3.29354  2.67741  2.69355  4.24690  2.90347  2.73739  3.18146  2.89801  2.37887  2.77519  2.98518  4.58477  3.61503
          0.02825  3.97656  4.69890  0.61958  0.77255  0.48576  0.95510
     70   2.72631  5.07624  2.01480  1.86153  4.24560  3.31052  3.65397  3.77976  2.52931  3.34139  4.16542  2.79890  3.80842  2.81322  3.03329  2.69404  2.97705  3.42202  5.50012  2.76721     77 - -
          2.68618  4.42225  2.77519  2.73123  3.46354  2.40513  3.72494  3.29354  2.67741  2.69355  4.24690  2.90347  2.73739  3.18146  2.89801  2.37887  2.77519  2.98518  4.58477  3.61503
          0.02825  3.97656  4.69890  0.61958  0.77255  0.48576  0.95510
     71   3.06050  4.39767  4.71189  4.21894  3.54623  4.36937  4.94815  1.42846  4.10203  2.06249  3.36219  4.44575  4.70146  4.37775  4.31013  3.75660  3.33135  1.11857  5.49672  4.28467     78 - -
          2.68618  4.42225  2.77519  2.73123  3.46354  2.40513  3.72494  3.29354  2.67741  2.69355  4.24690  2.90347  2.73739  3.18146  2.89801  2.37887  2.77519  2.98518  4.58477  3.61503
          0.02825  3.97656  4.69890  0.61958  0.77255  0.48576  0.95510
     72   3.27771  4.63679  4.64778  4.15190  1.97378  4.37998  4.35667  2.32680  4.00818  1.05362  2.97864  4.32802  4.63041  4.12966  4.13497  3.74436  3.50889  2.43313  4.62754  3.18121     79 - -
          2.68618  4.42225  2.77519  2.73123  3.46354  2.40513  3.72494  3.29354  2.67741  2.69355  4.24690  2.90347  2.73739  3.18146  2.89801  2.37887  2.77519  2.98518  4.58477  3.61503
          0.02825  3.97656  4.69890  0.61958  0.77255  0.48576  0.95510
     73   2.75185  4.87257  2.92042  2.57504  4.39268  2.25011  3.74812  3.81629  1.45173  3.38001  4.23349  3.04105  3.87870  2.91546  2.66040  2.78700  3.03996  3.44398  5.50361  4.23899     80 - -
          2.68618  4.42225  2.77519  2.73123  3.46354  2.40513  3.72494  3.29354  2.67741  2.69355  4.24690  2.90347  2.73739  3.18146  2.89801  2.37887  2.77519  2.98518  4.58477  3.61503
          0.02825  3.97656  4.69890  0.61958  0.77255  0.48576  0.95510
     74   2.81570  5.05645  2.69550  2.41769  4.42042  3.36634  3.68824  3.88754  1.83367  3.42696  4.27607  1.74222  3.87673  2.84707  2.66124  2.80260  3.07469  3.52315  5.54176  4.20914     81 - -
          2.68618  4.42225  2.77519  2.73123  3.46354  2.40513  3.72494  3.29354  2.67741  2.69355  4.24690  2.90347  2.73739  3.18146  2.89801  2.37887  2.77519  2.98518  4.58477  3.61503
          0.02825  3.97656  4.69890  0.61958  0.77255  0.48576  0.95510
     75   1.99301  4.31592  3.86555  3.44298  1.70580  3.57759  4.04475  2.61785  3.37887  2.28573  3.43605  3.65451  4.09803  3.64057  3.62230  2.96628  3.01061  2.47128  4.68493  3.23109     82 - -
          2.68618  4.42225  2.77519  2.73123  3.46354  2.40513  3.72494  3.29354  2.67741  2.69355  4.24690  2.90347  2.73739  3.18146  2.89801  2.37887  2.77519  2.98518  4.58477  3.61503
          0.02825  3.97656  4.69890  0.61958  0.77255  0.48576  0.95510
     76   2.52137  4.61589  2.73014  2.53568  4.29510  3.12719  3.88047  3.82341  2.76253  3.44197  4.28469  1.66339  3.77282  3.08634  3.17172  1.90341  2.90914  3.36864  5.58458  4.22659     83 - -
          2.68618  4.42225  2.77519  2.73123  3.46354  2.40513  3.72494  3.29354  2.67741  2.69355  4.24690  2.90347  2.73739  3.18146  2.89801  2.37887  2.77519  2.98518  4.58477  3.61503
          0.02825  3.97656  4.69890  0.61958  0.77255  0.48576  0.95510
     77   2.61352  4.55855  3.13872  2.64489  3.74768  3.44877  3.73264  2.44891  2.54721  2.74260  3.66867  3.10679  2.74747  2.33120  2.92007  2.73137  2.86384  2.83462  5.13351  3.85141     84 - -
          2.68618  4.42225  2.77519  2.73123  3.46354  2.40513  3.72494  3.29354  2.67741  2.69355  4.24690  2.90347  2.73739  3.18146  2.89801  2.37887  2.77519  2.98518  4.58477  3.61503
          0.02825  3.97656  4.69890  0.61958  0.77255  0.48576  0.95510
     78   2.69673  4.97229  2.07941  1.92255  4.24118  3.32103  3.67690  3.58358  2.54337  3.24439  4.08686  2.83621  3.81388  2.83492  3.03668  2.69041  2.95188  2.42357  5.50030  4.12095     85 - -
          2.68618  4.42225  2.77519  2.73123  3.46354  2.40513  3.72494  3.29354  2.67741  2.69355  4.24690  2.90347  2.73739  3.18146  2.89801  2.37887  2.77519  2.98518  4.58477  3.61503
          0.02825  3.97656  4.69890  0.61958  0.77255  0.48576  0.95510
     79   2.63850  4.71055  2.99123  2.51617  3.90949  3.42362  3.66245  3.32658  2.42076  2.94331  2.74649  2.37366  3.84674  2.33159  2.80653  2.70261  2.87791  3.04195  5.21836  3.90573     86 - -
          2.68588  4.42227  2.77522  2.73125  3.46356  2.40515  3.72497  3.29356  2.67743  2.69357  4.24692  2.90349  2.73742  3.18148  2.89803  2.37889  2.77522  2.98520  4.58479  3.61505
          0.39692  1.79677  1.82151  0.30503  1.33598  0.48576  0.95510
     80   2.60192  4.68350  2.87051  2.52277  4.16572  3.25474  3.68435  3.57922  1.80606  3.19179  4.05493  2.97318  3.78917  2.86541  2.64118  2.02701  2.90527  3.22358  5.37078  4.07794     88 - -
          2.68618  4.42225  2.77519  2.73123  3.46354  2.40513  3.72494  3.29354  2.67741  2.69355  4.24690  2.90347  2.73739  3.18146  2.89801  2.37887  2.77519  2.98518  4.58477  3.61503
          0.03343  3.81089  4.53323  0.61958  0.77255  0.62961  0.76100
     81   2.91773  4.87628  3.08948  2.72426  4.24859  3.41238  3.72860  3.67431  1.12600  3.25359  4.21966  3.15098  3.91816  2.92456  2.42495  2.96454  3.17629  3.38604  5.32966  4.13403     89 - -
          2.68618  4.42225  2.77519  2.73123  3.46354  2.40513  3.72494  3.29354  2.67741  2.69355  4.24690  2.90347  2.73739  3.18146  2.89801  2.37887  2.77519  2.98518  4.58477  3.61503
          0.03343  3.81089  4.53323  0.61958  0.77255  0.40530  1.09895
     82   3.04435  5.17412  2.53518  0.88602  4.53378  3.34297  3.93989  4.00845  2.83369  3.60924  4.57955  2.99560  3.95276  3.15393  3.25266  3.01669  3.34966  3.68188  5.68577  4.40908     90 - -
          2.68618  4.42225  2.77519  2.73123  3.46354  2.40513  3.72494  3.29354  2.67741  2.69355  4.24690  2.90347  2.73739  3.18146  2.89801  2.37887  2.77519  2.98518  4.58477  3.61503
          0.02825  3.97656  4.69890  0.61958  0.77255  0.48576  0.95510
     83   2.70902  0.75173  4.25133  4.01526  3.98354  3.30932  4.63953  3.14538  3.84300  3.05585  4.18082  3.97455  4.02442  4.18489  3.94868  2.98076  3.18461  2.88276  5.37690  4.27029     91 - -
          2.68618  4.42225  2.77519  2.73123  3.46354  2.40513  3.72494  3.29354  2.67741  2.69355  4.24690  2.90347  2.73739  3.18146  2.89801  2.37887  2.77519  2.98518  4.58477  3.61503
          0.02825  3.97656  4.69890  0.61958  0.77255  0.48576  0.95510
     84   2.69261  4.89742  2.79070  1.98710  4.01258  3.39748  3.62962  3.55916  2.39631  3.13743  3.98006  2.91709  3.83613  2.25391  2.80953  2.70537  2.92668  3.24080  5.29252  2.79321     92 - -
          2.68618  4.42225  2.77519  2.73123  3.46354  2.40513  3.72494  3.29354  2.67741  2.69355  4.24690  2.90347  2.73739  3.18146  2.89801  2.37887  2.77519  2.98518  4.58477  3.61503
          0.02825  3.97656  4.69890  0.61958  0.77255  0.48576  0.95510
     85   2.68144  4.83695  2.90451  2.03171  4.10611  3.42056  3.64735  3.43078  1.97226  3.08573  3.93818  2.96505  3.84815  2.80746  2.73336  2.71489  2.91551  2.46955  5.34194  4.03004     93 - -
          2.68618  4.42225  2.77519  2.73123  3.46354  2.40513  3.72494  3.29354  2.67741  2.69355  4.24690  2.90347  2.73739  3.18146  2.89801  2.37887  2.77519  2.98518  4.58477  3.61503
          0.02825  3.97656  4.69890  0.61958  0.77255  0.48576  0.95510
     86   2.68103  4.56312  2.24517  2.71310  3.84468  3.43516  3.94787  2.74766  2.90108  2.79005  3.79847  3.17850  3.95783  3.19443  3.31677  2.83700  2.98119  1.59579  5.32598  4.01153     94 - -
          2.68618  4.42225  2.77519  2.73123  3.46354  2.40513  3.72494  3.29354  2.67741  2.69355  4.24690  2.90347  2.73739  3.18146  2.89801  2.37887  2.77519  2.98518  4.58477  3.61503
          0.02825  3.97656  4.69890  0.61958  0.77255  0.48576  0.95510
     87   2.46563  4.52676  2.82485  2.61074  4.26898  3.09995  3.91493  3.78595  2.80192  3.41535  4.25540  2.14875  3.75807  3.12852  3.19803  1.48644  2.86903  3.32057  5.56913  4.23019     95 - -
          2.68618  4.42225  2.77519  2.73123  3.46354  2.40513  3.72494  3.29354  2.67741  2.69355  4.24690  2.90347  2.73739  3.18146  2.89801  2.37887  2.77519  2.98518  4.58477  3.61503
          0.02825  3.97656  4.69890  0.61958  0.77255  0.48576  0.95510
     88   1.44577  4.20339  3.80493  3.41098  3.80295  3.28664  4.31557  2.53610  3.34106  2.65092  3.72262  3.57463  3.94001  3.65625  3.61342  2.71258  2.85822  1.78568  5.38394  4.16202     96 - -
          2.68618  4.42225  2.77519  2.73123  3.46354  2.40513  3.72494  3.29354  2.67741  2.69355  4.24690  2.90347  2.73739  3.18146  2.89801  2.37887  2.77519  2.98518  4.58477  3.61503
          0.02825  3.97656  4.69890  0.61958  0.77255  0.48576  0.95510
     89   2.89413  4.63333  3.51269  3.36732  4.35227  3.31499  4.43562  3.92518  3.43366  3.54046  4.59527  3.66317  0.65499  3.81928  3.66678  3.06505  3.34405  3.55857  5.50958  4.47461     97 - -
          2.68618  4.42225  2.77519  2.73123  3.46354  2.40513  3.72494  3.29354  2.67741  2.69355  4.24690  2.90347  2.73739  3.18146  2.89801  2.37887  2.77519  2.98518  4.58477  3.61503
          0.02825  3.97656  4.69890  0.61958  0.77255  0.48576  0.95510
     90   2.36844  4.28977  3.29922  3.12062  4.18103  3.01784  4.22721  3.71810  3.20141  3.43059  4.34851  3.32818  3.76540  3.54275  3.48368  0.94430  2.85651  3.23036  5.54535  4.26531     98 - -
          2.68618  4.42225  2.77519  2.73123  3.46354  2.40513  3.72494  3.29354  2.67741  2.69355  4.24690  2.90347  2.73739  3.18146  2.89801  2.37887  2.77519  2.98518  4.58477  3.61503
          0.02825  3.97656  4.69890  0.61958  0.77255  0.48576  0.95510
     91   3.39284  4.76438  4.38137  4.11639  0.85565  4.05671  3.92658  2.90456  4.02099  2.25102  3.61985  4.13747  4.51355  4.16050  4.11498  3.65692  3.69433  2.90276  4.14625  2.50081     99 - -
          2.68618  4.42225  2.77519  2.73123  3.46354  2.40513  3.72494  3.29354  2.67741  2.69355  4.24690  2.90347  2.73739  3.18146  2.89801  2.37887  2.77519  2.98518  4.58477  3.61503
          0.02825  3.97656  4.69890  0.61958  0.77255  0.48576  0.95510
     92   3.05790  4.39748  4.70445  4.21212  3.54650  4.36266  4.94291  1.44866  4.09455  2.06460  3.36373  4.43932  4.69727  4.37178  4.30358  3.75011  3.32942  1.10629  5.49517  4.28192    100 - -
          2.68618  4.42225  2.77519  2.73123  3.46354  2.40513  3.72494  3.29354  2.67741  2.69355  4.24690  2.90347  2.73739  3.18146  2.89801  2.37887  2.77519  2.98518  4.58477  3.61503
          0.02825  3.97656  4.69890  0.61958  0.77255  0.48576  0.95510
     93   3.06898  5.03503  3.25178  2.85487  4.44527  3.54629  3.81980  3.88126  0.90433  3.42409  4.38078  3.27445  4.03998  3.00599  2.45549  3.10464  3.31494  3.58348  5.45782  4.28592    101 - -
          2.68618  4.42225  2.77519  2.73123  3.46354  2.40513  3.72494  3.29354  2.67741  2.69355  4.24690  2.90347  2.73739  3.18146  2.89801  2.37887  2.77519  2.98518  4.58477  3.61503
          0.02825  3.97656  4.69890  0.61958  0.77255  0.48576  0.95510
     94   2.89413  4.63333  3.51269  3.36732  4.35227  3.31499  4.43562  3.92518  3.43366  3.54046  4.59527  3.66317  0.65499  3.81928  3.66678  3.06505  3.34405  3.55857  5.50958  4.47461    102 - -
          2.68618  4.42225  2.77519  2.73123  3.46354  2.40513  3.72494  3.29354  2.67741  2.69355  4.24690  2.90347  2.73739  3.18146  2.89801  2.37887  2.77519  2.98518  4.58477  3.61503
          0.02825  3.97656  4.69890  0.61958  0.77255  0.48576  0.95510
     95   3.04435  5.17412  2.53518  0.88602  4.53378  3.34297  3.93989  4.00845  2.83369  3.60924  4.57955  2.99560  3.95276  3.15393  3.25266  3.01669  3.34966  3.68188  5.68577  4.40908    103 - -
          2.68618  4.42225  2.77519  2.73123  3.46354  2.40513  3.72494  3.29354  2.67741  2.69355  4.24690  2.90347  2.73739  3.18146  2.89801  2.37887  2.77519  2.98518  4.58477  3.61503
          0.02825  3.97656  4.69890  0.61958  0.77255  0.48576  0.95510
     96   2.94210  4.37196  4.24907  3.72291  1.93601  3.97933  3.83441  2.61633  3.59463  2.05955  2.29487  3.85753  4.30830  3.75963  3.75718  3.28449  3.16966  2.54377  4.19783  2.05209    104 - -
          2.68618  4.42225  2.77519  2.73123  3.46354  2.40513  3.72494  3.29354  2.67741  2.69355  4.24690  2.90347  2.73739  3.18146  2.89801  2.37887  2.77519  2.98518  4.58477  3.61503
          0.02825  3.97656  4.69890  0.61958  0.77255  0.48576  0.95510
     97   3.39991  4.84666  3.99295  3.74259  2.30269  3.95220  3.67100  3.39485  3.59715  2.82173  4.05924  3.85331  4.42398  3.87810  3.75921  3.52596  3.68729  3.27043  3.95018  0.80884    105 - -
          2.68618  4.42225  2.77519  2.73123  3.46354  2.40513  3.72494  3.29354  2.67741  2.69355  4.24690  2.90347  2.73739  3.18146  2.89801  2.37887  2.77519  2.98518  4.58477  3.61503
          0.02825  3.97656  4.69890  0.61958  0.77255  0.48576  0.95510
     98   3.04435  5.17412  2.53518  0.88602  4.53378  3.34297  3.93989  4.00845  2.83369  3.60924  4.57955  2.99560  3.95276  3.15393  3.25266  3.01669  3.34966  3.68188  5.68577  4.40908    106 - -
          2.68618  4.42225  2.77519  2.73123  3.46354  2.40513  3.72494  3.29354  2.67741  2.69355  4.24690  2.90347  2.73739  3.18146  2.89801  2.37887  2.77519  2.98518  4.58477  3.61503
          0.02825  3.97656  4.69890  0.61958  0.77255  0.48576  0.95510
     99   3.53325  4.80566  4.53611  4.19879  1.14348  4.31476  3.47922  3.21404  4.05121  2.55941  3.82031  4.01913  4.63078  4.05686  4.11058  3.68009  3.75860  3.14293  3.63428  1.43721    107 - -
          2.68618  4.42225  2.77519  2.73123  3.46354  2.40513  3.72494  3.29354  2.67741  2.69355  4.24690  2.90347  2.73739  3.18146  2.89801  2.37887  2.77519  2.98518  4.58477  3.61503
          0.02825  3.97656  4.69890  0.61958  0.77255  0.48576  0.95510
    100   2.37854  4.23277  3.48664  3.16529  3.93802  1.55557  4.17254  3.06982  3.16161  2.97009  3.93331  3.38194  3.81516  3.48741  3.45818  2.58426  2.81311  1.96315  5.38674  4.14664    108 - -
          2.68618  4.42225  2.77519  2.73123  3.46354  2.40513  3.72494  3.29354  2.67741  2.69355  4.24690  2.90347  2.73739  3.18146  2.89801  2.37887  2.77519  2.98518  4.58477  3.61503
          0.02825  3.97656  4.69890  0.61958  0.77255  0.48576  0.95510
    101   3.05406  5.14185  3.47817  2.81154  4.59185  3.66303  3.61047  3.93976  1.52215  3.38818  4.26610  3.20573  4.03455  2.74880  1.37250  3.05489  3.22093  3.62769  5.43191  4.26996    109 - -
          2.68618  4.42225  2.77519  2.73123  3.46354  2.40513  3.72494  3.29354  2.67741  2.69355  4.24690  2.90347  2.73739  3.18146  2.89801  2.37887  2.77519  2.98518  4.58477  3.61503
          0.02825  3.97656  4.69890  0.61958  0.77255  0.48576  0.95510
    102   2.60903  4.26984  3.57420  3.04775  3.17401  3.57292  3.83061  2.20686  2.96025  2.43969  3.39554  3.39431  3.98364  3.27390  3.26567  2.26127  2.86042  2.48670  4.70039  2.51592    110 - -
          2.68618  4.42225  2.77519  2.73123  3.46354  2.40513  3.72494  3.29354  2.67741  2.69355  4.24690  2.90347  2.73739  3.18146  2.89801  2.37887  2.77519  2.98518  4.58477  3.61503
          0.02825  3.97656  4.69890  0.61958  0.77255  0.48576  0.95510
    103   2.89413  4.63333  3.51269  3.36732  4.35227  3.31499  4.43562  3.92518  3.43366  3.54046  4.59527  3.66317  0.65499  3.81928  3.66678  3.06505  3.34405  3.55857  5.50958  4.47461    111 - -
          2.68618  4.42225  2.77519  2.73123  3.46354  2.40513  3.72494  3.29354  2.67741  2.69355  4.24690  2.90347  2.73739  3.18146  2.89801  2.37887  2.77519  2.98518  4.58477  3.61503
          0.02825  3.97656  4.69890  0.61958  0.77255  0.48576  0.95510
    104   2.79856  4.56289  3.49358  3.40661  4.54552  0.58515  4.51983  4.17112  3.60199  3.81200  4.78914  3.65797  3.95734  3.91797  3.82593  2.97358  3.28791  3.67936  5.61246  4.65118    112 - -
          2.68618  4.42225  2.77519  2.73123  3.46354  2.40513  3.72494  3.29354  2.67741  2.69355  4.24690  2.90347  2.73739  3.18146  2.89801  2.37887  2.77519  2.98518  4.58477  3.61503
          0.02825  3.97656  4.69890  0.61958  0.77255  0.48576  0.95510
    105   2.64505  4.43386  3.38361  2.82276  3.41570  3.55914  3.73905  2.90468  2.18948  2.55914  2.60821  3.24051  3.94087  3.04732  2.94044  2.82211  2.87306  2.69137  4.87190  2.65166    113 - -
          2.68620  4.42227  2.77522  2.73125  3.46356  2.40515  3.72497  3.29356  2.67743  2.69357  4.24692  2.90349  2.73742  3.18148  2.89803  2.37889  2.77522  2.98476  4.58479  3.61505
          0.19910  1.76360  4.69890  0.29930  1.35222  0.48576  0.95510
    106   2.70634  4.98477  2.82131  1.96953  4.31912  3.38951  3.61993  3.74434  2.28057  3.28541  4.10118  2.91357  2.72990  2.75859  2.14880  2.70097  2.94250  3.38634  5.45496  4.12550    115 - -
          2.68618  4.42225  2.77519  2.73123  3.46354  2.40513  3.72494  3.29354  2.67741  2.69355  4.24690  2.90347  2.73739  3.18146  2.89801  2.37887  2.77519  2.98518  4.58477  3.61503
          0.02825  3.97656  4.69890  0.61958  0.77255  0.48576  0.95510
    107   2.65369  4.66049  3.13871  2.75898  4.27289  1.63451  3.85321  3.73180  2.49588  3.32352  4.18912  3.16400  3.86490  3.05128  1.92168  2.74462  2.99093  3.34610  5.44637  4.21554    116 - -
          2.68618  4.42225  2.77519  2.73123  3.46354  2.40513  3.72494  3.29354  2.67741  2.69355  4.24690  2.90347  2.73739  3.18146  2.89801  2.37887  2.77519  2.98518  4.58477  3.61503
          0.02825  3.97656  4.69890  0.61958  0.77255  0.48576  0.95510
    108   1.62697  4.16495  3.35188  3.05695  4.29987  2.03270  4.16407  3.71702  3.14348  3.39614  4.21276  3.24542  3.66731  3.42147  3.47866  1.73709  2.68725  3.16464  5.63182  4.41196    117 - -
          2.68618  4.42225  2.77519  2.73123  3.46354  2.40513  3.72494  3.29354  2.67741  2.69355  4.24690  2.90347  2.73739  3.18146  2.89801  2.37887  2.77519  2.98518  4.58477  3.61503
          0.02825  3.97656  4.69890  0.61958  0.77255  0.48576  0.95510
    109   2.72176  4.87049  3.09344  2.55666  4.21365  3.45785  3.62700  3.60666  2.18523  3.16718  4.00966  3.02884  3.87370  2.23731  2.02526  2.75320  2.30143  3.28178  5.35422  4.07837    118 - -
          2.68618  4.42225  2.77519  2.73123  3.46354  2.40513  3.72494  3.29354  2.67741  2.69355  4.24690  2.90347  2.73739  3.18146  2.89801  2.37887  2.77519  2.98518  4.58477  3.61503
          0.02825  3.97656  4.69890  0.61958  0.77255  0.48576  0.95510
    110   3.03977  5.14802  3.44182  2.78630  4.59759  3.65220  3.60696  3.94819  1.28764  3.39457  4.26751  3.18880  4.02481  2.74333  1.66025  3.03670  3.20863  3.63112  5.43863  4.26954    119 - -
          2.68618  4.42225  2.77519  2.73123  3.46354  2.40513  3.72494  3.29354  2.67741  2.69355  4.24690  2.90347  2.73739  3.18146  2.89801  2.37887  2.77519  2.98518  4.58477  3.61503
          0.02825  3.97656  4.69890  0.61958  0.77255  0.48576  0.95510
    111   2.95838  4.39189  4.41233  3.89231  3.34151  4.11395  4.59179  1.99465  3.74413  1.89520  2.32023  4.14417  4.47562  4.01862  3.95577  3.47176  3.22630  1.29219  5.21132  4.02702    120 - -
          2.68618  4.42225  2.77519  2.73123  3.46354  2.40513  3.72494  3.29354  2.67741  2.69355  4.24690  2.90347  2.73739  3.18146  2.89801  2.37887  2.77519  2.98518  4.58477  3.61503
          0.02825  3.97656  4.69890  0.61958  0.77255  0.48576  0.95510
    112   2.73261  5.05797  2.66077  1.91811  4.39640  3.35144  3.63694  3.83001  1.91566  3.36628  4.18071  2.86169  3.82590  2.77754  2.75104  2.18329  2.97711  3.45923  5.53323  4.17825    121 - -
          2.68618  4.42225  2.77519  2.73123  3.46354  2.40513  3.72494  3.29354  2.67741  2.69355  4.24690  2.90347  2.73739  3.18146  2.89801  2.37887  2.77519  2.98518  4.58477  3.61503
          0.02825  3.97656  4.69890  0.61958  0.77255  0.48576  0.95510
    113   3.03896  4.44144  4.51306  4.01688  3.35681  4.22286  4.71285  1.92862  3.85811  1.52086  3.22389  4.26540  4.57424  4.14337  4.06394  3.60247  3.30993  1.25653  5.28051  4.06380    122 - -
          2.68618  4.42225  2.77519  2.73123  3.46354  2.40513  3.72494  3.29354  2.67741  2.69355  4.24690  2.90347  2.73739  3.18146  2.89801  2.37887  2.77519  2.98518  4.58477  3.61503
          0.02825  3.97656  4.69890  0.61958  0.77255  0.48576  0.95510
    114   2.87900  5.17736  2.71862  1.88295  4.53666  3.42043  3.65153  3.94390  1.49650  3.45242  4.29742  2.92392  3.89623  2.79458  2.54677  2.84178  3.10643  3.58787  5.57083  4.26297    123 - -
          2.68618  4.42225  2.77519  2.73123  3.46354  2.40513  3.72494  3.29354  2.67741  2.69355  4.24690  2.90347  2.73739  3.18146  2.89801  2.37887  2.77519  2.98518  4.58477  3.61503
          0.02825  3.97656  4.69890  0.61958  0.77255  0.48576  0.95510
    115   2.89061  4.40533  4.26855  3.93571  3.62762  3.83058  4.71989  2.04971  3.80506  2.29713  3.57778  4.10859  4.38588  4.15773  4.00740  3.34130  3.25000  0.90325  5.42937  4.16708    124 - -
          2.68618  4.42225  2.77519  2.73123  3.46354  2.40513  3.72494  3.29354  2.67741  2.69355  4.24690  2.90347  2.73739  3.18146  2.89801  2.37887  2.77519  2.98518  4.58477  3.61503
          0.02825  3.97656  4.69890  0.61958  0.77255  0.48576  0.95510
    116   2.95739  5.51978  1.34499  1.61151  4.80457  3.21307  3.77103  4.32217  2.80149  3.83093  4.69378  2.67974  3.84215  2.94151  3.40084  2.83807  3.24938  3.89932  5.98242  4.47857    125 - -
          2.68618  4.42225  2.77519  2.73123  3.46354  2.40513  3.72494  3.29354  2.67741  2.69355  4.24690  2.90347  2.73739  3.18146  2.89801  2.37887  2.77519  2.98518  4.58477  3.61503
          0.02825  3.97656  4.69890  0.61958  0.77255  0.48576  0.95510
    117   2.33994  4.31226  3.15061  2.89666  4.23128  3.02539  4.06763  3.68791  2.98324  3.35686  4.21193  3.18835  1.64336  3.31715  3.32427  1.83049  2.79039  3.20286  5.55938  4.29252    126 - -
          2.68618  4.42225  2.77519  2.73123  3.46354  2.40513  3.72494  3.29354  2.67741  2.69355  4.24690  2.90347  2.73739  3.18146  2.89801  2.37887  2.77519  2.98518  4.58477  3.61503
          0.02825  3.97656  4.69890  0.61958  0.77255  0.48576  0.95510
    118   2.67370  4.64075  3.22714  2.66596  3.77404  3.49648  2.63582  3.23425  2.35433  2.87245  3.75542  3.11578  3.89605  2.88342  2.20324  2.77091  2.90342  2.34488  5.09985  3.79523    127 - -
          2.68618  4.42225  2.77519  2.73123  3.46354  2.40513  3.72494  3.29354  2.67741  2.69355  4.24690  2.90347  2.73739  3.18146  2.89801  2.37887  2.77519  2.98518  4.58477  3.61503
          0.02825  3.97656  4.69890  0.61958  0.77255  0.48576  0.95510
    119   3.39991  4.84666  3.99295  3.74259  2.30269  3.95220  3.67100  3.39485  3.59715  2.82173  4.05924  3.85331  4.42398  3.87810  3.75921  3.52596  3.68729  3.27043  3.95018  0.80884    128 - -
          2.68618  4.42225  2.77519  2.73123  3.46354  2.40513  3.72494  3.29354  2.67741  2.69355  4.24690  2.90347  2.73739  3.18146  2.89801  2.37887  2.77519  2.98518  4.58477  3.61503
          0.02825  3.97656  4.69890  0.61958  0.77255  0.48576  0.95510
    120   3.09610  4.50551  4.53046  4.02770  3.23623  4.25390  4.69619  2.03258  3.85783  1.15347  3.09292  4.28572  4.58099  4.11791  4.04925  3.63115  3.36017  1.62393  5.20797  4.02102    129 - -
          2.68618  4.42225  2.77519  2.73123  3.46354  2.40513  3.72494  3.29354  2.67741  2.69355  4.24690  2.90347  2.73739  3.18146  2.89801  2.37887  2.77519  2.98518  4.58477  3.61503
          0.02825  3.97656  4.69890  0.61958  0.77255  0.48576  0.95510
    121   3.07977  4.40993  4.74170  4.24923  3.52350  4.39623  4.96851  1.19891  4.12956  2.02152  3.33545  4.47464  4.71863  4.39816  4.33080  3.78540  3.34876  1.33567  5.49235  4.28809    130 - -
          2.68618  4.42225  2.77519  2.73123  3.46354  2.40513  3.72494  3.29354  2.67741  2.69355  4.24690  2.90347  2.73739  3.18146  2.89801  2.37887  2.77519  2.98518  4.58477  3.61503
          0.02825  3.97656  4.69890  0.61958  0.77255  0.48576  0.95510
    122   3.11671  4.43404  4.76582  4.22887  3.36572  4.45016  4.88342  1.48568  4.11398  1.51881  3.17013  4.47250  4.70730  4.32439  4.29386  3.80643  3.36100  1.43057  5.34655  4.19344    131 - -
          2.68618  4.42225  2.77519  2.73123  3.46354  2.40513  3.72494  3.29354  2.67741  2.69355  4.24690  2.90347  2.73739  3.18146  2.89801  2.37887  2.77519  2.98518  4.58477  3.61503
          0.02825  3.97656  4.69890  0.61958  0.77255  0.48576  0.95510
    123   0.87359  4.24629  3.57023  3.36729  4.15787  3.06785  4.37677  3.29912  3.38626  3.17583  4.19697  3.48997  3.81700  3.71807  3.62906  2.59606  2.88067  2.93549  5.57464  4.38671    132 - -
          2.68618  4.42225  2.77519  2.73123  3.46354  2.40513  3.72494  3.29354  2.67741  2.69355  4.24690  2.90347  2.73739  3.18146  2.89801  2.37887  2.77519  2.98518  4.58477  3.61503
          0.02825  3.97656  4.69890  0.61958  0.77255  0.48576  0.95510
    124   2.11477  4.28170  4.21766  3.70013  3.53989  3.91955  4.48213  1.63147  3.60835  2.24954  3.40695  3.95763  4.34303  3.89416  3.86488  3.26849  3.08122  1.49316  5.26446  4.05525    133 - -
          2.68618  4.42225  2.77519  2.73123  3.46354  2.40513  3.72494  3.29354  2.67741  2.69355  4.24690  2.90347  2.73739  3.18146  2.89801  2.37887  2.77519  2.98518  4.58477  3.61503
          0.02825  3.97656  4.69890  0.61958  0.77255  0.48576  0.95510
    125   0.87359  4.24629  3.57023  3.36729  4.15787  3.06785  4.37677  3.29912  3.38626  3.17583  4.19697  3.48997  3.81700  3.71807  3.62906  2.59606  2.88067  2.93549  5.57464  4.38671    134 - -
          2.68618  4.42225  2.77519  2.73123  3.46354  2.40513  3.72494  3.29354  2.67741  2.69355  4.24690  2.90347  2.73739  3.18146  2.89801  2.37887  2.77519  2.98518  4.58477  3.61503
          0.02825  3.97656  4.69890  0.61958  0.77255  0.48576  0.95510
    126   2.79856  4.56289  3.49358  3.40661  4.54552  0.58515  4.51983  4.17112  3.60199  3.81200  4.78914  3.65797  3.95734  3.91797  3.82593  2.97358  3.28791  3.67936  5.61246  4.65118    135 - -
          2.68618  4.42225  2.77519  2.73123  3.46354  2.40513  3.72494  3.29354  2.67741  2.69355  4.24690  2.90347  2.73739  3.18146  2.89801  2.37887  2.77519  2.98518  4.58477  3.61503
          0.02825  3.97656  4.69890  0.61958  0.77255  0.48576  0.95510
    127   3.51322  4.85008  4.25336  3.98572  2.77911  3.84928  4.03277  3.54200  3.70605  2.91859  4.17087  4.11393  4.37588  4.08829  3.81584  3.71589  3.81905  3.43521  0.69920  2.77589    136 - -
          2.68618  4.42225  2.77519  2.73123  3.46354  2.40513  3.72494  3.29354  2.67741  2.69355  4.24690  2.90347  2.73739  3.18146  2.89801  2.37887  2.77519  2.98518  4.58477  3.61503
          0.02825  3.97656  4.69890  0.61958  0.77255  0.48576  0.95510
    128   3.03343  4.43714  4.50791  4.01440  3.37082  4.21635  4.71490  1.92037  3.85535  1.56782  3.24043  4.26182  4.57273  4.14538  4.06306  3.59777  3.30621  1.22467  5.28991  4.06816    137 - -
          2.68618  4.42225  2.77519  2.73123  3.46354  2.40513  3.72494  3.29354  2.67741  2.69355  4.24690  2.90347  2.73739  3.18146  2.89801  2.37887  2.77519  2.98518  4.58477  3.61503
          0.02825  3.97656  4.69890  0.61958  0.77255  0.48576  0.95510
    129   3.16276  4.50131  4.73982  4.18533  2.20493  4.38803  4.58360  1.69952  4.05896  1.27944  2.93769  4.38882  4.61626  4.17205  4.17922  3.72398  3.38788  2.16611  4.91862  3.66389    138 - -
          2.68618  4.42225  2.77519  2.73123  3.46354  2.40513  3.72494  3.29354  2.67741  2.69355  4.24690  2.90347  2.73739  3.18146  2.89801  2.37887  2.77519  2.98518  4.58477  3.61503
          0.02825  3.97656  4.69890  0.61958  0.77255  0.48576  0.95510
    130   2.26091  4.20321  3.35765  3.05016  4.19073  2.98704  4.13015  3.54164  3.06535  3.27943  4.13857  3.26055  3.70727  3.39449  3.38311  1.41021  1.90002  3.07046  5.54929  4.31107    139 - -
          2.68618  4.42225  2.77519  2.73123  3.46354  2.40513  3.72494  3.29354  2.67741  2.69355  4.24690  2.90347  2.73739  3.18146  2.89801  2.37887  2.77519  2.98518  4.58477  3.61503
          0.02825  3.97656  4.69890  0.61958  0.77255  0.48576  0.95510
    131   3.12515  4.95549  3.62665  3.11704  4.33653  3.59218  3.90330  3.88609  2.28440  3.38316  4.38131  3.46848  4.09031  3.11906  0.83058  3.20472  3.38442  3.60572  5.37778  4.24200    140 - -
          2.68618  4.42225  2.77519  2.73123  3.46354  2.40513  3.72494  3.29354  2.67741  2.69355  4.24690  2.90347  2.73739  3.18146  2.89801  2.37887  2.77519  2.98518  4.58477  3.61503
          0.02825  3.97656  4.69890  0.61958  0.77255  0.48576  0.95510
    132   3.23496  4.57797  4.73418  4.20963  3.15862  4.47380  4.81874  1.63201  4.03347  1.06472  2.98964  4.47671  4.70916  4.24226  4.19347  3.84497  3.47405  2.03020  5.20647  4.05388    141 - -
          2.68618  4.42225  2.77519  2.73123  3.46354  2.40513  3.72494  3.29354  2.67741  2.69355  4.24690  2.90347  2.73739  3.18146  2.89801  2.37887  2.77519  2.98518  4.58477  3.61503
          0.02825  3.97656  4.69890  0.61958  0.77255  0.48576  0.95510
    133   2.79856  4.56289  3.49358  3.40661  4.54552  0.58515  4.51983  4.17112  3.60199  3.81200  4.78914  3.65797  3.95734  3.91797  3.82593  2.97358  3.28791  3.67936  5.61246  4.65118    142 - -
          2.68618  4.42225  2.77519  2.73123  3.46354  2.40513  3.72494  3.29354  2.67741  2.69355  4.24690  2.90347  2.73739  3.18146  2.89801  2.37887  2.77519  2.98518  4.58477  3.61503
          0.02825  3.97656  4.69890  0.61958  0.77255  0.48576  0.95510
    134   2.70107  4.90292  2.86461  2.02254  4.09207  3.41973  3.62045  3.57148  1.93788  3.14939  3.98500  2.93959  3.84381  2.78139  2.70214  2.71528  2.92866  3.25075  5.32157  2.81799    143 - -
          2.68618  4.42225  2.77519  2.73123  3.46354  2.40513  3.72494  3.29354  2.67741  2.69355  4.24690  2.90347  2.73739  3.18146  2.89801  2.37887  2.77519  2.98518  4.58477  3.61503
          0.02825  3.97656  4.69890  0.61958  0.77255  0.48576  0.95510
    135   0.87359  4.24629  3.57023  3.36729  4.15787  3.06785  4.37677  3.29912  3.38626  3.17583  4.19697  3.48997  3.81700  3.71807  3.62906  2.59606  2.88067  2.93549  5.57464  4.38671    144 - -
          2.68618  4.42225  2.77519  2.73123  3.46354  2.40513  3.72494  3.29354  2.67741  2.69355  4.24690  2.90347  2.73739  3.18146  2.89801  2.37887  2.77519  2.98518  4.58477  3.61503
          0.02825  3.97656  4.69890  0.61958  0.77255  0.48576  0.95510
    136   2.76750  4.79660  3.29815  2.67506  4.05025  3.55214  3.63305  3.40944  1.79871  2.99483  2.68884  3.12033  3.92567  2.80269  2.02256  2.83152  2.97334  3.13638  5.23986  3.99839    145 - -
          2.68618  4.42225  2.77519  2.73123  3.46354  2.40513  3.72494  3.29354  2.67741  2.69355  4.24690  2.90347  2.73739  3.18146  2.89801  2.37887  2.77519  2.98518  4.58477  3.61503
          0.02825  3.97656  4.69890  0.61958  0.77255  0.48576  0.95510
    137   3.06050  4.39767  4.71189  4.21894  3.54623  4.36937  4.94815  1.42846  4.10203  2.06249  3.36219  4.44575  4.70146  4.37775  4.31013  3.75660  3.33135  1.11857  5.49672  4.28467    146 - -
          2.68618  4.42225  2.77519  2.73123  3.46354  2.40513  3.72494  3.29354  2.67741  2.69355  4.24690  2.90347  2.73739  3.18146  2.89801  2.37887  2.77519  2.98518  4.58477  3.61503
          0.02825  3.97656  4.69890  0.61958  0.77255  0.48576  0.95510
    138   2.26230  4.23103  3.20329  2.98920  4.35393  1.99623  4.16669  3.82485  3.13905  3.49138  4.31757  3.21899  3.69046  3.42676  3.47243  1.30652  2.74734  3.25569  5.67092  4.43050    147 - -
          2.68618  4.42225  2.77519  2.73123  3.46354  2.40513  3.72494  3.29354  2.67741  2.69355  4.24690  2.90347  2.73739  3.18146  2.89801  2.37887  2.77519  2.98518  4.58477  3.61503
          0.18007  3.97656  1.92391  0.61958  0.77255  0.48576  0.95510
    139   2.78525  5.12646  2.29637  1.67229  4.44125  3.20471  3.67965  3.92503  2.54561  3.48859  4.34823  1.99040  3.78477  2.85254  3.00765  2.73476  3.06885  3.54870  5.64327  4.23100    148 - -
          2.68618  4.42225  2.77519  2.73123  3.46354  2.40513  3.72494  3.29354  2.67741  2.69355  4.24690  2.90347  2.73739  3.18146  2.89801  2.37887  2.77519  2.98518  4.58477  3.61503
          0.03281  3.82930  4.55165  0.61958  0.77255  0.41232  1.08503
    140   2.26571  4.23185  3.18437  2.99353  4.36896  1.45850  4.18336  3.84337  3.16609  3.51252  4.34140  3.22108  3.69226  3.44864  3.49513  1.71731  2.75530  3.26798  5.68663  4.44782    149 - -
          2.68618  4.42225  2.77519  2.73123  3.46354  2.40513  3.72494  3.29354  2.67741  2.69355  4.24690  2.90347  2.73739  3.18146  2.89801  2.37887  2.77519  2.98518  4.58477  3.61503
          0.02825  3.97656  4.69890  0.61958  0.77255  0.48576  0.95510
    141   2.96066  5.52080  1.31097  1.64956  4.80569  3.21250  3.77380  4.32328  2.80733  3.83360  4.69847  2.68005  3.84330  2.94521  3.40751  2.84107  3.25354  3.90117  5.98498  4.48116    150 - -
          2.68618  4.42225  2.77519  2.73123  3.46354  2.40513  3.72494  3.29354  2.67741  2.69355  4.24690  2.90347  2.73739  3.18146  2.89801  2.37887  2.77519  2.98518  4.58477  3.61503
          0.02825  3.97656  4.69890  0.61958  0.77255  0.48576  0.95510
    142   2.63639  4.54909  3.25103  2.70251  3.63069  3.48522  3.69385  3.13207  2.46753  2.78813  3.67835  3.14249  3.89355  2.94146  2.25808  2.75907  2.33213  2.87481  5.01205  2.65388    151 - -
          2.68618  4.42225  2.77519  2.73123  3.46354  2.40513  3.72494  3.29354  2.67741  2.69355  4.24690  2.90347  2.73739  3.18146  2.89801  2.37887  2.77519  2.98518  4.58477  3.61503
          0.02825  3.97656  4.69890  0.61958  0.77255  0.48576  0.95510
    143   3.05790  4.39748  4.70445  4.21212  3.54650  4.36266  4.94291  1.44866  4.09455  2.06460  3.36373  4.43932  4.69727  4.37178  4.30358  3.75011  3.32942  1.10629  5.49517  4.28192    152 - -
          2.68618  4.42225  2.77519  2.73123  3.46354  2.40513  3.72494  3.29354  2.67741  2.69355  4.24690  2.90347  2.73739  3.18146  2.89801  2.37887  2.77519  2.98518  4.58477  3.61503
          0.02825  3.97656  4.69890  0.61958  0.77255  0.48576  0.95510
    144   2.79856  4.56289  3.49358  3.40661  4.54552  0.58515  4.51983  4.17112  3.60199  3.81200  4.78914  3.65797  3.95734  3.91797  3.82593  2.97358  3.28791  3.67936  5.61246  4.65118    153 - -
          2.68618  4.42225  2.77519  2.73123  3.46354  2.40513  3.72494  3.29354  2.67741  2.69355  4.24690  2.90347  2.73739  3.18146  2.89801  2.37887  2.77519  2.98518  4.58477  3.61503
          0.02825  3.97656  4.69890  0.61958  0.77255  0.48576  0.95510
    145   3.06050  4.39767  4.71189  4.21894  3.54623  4.36937  4.94815  1.42846  4.10203  2.06249  3.36219  4.44575  4.70146  4.37775  4.31013  3.75660  3.33135  1.11857  5.49672  4.28467    154 - -
          2.68618  4.42225  2.77519  2.73123  3.46354  2.40513  3.72494  3.29354  2.67741  2.69355  4.24690  2.90347  2.73739  3.18146  2.89801  2.37887  2.77519  2.98518  4.58477  3.61503
          0.02825  3.97656  4.69890  0.61958  0.77255  0.48576  0.95510
    146   2.78971  4.98560  2.65779  2.41346  3.92399  3.35008  2.43622  3.80383  2.49769  3.34697  4.21822  1.73210  3.87486  2.91371  2.88578  2.78709  3.06243  3.45423  5.26840  3.79806    155 - -
          2.68618  4.42225  2.77519  2.73123  3.46354  2.40513  3.72494  3.29354  2.67741  2.69355  4.24690  2.90347  2.73739  3.18146  2.89801  2.37887  2.77519  2.98518  4.58477  3.61503
          0.02825  3.97656  4.69890  0.61958  0.77255  0.48576  0.95510
    147   3.03702  4.43987  4.51134  4.01604  3.36173  4.22069  4.71359  1.92562  3.85721  1.53728  3.22967  4.26419  4.57375  4.14411  4.06371  3.60090  3.30860  1.24510  5.28380  4.06535    156 - -
          2.68618  4.42225  2.77519  2.73123  3.46354  2.40513  3.72494  3.29354  2.67741  2.69355  4.24690  2.90347  2.73739  3.18146  2.89801  2.37887  2.77519  2.98518  4.58477  3.61503
          0.02825  3.97656  4.69890  0.61958  0.77255  0.48576  0.95510
    148   3.39284  4.76438  4.38137  4.11639  0.85565  4.05671  3.92658  2.90456  4.02099  2.25102  3.61985  4.13747  4.51355  4.16050  4.11498  3.65692  3.69433  2.90276  4.14625  2.50081    157 - -
          2.68618  4.42225  2.77519  2.73123  3.46354  2.40513  3.72494  3.29354  2.67741  2.69355  4.24690  2.90347  2.73739  3.18146  2.89801  2.37887  2.77519  2.98518  4.58477  3.61503
          0.02825  3.97656  4.69890  0.61958  0.77255  0.48576  0.95510
    149   2.36170  4.29497  3.29302  2.95921  4.09637  3.08968  4.05351  3.40349  2.95340  3.13939  4.03739  3.24324  2.29130  3.30870  3.28375  2.52671  1.53767  3.01096  5.45952  4.22035    158 - -
          2.68618  4.42225  2.77519  2.73123  3.46354  2.40513  3.72494  3.29354  2.67741  2.69355  4.24690  2.90347  2.73739  3.18146  2.89801  2.37887  2.77519  2.98518  4.58477  3.61503
          0.02825  3.97656  4.69890  0.61958  0.77255  0.48576  0.95510
    150   2.74165  4.29993  3.99478  3.46838  3.44381  3.79060  4.27696  2.16447  3.35083  1.80533  3.33849  3.76443  4.21717  3.66234  3.62231  3.12336  2.24474  1.67074  5.12728  3.91791    159 - -
          2.68618  4.42225  2.77519  2.73123  3.46354  2.40513  3.72494  3.29354  2.67741  2.69355  4.24690  2.90347  2.73739  3.18146  2.89801  2.37887  2.77519  2.98518  4.58477  3.61503
          0.02825  3.97656  4.69890  0.61958  0.77255  0.48576  0.95510
    151   2.26957  4.20092  3.37463  3.06283  4.15124  3.00083  4.12869  3.48240  3.06618  3.23546  4.10309  3.27169  3.71635  3.39959  3.37859  1.79061  1.49939  3.03205  5.51993  4.28371    160 - -
          2.68618  4.42225  2.77519  2.73123  3.46354  2.40513  3.72494  3.29354  2.67741  2.69355  4.24690  2.90347  2.73739  3.18146  2.89801  2.37887  2.77519  2.98518  4.58477  3.61503
          0.02825  3.97656  4.69890  0.61958  0.77255  0.48576  0.95510
    152   2.75409  4.78202  3.27660  2.67400  4.06436  3.53291  3.64579  3.38781  1.84076  3.01671  3.89216  3.11850  3.92084  2.81633  1.99456  2.82157  2.96925  2.37785  5.25580  4.01086    161 - -
          2.68618  4.42225  2.77519  2.73123  3.46354  2.40513  3.72494  3.29354  2.67741  2.69355  4.24690  2.90347  2.73739  3.18146  2.89801  2.37887  2.77519  2.98518  4.58477  3.61503
          0.02825  3.97656  4.69890  0.61958  0.77255  0.48576  0.95510
    153   2.62835  4.88355  1.91743  2.30544  4.47208  2.23082  3.78018  3.94476  2.71278  3.51295  4.33111  2.82883  3.77486  2.94845  3.22403  2.03732  2.96412  3.50119  5.70262  4.30796    162 - -
          2.68618  4.42225  2.77519  2.73123  3.46354  2.40513  3.72494  3.29354  2.67741  2.69355  4.24690  2.90347  2.73739  3.18146  2.89801  2.37887  2.77519  2.98518  4.58477  3.61503
          0.02825  3.97656  4.69890  0.61958  0.77255  0.48576  0.95510
    154   2.70673  4.34879  3.69890  3.11564  3.36309  3.70460  3.94727  2.06967  2.87721  2.19157  2.52557  3.48439  4.06939  3.28645  2.42658  2.98266  2.93833  2.40803  4.93553  3.72444    163 - -
          2.68618  4.42225  2.77519  2.73123  3.46354  2.40513  3.72494  3.29354  2.67741  2.69355  4.24690  2.90347  2.73739  3.18146  2.89801  2.37887  2.77519  2.98518  4.58477  3.61503
          0.02825  3.97656  4.69890  0.61958  0.77255  0.48576  0.95510
    155   2.84697  4.62458  3.42612  2.97187  3.43769  3.67290  3.91403  2.82839  2.69345  1.50345  3.44950  3.38688  4.08740  2.30082  2.97520  3.02626  3.09165  2.74640  5.04067  3.74186    164 - -
          2.68618  4.42225  2.77519  2.73123  3.46354  2.40513  3.72494  3.29354  2.67741  2.69355  4.24690  2.90347  2.73739  3.18146  2.89801  2.37887  2.77519  2.98518  4.58477  3.61503
          0.02825  3.97656  4.69890  0.61958  0.77255  0.48576  0.95510
    156   3.55561  4.82842  4.51883  4.18491  1.44939  4.31789  3.46086  3.26523  4.03952  2.61339  3.87054  4.00717  4.63535  4.04829  4.10523  3.68315  3.78072  3.18576  3.61568  1.10891    165 - -
          2.68618  4.42225  2.77519  2.73123  3.46354  2.40513  3.72494  3.29354  2.67741  2.69355  4.24690  2.90347  2.73739  3.18146  2.89801  2.37887  2.77519  2.98518  4.58477  3.61503
          0.18007  3.97656  1.92391  0.61958  0.77255  0.48576  0.95510
    157   2.29507  4.21447  3.17017  2.98471  4.03369  2.94522  4.09539  3.55082  3.05553  3.27468  4.20493  3.21591  3.68062  3.40841  3.34238  1.15806  2.77211  3.09540  5.40982  4.11718    166 - -
          2.68618  4.42225  2.77519  2.73123  3.46354  2.40513  3.72494  3.29354  2.67741  2.69355  4.24690  2.90347  2.73739  3.18146  2.89801  2.37887  2.77519  2.98518  4.58477  3.61503
          0.03281  3.82930  4.55165  0.61958  0.77255  0.61570  0.77711
    158   2.95758  4.41152  4.30107  3.80882  3.24755  4.07287  4.53882  1.96963  3.63925  1.43031  3.13655  4.08379  4.44317  3.94694  3.86276  3.44927  3.23274  1.51610  5.15805  3.92744    167 - -
          2.68618  4.42225  2.77519  2.73123  3.46354  2.40513  3.72494  3.29354  2.67741  2.69355  4.24690  2.90347  2.73739  3.18146  2.89801  2.37887  2.77519  2.98518  4.58477  3.61503
          0.03281  3.82930  4.55165  0.61958  0.77255  0.61570  0.77711
    159   3.09426  4.47425  4.50039  3.98537  3.16138  4.29675  4.65455  1.52632  3.80599  1.32748  3.02412  4.26898  4.57723  4.07451  4.00290  3.66379  3.34177  1.90314  5.14854  3.94629    168 - -
          2.68618  4.42225  2.77519  2.73123  3.46354  2.40513  3.72494  3.29354  2.67741  2.69355  4.24690  2.90347  2.73739  3.18146  2.89801  2.37887  2.77519  2.98518  4.58477  3.61503
          0.03281  3.82930  4.55165  0.61958  0.77255  0.61570  0.77711
    160   2.63662  4.73466  2.77848  2.47284  4.10882  3.26281  3.70297  3.58310  2.42960  3.15560  4.04836  2.95061  2.37736  2.05182  2.78436  2.68521  2.93371  3.24731  5.36106  4.04568    169 - -
          2.68618  4.42225  2.77519  2.73123  3.46354  2.40513  3.72494  3.29354  2.67741  2.69355  4.24690  2.90347  2.73739  3.18146  2.89801  2.37887  2.77519  2.98518  4.58477  3.61503
          0.03281  3.82930  4.55165  0.61958  0.77255  0.41232  1.08503
    161   2.52350  4.61854  2.72687  2.53409  4.29559  3.12775  3.88038  3.82506  2.76258  3.44364  4.28685  1.64787  3.77357  3.08644  3.17171  1.92209  2.91115  3.37056  5.58523  4.22642    170 - -
          2.68618  4.42225  2.77519  2.73123  3.46354  2.40513  3.72494  3.29354  2.67741  2.69355  4.24690  2.90347  2.73739  3.18146  2.89801  2.37887  2.77519  2.98518  4.58477  3.61503
          0.02825  3.97656  4.69890  0.61958  0.77255  0.48576  0.95510
    162   2.75418  4.30151  4.02290  3.49594  3.43565  3.81226  4.29528  2.14700  3.37679  1.76851  3.32763  3.78865  4.23371  3.68559  3.64398  3.14550  2.30543  1.64848  5.12922  3.92213    171 - -
          2.68624  4.42231  2.77491  2.73130  3.46360  2.40519  3.72501  3.29360  2.67715  2.69361  4.24696  2.90353  2.73746  3.18153  2.89807  2.37893  2.77526  2.98482  4.58483  3.61509
          0.19230  1.79677  4.69890  0.92641  0.50414  0.48576  0.95510
    163   2.61220  4.63309  2.95635  2.55756  3.63209  3.37180  3.69571  3.34043  2.59852  2.97356  3.84305  2.31769  3.84679  2.94981  3.00766  2.15407  2.88436  3.04017  5.04577  2.63587    175 - -
          2.68618  4.42225  2.77519  2.73123  3.46354  2.40513  3.72494  3.29354  2.67741  2.69355  4.24690  2.90347  2.73739  3.18146  2.89801  2.37887  2.77519  2.98518  4.58477  3.61503
          0.02825  3.97656  4.69890  0.61958  0.77255  0.48576  0.95510
    164   2.43380  4.38238  3.15439  2.94817  4.37816  1.36882  4.15625  3.85635  3.11053  3.50301  4.36075  3.25216  2.05271  3.41795  3.45079  2.58040  2.89140  3.34615  5.62313  4.43716    176 - -
          2.68618  4.42225  2.77519  2.73123  3.46354  2.40513  3.72494  3.29354  2.67741  2.69355  4.24690  2.90347  2.73739  3.18146  2.89801  2.37887  2.77519  2.98518  4.58477  3.61503
          0.02825  3.97656  4.69890  0.61958  0.77255  0.48576  0.95510
    165   2.78477  4.42941  3.69780  3.14952  3.32727  3.77657  4.01874  2.00913  2.96572  1.73623  3.25038  3.53709  4.13510  2.51075  3.26059  3.06194  3.01723  2.40087  4.98114  3.75353    177 - -
          2.68618  4.42225  2.77519  2.73123  3.46354  2.40513  3.72494  3.29354  2.67741  2.69355  4.24690  2.90347  2.73739  3.18146  2.89801  2.37887  2.77519  2.98518  4.58477  3.61503
          0.02825  3.97656  4.69890  0.61958  0.77255  0.48576  0.95510
    166   3.11039  4.46634  4.63140  4.11999  2.19528  4.29943  4.48974  1.35168  3.99370  1.74465  3.09461  4.30393  4.58711  4.15786  4.13953  3.65626  3.35358  2.03985  4.85447  3.48409    178 - -
          2.68618  4.42225  2.77519  2.73123  3.46354  2.40513  3.72494  3.29354  2.67741  2.69355  4.24690  2.90347  2.73739  3.18146  2.89801  2.37887  2.77519  2.98518  4.58477  3.61503
          0.02825  3.97656  4.69890  0.61958  0.77255  0.48576  0.95510
    167   2.33994  4.31226  3.15061  2.89666  4.23128  3.02539  4.06763  3.68791  2.98324  3.35686  4.21193  3.18835  1.64336  3.31715  3.32427  1.83049  2.79039  3.20286  5.55938  4.29252    179 - -
          2.68618  4.42225  2.77519  2.73123  3.46354  2.40513  3.72494  3.29354  2.67741  2.69355  4.24690  2.90347  2.73739  3.18146  2.89801  2.37887  2.77519  2.98518  4.58477  3.61503
          0.02825  3.97656  4.69890  0.61958  0.77255  0.48576  0.95510
    168   2.79856  4.56289  3.49358  3.40661  4.54552  0.58515  4.51983  4.17112  3.60199  3.81200  4.78914  3.65797  3.95734  3.91797  3.82593  2.97358  3.28791  3.67936  5.61246  4.65118    180 - -
          2.68618  4.42225  2.77519  2.73123  3.46354  2.40513  3.72494  3.29354  2.67741  2.69355  4.24690  2.90347  2.73739  3.18146  2.89801  2.37887  2.77519  2.98518  4.58477  3.61503
          0.02825  3.97656  4.69890  0.61958  0.77255  0.48576  0.95510
    169   3.00358  4.35888  4.62094  4.07203  2.28898  4.24581  4.56635  1.60986  3.95749  1.81573  3.11138  4.26995  4.53589  4.13252  4.11070  3.58123  3.24353  1.58504  5.02196  3.78100    181 - -
          2.68618  4.42225  2.77519  2.73123  3.46354  2.40513  3.72494  3.29354  2.67741  2.69355  4.24690  2.90347  2.73739  3.18146  2.89801  2.37887  2.77519  2.98518  4.58477  3.61503
          0.02825  3.97656  4.69890  0.61958  0.77255  0.48576  0.95510
    170   2.81992  4.82057  3.18929  2.69098  3.61326  3.54873  3.64715  3.43831  1.55671  3.01839  3.93468  3.13636  3.95960  2.89856  2.58623  2.87856  3.04177  3.17266  4.98845  2.47041    182 - -
          2.68618  4.42225  2.77519  2.73123  3.46354  2.40513  3.72494  3.29354  2.67741  2.69355  4.24690  2.90347  2.73739  3.18146  2.89801  2.37887  2.77519  2.98518  4.58477  3.61503
          0.02825  3.97656  4.69890  0.61958  0.77255  0.48576  0.95510
    171   2.89413  4.63333  3.51269  3.36732  4.35227  3.31499  4.43562  3.92518  3.43366  3.54046  4.59527  3.66317  0.65499  3.81928  3.66678  3.06505  3.34405  3.55857  5.50958  4.47461    183 - -
          2.68618  4.42225  2.77519  2.73123  3.46354  2.40513  3.72494  3.29354  2.67741  2.69355  4.24690  2.90347  2.73739  3.18146  2.89801  2.37887  2.77519  2.98518  4.58477  3.61503
          0.02825  3.97656  4.69890  0.61958  0.77255  0.48576  0.95510
    172   2.72879  4.99049  2.47985  1.49499  4.41955  3.24547  3.75245  3.86661  2.61415  3.45649  4.30426  2.83859  3.82023  2.92377  3.07320  2.04715  3.03220  3.48049  5.64393  4.25756    184 - -
          2.68618  4.42225  2.77519  2.73123  3.46354  2.40513  3.72494  3.29354  2.67741  2.69355  4.24690  2.90347  2.73739  3.18146  2.89801  2.37887  2.77519  2.98518  4.58477  3.61503
          0.02825  3.97656  4.69890  0.61958  0.77255  0.48576  0.95510
    173   2.47107  4.31604  3.52292  3.28084  4.06315  3.15161  4.28991  3.20305  3.22587  3.06283  4.10739  3.47282  3.86389  3.61568  3.47897  2.67360  1.00698  2.88682  5.49179  4.28006    185 - -
          2.68618  4.42225  2.77519  2.73123  3.46354  2.40513  3.72494  3.29354  2.67741  2.69355  4.24690  2.90347  2.73739  3.18146  2.89801  2.37887  2.77519  2.98518  4.58477  3.61503
          0.02825  3.97656  4.69890  0.61958  0.77255  0.48576  0.95510
    174   0.87359  4.24629  3.57023  3.36729  4.15787  3.06785  4.37677  3.29912  3.38626  3.17583  4.19697  3.48997  3.81700  3.71807  3.62906  2.59606  2.88067  2.93549  5.57464  4.38671    186 - -
          2.68618  4.42225  2.77519  2.73123  3.46354  2.40513  3.72494  3.29354  2.67741  2.69355  4.24690  2.90347  2.73739  3.18146  2.89801  2.37887  2.77519  2.98518  4.58477  3.61503
          0.02825  3.97656  4.69890  0.61958  0.77255  0.48576  0.95510
    175   3.39284  4.76438  4.38137  4.11639  0.85565  4.05671  3.92658  2.90456  4.02099  2.25102  3.61985  4.13747  4.51355  4.16050  4.11498  3.65692  3.69433  2.90276  4.14625  2.50081    187 - -
          2.68618  4.42225  2.77519  2.73123  3.46354  2.40513  3.72494  3.29354  2.67741  2.69355  4.24690  2.90347  2.73739  3.18146  2.89801  2.37887  2.77519  2.98518  4.58477  3.61503
          0.02825  3.97656  4.69890  0.61958  0.77255  0.48576  0.95510
    176   2.66046  4.27713  3.74660  3.22652  3.37431  2.55114  4.05416  1.98933  3.12053  1.86627  3.33709  3.55596  4.07994  3.44109  3.40806  2.97136  2.92724  2.24663  4.96339  3.72788    188 - -
          2.68618  4.42225  2.77519  2.73123  3.46354  2.40513  3.72494  3.29354  2.67741  2.69355  4.24690  2.90347  2.73739  3.18146  2.89801  2.37887  2.77519  2.98518  4.58477  3.61503
          0.02825  3.97656  4.69890  0.61958  0.77255  0.48576  0.95510
    177   3.27977  4.63947  4.65046  4.15321  2.03921  4.38557  4.37856  2.31843  4.00962  1.02609  2.97053  4.33617  4.63406  4.13289  4.13792  3.75061  3.51098  2.42733  4.65228  3.21711    189 - -
          2.68618  4.42225  2.77519  2.73123  3.46354  2.40513  3.72494  3.29354  2.67741  2.69355  4.24690  2.90347  2.73739  3.18146  2.89801  2.37887  2.77519  2.98518  4.58477  3.61503
          0.02825  3.97656  4.69890  0.61958  0.77255  0.48576  0.95510
    178   3.09471  4.55169  4.22384  3.73268  2.54772  4.01078  3.86235  2.72481  3.45066  1.63960  3.36143  3.88987  4.37107  3.76077  3.62299  3.38875  3.33544  2.68967  1.76329  2.65386    190 - -
          2.68618  4.42225  2.77519  2.73123  3.46354  2.40513  3.72494  3.29354  2.67741  2.69355  4.24690  2.90347  2.73739  3.18146  2.89801  2.37887  2.77519  2.98518  4.58477  3.61503
          0.02825  3.97656  4.69890  0.61958  0.77255  0.48576  0.95510
    179   3.23032  4.57062  4.73997  4.21513  3.16771  4.47547  4.82453  1.58910  4.04121  1.09355  2.99766  4.48028  4.71115  4.24962  4.20113  3.84641  3.46960  2.01194  5.21344  4.06078    191 - -
          2.68618  4.42225  2.77519  2.73123  3.46354  2.40513  3.72494  3.29354  2.67741  2.69355  4.24690  2.90347  2.73739  3.18146  2.89801  2.37887  2.77519  2.98518  4.58477  3.61503
          0.02825  3.97656  4.69890  0.61958  0.77255  0.48576  0.95510
    180   0.87359  4.24629  3.57023  3.36729  4.15787  3.06785  4.37677  3.29912  3.38626  3.17583  4.19697  3.48997  3.81700  3.71807  3.62906  2.59606  2.88067  2.93549  5.57464  4.38671    192 - -
          2.68618  4.42225  2.77519  2.73123  3.46354  2.40513  3.72494  3.29354  2.67741  2.69355  4.24690  2.90347  2.73739  3.18146  2.89801  2.37887  2.77519  2.98518  4.58477  3.61503
          0.02825  3.97656  4.69890  0.61958  0.77255  0.48576  0.95510
    181   2.64987  4.85067  2.34687  2.41016  3.92997  3.39792  3.61637  3.52101  2.40602  3.10581  3.94039  2.92769  3.82198  2.79186  2.28819  2.67019  2.88546  3.19895  5.23307  2.76881    193 - -
          2.68618  4.42225  2.77519  2.73123  3.46354  2.40513  3.72494  3.29354  2.67741  2.69355  4.24690  2.90347  2.73739  3.18146  2.89801  2.37887  2.77519  2.98518  4.58477  3.61503
          0.02825  3.97656  4.69890  0.61958  0.77255  0.48576  0.95510
    182   2.95071  5.15352  3.28683  2.66078  4.57673  3.60250  3.58029  3.94053  1.58751  3.38677  4.22955  3.10191  3.97051  2.09786  1.78692  2.93442  3.12613  3.60343  5.44988  4.24073    194 - -
          2.68618  4.42225  2.77519  2.73123  3.46354  2.40513  3.72494  3.29354  2.67741  2.69355  4.24690  2.90347  2.73739  3.18146  2.89801  2.37887  2.77519  2.98518  4.58477  3.61503
          0.02825  3.97656  4.69890  0.61958  0.77255  0.48576  0.95510
    183   2.95816  4.39262  4.40970  3.88871  3.33439  4.11203  4.58630  2.00188  3.74047  1.88683  2.27562  4.14100  4.47269  4.01346  3.95151  3.46898  3.22547  1.31358  5.20435  4.02174    195 - -
          2.68618  4.42225  2.77519  2.73123  3.46354  2.40513  3.72494  3.29354  2.67741  2.69355  4.24690  2.90347  2.73739  3.18146  2.89801  2.37887  2.77519  2.98518  4.58477  3.61503
          0.02825  3.97656  4.69890  0.61958  0.77255  0.48576  0.95510
    184   3.05790  4.39748  4.70445  4.21212  3.54650  4.36266  4.94291  1.44866  4.09455  2.06460  3.36373  4.43932  4.69727  4.37178  4.30358  3.75011  3.32942  1.10629  5.49517  4.28192    196 - -
          2.68618  4.42225  2.77519  2.73123  3.46354  2.40513  3.72494  3.29354  2.67741  2.69355  4.24690  2.90347  2.73739  3.18146  2.89801  2.37887  2.77519  2.98518  4.58477  3.61503
          0.02825  3.97656  4.69890  0.61958  0.77255  0.48576  0.95510
    185   2.62158  4.71463  2.93001  2.57863  4.24389  3.28574  3.75977  3.66823  1.93146  3.27459  4.12546  3.02819  3.83123  2.93842  2.76936  1.64112  2.93721  3.29351  5.45493  4.15653    197 - -
          2.68618  4.42225  2.77519  2.73123  3.46354  2.40513  3.72494  3.29354  2.67741  2.69355  4.24690  2.90347  2.73739  3.18146  2.89801  2.37887  2.77519  2.98518  4.58477  3.61503
          0.02825  3.97656  4.69890  0.61958  0.77255  0.48576  0.95510
    186   2.57116  4.60805  3.14322  2.70739  4.16476  3.27947  3.78326  3.61434  2.42446  3.21923  4.07524  3.11047  3.82933  2.97234  2.05192  1.63867  2.90135  3.23707  5.39229  4.11221    198 - -
          2.68620  4.42227  2.77522  2.73125  3.46356  2.40515  3.72497  3.29356  2.67743  2.69357  4.24692  2.90349  2.73742  3.18148  2.89803  2.37889  2.77522  2.98476  4.58479  3.61505
          0.38193  1.76360  1.92391  0.29930  1.35222  0.48576  0.95510
    187   2.61726  4.64432  3.01469  2.60458  4.08804  3.31589  3.70115  3.37850  1.82070  3.06198  3.95650  3.04103  3.82382  2.88635  2.62256  2.69942  2.11384  3.06913  5.32311  4.05715    200 - -
          2.68618  4.42225  2.77519  2.73123  3.46354  2.40513  3.72494  3.29354  2.67741  2.69355  4.24690  2.90347  2.73739  3.18146  2.89801  2.37887  2.77519  2.98518  4.58477  3.61503
          0.03281  3.82930  4.55165  0.61958  0.77255  0.41232  1.08503
    188   1.83859  4.46313  2.89681  2.63444  4.28840  2.20505  3.91735  3.71535  2.82003  3.35476  4.18005  2.12150  3.73433  3.12038  3.23406  2.51634  2.81262  3.25177  5.57701  4.27790    201 - -
          2.68618  4.42225  2.77519  2.73123  3.46354  2.40513  3.72494  3.29354  2.67741  2.69355  4.24690  2.90347  2.73739  3.18146  2.89801  2.37887  2.77519  2.98518  4.58477  3.61503
          0.02825  3.97656  4.69890  0.61958  0.77255  0.48576  0.95510
    189   2.63408  4.86775  2.63182  1.90678  4.29928  3.26279  3.70780  3.73612  2.54331  3.31983  4.14215  2.87003  2.55474  2.86850  3.00262  2.11822  2.92491  3.35498  5.52893  4.16806    202 - -
          2.68618  4.42225  2.77519  2.73123  3.46354  2.40513  3.72494  3.29354  2.67741  2.69355  4.24690  2.90347  2.73739  3.18146  2.89801  2.37887  2.77519  2.98518  4.58477  3.61503
          0.02825  3.97656  4.69890  0.61958  0.77255  0.48576  0.95510
    190   2.55610  4.39558  3.27889  2.80550  3.67668  3.42189  3.84818  2.24007  2.75753  2.69253  3.61997  2.47219  3.89540  3.11500  3.12090  2.73532  2.22691  2.59219  5.11043  3.84475    203 - -
          2.68618  4.42225  2.77519  2.73123  3.46354  2.40513  3.72494  3.29354  2.67741  2.69355  4.24690  2.90347  2.73739  3.18146  2.89801  2.37887  2.77519  2.98518  4.58477  3.61503
          0.02825  3.97656  4.69890  0.61958  0.77255  0.48576  0.95510
    191   2.70397  4.33631  3.72385  3.15362  3.45441  3.71087  4.00343  2.00139  2.92949  2.31742  3.38035  3.51675  4.09473  3.33928  2.43387  3.00085  2.94778  1.85347  5.01345  3.78842    204 - -
          2.68618  4.42225  2.77519  2.73123  3.46354  2.40513  3.72494  3.29354  2.67741  2.69355  4.24690  2.90347  2.73739  3.18146  2.89801  2.37887  2.77519  2.98518  4.58477  3.61503
          0.02825  3.97656  4.69890  0.61958  0.77255  0.48576  0.95510
    192   2.36844  4.28977  3.29922  3.12062  4.18103  3.01784  4.22721  3.71810  3.20141  3.43059  4.34851  3.32818  3.76540  3.54275  3.48368  0.94430  2.85651  3.23036  5.54535  4.26531    205 - -
          2.68618  4.42225  2.77519  2.73123  3.46354  2.40513  3.72494  3.29354  2.67741  2.69355  4.24690  2.90347  2.73739  3.18146  2.89801  2.37887  2.77519  2.98518  4.58477  3.61503
          0.02825  3.97656  4.69890  0.61958  0.77255  0.48576  0.95510
    193   2.30618  4.20092  3.41557  3.02212  3.93973  2.16166  4.04594  3.25068  3.02257  3.01574  3.88776  3.27217  3.74622  3.33053  3.35595  1.91517  2.72493  2.05233  5.33778  4.10275    206 - -
          2.68618  4.42225  2.77519  2.73123  3.46354  2.40513  3.72494  3.29354  2.67741  2.69355  4.24690  2.90347  2.73739  3.18146  2.89801  2.37887  2.77519  2.98518  4.58477  3.61503
          0.02825  3.97656  4.69890  0.61958  0.77255  0.48576  0.95510
    194   2.17436  4.28509  4.25578  3.73830  3.54118  3.95225  4.51236  1.59294  3.64530  2.23977  3.40423  3.99230  4.36858  3.92928  3.89739  3.30223  3.09642  1.46549  5.27763  4.06922    207 - -
          2.68618  4.42225  2.77519  2.73123  3.46354  2.40513  3.72494  3.29354  2.67741  2.69355  4.24690  2.90347  2.73739  3.18146  2.89801  2.37887  2.77519  2.98518  4.58477  3.61503
          0.02825  3.97656  4.69890  0.61958  0.77255  0.48576  0.95510
    195   2.82240  4.95861  3.05503  2.61105  4.33456  3.45450  3.66856  3.81044  2.15921  3.33669  4.19484  2.21837  3.91743  2.82776  1.55940  2.84289  3.06698  3.46381  5.42014  4.14228    208 - -
          2.68618  4.42225  2.77519  2.73123  3.46354  2.40513  3.72494  3.29354  2.67741  2.69355  4.24690  2.90347  2.73739  3.18146  2.89801  2.37887  2.77519  2.98518  4.58477  3.61503
          0.02825  3.97656  4.69890  0.61958  0.77255  0.48576  0.95510
    196   3.08041  4.41172  4.73919  4.24741  3.52015  4.39418  4.96661  1.18538  4.12661  2.01713  3.33271  4.47303  4.71741  4.39562  4.32769  3.78384  3.34973  1.35530  5.49009  4.28583    209 - -
          2.68618  4.42225  2.77519  2.73123  3.46354  2.40513  3.72494  3.29354  2.67741  2.69355  4.24690  2.90347  2.73739  3.18146  2.89801  2.37887  2.77519  2.98518  4.58477  3.61503
          0.02825  3.97656  4.69890  0.61958  0.77255  0.48576  0.95510
    197   3.39991  4.84666  3.99295  3.74259  2.30269  3.95220  3.67100  3.39485  3.59715  2.82173  4.05924  3.85331  4.42398  3.87810  3.75921  3.52596  3.68729  3.27043  3.95018  0.80884    210 - -
          2.68618  4.42225  2.77519  2.73123  3.46354  2.40513  3.72494  3.29354  2.67741  2.69355  4.24690  2.90347  2.73739  3.18146  2.89801  2.37887  2.77519  2.98518  4.58477  3.61503
          0.02825  3.97656  4.69890  0.61958  0.77255  0.48576  0.95510
    198   1.97960  4.26954  3.58071  3.09829  3.63177  3.39304  4.03580  2.65507  3.01104  2.03157  3.55949  3.40904  3.93097  3.35107  3.32720  2.74784  2.14431  2.43603  5.14695  3.91892    211 - -
          2.68618  4.42225  2.77519  2.73123  3.46354  2.40513  3.72494  3.29354  2.67741  2.69355  4.24690  2.90347  2.73739  3.18146  2.89801  2.37887  2.77519  2.98518  4.58477  3.61503
          0.02825  3.97656  4.69890  0.61958  0.77255  0.48576  0.95510
    199   2.96519  4.42599  4.35972  3.83794  3.26035  4.07835  4.53403  2.10633  3.67937  1.78716  1.78963  4.09941  4.44048  3.95036  3.88909  3.43413  3.23264  1.65876  5.14695  3.97614    212 - -
          2.68618  4.42225  2.77519  2.73123  3.46354  2.40513  3.72494  3.29354  2.67741  2.69355  4.24690  2.90347  2.73739  3.18146  2.89801  2.37887  2.77519  2.98518  4.58477  3.61503
          0.02825  3.97656  4.69890  0.61958  0.77255  0.48576  0.95510
    200   2.36844  4.28977  3.29922  3.12062  4.18103  3.01784  4.22721  3.71810  3.20141  3.43059  4.34851  3.32818  3.76540  3.54275  3.48368  0.94430  2.85651  3.23036  5.54535  4.26531    213 - -
          2.68618  4.42225  2.77519  2.73123  3.46354  2.40513  3.72494  3.29354  2.67741  2.69355  4.24690  2.90347  2.73739  3.18146  2.89801  2.37887  2.77519  2.98518  4.58477  3.61503
          0.02825  3.97656  4.69890  0.61958  0.77255  0.48576  0.95510
    201   3.10369  5.24510  0.77952  2.40461  4.63663  3.29156  4.02602  4.24898  3.13035  3.83914  4.82034  2.96589  3.95180  3.26593  3.66006  3.05489  3.44478  3.87737  5.78482  4.49342    214 - -
          2.68618  4.42225  2.77519  2.73123  3.46354  2.40513  3.72494  3.29354  2.67741  2.69355  4.24690  2.90347  2.73739  3.18146  2.89801  2.37887  2.77519  2.98518  4.58477  3.61503
          0.02825  3.97656  4.69890  0.61958  0.77255  0.48576  0.95510
    202   0.87359  4.24629  3.57023  3.36729  4.15787  3.06785  4.37677  3.29912  3.38626  3.17583  4.19697  3.48997  3.81700  3.71807  3.62906  2.59606  2.88067  2.93549  5.57464  4.38671    215 - -
          2.68618  4.42225  2.77519  2.73123  3.46354  2.40513  3.72494  3.29354  2.67741  2.69355  4.24690  2.90347  2.73739  3.18146  2.89801  2.37887  2.77519  2.98518  4.58477  3.61503
          0.02825  3.97656  4.69890  0.61958  0.77255  0.48576  0.95510
    203   2.53320  4.31201  3.49189  3.11254  3.69797  1.75516  4.08683  1.99234  3.06987  2.68378  3.70212  3.41395  3.92982  3.41690  3.37455  2.75959  2.89541  2.53944  5.20044  3.94197    216 - -
          2.68618  4.42225  2.77519  2.73123  3.46354  2.40513  3.72494  3.29354  2.67741  2.69355  4.24690  2.90347  2.73739  3.18146  2.89801  2.37887  2.77519  2.98518  4.58477  3.61503
          0.02825  3.97656  4.69890  0.61958  0.77255  0.48576  0.95510
    204   2.79856  4.56289  3.49358  3.40661  4.54552  0.58515  4.51983  4.17112  3.60199  3.81200  4.78914  3.65797  3.95734  3.91797  3.82593  2.97358  3.28791  3.67936  5.61246  4.65118    217 - -
          2.68618  4.42225  2.77519  2.73123  3.46354  2.40513  3.72494  3.29354  2.67741  2.69355  4.24690  2.90347  2.73739  3.18146  2.89801  2.37887  2.77519  2.98518  4.58477  3.61503
          0.02825  3.97656  4.69890  0.61958  0.77255  0.48576  0.95510
    205   2.96622  4.95335  2.97457  2.73172  4.13550  3.43648  3.89067  3.78296  2.54550  3.27490  4.30061  3.19208  3.99193  1.05982  2.82731  3.00993  3.26348  3.50640  5.38946  4.09038    218 - -
          2.68618  4.42225  2.77519  2.73123  3.46354  2.40513  3.72494  3.29354  2.67741  2.69355  4.24690  2.90347  2.73739  3.18146  2.89801  2.37887  2.77519  2.98518  4.58477  3.61503
          0.02825  3.97656  4.69890  0.61958  0.77255  0.48576  0.95510
    206   2.52350  4.61854  2.72687  2.53409  4.29559  3.12775  3.88038  3.82506  2.76258  3.44364  4.28685  1.64787  3.77357  3.08644  3.17171  1.92209  2.91115  3.37056  5.58523  4.22642    219 - -
          2.68618  4.42225  2.77519  2.73123  3.46354  2.40513  3.72494  3.29354  2.67741  2.69355  4.24690  2.90347  2.73739  3.18146  2.89801  2.37887  2.77519  2.98518  4.58477  3.61503
          0.02825  3.97656  4.69890  0.61958  0.77255  0.48576  0.95510
    207   2.89413  4.63333  3.51269  3.36732  4.35227  3.31499  4.43562  3.92518  3.43366  3.54046  4.59527  3.66317  0.65499  3.81928  3.66678  3.06505  3.34405  3.55857  5.50958  4.47461    220 - -
          2.68618  4.42225  2.77519  2.73123  3.46354  2.40513  3.72494  3.29354  2.67741  2.69355  4.24690  2.90347  2.73739  3.18146  2.89801  2.37887  2.77519  2.98518  4.58477  3.61503
          0.02825  3.97656  4.69890  0.61958  0.77255  0.48576  0.95510
    208   2.47107  4.31604  3.52292  3.28084  4.06315  3.15161  4.28991  3.20305  3.22587  3.06283  4.10739  3.47282  3.86389  3.61568  3.47897  2.67360  1.00698  2.88682  5.49179  4.28006    221 - -
          2.68618  4.42225  2.77519  2.73123  3.46354  2.40513  3.72494  3.29354  2.67741  2.69355  4.24690  2.90347  2.73739  3.18146  2.89801  2.37887  2.77519  2.98518  4.58477  3.61503
          0.02825  3.97656  4.69890  0.61958  0.77255  0.48576  0.95510
    209   2.50268  4.24413  3.76923  3.34484  3.73867  3.36802  4.25441  2.48927  3.24475  2.58029  3.65924  3.56324  3.97924  3.58684  3.52613  2.77603  1.63471  1.79265  5.32151  4.09215    222 - -
          2.68618  4.42225  2.77519  2.73123  3.46354  2.40513  3.72494  3.29354  2.67741  2.69355  4.24690  2.90347  2.73739  3.18146  2.89801  2.37887  2.77519  2.98518  4.58477  3.61503
          0.02825  3.97656  4.69890  0.61958  0.77255  0.48576  0.95510
    210   3.07977  4.40993  4.74170  4.24923  3.52350  4.39623  4.96851  1.19891  4.12956  2.02152  3.33545  4.47464  4.71863  4.39816  4.33080  3.78540  3.34876  1.33567  5.49235  4.28809    223 - -
          2.68618  4.42225  2.77519  2.73123  3.46354  2.40513  3.72494  3.29354  2.67741  2.69355  4.24690  2.90347  2.73739  3.18146  2.89801  2.37887  2.77519  2.98518  4.58477  3.61503
          0.02825  3.97656  4.69890  0.61958  0.77255  0.48576  0.95510
    211   2.63700  4.37552  3.45647  2.96020  3.50113  3.56136  3.91840  2.59725  2.87239  2.05088  3.49458  2.46551  3.99637  3.23252  3.20834  2.86645  2.90277  1.97594  5.02005  3.73826    224 - -
          2.68618  4.42225  2.77519  2.73123  3.46354  2.40513  3.72494  3.29354  2.67741  2.69355  4.24690  2.90347  2.73739  3.18146  2.89801  2.37887  2.77519  2.98518  4.58477  3.61503
          0.02825  3.97656  4.69890  0.61958  0.77255  0.48576  0.95510
    212   2.79856  4.56289  3.49358  3.40661  4.54552  0.58515  4.51983  4.17112  3.60199  3.81200  4.78914  3.65797  3.95734  3.91797  3.82593  2.97358  3.28791  3.67936  5.61246  4.65118    225 - -
          2.68618  4.42225  2.77519  2.73123  3.46354  2.40513  3.72494  3.29354  2.67741  2.69355  4.24690  2.90347  2.73739  3.18146  2.89801  2.37887  2.77519  2.98518  4.58477  3.61503
          0.02825  3.97656  4.69890  0.61958  0.77255  0.48576  0.95510
    213   2.79856  4.56289  3.49358  3.40661  4.54552  0.58515  4.51983  4.17112  3.60199  3.81200  4.78914  3.65797  3.95734  3.91797  3.82593  2.97358  3.28791  3.67936  5.61246  4.65118    226 - -
          2.68618  4.42225  2.77519  2.73123  3.46354  2.40513  3.72494  3.29354  2.67741  2.69355  4.24690  2.90347  2.73739  3.18146  2.89801  2.37887  2.77519  2.98518  4.58477  3.61503
          0.02825  3.97656  4.69890  0.61958  0.77255  0.48576  0.95510
    214   3.39284  4.76438  4.38137  4.11639  0.85565  4.05671  3.92658  2.90456  4.02099  2.25102  3.61985  4.13747  4.51355  4.16050  4.11498  3.65692  3.69433  2.90276  4.14625  2.50081    227 - -
          2.68618  4.42225  2.77519  2.73123  3.46354  2.40513  3.72494  3.29354  2.67741  2.69355  4.24690  2.90347  2.73739  3.18146  2.89801  2.37887  2.77519  2.98518  4.58477  3.61503
          0.02825  3.97656  4.69890  0.61958  0.77255  0.48576  0.95510
    215   2.26057  4.20311  3.35688  3.05069  4.19284  2.98617  4.13128  3.54425  3.06653  3.28194  4.14107  3.26061  3.70701  3.39566  3.38404  1.39651  1.92001  3.07211  5.55123  4.31289    228 - -
          2.68618  4.42225  2.77519  2.73123  3.46354  2.40513  3.72494  3.29354  2.67741  2.69355  4.24690  2.90347  2.73739  3.18146  2.89801  2.37887  2.77519  2.98518  4.58477  3.61503
          0.02825  3.97656  4.69890  0.61958  0.77255  0.48576  0.95510
    216   2.76936  4.31562  4.06628  3.59830  3.53149  3.80200  4.41375  1.40342  3.46587  2.23866  3.42204  3.85918  4.27236  3.80161  3.71857  3.17874  2.22893  1.92714  5.25204  4.03058    229 - -
          2.68618  4.42225  2.77519  2.73123  3.46354  2.40513  3.72494  3.29354  2.67741  2.69355  4.24690  2.90347  2.73739  3.18146  2.89801  2.37887  2.77519  2.98518  4.58477  3.61503
          0.02825  3.97656  4.69890  0.61958  0.77255  0.48576  0.95510
    217   2.73841  5.04077  1.45584  2.24394  4.53065  3.18283  3.79945  4.03248  2.77971  3.61157  4.45896  2.78866  3.80629  2.97871  3.31343  1.99582  3.07112  3.60323  5.77498  4.34095    230 - -
          2.68618  4.42225  2.77519  2.73123  3.46354  2.40513  3.72494  3.29354  2.67741  2.69355  4.24690  2.90347  2.73739  3.18146  2.89801  2.37887  2.77519  2.98518  4.58477  3.61503
          0.02825  3.97656  4.69890  0.61958  0.77255  0.48576  0.95510
    218   3.05369  4.43346  4.56071  4.01200  2.24278  4.23870  4.46724  2.13679  3.89161  1.38108  3.01507  4.22664  4.51720  4.05243  4.04767  3.56859  3.28832  1.70984  4.88686  3.60412    231 - -
          2.68618  4.42225  2.77519  2.73123  3.46354  2.40513  3.72494  3.29354  2.67741  2.69355  4.24690  2.90347  2.73739  3.18146  2.89801  2.37887  2.77519  2.98518  4.58477  3.61503
          0.02825  3.97656  4.69890  0.61958  0.77255  0.48576  0.95510
    219   2.58636  4.74342  2.75081  1.96334  4.19365  3.26520  3.72666  3.59038  2.55758  3.21663  4.04918  2.92519  3.79176  2.89767  2.99750  2.11639  2.20835  3.22790  5.45510  4.12055    232 - -
          2.68618  4.42225  2.77519  2.73123  3.46354  2.40513  3.72494  3.29354  2.67741  2.69355  4.24690  2.90347  2.73739  3.18146  2.89801  2.37887  2.77519  2.98518  4.58477  3.61503
          0.02825  3.97656  4.69890  0.61958  0.77255  0.48576  0.95510
    220   3.03887  5.14722  3.43900  2.78529  4.59620  3.65118  3.60739  3.94731  1.27943  3.39422  4.26722  3.18816  4.02435  2.74388  1.67414  3.03591  3.20814  3.63021  5.43866  4.26907    233 - -
          2.68618  4.42225  2.77519  2.73123  3.46354  2.40513  3.72494  3.29354  2.67741  2.69355  4.24690  2.90347  2.73739  3.18146  2.89801  2.37887  2.77519  2.98518  4.58477  3.61503
          0.02825  3.97656  4.69890  0.61958  0.77255  0.48576  0.95510
    221   3.27321  4.70510  4.35629  3.99745  3.17758  4.11371  4.62057  2.38823  3.76416  0.75695  3.16954  4.26279  4.53171  4.10756  3.92287  3.69793  3.56303  2.45242  5.09378  3.84086    234 - -
          2.68618  4.42225  2.77519  2.73123  3.46354  2.40513  3.72494  3.29354  2.67741  2.69355  4.24690  2.90347  2.73739  3.18146  2.89801  2.37887  2.77519  2.98518  4.58477  3.61503
          0.02825  3.97656  4.69890  0.61958  0.77255  0.48576  0.95510
    222   3.27321  4.70510  4.35629  3.99745  3.17758  4.11371  4.62057  2.38823  3.76416  0.75695  3.16954  4.26279  4.53171  4.10756  3.92287  3.69793  3.56303  2.45242  5.09378  3.84086    235 - -
          2.68618  4.42225  2.77519  2.73123  3.46354  2.40513  3.72494  3.29354  2.67741  2.69355  4.24690  2.90347  2.73739  3.18146  2.89801  2.37887  2.77519  2.98518  4.58477  3.61503
          0.02825  3.97656  4.69890  0.61958  0.77255  0.48576  0.95510
    223   3.04435  5.17412  2.53518  0.88602  4.53378  3.34297  3.93989  4.00845  2.83369  3.60924  4.57955  2.99560  3.95276  3.15393  3.25266  3.01669  3.34966  3.68188  5.68577  4.40908    236 - -
          2.68618  4.42225  2.77519  2.73123  3.46354  2.40513  3.72494  3.29354  2.67741  2.69355  4.24690  2.90347  2.73739  3.18146  2.89801  2.37887  2.77519  2.98518  4.58477  3.61503
          0.02825  3.97656  4.69890  0.61958  0.77255  0.48576  0.95510
    224   2.84077  5.07141  2.81207  2.47301  4.45011  3.41459  3.66381  3.89750  1.47677  3.41803  4.26547  2.18865  3.89663  2.81481  2.52374  2.82851  3.08346  3.53790  5.51759  4.21324    237 - -
          2.68618  4.42225  2.77519  2.73123  3.46354  2.40513  3.72494  3.29354  2.67741  2.69355  4.24690  2.90347  2.73739  3.18146  2.89801  2.37887  2.77519  2.98518  4.58477  3.61503
          0.02825  3.97656  4.69890  0.61958  0.77255  0.48576  0.95510
    225   3.06898  5.03503  3.25178  2.85487  4.44527  3.54629  3.81980  3.88126  0.90433  3.42409  4.38078  3.27445  4.03998  3.00599  2.45549  3.10464  3.31494  3.58348  5.45782  4.28592    238 - -
          2.68618  4.42225  2.77519  2.73123  3.46354  2.40513  3.72494  3.29354  2.67741  2.69355  4.24690  2.90347  2.73739  3.18146  2.89801  2.37887  2.77519  2.98518  4.58477  3.61503
          0.02825  3.97656  4.69890  0.61958  0.77255  0.48576  0.95510
    226   2.68321  4.91562  2.12824  1.96281  4.15404  3.34777  3.67204  2.57020  2.52959  3.15569  4.00872  2.86468  3.82051  2.83416  3.01162  2.69119  2.93107  3.16877  5.43423  4.06917    239 - -
          2.68618  4.42225  2.77519  2.73123  3.46354  2.40513  3.72494  3.29354  2.67741  2.69355  4.24690  2.90347  2.73739  3.18146  2.89801  2.37887  2.77519  2.98518  4.58477  3.61503
          0.02825  3.97656  4.69890  0.61958  0.77255  0.48576  0.95510
    227   3.27841  4.63768  4.64887  4.15246  1.99657  4.38200  4.36442  2.32382  4.00880  1.04372  2.97566  4.33097  4.63170  4.13084  4.13608  3.74659  3.50959  2.43110  4.63625  3.19386    240 - -
          2.68618  4.42225  2.77519  2.73123  3.46354  2.40513  3.72494  3.29354  2.67741  2.69355  4.24690  2.90347  2.73739  3.18146  2.89801  2.37887  2.77519  2.98518  4.58477  3.61503
          0.02825  3.97656  4.69890  0.61958  0.77255  0.48576  0.95510
    228   2.76004  4.40093  3.73646  3.15097  3.37362  3.75012  3.97430  2.06871  2.85199  1.80381  3.30480  3.52002  4.11097  3.30340  2.37651  3.03716  2.99053  2.39282  4.97052  3.74636    241 - -
          2.68618  4.42225  2.77519  2.73123  3.46354  2.40513  3.72494  3.29354  2.67741  2.69355  4.24690  2.90347  2.73739  3.18146  2.89801  2.37887  2.77519  2.98518  4.58477  3.61503
          0.02825  3.97656  4.69890  0.61958  0.77255  0.48576  0.95510
    229   2.69960  4.93350  1.54812  2.31408  4.40475  3.21821  3.79557  3.77494  2.73276  3.43857  4.30497  2.84584  3.81331  2.97365  3.23514  2.70442  2.14121  3.39948  5.67047  4.27829    242 - -
          2.68618  4.42225  2.77519  2.73123  3.46354  2.40513  3.72494  3.29354  2.67741  2.69355  4.24690  2.90347  2.73739  3.18146  2.89801  2.37887  2.77519  2.98518  4.58477  3.61503
          0.02825  3.97656  4.69890  0.61958  0.77255  0.48576  0.95510
    230   2.93348  5.47750  1.70582  1.32053  4.76617  3.22202  3.75865  4.27649  2.76284  3.78829  4.64302  2.69097  3.83843  2.92540  3.34616  2.82259  3.22061  3.85764  5.94013  4.44954    243 - -
          2.68618  4.42225  2.77519  2.73123  3.46354  2.40513  3.72494  3.29354  2.67741  2.69355  4.24690  2.90347  2.73739  3.18146  2.89801  2.37887  2.77519  2.98518  4.58477  3.61503
          0.02825  3.97656  4.69890  0.61958  0.77255  0.48576  0.95510
    231   2.71216  5.09902  2.19602  2.30495  4.41333  3.35654  3.60744  3.87350  2.31691  3.38458  4.18241  2.84406  3.80994  2.20342  2.18996  2.67847  2.94845  3.48813  5.53302  4.16040    244 - -
          2.68618  4.42225  2.77519  2.73123  3.46354  2.40513  3.72494  3.29354  2.67741  2.69355  4.24690  2.90347  2.73739  3.18146  2.89801  2.37887  2.77519  2.98518  4.58477  3.61503
          0.02825  3.97656  4.69890  0.61958  0.77255  0.48576  0.95510
    232   2.02716  4.36558  3.85320  3.41834  3.43033  3.63589  4.26406  2.40919  3.28291  1.39389  3.36207  3.69469  4.14625  3.63180  3.54150  3.02863  3.04428  2.29502  5.14664  3.91621    245 - -
          2.68618  4.42225  2.77519  2.73123  3.46354  2.40513  3.72494  3.29354  2.67741  2.69355  4.24690  2.90347  2.73739  3.18146  2.89801  2.37887  2.77519  2.98518  4.58477  3.61503
          0.02825  3.97656  4.69890  0.61958  0.77255  0.48576  0.95510
    233   2.63599  4.44104  3.26777  2.24464  3.42265  3.53901  3.75878  2.33626  2.71700  2.57068  3.51501  3.20860  3.93474  3.06780  3.08236  2.80890  2.87028  2.63489  4.89607  2.65861    246 - -
          2.68618  4.42225  2.77519  2.73123  3.46354  2.40513  3.72494  3.29354  2.67741  2.69355  4.24690  2.90347  2.73739  3.18146  2.89801  2.37887  2.77519  2.98518  4.58477  3.61503
          0.02825  3.97656  4.69890  0.61958  0.77255  0.48576  0.95510
    234   1.54847  4.50364  3.26396  2.81360  4.06877  3.27545  3.84787  3.40305  2.52556  3.08090  3.97539  3.18360  3.83865  3.05809  2.11628  2.66450  2.88152  3.06575  5.35498  4.10490    247 - -
          2.68618  4.42225  2.77519  2.73123  3.46354  2.40513  3.72494  3.29354  2.67741  2.69355  4.24690  2.90347  2.73739  3.18146  2.89801  2.37887  2.77519  2.98518  4.58477  3.61503
          0.18007  3.97656  1.92391  0.61958  0.77255  0.48576  0.95510
    235   2.96880  4.35277  4.49209  3.99807  3.42791  4.20301  4.75151  1.41636  3.87109  1.95515  3.26289  4.25041  4.55710  4.16071  4.09545  3.58264  3.24318  1.33772  5.35571  4.14035    248 - -
          2.68618  4.42225  2.77519  2.73123  3.46354  2.40513  3.72494  3.29354  2.67741  2.69355  4.24690  2.90347  2.73739  3.18146  2.89801  2.37887  2.77519  2.98518  4.58477  3.61503
          0.03281  3.82930  4.55165  0.61958  0.77255  0.61570  0.77711
    236   1.93170  4.71651  2.60494  1.83149  4.17102  3.20607  3.74955  3.45416  2.60018  3.17265  4.06832  2.88971  3.77839  2.94181  3.01803  2.65985  2.92646  3.12752  5.46541  4.13541    249 - -
          2.68618  4.42225  2.77519  2.73123  3.46354  2.40513  3.72494  3.29354  2.67741  2.69355  4.24690  2.90347  2.73739  3.18146  2.89801  2.37887  2.77519  2.98518  4.58477  3.61503
          0.03281  3.82930  4.55165  0.61958  0.77255  0.61570  0.77711
    237   1.90414  4.50481  3.19201  2.73698  4.01996  3.26009  3.75814  3.34875  2.38653  3.01814  3.92450  3.11901  3.80318  2.96187  1.95529  2.65082  2.86030  3.02666  5.28834  4.03782    250 - -
          2.68609  4.42250  2.77544  2.73113  3.46379  2.40537  3.72519  3.29318  2.67765  2.69346  4.24556  2.90289  2.73764  3.18171  2.89784  2.37838  2.77544  2.98543  4.58502  3.61528
          0.23468  1.61634  4.55165  1.98555  0.14769  0.41232  1.08503
    238   3.11671  4.43404  4.76582  4.22887  3.36572  4.45016  4.88342  1.48568  4.11398  1.51881  3.17013  4.47250  4.70730  4.32439  4.29386  3.80643  3.36100  1.43057  5.34655  4.19344    262 - -
          2.68618  4.42225  2.77519  2.73123  3.46354  2.40513  3.72494  3.29354  2.67741  2.69355  4.24690  2.90347  2.73739  3.18146  2.89801  2.37887  2.77519  2.98518  4.58477  3.61503
          0.02825  3.97656  4.69890  0.61958  0.77255  0.48576  0.95510
    239   1.32404  4.15374  3.54366  3.21878  4.11051  3.01256  4.22313  3.23179  3.19809  3.11756  4.03827  3.36350  3.73853  3.51620  3.48731  2.46151  1.91477  2.84288  5.52947  4.32130    263 - -
          2.68618  4.42225  2.77519  2.73123  3.46354  2.40513  3.72494  3.29354  2.67741  2.69355  4.24690  2.90347  2.73739  3.18146  2.89801  2.37887  2.77519  2.98518  4.58477  3.61503
          0.02825  3.97656  4.69890  0.61958  0.77255  0.48576  0.95510
    240   2.95804  5.07219  3.28475  2.71590  4.43211  3.58726  3.62585  3.85358  1.98171  3.32332  4.20438  3.14231  3.98741  2.11572  1.44069  2.96556  3.15214  3.53987  5.40675  4.18725    264 - -
          2.68618  4.42225  2.77519  2.73123  3.46354  2.40513  3.72494  3.29354  2.67741  2.69355  4.24690  2.90347  2.73739  3.18146  2.89801  2.37887  2.77519  2.98518  4.58477  3.61503
          0.02825  3.97656  4.69890  0.61958  0.77255  0.48576  0.95510
    241   2.88818  5.46393  1.75332  1.67363  4.75066  3.22393  3.72214  4.26776  2.69845  3.75697  4.58607  1.99898  3.82056  2.87800  3.27921  2.78010  3.16629  3.83681  5.91405  4.41633    265 - -
          2.68618  4.42225  2.77519  2.73123  3.46354  2.40513  3.72494  3.29354  2.67741  2.69355  4.24690  2.90347  2.73739  3.18146  2.89801  2.37887  2.77519  2.98518  4.58477  3.61503
          0.02825  3.97656  4.69890  0.61958  0.77255  0.48576  0.95510
    242   0.87359  4.24629  3.57023  3.36729  4.15787  3.06785  4.37677  3.29912  3.38626  3.17583  4.19697  3.48997  3.81700  3.71807  3.62906  2.59606  2.88067  2.93549  5.57464  4.38671    266 - -
          2.68618  4.42225  2.77519  2.73123  3.46354  2.40513  3.72494  3.29354  2.67741  2.69355  4.24690  2.90347  2.73739  3.18146  2.89801  2.37887  2.77519  2.98518  4.58477  3.61503
          0.02825  3.97656  4.69890  0.61958  0.77255  0.48576  0.95510
    243   2.75456  4.38639  3.86569  3.40739  3.39810  3.69006  4.24028  2.39830  3.23506  1.37269  3.32625  3.70061  4.17004  3.60442  3.49127  3.06938  2.24417  2.29538  5.11834  3.88993    267 - -
          2.68618  4.42225  2.77519  2.73123  3.46354  2.40513  3.72494  3.29354  2.67741  2.69355  4.24690  2.90347  2.73739  3.18146  2.89801  2.37887  2.77519  2.98518  4.58477  3.61503
          0.02825  3.97656  4.69890  0.61958  0.77255  0.48576  0.95510
    244   2.63229  4.81492  2.91156  2.48233  4.24805  3.33503  3.67016  3.68952  2.34314  3.25541  4.07680  2.31923  3.81751  2.82415  2.14646  2.10495  2.90641  3.31812  5.42787  4.11035    268 - -
          2.68618  4.42225  2.77519  2.73123  3.46354  2.40513  3.72494  3.29354  2.67741  2.69355  4.24690  2.90347  2.73739  3.18146  2.89801  2.37887  2.77519  2.98518  4.58477  3.61503
          0.02825  3.97656  4.69890  0.61958  0.77255  0.48576  0.95510
    245   2.63852  4.48065  2.51888  2.71928  3.39324  3.51932  3.74071  2.31120  2.73725  2.62652  3.56477  3.17190  3.92489  3.05407  3.13119  2.79204  2.87696  2.67559  4.87684  2.62190    269 - -
          2.68618  4.42225  2.77519  2.73123  3.46354  2.40513  3.72494  3.29354  2.67741  2.69355  4.24690  2.90347  2.73739  3.18146  2.89801  2.37887  2.77519  2.98518  4.58477  3.61503
          0.02825  3.97656  4.69890  0.61958  0.77255  0.48576  0.95510
    246   2.72402  5.11589  1.97193  2.22410  4.45197  3.27006  3.67359  3.93093  2.53555  3.46638  4.27643  2.77970  3.79724  2.21764  3.03962  2.09326  2.99269  3.53310  5.64145  4.22546    270 - -
          2.68618  4.42225  2.77519  2.73123  3.46354  2.40513  3.72494  3.29354  2.67741  2.69355  4.24690  2.90347  2.73739  3.18146  2.89801  2.37887  2.77519  2.98518  4.58477  3.61503
          0.02825  3.97656  4.69890  0.61958  0.77255  0.48576  0.95510
    247   2.36844  4.28977  3.29922  3.12062  4.18103  3.01784  4.22721  3.71810  3.20141  3.43059  4.34851  3.32818  3.76540  3.54275  3.48368  0.94430  2.85651  3.23036  5.54535  4.26531    271 - -
          2.68618  4.42225  2.77519  2.73123  3.46354  2.40513  3.72494  3.29354  2.67741  2.69355  4.24690  2.90347  2.73739  3.18146  2.89801  2.37887  2.77519  2.98518  4.58477  3.61503
          0.02825  3.97656  4.69890  0.61958  0.77255  0.48576  0.95510
    248   2.51233  4.63939  2.74482  2.49121  4.33087  2.22737  3.82915  3.79045  2.70330  3.38813  4.20909  2.12394  2.47966  3.01140  3.14240  2.57797  2.87527  3.34599  5.58325  4.25154    272 - -
          2.68618  4.42225  2.77519  2.73123  3.46354  2.40513  3.72494  3.29354  2.67741  2.69355  4.24690  2.90347  2.73739  3.18146  2.89801  2.37887  2.77519  2.98518  4.58477  3.61503
          0.02825  3.97656  4.69890  0.61958  0.77255  0.48576  0.95510
    249   2.62219  4.52609  3.25643  2.70951  3.73809  3.48382  3.73390  3.02255  2.08007  2.71991  2.64889  3.15329  3.89513  2.95874  2.83973  2.75682  2.33469  2.78224  5.11036  3.85394    273 - -
          2.68618  4.42225  2.77519  2.73123  3.46354  2.40513  3.72494  3.29354  2.67741  2.69355  4.24690  2.90347  2.73739  3.18146  2.89801  2.37887  2.77519  2.98518  4.58477  3.61503
          0.02825  3.97656  4.69890  0.61958  0.77255  0.48576  0.95510
    250   2.82709  4.95876  3.06696  2.61933  4.33597  3.45857  3.66893  3.81130  2.15286  3.33684  4.19627  2.25814  3.92076  2.82842  1.53205  2.84837  3.07104  3.46563  5.41846  4.14323    274 - -
          2.68618  4.42225  2.77519  2.73123  3.46354  2.40513  3.72494  3.29354  2.67741  2.69355  4.24690  2.90347  2.73739  3.18146  2.89801  2.37887  2.77519  2.98518  4.58477  3.61503
          0.02825  3.97656  4.69890  0.61958  0.77255  0.48576  0.95510
    251   2.95739  5.51978  1.34499  1.61151  4.80457  3.21307  3.77103  4.32217  2.80149  3.83093  4.69378  2.67974  3.84215  2.94151  3.40084  2.83807  3.24938  3.89932  5.98242  4.47857    275 - -
          2.68618  4.42225  2.77519  2.73123  3.46354  2.40513  3.72494  3.29354  2.67741  2.69355  4.24690  2.90347  2.73739  3.18146  2.89801  2.37887  2.77519  2.98518  4.58477  3.61503
          0.02825  3.97656  4.69890  0.61958  0.77255  0.48576  0.95510
    252   2.83592  4.47923  3.69176  3.15522  2.08118  3.75053  3.64241  2.96590  2.98825  2.55287  3.56225  3.46372  4.11885  3.32516  2.33423  3.02895  3.06485  2.77860  4.23391  2.05760    276 - -
          2.68618  4.42225  2.77519  2.73123  3.46354  2.40513  3.72494  3.29354  2.67741  2.69355  4.24690  2.90347  2.73739  3.18146  2.89801  2.37887  2.77519  2.98518  4.58477  3.61503
          0.02825  3.97656  4.69890  0.61958  0.77255  0.48576  0.95510
    253   2.00899  4.35168  3.27352  2.81957  3.56000  3.32882  3.82408  3.06739  2.79854  2.77068  3.66306  3.20116  3.84450  3.13181  3.15905  2.13942  2.80586  2.78624  5.00270  2.53967    277 - -
          2.68618  4.42225  2.77519  2.73123  3.46354  2.40513  3.72494  3.29354  2.67741  2.69355  4.24690  2.90347  2.73739  3.18146  2.89801  2.37887  2.77519  2.98518  4.58477  3.61503
          0.02825  3.97656  4.69890  0.61958  0.77255  0.48576  0.95510
    254   2.10083  4.30941  4.09690  3.65112  3.55859  3.78586  4.47004  1.35965  3.54270  2.25293  3.44466  3.89105  4.27901  3.86289  3.79168  3.17708  3.08107  1.90506  5.29516  4.07348    278 - -
          2.68618  4.42225  2.77519  2.73123  3.46354  2.40513  3.72494  3.29354  2.67741  2.69355  4.24690  2.90347  2.73739  3.18146  2.89801  2.37887  2.77519  2.98518  4.58477  3.61503
          0.02825  3.97656  4.69890  0.61958  0.77255  0.48576  0.95510
    255   2.72079  4.58537  3.47047  2.90914  3.82481  3.52346  3.81649  3.01168  2.41895  2.76060  3.76180  3.29241  3.97659  3.04219  1.70205  2.87124  2.98856  2.10015  5.19683  3.94277    279 - -
          2.68618  4.42225  2.77519  2.73123  3.46354  2.40513  3.72494  3.29354  2.67741  2.69355  4.24690  2.90347  2.73739  3.18146  2.89801  2.37887  2.77519  2.98518  4.58477  3.61503
          0.02825  3.97656  4.69890  0.61958  0.77255  0.48576  0.95510
    256   3.19131  4.52276  4.73989  4.22333  3.25005  4.46395  4.85019  1.29428  4.05379  1.37632  3.08633  4.47854  4.71769  4.28598  4.22315  3.83962  3.43645  1.87934  5.27045  4.09358    280 - -
          2.68618  4.42225  2.77519  2.73123  3.46354  2.40513  3.72494  3.29354  2.67741  2.69355  4.24690  2.90347  2.73739  3.18146  2.89801  2.37887  2.77519  2.98518  4.58477  3.61503
          0.02825  3.97656  4.69890  0.61958  0.77255  0.48576  0.95510
    257   1.77311  4.16708  3.57133  3.14379  3.86697  3.12640  4.10199  3.01150  3.10524  2.89692  3.80756  3.35589  3.78228  3.41017  3.41838  1.90784  2.73365  2.02441  5.30605  4.08441    281 - -
          2.68618  4.42225  2.77519  2.73123  3.46354  2.40513  3.72494  3.29354  2.67741  2.69355  4.24690  2.90347  2.73739  3.18146  2.89801  2.37887  2.77519  2.98518  4.58477  3.61503
          0.02825  3.97656  4.69890  0.61958  0.77255  0.48576  0.95510
    258   2.85637  5.23023  2.33352  1.76347  4.55279  3.26050  3.74257  4.04893  2.61939  3.59684  4.45153  1.61310  3.84500  2.91237  3.09365  2.79686  3.14102  3.66038  5.74301  4.31976    282 - -
          2.68618  4.42225  2.77519  2.73123  3.46354  2.40513  3.72494  3.29354  2.67741  2.69355  4.24690  2.90347  2.73739  3.18146  2.89801  2.37887  2.77519  2.98518  4.58477  3.61503
          0.02825  3.97656  4.69890  0.61958  0.77255  0.48576  0.95510
    259   3.04220  4.52460  4.10641  3.62527  2.61297  4.00659  3.89708  2.61641  3.43197  1.33813  3.29745  3.83848  4.35383  3.71366  3.63513  3.34626  3.27895  2.57832  4.31584  2.00606    283 - -
          2.68618  4.42225  2.77519  2.73123  3.46354  2.40513  3.72494  3.29354  2.67741  2.69355  4.24690  2.90347  2.73739  3.18146  2.89801  2.37887  2.77519  2.98518  4.58477  3.61503
          0.02825  3.97656  4.69890  0.61958  0.77255  0.48576  0.95510
    260   3.12042  4.43859  4.76592  4.22802  3.35408  4.45080  4.87955  1.49161  4.11230  1.48750  3.15812  4.47241  4.70599  4.31968  4.29058  3.80655  3.36408  1.45817  5.33825  4.18833    284 - -
          2.68618  4.42225  2.77519  2.73123  3.46354  2.40513  3.72494  3.29354  2.67741  2.69355  4.24690  2.90347  2.73739  3.18146  2.89801  2.37887  2.77519  2.98518  4.58477  3.61503
          0.02825  3.97656  4.69890  0.61958  0.77255  0.48576  0.95510
    261   3.39991  4.84666  3.99295  3.74259  2.30269  3.95220  3.67100  3.39485  3.59715  2.82173  4.05924  3.85331  4.42398  3.87810  3.75921  3.52596  3.68729  3.27043  3.95018  0.80884    285 - -
          2.68618  4.42225  2.77519  2.73123  3.46354  2.40513  3.72494  3.29354  2.67741  2.69355  4.24690  2.90347  2.73739  3.18146  2.89801  2.37887  2.77519  2.98518  4.58477  3.61503
          0.02825  3.97656  4.69890  0.61958  0.77255  0.48576  0.95510
    262   3.04435  5.17412  2.53518  0.88602  4.53378  3.34297  3.93989  4.00845  2.83369  3.60924  4.57955  2.99560  3.95276  3.15393  3.25266  3.01669  3.34966  3.68188  5.68577  4.40908    286 - -
          2.68618  4.42225  2.77519  2.73123  3.46354  2.40513  3.72494  3.29354  2.67741  2.69355  4.24690  2.90347  2.73739  3.18146  2.89801  2.37887  2.77519  2.98518  4.58477  3.61503
          0.02825  3.97656  4.69890  0.61958  0.77255  0.48576  0.95510
    263   2.80998  4.34170  3.96032  3.47340  2.93687  3.80899  3.99354  2.40985  3.33539  2.25854  3.38350  3.72249  4.21641  3.63240  3.57086  3.14702  3.07249  1.51660  4.58304  2.23737    287 - -
          2.68618  4.42225  2.77519  2.73123  3.46354  2.40513  3.72494  3.29354  2.67741  2.69355  4.24690  2.90347  2.73739  3.18146  2.89801  2.37887  2.77519  2.98518  4.58477  3.61503
          0.02825  3.97656  4.69890  0.61958  0.77255  0.48576  0.95510
    264   3.23496  4.57797  4.73418  4.20963  3.15862  4.47380  4.81874  1.63201  4.03347  1.06472  2.98964  4.47671  4.70916  4.24226  4.19347  3.84497  3.47405  2.03020  5.20647  4.05388    288 - -
          2.68618  4.42225  2.77519  2.73123  3.46354  2.40513  3.72494  3.29354  2.67741  2.69355  4.24690  2.90347  2.73739  3.18146  2.89801  2.37887  2.77519  2.98518  4.58477  3.61503
          0.02825  3.97656  4.69890  0.61958  0.77255  0.48576  0.95510
    265   2.46018  4.28598  3.40297  2.91495  3.66227  2.46513  3.89887  2.94056  2.85132  2.68722  2.53158  3.26487  3.84682  3.19107  3.19368  2.65585  2.15260  2.67540  5.09811  3.85898    289 - -
          2.68618  4.42225  2.77519  2.73123  3.46354  2.40513  3.72494  3.29354  2.67741  2.69355  4.24690  2.90347  2.73739  3.18146  2.89801  2.37887  2.77519  2.98518  4.58477  3.61503
          0.02825  3.97656  4.69890  0.61958  0.77255  0.48576  0.95510
    266   2.79856  4.56289  3.49358  3.40661  4.54552  0.58515  4.51983  4.17112  3.60199  3.81200  4.78914  3.65797  3.95734  3.91797  3.82593  2.97358  3.28791  3.67936  5.61246  4.65118    290 - -
          2.68618  4.42225  2.77519  2.73123  3.46354  2.40513  3.72494  3.29354  2.67741  2.69355  4.24690  2.90347  2.73739  3.18146  2.89801  2.37887  2.77519  2.98518  4.58477  3.61503
          0.02825  3.97656  4.69890  0.61958  0.77255  0.48576  0.95510
    267   1.66830  4.16134  3.39281  3.12261  4.25593  2.93903  4.20213  3.61249  3.17695  3.35602  4.20831  3.28546  3.68700  3.47806  3.48377  1.32437  2.70826  3.10131  5.61638  4.38955    291 - -
          2.68618  4.42225  2.77519  2.73123  3.46354  2.40513  3.72494  3.29354  2.67741  2.69355  4.24690  2.90347  2.73739  3.18146  2.89801  2.37887  2.77519  2.98518  4.58477  3.61503
          0.02825  3.97656  4.69890  0.61958  0.77255  0.48576  0.95510
    268   3.03887  5.14722  3.43900  2.78529  4.59620  3.65118  3.60739  3.94731  1.27943  3.39422  4.26722  3.18816  4.02435  2.74388  1.67414  3.03591  3.20814  3.63021  5.43866  4.26907    292 - -
          2.68618  4.42225  2.77519  2.73123  3.46354  2.40513  3.72494  3.29354  2.67741  2.69355  4.24690  2.90347  2.73739  3.18146  2.89801  2.37887  2.77519  2.98518  4.58477  3.61503
          0.02825  3.97656  4.69890  0.61958  0.77255  0.48576  0.95510
    269   3.12515  4.95549  3.62665  3.11704  4.33653  3.59218  3.90330  3.88609  2.28440  3.38316  4.38131  3.46848  4.09031  3.11906  0.83058  3.20472  3.38442  3.60572  5.37778  4.24200    293 - -
          2.68618  4.42225  2.77519  2.73123  3.46354  2.40513  3.72494  3.29354  2.67741  2.69355  4.24690  2.90347  2.73739  3.18146  2.89801  2.37887  2.77519  2.98518  4.58477  3.61503
          0.02825  3.97656  4.69890  0.61958  0.77255  0.48576  0.95510
    270   2.59179  4.25851  3.70748  3.19569  3.44762  3.54694  4.04686  2.48016  3.09338  1.91452  3.41880  3.50776  4.02047  3.41814  3.38864  2.22012  2.88705  1.90029  5.00868  3.76527    294 - -
          2.68618  4.42225  2.77519  2.73123  3.46354  2.40513  3.72494  3.29354  2.67741  2.69355  4.24690  2.90347  2.73739  3.18146  2.89801  2.37887  2.77519  2.98518  4.58477  3.61503
          0.02825  3.97656  4.69890  0.61958  0.77255  0.48576  0.95510
    271   3.04435  5.17412  2.53518  0.88602  4.53378  3.34297  3.93989  4.00845  2.83369  3.60924  4.57955  2.99560  3.95276  3.15393  3.25266  3.01669  3.34966  3.68188  5.68577  4.40908    295 - -
          2.68618  4.42225  2.77519  2.73123  3.46354  2.40513  3.72494  3.29354  2.67741  2.69355  4.24690  2.90347  2.73739  3.18146  2.89801  2.37887  2.77519  2.98518  4.58477  3.61503
          0.02825  3.97656  4.69890  0.61958  0.77255  0.48576  0.95510
    272   2.95853  5.52025  1.33285  1.62481  4.80506  3.21286  3.77197  4.32267  2.80351  3.83193  4.69546  2.67981  3.84254  2.94276  3.40318  2.83910  3.25082  3.90005  5.98338  4.47951    296 - -
          2.68618  4.42225  2.77519  2.73123  3.46354  2.40513  3.72494  3.29354  2.67741  2.69355  4.24690  2.90347  2.73739  3.18146  2.89801  2.37887  2.77519  2.98518  4.58477  3.61503
          0.02825  3.97656  4.69890  0.61958  0.77255  0.48576  0.95510
    273   3.27321  4.70510  4.35629  3.99745  3.17758  4.11371  4.62057  2.38823  3.76416  0.75695  3.16954  4.26279  4.53171  4.10756  3.92287  3.69793  3.56303  2.45242  5.09378  3.84086    297 - -
          2.68618  4.42225  2.77519  2.73123  3.46354  2.40513  3.72494  3.29354  2.67741  2.69355  4.24690  2.90347  2.73739  3.18146  2.89801  2.37887  2.77519  2.98518  4.58477  3.61503
          0.02825  3.97656  4.69890  0.61958  0.77255  0.48576  0.95510
    274   3.07727  4.46455  4.55364  3.99311  3.16940  4.28550  4.62635  2.07593  3.85978  1.34708  2.19584  4.26313  4.55055  4.05729  4.04091  3.61468  3.31151  1.69875  5.12125  4.00149    298 - -
          2.68618  4.42225  2.77519  2.73123  3.46354  2.40513  3.72494  3.29354  2.67741  2.69355  4.24690  2.90347  2.73739  3.18146  2.89801  2.37887  2.77519  2.98518  4.58477  3.61503
          0.02825  3.97656  4.69890  0.61958  0.77255  0.48576  0.95510
    275   3.39991  4.84666  3.99295  3.74259  2.30269  3.95220  3.67100  3.39485  3.59715  2.82173  4.05924  3.85331  4.42398  3.87810  3.75921  3.52596  3.68729  3.27043  3.95018  0.80884    299 - -
          2.68618  4.42225  2.77519  2.73123  3.46354  2.40513  3.72494  3.29354  2.67741  2.69355  4.24690  2.90347  2.73739  3.18146  2.89801  2.37887  2.77519  2.98518  4.58477  3.61503
          0.02825  3.97656  4.69890  0.61958  0.77255  0.48576  0.95510
    276   3.27717  4.63974  4.58217  4.11745  1.47757  4.31749  4.13995  2.42834  3.96859  1.38229  3.10314  4.23352  4.60048  4.09201  4.09245  3.68754  3.51404  2.50010  4.38976  2.84043    300 - -
          2.68618  4.42225  2.77519  2.73123  3.46354  2.40513  3.72494  3.29354  2.67741  2.69355  4.24690  2.90347  2.73739  3.18146  2.89801  2.37887  2.77519  2.98518  4.58477  3.61503
          0.02825  3.97656  4.69890  0.61958  0.77255  0.48576  0.95510
    277   0.87359  4.24629  3.57023  3.36729  4.15787  3.06785  4.37677  3.29912  3.38626  3.17583  4.19697  3.48997  3.81700  3.71807  3.62906  2.59606  2.88067  2.93549  5.57464  4.38671    301 - -
          2.68618  4.42225  2.77519  2.73123  3.46354  2.40513  3.72494  3.29354  2.67741  2.69355  4.24690  2.90347  2.73739  3.18146  2.89801  2.37887  2.77519  2.98518  4.58477  3.61503
          0.02825  3.97656  4.69890  0.61958  0.77255  0.48576  0.95510
    278   2.81204  4.81058  2.76987  2.66628  4.19065  3.25560  4.00859  3.92431  2.92148  3.55962  4.51488  0.98621  3.91295  3.28222  3.27908  2.87569  3.19776  3.53597  5.48471  4.13205    302 - -
          2.68618  4.42225  2.77519  2.73123  3.46354  2.40513  3.72494  3.29354  2.67741  2.69355  4.24690  2.90347  2.73739  3.18146  2.89801  2.37887  2.77519  2.98518  4.58477  3.61503
          0.02825  3.97656  4.69890  0.61958  0.77255  0.48576  0.95510
    279   3.12515  4.95549  3.62665  3.11704  4.33653  3.59218  3.90330  3.88609  2.28440  3.38316  4.38131  3.46848  4.09031  3.11906  0.83058  3.20472  3.38442  3.60572  5.37778  4.24200    303 - -
          2.68618  4.42225  2.77519  2.73123  3.46354  2.40513  3.72494  3.29354  2.67741  2.69355  4.24690  2.90347  2.73739  3.18146  2.89801  2.37887  2.77519  2.98518  4.58477  3.61503
          0.02825  3.97656  4.69890  0.61958  0.77255  0.48576  0.95510
    280   2.72631  5.07624  2.01480  1.86153  4.24560  3.31052  3.65397  3.77976  2.52931  3.34139  4.16542  2.79890  3.80842  2.81322  3.03329  2.69404  2.97705  3.42202  5.50012  2.76721    304 - -
          2.68618  4.42225  2.77519  2.73123  3.46354  2.40513  3.72494  3.29354  2.67741  2.69355  4.24690  2.90347  2.73739  3.18146  2.89801  2.37887  2.77519  2.98518  4.58477  3.61503
          0.02825  3.97656  4.69890  0.61958  0.77255  0.48576  0.95510
    281   3.09610  4.50551  4.53046  4.02770  3.23623  4.25390  4.69619  2.03258  3.85783  1.15347  3.09292  4.28572  4.58099  4.11791  4.04925  3.63115  3.36017  1.62393  5.20797  4.02102    305 - -
          2.68618  4.42225  2.77519  2.73123  3.46354  2.40513  3.72494  3.29354  2.67741  2.69355  4.24690  2.90347  2.73739  3.18146  2.89801  2.37887  2.77519  2.98518  4.58477  3.61503
          0.01910  3.96741        *  0.61958  0.77255  0.00000        *
//
