# Supplementary material for: MacSyFinder: A Program to Mine Genomes for Molecular Systems with an Application to CRISPR-Cas Systems
Source: PLoS One. 2014 Oct 17;9(10):e110726. doi: 10.1371/journal.pone.0110726 (PMC4201578; doi:10.1371/journal.pone.0110726)
Supplement: Data S2 — The Cas-Finder: models and profiles (compressed tarball archive). (ZIP) [file pone.0110726.s011.zip › Cas-Finder_macsyfinder/CASprofiles/csb1_TypeIU.hmm]

HMMER3/b [3.0 | March 2010]
NAME  TIGR02570
ACC   TIGR02570
DESC  cas_GSU0053: CRISPR-associated protein GSU0053/csb1, Dpsyc system
LENG  178
ALPH  amino
RF    no
CS    no
MAP   yes
DATE  Sun Apr 11 22:18:47 2010
NSEQ  5
EFFN  1.469727
CKSUM 376381523
GA    38.00 38.00;
TC    38.00 38.00;
NC    35.00 35.00;
STATS LOCAL MSV      -10.2477  0.70688
STATS LOCAL VITERBI  -11.0142  0.70688
STATS LOCAL FORWARD   -4.7157  0.70688
HMM          A        C        D        E        F        G        H        I        K        L        M        N        P        Q        R        S        T        V        W        Y   
            m->m     m->i     m->d     i->m     i->i     d->m     d->d
  COMPO   2.34048  4.44712  2.99697  2.72052  3.48887  2.76070  3.72220  2.84976  2.73219  2.48447  3.77312  3.11881  3.38773  3.12695  2.84853  2.55091  2.73520  2.58010  4.58153  3.89685
          2.68624  4.42231  2.77526  2.73130  3.46360  2.40519  3.72501  3.29360  2.67747  2.69361  4.24470  2.90294  2.73746  3.18153  2.89807  2.37893  2.77526  2.98525  4.58483  3.61509
          0.17243  1.88042  5.14011  0.66991  0.71694  0.00000        *
      1   1.43069  4.41584  4.28019  3.75747  3.61000  3.91823  4.48980  2.36193  3.65459  1.83152  3.51727  3.99067  4.37525  3.92599  3.89584  3.26560  3.16693  1.77228  5.27313  4.07583      3 - -
          2.68618  4.42225  2.77519  2.73123  3.46354  2.40513  3.72494  3.29354  2.67741  2.69355  4.24690  2.90347  2.73739  3.18146  2.89801  2.37887  2.77519  2.98518  4.58477  3.61503
          0.01808  4.41777  5.14011  0.61958  0.77255  0.48576  0.95510
      2   0.86524  4.40103  3.87972  3.68123  4.75668  1.61646  4.71457  4.15823  3.78563  3.88150  4.70505  3.69883  3.97433  4.02669  4.04147  2.66767  3.00364  3.52876  6.08872  4.93394      4 - -
          2.68618  4.42225  2.77519  2.73123  3.46354  2.40513  3.72494  3.29354  2.67741  2.69355  4.24690  2.90347  2.73739  3.18146  2.89801  2.37887  2.77519  2.98518  4.58477  3.61503
          0.01808  4.41777  5.14011  0.61958  0.77255  0.48576  0.95510
      3   2.16821  4.48770  4.76847  4.22567  3.53094  4.35571  4.79966  1.26063  4.09580  1.59613  3.38879  4.41807  4.68479  4.31332  4.25783  3.69925  3.36930  1.99314  5.34440  4.17735      5 - -
          2.68618  4.42225  2.77519  2.73123  3.46354  2.40513  3.72494  3.29354  2.67741  2.69355  4.24690  2.90347  2.73739  3.18146  2.89801  2.37887  2.77519  2.98518  4.58477  3.61503
          0.01808  4.41777  5.14011  0.61958  0.77255  0.48576  0.95510
      4   2.74037  4.37900  3.95224  3.43049  3.59207  3.71396  4.23460  2.63615  3.33859  1.94639  3.55918  3.71438  4.18880  3.63621  3.61900  1.63350  3.03620  1.80246  5.14435  3.91869      6 - -
          2.68618  4.42225  2.77519  2.73123  3.46354  2.40513  3.72494  3.29354  2.67741  2.69355  4.24690  2.90347  2.73739  3.18146  2.89801  2.37887  2.77519  2.98518  4.58477  3.61503
          0.01808  4.41777  5.14011  0.61958  0.77255  0.48576  0.95510
      5   2.96490  4.44122  4.25563  3.69567  3.64116  4.10487  4.44455  1.41509  2.36943  2.45858  3.54311  3.99789  4.46094  3.85880  3.74289  3.41344  3.20732  1.50576  5.27327  4.06212      7 - -
          2.68618  4.42225  2.77519  2.73123  3.46354  2.40513  3.72494  3.29354  2.67741  2.69355  4.24690  2.90347  2.73739  3.18146  2.89801  2.37887  2.77519  2.98518  4.58477  3.61503
          0.01808  4.41777  5.14011  0.61958  0.77255  0.48576  0.95510
      6   2.83578  5.17417  3.12888  2.56560  4.53298  3.57663  3.70897  3.95877  1.91756  3.45827  4.24897  2.31471  3.96892  2.82705  2.00308  2.82047  2.09557  3.58027  5.58980  4.26776      8 - -
          2.68618  4.42225  2.77519  2.73123  3.46354  2.40513  3.72494  3.29354  2.67741  2.69355  4.24690  2.90347  2.73739  3.18146  2.89801  2.37887  2.77519  2.98518  4.58477  3.61503
          0.01808  4.41777  5.14011  0.61958  0.77255  0.48576  0.95510
      7   2.22662  5.09534  2.87546  1.90828  4.41717  3.46519  2.60577  3.87043  2.51624  3.41472  4.20111  2.97849  3.90535  2.86338  2.99334  1.98688  2.98945  3.48773  5.59916  4.22058      9 - -
          2.68618  4.42225  2.77519  2.73123  3.46354  2.40513  3.72494  3.29354  2.67741  2.69355  4.24690  2.90347  2.73739  3.18146  2.89801  2.37887  2.77519  2.98518  4.58477  3.61503
          0.01808  4.41777  5.14011  0.61958  0.77255  0.48576  0.95510
      8   2.73319  4.97689  3.04045  2.52260  4.19697  3.51661  3.72199  3.67682  2.47514  3.25164  4.06163  2.41924  2.70168  1.87765  2.91088  2.74991  2.96662  3.33688  3.37142  4.07707     10 - -
          2.68618  4.42225  2.77519  2.73123  3.46354  2.40513  3.72494  3.29354  2.67741  2.69355  4.24690  2.90347  2.73739  3.18146  2.89801  2.37887  2.77519  2.98518  4.58477  3.61503
          0.01808  4.41777  5.14011  0.61958  0.77255  0.48576  0.95510
      9   2.91524  4.53502  3.91003  3.32679  3.18263  3.87703  3.95228  2.94621  2.99306  1.55972  3.55775  3.64590  4.24108  3.44367  2.28711  3.16550  3.13952  2.78163  4.74055  2.06990     11 - -
          2.68618  4.42225  2.77519  2.73123  3.46354  2.40513  3.72494  3.29354  2.67741  2.69355  4.24690  2.90347  2.73739  3.18146  2.89801  2.37887  2.77519  2.98518  4.58477  3.61503
          0.01808  4.41777  5.14011  0.61958  0.77255  0.48576  0.95510
     10   2.70938  4.81857  2.21017  2.58920  4.01881  3.54258  3.75806  3.39795  2.15269  2.36190  2.57342  3.09690  3.93806  2.93000  3.00843  2.76857  2.94115  3.11347  5.33400  4.02050     12 - -
          2.68618  4.42225  2.77519  2.73123  3.46354  2.40513  3.72494  3.29354  2.67741  2.69355  4.24690  2.90347  2.73739  3.18146  2.89801  2.37887  2.77519  2.98518  4.58477  3.61503
          0.01808  4.41777  5.14011  0.61958  0.77255  0.48576  0.95510
     11   2.67282  4.75304  3.14504  2.66018  4.09311  3.47269  3.83581  3.50369  2.67071  2.33475  3.97442  2.40892  2.46422  3.01867  3.10420  1.95827  2.94780  3.17956  5.40213  4.09136     13 - -
          2.68618  4.42225  2.77519  2.73123  3.46354  2.40513  3.72494  3.29354  2.67741  2.69355  4.24690  2.90347  2.73739  3.18146  2.89801  2.37887  2.77519  2.98518  4.58477  3.61503
          0.01808  4.41777  5.14011  0.61958  0.77255  0.48576  0.95510
     12   2.39156  4.47396  4.68092  4.14809  3.52560  4.23972  4.73931  2.17984  4.01841  1.24527  3.39146  4.33305  4.61137  4.24217  4.18796  3.59081  3.32885  1.46866  5.31854  4.15222     14 - -
          2.68618  4.42225  2.77519  2.73123  3.46354  2.40513  3.72494  3.29354  2.67741  2.69355  4.24690  2.90347  2.73739  3.18146  2.89801  2.37887  2.77519  2.98518  4.58477  3.61503
          0.01808  4.41777  5.14011  0.61958  0.77255  0.48576  0.95510
     13   2.92510  5.38040  2.59001  1.42176  4.75255  3.44166  3.85770  4.24272  2.72054  3.74869  4.54662  2.19760  3.97841  2.99739  3.23573  1.87622  3.19647  3.81589  5.90438  4.46935     15 - -
          2.68618  4.42225  2.77519  2.73123  3.46354  2.40513  3.72494  3.29354  2.67741  2.69355  4.24690  2.90347  2.73739  3.18146  2.89801  2.37887  2.77519  2.98518  4.58477  3.61503
          0.01808  4.41777  5.14011  0.61958  0.77255  0.48576  0.95510
     14   1.64076  4.43164  3.82064  3.67338  4.82675  0.82644  4.75024  4.23794  3.83032  3.96142  4.78880  3.70515  3.99257  4.06586  4.08111  2.69371  3.03860  3.58689  6.14563  4.99676     16 - -
          2.68618  4.42225  2.77519  2.73123  3.46354  2.40513  3.72494  3.29354  2.67741  2.69355  4.24690  2.90347  2.73739  3.18146  2.89801  2.37887  2.77519  2.98518  4.58477  3.61503
          0.01808  4.41777  5.14011  0.61958  0.77255  0.48576  0.95510
     15   1.86853  4.54389  3.40758  2.85677  3.79866  3.54819  3.88634  3.16483  2.77597  2.85131  2.31545  3.28678  3.98386  3.13634  2.61326  2.25346  2.92515  2.89938  5.18565  3.92847     17 - -
          2.68618  4.42225  2.77519  2.73123  3.46354  2.40513  3.72494  3.29354  2.67741  2.69355  4.24690  2.90347  2.73739  3.18146  2.89801  2.37887  2.77519  2.98518  4.58477  3.61503
          0.01808  4.41777  5.14011  0.61958  0.77255  0.48576  0.95510
     16   2.77258  4.89478  1.77184  2.59218  4.15617  3.51261  3.85914  3.46059  2.71891  2.30777  4.03545  3.10507  3.97957  3.03666  3.17833  2.82568  2.04149  3.17197  5.48837  4.15270     18 - -
          2.68618  4.42225  2.77519  2.73123  3.46354  2.40513  3.72494  3.29354  2.67741  2.69355  4.24690  2.90347  2.73739  3.18146  2.89801  2.37887  2.77519  2.98518  4.58477  3.61503
          0.15127  4.41777  2.05321  0.61958  0.77255  0.48576  0.95510
     17   2.67878  4.64285  3.25582  2.77203  3.98680  2.22590  3.86236  3.27972  2.00929  3.00898  3.88322  3.21443  3.95826  3.07412  3.00711  2.79636  2.95715  1.95756  5.32118  4.05041     19 - -
          2.68618  4.42225  2.77519  2.73123  3.46354  2.40513  3.72494  3.29354  2.67741  2.69355  4.24690  2.90347  2.73739  3.18146  2.89801  2.37887  2.77519  2.98518  4.58477  3.61503
          0.02063  4.28713  5.00948  0.61958  0.77255  0.38942  1.13150
     18   2.66701  4.55601  3.36079  2.82524  3.78633  3.55280  2.73556  3.15160  2.78236  2.84736  3.72092  3.26691  2.67018  3.12443  3.17370  2.81523  2.06650  2.14027  5.17795  3.91139     20 - -
          2.68618  4.42225  2.77519  2.73123  3.46354  2.40513  3.72494  3.29354  2.67741  2.69355  4.24690  2.90347  2.73739  3.18146  2.89801  2.37887  2.77519  2.98518  4.58477  3.61503
          0.01808  4.41777  5.14011  0.61958  0.77255  0.48576  0.95510
     19   2.94550  4.37245  4.45176  3.88332  3.41958  4.11442  4.46973  1.84505  3.76618  1.66562  3.33015  4.10787  2.28528  3.99026  3.95404  3.42290  3.18512  1.71255  5.10385  3.92691     21 - -
          2.68618  4.42225  2.77519  2.73123  3.46354  2.40513  3.72494  3.29354  2.67741  2.69355  4.24690  2.90347  2.73739  3.18146  2.89801  2.37887  2.77519  2.98518  4.58477  3.61503
          0.01808  4.41777  5.14011  0.61958  0.77255  0.48576  0.95510
     20   2.80706  4.58449  3.52989  2.99257  2.22511  3.72392  3.83294  3.10959  2.94189  2.75972  3.68359  3.40141  2.33811  2.36520  3.30574  2.97552  3.03960  2.88361  4.74320  2.44971     22 - -
          2.68618  4.42225  2.77519  2.73123  3.46354  2.40513  3.72494  3.29354  2.67741  2.69355  4.24690  2.90347  2.73739  3.18146  2.89801  2.37887  2.77519  2.98518  4.58477  3.61503
          0.01808  4.41777  5.14011  0.61958  0.77255  0.48576  0.95510
     21   1.50834  4.44505  3.63896  3.33380  4.62179  1.99439  4.44486  4.05142  3.41783  3.71563  4.52422  3.52101  1.51838  3.69436  3.75864  2.64532  2.96155  3.47551  5.93809  4.72214     23 - -
          2.68618  4.42225  2.77519  2.73123  3.46354  2.40513  3.72494  3.29354  2.67741  2.69355  4.24690  2.90347  2.73739  3.18146  2.89801  2.37887  2.77519  2.98518  4.58477  3.61503
          0.01808  4.41777  5.14011  0.61958  0.77255  0.48576  0.95510
     22   1.64915  4.46992  3.58880  3.19576  4.57847  1.78935  4.31568  4.02334  3.23984  3.65809  4.45170  3.44191  2.33849  3.53219  3.61766  1.82953  2.92799  3.45941  5.87330  4.63026     24 - -
          2.68618  4.42225  2.77519  2.73123  3.46354  2.40513  3.72494  3.29354  2.67741  2.69355  4.24690  2.90347  2.73739  3.18146  2.89801  2.37887  2.77519  2.98518  4.58477  3.61503
          0.01808  4.41777  5.14011  0.61958  0.77255  0.48576  0.95510
     23   2.81751  4.78855  3.55755  3.06197  4.35864  3.54405  4.03929  3.71064  2.62226  3.35362  4.24321  3.42569  4.08839  3.23741  2.00395  2.93464  1.12887  3.36953  5.58802  4.35532     25 - -
          2.68618  4.42225  2.77519  2.73123  3.46354  2.40513  3.72494  3.29354  2.67741  2.69355  4.24690  2.90347  2.73739  3.18146  2.89801  2.37887  2.77519  2.98518  4.58477  3.61503
          0.01808  4.41777  5.14011  0.61958  0.77255  0.48576  0.95510
     24   3.47119  4.76951  5.10733  4.62609  1.17430  4.64657  4.59667  1.56303  4.47501  1.93393  3.31346  4.67141  4.90661  4.53620  4.52994  4.02217  3.70911  2.41724  4.81177  3.32284     26 - -
          2.68618  4.42225  2.77519  2.73123  3.46354  2.40513  3.72494  3.29354  2.67741  2.69355  4.24690  2.90347  2.73739  3.18146  2.89801  2.37887  2.77519  2.98518  4.58477  3.61503
          0.01808  4.41777  5.14011  0.61958  0.77255  0.48576  0.95510
     25   1.71594  5.05797  3.21684  2.67089  4.44047  3.58758  3.77277  3.84684  2.34814  3.38864  4.20973  3.15347  4.00643  2.18460  1.88193  2.86735  3.08408  3.49525  5.55519  4.26295     27 - -
          2.68618  4.42225  2.77519  2.73123  3.46354  2.40513  3.72494  3.29354  2.67741  2.69355  4.24690  2.90347  2.73739  3.18146  2.89801  2.37887  2.77519  2.98518  4.58477  3.61503
          0.01808  4.41777  5.14011  0.61958  0.77255  0.48576  0.95510
     26   2.83218  5.27972  2.28329  2.38300  4.63018  2.49582  3.78421  4.10928  2.60662  3.61790  4.39816  2.93883  2.16904  1.98041  3.11408  2.78897  3.08808  3.69098  5.77729  4.35961     28 - -
          2.68618  4.42225  2.77519  2.73123  3.46354  2.40513  3.72494  3.29354  2.67741  2.69355  4.24690  2.90347  2.73739  3.18146  2.89801  2.37887  2.77519  2.98518  4.58477  3.61503
          0.01808  4.41777  5.14011  0.61958  0.77255  0.48576  0.95510
     27   2.52378  4.38321  3.81377  3.39306  4.13625  1.56868  4.34851  3.34384  3.36190  3.18341  4.07541  3.58565  3.99365  3.65805  3.67219  2.73215  1.69088  2.09977  5.56093  4.34746     29 - -
          2.68618  4.42225  2.77519  2.73123  3.46354  2.40513  3.72494  3.29354  2.67741  2.69355  4.24690  2.90347  2.73739  3.18146  2.89801  2.37887  2.77519  2.98518  4.58477  3.61503
          0.01808  4.41777  5.14011  0.61958  0.77255  0.48576  0.95510
     28   3.48173  5.16822  4.26223  4.24369  5.31048  0.23161  5.29346  5.07862  4.49581  4.64658  5.65052  4.42946  4.57118  4.77768  4.63867  3.67400  4.00274  4.50107  6.22676  5.44222     30 - -
          2.68628  4.42235  2.77530  2.73134  3.46195  2.40523  3.72505  3.29364  2.67751  2.69365  4.24700  2.90320  2.73700  3.18157  2.89811  2.37897  2.77530  2.98529  4.58487  3.61513
          0.76164  1.42066  1.23257  0.67694  0.70963  0.48576  0.95510
     29   2.75362  5.14932  1.88471  2.26978  4.41115  3.32860  2.43151  3.93299  2.54330  3.46501  4.27175  2.82571  2.69750  2.83652  3.04637  2.71350  3.01159  3.54310  5.61489  4.19319     33 - -
          2.68618  4.42225  2.77519  2.73123  3.46354  2.40513  3.72494  3.29354  2.67741  2.69355  4.24690  2.90347  2.73739  3.18146  2.89801  2.37887  2.77519  2.98518  4.58477  3.61503
          0.02540  4.08133  4.80368  0.61958  0.77255  0.43944  1.03394
     30   2.75020  5.04973  2.81143  1.78927  4.32904  2.71429  3.73377  3.76518  2.53963  2.40824  4.14571  2.31115  3.90076  2.87689  3.01301  2.74631  2.99437  3.41061  5.54829  4.17994     34 - -
          2.68618  4.42225  2.77519  2.73123  3.46354  2.40513  3.72494  3.29354  2.67741  2.69355  4.24690  2.90347  2.73739  3.18146  2.89801  2.37887  2.77519  2.98518  4.58477  3.61503
          0.01973  4.33104  5.05339  0.61958  0.77255  0.60874  0.78534
     31   2.76339  4.28584  4.09857  3.56628  2.36629  2.07043  4.16256  1.76516  3.46995  2.33182  3.36804  3.79907  4.22075  3.71229  3.68827  3.12751  3.02295  2.36843  4.84749  3.55977     35 - -
          2.68618  4.42225  2.77519  2.73123  3.46354  2.40513  3.72494  3.29354  2.67741  2.69355  4.24690  2.90347  2.73739  3.18146  2.89801  2.37887  2.77519  2.98518  4.58477  3.61503
          0.01973  4.33104  5.05339  0.61958  0.77255  0.41589  1.07808
     32   2.09425  4.29641  4.11232  3.57770  3.36606  3.81080  4.19929  2.53354  3.46951  2.46180  3.44932  3.81000  4.23380  3.72935  3.69241  3.12948  3.03008  1.44772  4.92351  2.30566     36 - -
          2.68618  4.42225  2.77519  2.73123  3.46354  2.40513  3.72494  3.29354  2.67741  2.69355  4.24690  2.90347  2.73739  3.18146  2.89801  2.37887  2.77519  2.98518  4.58477  3.61503
          0.01808  4.41777  5.14011  0.61958  0.77255  0.48576  0.95510
     33   1.46068  4.64829  3.19793  2.92047  4.60728  1.83906  4.19357  4.05348  3.10414  3.67439  4.48044  1.96687  3.94522  3.39106  3.52254  2.70372  3.01475  3.53375  5.87976  4.58645     37 - -
          2.68618  4.42225  2.77519  2.73123  3.46354  2.40513  3.72494  3.29354  2.67741  2.69355  4.24690  2.90347  2.73739  3.18146  2.89801  2.37887  2.77519  2.98518  4.58477  3.61503
          0.01808  4.41777  5.14011  0.61958  0.77255  0.48576  0.95510
     34   2.95520  4.34063  4.64733  4.06424  2.04599  4.13873  4.45628  1.75806  3.91650  1.67745  3.20261  4.20154  4.46272  4.07731  4.02298  3.45235  2.26223  2.25832  4.96080  3.77805     38 - -
          2.68618  4.42225  2.77519  2.73123  3.46354  2.40513  3.72494  3.29354  2.67741  2.69355  4.24690  2.90347  2.73739  3.18146  2.89801  2.37887  2.77519  2.98518  4.58477  3.61503
          0.01808  4.41777  5.14011  0.61958  0.77255  0.48576  0.95510
     35   3.18152  5.08123  1.46269  2.94645  1.36325  3.76910  4.01188  3.60041  3.29405  3.15498  4.22057  3.41772  4.29115  3.50643  3.72423  3.24523  3.46128  3.39374  4.88783  3.28878     39 - -
          2.68618  4.42225  2.77519  2.73123  3.46354  2.40513  3.72494  3.29354  2.67741  2.69355  4.24690  2.90347  2.73739  3.18146  2.89801  2.37887  2.77519  2.98518  4.58477  3.61503
          0.01808  4.41777  5.14011  0.61958  0.77255  0.48576  0.95510
     36   2.84296  5.26711  2.13037  2.42883  4.62022  3.48184  3.76710  4.07618  1.39734  3.58670  4.37175  2.97422  3.94729  2.89126  2.96697  2.80472  2.50326  3.66982  5.73581  4.34427     40 - -
          2.68618  4.42225  2.77519  2.73123  3.46354  2.40513  3.72494  3.29354  2.67741  2.69355  4.24690  2.90347  2.73739  3.18146  2.89801  2.37887  2.77519  2.98518  4.58477  3.61503
          0.01808  4.41777  5.14011  0.61958  0.77255  0.48576  0.95510
     37   2.68709  4.76349  2.54007  2.63322  3.02765  2.04599  3.83087  3.46681  2.69667  3.11196  3.95263  3.12395  3.93970  3.01926  3.14560  2.76200  2.05560  3.15417  5.38191  4.06446     41 - -
          2.68618  4.42225  2.77519  2.73123  3.46354  2.40513  3.72494  3.29354  2.67741  2.69355  4.24690  2.90347  2.73739  3.18146  2.89801  2.37887  2.77519  2.98518  4.58477  3.61503
          0.01808  4.41777  5.14011  0.61958  0.77255  0.48576  0.95510
     38   1.86038  4.85003  2.47821  2.60539  4.37117  3.39910  3.86996  3.79488  2.70268  3.39428  4.19818  3.09408  2.14269  3.02431  3.16862  2.71373  2.27118  3.39748  5.61607  4.27529     42 - -
          2.68618  4.42225  2.77519  2.73123  3.46354  2.40513  3.72494  3.29354  2.67741  2.69355  4.24690  2.90347  2.73739  3.18146  2.89801  2.37887  2.77519  2.98518  4.58477  3.61503
          0.01808  4.41777  5.14011  0.61958  0.77255  0.48576  0.95510
     39   2.79551  5.30709  2.34259  1.91866  4.63664  2.56302  3.72514  4.12432  1.85888  3.60714  4.36669  2.91457  3.90325  2.83820  3.02060  2.33006  3.03714  3.69233  5.74642  4.32105     43 - -
          2.68618  4.42225  2.77519  2.73123  3.46354  2.40513  3.72494  3.29354  2.67741  2.69355  4.24690  2.90347  2.73739  3.18146  2.89801  2.37887  2.77519  2.98518  4.58477  3.61503
          0.01808  4.41777  5.14011  0.61958  0.77255  0.48576  0.95510
     40   3.00385  5.21904  3.30273  2.76395  4.67224  1.58824  3.79855  4.06591  1.80735  3.55204  4.37954  3.22713  4.09171  2.93100  1.91644  3.00391  3.22356  3.70362  5.65028  4.39954     44 - -
          2.68618  4.42225  2.77519  2.73123  3.46354  2.40513  3.72494  3.29354  2.67741  2.69355  4.24690  2.90347  2.73739  3.18146  2.89801  2.37887  2.77519  2.98518  4.58477  3.61503
          0.01808  4.41777  5.14011  0.61958  0.77255  0.48576  0.95510
     41   2.14479  4.87911  3.12218  2.61785  4.35692  2.73577  3.81387  3.77762  1.64464  3.35931  4.16048  3.10389  3.92008  2.95831  2.98110  2.72335  2.23229  3.39161  5.56394  4.23664     45 - -
          2.68618  4.42225  2.77519  2.73123  3.46354  2.40513  3.72494  3.29354  2.67741  2.69355  4.24690  2.90347  2.73739  3.18146  2.89801  2.37887  2.77519  2.98518  4.58477  3.61503
          0.01808  4.41777  5.14011  0.61958  0.77255  0.48576  0.95510
     42   3.10851  5.37980  3.07300  2.70554  4.81223  3.66066  3.85371  4.25572  1.06431  3.71796  4.55832  2.01981  4.12792  2.99249  2.61681  3.07801  3.33634  3.87786  5.77151  4.48932     46 - -
          2.68618  4.42225  2.77519  2.73123  3.46354  2.40513  3.72494  3.29354  2.67741  2.69355  4.24690  2.90347  2.73739  3.18146  2.89801  2.37887  2.77519  2.98518  4.58477  3.61503
          0.01808  4.41777  5.14011  0.61958  0.77255  0.48576  0.95510
     43   1.56378  4.35902  4.24769  3.70814  3.54524  3.88171  4.40088  2.39748  3.60372  2.38729  2.34416  3.93699  4.32306  3.86337  3.83494  3.21570  3.10828  1.67846  5.16686  3.97431     47 - -
          2.68618  4.42225  2.77519  2.73123  3.46354  2.40513  3.72494  3.29354  2.67741  2.69355  4.24690  2.90347  2.73739  3.18146  2.89801  2.37887  2.77519  2.98518  4.58477  3.61503
          0.01808  4.41777  5.14011  0.61958  0.77255  0.48576  0.95510
     44   1.88943  2.41223  4.40912  3.84973  3.43518  3.87189  4.36534  2.36425  3.71913  1.87440  3.40009  3.99111  4.29890  3.93537  3.87899  3.20483  3.04393  1.79528  5.01677  3.82860     48 - -
          2.68618  4.42225  2.77519  2.73123  3.46354  2.40513  3.72494  3.29354  2.67741  2.69355  4.24690  2.90347  2.73739  3.18146  2.89801  2.37887  2.77519  2.98518  4.58477  3.61503
          0.01808  4.41777  5.14011  0.61958  0.77255  0.48576  0.95510
     45   2.78630  4.57574  3.52715  3.00659  3.68505  3.68742  3.97885  2.99391  2.85427  1.60832  3.61721  3.42203  4.10087  2.43065  3.18313  2.97555  2.03965  2.80729  5.16392  3.92340     49 - -
          2.68618  4.42225  2.77519  2.73123  3.46354  2.40513  3.72494  3.29354  2.67741  2.69355  4.24690  2.90347  2.73739  3.18146  2.89801  2.37887  2.77519  2.98518  4.58477  3.61503
          0.01808  4.41777  5.14011  0.61958  0.77255  0.48576  0.95510
     46   3.39712  4.62837  5.36895  4.90087  3.91983  4.92036  5.62537  0.98414  4.81851  2.36173  3.67566  5.07134  5.17849  5.07200  4.98907  4.34642  3.66246  1.08465  5.99622  4.78400     50 - -
          2.68618  4.42225  2.77519  2.73123  3.46354  2.40513  3.72494  3.29354  2.67741  2.69355  4.24690  2.90347  2.73739  3.18146  2.89801  2.37887  2.77519  2.98518  4.58477  3.61503
          0.01808  4.41777  5.14011  0.61958  0.77255  0.48576  0.95510
     47   3.31946  6.00151  0.85237  1.65103  5.27642  3.44630  4.07439  4.84726  3.19878  4.31014  5.20177  2.89920  4.11851  3.25469  3.86731  3.15921  3.62859  4.38701  6.44344  4.87483     51 - -
          2.68618  4.42225  2.77519  2.73123  3.46354  2.40513  3.72494  3.29354  2.67741  2.69355  4.24690  2.90347  2.73739  3.18146  2.89801  2.37887  2.77519  2.98518  4.58477  3.61503
          0.01808  4.41777  5.14011  0.61958  0.77255  0.48576  0.95510
     48   2.46988  4.41450  3.76434  3.46873  4.59353  3.19275  4.51555  3.98740  3.48793  3.70066  4.53202  3.58986  3.95135  3.78919  3.78710  0.98444  1.64703  3.42962  5.93788  4.72591     52 - -
          2.68618  4.42225  2.77519  2.73123  3.46354  2.40513  3.72494  3.29354  2.67741  2.69355  4.24690  2.90347  2.73739  3.18146  2.89801  2.37887  2.77519  2.98518  4.58477  3.61503
          0.01808  4.41777  5.14011  0.61958  0.77255  0.48576  0.95510
     49   2.08075  4.25767  4.20892  3.65849  3.33912  3.79210  4.21011  2.56029  3.51499  2.41019  3.40204  3.84598  4.22184  3.76810  3.70541  3.11718  3.01072  1.51628  2.35840  3.64885     53 - -
          2.68618  4.42225  2.77519  2.73123  3.46354  2.40513  3.72494  3.29354  2.67741  2.69355  4.24690  2.90347  2.73739  3.18146  2.89801  2.37887  2.77519  2.98518  4.58477  3.61503
          0.01808  4.41777  5.14011  0.61958  0.77255  0.48576  0.95510
     50   2.94741  5.03236  3.01846  2.84452  4.71308  0.98458  4.18258  4.24742  2.98159  3.81055  4.67774  3.30350  4.11621  2.03487  3.34463  3.00547  3.31918  3.80292  5.90835  4.61248     54 - -
          2.68618  4.42225  2.77519  2.73123  3.46354  2.40513  3.72494  3.29354  2.67741  2.69355  4.24690  2.90347  2.73739  3.18146  2.89801  2.37887  2.77519  2.98518  4.58477  3.61503
          0.01808  4.41777  5.14011  0.61958  0.77255  0.48576  0.95510
     51   2.68309  4.59321  3.79813  3.67638  4.69321  3.31860  4.74825  4.31114  3.79167  3.99756  4.89514  3.77918  4.10803  4.09782  4.03194  0.49617  3.20941  3.71467  6.02277  4.79202     55 - -
          2.68618  4.42225  2.77519  2.73123  3.46354  2.40513  3.72494  3.29354  2.67741  2.69355  4.24690  2.90347  2.73739  3.18146  2.89801  2.37887  2.77519  2.98518  4.58477  3.61503
          0.01808  4.41777  5.14011  0.61958  0.77255  0.48576  0.95510
     52   2.83810  4.55560  3.66651  3.13229  2.47810  3.78538  4.00667  2.86312  3.04186  2.48425  3.54363  3.52817  4.17421  1.66467  3.37624  3.05931  3.07929  2.07948  4.96850  3.61911     56 - -
          2.68618  4.42225  2.77519  2.73123  3.46354  2.40513  3.72494  3.29354  2.67741  2.69355  4.24690  2.90347  2.73739  3.18146  2.89801  2.37887  2.77519  2.98518  4.58477  3.61503
          0.01808  4.41777  5.14011  0.61958  0.77255  0.48576  0.95510
     53   0.44945  4.56736  4.12204  3.98025  4.70085  3.37082  4.92072  3.91903  4.01403  3.77071  4.76454  3.95841  4.16329  4.30540  4.19882  2.92525  3.24193  3.46812  6.06445  4.94461     57 - -
          2.68618  4.42225  2.77519  2.73123  3.46354  2.40513  3.72494  3.29354  2.67741  2.69355  4.24690  2.90347  2.73739  3.18146  2.89801  2.37887  2.77519  2.98518  4.58477  3.61503
          0.01808  4.41777  5.14011  0.61958  0.77255  0.48576  0.95510
     54   2.74095  4.85125  2.95100  2.78427  4.67397  3.32990  4.16854  4.22791  3.07482  3.82032  4.64686  1.16675  4.00325  3.36942  3.49839  1.68053  3.15216  3.70958  5.94051  4.57869     58 - -
          2.68618  4.42225  2.77519  2.73123  3.46354  2.40513  3.72494  3.29354  2.67741  2.69355  4.24690  2.90347  2.73739  3.18146  2.89801  2.37887  2.77519  2.98518  4.58477  3.61503
          0.01808  4.41777  5.14011  0.61958  0.77255  0.48576  0.95510
     55   3.74489  5.47501  4.30071  3.73581  4.97800  4.07986  4.38310  4.59161  2.66974  4.00677  5.01964  4.03897  4.58084  3.60071  0.39432  3.82092  3.98933  4.29752  5.85174  4.81979     59 - -
          2.68618  4.42225  2.77519  2.73123  3.46354  2.40513  3.72494  3.29354  2.67741  2.69355  4.24690  2.90347  2.73739  3.18146  2.89801  2.37887  2.77519  2.98518  4.58477  3.61503
          0.01808  4.41777  5.14011  0.61958  0.77255  0.48576  0.95510
     56   3.12055  2.18342  4.96824  4.41184  3.49027  4.39984  4.83939  1.30258  4.25834  1.66931  3.36513  4.52554  4.71490  4.43339  4.35703  3.74917  3.36816  1.95960  5.29674  4.12676     60 - -
          2.68618  4.42225  2.77519  2.73123  3.46354  2.40513  3.72494  3.29354  2.67741  2.69355  4.24690  2.90347  2.73739  3.18146  2.89801  2.37887  2.77519  2.98518  4.58477  3.61503
          0.01808  4.41777  5.14011  0.61958  0.77255  0.48576  0.95510
     57   3.56491  5.68137  2.88228  0.44476  5.11928  3.73340  4.41557  4.69773  3.38036  4.23637  5.22518  3.40943  4.37460  3.64396  3.82135  3.51025  3.88550  4.33688  6.17751  4.95381     61 - -
          2.68618  4.42225  2.77519  2.73123  3.46354  2.40513  3.72494  3.29354  2.67741  2.69355  4.24690  2.90347  2.73739  3.18146  2.89801  2.37887  2.77519  2.98518  4.58477  3.61503
          0.01808  4.41777  5.14011  0.61958  0.77255  0.48576  0.95510
     58   1.51509  4.37515  3.85668  3.39906  3.95986  3.42022  4.31140  3.05857  3.35234  2.97027  3.90139  3.61816  2.19274  3.64587  3.65756  2.80873  2.96732  1.75346  5.42656  4.21274     62 - -
          2.68618  4.42225  2.77519  2.73123  3.46354  2.40513  3.72494  3.29354  2.67741  2.69355  4.24690  2.90347  2.73739  3.18146  2.89801  2.37887  2.77519  2.98518  4.58477  3.61503
          0.01808  4.41777  5.14011  0.61958  0.77255  0.48576  0.95510
     59   2.85115  4.32125  4.23811  2.58149  3.35599  3.97791  4.28634  2.09088  3.55752  1.64024  2.60930  3.91887  4.32336  3.78949  3.77039  3.26686  3.08339  1.83291  4.98012  3.80045     63 - -
          2.68618  4.42225  2.77519  2.73123  3.46354  2.40513  3.72494  3.29354  2.67741  2.69355  4.24690  2.90347  2.73739  3.18146  2.89801  2.37887  2.77519  2.98518  4.58477  3.61503
          0.01808  4.41777  5.14011  0.61958  0.77255  0.48576  0.95510
     60   3.06771  2.51324  4.82069  4.24947  2.04430  4.22901  4.47740  2.46001  4.08055  1.18029  3.16931  4.32769  4.54776  4.19468  4.14374  3.55926  3.30435  2.43020  4.86842  3.59121     64 - -
          2.68618  4.42225  2.77519  2.73123  3.46354  2.40513  3.72494  3.29354  2.67741  2.69355  4.24690  2.90347  2.73739  3.18146  2.89801  2.37887  2.77519  2.98518  4.58477  3.61503
          0.01808  4.41777  5.14011  0.61958  0.77255  0.48576  0.95510
     61   1.63302  4.28611  4.02195  3.45844  3.30818  3.76761  4.09993  2.69480  3.32767  2.36369  2.26676  3.71799  4.16981  3.60193  3.55985  3.06691  2.98475  2.52178  2.74720  3.60831     65 - -
          2.68618  4.42225  2.77519  2.73123  3.46354  2.40513  3.72494  3.29354  2.67741  2.69355  4.24690  2.90347  2.73739  3.18146  2.89801  2.37887  2.77519  2.98518  4.58477  3.61503
          0.01808  4.41777  5.14011  0.61958  0.77255  0.48576  0.95510
     62   2.15630  4.95400  2.26258  2.51495  4.42833  3.41213  3.78566  3.87932  2.58197  3.43345  4.21354  3.02724  2.91517  2.91698  3.06099  1.93202  2.47943  3.46556  5.62185  4.25566     66 - -
          2.68618  4.42225  2.77519  2.73123  3.46354  2.40513  3.72494  3.29354  2.67741  2.69355  4.24690  2.90347  2.73739  3.18146  2.89801  2.37887  2.77519  2.98518  4.58477  3.61503
          0.01808  4.41777  5.14011  0.61958  0.77255  0.48576  0.95510
     63   2.71176  5.03847  2.57034  2.47195  4.32799  3.50029  3.68508  3.76314  2.15759  2.59468  4.10054  3.00053  3.89373  2.80939  2.11458  2.71004  2.33579  3.39887  5.50219  4.14599     67 - -
          2.68618  4.42225  2.77519  2.73123  3.46354  2.40513  3.72494  3.29354  2.67741  2.69355  4.24690  2.90347  2.73739  3.18146  2.89801  2.37887  2.77519  2.98518  4.58477  3.61503
          0.10646  4.41777  2.41990  0.61958  0.77255  0.48576  0.95510
     64   2.72386  4.59761  3.31693  2.85578  2.15611  1.92590  3.88129  3.21370  2.29388  2.88581  3.78366  3.28647  4.01165  3.17006  3.15459  2.86794  2.98994  2.95475  5.10078  3.75845     68 - -
          2.68618  4.42225  2.77519  2.73123  3.46354  2.40513  3.72494  3.29354  2.67741  2.69355  4.24690  2.90347  2.73739  3.18146  2.89801  2.37887  2.77519  2.98518  4.58477  3.61503
          0.16618  4.33104  1.96648  0.61958  0.77255  0.60874  0.78534
     65   2.66549  2.99390  3.24249  2.69358  4.07004  3.45839  3.75889  3.47211  2.43833  3.09854  3.94480  2.22526  3.90931  2.94006  1.86048  2.74785  2.93226  3.15341  5.32769  4.04639     69 - -
          2.68627  4.42234  2.77529  2.73132  3.46363  2.40418  3.72504  3.29363  2.67750  2.69364  4.24699  2.90356  2.73749  3.18156  2.89810  2.37896  2.77529  2.98528  4.58486  3.61512
          0.32516  1.30854  4.91002  0.67531  0.71131  0.76625  0.62502
     66   2.75872  5.10056  2.10365  2.33608  4.49707  3.33400  3.77050  3.95338  2.64454  3.51366  4.32334  2.05180  3.86787  2.92014  3.15204  2.73756  1.88162  3.55320  5.70353  4.29932     72 - -
          2.68618  4.42225  2.77519  2.73123  3.46354  2.40513  3.72494  3.29354  2.67741  2.69355  4.24690  2.90347  2.73739  3.18146  2.89801  2.37887  2.77519  2.98518  4.58477  3.61503
          0.02281  4.18768  4.91002  0.61958  0.77255  0.76625  0.62502
     67   2.53676  4.65083  2.90464  2.64785  4.49586  2.31718  3.97793  3.96615  2.86741  3.55810  4.36363  1.99236  3.83068  3.15987  3.30795  1.59266  2.93093  3.46677  5.74540  4.41714     73 - -
          2.68618  4.42225  2.77519  2.73123  3.46354  2.40513  3.72494  3.29354  2.67741  2.69355  4.24690  2.90347  2.73739  3.18146  2.89801  2.37887  2.77519  2.98518  4.58477  3.61503
          0.02281  4.18768  4.91002  0.61958  0.77255  0.57340  0.82921
     68   2.66831  4.82086  2.57032  2.51643  4.04408  3.48055  3.70242  3.46569  2.18599  3.08083  3.90786  3.02843  3.88453  2.86688  2.94304  2.71292  2.08721  3.15447  2.94118  3.99867     74 - -
          2.68618  4.42225  2.77519  2.73123  3.46354  2.40513  3.72494  3.29354  2.67741  2.69355  4.24690  2.90347  2.73739  3.18146  2.89801  2.37887  2.77519  2.98518  4.58477  3.61503
          0.02063  4.28713  5.00948  0.61958  0.77255  0.66216  0.72512
     69   2.95320  4.37582  4.42729  3.87068  3.03850  4.07406  4.24000  2.42901  3.71927  1.47381  3.24425  4.04724  4.40785  3.92397  3.87601  3.38502  3.18688  1.78806  4.72905  2.10975     75 - -
          2.68618  4.42225  2.77519  2.73123  3.46354  2.40513  3.72494  3.29354  2.67741  2.69355  4.24690  2.90347  2.73739  3.18146  2.89801  2.37887  2.77519  2.98518  4.58477  3.61503
          0.02063  4.28713  5.00948  0.61958  0.77255  0.66216  0.72512
     70   0.55049  4.45724  3.94230  3.77771  4.52351  3.26654  4.74171  3.71632  3.80652  3.57647  4.57706  3.80371  4.04657  4.11085  4.01236  2.81173  3.11896  3.29397  5.90542  4.76185     76 - -
          2.68618  4.42225  2.77519  2.73123  3.46354  2.40513  3.72494  3.29354  2.67741  2.69355  4.24690  2.90347  2.73739  3.18146  2.89801  2.37887  2.77519  2.98518  4.58477  3.61503
          0.02063  4.28713  5.00948  0.61958  0.77255  0.66216  0.72512
     71   2.76038  5.16454  2.71775  1.73003  4.47891  2.70649  2.79955  3.94557  2.50590  3.47127  4.25779  2.90885  2.55015  2.84001  2.99125  2.72896  3.00657  3.55139  5.64106  4.24419     77 - -
          2.68618  4.42225  2.77519  2.73123  3.46354  2.40513  3.72494  3.29354  2.67741  2.69355  4.24690  2.90347  2.73739  3.18146  2.89801  2.37887  2.77519  2.98518  4.58477  3.61503
          0.02063  4.28713  5.00948  0.61958  0.77255  0.38942  1.13150
     72   3.42795  4.67850  5.33016  4.79470  3.54036  4.85574  5.31870  1.60125  4.68060  1.15210  3.31533  4.96847  5.05409  4.79691  4.77285  4.23562  3.66649  1.36513  5.60212  4.49952     78 - -
          2.68618  4.42225  2.77519  2.73123  3.46354  2.40513  3.72494  3.29354  2.67741  2.69355  4.24690  2.90347  2.73739  3.18146  2.89801  2.37887  2.77519  2.98518  4.58477  3.61503
          0.01808  4.41777  5.14011  0.61958  0.77255  0.48576  0.95510
     73   2.89957  4.48342  3.98012  3.40914  3.53013  3.92785  4.19581  2.56346  2.27055  1.44663  3.45055  3.75049  4.29336  3.56267  3.40795  3.22255  3.13438  1.81618  5.12276  3.91944     79 - -
          2.68618  4.42225  2.77519  2.73123  3.46354  2.40513  3.72494  3.29354  2.67741  2.69355  4.24690  2.90347  2.73739  3.18146  2.89801  2.37887  2.77519  2.98518  4.58477  3.61503
          0.01808  4.41777  5.14011  0.61958  0.77255  0.48576  0.95510
     74   2.78563  4.71077  3.63476  3.48769  4.91539  1.08720  4.68704  4.44481  3.70209  4.07359  4.92288  3.72012  1.28617  3.97782  4.00859  2.94718  3.28342  3.83893  6.10853  4.99529     80 - -
          2.68618  4.42225  2.77519  2.73123  3.46354  2.40513  3.72494  3.29354  2.67741  2.69355  4.24690  2.90347  2.73739  3.18146  2.89801  2.37887  2.77519  2.98518  4.58477  3.61503
          0.01808  4.41777  5.14011  0.61958  0.77255  0.48576  0.95510
     75   2.73192  4.63877  3.30827  2.25864  2.35760  3.61999  3.83495  3.14506  2.73488  2.19562  3.68982  3.24441  4.00877  2.25254  3.13291  2.86182  2.96302  2.91381  5.12434  3.81744     81 - -
          2.68618  4.42225  2.77519  2.73123  3.46354  2.40513  3.72494  3.29354  2.67741  2.69355  4.24690  2.90347  2.73739  3.18146  2.89801  2.37887  2.77519  2.98518  4.58477  3.61503
          0.01808  4.41777  5.14011  0.61958  0.77255  0.48576  0.95510
     76   2.93342  4.55286  4.08623  3.67540  3.74885  3.84681  4.51268  1.39612  3.56732  2.54983  3.70579  3.93795  1.54399  3.90813  3.81930  3.26244  3.26099  2.43029  5.39474  4.16368     82 - -
          2.68618  4.42225  2.77519  2.73123  3.46354  2.40513  3.72494  3.29354  2.67741  2.69355  4.24690  2.90347  2.73739  3.18146  2.89801  2.37887  2.77519  2.98518  4.58477  3.61503
          0.01808  4.41777  5.14011  0.61958  0.77255  0.48576  0.95510
     77   2.10438  4.30796  4.19258  3.63915  3.49816  3.86467  4.31250  2.39900  3.53854  1.73788  3.44561  3.87840  4.28192  3.79358  3.76871  3.18140  2.30475  1.70024  5.07579  3.87876     83 - -
          2.68618  4.42225  2.77519  2.73123  3.46354  2.40513  3.72494  3.29354  2.67741  2.69355  4.24690  2.90347  2.73739  3.18146  2.89801  2.37887  2.77519  2.98518  4.58477  3.61503
          0.01808  4.41777  5.14011  0.61958  0.77255  0.48576  0.95510
     78   2.91076  4.46419  4.53076  4.12459  3.94114  3.91622  4.88144  2.22148  4.00687  2.65827  3.81262  4.22750  4.49313  4.31059  4.21298  3.34604  2.22018  0.84731  5.67385  4.45968     84 - -
          2.68618  4.42225  2.77519  2.73123  3.46354  2.40513  3.72494  3.29354  2.67741  2.69355  4.24690  2.90347  2.73739  3.18146  2.89801  2.37887  2.77519  2.98518  4.58477  3.61503
          0.01808  4.41777  5.14011  0.61958  0.77255  0.48576  0.95510
     79   2.69679  4.59743  3.33282  2.77267  3.77450  3.59709  3.82151  3.13708  2.32905  2.24515  3.69410  3.23417  3.98453  2.59822  3.07561  2.30943  2.92831  2.09693  5.15261  3.88708     85 - -
          2.68618  4.42225  2.77519  2.73123  3.46354  2.40513  3.72494  3.29354  2.67741  2.69355  4.24690  2.90347  2.73739  3.18146  2.89801  2.37887  2.77519  2.98518  4.58477  3.61503
          0.01808  4.41777  5.14011  0.61958  0.77255  0.48576  0.95510
     80   2.00487  4.42181  4.55085  4.01789  3.57600  4.13234  4.64690  2.18220  3.90026  1.61413  3.46509  4.21434  4.53063  4.14342  4.09375  3.47839  3.25354  1.35176  5.29746  4.11117     86 - -
          2.68618  4.42225  2.77519  2.73123  3.46354  2.40513  3.72494  3.29354  2.67741  2.69355  4.24690  2.90347  2.73739  3.18146  2.89801  2.37887  2.77519  2.98518  4.58477  3.61503
          0.01808  4.41777  5.14011  0.61958  0.77255  0.48576  0.95510
     81   2.02141  4.54036  3.39149  2.93572  4.06694  2.16637  4.03779  3.41310  2.95743  3.12396  3.97971  2.27923  3.95829  3.27319  3.35366  2.74051  2.93935  1.95446  5.43404  4.17058     87 - -
          2.68618  4.42225  2.77519  2.73123  3.46354  2.40513  3.72494  3.29354  2.67741  2.69355  4.24690  2.90347  2.73739  3.18146  2.89801  2.37887  2.77519  2.98518  4.58477  3.61503
          0.01808  4.41777  5.14011  0.61958  0.77255  0.48576  0.95510
     82   3.21338  5.89708  1.19115  1.86267  5.17308  3.43157  3.99705  4.72777  3.05334  4.18224  5.03208  1.72292  4.07032  3.16135  3.69045  3.06974  3.50591  4.26552  6.32812  4.77181     88 - -
          2.68618  4.42225  2.77519  2.73123  3.46354  2.40513  3.72494  3.29354  2.67741  2.69355  4.24690  2.90347  2.73739  3.18146  2.89801  2.37887  2.77519  2.98518  4.58477  3.61503
          0.01808  4.41777  5.14011  0.61958  0.77255  0.48576  0.95510
     83   2.96353  5.38394  2.94547  1.78439  4.76396  3.58562  3.75516  4.20266  1.45290  3.65274  4.44710  3.05537  4.01862  2.20806  2.67924  2.91335  3.18111  3.80098  5.74410  4.40822     89 - -
          2.68618  4.42225  2.77519  2.73123  3.46354  2.40513  3.72494  3.29354  2.67741  2.69355  4.24690  2.90347  2.73739  3.18146  2.89801  2.37887  2.77519  2.98518  4.58477  3.61503
          0.01808  4.41777  5.14011  0.61958  0.77255  0.48576  0.95510
     84   2.84707  5.36259  2.06886  1.54790  4.68349  3.45001  3.76106  4.17134  2.21074  3.65790  4.42816  2.91353  3.92806  2.88107  3.08719  2.78741  2.35781  3.74286  5.80190  4.36917     90 - -
          2.68618  4.42225  2.77519  2.73123  3.46354  2.40513  3.72494  3.29354  2.67741  2.69355  4.24690  2.90347  2.73739  3.18146  2.89801  2.37887  2.77519  2.98518  4.58477  3.61503
          0.37467  4.41777  1.20256  0.61958  0.77255  0.48576  0.95510
     85   2.92755  4.67909  3.64119  3.56771  4.69803  0.48158  4.67190  4.34943  3.77544  3.97757  4.95795  3.80610  4.07625  4.08438  3.98599  3.10578  3.42407  3.83982  5.73713  4.80801     91 - -
          2.68618  4.42225  2.77519  2.73123  3.46354  2.40513  3.72494  3.29354  2.67741  2.69355  4.24690  2.90347  2.73739  3.18146  2.89801  2.37887  2.77519  2.98518  4.58477  3.61503
          0.02573  4.06882  4.79117  0.61958  0.77255  0.86695  0.54513
     86   2.89602  5.25296  2.64980  1.53954  4.60288  3.41772  3.69322  4.03148  1.70569  3.53386  4.36834  2.90994  3.91020  2.83456  2.69041  2.84654  3.13191  3.65872  5.65591  4.31522     92 - -
          2.68618  4.42225  2.77519  2.73123  3.46354  2.40513  3.72494  3.29354  2.67741  2.69355  4.24690  2.90347  2.73739  3.18146  2.89801  2.37887  2.77519  2.98518  4.58477  3.61503
          0.02573  4.06882  4.79117  0.61958  0.77255  0.86695  0.54513
     87   2.57371  4.31808  3.69404  3.29090  3.73328  3.41838  4.21898  2.64909  3.22012  2.63756  3.69473  3.55089  2.14186  3.56014  3.50869  2.83069  2.94345  1.46494  5.28132  4.04310     93 - -
          2.68618  4.42225  2.77519  2.73123  3.46354  2.40513  3.72494  3.29354  2.67741  2.69355  4.24690  2.90347  2.73739  3.18146  2.89801  2.37887  2.77519  2.98518  4.58477  3.61503
          0.02573  4.06882  4.79117  0.61958  0.77255  0.86695  0.54513
     88   3.28765  4.66937  4.70042  4.15479  3.08822  4.45308  4.74551  2.24949  3.95457  1.12823  1.64933  4.43516  4.68134  4.15472  4.10762  3.80903  3.51749  2.37189  5.13705  4.02291     94 - -
          2.68618  4.42225  2.77519  2.73123  3.46354  2.40513  3.72494  3.29354  2.67741  2.69355  4.24690  2.90347  2.73739  3.18146  2.89801  2.37887  2.77519  2.98518  4.58477  3.61503
          0.02573  4.06882  4.79117  0.61958  0.77255  0.30492  1.33629
     89   2.91327  4.42055  4.31516  3.77959  3.58459  4.00166  4.49572  2.29578  3.66347  1.87949  3.48997  4.02746  4.42009  3.94121  3.89999  3.33634  1.58930  1.61387  5.25515  4.05693     95 - -
          2.68618  4.42225  2.77519  2.73123  3.46354  2.40513  3.72494  3.29354  2.67741  2.69355  4.24690  2.90347  2.73739  3.18146  2.89801  2.37887  2.77519  2.98518  4.58477  3.61503
          0.01808  4.41777  5.14011  0.61958  0.77255  0.48576  0.95510
     90   2.61523  4.71416  3.16484  2.79955  4.48478  3.32684  4.04272  3.92435  2.89281  3.53415  4.34000  1.85235  3.93307  3.21917  3.32065  1.72909  1.85635  3.46346  5.74268  4.43045     96 - -
          2.68618  4.42225  2.77519  2.73123  3.46354  2.40513  3.72494  3.29354  2.67741  2.69355  4.24690  2.90347  2.73739  3.18146  2.89801  2.37887  2.77519  2.98518  4.58477  3.61503
          0.01808  4.41777  5.14011  0.61958  0.77255  0.48576  0.95510
     91   2.80666  4.34109  4.08424  3.52461  3.48750  3.88343  4.25496  2.07321  3.43310  2.08372  3.43765  3.81407  4.27404  3.70325  3.69246  1.69427  3.05847  1.85460  5.06335  3.85488     97 - -
          2.68618  4.42225  2.77519  2.73123  3.46354  2.40513  3.72494  3.29354  2.67741  2.69355  4.24690  2.90347  2.73739  3.18146  2.89801  2.37887  2.77519  2.98518  4.58477  3.61503
          0.01808  4.41777  5.14011  0.61958  0.77255  0.48576  0.95510
     92   1.93000  4.39064  3.67518  3.13526  3.58531  3.66833  4.03363  2.76398  3.07722  1.96826  3.54534  2.56217  4.09164  3.38341  3.40775  2.95243  2.95823  2.02458  5.06479  3.83514     98 - -
          2.68618  4.42225  2.77519  2.73123  3.46354  2.40513  3.72494  3.29354  2.67741  2.69355  4.24690  2.90347  2.73739  3.18146  2.89801  2.37887  2.77519  2.98518  4.58477  3.61503
          0.01808  4.41777  5.14011  0.61958  0.77255  0.48576  0.95510
     93   3.01363  5.12155  2.96696  1.10864  4.20826  3.63706  3.98778  3.51544  2.79759  2.13399  4.15133  3.21008  4.12827  3.17813  3.20476  3.04880  3.27042  3.29871  5.60083  4.25580     99 - -
          2.68618  4.42225  2.77519  2.73123  3.46354  2.40513  3.72494  3.29354  2.67741  2.69355  4.24690  2.90347  2.73739  3.18146  2.89801  2.37887  2.77519  2.98518  4.58477  3.61503
          0.01808  4.41777  5.14011  0.61958  0.77255  0.48576  0.95510
     94   2.02752  4.63798  3.29508  2.17135  3.81417  3.62244  3.94986  3.05975  2.85365  1.64605  3.73348  3.30871  4.05873  3.20074  3.23642  2.92346  3.02468  2.84058  5.25408  3.99113    100 - -
          2.68618  4.42225  2.77519  2.73123  3.46354  2.40513  3.72494  3.29354  2.67741  2.69355  4.24690  2.90347  2.73739  3.18146  2.89801  2.37887  2.77519  2.98518  4.58477  3.61503
          0.01808  4.41777  5.14011  0.61958  0.77255  0.48576  0.95510
     95   1.76303  4.47834  3.57306  3.17557  4.58043  1.91696  4.30116  4.02649  3.21888  3.65801  4.45015  3.43093  2.34446  3.51357  3.60080  1.61794  2.92787  3.46313  5.87091  4.62408    101 - -
          2.68618  4.42225  2.77519  2.73123  3.46354  2.40513  3.72494  3.29354  2.67741  2.69355  4.24690  2.90347  2.73739  3.18146  2.89801  2.37887  2.77519  2.98518  4.58477  3.61503
          0.01808  4.41777  5.14011  0.61958  0.77255  0.48576  0.95510
     96   3.79639  5.44974  3.85698  3.70211  3.83991  4.04869  0.38535  4.59402  3.54024  3.99864  5.11141  4.07595  4.64418  4.08541  3.75523  3.87312  4.13243  4.31811  5.28398  3.78222    102 - -
          2.68618  4.42225  2.77519  2.73123  3.46354  2.40513  3.72494  3.29354  2.67741  2.69355  4.24690  2.90347  2.73739  3.18146  2.89801  2.37887  2.77519  2.98518  4.58477  3.61503
          0.01808  4.41777  5.14011  0.61958  0.77255  0.48576  0.95510
     97   3.74489  5.47501  4.30071  3.73581  4.97800  4.07986  4.38310  4.59161  2.66974  4.00677  5.01964  4.03897  4.58084  3.60071  0.39432  3.82092  3.98933  4.29752  5.85174  4.81979    103 - -
          2.68618  4.42225  2.77519  2.73123  3.46354  2.40513  3.72494  3.29354  2.67741  2.69355  4.24690  2.90347  2.73739  3.18146  2.89801  2.37887  2.77519  2.98518  4.58477  3.61503
          0.01808  4.41777  5.14011  0.61958  0.77255  0.48576  0.95510
     98   2.06283  4.45872  3.61936  3.06047  3.56546  3.72053  3.98791  2.24640  2.97695  2.02496  3.50357  3.46493  4.10267  2.20181  3.31827  2.97880  2.98152  2.60881  5.06170  3.83248    104 - -
          2.68618  4.42225  2.77519  2.73123  3.46354  2.40513  3.72494  3.29354  2.67741  2.69355  4.24690  2.90347  2.73739  3.18146  2.89801  2.37887  2.77519  2.98518  4.58477  3.61503
          0.01808  4.41777  5.14011  0.61958  0.77255  0.48576  0.95510
     99   1.91580  4.74405  3.12660  2.66559  4.05433  2.32494  3.84737  3.49153  2.70768  3.12966  3.96859  2.32740  3.94241  3.04055  3.14548  2.76006  2.95608  3.17099  5.38172  2.73768    105 - -
          2.68618  4.42225  2.77519  2.73123  3.46354  2.40513  3.72494  3.29354  2.67741  2.69355  4.24690  2.90347  2.73739  3.18146  2.89801  2.37887  2.77519  2.98518  4.58477  3.61503
          0.01808  4.41777  5.14011  0.61958  0.77255  0.48576  0.95510
    100   3.06691  5.44540  0.92297  2.42842  4.98672  3.40599  4.08420  4.53501  3.13530  4.07103  4.92726  2.98881  4.06733  3.26700  3.71934  1.98478  3.41520  4.05917  6.20778  4.72751    106 - -
          2.68618  4.42225  2.77519  2.73123  3.46354  2.40513  3.72494  3.29354  2.67741  2.69355  4.24690  2.90347  2.73739  3.18146  2.89801  2.37887  2.77519  2.98518  4.58477  3.61503
          0.01808  4.41777  5.14011  0.61958  0.77255  0.48576  0.95510
    101   0.81023  4.44222  3.79890  3.53576  4.59144  3.23115  4.57754  3.94360  3.58027  3.67637  4.54004  3.64731  2.10909  3.87035  3.86540  2.70679  3.01769  3.42106  5.94357  4.75638    107 - -
          2.68618  4.42225  2.77519  2.73123  3.46354  2.40513  3.72494  3.29354  2.67741  2.69355  4.24690  2.90347  2.73739  3.18146  2.89801  2.37887  2.77519  2.98518  4.58477  3.61503
          0.01808  4.41777  5.14011  0.61958  0.77255  0.48576  0.95510
    102   2.79554  4.28817  4.16292  3.60674  3.30244  3.88057  4.18600  1.59222  3.47847  2.36572  3.37533  3.84154  4.26134  3.73559  3.68678  3.18280  2.03155  2.32363  4.87303  2.46763    108 - -
          2.68618  4.42225  2.77519  2.73123  3.46354  2.40513  3.72494  3.29354  2.67741  2.69355  4.24690  2.90347  2.73739  3.18146  2.89801  2.37887  2.77519  2.98518  4.58477  3.61503
          0.01808  4.41777  5.14011  0.61958  0.77255  0.48576  0.95510
    103   2.98902  4.35198  4.76751  4.17969  3.22621  4.19001  4.49466  1.61564  4.01009  1.64569  3.18506  4.27953  4.50328  4.15235  4.08402  3.50881  3.21956  1.92791  2.30594  3.75958    109 - -
          2.68618  4.42225  2.77519  2.73123  3.46354  2.40513  3.72494  3.29354  2.67741  2.69355  4.24690  2.90347  2.73739  3.18146  2.89801  2.37887  2.77519  2.98518  4.58477  3.61503
          0.01808  4.41777  5.14011  0.61958  0.77255  0.48576  0.95510
    104   2.98874  4.99918  3.65594  3.07655  4.56800  3.67159  3.95749  3.91455  2.36196  3.48451  4.37469  3.44326  4.16094  3.12392  1.02451  3.06784  2.13558  3.57514  5.63979  4.43919    110 - -
          2.68618  4.42225  2.77519  2.73123  3.46354  2.40513  3.72494  3.29354  2.67741  2.69355  4.24690  2.90347  2.73739  3.18146  2.89801  2.37887  2.77519  2.98518  4.58477  3.61503
          0.24914  4.41777  1.56796  0.61958  0.77255  0.48576  0.95510
    105   2.53659  2.30912  2.27824  2.78808  3.96153  3.33589  3.91808  3.26479  2.83309  3.00867  3.87687  3.19978  3.87709  3.14774  3.23945  2.67434  2.04921  2.94907  5.33285  4.05808    111 - -
          2.68618  4.42225  2.77519  2.73123  3.46354  2.40513  3.72494  3.29354  2.67741  2.69355  4.24690  2.90347  2.73739  3.18146  2.89801  2.37887  2.77519  2.98518  4.58477  3.61503
          0.02273  4.19135  4.91370  0.61958  0.77255  0.76277  0.62806
    106   2.35264  4.29860  3.53569  3.22573  4.37005  3.07869  4.29348  3.74380  3.24286  3.46588  4.31006  3.40252  3.81435  3.55882  3.55692  1.17608  1.78370  3.23427  5.71972  4.49209    112 - -
          2.68618  4.42225  2.77519  2.73123  3.46354  2.40513  3.72494  3.29354  2.67741  2.69355  4.24690  2.90347  2.73739  3.18146  2.89801  2.37887  2.77519  2.98518  4.58477  3.61503
          0.02273  4.19135  4.91370  0.61958  0.77255  0.34486  1.23210
    107   2.70835  4.53357  3.38244  2.00529  2.67570  3.62644  3.87192  3.02682  2.83409  1.99038  3.61751  3.30059  4.01971  3.15632  3.22048  2.44181  2.94374  2.79819  5.06561  3.78255    113 - -
          2.68618  4.42225  2.77519  2.73123  3.46354  2.40513  3.72494  3.29354  2.67741  2.69355  4.24690  2.90347  2.73739  3.18146  2.89801  2.37887  2.77519  2.98518  4.58477  3.61503
          0.01808  4.41777  5.14011  0.61958  0.77255  0.48576  0.95510
    108   2.90295  4.37480  4.33061  3.78927  3.40131  2.50174  4.39714  1.69884  3.65736  1.40876  3.33887  4.01529  4.38586  3.90664  3.85166  3.32842  3.15584  2.27101  5.06517  3.87485    114 - -
          2.68618  4.42225  2.77519  2.73123  3.46354  2.40513  3.72494  3.29354  2.67741  2.69355  4.24690  2.90347  2.73739  3.18146  2.89801  2.37887  2.77519  2.98518  4.58477  3.61503
          0.01808  4.41777  5.14011  0.61958  0.77255  0.48576  0.95510
    109   2.73915  4.88152  3.15585  2.60466  2.73836  2.65268  3.74336  3.53776  2.48203  3.13983  3.97125  3.10509  3.94888  2.17734  2.07883  2.78455  2.96943  3.22745  5.35980  4.03479    115 - -
          2.68618  4.42225  2.77519  2.73123  3.46354  2.40513  3.72494  3.29354  2.67741  2.69355  4.24690  2.90347  2.73739  3.18146  2.89801  2.37887  2.77519  2.98518  4.58477  3.61503
          0.01808  4.41777  5.14011  0.61958  0.77255  0.48576  0.95510
    110   2.79628  5.31283  1.96800  1.96632  4.64198  2.48337  3.72189  4.13032  2.50541  3.60994  4.36830  2.91452  3.90310  2.41483  2.49916  2.74294  3.03670  3.69702  5.74635  4.32122    116 - -
          2.68618  4.42225  2.77519  2.73123  3.46354  2.40513  3.72494  3.29354  2.67741  2.69355  4.24690  2.90347  2.73739  3.18146  2.89801  2.37887  2.77519  2.98518  4.58477  3.61503
          0.01808  4.41777  5.14011  0.61958  0.77255  0.48576  0.95510
    111   3.02026  5.56642  1.91509  1.14622  4.88273  3.44004  3.89208  4.37916  2.81967  3.87627  4.68558  2.90463  4.00526  3.03676  3.37997  2.93110  2.53151  3.94831  6.03389  4.55847    117 - -
          2.68618  4.42225  2.77519  2.73123  3.46354  2.40513  3.72494  3.29354  2.67741  2.69355  4.24690  2.90347  2.73739  3.18146  2.89801  2.37887  2.77519  2.98518  4.58477  3.61503
          0.01808  4.41777  5.14011  0.61958  0.77255  0.48576  0.95510
    112   2.91130  4.38382  4.34550  3.79561  3.37546  4.01396  4.39391  1.87853  3.65628  1.25410  3.31377  4.02118  4.38921  3.90382  3.84874  2.39515  3.16264  2.30286  5.05166  3.86068    118 - -
          2.68618  4.42225  2.77519  2.73123  3.46354  2.40513  3.72494  3.29354  2.67741  2.69355  4.24690  2.90347  2.73739  3.18146  2.89801  2.37887  2.77519  2.98518  4.58477  3.61503
          0.01808  4.41777  5.14011  0.61958  0.77255  0.48576  0.95510
    113   2.76656  4.92621  3.20047  2.61684  4.17152  3.57905  2.90808  3.58430  1.97697  3.17501  4.00040  3.11415  3.96051  2.88276  2.40277  2.80414  2.12038  3.27064  3.06619  4.08686    119 - -
          2.68618  4.42225  2.77519  2.73123  3.46354  2.40513  3.72494  3.29354  2.67741  2.69355  4.24690  2.90347  2.73739  3.18146  2.89801  2.37887  2.77519  2.98518  4.58477  3.61503
          0.01808  4.41777  5.14011  0.61958  0.77255  0.48576  0.95510
    114   2.38629  5.23274  1.80923  2.39678  4.56391  3.46787  3.71338  4.03494  2.46543  3.53299  4.29994  2.94542  3.90435  2.21338  2.33767  2.73777  3.01388  3.62088  5.67977  4.27951    120 - -
          2.68618  4.42225  2.77519  2.73123  3.46354  2.40513  3.72494  3.29354  2.67741  2.69355  4.24690  2.90347  2.73739  3.18146  2.89801  2.37887  2.77519  2.98518  4.58477  3.61503
          0.01808  4.41777  5.14011  0.61958  0.77255  0.48576  0.95510
    115   1.64589  5.05160  2.99976  2.57218  4.48249  3.49272  3.80619  3.90898  1.78918  3.46305  4.26825  2.32693  3.96286  2.94527  2.90358  2.80434  3.05762  3.52489  5.63761  4.30082    121 - -
          2.68618  4.42225  2.77519  2.73123  3.46354  2.40513  3.72494  3.29354  2.67741  2.69355  4.24690  2.90347  2.73739  3.18146  2.89801  2.37887  2.77519  2.98518  4.58477  3.61503
          0.01808  4.41777  5.14011  0.61958  0.77255  0.48576  0.95510
    116   2.66519  4.26864  3.86113  3.31445  2.30554  2.26955  4.04882  2.13990  3.24109  2.50681  3.42994  3.60507  4.09623  3.50629  3.51063  2.31782  2.92626  2.54232  4.89278  3.65631    122 - -
          2.68618  4.42225  2.77519  2.73123  3.46354  2.40513  3.72494  3.29354  2.67741  2.69355  4.24690  2.90347  2.73739  3.18146  2.89801  2.37887  2.77519  2.98518  4.58477  3.61503
          0.01808  4.41777  5.14011  0.61958  0.77255  0.48576  0.95510
    117   2.15726  4.87676  2.36090  2.54890  4.13871  3.50159  3.79149  2.27407  2.63496  3.16149  3.99752  2.22344  3.93900  2.95992  3.09910  2.77370  2.97608  3.18641  5.43520  4.10314    123 - -
          2.68618  4.42225  2.77519  2.73123  3.46354  2.40513  3.72494  3.29354  2.67741  2.69355  4.24690  2.90347  2.73739  3.18146  2.89801  2.37887  2.77519  2.98518  4.58477  3.61503
          0.01808  4.41777  5.14011  0.61958  0.77255  0.48576  0.95510
    118   2.72769  4.71384  1.93680  2.67615  2.64403  3.57090  3.81397  2.50511  2.72022  2.92906  3.80534  2.64444  3.98037  3.04100  3.15495  2.82603  2.96493  2.98077  5.20115  3.86566    124 - -
          2.68618  4.42225  2.77519  2.73123  3.46354  2.40513  3.72494  3.29354  2.67741  2.69355  4.24690  2.90347  2.73739  3.18146  2.89801  2.37887  2.77519  2.98518  4.58477  3.61503
          0.21074  4.41777  1.72621  0.61958  0.77255  0.48576  0.95510
    119   2.73153  4.77093  2.08846  2.58043  2.11091  2.38647  3.81823  3.43485  2.77686  3.08052  3.95860  3.07856  3.93840  3.05987  3.23030  2.80209  3.00331  3.14214  5.23704  3.83991    125 - -
          2.68618  4.42225  2.77519  2.73123  3.46354  2.40513  3.72494  3.29354  2.67741  2.69355  4.24690  2.90347  2.73739  3.18146  2.89801  2.37887  2.77519  2.98518  4.58477  3.61503
          0.02188  4.22890  4.95125  0.61958  0.77255  0.72565  0.66167
    120   2.07755  5.07380  2.73744  1.71154  4.36395  3.41423  2.55011  3.82253  2.50801  3.38033  4.19051  2.92929  3.88348  2.86258  2.96668  2.74308  3.00544  3.45721  5.56600  4.18915    126 - -
          2.68618  4.42225  2.77519  2.73123  3.46354  2.40513  3.72494  3.29354  2.67741  2.69355  4.24690  2.90347  2.73739  3.18146  2.89801  2.37887  2.77519  2.98518  4.58477  3.61503
          0.02188  4.22890  4.95125  0.61958  0.77255  0.72565  0.66167
    121   2.63394  4.79785  2.90021  2.57382  4.41479  1.91776  3.86618  3.86799  2.67653  3.44796  4.25993  3.04845  3.87027  2.16378  3.10447  1.93407  2.96756  3.44071  5.64094  4.30555    127 - -
          2.68618  4.42225  2.77519  2.73123  3.46354  2.40513  3.72494  3.29354  2.67741  2.69355  4.24690  2.90347  2.73739  3.18146  2.89801  2.37887  2.77519  2.98518  4.58477  3.61503
          0.02188  4.22890  4.95125  0.61958  0.77255  0.72565  0.66167
    122   2.86583  4.42813  3.99769  3.40475  3.40256  3.90709  4.14772  1.71564  3.09545  1.76251  3.32456  3.73429  4.25635  3.52424  2.27845  3.20132  3.09527  2.37029  5.03099  3.82938    128 - -
          2.68618  4.42225  2.77519  2.73123  3.46354  2.40513  3.72494  3.29354  2.67741  2.69355  4.24690  2.90347  2.73739  3.18146  2.89801  2.37887  2.77519  2.98518  4.58477  3.61503
          0.02188  4.22890  4.95125  0.61958  0.77255  0.72565  0.66167
    123   2.72288  4.76729  3.13842  2.64658  3.94897  3.51843  3.76902  3.35497  2.52303  2.25029  3.85515  3.12767  2.53371  1.97787  2.89913  2.79883  2.96732  3.09348  5.28927  3.98587    129 - -
          2.68618  4.42225  2.77519  2.73123  3.46354  2.40513  3.72494  3.29354  2.67741  2.69355  4.24690  2.90347  2.73739  3.18146  2.89801  2.37887  2.77519  2.98518  4.58477  3.61503
          0.02188  4.22890  4.95125  0.61958  0.77255  0.72565  0.66167
    124   2.64067  4.64848  3.10057  2.67930  3.94680  3.41713  3.83571  3.37103  2.68995  2.17628  3.90912  1.98026  3.91121  3.05174  3.09129  2.10596  2.93071  3.06658  5.30327  3.98493    130 - -
          2.68618  4.42225  2.77519  2.73123  3.46354  2.40513  3.72494  3.29354  2.67741  2.69355  4.24690  2.90347  2.73739  3.18146  2.89801  2.37887  2.77519  2.98518  4.58477  3.61503
          0.02188  4.22890  4.95125  0.61958  0.77255  0.36055  1.19499
    125   1.78656  4.53815  3.40916  2.92448  4.04166  3.40732  4.01416  3.39363  2.92555  3.09857  3.95290  2.29728  3.95336  3.24668  3.32323  2.11357  2.92800  2.07634  5.40740  4.14293    131 - -
          2.68618  4.42225  2.77519  2.73123  3.46354  2.40513  3.72494  3.29354  2.67741  2.69355  4.24690  2.90347  2.73739  3.18146  2.89801  2.37887  2.77519  2.98518  4.58477  3.61503
          0.01808  4.41777  5.14011  0.61958  0.77255  0.48576  0.95510
    126   2.93293  4.54430  4.18057  3.71549  3.57545  3.87871  4.48550  2.62550  3.55043  1.29393  3.49611  3.96235  4.37135  3.88448  3.78432  3.26280  1.53218  2.52656  5.29614  4.09231    132 - -
          2.68618  4.42225  2.77519  2.73123  3.46354  2.40513  3.72494  3.29354  2.67741  2.69355  4.24690  2.90347  2.73739  3.18146  2.89801  2.37887  2.77519  2.98518  4.58477  3.61503
          0.01808  4.41777  5.14011  0.61958  0.77255  0.48576  0.95510
    127   2.19462  5.07651  3.05782  2.50216  4.40534  3.51575  3.69543  3.84107  2.09717  3.37262  4.15748  2.57153  3.91364  2.81638  2.04754  2.73708  2.38425  3.46549  5.54044  4.19283    133 - -
          2.68618  4.42225  2.77519  2.73123  3.46354  2.40513  3.72494  3.29354  2.67741  2.69355  4.24690  2.90347  2.73739  3.18146  2.89801  2.37887  2.77519  2.98518  4.58477  3.61503
          0.01808  4.41777  5.14011  0.61958  0.77255  0.48576  0.95510
    128   2.71129  4.88516  3.06292  2.68301  4.53304  2.14483  3.93237  3.97706  2.05946  3.54448  4.34725  3.14986  3.95406  3.08707  3.09756  1.46901  3.04031  3.54000  5.72475  4.39976    134 - -
          2.68618  4.42225  2.77519  2.73123  3.46354  2.40513  3.72494  3.29354  2.67741  2.69355  4.24690  2.90347  2.73739  3.18146  2.89801  2.37887  2.77519  2.98518  4.58477  3.61503
          0.01808  4.41777  5.14011  0.61958  0.77255  0.48576  0.95510
    129   2.77472  5.17425  2.38695  2.40762  4.46138  3.47064  3.72863  3.92582  2.51372  2.50141  4.24181  2.07243  3.91074  2.03743  2.99873  2.74799  3.01359  3.54016  5.63141  4.23792    135 - -
          2.68618  4.42225  2.77519  2.73123  3.46354  2.40513  3.72494  3.29354  2.67741  2.69355  4.24690  2.90347  2.73739  3.18146  2.89801  2.37887  2.77519  2.98518  4.58477  3.61503
          0.01808  4.41777  5.14011  0.61958  0.77255  0.48576  0.95510
    130   1.41687  4.38848  3.81864  3.36811  4.03218  3.38080  4.30957  3.17768  3.32693  3.05031  3.96932  3.58908  2.02970  3.62492  3.64176  2.77391  2.95947  2.00001  5.48084  4.26409    136 - -
          2.68618  4.42225  2.77519  2.73123  3.46354  2.40513  3.72494  3.29354  2.67741  2.69355  4.24690  2.90347  2.73739  3.18146  2.89801  2.37887  2.77519  2.98518  4.58477  3.61503
          0.01808  4.41777  5.14011  0.61958  0.77255  0.48576  0.95510
    131   2.81687  5.30721  1.93902  2.07292  4.62835  3.45533  3.74213  4.10810  2.01705  3.60237  4.37164  2.92359  3.91737  2.86034  3.03738  2.76610  2.05554  3.68732  5.75029  4.33014    137 - -
          2.68618  4.42225  2.77519  2.73123  3.46354  2.40513  3.72494  3.29354  2.67741  2.69355  4.24690  2.90347  2.73739  3.18146  2.89801  2.37887  2.77519  2.98518  4.58477  3.61503
          0.01808  4.41777  5.14011  0.61958  0.77255  0.48576  0.95510
    132   1.22759  4.75554  3.21865  2.79323  4.33186  3.42515  3.96264  3.72261  2.22462  3.35429  4.18840  3.22886  2.83016  3.14356  3.11265  2.77530  3.01537  3.34446  5.59346  4.30466    138 - -
          2.68618  4.42225  2.77519  2.73123  3.46354  2.40513  3.72494  3.29354  2.67741  2.69355  4.24690  2.90347  2.73739  3.18146  2.89801  2.37887  2.77519  2.98518  4.58477  3.61503
          0.01808  4.41777  5.14011  0.61958  0.77255  0.48576  0.95510
    133   3.83444  5.15326  5.06779  4.74199  3.44563  4.67244  5.23526  2.70507  4.51042  0.41096  3.35265  4.97006  5.03415  4.73932  4.58378  4.36228  4.11381  2.87757  5.48546  4.32475    139 - -
          2.68618  4.42225  2.77519  2.73123  3.46354  2.40513  3.72494  3.29354  2.67741  2.69355  4.24690  2.90347  2.73739  3.18146  2.89801  2.37887  2.77519  2.98518  4.58477  3.61503
          0.01808  4.41777  5.14011  0.61958  0.77255  0.48576  0.95510
    134   1.90480  4.57198  4.34133  3.90728  3.54694  3.94199  4.63176  2.58403  3.76344  0.96128  3.44334  4.10759  4.44652  4.05497  3.96736  3.34847  3.31958  2.51804  5.34342  4.16231    140 - -
          2.68618  4.42225  2.77519  2.73123  3.46354  2.40513  3.72494  3.29354  2.67741  2.69355  4.24690  2.90347  2.73739  3.18146  2.89801  2.37887  2.77519  2.98518  4.58477  3.61503
          0.01808  4.41777  5.14011  0.61958  0.77255  0.48576  0.95510
    135   2.83433  4.96294  3.29474  2.69502  4.23876  3.62947  3.75243  3.61884  1.70202  2.44341  4.04561  3.17431  4.00949  2.90632  2.30221  2.87562  2.08721  3.31342  5.42351  4.14614    141 - -
          2.68618  4.42225  2.77519  2.73123  3.46354  2.40513  3.72494  3.29354  2.67741  2.69355  4.24690  2.90347  2.73739  3.18146  2.89801  2.37887  2.77519  2.98518  4.58477  3.61503
          0.01808  4.41777  5.14011  0.61958  0.77255  0.48576  0.95510
    136   2.70545  4.21401  4.04831  3.47343  3.27116  2.33516  4.07427  1.99172  3.36136  2.35196  2.50803  3.72257  4.15746  3.60635  3.57695  3.06909  2.94024  2.42477  4.79725  2.53336    142 - -
          2.68618  4.42225  2.77519  2.73123  3.46354  2.40513  3.72494  3.29354  2.67741  2.69355  4.24690  2.90347  2.73739  3.18146  2.89801  2.37887  2.77519  2.98518  4.58477  3.61503
          0.01808  4.41777  5.14011  0.61958  0.77255  0.48576  0.95510
    137   2.05865  4.48316  2.50996  2.94670  2.29427  3.65511  3.92141  2.92780  2.93446  2.15690  3.56756  3.37119  4.05171  3.23805  3.30706  2.91487  2.95528  2.71390  5.02931  3.75061    143 - -
          2.68618  4.42225  2.77519  2.73123  3.46354  2.40513  3.72494  3.29354  2.67741  2.69355  4.24690  2.90347  2.73739  3.18146  2.89801  2.37887  2.77519  2.98518  4.58477  3.61503
          0.01808  4.41777  5.14011  0.61958  0.77255  0.48576  0.95510
    138   3.04901  5.04415  3.24058  2.98716  4.16242  3.61846  2.27702  4.05911  2.96982  3.61661  4.52751  3.42907  0.96734  3.42198  3.30034  3.12006  3.38138  3.70184  5.51228  4.10832    144 - -
          2.68618  4.42225  2.77519  2.73123  3.46354  2.40513  3.72494  3.29354  2.67741  2.69355  4.24690  2.90347  2.73739  3.18146  2.89801  2.37887  2.77519  2.98518  4.58477  3.61503
          0.01808  4.41777  5.14011  0.61958  0.77255  0.48576  0.95510
    139   2.87342  5.23314  2.04699  2.42664  4.64493  3.42894  3.88154  4.10959  2.76533  3.66022  4.46807  2.13697  3.97233  3.03059  3.28061  2.84636  1.50893  3.69889  5.84392  4.43109    145 - -
          2.68618  4.42225  2.77519  2.73123  3.46354  2.40513  3.72494  3.29354  2.67741  2.69355  4.24690  2.90347  2.73739  3.18146  2.89801  2.37887  2.77519  2.98518  4.58477  3.61503
          0.01808  4.41777  5.14011  0.61958  0.77255  0.48576  0.95510
    140   1.50229  4.38176  3.83378  3.45312  4.53225  3.18392  4.46697  3.92465  3.44908  3.62282  4.43889  3.57495  3.92685  3.73214  3.76829  1.26802  1.99892  3.37805  5.87462  4.67207    146 - -
          2.68618  4.42225  2.77519  2.73123  3.46354  2.40513  3.72494  3.29354  2.67741  2.69355  4.24690  2.90347  2.73739  3.18146  2.89801  2.37887  2.77519  2.98518  4.58477  3.61503
          0.01808  4.41777  5.14011  0.61958  0.77255  0.48576  0.95510
    141   2.91062  4.37065  4.37639  3.82447  3.38399  4.02704  4.40719  1.69298  3.68488  1.36965  3.32297  4.04110  4.39909  3.92813  3.87089  2.40312  3.16070  2.25674  5.05489  3.86393    147 - -
          2.68618  4.42225  2.77519  2.73123  3.46354  2.40513  3.72494  3.29354  2.67741  2.69355  4.24690  2.90347  2.73739  3.18146  2.89801  2.37887  2.77519  2.98518  4.58477  3.61503
          0.01808  4.41777  5.14011  0.61958  0.77255  0.48576  0.95510
    142   2.90405  4.43087  4.21821  3.68284  3.46012  3.96315  4.38892  2.45637  3.56366  1.46521  3.37947  3.94923  2.23626  3.83634  3.79765  3.28775  3.16851  1.73369  5.13583  3.94454    148 - -
          2.68618  4.42225  2.77519  2.73123  3.46354  2.40513  3.72494  3.29354  2.67741  2.69355  4.24690  2.90347  2.73739  3.18146  2.89801  2.37887  2.77519  2.98518  4.58477  3.61503
          0.01808  4.41777  5.14011  0.61958  0.77255  0.48576  0.95510
    143   2.99495  4.67942  3.73076  3.29597  1.37565  2.45715  2.35711  3.26515  3.26008  2.87899  3.85570  3.61518  4.27960  3.54736  3.56674  3.17381  3.25460  3.04725  4.48101  2.88892    149 - -
          2.68618  4.42225  2.77519  2.73123  3.46354  2.40513  3.72494  3.29354  2.67741  2.69355  4.24690  2.90347  2.73739  3.18146  2.89801  2.37887  2.77519  2.98518  4.58477  3.61503
          0.01808  4.41777  5.14011  0.61958  0.77255  0.48576  0.95510
    144   3.48173  5.16822  4.26223  4.24369  5.31048  0.23161  5.29346  5.07862  4.49581  4.64658  5.65052  4.42946  4.57118  4.77768  4.63867  3.67400  4.00274  4.50107  6.22676  5.44222    150 - -
          2.68618  4.42225  2.77519  2.73123  3.46354  2.40513  3.72494  3.29354  2.67741  2.69355  4.24690  2.90347  2.73739  3.18146  2.89801  2.37887  2.77519  2.98518  4.58477  3.61503
          0.40120  4.41777  1.14437  0.61958  0.77255  0.48576  0.95510
    145   3.63402  4.94532  4.36163  4.11206  2.86113  3.92941  4.12556  3.66815  3.83227  3.03223  4.29354  4.22747  4.46201  4.21102  3.92957  3.83597  3.94374  3.56311  0.60186  2.85482    151 - -
          2.68618  4.42225  2.77519  2.73123  3.46354  2.40513  3.72494  3.29354  2.67741  2.69355  4.24690  2.90347  2.73739  3.18146  2.89801  2.37887  2.77519  2.98518  4.58477  3.61503
          0.02641  4.04298  4.76532  0.61958  0.77255  0.88613  0.53145
    146   2.87949  4.80168  1.91883  2.72718  3.35488  3.52256  3.79615  3.45656  2.86110  3.04264  3.99951  3.19887  4.00914  3.17559  3.25936  2.95267  3.14264  3.20092  1.76615  3.33699    152 - -
          2.68618  4.42225  2.77519  2.73123  3.46354  2.40513  3.72494  3.29354  2.67741  2.69355  4.24690  2.90347  2.73739  3.18146  2.89801  2.37887  2.77519  2.98518  4.58477  3.61503
          0.02641  4.04298  4.76532  0.61958  0.77255  0.29817  1.35547
    147   2.68984  4.34187  3.69913  3.14128  3.47036  3.68773  2.39599  2.18396  3.06222  2.54827  3.46535  3.50169  4.08098  3.36636  3.37425  2.34619  2.93113  1.97574  4.94641  3.71252    153 - -
          2.68618  4.42225  2.77519  2.73123  3.46354  2.40513  3.72494  3.29354  2.67741  2.69355  4.24690  2.90347  2.73739  3.18146  2.89801  2.37887  2.77519  2.98518  4.58477  3.61503
          0.01808  4.41777  5.14011  0.61958  0.77255  0.48576  0.95510
    148   3.00349  4.59132  3.96614  3.43661  2.01300  3.95089  2.50242  3.10858  3.35328  2.74232  3.71647  3.70509  4.31903  3.60316  3.63196  1.97217  3.23507  2.90844  2.32798  2.75102    154 - -
          2.68618  4.42225  2.77519  2.73123  3.46354  2.40513  3.72494  3.29354  2.67741  2.69355  4.24690  2.90347  2.73739  3.18146  2.89801  2.37887  2.77519  2.98518  4.58477  3.61503
          0.01808  4.41777  5.14011  0.61958  0.77255  0.48576  0.95510
    149   2.23802  5.03352  2.18384  2.45938  4.30635  3.48302  3.72996  3.73344  2.52192  2.47212  4.11229  2.99441  3.90770  2.07309  2.99675  2.73485  2.97189  3.38223  5.52682  4.16196    155 - -
          2.68618  4.42225  2.77519  2.73123  3.46354  2.40513  3.72494  3.29354  2.67741  2.69355  4.24690  2.90347  2.73739  3.18146  2.89801  2.37887  2.77519  2.98518  4.58477  3.61503
          0.01808  4.41777  5.14011  0.61958  0.77255  0.48576  0.95510
    150   2.70408  4.95964  2.93406  1.98728  4.43363  2.48925  3.82619  3.87815  2.64032  3.44523  4.23897  3.04264  3.91416  2.96851  3.11397  1.99563  2.01641  3.47448  5.64511  4.28470    156 - -
          2.68618  4.42225  2.77519  2.73123  3.46354  2.40513  3.72494  3.29354  2.67741  2.69355  4.24690  2.90347  2.73739  3.18146  2.89801  2.37887  2.77519  2.98518  4.58477  3.61503
          0.01808  4.41777  5.14011  0.61958  0.77255  0.48576  0.95510
    151   3.43421  5.51872  3.95138  3.15095  5.08335  3.99052  3.81856  4.37911  0.89947  3.73877  4.62127  3.50487  4.32709  2.94528  1.54063  3.40998  3.55958  4.06232  5.70758  4.60600    157 - -
          2.68618  4.42225  2.77519  2.73123  3.46354  2.40513  3.72494  3.29354  2.67741  2.69355  4.24690  2.90347  2.73739  3.18146  2.89801  2.37887  2.77519  2.98518  4.58477  3.61503
          0.01808  4.41777  5.14011  0.61958  0.77255  0.48576  0.95510
    152   2.70399  4.99618  2.23364  2.47945  4.30034  3.47943  3.71809  3.72864  2.48839  3.30189  4.09701  3.00660  3.89639  2.85110  2.12959  2.23783  2.94523  2.51753  5.50816  4.15006    158 - -
          2.68618  4.42225  2.77519  2.73123  3.46354  2.40513  3.72494  3.29354  2.67741  2.69355  4.24690  2.90347  2.73739  3.18146  2.89801  2.37887  2.77519  2.98518  4.58477  3.61503
          0.01808  4.41777  5.14011  0.61958  0.77255  0.48576  0.95510
    153   1.86386  4.38254  3.75539  3.26384  4.01912  3.35056  4.22045  3.31054  3.22347  3.08294  3.95651  3.51402  3.97332  3.51881  3.56052  1.75089  1.92503  2.15014  5.43276  4.21090    159 - -
          2.68618  4.42225  2.77519  2.73123  3.46354  2.40513  3.72494  3.29354  2.67741  2.69355  4.24690  2.90347  2.73739  3.18146  2.89801  2.37887  2.77519  2.98518  4.58477  3.61503
          0.21074  4.41777  1.72621  0.61958  0.77255  0.48576  0.95510
    154   2.83517  5.15337  2.91247  2.49167  4.53126  2.33505  3.70263  3.96338  1.85016  3.46724  4.27562  3.00516  3.93367  1.86786  2.66582  2.81539  3.06817  3.58511  5.59924  4.27380    160 - -
          2.68380  4.42398  2.77542  2.73152  3.46526  2.40427  3.72667  3.29527  2.67574  2.69389  4.24536  2.90094  2.73840  3.18206  2.89804  2.38059  2.77617  2.98598  4.58649  3.61156
          0.30976  1.34977  4.95125  3.34069  0.03605  0.36055  1.19499
    155   2.74533  5.06030  2.90838  1.85695  4.35204  2.61226  3.73198  3.78409  2.50925  3.34953  4.14705  2.99346  3.91202  2.14660  2.97618  2.74241  2.98486  2.50659  5.55265  4.18739    198 - -
          2.68618  4.42225  2.77519  2.73123  3.46354  2.40513  3.72494  3.29354  2.67741  2.69355  4.24690  2.90347  2.73739  3.18146  2.89801  2.37887  2.77519  2.98518  4.58477  3.61503
          0.01808  4.41777  5.14011  0.61958  0.77255  0.48576  0.95510
    156   1.95667  4.31072  3.95849  3.41603  3.57393  3.68751  4.19446  2.01203  3.34154  2.58337  3.53652  3.69072  4.15247  3.61479  3.61927  1.99494  2.97958  1.94266  5.08817  3.87810    199 - -
          2.68618  4.42225  2.77519  2.73123  3.46354  2.40513  3.72494  3.29354  2.67741  2.69355  4.24690  2.90347  2.73739  3.18146  2.89801  2.37887  2.77519  2.98518  4.58477  3.61503
          0.01808  4.41777  5.14011  0.61958  0.77255  0.48576  0.95510
    157   3.45841  5.53089  4.00687  3.17700  5.10675  4.00922  3.81787  4.39224  1.16952  3.74496  4.63023  3.52151  4.33955  2.94427  1.15013  3.43357  3.57684  4.07882  5.70825  4.61640    200 - -
          2.68618  4.42225  2.77519  2.73123  3.46354  2.40513  3.72494  3.29354  2.67741  2.69355  4.24690  2.90347  2.73739  3.18146  2.89801  2.37887  2.77519  2.98518  4.58477  3.61503
          0.01808  4.41777  5.14011  0.61958  0.77255  0.48576  0.95510
    158   2.85733  4.37321  4.19162  3.64416  3.40327  3.92656  4.30882  1.98477  3.52076  1.40934  3.35476  3.90145  4.31820  3.78629  3.74497  2.05249  3.11245  2.35105  5.03897  3.83703    201 - -
          2.68618  4.42225  2.77519  2.73123  3.46354  2.40513  3.72494  3.29354  2.67741  2.69355  4.24690  2.90347  2.73739  3.18146  2.89801  2.37887  2.77519  2.98518  4.58477  3.61503
          0.01808  4.41777  5.14011  0.61958  0.77255  0.48576  0.95510
    159   1.51985  4.43040  3.67487  3.33302  4.56806  3.19655  4.41699  3.99104  3.37703  3.65979  4.47099  3.51734  1.48751  3.66529  3.71666  1.88013  2.94353  3.43383  5.89249  4.67195    202 - -
          2.68618  4.42225  2.77519  2.73123  3.46354  2.40513  3.72494  3.29354  2.67741  2.69355  4.24690  2.90347  2.73739  3.18146  2.89801  2.37887  2.77519  2.98518  4.58477  3.61503
          0.01808  4.41777  5.14011  0.61958  0.77255  0.48576  0.95510
    160   3.74489  5.47501  4.30071  3.73581  4.97800  4.07986  4.38310  4.59161  2.66974  4.00677  5.01964  4.03897  4.58084  3.60071  0.39432  3.82092  3.98933  4.29752  5.85174  4.81979    203 - -
          2.68618  4.42225  2.77519  2.73123  3.46354  2.40513  3.72494  3.29354  2.67741  2.69355  4.24690  2.90347  2.73739  3.18146  2.89801  2.37887  2.77519  2.98518  4.58477  3.61503
          0.01808  4.41777  5.14011  0.61958  0.77255  0.48576  0.95510
    161   2.05702  4.29718  3.94083  3.39935  3.51665  3.66807  4.15669  2.69078  3.31426  1.60839  3.48826  3.66961  4.12927  3.58812  3.58190  2.28250  2.96285  2.11366  5.03125  3.82516    204 - -
          2.68618  4.42225  2.77519  2.73123  3.46354  2.40513  3.72494  3.29354  2.67741  2.69355  4.24690  2.90347  2.73739  3.18146  2.89801  2.37887  2.77519  2.98518  4.58477  3.61503
          0.01808  4.41777  5.14011  0.61958  0.77255  0.48576  0.95510
    162   3.26880  4.58698  5.04037  4.48358  1.92348  4.52233  4.77791  2.25876  4.33862  1.48177  3.20735  4.60238  4.78196  4.43832  4.41017  3.86555  3.50093  1.33659  5.11091  3.85734    205 - -
          2.68618  4.42225  2.77519  2.73123  3.46354  2.40513  3.72494  3.29354  2.67741  2.69355  4.24690  2.90347  2.73739  3.18146  2.89801  2.37887  2.77519  2.98518  4.58477  3.61503
          0.01808  4.41777  5.14011  0.61958  0.77255  0.48576  0.95510
    163   1.60479  4.37399  3.84788  3.46792  4.47429  3.19490  4.46468  3.85070  3.45832  3.56325  4.38990  3.58565  3.93384  3.74139  3.76983  1.87609  1.26957  3.33252  5.83120  4.63103    206 - -
          2.68618  4.42225  2.77519  2.73123  3.46354  2.40513  3.72494  3.29354  2.67741  2.69355  4.24690  2.90347  2.73739  3.18146  2.89801  2.37887  2.77519  2.98518  4.58477  3.61503
          0.01808  4.41777  5.14011  0.61958  0.77255  0.48576  0.95510
    164   2.40298  2.29663  4.10951  3.75112  4.50990  1.94768  4.62840  3.92906  3.70446  3.63187  4.45343  3.70495  3.93249  3.95581  3.95413  1.07813  2.91469  3.36350  5.88550  4.71800    207 - -
          2.68618  4.42225  2.77519  2.73123  3.46354  2.40513  3.72494  3.29354  2.67741  2.69355  4.24690  2.90347  2.73739  3.18146  2.89801  2.37887  2.77519  2.98518  4.58477  3.61503
          0.01808  4.41777  5.14011  0.61958  0.77255  0.48576  0.95510
    165   2.74209  4.77456  3.11454  1.65606  2.63178  3.54989  3.83208  3.33804  2.70285  3.00182  3.88579  3.15496  3.98134  3.03929  3.13557  2.82500  2.16859  3.06665  5.30049  3.96936    208 - -
          2.68618  4.42225  2.77519  2.73123  3.46354  2.40513  3.72494  3.29354  2.67741  2.69355  4.24690  2.90347  2.73739  3.18146  2.89801  2.37887  2.77519  2.98518  4.58477  3.61503
          0.01808  4.41777  5.14011  0.61958  0.77255  0.48576  0.95510
    166   3.40232  4.65349  5.31479  4.85193  3.84967  4.86632  5.56077  0.76311  4.74891  2.27981  3.61848  5.02566  5.14317  4.99801  4.91450  4.29538  3.67227  1.46723  5.93112  4.72829    209 - -
          2.68618  4.42225  2.77519  2.73123  3.46354  2.40513  3.72494  3.29354  2.67741  2.69355  4.24690  2.90347  2.73739  3.18146  2.89801  2.37887  2.77519  2.98518  4.58477  3.61503
          0.01808  4.41777  5.14011  0.61958  0.77255  0.48576  0.95510
    167   2.72506  4.58483  3.40638  2.23551  3.72940  3.63318  3.83522  2.17139  2.68066  2.79093  3.67506  3.28096  4.01382  3.08819  2.23467  2.87518  2.95203  2.86900  3.03653  3.85351    210 - -
          2.68618  4.42225  2.77519  2.73123  3.46354  2.40513  3.72494  3.29354  2.67741  2.69355  4.24690  2.90347  2.73739  3.18146  2.89801  2.37887  2.77519  2.98518  4.58477  3.61503
          0.01808  4.41777  5.14011  0.61958  0.77255  0.48576  0.95510
    168   0.72400  4.40001  3.89824  3.70368  4.75004  1.98827  4.72671  4.14418  3.80263  3.87513  4.70292  3.71108  3.97877  4.04449  4.05154  2.67274  3.00772  3.52143  6.08531  4.93370    211 - -
          2.68618  4.42225  2.77519  2.73123  3.46354  2.40513  3.72494  3.29354  2.67741  2.69355  4.24690  2.90347  2.73739  3.18146  2.89801  2.37887  2.77519  2.98518  4.58477  3.61503
          0.01808  4.41777  5.14011  0.61958  0.77255  0.48576  0.95510
    169   2.73855  4.93694  3.06312  2.22204  4.17663  3.53124  3.73240  3.60004  2.03439  3.19517  4.01456  3.06044  3.93281  2.88472  2.90749  2.76696  2.12417  3.27718  5.41968  2.45463    212 - -
          2.68618  4.42225  2.77519  2.73123  3.46354  2.40513  3.72494  3.29354  2.67741  2.69355  4.24690  2.90347  2.73739  3.18146  2.89801  2.37887  2.77519  2.98518  4.58477  3.61503
          0.01808  4.41777  5.14011  0.61958  0.77255  0.48576  0.95510
    170   3.00051  5.55794  1.53768  2.32217  4.87878  2.01726  3.87529  4.39001  2.79023  3.87036  4.67000  2.33951  3.99431  2.37160  3.34781  2.91199  3.26872  3.94987  6.01882  4.54342    213 - -
          2.68618  4.42225  2.77519  2.73123  3.46354  2.40513  3.72494  3.29354  2.67741  2.69355  4.24690  2.90347  2.73739  3.18146  2.89801  2.37887  2.77519  2.98518  4.58477  3.61503
          0.01808  4.41777  5.14011  0.61958  0.77255  0.48576  0.95510
    171   3.27493  4.70596  4.86217  4.57311  4.02321  4.27113  5.30619  2.19005  4.45424  2.63220  3.93170  4.67031  4.82437  4.78865  4.61216  3.83501  3.63699  0.53239  5.88793  4.64337    214 - -
          2.68618  4.42225  2.77519  2.73123  3.46354  2.40513  3.72494  3.29354  2.67741  2.69355  4.24690  2.90347  2.73739  3.18146  2.89801  2.37887  2.77519  2.98518  4.58477  3.61503
          0.01808  4.41777  5.14011  0.61958  0.77255  0.48576  0.95510
    172   2.11932  4.60100  3.33242  2.78460  2.72609  3.53589  3.85162  3.23829  2.72705  2.90969  3.77329  3.23483  3.96657  3.08226  2.24694  2.00972  2.92375  2.96206  5.21247  3.93123    215 - -
          2.68618  4.42225  2.77519  2.73123  3.46354  2.40513  3.72494  3.29354  2.67741  2.69355  4.24690  2.90347  2.73739  3.18146  2.89801  2.37887  2.77519  2.98518  4.58477  3.61503
          0.01808  4.41777  5.14011  0.61958  0.77255  0.48576  0.95510
    173   2.69420  4.83071  3.07842  1.92276  4.12295  3.49686  3.78394  3.48713  2.60252  3.14120  3.97387  3.08793  2.52926  2.94964  3.05235  2.74879  2.28751  2.46960  5.41265  4.09015    216 - -
          2.68618  4.42225  2.77519  2.73123  3.46354  2.40513  3.72494  3.29354  2.67741  2.69355  4.24690  2.90347  2.73739  3.18146  2.89801  2.37887  2.77519  2.98518  4.58477  3.61503
          0.01808  4.41777  5.14011  0.61958  0.77255  0.48576  0.95510
    174   2.20175  4.42731  3.69149  3.11882  3.57465  3.71596  3.99886  2.78484  2.96683  1.95640  3.52231  3.49830  4.10739  3.33336  2.17561  2.98538  2.97857  2.05516  5.05212  3.82871    217 - -
          2.68618  4.42225  2.77519  2.73123  3.46354  2.40513  3.72494  3.29354  2.67741  2.69355  4.24690  2.90347  2.73739  3.18146  2.89801  2.37887  2.77519  2.98518  4.58477  3.61503
          0.01808  4.41777  5.14011  0.61958  0.77255  0.48576  0.95510
    175   2.16961  4.98445  3.12898  2.57511  4.32218  3.52760  3.73571  3.73844  2.41492  3.30283  4.10891  3.07913  3.93794  2.30031  2.02209  2.76672  2.19021  3.38605  5.49854  4.17575    218 - -
          2.68618  4.42225  2.77519  2.73123  3.46354  2.40513  3.72494  3.29354  2.67741  2.69355  4.24690  2.90347  2.73739  3.18146  2.89801  2.37887  2.77519  2.98518  4.58477  3.61503
          0.01808  4.41777  5.14011  0.61958  0.77255  0.48576  0.95510
    176   2.92452  5.13571  3.27608  2.71585  4.46314  3.64133  2.57134  3.93214  2.28435  3.44637  4.27115  3.18898  4.04842  2.91036  1.43321  2.16778  3.14654  3.58106  5.54921  4.25271    219 - -
          2.68618  4.42225  2.77519  2.73123  3.46354  2.40513  3.72494  3.29354  2.67741  2.69355  4.24690  2.90347  2.73739  3.18146  2.89801  2.37887  2.77519  2.98518  4.58477  3.61503
          0.01808  4.41777  5.14011  0.61958  0.77255  0.48576  0.95510
    177   2.58556  4.44271  3.55440  3.04967  3.87537  1.99332  4.04874  3.23937  3.01496  2.94333  2.17219  3.39909  3.97765  3.33125  3.37644  2.29828  2.21095  2.93938  5.28189  4.04203    220 - -
          2.68618  4.42225  2.77519  2.73123  3.46354  2.40513  3.72494  3.29354  2.67741  2.69355  4.24690  2.90347  2.73739  3.18146  2.89801  2.37887  2.77519  2.98518  4.58477  3.61503
          0.01808  4.41777  5.14011  0.61958  0.77255  0.48576  0.95510
    178   1.03301  4.37068  3.83918  3.54535  4.69141  1.94376  4.58281  4.13293  3.60745  3.80480  4.60079  3.61099  3.92386  3.85867  3.90802  1.82535  2.93424  3.49482  6.02056  4.83507    221 - -
          2.68618  4.42225  2.77519  2.73123  3.46354  2.40513  3.72494  3.29354  2.67741  2.69355  4.24690  2.90347  2.73739  3.18146  2.89801  2.37887  2.77519  2.98518  4.58477  3.61503
          0.01221  4.41189        *  0.61958  0.77255  0.00000        *
//
