# Supplementary material for: MacSyFinder: A Program to Mine Genomes for Molecular Systems with an Application to CRISPR-Cas Systems
Source: PLoS One. 2014 Oct 17;9(10):e110726. doi: 10.1371/journal.pone.0110726 (PMC4201578; doi:10.1371/journal.pone.0110726)
Supplement: Data S2 — The Cas-Finder: models and profiles (compressed tarball archive). (ZIP) [file pone.0110726.s011.zip › Cas-Finder_macsyfinder/CASprofiles/csb2_TypeIU.hmm]

HMMER3/b [3.0 | March 2010]
NAME  TIGR02165
ACC   TIGR02165
DESC  cas_GSU0054: CRISPR-associated protein GSU0054/csb2, Dpsyc system
LENG  492
ALPH  amino
RF    no
CS    no
MAP   yes
DATE  Mon Jan 17 09:25:27 2011
NSEQ  15
EFFN  4.185791
CKSUM 1653141477
GA    45.00 45.00;
TC    45.00 45.00;
NC    30.00 30.00;
STATS LOCAL MSV      -11.7800  0.69811
STATS LOCAL VITERBI  -12.8255  0.69811
STATS LOCAL FORWARD   -5.6352  0.69811
HMM          A        C        D        E        F        G        H        I        K        L        M        N        P        Q        R        S        T        V        W        Y   
            m->m     m->i     m->d     i->m     i->i     d->m     d->d
  COMPO   2.39175  4.53839  3.01023  2.67913  3.47589  2.81700  3.52548  3.05393  2.81742  2.42528  3.82590  3.24641  2.90620  3.06421  2.69746  2.67362  2.85217  2.71262  4.17665  3.63060
          2.68618  4.42225  2.77519  2.73123  3.46354  2.40513  3.72494  3.29354  2.67741  2.69355  4.24690  2.90347  2.73739  3.18146  2.89801  2.37887  2.77519  2.98518  4.58477  3.61503
          0.00826  5.19635  5.91869  0.61958  0.77255  0.00000        *
      1   1.87839  5.07025  2.91098  2.52622  4.28079  3.83231  4.04713  3.68125  2.88184  3.31665  2.01024  3.39471  3.23279  3.22428  3.33103  3.04443  2.36125  3.38660  5.59471  2.60264      1 - -
          2.68618  4.42225  2.77519  2.73123  3.46354  2.40513  3.72494  3.29354  2.67741  2.69355  4.24690  2.90347  2.73739  3.18146  2.89801  2.37887  2.77519  2.98518  4.58477  3.61503
          0.00826  5.19635  5.91869  0.61958  0.77255  0.48576  0.95510
      2   3.78489  5.08502  5.71783  5.12268  1.92894  5.04344  5.34937  2.00306  4.94653  0.78701  3.50795  5.19680  5.26403  4.95784  4.93260  4.38549  2.61694  2.93297  5.61523  4.52383      2 - -
          2.68618  4.42225  2.77519  2.73123  3.46354  2.40513  3.72494  3.29354  2.67741  2.69355  4.24690  2.90347  2.73739  3.18146  2.89801  2.37887  2.77519  2.98518  4.58477  3.61503
          0.00826  5.19635  5.91869  0.61958  0.77255  0.48576  0.95510
      3   2.20238  3.05665  4.76468  4.18362  3.63116  2.24251  4.55825  2.90813  4.02678  2.04448  3.64484  4.26650  4.54333  4.20836  4.13121  3.44947  2.34775  1.42725  5.15512  3.97282      3 - -
          2.68618  4.42225  2.77519  2.73123  3.46354  2.40513  3.72494  3.29354  2.67741  2.69355  4.24690  2.90347  2.73739  3.18146  2.89801  2.37887  2.77519  2.98518  4.58477  3.61503
          0.00826  5.19635  5.91869  0.61958  0.77255  0.48576  0.95510
      4   2.91896  5.11508  5.91208  5.38052  4.07522  5.32639  5.82981  1.13339  5.26126  0.97274  3.85488  5.49214  5.54056  5.36442  5.31692  4.71238  4.11869  2.04316  6.10092  4.98919      4 - -
          2.68618  4.42225  2.77519  2.73123  3.46354  2.40513  3.72494  3.29354  2.67741  2.69355  4.24690  2.90347  2.73739  3.18146  2.89801  2.37887  2.77519  2.98518  4.58477  3.61503
          0.00826  5.19635  5.91869  0.61958  0.77255  0.48576  0.95510
      5   2.52147  5.31939  3.28536  1.71921  4.60459  3.00942  3.96254  2.74280  2.72495  3.03391  4.37676  3.26436  4.16002  2.69470  2.37070  2.96379  2.10101  3.67741  5.78976  4.41903      5 - -
          2.68618  4.42225  2.77519  2.73123  3.46354  2.40513  3.72494  3.29354  2.67741  2.69355  4.24690  2.90347  2.73739  3.18146  2.89801  2.37887  2.77519  2.98518  4.58477  3.61503
          0.00826  5.19635  5.91869  0.61958  0.77255  0.48576  0.95510
      6   2.03881  4.74259  5.41842  4.83782  2.79105  4.71000  5.10369  1.48629  4.66163  1.65753  3.75454  4.86824  5.02650  4.79817  4.69513  4.04539  3.66416  1.46370  5.54380  4.37632      6 - -
          2.68618  4.42225  2.77519  2.73123  3.46354  2.40513  3.72494  3.29354  2.67741  2.69355  4.24690  2.90347  2.73739  3.18146  2.89801  2.37887  2.77519  2.98518  4.58477  3.61503
          0.00826  5.19635  5.91869  0.61958  0.77255  0.48576  0.95510
      7   2.51978  5.45133  2.71623  2.06278  4.78652  3.74114  3.03435  4.26538  2.66877  3.75240  4.49503  3.21261  4.13509  3.02995  1.64832  2.57192  2.39471  3.09547  5.89013  4.48539      7 - -
          2.68618  4.42225  2.77519  2.73123  3.46354  2.40513  3.72494  3.29354  2.67741  2.69355  4.24690  2.90347  2.73739  3.18146  2.89801  2.37887  2.77519  2.98518  4.58477  3.61503
          0.00826  5.19635  5.91869  0.61958  0.77255  0.48576  0.95510
      8   4.97824  5.97838  6.04580  5.91658  0.67784  5.63151  4.38574  4.31377  5.69101  1.72837  4.82119  5.23785  5.86188  5.35816  5.49108  5.03053  5.17305  4.37014  4.45947  1.58003      8 - -
          2.68618  4.42225  2.77519  2.73123  3.46354  2.40513  3.72494  3.29354  2.67741  2.69355  4.24690  2.90347  2.73739  3.18146  2.89801  2.37887  2.77519  2.98518  4.58477  3.61503
          0.00826  5.19635  5.91869  0.61958  0.77255  0.48576  0.95510
      9   2.50550  4.67104  4.00403  3.43267  3.80218  4.01191  3.06933  3.15714  3.33874  1.33946  3.78010  3.80180  2.01855  3.65278  3.01161  3.27106  3.24542  2.54115  5.26312  4.04169      9 - -
          2.68618  4.42225  2.77519  2.73123  3.46354  2.40513  3.72494  3.29354  2.67741  2.69355  4.24690  2.90347  2.73739  3.18146  2.89801  2.37887  2.77519  2.98518  4.58477  3.61503
          0.00826  5.19635  5.91869  0.61958  0.77255  0.48576  0.95510
     10   2.14726  5.36124  2.34351  2.41047  4.65897  3.76079  3.95662  4.11300  2.71473  1.88076  4.41517  2.43290  4.15512  2.58402  3.19864  2.95767  2.78960  3.08228  5.82346  4.44236     10 - -
          2.68618  4.42225  2.77519  2.73123  3.46354  2.40513  3.72494  3.29354  2.67741  2.69355  4.24690  2.90347  2.73739  3.18146  2.89801  2.37887  2.77519  2.98518  4.58477  3.61503
          0.00826  5.19635  5.91869  0.61958  0.77255  0.48576  0.95510
     11   1.97043  5.15878  3.88294  3.59468  5.25636  0.69626  4.81514  4.70807  2.78554  4.31411  5.11165  3.91850  2.81947  4.01514  4.04594  3.24758  3.56738  4.13816  6.50080  5.23819     11 - -
          2.68618  4.42225  2.77519  2.73123  3.46354  2.40513  3.72494  3.29354  2.67741  2.69355  4.24690  2.90347  2.73739  3.18146  2.89801  2.37887  2.77519  2.98518  4.58477  3.61503
          0.00826  5.19635  5.91869  0.61958  0.77255  0.48576  0.95510
     12   2.50221  4.66586  3.95808  3.38805  3.79701  3.99336  4.25680  3.15430  3.32921  2.42635  3.77333  3.76848  3.30986  3.62382  1.72922  2.65046  2.72721  2.00649  2.83041  4.03057     12 - -
          2.68618  4.42225  2.77519  2.73123  3.46354  2.40513  3.72494  3.29354  2.67741  2.69355  4.24690  2.90347  2.73739  3.18146  2.89801  2.37887  2.77519  2.98518  4.58477  3.61503
          0.07217  5.19635  2.74748  0.61958  0.77255  0.48576  0.95510
     13   2.54920  4.73751  4.21534  3.67491  1.95336  4.14303  4.28352  3.23422  3.60264  2.93334  3.86492  3.97421  4.52881  2.99913  3.87986  2.32740  3.38466  3.02740  4.97489  1.29526     13 - -
          2.68618  4.42225  2.77519  2.73123  3.46354  2.40513  3.72494  3.29354  2.67741  2.69355  4.24690  2.90347  2.73739  3.18146  2.89801  2.37887  2.77519  2.98518  4.58477  3.61503
          0.00880  5.13298  5.85533  0.61958  0.77255  0.38245  1.14630
     14   2.98878  3.40111  3.11787  3.26008  3.00732  3.95767  1.58726  3.23931  3.21839  2.57744  2.99698  3.67686  4.33779  2.44661  3.58252  3.19893  2.72641  3.01084  5.31194  3.16196     14 - -
          2.68618  4.42225  2.77519  2.73123  3.46354  2.40513  3.72494  3.29354  2.67741  2.69355  4.24690  2.90347  2.73739  3.18146  2.89801  2.37887  2.77519  2.98518  4.58477  3.61503
          0.12477  5.19635  2.19140  0.61958  0.77255  0.48576  0.95510
     15   1.11582  4.85864  4.61409  4.36518  5.43752  1.04381  5.32551  4.91867  4.41890  4.57853  5.34042  4.25622  2.64175  4.62658  4.66280  2.41391  3.46180  4.13828  6.75390  5.61916     15 - -
          2.68618  4.42225  2.77519  2.73123  3.46354  2.40513  3.72494  3.29354  2.67741  2.69355  4.24690  2.90347  2.73739  3.18146  2.89801  2.37887  2.77519  2.98518  4.58477  3.61503
          0.00928  5.08086  5.80320  0.61958  0.77255  0.80369  0.59361
     16   2.01040  5.33937  2.75400  2.64266  4.65110  3.70179  2.35615  4.11321  2.64072  3.63025  4.39000  3.18423  4.09495  2.52344  2.31840  2.89509  2.21811  2.90460  5.79307  4.40450     16 - -
          2.68618  4.42225  2.77519  2.73123  3.46354  2.40513  3.72494  3.29354  2.67741  2.69355  4.24690  2.90347  2.73739  3.18146  2.89801  2.37887  2.77519  2.98518  4.58477  3.61503
          0.00928  5.08086  5.80320  0.61958  0.77255  0.80369  0.59361
     17   2.98427  5.46041  2.64119  2.66216  4.81001  3.73032  3.92834  4.28457  2.32570  3.76611  4.51639  3.20561  2.16590  3.03181  1.80717  1.80716  3.21637  3.85713  5.89703  4.50071     17 - -
          2.68618  4.42225  2.77519  2.73123  3.46354  2.40513  3.72494  3.29354  2.67741  2.69355  4.24690  2.90347  2.73739  3.18146  2.89801  2.37887  2.77519  2.98518  4.58477  3.61503
          0.00928  5.08086  5.80320  0.61958  0.77255  0.80369  0.59361
     18   2.28097  5.31778  2.28636  2.08219  3.21614  2.94992  3.89521  3.11550  2.64869  3.60519  4.36962  2.76542  4.09555  2.60211  3.13349  2.52949  3.14350  3.68592  3.18634  4.39163     18 - -
          2.68618  4.42225  2.77519  2.73123  3.46354  2.40513  3.72494  3.29354  2.67741  2.69355  4.24690  2.90347  2.73739  3.18146  2.89801  2.37887  2.77519  2.98518  4.58477  3.61503
          0.00928  5.08086  5.80320  0.61958  0.77255  0.80369  0.59361
     19   2.50672  5.37420  1.76139  2.64090  4.70010  2.06485  3.90792  4.16861  2.66011  3.67678  4.43254  3.18478  3.10098  3.01535  2.69842  2.55016  3.16607  3.75727  5.83231  3.14979     19 - -
          2.68624  4.42272  2.77522  2.73020  3.46401  2.40560  3.72380  3.29401  2.67743  2.69324  4.24737  2.90323  2.73704  3.18194  2.89727  2.37934  2.77567  2.98489  4.58524  3.61550
          0.49746  0.94442  5.80320  0.99378  0.46231  0.32848  1.27303
     20   2.66365  5.53018  2.19401  2.81461  4.98971  1.12896  4.17055  4.46843  2.97948  3.97906  4.74636  3.35318  4.29059  2.74157  3.48169  2.51564  2.71653  4.02556  6.13537  4.73025     25 - -
          2.68618  4.42225  2.77519  2.73123  3.46354  2.40513  3.72494  3.29354  2.67741  2.69355  4.24690  2.90347  2.73739  3.18146  2.89801  2.37887  2.77519  2.98518  4.58477  3.61503
          0.00826  5.19635  5.91869  0.61958  0.77255  0.48576  0.95510
     21   2.43508  5.47326  2.76710  1.68821  4.81628  3.73820  3.92751  4.30104  2.66388  3.77764  4.51477  2.75167  4.13312  2.59376  2.18110  2.11389  3.19809  3.01806  5.90703  4.49686     26 - -
          2.68618  4.42225  2.77519  2.73123  3.46354  2.40513  3.72494  3.29354  2.67741  2.69355  4.24690  2.90347  2.73739  3.18146  2.89801  2.37887  2.77519  2.98518  4.58477  3.61503
          0.00826  5.19635  5.91869  0.61958  0.77255  0.48576  0.95510
     22   2.57068  4.83957  3.74795  3.19258  4.04079  2.57449  4.20955  3.40373  2.58650  3.10282  2.97047  3.62769  1.42589  3.47826  3.53660  3.16463  3.24542  2.20563  5.44739  4.19334     27 - -
          2.68618  4.42225  2.77519  2.73123  3.46354  2.40513  3.72494  3.29354  2.67741  2.69355  4.24690  2.90347  2.73739  3.18146  2.89801  2.37887  2.77519  2.98518  4.58477  3.61503
          0.00826  5.19635  5.91869  0.61958  0.77255  0.48576  0.95510
     23   4.06608  6.87707  1.41836  0.55720  6.13092  4.04701  4.75326  5.77085  4.00152  5.18241  6.13358  3.49115  4.76440  3.94920  4.76991  3.86034  4.39844  5.26873  7.29599  5.65107     28 - -
          2.68618  4.42225  2.77519  2.73123  3.46354  2.40513  3.72494  3.29354  2.67741  2.69355  4.24690  2.90347  2.73739  3.18146  2.89801  2.37887  2.77519  2.98518  4.58477  3.61503
          0.00826  5.19635  5.91869  0.61958  0.77255  0.48576  0.95510
     24   2.54377  4.87044  4.09440  3.55465  4.22995  3.93380  4.45987  3.61774  3.35073  3.31385  4.19584  3.88271  4.44758  3.76310  2.83614  2.55689  2.71401  3.33762  0.90701  4.40239     29 - -
          2.68618  4.42225  2.77519  2.73123  3.46354  2.40513  3.72494  3.29354  2.67741  2.69355  4.24690  2.90347  2.73739  3.18146  2.89801  2.37887  2.77519  2.98518  4.58477  3.61503
          0.00826  5.19635  5.91869  0.61958  0.77255  0.48576  0.95510
     25   3.89786  5.35519  5.23808  4.84844  1.80972  4.80750  4.81597  3.49778  4.70018  2.27678  4.11167  4.87466  0.68480  4.84492  4.80807  4.22224  4.19554  3.50917  5.09536  3.51050     30 - -
          2.68618  4.42225  2.77519  2.73123  3.46354  2.40513  3.72494  3.29354  2.67741  2.69355  4.24690  2.90347  2.73739  3.18146  2.89801  2.37887  2.77519  2.98518  4.58477  3.61503
          0.00826  5.19635  5.91869  0.61958  0.77255  0.48576  0.95510
     26   5.12846  6.48223  5.80587  5.85561  6.56411  5.11124  6.65512  6.64592  6.04497  5.99217  7.17333  6.02894  0.04910  6.36276  6.00770  5.36268  5.64646  6.11885  7.23020  6.73871     31 - -
          2.68618  4.42225  2.77519  2.73123  3.46354  2.40513  3.72494  3.29354  2.67741  2.69355  4.24690  2.90347  2.73739  3.18146  2.89801  2.37887  2.77519  2.98518  4.58477  3.61503
          0.00826  5.19635  5.91869  0.61958  0.77255  0.48576  0.95510
     27   2.29233  5.47651  2.73493  2.37379  4.81308  3.74689  2.41163  4.29418  2.68856  3.77868  4.52147  3.21720  4.14712  2.59976  3.18176  1.60537  2.37739  3.86300  5.91488  4.50683     32 - -
          2.68618  4.42225  2.77519  2.73123  3.46354  2.40513  3.72494  3.29354  2.67741  2.69355  4.24690  2.90347  2.73739  3.18146  2.89801  2.37887  2.77519  2.98518  4.58477  3.61503
          0.00826  5.19635  5.91869  0.61958  0.77255  0.48576  0.95510
     28   3.36848  5.26050  4.80199  4.77096  5.75424  4.00600  5.75727  5.23442  4.86371  4.92845  5.81586  4.66616  0.27063  5.14400  5.00460  3.57191  2.67888  4.52729  7.01310  5.96314     33 - -
          2.68618  4.42225  2.77519  2.73123  3.46354  2.40513  3.72494  3.29354  2.67741  2.69355  4.24690  2.90347  2.73739  3.18146  2.89801  2.37887  2.77519  2.98518  4.58477  3.61503
          0.00826  5.19635  5.91869  0.61958  0.77255  0.48576  0.95510
     29   1.73097  4.57890  2.67038  3.58169  3.69423  4.04460  4.32442  3.04350  3.50518  2.06031  2.86111  3.90137  3.17949  3.77102  3.78103  3.31075  3.23187  2.46665  2.20500  3.97004     34 - -
          2.68618  4.42225  2.77519  2.73123  3.46354  2.40513  3.72494  3.29354  2.67741  2.69355  4.24690  2.90347  2.73739  3.18146  2.89801  2.37887  2.77519  2.98518  4.58477  3.61503
          0.00826  5.19635  5.91869  0.61958  0.77255  0.48576  0.95510
     30   5.12818  6.54854  5.72824  5.17189  6.29008  5.13406  5.62795  6.11147  3.88773  5.38087  6.45060  5.40062  5.67418  4.89896  0.09225  5.23647  5.37676  5.78902  6.90656  6.12137     35 - -
          2.68618  4.42225  2.77519  2.73123  3.46354  2.40513  3.72494  3.29354  2.67741  2.69355  4.24690  2.90347  2.73739  3.18146  2.89801  2.37887  2.77519  2.98518  4.58477  3.61503
          0.00826  5.19635  5.91869  0.61958  0.77255  0.48576  0.95510
     31   3.59076  4.90666  5.47433  4.89596  3.84880  4.87475  5.25172  2.06668  3.21089  0.79990  3.70968  4.99393  5.15774  4.85990  4.76941  4.21409  3.82448  1.61534  5.66969  4.53429     36 - -
          2.68618  4.42225  2.77519  2.73123  3.46354  2.40513  3.72494  3.29354  2.67741  2.69355  4.24690  2.90347  2.73739  3.18146  2.89801  2.37887  2.77519  2.98518  4.58477  3.61503
          0.00826  5.19635  5.91869  0.61958  0.77255  0.48576  0.95510
     32   4.87878  5.92062  5.92493  5.76409  0.73548  5.52221  2.29582  4.51898  5.54326  1.93510  5.07035  5.13278  5.78918  5.27408  5.38652  4.90670  5.07989  4.43855  4.39776  1.72569     37 - -
          2.68618  4.42225  2.77519  2.73123  3.46354  2.40513  3.72494  3.29354  2.67741  2.69355  4.24690  2.90347  2.73739  3.18146  2.89801  2.37887  2.77519  2.98518  4.58477  3.61503
          0.00826  5.19635  5.91869  0.61958  0.77255  0.48576  0.95510
     33   2.30977  3.59376  3.43265  2.87307  4.31633  3.82665  4.03593  3.72062  2.85502  3.34746  3.16149  3.38108  4.21562  1.58166  2.26203  2.30248  3.20894  3.41887  5.61592  3.29851     38 - -
          2.68618  4.42225  2.77519  2.73123  3.46354  2.40513  3.72494  3.29354  2.67741  2.69355  4.24690  2.90347  2.73739  3.18146  2.89801  2.37887  2.77519  2.98518  4.58477  3.61503
          0.00826  5.19635  5.91869  0.61958  0.77255  0.48576  0.95510
     34   0.27799  4.95916  5.06822  5.02153  5.70491  3.74980  5.78592  5.17522  5.06328  4.90340  5.67447  4.57123  4.61874  5.19615  5.12775  2.35228  3.62878  4.32073  7.05475  5.99028     39 - -
          2.68618  4.42225  2.77519  2.73123  3.46354  2.40513  3.72494  3.29354  2.67741  2.69355  4.24690  2.90347  2.73739  3.18146  2.89801  2.37887  2.77519  2.98518  4.58477  3.61503
          0.00826  5.19635  5.91869  0.61958  0.77255  0.48576  0.95510
     35   4.74124  5.86464  6.64756  6.08131  3.72210  6.19602  6.40424  3.01428  5.92159  0.38288  1.82400  6.40289  5.99600  5.60474  5.77099  5.68159  4.91881  3.41729  6.10946  5.24780     40 - -
          2.68618  4.42225  2.77519  2.73123  3.46354  2.40513  3.72494  3.29354  2.67741  2.69355  4.24690  2.90347  2.73739  3.18146  2.89801  2.37887  2.77519  2.98518  4.58477  3.61503
          0.00826  5.19635  5.91869  0.61958  0.77255  0.48576  0.95510
     36   2.83990  5.07551  5.80911  5.37510  4.47578  5.13828  6.04065  2.34524  5.27066  2.43665  4.24969  5.43899  5.53152  5.52745  5.41442  4.57921  4.07664  0.42360  6.47734  5.26044     41 - -
          2.68618  4.42225  2.77519  2.73123  3.46354  2.40513  3.72494  3.29354  2.67741  2.69355  4.24690  2.90347  2.73739  3.18146  2.89801  2.37887  2.77519  2.98518  4.58477  3.61503
          0.00826  5.19635  5.91869  0.61958  0.77255  0.48576  0.95510
     37   0.60647  5.01286  4.41448  4.21951  5.51351  3.75161  5.31587  4.99616  4.37480  4.65063  5.42462  2.84195  4.55924  4.59588  4.66152  1.51096  3.58874  4.25061  6.82210  5.64749     42 - -
          2.68618  4.42225  2.77519  2.73123  3.46354  2.40513  3.72494  3.29354  2.67741  2.69355  4.24690  2.90347  2.73739  3.18146  2.89801  2.37887  2.77519  2.98518  4.58477  3.61503
          0.00826  5.19635  5.91869  0.61958  0.77255  0.48576  0.95510
     38   1.07292  3.02335  4.88324  4.50887  5.21044  2.14558  5.32932  4.64538  4.44039  4.33499  5.14009  4.36712  4.53681  4.66497  4.66922  1.77582  1.67146  4.02554  6.58083  5.43635     43 - -
          2.68618  4.42225  2.77519  2.73123  3.46354  2.40513  3.72494  3.29354  2.67741  2.69355  4.24690  2.90347  2.73739  3.18146  2.89801  2.37887  2.77519  2.98518  4.58477  3.61503
          0.00826  5.19635  5.91869  0.61958  0.77255  0.48576  0.95510
     39   1.16830  4.61553  4.13834  3.56633  3.67305  4.05335  3.14219  3.08987  3.48836  2.81769  3.04446  3.89357  4.42970  3.76171  3.77270  2.66729  3.25391  2.88181  2.56062  3.08463     44 - -
          2.68618  4.42225  2.77519  2.73123  3.46354  2.40513  3.72494  3.29354  2.67741  2.69355  4.24690  2.90347  2.73739  3.18146  2.89801  2.37887  2.77519  2.98518  4.58477  3.61503
          0.00826  5.19635  5.91869  0.61958  0.77255  0.48576  0.95510
     40   1.42296  4.75580  3.79404  3.22851  3.10685  3.09752  2.56931  3.26569  3.18950  2.97085  3.00731  3.65375  4.32894  2.94498  3.56152  3.18681  2.64254  3.03389  5.33031  2.87862     45 - -
          2.68618  4.42225  2.77519  2.73123  3.46354  2.40513  3.72494  3.29354  2.67741  2.69355  4.24690  2.90347  2.73739  3.18146  2.89801  2.37887  2.77519  2.98518  4.58477  3.61503
          0.05370  5.19635  3.06299  0.61958  0.77255  0.48576  0.95510
     41   2.21694  5.35706  3.23672  1.96378  4.66348  2.94680  3.92663  4.12221  2.67601  2.99851  4.40845  3.22060  4.12834  2.34053  2.07816  2.92901  2.64567  3.72684  3.21630  4.42825     46 - -
          2.68618  4.42225  2.77519  2.73123  3.46354  2.40513  3.72494  3.29354  2.67741  2.69355  4.24690  2.90347  2.73739  3.18146  2.89801  2.37887  2.77519  2.98518  4.58477  3.61503
          0.00864  5.15129  5.87363  0.61958  0.77255  0.62656  0.76449
     42   2.57632  5.01146  3.45711  2.89706  4.21303  1.88880  4.03593  2.99397  2.35609  3.25296  2.54810  3.39558  4.20921  2.65105  2.74722  3.03426  2.67312  2.71003  5.54107  4.23896     47 - -
          2.68549  4.42287  2.77582  2.73099  3.46318  2.40575  3.72326  3.29347  2.67803  2.69334  4.24752  2.90409  2.73716  3.18209  2.89752  2.37795  2.77541  2.98531  4.58539  3.61565
          1.46998  0.83199  1.09396  1.07975  0.41503  0.62656  0.76449
     43   2.38816  5.02318  3.17222  2.61675  4.29291  3.60385  3.81796  3.71730  2.59933  3.30560  4.10914  2.21364  4.00148  2.95947  2.37725  2.07223  2.46212  3.37803  3.23310  4.19052     53 - -
          2.68618  4.42225  2.77519  2.73123  3.46354  2.40513  3.72494  3.29354  2.67741  2.69355  4.24690  2.90347  2.73739  3.18146  2.89801  2.37887  2.77519  2.98518  4.58477  3.61503
          0.11546  4.74771  2.29884  0.61958  0.77255  0.99497  0.46161
     44   2.33657  5.19438  3.05362  1.68427  4.51991  3.57091  3.79340  3.97769  2.55573  3.50596  4.27321  2.48200  2.88962  2.90814  3.04132  2.31948  3.03790  2.84208  5.67809  4.29321     54 - -
          2.68618  4.42225  2.77519  2.73123  3.46354  2.40513  3.72494  3.29354  2.67741  2.69355  4.24690  2.90347  2.73739  3.18146  2.89801  2.37887  2.77519  2.98518  4.58477  3.61503
          0.01295  4.74884  5.47118  0.61958  0.77255  1.29136  0.32144
     45   2.08317  5.27787  2.46675  2.49107  4.61265  2.74012  3.76587  4.08937  1.96591  3.58112  4.32881  3.03788  3.96598  2.38158  3.00125  2.76867  2.37210  3.66456  5.72301  4.31927     55 - -
          2.68618  4.42225  2.77519  2.73123  3.46354  2.40513  3.72494  3.29354  2.67741  2.69355  4.24690  2.90347  2.73739  3.18146  2.89801  2.37887  2.77519  2.98518  4.58477  3.61503
          0.01295  4.74884  5.47118  0.61958  0.77255  0.85760  0.55196
     46   2.49383  5.48029  2.99575  2.17617  4.89234  1.14508  4.06090  4.35125  2.13368  3.86710  4.66227  3.23332  4.20649  3.19535  3.28143  3.07322  3.36730  3.93872  6.02438  4.63816     56 - -
          2.68618  4.42225  2.77519  2.73123  3.46354  2.40513  3.72494  3.29354  2.67741  2.69355  4.24690  2.90347  2.73739  3.18146  2.89801  2.37887  2.77519  2.98518  4.58477  3.61503
          0.01123  4.89061  5.61296  0.61958  0.77255  0.64497  0.74376
     47   2.44783  5.39615  2.25715  1.81024  4.73610  2.50249  3.85844  4.21852  2.30665  3.69899  3.15531  3.13725  4.06367  2.95696  2.34258  2.86120  3.12864  3.78414  5.83146  4.42336     57 - -
          2.68618  4.42225  2.77519  2.73123  3.46354  2.40513  3.72494  3.29354  2.67741  2.69355  4.24690  2.90347  2.73739  3.18146  2.89801  2.37887  2.77519  2.98518  4.58477  3.61503
          0.06876  5.03195  2.81462  0.61958  0.77255  0.90461  0.51869
     48   2.05318  4.69199  3.83693  3.32416  3.86104  3.88874  4.24912  3.20659  3.23784  1.13194  3.81512  3.70430  2.91608  2.73158  3.56230  3.18424  3.22144  2.99470  5.32958  4.10407     58 - -
          2.68628  4.42235  2.77530  2.73055  3.46364  2.40523  3.72504  3.29364  2.67751  2.69365  4.24700  2.90357  2.73671  3.18156  2.89811  2.37897  2.77530  2.98528  4.58487  3.61513
          0.14665  2.01708  5.69586  0.67639  0.71019  0.38894  1.13250
     49   2.60785  5.40427  1.91384  2.23237  4.72906  3.72358  3.13699  4.20098  2.65673  2.91961  3.19273  3.19921  4.11710  3.01689  2.66219  1.86102  3.17431  3.78400  5.84921  4.45077     61 - -
          2.68618  4.42225  2.77519  2.73123  3.46354  2.40513  3.72494  3.29354  2.67741  2.69355  4.24690  2.90347  2.73739  3.18146  2.89801  2.37887  2.77519  2.98518  4.58477  3.61503
          0.00866  5.14911  5.87146  0.61958  0.77255  0.40374  1.10207
     50   2.22388  5.48516  2.19984  2.04334  4.82975  2.60049  3.93225  4.31625  2.32350  3.79042  4.52676  2.74926  3.16205  3.02939  3.16428  2.24242  2.76206  3.87571  5.91809  4.50586     62 - -
          2.68618  4.42225  2.77519  2.73123  3.46354  2.40513  3.72494  3.29354  2.67741  2.69355  4.24690  2.90347  2.73739  3.18146  2.89801  2.37887  2.77519  2.98518  4.58477  3.61503
          0.00826  5.19635  5.91869  0.61958  0.77255  0.48576  0.95510
     51   2.08929  5.47450  2.38373  1.82053  4.81850  2.94921  3.92627  4.30383  2.32608  3.77921  4.51566  3.20537  4.13224  2.23372  2.64340  2.92832  3.19720  3.00228  5.90758  4.49703     63 - -
          2.68618  4.42225  2.77519  2.73123  3.46354  2.40513  3.72494  3.29354  2.67741  2.69355  4.24690  2.90347  2.73739  3.18146  2.89801  2.37887  2.77519  2.98518  4.58477  3.61503
          0.00826  5.19635  5.91869  0.61958  0.77255  0.48576  0.95510
     52   2.01690  5.49145  1.98973  1.92330  4.82934  2.93082  3.95091  4.31239  2.69655  2.95953  4.53617  3.21791  4.15200  2.47095  3.19134  2.29702  3.22459  3.87866  5.92842  4.51791     64 - -
          2.68618  4.42225  2.77519  2.73123  3.46354  2.40513  3.72494  3.29354  2.67741  2.69355  4.24690  2.90347  2.73739  3.18146  2.89801  2.37887  2.77519  2.98518  4.58477  3.61503
          0.07052  5.19635  2.77177  0.61958  0.77255  0.48576  0.95510
     53   2.95854  4.67586  3.84170  3.27403  3.81205  2.95549  4.19326  2.69016  3.22762  1.80043  3.77924  2.85468  4.31867  2.90440  2.85979  2.60061  2.32552  2.37126  3.55836  4.02450     65 - -
          2.68618  4.42225  2.77519  2.73123  3.46354  2.40513  3.72494  3.29354  2.67741  2.69355  4.24690  2.90347  2.73739  3.18146  2.89801  2.37887  2.77519  2.98518  4.58477  3.61503
          0.00879  5.13462  5.85696  0.61958  0.77255  0.38449  1.14193
     54   1.88209  5.47865  2.41150  2.39026  4.82398  3.73882  3.02973  4.30978  2.37274  3.78360  4.51958  3.20614  4.13349  2.07465  2.28436  2.49662  3.19919  3.86950  5.91061  4.49991     66 - -
          2.68618  4.42225  2.77519  2.73123  3.46354  2.40513  3.72494  3.29354  2.67741  2.69355  4.24690  2.90347  2.73739  3.18146  2.89801  2.37887  2.77519  2.98518  4.58477  3.61503
          0.00826  5.19635  5.91869  0.61958  0.77255  0.48576  0.95510
     55   0.72300  4.90664  5.33732  4.80366  4.09407  4.78134  5.33985  2.00280  4.68035  2.33933  3.95619  4.93313  5.15327  4.88793  4.82317  4.14351  3.80935  2.06996  5.87805  4.69911     67 - -
          2.68618  4.42225  2.77519  2.73123  3.46354  2.40513  3.72494  3.29354  2.67741  2.69355  4.24690  2.90347  2.73739  3.18146  2.89801  2.37887  2.77519  2.98518  4.58477  3.61503
          0.00826  5.19635  5.91869  0.61958  0.77255  0.48576  0.95510
     56   4.97599  6.12720  6.25862  6.02641  4.21923  5.63845  6.38482  3.56382  5.87126  0.13685  4.05412  6.25324  5.95987  5.87796  5.78868  5.64544  5.24409  3.89241  6.36154  5.35470     68 - -
          2.68618  4.42225  2.77519  2.73123  3.46354  2.40513  3.72494  3.29354  2.67741  2.69355  4.24690  2.90347  2.73739  3.18146  2.89801  2.37887  2.77519  2.98518  4.58477  3.61503
          0.00826  5.19635  5.91869  0.61958  0.77255  0.48576  0.95510
     57   2.96961  5.31827  3.28933  2.14837  4.60285  3.77020  3.96349  2.91775  1.98420  2.92485  4.37561  3.26677  4.16168  2.02172  2.46826  2.58327  3.20052  2.91327  3.63172  4.41875     69 - -
          2.68618  4.42225  2.77519  2.73123  3.46354  2.40513  3.72494  3.29354  2.67741  2.69355  4.24690  2.90347  2.73739  3.18146  2.89801  2.37887  2.77519  2.98518  4.58477  3.61503
          0.00826  5.19635  5.91869  0.61958  0.77255  0.48576  0.95510
     58   4.12269  5.67873  4.63818  2.75648  2.97342  4.84736  2.57822  4.29364  4.05289  3.71935  4.82843  4.44098  5.20763  4.37457  4.28902  4.18597  4.33996  4.11653  0.63608  2.39089     70 - -
          2.68618  4.42225  2.77519  2.73123  3.46354  2.40513  3.72494  3.29354  2.67741  2.69355  4.24690  2.90347  2.73739  3.18146  2.89801  2.37887  2.77519  2.98518  4.58477  3.61503
          0.00826  5.19635  5.91869  0.61958  0.77255  0.48576  0.95510
     59   2.41484  4.86284  4.85186  4.49635  4.26864  4.02863  5.11521  3.51210  4.37476  0.54321  4.22769  4.47228  4.69146  4.61435  4.51711  2.39622  3.59005  3.31340  5.88562  4.71325     71 - -
          2.68618  4.42225  2.77519  2.73123  3.46354  2.40513  3.72494  3.29354  2.67741  2.69355  4.24690  2.90347  2.73739  3.18146  2.89801  2.37887  2.77519  2.98518  4.58477  3.61503
          0.00826  5.19635  5.91869  0.61958  0.77255  0.48576  0.95510
     60   3.43934  5.77771  3.18745  0.74437  4.98264  3.98928  4.30753  4.43552  3.06274  2.18396  4.82112  3.48020  4.48755  2.61879  3.48421  3.40216  3.68434  4.11722  6.19838  4.82133     72 - -
          2.68618  4.42225  2.77519  2.73123  3.46354  2.40513  3.72494  3.29354  2.67741  2.69355  4.24690  2.90347  2.73739  3.18146  2.89801  2.37887  2.77519  2.98518  4.58477  3.61503
          0.00826  5.19635  5.91869  0.61958  0.77255  0.48576  0.95510
     61   1.83311  5.47165  3.21464  2.12549  4.81526  3.73970  3.92667  4.29928  2.14774  3.77577  4.51315  2.71287  4.13354  2.64463  2.63710  2.02540  2.67765  3.86161  5.90476  4.49593     73 - -
          2.68618  4.42225  2.77519  2.73123  3.46354  2.40513  3.72494  3.29354  2.67741  2.69355  4.24690  2.90347  2.73739  3.18146  2.89801  2.37887  2.77519  2.98518  4.58477  3.61503
          0.05590  5.19635  3.01949  0.61958  0.77255  0.48576  0.95510
     62   2.18660  5.23167  3.33208  2.79594  4.48328  3.79620  2.66442  3.91216  2.77160  1.92558  4.30474  2.37499  4.19383  1.83465  3.22375  3.01308  3.22388  3.57663  5.72001  4.37673     74 - -
          2.68618  4.42225  2.77519  2.73123  3.46354  2.40513  3.72494  3.29354  2.67741  2.69355  4.24690  2.90347  2.73739  3.18146  2.89801  2.37887  2.77519  2.98518  4.58477  3.61503
          0.00866  5.14911  5.87146  0.61958  0.77255  0.63274  0.75744
     63   2.58427  5.31252  3.27945  2.35271  4.61232  3.77442  3.99374  4.05040  2.75397  3.60785  4.39555  2.68539  1.33039  3.12125  2.67449  2.99553  3.23055  2.73204  5.80486  4.44303     75 - -
          2.68618  4.42225  2.77519  2.73123  3.46354  2.40513  3.72494  3.29354  2.67741  2.69355  4.24690  2.90347  2.73739  3.18146  2.89801  2.37887  2.77519  2.98518  4.58477  3.61503
          0.00866  5.14911  5.87146  0.61958  0.77255  0.40374  1.10207
     64   2.11237  5.04987  3.64727  3.13251  4.42793  3.85082  4.25812  3.81432  3.09562  2.86260  4.31204  3.58480  1.12289  2.56339  3.50665  3.13316  2.67088  3.49739  5.75526  4.46908     76 - -
          2.68618  4.42225  2.77519  2.73123  3.46354  2.40513  3.72494  3.29354  2.67741  2.69355  4.24690  2.90347  2.73739  3.18146  2.89801  2.37887  2.77519  2.98518  4.58477  3.61503
          0.00826  5.19635  5.91869  0.61958  0.77255  0.48576  0.95510
     65   3.54530  6.03323  2.41848  2.27948  5.42582  3.92462  4.45531  4.92749  3.42944  4.43407  5.25988  3.42333  0.77069  3.61341  4.00086  3.46478  2.35930  4.48745  6.60253  5.12646     77 - -
          2.68618  4.42225  2.77519  2.73123  3.46354  2.40513  3.72494  3.29354  2.67741  2.69355  4.24690  2.90347  2.73739  3.18146  2.89801  2.37887  2.77519  2.98518  4.58477  3.61503
          0.00826  5.19635  5.91869  0.61958  0.77255  0.48576  0.95510
     66   1.92231  4.62491  4.03660  3.46453  3.74823  2.66081  2.60516  2.28361  3.40060  2.48851  2.98778  3.82154  4.39054  3.03496  2.92413  3.27165  3.22635  2.10788  5.21839  4.00051     78 - -
          2.68618  4.42225  2.77519  2.73123  3.46354  2.40513  3.72494  3.29354  2.67741  2.69355  4.24690  2.90347  2.73739  3.18146  2.89801  2.37887  2.77519  2.98518  4.58477  3.61503
          0.00826  5.19635  5.91869  0.61958  0.77255  0.48576  0.95510
     67   3.40295  4.74116  5.37068  4.76513  2.56199  4.61712  4.94107  0.96282  4.56583  1.79575  2.82939  4.77862  4.92292  4.64800  4.56281  3.94136  3.63072  2.38263  5.33701  2.90699     79 - -
          2.68618  4.42225  2.77519  2.73123  3.46354  2.40513  3.72494  3.29354  2.67741  2.69355  4.24690  2.90347  2.73739  3.18146  2.89801  2.37887  2.77519  2.98518  4.58477  3.61503
          0.00826  5.19635  5.91869  0.61958  0.77255  0.48576  0.95510
     68   2.20803  4.65166  3.97760  2.82986  2.60416  3.99898  2.91511  2.58528  3.35067  2.85846  3.75804  3.78183  4.37626  2.99292  2.48544  3.25192  2.63740  2.16146  3.57249  3.14905     80 - -
          2.68618  4.42225  2.77519  2.73123  3.46354  2.40513  3.72494  3.29354  2.67741  2.69355  4.24690  2.90347  2.73739  3.18146  2.89801  2.37887  2.77519  2.98518  4.58477  3.61503
          0.00826  5.19635  5.91869  0.61958  0.77255  0.48576  0.95510
     69   1.46083  3.15193  4.90323  4.29487  2.41705  4.19058  4.52105  2.16021  4.10016  1.88327  3.52495  4.32328  4.55357  3.17864  4.14046  3.49871  3.26056  2.32207  5.03979  3.86244     81 - -
          2.68618  4.42225  2.77519  2.73123  3.46354  2.40513  3.72494  3.29354  2.67741  2.69355  4.24690  2.90347  2.73739  3.18146  2.89801  2.37887  2.77519  2.98518  4.58477  3.61503
          0.00826  5.19635  5.91869  0.61958  0.77255  0.48576  0.95510
     70   1.96808  5.35844  3.37053  2.51095  4.81766  3.81667  4.16672  4.26272  2.92742  3.81376  4.60129  3.42207  1.14801  3.30036  2.77801  2.55420  3.35830  3.85892  5.99826  4.64351     82 - -
          2.68618  4.42225  2.77519  2.73123  3.46354  2.40513  3.72494  3.29354  2.67741  2.69355  4.24690  2.90347  2.73739  3.18146  2.89801  2.37887  2.77519  2.98518  4.58477  3.61503
          0.00826  5.19635  5.91869  0.61958  0.77255  0.48576  0.95510
     71   2.63208  5.47752  3.20843  1.77493  4.82207  2.62417  3.92882  4.30735  2.31796  3.78255  4.51927  2.43718  2.70377  3.02591  2.54077  2.19806  3.20050  3.86808  5.91073  4.50028     83 - -
          2.68618  4.42225  2.77519  2.73123  3.46354  2.40513  3.72494  3.29354  2.67741  2.69355  4.24690  2.90347  2.73739  3.18146  2.89801  2.37887  2.77519  2.98518  4.58477  3.61503
          0.00826  5.19635  5.91869  0.61958  0.77255  0.48576  0.95510
     72   1.80984  5.26752  2.85650  2.77071  4.55529  2.24544  2.65660  3.03542  2.77278  3.56008  4.35032  3.29883  4.17867  3.12541  3.24752  2.02849  2.74360  3.63242  5.76989  4.41170     84 - -
          2.68618  4.42225  2.77519  2.73123  3.46354  2.40513  3.72494  3.29354  2.67741  2.69355  4.24690  2.90347  2.73739  3.18146  2.89801  2.37887  2.77519  2.98518  4.58477  3.61503
          0.00826  5.19635  5.91869  0.61958  0.77255  0.48576  0.95510
     73   3.01371  4.43533  4.70646  4.10802  2.82167  4.15141  3.25281  2.14465  3.94647  2.32590  3.55104  4.21942  4.51750  4.12948  2.55458  3.45028  2.19244  1.39929  5.05395  3.87031     85 - -
          2.68618  4.42225  2.77519  2.73123  3.46354  2.40513  3.72494  3.29354  2.67741  2.69355  4.24690  2.90347  2.73739  3.18146  2.89801  2.37887  2.77519  2.98518  4.58477  3.61503
          0.00826  5.19635  5.91869  0.61958  0.77255  0.48576  0.95510
     74   2.31482  3.59868  2.83039  2.16792  4.46919  3.78968  3.99069  3.89426  2.77859  2.06769  4.28398  3.30874  2.76011  3.13053  2.69844  2.53372  2.69600  2.96762  5.71036  4.36397     86 - -
          2.68618  4.42225  2.77519  2.73123  3.46354  2.40513  3.72494  3.29354  2.67741  2.69355  4.24690  2.90347  2.73739  3.18146  2.89801  2.37887  2.77519  2.98518  4.58477  3.61503
          0.00826  5.19635  5.91869  0.61958  0.77255  0.48576  0.95510
     75   2.97821  4.96138  3.54164  2.98095  4.14701  1.99158  4.08739  2.82318  2.96201  2.72827  4.04939  3.46603  3.29834  2.70217  2.79193  2.23740  2.41437  2.43124  5.50460  4.21798     87 - -
          2.68618  4.42225  2.77519  2.73123  3.46354  2.40513  3.72494  3.29354  2.67741  2.69355  4.24690  2.90347  2.73739  3.18146  2.89801  2.37887  2.77519  2.98518  4.58477  3.61503
          0.00826  5.19635  5.91869  0.61958  0.77255  0.48576  0.95510
     76   1.87563  5.28729  2.80889  2.74658  4.56257  3.77500  2.53550  4.00099  2.74258  2.85729  4.34901  3.27883  4.16709  3.09888  2.19819  2.03410  3.20054  2.89229  5.76622  4.40334     88 - -
          2.68618  4.42225  2.77519  2.73123  3.46354  2.40513  3.72494  3.29354  2.67741  2.69355  4.24690  2.90347  2.73739  3.18146  2.89801  2.37887  2.77519  2.98518  4.58477  3.61503
          0.00826  5.19635  5.91869  0.61958  0.77255  0.48576  0.95510
     77   2.07925  5.45594  3.21884  2.32778  4.79385  3.06561  3.03196  4.27430  2.37645  3.75812  4.49897  3.21048  2.39532  3.02674  2.45948  2.49764  2.24753  3.84284  5.89315  4.48718     89 - -
          2.68618  4.42225  2.77519  2.73123  3.46354  2.40513  3.72494  3.29354  2.67741  2.69355  4.24690  2.90347  2.73739  3.18146  2.89801  2.37887  2.77519  2.98518  4.58477  3.61503
          0.00826  5.19635  5.91869  0.61958  0.77255  0.48576  0.95510
     78   2.96393  5.45148  2.75407  2.38590  3.46677  3.05727  3.92913  4.26616  2.66804  3.75270  4.49491  3.21146  2.11074  2.56495  2.54460  2.27983  2.13959  3.83698  5.89008  4.48490     90 - -
          2.68618  4.42225  2.77519  2.73123  3.46354  2.40513  3.72494  3.29354  2.67741  2.69355  4.24690  2.90347  2.73739  3.18146  2.89801  2.37887  2.77519  2.98518  4.58477  3.61503
          0.00826  5.19635  5.91869  0.61958  0.77255  0.48576  0.95510
     79   2.62414  5.01550  2.80592  2.93033  4.21277  3.84699  2.90015  3.60629  2.91558  2.47017  4.09879  3.42633  4.23414  3.25530  2.47809  2.29151  2.66395  2.16664  5.54834  2.59471     91 - -
          2.68618  4.42225  2.77519  2.73123  3.46354  2.40513  3.72494  3.29354  2.67741  2.69355  4.24690  2.90347  2.73739  3.18146  2.89801  2.37887  2.77519  2.98518  4.58477  3.61503
          0.23357  5.19635  1.59571  0.61958  0.77255  0.48576  0.95510
     80   2.87397  5.18680  3.21028  2.33846  4.45997  3.02940  3.87512  3.06659  2.64141  3.45993  4.24761  2.69950  4.07159  2.60514  1.65571  2.87860  3.10477  2.84252  5.66408  3.10222     92 - -
          2.68614  4.42259  2.77512  2.73157  3.46308  2.40547  3.72528  3.29388  2.67775  2.69343  4.24507  2.90381  2.73697  3.18180  2.89699  2.37864  2.77513  2.98552  4.58511  3.61537
          0.65971  0.73472  5.69546  0.58827  0.81033  0.43551  1.04110
     81   4.76163  5.87574  5.65805  5.43256  1.57630  5.39279  2.64861  4.52420  5.26461  3.80156  5.07090  4.98937  5.67905  5.10513  5.21409  2.72163  4.96946  4.41934  4.34788  0.62606     96 - -
          2.68618  4.42225  2.77519  2.73123  3.46354  2.40513  3.72494  3.29354  2.67741  2.69355  4.24690  2.90347  2.73739  3.18146  2.89801  2.37887  2.77519  2.98518  4.58477  3.61503
          0.00880  5.13298  5.85533  0.61958  0.77255  0.67696  0.70960
     82   3.08355  4.71065  4.14649  3.56106  3.85993  4.07953  4.34029  3.10005  3.29148  2.90064  2.69166  2.87181  4.46453  3.71489  2.13634  3.36369  3.31859  1.07196  5.32376  4.11156     97 - -
          2.68618  4.42225  2.77519  2.73123  3.46354  2.40513  3.72494  3.29354  2.67741  2.69355  4.24690  2.90347  2.73739  3.18146  2.89801  2.37887  2.77519  2.98518  4.58477  3.61503
          0.00880  5.13298  5.85533  0.61958  0.77255  0.38245  1.14630
     83   2.53806  5.45462  2.70345  2.76312  4.78640  3.79800  4.06290  4.24232  2.46097  3.77677  4.55412  2.75665  1.12766  3.18551  3.33235  3.05599  3.31774  3.10355  5.95474  4.56817     98 - -
          2.68618  4.42225  2.77519  2.73123  3.46354  2.40513  3.72494  3.29354  2.67741  2.69355  4.24690  2.90347  2.73739  3.18146  2.89801  2.37887  2.77519  2.98518  4.58477  3.61503
          0.00826  5.19635  5.91869  0.61958  0.77255  0.48576  0.95510
     84   2.99967  4.81671  3.72888  2.72637  3.97846  3.93683  4.18708  2.23022  3.14679  3.03831  3.92110  1.92246  3.16893  3.46458  3.53538  3.17569  2.15549  1.86930  5.39630  4.14288     99 - -
          2.68618  4.42225  2.77519  2.73123  3.46354  2.40513  3.72494  3.29354  2.67741  2.69355  4.24690  2.90347  2.73739  3.18146  2.89801  2.37887  2.77519  2.98518  4.58477  3.61503
          0.00826  5.19635  5.91869  0.61958  0.77255  0.48576  0.95510
     85   2.35017  5.12794  3.94420  3.73041  5.44057  1.85605  4.99951  4.91756  3.97003  4.53037  5.30824  0.73419  4.52300  4.21537  4.36024  3.24179  2.67628  4.24503  6.70174  5.44597    100 - -
          2.68618  4.42225  2.77519  2.73123  3.46354  2.40513  3.72494  3.29354  2.67741  2.69355  4.24690  2.90347  2.73739  3.18146  2.89801  2.37887  2.77519  2.98518  4.58477  3.61503
          0.00826  5.19635  5.91869  0.61958  0.77255  0.48576  0.95510
     86   2.28878  5.34186  1.99220  2.71620  3.46043  3.76231  3.03659  4.08533  2.71726  3.62484  4.39732  2.77808  4.15520  3.07397  3.19954  2.14928  2.14473  3.70427  5.80745  3.20224    101 - -
          2.68618  4.42225  2.77519  2.73123  3.46354  2.40513  3.72494  3.29354  2.67741  2.69355  4.24690  2.90347  2.73739  3.18146  2.89801  2.37887  2.77519  2.98518  4.58477  3.61503
          0.00826  5.19635  5.91869  0.61958  0.77255  0.48576  0.95510
     87   1.91765  4.41659  4.82227  4.21759  2.86402  4.16913  4.49451  2.45577  4.03648  1.73410  2.76037  4.27784  4.53361  4.19703  2.58755  3.47355  2.37171  2.08394  5.03720  3.85779    102 - -
          2.68618  4.42225  2.77519  2.73123  3.46354  2.40513  3.72494  3.29354  2.67741  2.69355  4.24690  2.90347  2.73739  3.18146  2.89801  2.37887  2.77519  2.98518  4.58477  3.61503
          0.00826  5.19635  5.91869  0.61958  0.77255  0.48576  0.95510
     88   2.59671  5.48037  1.68491  2.33933  4.82528  2.70539  3.92822  4.31149  2.34718  3.78547  4.52143  3.20555  3.10810  2.62673  2.37910  2.93052  2.74711  3.87099  5.91279  4.50128    103 - -
          2.68446  4.42442  2.77385  2.73293  3.46571  2.40354  3.72712  3.29487  2.67715  2.69449  4.24907  2.90406  2.73786  3.18238  2.89482  2.37849  2.77642  2.98467  4.58087  3.61721
          1.30879  0.70917  1.43632  2.13913  0.12529  0.48576  0.95510
     89   2.10792  5.38429  2.51944  1.99897  4.72013  2.53360  3.85091  4.20144  2.22468  3.68783  4.43448  3.10734  4.04735  2.95422  3.10006  2.85491  2.01391  3.77141  5.82634  4.41604    123 - -
          2.68618  4.42225  2.77519  2.73123  3.46354  2.40513  3.72494  3.29354  2.67741  2.69355  4.24690  2.90347  2.73739  3.18146  2.89801  2.37887  2.77519  2.98518  4.58477  3.61503
          0.01081  4.92832  5.65067  0.61958  0.77255  1.07732  0.41628
     90   2.40855  5.30615  2.56974  2.56123  4.63013  3.62948  3.81902  4.10128  2.27233  2.87604  4.35266  2.56034  3.11189  2.92267  2.25997  2.22742  3.07898  2.91026  5.75182  4.35421    124 - -
          2.68618  4.42225  2.77519  2.73123  3.46354  2.40513  3.72494  3.29354  2.67741  2.69355  4.24690  2.90347  2.73739  3.18146  2.89801  2.37887  2.77519  2.98518  4.58477  3.61503
          0.01081  4.92832  5.65067  0.61958  0.77255  1.07732  0.41628
     91   2.85515  5.02946  2.64045  2.71224  4.26086  3.69063  3.89728  3.67239  2.35824  2.08437  4.10285  3.22857  2.98290  2.64318  3.16348  2.89679  2.24311  2.36326  5.53750  4.20859    125 - -
          2.68618  4.42225  2.77519  2.73123  3.46354  2.40513  3.72494  3.29354  2.67741  2.69355  4.24690  2.90347  2.73739  3.18146  2.89801  2.37887  2.77519  2.98518  4.58477  3.61503
          0.01081  4.92832  5.65067  0.61958  0.77255  0.84832  0.55885
     92   2.10030  4.94859  3.38598  2.82769  4.16426  2.58170  3.96891  2.77805  1.90612  3.20161  3.17935  3.32509  2.27087  3.15315  3.24509  2.96145  3.11922  3.26761  5.48699  4.18386    126 - -
          2.68618  4.42225  2.77519  2.73123  3.46354  2.40513  3.72494  3.29354  2.67741  2.69355  4.24690  2.90347  2.73739  3.18146  2.89801  2.37887  2.77519  2.98518  4.58477  3.61503
          0.01019  4.98689  5.70924  0.61958  0.77255  0.98561  0.46714
     93   2.14953  5.27971  2.70242  2.04229  4.58417  3.66269  3.85523  4.04231  2.32944  3.56767  4.33171  3.14816  4.05553  2.96667  3.09328  2.18486  2.22134  2.96594  3.65534  4.35303    127 - -
          2.68618  4.42225  2.77519  2.73123  3.46354  2.40513  3.72494  3.29354  2.67741  2.69355  4.24690  2.90347  2.73739  3.18146  2.89801  2.37887  2.77519  2.98518  4.58477  3.61503
          0.01019  4.98689  5.70924  0.61958  0.77255  0.44820  1.01825
     94   2.47551  4.81053  2.99094  3.09806  3.97232  3.88577  2.55225  3.34123  3.07497  1.83151  3.91086  3.55011  1.99062  3.39573  3.47220  3.12201  3.19562  2.32748  5.37896  4.11949    128 - -
          2.68618  4.42225  2.77519  2.73123  3.46354  2.40513  3.72494  3.29354  2.67741  2.69355  4.24690  2.90347  2.73739  3.18146  2.89801  2.37887  2.77519  2.98518  4.58477  3.61503
          0.00880  5.13298  5.85533  0.61958  0.77255  0.67696  0.70960
     95   2.57107  5.40967  3.25192  2.69503  4.73867  3.08925  3.93231  4.20069  2.28673  3.70350  4.46219  2.54756  4.14534  3.03917  1.32269  2.56015  3.20588  3.79338  5.85137  3.36456    129 - -
          2.68618  4.42225  2.77519  2.73123  3.46354  2.40513  3.72494  3.29354  2.67741  2.69355  4.24690  2.90347  2.73739  3.18146  2.89801  2.37887  2.77519  2.98518  4.58477  3.61503
          0.13685  5.13298  2.10372  0.61958  0.77255  0.67696  0.70960
     96   2.43006  4.98917  3.35838  2.79860  4.20183  3.74416  3.13171  3.60298  2.04465  3.23571  3.12146  3.30387  4.13229  3.12876  2.76438  2.54240  2.27684  2.06201  5.51063  4.19919    130 - -
          2.68618  4.42225  2.77519  2.73123  3.46354  2.40513  3.72494  3.29354  2.67741  2.69355  4.24690  2.90347  2.73739  3.18146  2.89801  2.37887  2.77519  2.98518  4.58477  3.61503
          0.01000  5.00613  5.72847  0.61958  0.77255  0.27618  1.42161
     97   2.96506  5.45594  3.22111  2.06582  4.79378  2.70141  3.92835  4.27377  2.04938  3.75775  3.21847  3.21184  3.12683  3.02736  2.13523  2.25039  2.46766  3.84279  5.89281  4.48751    131 - -
          2.68618  4.42225  2.77519  2.73123  3.46354  2.40513  3.72494  3.29354  2.67741  2.69355  4.24690  2.90347  2.73739  3.18146  2.89801  2.37887  2.77519  2.98518  4.58477  3.61503
          0.00826  5.19635  5.91869  0.61958  0.77255  0.48576  0.95510
     98   2.99120  5.27917  3.34428  2.78328  4.55193  3.10719  3.99030  2.69868  1.60772  3.55120  4.34495  3.30965  2.56507  3.12138  2.08388  2.64426  3.22139  2.87855  5.75934  4.40831    132 - -
          2.68618  4.42225  2.77519  2.73123  3.46354  2.40513  3.72494  3.29354  2.67741  2.69355  4.24690  2.90347  2.73739  3.18146  2.89801  2.37887  2.77519  2.98518  4.58477  3.61503
          0.00826  5.19635  5.91869  0.61958  0.77255  0.48576  0.95510
     99   2.52522  5.47148  2.67509  2.37227  4.81614  2.69077  3.92276  3.17060  2.04643  3.77658  4.51227  2.76571  4.12911  2.29638  2.65128  2.49530  2.46269  3.86191  5.90439  4.49369    133 - -
          2.68618  4.42225  2.77519  2.73123  3.46354  2.40513  3.72494  3.29354  2.67741  2.69355  4.24690  2.90347  2.73739  3.18146  2.89801  2.37887  2.77519  2.98518  4.58477  3.61503
          0.07217  5.19635  2.74748  0.61958  0.77255  0.48576  0.95510
    100   1.82289  4.73913  3.00361  2.69316  3.88714  3.91701  4.16261  1.76584  3.14789  2.29600  3.83953  3.61535  4.29826  3.46057  2.78671  3.15512  3.19267  2.51216  5.31623  4.07063    134 - -
          2.68618  4.42225  2.77519  2.73123  3.46354  2.40513  3.72494  3.29354  2.67741  2.69355  4.24690  2.90347  2.73739  3.18146  2.89801  2.37887  2.77519  2.98518  4.58477  3.61503
          0.00880  5.13298  5.85533  0.61958  0.77255  0.67696  0.70960
    101   3.12663  5.32501  3.53657  2.95846  2.90288  3.01224  4.06560  4.04557  2.33799  3.60935  4.42724  3.45094  4.30268  3.20853  1.02638  2.54646  3.35225  3.71113  5.79553  4.49212    135 - -
          2.68618  4.42225  2.77519  2.73123  3.46354  2.40513  3.72494  3.29354  2.67741  2.69355  4.24690  2.90347  2.73739  3.18146  2.89801  2.37887  2.77519  2.98518  4.58477  3.61503
          0.07531  5.13298  2.70841  0.61958  0.77255  0.67696  0.70960
    102   2.46859  5.40129  2.51237  2.61053  4.73762  3.68597  3.13091  4.21680  2.61499  3.70277  4.44567  3.15728  2.05826  2.09467  2.62015  2.87985  2.35683  3.78754  5.83961  4.43460    136 - -
          2.68618  4.42225  2.77519  2.73123  3.46354  2.40513  3.72494  3.29354  2.67741  2.69355  4.24690  2.90347  2.73739  3.18146  2.89801  2.37887  2.77519  2.98518  4.58477  3.61503
          0.00940  5.06708  5.78942  0.61958  0.77255  0.83368  0.56995
    103   2.33935  4.39737  4.85276  4.24837  2.31300  4.17683  4.50757  1.63677  4.06176  1.73117  3.47702  4.29711  4.53450  4.21481  2.61736  3.48522  3.24248  2.16706  5.02977  3.85426    137 - -
          2.68618  4.42225  2.77519  2.73123  3.46354  2.40513  3.72494  3.29354  2.67741  2.69355  4.24690  2.90347  2.73739  3.18146  2.89801  2.37887  2.77519  2.98518  4.58477  3.61503
          0.00940  5.06708  5.78942  0.61958  0.77255  0.54558  0.86632
    104   2.99371  4.70727  3.87395  3.30951  2.71432  3.96979  2.49284  3.20780  3.26142  2.91465  2.89162  3.70758  2.02582  3.56106  3.61098  1.75640  3.22584  2.98446  5.20341  3.05846    138 - -
          2.68618  4.42225  2.77519  2.73123  3.46354  2.40513  3.72494  3.29354  2.67741  2.69355  4.24690  2.90347  2.73739  3.18146  2.89801  2.37887  2.77519  2.98518  4.58477  3.61503
          0.00880  5.13298  5.85533  0.61958  0.77255  0.38245  1.14630
    105   2.53006  4.49549  2.72725  3.82484  2.92634  4.09569  4.39469  2.94551  3.71406  1.79142  3.60977  4.05458  4.46618  3.94283  3.91279  2.85339  2.31744  1.83395  5.10522  2.54569    139 - -
          2.68618  4.42225  2.77519  2.73123  3.46354  2.40513  3.72494  3.29354  2.67741  2.69355  4.24690  2.90347  2.73739  3.18146  2.89801  2.37887  2.77519  2.98518  4.58477  3.61503
          0.00826  5.19635  5.91869  0.61958  0.77255  0.48576  0.95510
    106   2.04908  5.04174  2.89862  2.90947  4.24555  2.35656  4.05360  2.44821  2.89568  2.70922  4.12329  3.40993  4.22721  2.56429  2.35330  3.05108  3.20701  2.54017  5.57015  4.26551    140 - -
          2.68618  4.42225  2.77519  2.73123  3.46354  2.40513  3.72494  3.29354  2.67741  2.69355  4.24690  2.90347  2.73739  3.18146  2.89801  2.37887  2.77519  2.98518  4.58477  3.61503
          0.00826  5.19635  5.91869  0.61958  0.77255  0.48576  0.95510
    107   2.58396  4.71260  2.94177  3.29764  3.84982  3.96897  3.26247  2.52470  3.25177  2.02795  3.81575  3.70424  4.34839  3.55430  2.43603  3.21334  2.09664  1.99582  5.29460  4.05995    141 - -
          2.68618  4.42225  2.77519  2.73123  3.46354  2.40513  3.72494  3.29354  2.67741  2.69355  4.24690  2.90347  2.73739  3.18146  2.89801  2.37887  2.77519  2.98518  4.58477  3.61503
          0.00826  5.19635  5.91869  0.61958  0.77255  0.48576  0.95510
    108   1.72760  5.31320  2.01719  2.89097  4.74392  3.79622  4.16376  4.18420  2.97404  2.97706  4.54908  3.40446  1.60892  3.30346  3.45157  2.50543  3.33237  3.79307  5.96204  4.60277    142 - -
          2.68618  4.42225  2.77519  2.73123  3.46354  2.40513  3.72494  3.29354  2.67741  2.69355  4.24690  2.90347  2.73739  3.18146  2.89801  2.37887  2.77519  2.98518  4.58477  3.61503
          0.00826  5.19635  5.91869  0.61958  0.77255  0.48576  0.95510
    109   2.03220  5.15505  3.38207  2.42286  3.23565  2.97761  4.01113  2.65268  2.25348  2.86512  4.22717  3.34148  4.19574  3.16498  2.70086  1.98551  3.20233  3.48422  5.66100  4.32978    143 - -
          2.68618  4.42225  2.77519  2.73123  3.46354  2.40513  3.72494  3.29354  2.67741  2.69355  4.24690  2.90347  2.73739  3.18146  2.89801  2.37887  2.77519  2.98518  4.58477  3.61503
          0.00826  5.19635  5.91869  0.61958  0.77255  0.48576  0.95510
    110   2.98336  3.68630  2.11279  2.32105  4.83188  3.04850  3.94235  4.31696  2.68432  3.79448  4.53348  2.42054  2.39374  2.56603  3.17887  1.94815  3.21577  3.87934  5.92510  4.51342    144 - -
          2.68630  4.42237  2.77492  2.73087  3.46365  2.40524  3.72506  3.29366  2.67752  2.69321  4.24701  2.90358  2.73751  3.18158  2.89812  2.37898  2.77481  2.98530  4.58488  3.61515
          0.26058  2.15957  2.17140  0.72513  0.66215  0.48576  0.95510
    111   2.55229  5.45961  2.10332  2.17823  4.80303  2.49698  3.90907  4.28916  2.65872  3.76695  4.50819  2.71763  2.53369  3.00966  3.15585  2.16089  2.71450  3.85095  5.89839  4.48422    148 - -
          2.68618  4.42225  2.77519  2.73123  3.46354  2.40513  3.72494  3.29354  2.67741  2.69355  4.24690  2.90347  2.73739  3.18146  2.89801  2.37887  2.77519  2.98518  4.58477  3.61503
          0.00930  5.07832  5.80066  0.61958  0.77255  0.80931  0.58908
    112   2.91268  3.48437  2.66840  2.68928  4.50723  3.71932  3.12585  3.16292  2.34251  3.50752  4.29312  2.73658  2.52956  3.04178  2.62991  2.91589  2.37780  2.41892  5.71064  4.34712    149 - -
          2.68618  4.42225  2.77519  2.73123  3.46354  2.40513  3.72494  3.29354  2.67741  2.69355  4.24690  2.90347  2.73739  3.18146  2.89801  2.37887  2.77519  2.98518  4.58477  3.61503
          0.00930  5.07832  5.80066  0.61958  0.77255  0.32630  1.27865
    113   3.87279  5.14020  5.87474  5.28969  2.40460  5.20004  5.55186  2.29514  5.12581  1.27527  2.63041  5.37011  5.39195  5.12346  5.10396  4.55635  4.09472  1.05765  5.77580  4.71816    150 - -
          2.68618  4.42225  2.77519  2.73123  3.46354  2.40513  3.72494  3.29354  2.67741  2.69355  4.24690  2.90347  2.73739  3.18146  2.89801  2.37887  2.77519  2.98518  4.58477  3.61503
          0.00826  5.19635  5.91869  0.61958  0.77255  0.48576  0.95510
    114   2.61340  3.10400  4.61669  4.02258  2.83156  2.32976  2.25253  2.42251  3.87802  1.92689  3.56211  4.16902  4.49849  4.07321  4.00906  2.43305  3.23782  2.69678  5.06051  3.06268    151 - -
          2.68618  4.42225  2.77519  2.73123  3.46354  2.40513  3.72494  3.29354  2.67741  2.69355  4.24690  2.90347  2.73739  3.18146  2.89801  2.37887  2.77519  2.98518  4.58477  3.61503
          0.00826  5.19635  5.91869  0.61958  0.77255  0.48576  0.95510
    115   3.63014  4.94466  5.40416  4.90224  2.13349  4.71162  4.44996  3.34371  4.68869  1.72257  3.99466  4.72514  5.04383  4.71108  4.65611  4.04019  3.85679  1.75660  2.49936  1.40037    152 - -
          2.68618  4.42225  2.77519  2.73123  3.46354  2.40513  3.72494  3.29354  2.67741  2.69355  4.24690  2.90347  2.73739  3.18146  2.89801  2.37887  2.77519  2.98518  4.58477  3.61503
          0.00826  5.19635  5.91869  0.61958  0.77255  0.48576  0.95510
    116   2.09548  4.49702  4.40214  2.90743  2.91065  4.09413  3.16144  2.94843  3.70781  1.68923  3.61108  4.05013  4.46459  3.93773  3.90861  2.70367  3.23451  1.77650  5.10577  3.06301    153 - -
          2.68618  4.42225  2.77519  2.73123  3.46354  2.40513  3.72494  3.29354  2.67741  2.69355  4.24690  2.90347  2.73739  3.18146  2.89801  2.37887  2.77519  2.98518  4.58477  3.61503
          0.00826  5.19635  5.91869  0.61958  0.77255  0.48576  0.95510
    117   5.33578  6.23479  6.02617  5.99489  2.81671  5.64843  4.41504  4.97221  5.68147  4.06989  5.47219  5.29293  5.95848  5.46080  5.51187  5.19017  5.54633  4.93408  0.31907  2.10466    154 - -
          2.68618  4.42225  2.77519  2.73123  3.46354  2.40513  3.72494  3.29354  2.67741  2.69355  4.24690  2.90347  2.73739  3.18146  2.89801  2.37887  2.77519  2.98518  4.58477  3.61503
          0.00826  5.19635  5.91869  0.61958  0.77255  0.48576  0.95510
    118   2.32221  5.48998  2.24230  2.66653  4.83537  3.74706  3.93688  4.32003  1.93269  3.79396  4.53183  2.75447  2.07043  2.67446  2.36657  2.94328  3.21295  3.88106  5.92081  4.51155    155 - -
          2.68618  4.42225  2.77519  2.73123  3.46354  2.40513  3.72494  3.29354  2.67741  2.69355  4.24690  2.90347  2.73739  3.18146  2.89801  2.37887  2.77519  2.98518  4.58477  3.61503
          0.00826  5.19635  5.91869  0.61958  0.77255  0.48576  0.95510
    119   2.35269  5.24629  2.02381  2.41599  3.37112  3.78271  3.04177  3.02155  2.76243  3.51484  4.31023  2.71722  4.17364  2.68731  3.23524  2.98144  3.19914  2.36705  5.73297  3.19661    156 - -
          2.68618  4.42225  2.77519  2.73123  3.46354  2.40513  3.72494  3.29354  2.67741  2.69355  4.24690  2.90347  2.73739  3.18146  2.89801  2.37887  2.77519  2.98518  4.58477  3.61503
          0.00826  5.19635  5.91869  0.61958  0.77255  0.48576  0.95510
    120   2.08757  5.37132  2.41201  2.43289  4.67543  2.51437  3.94832  4.13329  2.26923  2.90937  4.42354  3.24127  4.14846  3.05995  3.18671  2.50731  2.70001  2.38557  5.82994  4.44528    157 - -
          2.68635  4.42242  2.77537  2.73007  3.46371  2.40530  3.72512  3.29371  2.67758  2.69372  4.24707  2.90364  2.73714  3.18164  2.89764  2.37871  2.77537  2.98536  4.58494  3.61520
          1.23161  1.03434  1.04209  0.06729  2.73213  0.48576  0.95510
    121   1.96006  4.52548  3.68702  3.12683  3.69505  3.75414  4.05596  3.04094  3.08152  1.87209  3.65839  2.78625  2.87726  3.38487  3.43513  3.01184  2.47208  2.33398  5.13895  3.90463    159 - -
          2.68624  4.42231  2.77525  2.73129  3.46360  2.40518  3.72500  3.29360  2.67746  2.69361  4.24500  2.90352  2.73745  3.18152  2.89806  2.37893  2.77525  2.98462  4.58483  3.61509
          0.21548  1.66228  5.48787  0.16409  1.88826  0.19214  1.74407
    122   2.52252  5.55209  2.53374  2.99750  5.12615  3.87534  4.38245  4.58821  3.20258  4.13073  4.93380  3.51380  0.78401  3.53244  2.69296  3.28254  3.58913  4.14720  6.30159  4.92762    161 - -
          2.68618  4.42225  2.77519  2.73123  3.46354  2.40513  3.72494  3.29354  2.67741  2.69355  4.24690  2.90347  2.73739  3.18146  2.89801  2.37887  2.77519  2.98518  4.58477  3.61503
          0.00826  5.19635  5.91869  0.61958  0.77255  0.48576  0.95510
    123   2.09481  5.39673  1.82548  2.14140  3.27390  3.75101  3.94303  4.17410  2.69216  3.68860  4.44645  3.23212  3.10312  3.05089  2.65438  2.57098  3.19718  2.82494  5.84943  4.45846    162 - -
          2.68618  4.42225  2.77519  2.73123  3.46354  2.40513  3.72494  3.29354  2.67741  2.69355  4.24690  2.90347  2.73739  3.18146  2.89801  2.37887  2.77519  2.98518  4.58477  3.61503
          0.00826  5.19635  5.91869  0.61958  0.77255  0.48576  0.95510
    124   3.10061  5.63275  1.35329  2.05314  4.96962  2.90631  2.60851  4.46307  2.46874  3.93468  4.68184  3.24676  3.04503  3.14251  3.32046  2.61544  3.33906  4.02018  6.06423  4.63629    163 - -
          2.68526  4.42247  2.77453  2.73098  3.46376  2.40504  3.72517  3.29292  2.67763  2.69377  4.24712  2.90369  2.73762  3.18169  2.89823  2.37909  2.77542  2.98541  4.58499  3.61525
          0.48570  1.11964  2.84155  0.35667  1.20399  0.48576  0.95510
    125   2.97821  3.27403  4.61028  2.44877  3.51044  4.10680  4.42112  2.17695  3.86663  1.82082  2.46169  4.15274  4.47380  2.80464  3.99053  3.40222  3.21029  2.32028  5.02896  2.40272    167 - -
          2.68618  4.42225  2.77519  2.73123  3.46354  2.40513  3.72494  3.29354  2.67741  2.69355  4.24690  2.90347  2.73739  3.18146  2.89801  2.37887  2.77519  2.98518  4.58477  3.61503
          0.00875  5.13909  5.86144  0.61958  0.77255  0.39020  1.12985
    126   1.79578  3.09652  4.74002  4.13962  3.52159  4.15366  4.47422  2.49553  3.97285  1.45825  2.82131  4.23494  4.51944  3.13568  3.11995  3.45419  3.24390  2.27349  5.04495  3.86311    168 - -
          2.68618  4.42225  2.77519  2.73123  3.46354  2.40513  3.72494  3.29354  2.67741  2.69355  4.24690  2.90347  2.73739  3.18146  2.89801  2.37887  2.77519  2.98518  4.58477  3.61503
          0.00826  5.19635  5.91869  0.61958  0.77255  0.48576  0.95510
    127   1.94702  5.48200  2.56656  1.88749  4.82724  3.73848  3.02222  4.31373  2.37717  3.78721  4.52297  2.44860  4.13424  3.02527  2.33824  2.50213  3.20100  3.87280  5.91415  4.50237    169 - -
          2.68618  4.42225  2.77519  2.73123  3.46354  2.40513  3.72494  3.29354  2.67741  2.69355  4.24690  2.90347  2.73739  3.18146  2.89801  2.37887  2.77519  2.98518  4.58477  3.61503
          0.00826  5.19635  5.91869  0.61958  0.77255  0.48576  0.95510
    128   1.81181  4.89253  3.64868  3.08804  4.07646  3.89913  4.14450  2.07967  3.04707  3.13265  3.99986  3.54922  3.29154  2.83112  2.91535  3.13151  1.67662  3.19439  5.46150  4.19415    170 - -
          2.68618  4.42225  2.77519  2.73123  3.46354  2.40513  3.72494  3.29354  2.67741  2.69355  4.24690  2.90347  2.73739  3.18146  2.89801  2.37887  2.77519  2.98518  4.58477  3.61503
          0.00826  5.19635  5.91869  0.61958  0.77255  0.48576  0.95510
    129   4.36917  5.54400  6.38410  5.81615  3.80507  5.84538  6.17988  1.64488  5.70141  0.59328  2.58777  6.02714  5.81911  5.51708  5.62120  5.26186  4.57328  2.39714  6.09087  5.16922    171 - -
          2.68618  4.42225  2.77519  2.73123  3.46354  2.40513  3.72494  3.29354  2.67741  2.69355  4.24690  2.90347  2.73739  3.18146  2.89801  2.37887  2.77519  2.98518  4.58477  3.61503
          0.00826  5.19635  5.91869  0.61958  0.77255  0.48576  0.95510
    130   2.22358  5.39604  2.43169  1.92076  4.70797  2.30741  3.94778  3.25014  2.69899  3.68767  4.44711  2.57963  4.14818  3.05663  3.18602  2.94861  2.77419  2.61715  5.85058  4.46042    172 - -
          2.68618  4.42225  2.77519  2.73123  3.46354  2.40513  3.72494  3.29354  2.67741  2.69355  4.24690  2.90347  2.73739  3.18146  2.89801  2.37887  2.77519  2.98518  4.58477  3.61503
          0.00826  5.19635  5.91869  0.61958  0.77255  0.48576  0.95510
    131   2.29533  5.46914  2.67881  2.31357  4.81195  2.96404  3.92548  4.29607  2.39304  2.83034  4.51055  3.20631  4.13177  2.32520  1.79328  2.57203  3.19554  3.85860  5.90290  4.49366    173 - -
          2.68618  4.42225  2.77519  2.73123  3.46354  2.40513  3.72494  3.29354  2.67741  2.69355  4.24690  2.90347  2.73739  3.18146  2.89801  2.37887  2.77519  2.98518  4.58477  3.61503
          0.00826  5.19635  5.91869  0.61958  0.77255  0.48576  0.95510
    132   4.58210  5.71963  6.57543  5.99789  3.75756  6.08775  6.35092  1.53269  5.88659  0.53800  2.53049  6.27799  5.93782  5.58985  5.75322  5.53270  4.76863  3.17738  6.11840  5.25584    174 - -
          2.68618  4.42225  2.77519  2.73123  3.46354  2.40513  3.72494  3.29354  2.67741  2.69355  4.24690  2.90347  2.73739  3.18146  2.89801  2.37887  2.77519  2.98518  4.58477  3.61503
          0.00826  5.19635  5.91869  0.61958  0.77255  0.48576  0.95510
    133   1.00282  1.62697  5.09922  4.59995  4.07108  4.16356  5.02852  2.96911  4.44292  2.37871  4.03266  4.55156  4.73102  4.62782  4.54376  3.56089  3.51921  2.35113  5.66229  4.48652    175 - -
          2.68618  4.42225  2.77519  2.73123  3.46354  2.40513  3.72494  3.29354  2.67741  2.69355  4.24690  2.90347  2.73739  3.18146  2.89801  2.37887  2.77519  2.98518  4.58477  3.61503
          0.00826  5.19635  5.91869  0.61958  0.77255  0.48576  0.95510
    134   1.67771  5.43001  2.39903  1.99174  4.75636  3.74556  3.93485  4.22906  2.67641  3.72703  3.38614  3.22061  4.13899  2.56504  2.33367  2.93688  3.19680  3.81061  3.46324  4.47480    176 - -
          2.68618  4.42225  2.77519  2.73123  3.46354  2.40513  3.72494  3.29354  2.67741  2.69355  4.24690  2.90347  2.73739  3.18146  2.89801  2.37887  2.77519  2.98518  4.58477  3.61503
          0.00826  5.19635  5.91869  0.61958  0.77255  0.48576  0.95510
    135   3.00835  5.52529  1.95143  2.04879  4.87065  3.75559  3.95807  4.35814  2.35911  3.82927  4.56798  2.65690  4.16127  2.66635  1.73148  2.50667  3.24089  3.91651  5.95474  4.54094    177 - -
          2.68618  4.42225  2.77519  2.73123  3.46354  2.40513  3.72494  3.29354  2.67741  2.69355  4.24690  2.90347  2.73739  3.18146  2.89801  2.37887  2.77519  2.98518  4.58477  3.61503
          0.00826  5.19635  5.91869  0.61958  0.77255  0.48576  0.95510
    136   3.54080  4.83647  5.55346  4.98245  2.79296  4.86227  5.27449  1.23314  4.81636  1.55485  3.78783  5.02378  5.15744  4.94527  4.85065  4.20707  2.80524  1.47850  5.68093  4.52251    178 - -
          2.68618  4.42225  2.77519  2.73123  3.46354  2.40513  3.72494  3.29354  2.67741  2.69355  4.24690  2.90347  2.73739  3.18146  2.89801  2.37887  2.77519  2.98518  4.58477  3.61503
          0.00826  5.19635  5.91869  0.61958  0.77255  0.48576  0.95510
    137   2.54941  5.30377  3.29677  2.74557  4.59708  2.48693  3.05008  4.04008  2.74679  3.59489  4.37638  2.69694  1.94599  3.10176  3.22505  2.58284  2.13094  3.67011  5.79126  3.33747    179 - -
          2.68618  4.42225  2.77519  2.73123  3.46354  2.40513  3.72494  3.29354  2.67741  2.69355  4.24690  2.90347  2.73739  3.18146  2.89801  2.37887  2.77519  2.98518  4.58477  3.61503
          0.00826  5.19635  5.91869  0.61958  0.77255  0.48576  0.95510
    138   2.99510  2.78963  4.04917  3.47680  2.89001  4.01757  2.66055  3.09662  3.41158  2.82416  3.72787  3.82996  4.39361  2.98467  2.93202  2.66259  2.64706  2.42788  5.21300  1.81463    180 - -
          2.68618  4.42225  2.77519  2.73123  3.46354  2.40513  3.72494  3.29354  2.67741  2.69355  4.24690  2.90347  2.73739  3.18146  2.89801  2.37887  2.77519  2.98518  4.58477  3.61503
          0.00826  5.19635  5.91869  0.61958  0.77255  0.48576  0.95510
    139   2.71746  5.06853  5.79358  5.24508  3.98330  5.18306  5.64361  2.17762  5.10822  0.70854  3.78549  5.34489  5.42232  5.20637  5.15620  4.55312  4.04259  1.61879  5.95226  4.84179    181 - -
          2.68618  4.42225  2.77519  2.73123  3.46354  2.40513  3.72494  3.29354  2.67741  2.69355  4.24690  2.90347  2.73739  3.18146  2.89801  2.37887  2.77519  2.98518  4.58477  3.61503
          0.00826  5.19635  5.91869  0.61958  0.77255  0.48576  0.95510
    140   4.59717  6.14703  5.58127  5.51674  5.21321  0.16052  6.02054  5.88794  5.48757  5.32076  6.41004  5.58020  5.59544  5.83299  5.54429  4.80696  5.09143  5.43834  2.67993  5.21893    182 - -
          2.68618  4.42225  2.77519  2.73123  3.46354  2.40513  3.72494  3.29354  2.67741  2.69355  4.24690  2.90347  2.73739  3.18146  2.89801  2.37887  2.77519  2.98518  4.58477  3.61503
          0.00826  5.19635  5.91869  0.61958  0.77255  0.48576  0.95510
    141   3.00699  5.43731  3.27657  1.97504  4.75847  2.94755  2.33615  4.22221  2.68082  3.72772  4.48775  3.26221  4.17549  3.07090  1.72851  2.51992  3.23599  3.81737  2.76575  4.49342    183 - -
          2.68618  4.42225  2.77519  2.73123  3.46354  2.40513  3.72494  3.29354  2.67741  2.69355  4.24690  2.90347  2.73739  3.18146  2.89801  2.37887  2.77519  2.98518  4.58477  3.61503
          0.00826  5.19635  5.91869  0.61958  0.77255  0.48576  0.95510
    142   1.45138  5.21550  2.74340  3.41663  5.32702  1.59801  4.73914  4.81103  3.65660  4.38556  5.15809  3.80032  4.46339  3.91569  4.10688  1.29360  3.54742  4.20140  6.55160  5.23600    184 - -
          2.68618  4.42225  2.77519  2.73123  3.46354  2.40513  3.72494  3.29354  2.67741  2.69355  4.24690  2.90347  2.73739  3.18146  2.89801  2.37887  2.77519  2.98518  4.58477  3.61503
          0.00826  5.19635  5.91869  0.61958  0.77255  0.48576  0.95510
    143   2.51945  5.24866  2.80943  2.30542  4.51040  2.96088  3.16588  2.23899  2.76290  3.51791  4.31298  3.29441  4.17401  3.11602  3.23594  2.30310  2.01030  2.97903  5.73552  4.38158    185 - -
          2.68618  4.42225  2.77519  2.73123  3.46354  2.40513  3.72494  3.29354  2.67741  2.69355  4.24690  2.90347  2.73739  3.18146  2.89801  2.37887  2.77519  2.98518  4.58477  3.61503
          0.00826  5.19635  5.91869  0.61958  0.77255  0.48576  0.95510
    144   3.78975  6.45311  1.42338  2.23895  5.80062  3.97038  4.59272  5.36898  3.69570  4.82072  5.68653  3.43297  4.63540  3.76550  4.35793  0.80326  4.10295  4.88508  6.96677  5.39264    186 - -
          2.68618  4.42225  2.77519  2.73123  3.46354  2.40513  3.72494  3.29354  2.67741  2.69355  4.24690  2.90347  2.73739  3.18146  2.89801  2.37887  2.77519  2.98518  4.58477  3.61503
          0.00826  5.19635  5.91869  0.61958  0.77255  0.48576  0.95510
    145   3.01007  4.42093  4.75976  4.15811  2.88346  4.15436  4.47570  2.85642  3.98757  1.60061  2.41174  4.24340  2.26004  3.01244  4.07089  2.89110  3.24217  2.09171  3.22218  3.85669    187 - -
          2.68618  4.42225  2.77519  2.73123  3.46354  2.40513  3.72494  3.29354  2.67741  2.69355  4.24690  2.90347  2.73739  3.18146  2.89801  2.37887  2.77519  2.98518  4.58477  3.61503
          0.00826  5.19635  5.91869  0.61958  0.77255  0.48576  0.95510
    146   1.54697  4.72936  5.04568  4.50964  4.00895  4.40221  5.00606  2.65789  4.37730  2.35151  3.94770  4.60000  4.85284  4.58874  4.51752  3.76053  2.31704  1.04876  5.62835  4.43850    188 - -
          2.68618  4.42225  2.77519  2.73123  3.46354  2.40513  3.72494  3.29354  2.67741  2.69355  4.24690  2.90347  2.73739  3.18146  2.89801  2.37887  2.77519  2.98518  4.58477  3.61503
          0.00826  5.19635  5.91869  0.61958  0.77255  0.48576  0.95510
    147   2.99768  4.70299  3.90057  2.83867  2.47362  3.98204  3.22171  2.14949  3.26610  2.91228  3.80672  3.72841  4.36045  2.87006  1.93680  3.22968  3.22891  1.90415  5.28491  4.05359    189 - -
          2.68618  4.42225  2.77519  2.73123  3.46354  2.40513  3.72494  3.29354  2.67741  2.69355  4.24690  2.90347  2.73739  3.18146  2.89801  2.37887  2.77519  2.98518  4.58477  3.61503
          0.00826  5.19635  5.91869  0.61958  0.77255  0.48576  0.95510
    148   1.88758  2.56287  4.90838  4.30121  3.51704  2.21585  4.53024  2.36108  4.10735  1.85292  2.81533  4.32958  4.55984  4.25641  4.14875  3.50449  3.26511  2.08330  5.05050  3.87229    190 - -
          2.68618  4.42225  2.77519  2.73123  3.46354  2.40513  3.72494  3.29354  2.67741  2.69355  4.24690  2.90347  2.73739  3.18146  2.89801  2.37887  2.77519  2.98518  4.58477  3.61503
          0.00826  5.19635  5.91869  0.61958  0.77255  0.48576  0.95510
    149   2.97296  5.34670  3.28037  2.72281  4.64103  3.06312  3.03455  4.09093  2.71086  3.62899  4.40179  2.33408  4.15974  2.66754  1.86732  2.96329  1.98196  3.05276  3.53054  4.43498    191 - -
          2.68618  4.42225  2.77519  2.73123  3.46354  2.40513  3.72494  3.29354  2.67741  2.69355  4.24690  2.90347  2.73739  3.18146  2.89801  2.37887  2.77519  2.98518  4.58477  3.61503
          0.00826  5.19635  5.91869  0.61958  0.77255  0.48576  0.95510
    150   1.78916  4.54725  4.25569  3.67807  2.89054  2.98954  4.35777  3.01008  3.58759  2.39732  3.66407  3.96337  4.43876  3.84156  2.56550  2.77691  3.23544  1.53727  5.15623  3.95339    192 - -
          2.68618  4.42225  2.77519  2.73123  3.46354  2.40513  3.72494  3.29354  2.67741  2.69355  4.24690  2.90347  2.73739  3.18146  2.89801  2.37887  2.77519  2.98518  4.58477  3.61503
          0.00826  5.19635  5.91869  0.61958  0.77255  0.48576  0.95510
    151   2.23311  5.27730  2.79812  2.10974  4.54740  2.65599  3.97840  3.98305  2.75408  2.23045  4.33998  2.59939  4.17115  3.10746  3.23009  2.97813  2.66006  2.37672  5.75921  4.39883    193 - -
          2.68618  4.42225  2.77519  2.73123  3.46354  2.40513  3.72494  3.29354  2.67741  2.69355  4.24690  2.90347  2.73739  3.18146  2.89801  2.37887  2.77519  2.98518  4.58477  3.61503
          0.50754  5.19635  0.93525  0.61958  0.77255  0.48576  0.95510
    152   2.80202  4.43450  3.83156  2.18156  3.54037  3.82178  4.08775  2.40043  3.18736  1.84225  2.63585  3.62172  4.19459  3.47714  2.68781  3.07955  3.03342  2.30540  5.03022  3.81494    194 - -
          2.68618  4.42225  2.77519  2.73123  3.46354  2.40513  3.72494  3.29354  2.67741  2.69355  4.24690  2.90347  2.73739  3.18146  2.89801  2.37887  2.77519  2.98518  4.58477  3.61503
          0.01357  4.70238  5.42472  0.61958  0.77255  1.33489  0.30542
    153   2.78859  4.69377  3.38816  2.36617  3.86248  2.37914  2.82385  3.23948  2.82581  1.80881  3.78972  3.31884  4.07707  3.16293  3.23140  2.92271  3.02190  2.49672  5.24850  3.97658    195 - -
          2.68615  4.42263  2.77336  2.73075  3.46294  2.40551  3.72533  3.29392  2.67779  2.69393  4.24728  2.90385  2.73739  3.18185  2.89839  2.37901  2.77508  2.98513  4.58221  3.61541
          1.02107  0.45353  5.42472  0.68783  0.69849  0.42487  1.06091
    154   2.46310  5.40108  2.35653  1.87880  3.24698  2.93868  2.97258  4.22152  2.60612  3.70366  4.44350  2.69798  3.25083  2.56969  3.09810  2.86987  3.13621  3.78832  5.83748  3.18366    198 - -
          2.68618  4.42225  2.77519  2.73123  3.46354  2.40513  3.72494  3.29354  2.67741  2.69355  4.24690  2.90347  2.73739  3.18146  2.89801  2.37887  2.77519  2.98518  4.58477  3.61503
          0.00943  5.06434  5.78668  0.61958  0.77255  0.83949  0.56551
    155   2.53266  5.15178  2.33647  2.34594  3.27094  3.73032  3.93148  3.12213  2.72067  2.84857  4.21880  3.25042  2.58327  2.28234  3.18966  2.93079  2.59720  2.88624  5.64581  4.30058    199 - -
          2.68618  4.42225  2.77519  2.73123  3.46354  2.40513  3.72494  3.29354  2.67741  2.69355  4.24690  2.90347  2.73739  3.18146  2.89801  2.37887  2.77519  2.98518  4.58477  3.61503
          0.00943  5.06434  5.78668  0.61958  0.77255  0.83949  0.56551
    156   2.12755  4.45537  4.25940  3.67842  3.56600  4.01115  4.30833  2.90948  3.57775  1.64316  2.31352  3.93904  4.38500  3.82124  3.04749  2.29304  2.65656  2.34765  5.06486  3.86629    200 - -
          2.68618  4.42225  2.77519  2.73123  3.46354  2.40513  3.72494  3.29354  2.67741  2.69355  4.24690  2.90347  2.73739  3.18146  2.89801  2.37887  2.77519  2.98518  4.58477  3.61503
          0.00943  5.06434  5.78668  0.61958  0.77255  0.83949  0.56551
    157   3.15461  5.42138  3.18234  1.97547  4.64705  3.83126  3.02991  4.12857  2.87588  2.86545  4.51932  3.34730  1.10879  3.25821  3.31065  3.15241  3.39631  3.78644  5.87761  4.50900    201 - -
          2.68618  4.42225  2.77519  2.73123  3.46354  2.40513  3.72494  3.29354  2.67741  2.69355  4.24690  2.90347  2.73739  3.18146  2.89801  2.37887  2.77519  2.98518  4.58477  3.61503
          0.00943  5.06434  5.78668  0.61958  0.77255  0.31490  1.30883
    158   2.52521  5.48708  2.31713  1.63813  4.83107  3.74111  3.93538  4.31722  2.67449  3.79222  4.52929  2.74893  3.27882  3.03296  2.72953  1.95075  2.74265  3.87740  5.92062  4.50850    202 - -
          2.68618  4.42225  2.77519  2.73123  3.46354  2.40513  3.72494  3.29354  2.67741  2.69355  4.24690  2.90347  2.73739  3.18146  2.89801  2.37887  2.77519  2.98518  4.58477  3.61503
          0.05370  5.19635  3.06299  0.61958  0.77255  0.48576  0.95510
    159   2.29057  5.37050  3.22665  2.38416  4.68233  3.73092  3.12183  4.14522  2.67057  2.27627  4.42035  2.70245  3.22275  3.03021  2.29846  2.18610  2.54122  3.74321  5.82377  4.43420    203 - -
          2.68618  4.42225  2.77519  2.73123  3.46354  2.40513  3.72494  3.29354  2.67741  2.69355  4.24690  2.90347  2.73739  3.18146  2.89801  2.37887  2.77519  2.98518  4.58477  3.61503
          0.06975  5.15129  2.78746  0.61958  0.77255  0.62656  0.76449
    160   2.92264  5.05856  2.49122  2.45160  4.27913  3.76925  3.97775  2.98763  2.41748  2.24340  4.13451  3.31795  3.05589  2.59875  3.25260  2.97594  2.69137  2.73165  3.56953  3.09752    204 - -
          2.68618  4.42225  2.77519  2.73123  3.46354  2.40513  3.72494  3.29354  2.67741  2.69355  4.24690  2.90347  2.73739  3.18146  2.89801  2.37887  2.77519  2.98518  4.58477  3.61503
          0.00918  5.09072  5.81307  0.61958  0.77255  0.78138  0.61207
    161   2.19846  4.92810  2.88505  2.91323  4.11696  2.91470  4.02875  2.83477  2.89630  1.83445  3.00383  2.73373  4.19530  3.23294  2.70773  2.62619  3.15840  3.23183  5.46777  4.17721    205 - -
          2.68618  4.42225  2.77519  2.73123  3.46354  2.40513  3.72494  3.29354  2.67741  2.69355  4.24690  2.90347  2.73739  3.18146  2.89801  2.37887  2.77519  2.98518  4.58477  3.61503
          0.20682  5.09072  1.71105  0.61958  0.77255  0.78138  0.61207
    162   2.08245  5.09080  2.68973  2.32920  4.34426  2.82242  3.86188  3.76852  2.64948  2.68441  4.15860  3.17780  4.05093  3.00166  2.44682  2.86149  3.07251  2.15614  5.58445  4.23763    206 - -
          2.68618  4.42225  2.77519  2.73123  3.46354  2.40513  3.72494  3.29354  2.67741  2.69355  4.24690  2.90347  2.73739  3.18146  2.89801  2.37887  2.77519  2.98518  4.58477  3.61503
          0.09028  4.89509  2.54029  0.61958  0.77255  0.90397  0.51912
    163   2.45069  5.24765  3.12077  2.20568  4.55618  2.93328  2.91273  4.01592  2.27967  2.88192  4.29843  3.10445  2.81728  2.92047  2.17372  2.81378  3.06325  3.61858  3.61078  4.31628    207 - -
          2.68618  4.42225  2.77519  2.73123  3.46354  2.40513  3.72494  3.29354  2.67741  2.69355  4.24690  2.90347  2.73739  3.18146  2.89801  2.37887  2.77519  2.98518  4.58477  3.61503
          0.01136  4.87930  5.60165  0.61958  0.77255  0.22205  1.61383
    164   2.55419  5.45298  3.21839  1.90015  3.51549  2.96499  3.92759  4.26970  2.66575  3.75478  4.49609  2.75861  2.31508  2.63520  2.72733  2.17976  2.78933  3.83917  5.89093  4.48514    208 - -
          2.68618  4.42225  2.77519  2.73123  3.46354  2.40513  3.72494  3.29354  2.67741  2.69355  4.24690  2.90347  2.73739  3.18146  2.89801  2.37887  2.77519  2.98518  4.58477  3.61503
          0.00826  5.19635  5.91869  0.61958  0.77255  0.48576  0.95510
    165   2.59401  2.96675  3.31629  2.38288  4.52395  2.59234  3.09424  3.95698  2.75535  2.83842  4.32180  2.10239  4.17094  3.10948  2.40972  2.97791  2.73500  2.87836  5.74290  4.38639    209 - -
          2.68618  4.42225  2.77519  2.73123  3.46354  2.40513  3.72494  3.29354  2.67741  2.69355  4.24690  2.90347  2.73739  3.18146  2.89801  2.37887  2.77519  2.98518  4.58477  3.61503
          0.00826  5.19635  5.91869  0.61958  0.77255  0.48576  0.95510
    166   2.98668  4.80616  3.72334  3.15936  3.11923  3.92712  2.77132  2.75054  3.12589  3.02515  3.90396  2.94690  4.30941  2.85409  3.51476  2.26101  2.21326  3.08941  1.94468  4.11493    210 - -
          2.68618  4.42225  2.77519  2.73123  3.46354  2.40513  3.72494  3.29354  2.67741  2.69355  4.24690  2.90347  2.73739  3.18146  2.89801  2.37887  2.77519  2.98518  4.58477  3.61503
          0.00826  5.19635  5.91869  0.61958  0.77255  0.48576  0.95510
    167   2.50731  4.78819  3.74870  3.18363  3.93839  3.93462  4.17605  3.30612  3.14560  2.18803  3.88704  3.62064  2.70180  2.18589  2.67958  3.16982  2.73192  1.89363  5.35886  3.18661    211 - -
          2.68618  4.42225  2.77519  2.73123  3.46354  2.40513  3.72494  3.29354  2.67741  2.69355  4.24690  2.90347  2.73739  3.18146  2.89801  2.37887  2.77519  2.98518  4.58477  3.61503
          0.06657  5.19635  2.83252  0.61958  0.77255  0.48576  0.95510
    168   2.34772  4.81490  4.18235  3.69874  4.41328  3.79646  4.64329  3.77691  3.65705  2.25455  4.36072  3.95031  0.97711  3.95316  3.98659  2.44080  2.52326  3.43875  5.82806  4.60896    212 - -
          2.68618  4.42225  2.77519  2.73123  3.46354  2.40513  3.72494  3.29354  2.67741  2.69355  4.24690  2.90347  2.73739  3.18146  2.89801  2.37887  2.77519  2.98518  4.58477  3.61503
          0.00875  5.13853  5.86088  0.61958  0.77255  0.66204  0.72525
    169   2.56996  5.36833  2.41983  1.91706  4.68063  3.05238  3.00072  4.14410  2.66575  2.38194  4.41791  3.20638  4.11838  3.02486  2.34377  2.91799  3.17069  2.59658  5.82106  4.43073    213 - -
          2.68618  4.42225  2.77519  2.73123  3.46354  2.40513  3.72494  3.29354  2.67741  2.69355  4.24690  2.90347  2.73739  3.18146  2.89801  2.37887  2.77519  2.98518  4.58477  3.61503
          0.00875  5.13853  5.86088  0.61958  0.77255  0.66204  0.72525
    170   1.83575  5.16145  3.33685  2.45573  4.40467  3.77289  3.97481  2.95304  2.45948  3.42182  3.10993  3.29984  2.15511  3.12139  2.55587  2.97536  2.63217  3.49605  5.66049  4.32232    214 - -
          2.68618  4.42225  2.77519  2.73123  3.46354  2.40513  3.72494  3.29354  2.67741  2.69355  4.24690  2.90347  2.73739  3.18146  2.89801  2.37887  2.77519  2.98518  4.58477  3.61503
          0.00875  5.13853  5.86088  0.61958  0.77255  0.66204  0.72525
    171   2.94948  5.43262  1.83114  2.03388  4.76528  2.91855  3.12338  4.24334  2.65638  3.73265  4.47748  3.19097  4.11673  3.01489  2.66054  2.91616  2.17699  2.69404  5.87258  4.46775    215 - -
          2.68618  4.42225  2.77519  2.73123  3.46354  2.40513  3.72494  3.29354  2.67741  2.69355  4.24690  2.90347  2.73739  3.18146  2.89801  2.37887  2.77519  2.98518  4.58477  3.61503
          0.00875  5.13853  5.86088  0.61958  0.77255  0.66204  0.72525
    172   2.56740  5.40192  2.55496  2.30088  4.72838  1.97607  3.90683  4.20140  2.64935  3.69931  3.26255  2.66395  3.08201  3.00952  2.70544  2.90798  2.63436  2.95699  5.84608  4.44663    216 - -
          2.68618  4.42225  2.77519  2.73123  3.46354  2.40513  3.72494  3.29354  2.67741  2.69355  4.24690  2.90347  2.73739  3.18146  2.89801  2.37887  2.77519  2.98518  4.58477  3.61503
          0.00875  5.13853  5.86088  0.61958  0.77255  0.66204  0.72525
    173   2.60322  5.35478  3.23316  1.99482  4.67015  2.05777  3.92880  4.12948  2.67783  2.98117  4.41436  3.22043  4.12749  3.03966  2.07437  2.56474  2.34275  3.73164  5.81823  4.43314    217 - -
          2.68618  4.42225  2.77519  2.73123  3.46354  2.40513  3.72494  3.29354  2.67741  2.69355  4.24690  2.90347  2.73739  3.18146  2.89801  2.37887  2.77519  2.98518  4.58477  3.61503
          0.00875  5.13853  5.86088  0.61958  0.77255  0.66204  0.72525
    174   1.80810  4.83129  3.62633  3.06323  3.99536  3.87600  4.10876  3.36971  3.03353  2.64716  3.09050  3.52303  2.66331  2.80902  2.35169  3.10352  2.51088  2.31469  5.39133  4.12709    218 - -
          2.68640  4.42293  2.77489  2.72987  3.46421  2.40479  3.72562  3.29422  2.67808  2.69319  4.24485  2.90414  2.73761  3.18120  2.89631  2.37930  2.77587  2.98525  4.58544  3.61571
          0.89209  0.97028  1.55482  1.29993  0.31821  0.66204  0.72525
    175   2.46868  4.96379  2.64183  2.74159  4.18115  3.69545  2.97832  3.58371  2.72809  2.69652  4.04204  3.24986  4.08451  3.07549  2.22113  2.90447  2.52362  1.97591  5.48280  4.16687    226 - -
          2.68618  4.42225  2.77519  2.73123  3.46354  2.40513  3.72494  3.29354  2.67741  2.69355  4.24690  2.90347  2.73739  3.18146  2.89801  2.37887  2.77519  2.98518  4.58477  3.61503
          0.01107  4.90486  5.62721  0.61958  0.77255  0.88145  0.53475
    176   2.87355  5.37196  2.57744  2.21684  4.71172  2.83685  3.83371  4.19395  2.57124  3.67458  4.41493  3.11102  2.71394  2.14162  1.96379  2.83727  3.10508  3.02815  5.80721  4.39919    227 - -
          2.68618  4.42225  2.77519  2.73123  3.46354  2.40513  3.72494  3.29354  2.67741  2.69355  4.24690  2.90347  2.73739  3.18146  2.89801  2.37887  2.77519  2.98518  4.58477  3.61503
          0.01042  4.96478  5.68713  0.61958  0.77255  0.39257  1.12491
    177   3.03449  4.42552  4.87557  4.26908  3.48615  4.19341  4.52051  2.81384  4.08015  1.06980  2.77213  4.31514  3.09937  4.22992  4.13043  3.50083  2.65137  2.06649  3.17275  3.86761    228 - -
          2.68618  4.42225  2.77519  2.73123  3.46354  2.40513  3.72494  3.29354  2.67741  2.69355  4.24690  2.90347  2.73739  3.18146  2.89801  2.37887  2.77519  2.98518  4.58477  3.61503
          0.00869  5.14547  5.86782  0.61958  0.77255  0.64295  0.74599
    178   2.57190  5.04150  3.66122  3.10171  4.33989  2.89003  4.17144  3.72370  2.93439  1.90691  4.22129  3.55681  3.01329  3.37009  1.26719  3.14681  3.30143  3.43041  5.65166  4.37943    229 - -
          2.68618  4.42225  2.77519  2.73123  3.46354  2.40513  3.72494  3.29354  2.67741  2.69355  4.24690  2.90347  2.73739  3.18146  2.89801  2.37887  2.77519  2.98518  4.58477  3.61503
          0.00869  5.14547  5.86782  0.61958  0.77255  0.39870  1.11229
    179   3.41208  1.83911  5.40097  4.83189  3.94441  4.71250  5.14064  1.86121  4.66587  2.19581  3.86965  4.86953  5.04321  4.83315  4.72088  4.05247  2.07833  1.29014  5.61430  4.42603    230 - -
          2.68618  4.42225  2.77519  2.73123  3.46354  2.40513  3.72494  3.29354  2.67741  2.69355  4.24690  2.90347  2.73739  3.18146  2.89801  2.37887  2.77519  2.98518  4.58477  3.61503
          0.00826  5.19635  5.91869  0.61958  0.77255  0.48576  0.95510
    180   3.74944  5.47859  5.03003  4.88149  4.96760  4.40189  5.69272  2.64776  4.77979  3.85264  5.09582  4.92553  0.28942  5.15724  4.92872  4.00730  4.23259  3.85852  6.54085  5.33088    231 - -
          2.68618  4.42225  2.77519  2.73123  3.46354  2.40513  3.72494  3.29354  2.67741  2.69355  4.24690  2.90347  2.73739  3.18146  2.89801  2.37887  2.77519  2.98518  4.58477  3.61503
          0.00826  5.19635  5.91869  0.61958  0.77255  0.48576  0.95510
    181   2.21489  4.48123  4.46042  2.94057  2.96945  2.60998  4.40685  2.44843  3.75465  2.28597  2.67448  4.08336  4.47409  3.97536  3.09466  3.38988  2.38312  2.32118  5.09233  2.59006    232 - -
          2.68618  4.42225  2.77519  2.73123  3.46354  2.40513  3.72494  3.29354  2.67741  2.69355  4.24690  2.90347  2.73739  3.18146  2.89801  2.37887  2.77519  2.98518  4.58477  3.61503
          0.00826  5.19635  5.91869  0.61958  0.77255  0.48576  0.95510
    182   2.64353  5.47446  3.20818  2.38670  4.81567  3.76119  3.97559  4.29117  2.34367  3.78586  4.53644  2.36520  1.45341  3.08068  3.21367  2.41716  2.78461  3.86738  5.93006  4.52760    233 - -
          2.68596  4.42260  2.77554  2.73098  3.46264  2.40504  3.72529  3.29389  2.67776  2.69390  4.24725  2.90382  2.73774  3.18087  2.89836  2.37880  2.77492  2.98553  4.58131  3.61393
          0.08966  2.48809  5.91869  1.94093  0.15498  0.48576  0.95510
    183   3.16120  5.08823  4.70311  4.71391  5.83999  0.39632  5.75152  5.42175  5.01356  5.08191  5.84490  4.53065  4.68930  5.13218  5.15089  1.80289  3.74449  4.50166  7.12444  6.05704    243 - -
          2.68618  4.42225  2.77519  2.73123  3.46354  2.40513  3.72494  3.29354  2.67741  2.69355  4.24690  2.90347  2.73739  3.18146  2.89801  2.37887  2.77519  2.98518  4.58477  3.61503
          0.00826  5.19635  5.91869  0.61958  0.77255  0.48576  0.95510
    184   2.98069  5.23498  3.35074  2.79091  4.49116  3.79833  3.03836  3.91657  2.30184  2.82077  4.30101  3.31533  4.18809  3.13181  1.67264  2.02661  2.65725  2.97446  5.72296  3.38998    244 - -
          2.68618  4.42225  2.77519  2.73123  3.46354  2.40513  3.72494  3.29354  2.67741  2.69355  4.24690  2.90347  2.73739  3.18146  2.89801  2.37887  2.77519  2.98518  4.58477  3.61503
          0.00826  5.19635  5.91869  0.61958  0.77255  0.48576  0.95510
    185   2.39499  4.51963  4.53460  3.95546  3.62627  4.13342  3.08808  2.93672  3.82049  1.00264  3.63053  4.14678  4.51797  4.04652  3.99231  3.43154  2.37199  2.31994  5.14938  3.95964    245 - -
          2.68618  4.42225  2.77519  2.73123  3.46354  2.40513  3.72494  3.29354  2.67741  2.69355  4.24690  2.90347  2.73739  3.18146  2.89801  2.37887  2.77519  2.98518  4.58477  3.61503
          0.00826  5.19635  5.91869  0.61958  0.77255  0.48576  0.95510
    186   2.26957  5.33020  1.68897  2.72508  4.61811  3.76706  3.96188  4.06558  2.72293  2.47217  4.38685  3.26143  2.95258  2.33775  2.78941  2.96340  3.20111  3.69000  3.44166  4.42531    246 - -
          2.68618  4.42225  2.77519  2.73123  3.46354  2.40513  3.72494  3.29354  2.67741  2.69355  4.24690  2.90347  2.73739  3.18146  2.89801  2.37887  2.77519  2.98518  4.58477  3.61503
          0.00826  5.19635  5.91869  0.61958  0.77255  0.48576  0.95510
    187   1.77523  5.46173  2.66249  1.76861  4.79451  3.74641  3.94248  4.27282  2.68642  3.76215  4.50708  3.21827  4.14487  2.68106  3.17867  2.06368  2.75188  3.84605  5.90219  3.28438    247 - -
          2.68618  4.42225  2.77519  2.73123  3.46354  2.40513  3.72494  3.29354  2.67741  2.69355  4.24690  2.90347  2.73739  3.18146  2.89801  2.37887  2.77519  2.98518  4.58477  3.61503
          0.00826  5.19635  5.91869  0.61958  0.77255  0.48576  0.95510
    188   3.22481  4.96331  4.11227  3.83831  4.23416  4.02604  4.76294  3.65923  3.83828  0.60312  4.30884  2.78811  4.62622  4.17148  4.09352  2.42620  3.58711  3.42237  5.75153  4.47985    248 - -
          2.68618  4.42225  2.77519  2.73123  3.46354  2.40513  3.72494  3.29354  2.67741  2.69355  4.24690  2.90347  2.73739  3.18146  2.89801  2.37887  2.77519  2.98518  4.58477  3.61503
          0.00826  5.19635  5.91869  0.61958  0.77255  0.48576  0.95510
    189   2.51890  5.20908  3.34809  2.49621  4.45829  3.79311  3.99394  2.16878  2.06107  2.85496  2.71108  3.31428  3.26522  2.61643  2.72531  2.53230  3.20134  3.54711  5.70365  4.35980    249 - -
          2.68618  4.42225  2.77519  2.73123  3.46354  2.40513  3.72494  3.29354  2.67741  2.69355  4.24690  2.90347  2.73739  3.18146  2.89801  2.37887  2.77519  2.98518  4.58477  3.61503
          0.00826  5.19635  5.91869  0.61958  0.77255  0.48576  0.95510
    190   2.03605  5.47361  2.48685  1.93197  4.81798  3.73787  3.92537  4.30313  2.24411  3.08484  4.51466  3.20562  4.13189  2.57017  2.13336  2.50034  3.19643  3.86392  5.90634  4.49624    250 - -
          2.68618  4.42225  2.77519  2.73123  3.46354  2.40513  3.72494  3.29354  2.67741  2.69355  4.24690  2.90347  2.73739  3.18146  2.89801  2.37887  2.77519  2.98518  4.58477  3.61503
          0.00826  5.19635  5.91869  0.61958  0.77255  0.48576  0.95510
    191   1.88686  3.38793  3.48887  2.92799  4.22852  3.84845  2.66337  3.62284  2.46567  2.72517  4.11114  3.42473  4.23544  3.25094  2.12763  3.06184  2.27574  3.33872  5.55855  3.27800    251 - -
          2.68618  4.42225  2.77519  2.73123  3.46354  2.40513  3.72494  3.29354  2.67741  2.69355  4.24690  2.90347  2.73739  3.18146  2.89801  2.37887  2.77519  2.98518  4.58477  3.61503
          0.00826  5.19635  5.91869  0.61958  0.77255  0.48576  0.95510
    192   2.47767  5.02935  4.54850  4.03067  2.15508  4.45356  1.78431  3.54330  3.95025  3.18335  4.16351  4.24913  4.82329  4.16736  4.19638  2.71672  3.72567  3.34803  4.76272  1.22480    252 - -
          2.68618  4.42225  2.77519  2.73123  3.46354  2.40513  3.72494  3.29354  2.67741  2.69355  4.24690  2.90347  2.73739  3.18146  2.89801  2.37887  2.77519  2.98518  4.58477  3.61503
          0.00826  5.19635  5.91869  0.61958  0.77255  0.48576  0.95510
    193   2.15838  5.48102  2.37715  1.80603  4.82590  2.50994  3.13646  4.31234  2.66493  3.78621  4.52204  2.75332  4.13381  2.64458  2.72023  2.93043  2.66939  3.87161  5.91350  4.50164    253 - -
          2.68618  4.42225  2.77519  2.73123  3.46354  2.40513  3.72494  3.29354  2.67741  2.69355  4.24690  2.90347  2.73739  3.18146  2.89801  2.37887  2.77519  2.98518  4.58477  3.61503
          0.00826  5.19635  5.91869  0.61958  0.77255  0.48576  0.95510
    194   1.85048  5.43600  3.22707  1.97208  4.76567  2.94563  3.93146  4.24065  2.25209  3.73458  3.29150  3.21663  4.13603  2.56916  2.73703  2.28014  3.19451  3.13691  5.87796  4.47686    254 - -
          2.68254  4.42380  2.77635  2.73278  3.46270  2.40640  3.72420  3.29426  2.67572  2.69473  4.24666  2.90446  2.73643  3.18169  2.89586  2.37879  2.77626  2.98624  4.58632  3.61454
          1.10844  0.87906  1.36747  1.96670  0.15073  0.48576  0.95510
    195   2.44335  4.76929  3.46901  2.90726  2.41155  3.75314  3.98092  3.32180  2.88336  2.99770  3.86104  3.37889  2.98282  2.60124  2.63464  2.09453  3.07909  2.59515  5.32164  3.10577    264 - -
          2.68618  4.42225  2.77519  2.73123  3.46354  2.40513  3.72494  3.29354  2.67741  2.69355  4.24690  2.90347  2.73739  3.18146  2.89801  2.37887  2.77519  2.98518  4.58477  3.61503
          0.01106  4.90591  5.62826  0.61958  0.77255  1.10900  0.40031
    196   2.91424  5.21882  3.22202  2.67983  4.51099  2.92365  3.88440  3.94307  2.20588  2.27197  4.28936  3.20413  2.43083  1.70302  3.03425  2.91648  3.14362  3.58428  5.68732  4.33928    265 - -
          2.68618  4.42225  2.77519  2.73123  3.46354  2.40513  3.72494  3.29354  2.67741  2.69355  4.24690  2.90347  2.73739  3.18146  2.89801  2.37887  2.77519  2.98518  4.58477  3.61503
          0.01106  4.90591  5.62826  0.61958  0.77255  1.10900  0.40031
    197   1.82982  5.32970  2.22802  2.55454  4.65630  2.82114  3.83140  4.13013  2.58322  3.62900  4.38044  2.53964  4.02963  2.53178  3.07556  2.37566  3.09777  3.71152  5.77724  3.22255    266 - -
          2.68618  4.42225  2.77519  2.73123  3.46354  2.40513  3.72494  3.29354  2.67741  2.69355  4.24690  2.90347  2.73739  3.18146  2.89801  2.37887  2.77519  2.98518  4.58477  3.61503
          0.01106  4.90591  5.62826  0.61958  0.77255  1.10900  0.40031
    198   2.94921  5.39886  3.19905  2.64666  4.76822  2.91238  3.86209  4.22955  1.64311  3.70206  4.45955  2.54367  4.09457  2.96596  2.05902  1.89440  3.17536  3.80839  5.81948  4.44857    267 - -
          2.68618  4.42225  2.77519  2.73123  3.46354  2.40513  3.72494  3.29354  2.67741  2.69355  4.24690  2.90347  2.73739  3.18146  2.89801  2.37887  2.77519  2.98518  4.58477  3.61503
          0.01106  4.90591  5.62826  0.61958  0.77255  1.10900  0.40031
    199   2.85008  4.87283  3.36989  2.36941  3.10079  2.97111  3.94272  3.45877  2.42523  1.64893  3.95860  3.30840  3.10112  3.14020  3.23630  2.43918  3.08197  3.18018  5.40917  4.11404    268 - -
          2.68618  4.42225  2.77519  2.73123  3.46354  2.40513  3.72494  3.29354  2.67741  2.69355  4.24690  2.90347  2.73739  3.18146  2.89801  2.37887  2.77519  2.98518  4.58477  3.61503
          0.01106  4.90591  5.62826  0.61958  0.77255  0.88927  0.52926
    200   2.40841  5.06740  3.26642  2.70850  3.07669  2.52522  3.90131  3.00103  2.06913  3.32691  4.13904  3.22809  2.84731  3.05113  2.68252  2.50009  2.55530  3.40022  5.57076  4.23548    269 - -
          2.68618  4.42225  2.77519  2.73123  3.46354  2.40513  3.72494  3.29354  2.67741  2.69355  4.24690  2.90347  2.73739  3.18146  2.89801  2.37887  2.77519  2.98518  4.58477  3.61503
          0.01044  4.96315  5.68549  0.61958  0.77255  1.02446  0.44471
    201   2.86375  5.33826  2.58282  2.57032  3.33447  3.64243  2.92335  4.14455  2.22375  3.01467  4.38287  3.11571  4.03551  2.20065  2.27523  2.08565  3.09471  3.72134  5.77893  4.37779    270 - -
          2.68618  4.42225  2.77519  2.73123  3.46354  2.40513  3.72494  3.29354  2.67741  2.69355  4.24690  2.90347  2.73739  3.18146  2.89801  2.37887  2.77519  2.98518  4.58477  3.61503
          0.01044  4.96315  5.68549  0.61958  0.77255  1.02446  0.44471
    202   2.15877  5.34779  2.13006  2.58034  4.69839  2.46340  3.85227  4.17634  2.23413  3.66767  4.41344  3.12530  3.19357  2.95474  3.08992  2.19111  2.57075  3.74714  5.80870  4.40503    271 - -
          2.68618  4.42225  2.77519  2.73123  3.46354  2.40513  3.72494  3.29354  2.67741  2.69355  4.24690  2.90347  2.73739  3.18146  2.89801  2.37887  2.77519  2.98518  4.58477  3.61503
          0.01044  4.96315  5.68549  0.61958  0.77255  1.02446  0.44471
    203   2.52095  5.04218  2.65725  2.37820  4.27335  2.97855  3.90901  2.84421  2.71636  2.27716  4.11497  3.24075  4.09282  2.61596  2.60892  2.90781  3.09774  2.28893  5.54981  4.22043    272 - -
          2.68618  4.42225  2.77519  2.73123  3.46354  2.40513  3.72494  3.29354  2.67741  2.69355  4.24690  2.90347  2.73739  3.18146  2.89801  2.37887  2.77519  2.98518  4.58477  3.61503
          0.01044  4.96315  5.68549  0.61958  0.77255  0.79546  0.60034
    204   2.11955  4.34524  4.58191  3.98530  1.88588  2.60220  4.36616  2.78447  3.83084  2.22699  2.78658  4.10803  4.41646  4.01673  3.94349  3.34646  2.16452  2.59513  3.40537  3.77539    273 - -
          2.68618  4.42225  2.77519  2.73123  3.46354  2.40513  3.72494  3.29354  2.67741  2.69355  4.24690  2.90347  2.73739  3.18146  2.89801  2.37887  2.77519  2.98518  4.58477  3.61503
          0.17141  5.01977  1.89100  0.61958  0.77255  0.92753  0.50340
    205   2.06299  5.23317  3.12984  2.20821  4.53759  3.62752  3.81726  3.99069  2.55795  2.76599  4.28803  3.11570  2.29701  2.18963  2.58097  2.82710  3.07217  3.60240  5.69028  4.31277    274 - -
          2.68618  4.42225  2.77519  2.73123  3.46354  2.40513  3.72494  3.29354  2.67741  2.69355  4.24690  2.90347  2.73739  3.18146  2.89801  2.37887  2.77519  2.98518  4.58477  3.61503
          0.01158  4.85994  5.58228  0.61958  0.77255  0.89644  0.52428
    206   2.07356  5.03032  3.28825  2.72911  4.26362  2.84257  3.90562  3.67354  2.32630  2.74087  4.10640  2.63388  4.09111  3.06319  2.34670  2.90867  3.09603  2.12695  5.53943  4.21430    275 - -
          2.68618  4.42225  2.77519  2.73123  3.46354  2.40513  3.72494  3.29354  2.67741  2.69355  4.24690  2.90347  2.73739  3.18146  2.89801  2.37887  2.77519  2.98518  4.58477  3.61503
          0.01073  4.93564  5.65799  0.61958  0.77255  0.38873  1.13295
    207   2.93733  5.37713  2.66550  2.65863  2.79108  2.37876  3.00562  4.15990  2.65959  2.77132  4.42544  2.73887  4.11516  2.58056  2.62776  2.30165  2.63393  3.75232  5.82730  4.43428    276 - -
          2.68618  4.42225  2.77519  2.73123  3.46354  2.40513  3.72494  3.29354  2.67741  2.69355  4.24690  2.90347  2.73739  3.18146  2.89801  2.37887  2.77519  2.98518  4.58477  3.61503
          0.00875  5.13909  5.86144  0.61958  0.77255  0.39020  1.12985
    208   2.27991  5.45959  3.21758  2.37703  4.79899  2.54892  2.88721  4.28039  2.37549  3.76238  4.50230  3.20958  2.35370  3.02578  2.39509  2.24905  2.78990  3.84730  5.89592  4.48914    277 - -
          2.68618  4.42225  2.77519  2.73123  3.46354  2.40513  3.72494  3.29354  2.67741  2.69355  4.24690  2.90347  2.73739  3.18146  2.89801  2.37887  2.77519  2.98518  4.58477  3.61503
          0.00826  5.19635  5.91869  0.61958  0.77255  0.48576  0.95510
    209   2.19647  5.03976  3.47282  2.47584  4.24285  3.84150  4.05511  2.60473  2.89674  2.78157  4.12133  3.41284  2.36816  2.40531  2.41466  3.05340  3.20816  2.35370  5.56828  4.26458    278 - -
          2.68618  4.42225  2.77519  2.73123  3.46354  2.40513  3.72494  3.29354  2.67741  2.69355  4.24690  2.90347  2.73739  3.18146  2.89801  2.37887  2.77519  2.98518  4.58477  3.61503
          0.00826  5.19635  5.91869  0.61958  0.77255  0.48576  0.95510
    210   2.61629  5.41942  2.58230  2.67991  4.74194  2.99944  3.09059  4.21195  2.33316  3.71521  4.46681  3.22406  1.91197  3.04191  2.74135  2.61056  3.19683  2.32076  5.86643  4.46986    279 - -
          2.68618  4.42225  2.77519  2.73123  3.46354  2.40513  3.72494  3.29354  2.67741  2.69355  4.24690  2.90347  2.73739  3.18146  2.89801  2.37887  2.77519  2.98518  4.58477  3.61503
          0.00826  5.19635  5.91869  0.61958  0.77255  0.48576  0.95510
    211   3.02944  4.88149  3.77108  3.21246  4.07951  3.93445  4.21905  3.45712  3.11453  3.14714  4.02486  3.64482  1.24860  3.48194  2.74867  3.19070  2.00849  2.73984  5.47676  3.19537    280 - -
          2.68618  4.42225  2.77519  2.73123  3.46354  2.40513  3.72494  3.29354  2.67741  2.69355  4.24690  2.90347  2.73739  3.18146  2.89801  2.37887  2.77519  2.98518  4.58477  3.61503
          0.00826  5.19635  5.91869  0.61958  0.77255  0.48576  0.95510
    212   2.31208  5.15472  3.38435  2.82656  4.38875  2.62692  4.01299  3.80256  2.18797  2.10541  4.22780  3.34369  4.19735  2.71902  3.27782  2.15497  2.73280  3.48445  5.66151  2.82447    281 - -
          2.68618  4.42225  2.77519  2.73123  3.46354  2.40513  3.72494  3.29354  2.67741  2.69355  4.24690  2.90347  2.73739  3.18146  2.89801  2.37887  2.77519  2.98518  4.58477  3.61503
          0.00826  5.19635  5.91869  0.61958  0.77255  0.48576  0.95510
    213   2.23975  5.41500  3.23549  2.15775  4.73619  3.74628  3.93606  4.20561  2.68070  3.71006  4.46209  2.71859  2.35064  2.57344  2.74167  2.57556  2.39478  2.83647  5.86230  3.44189    282 - -
          2.68618  4.42225  2.77519  2.73123  3.46354  2.40513  3.72494  3.29354  2.67741  2.69355  4.24690  2.90347  2.73739  3.18146  2.89801  2.37887  2.77519  2.98518  4.58477  3.61503
          0.00826  5.19635  5.91869  0.61958  0.77255  0.48576  0.95510
    214   1.71299  2.26959  4.50054  3.93024  3.69376  2.54200  4.48546  3.03740  3.81538  2.00513  3.70211  4.11322  3.13181  4.03757  4.00251  2.79448  3.26728  2.09945  5.19727  4.00629    283 - -
          2.68618  4.42225  2.77519  2.73123  3.46354  2.40513  3.72494  3.29354  2.67741  2.69355  4.24690  2.90347  2.73739  3.18146  2.89801  2.37887  2.77519  2.98518  4.58477  3.61503
          0.00826  5.19635  5.91869  0.61958  0.77255  0.48576  0.95510
    215   2.49268  4.42883  4.70518  4.10647  2.07337  4.14499  4.46342  2.48235  3.94611  1.84713  3.54538  4.21521  3.35638  2.47384  4.04754  3.44381  2.71719  2.28435  5.04583  2.52969    284 - -
          2.68618  4.42225  2.77519  2.73123  3.46354  2.40513  3.72494  3.29354  2.67741  2.69355  4.24690  2.90347  2.73739  3.18146  2.89801  2.37887  2.77519  2.98518  4.58477  3.61503
          0.00826  5.19635  5.91869  0.61958  0.77255  0.48576  0.95510
    216   2.43551  5.45679  2.67797  2.66975  4.79435  3.74479  2.56608  4.27316  2.34388  3.75767  4.49990  3.21571  4.13777  2.32604  1.82296  2.93517  2.43844  3.84350  3.54965  4.48924    285 - -
          2.68618  4.42225  2.77519  2.73123  3.46354  2.40513  3.72494  3.29354  2.67741  2.69355  4.24690  2.90347  2.73739  3.18146  2.89801  2.37887  2.77519  2.98518  4.58477  3.61503
          0.00826  5.19635  5.91869  0.61958  0.77255  0.48576  0.95510
    217   2.43188  5.36086  3.26147  2.19211  4.66118  3.75719  3.94953  3.23575  2.34355  2.55769  4.41359  3.24455  3.16851  2.65656  2.31665  2.31272  2.67431  3.03911  5.82127  4.43915    286 - -
          2.68618  4.42225  2.77519  2.73123  3.46354  2.40513  3.72494  3.29354  2.67741  2.69355  4.24690  2.90347  2.73739  3.18146  2.89801  2.37887  2.77519  2.98518  4.58477  3.61503
          0.00826  5.19635  5.91869  0.61958  0.77255  0.48576  0.95510
    218   2.58605  4.93827  3.56415  2.63986  4.11845  2.44733  4.09772  2.16587  2.26475  2.70133  4.02755  3.48348  2.72370  3.31638  3.40784  2.58322  3.21088  2.36115  5.48523  4.20365    287 - -
          2.68618  4.42225  2.77519  2.73123  3.46354  2.40513  3.72494  3.29354  2.67741  2.69355  4.24690  2.90347  2.73739  3.18146  2.89801  2.37887  2.77519  2.98518  4.58477  3.61503
          0.00826  5.19635  5.91869  0.61958  0.77255  0.48576  0.95510
    219   2.23387  5.10410  3.41823  2.85950  4.32361  2.58518  4.02881  3.72965  2.52422  3.35399  3.23358  2.74368  4.20878  2.77753  2.79252  3.02707  2.30580  2.88687  2.73475  3.20939    288 - -
          2.68618  4.42225  2.77519  2.73123  3.46354  2.40513  3.72494  3.29354  2.67741  2.69355  4.24690  2.90347  2.73739  3.18146  2.89801  2.37887  2.77519  2.98518  4.58477  3.61503
          0.00826  5.19635  5.91869  0.61958  0.77255  0.48576  0.95510
    220   3.01640  4.94572  3.62582  3.06898  4.10515  3.90757  4.13347  3.51302  3.00704  2.74623  4.04702  2.67264  4.29855  3.36594  2.78347  2.68700  2.39132  3.25179  5.48123  1.28791    289 - -
          2.68618  4.42225  2.77519  2.73123  3.46354  2.40513  3.72494  3.29354  2.67741  2.69355  4.24690  2.90347  2.73739  3.18146  2.89801  2.37887  2.77519  2.98518  4.58477  3.61503
          0.00826  5.19635  5.91869  0.61958  0.77255  0.48576  0.95510
    221   2.29665  5.46578  2.39816  2.37448  4.80721  3.73771  3.92578  4.29064  2.37050  2.51968  4.50751  2.71305  2.74111  3.02340  2.30100  2.25230  3.19487  3.85449  5.90056  4.49174    290 - -
          2.68618  4.42225  2.77519  2.73123  3.46354  2.40513  3.72494  3.29354  2.67741  2.69355  4.24690  2.90347  2.73739  3.18146  2.89801  2.37887  2.77519  2.98518  4.58477  3.61503
          0.00826  5.19635  5.91869  0.61958  0.77255  0.48576  0.95510
    222   2.29119  5.26864  3.32456  2.47824  4.55452  3.77974  3.99011  3.98944  2.76286  3.55781  4.34771  3.29776  1.99731  3.11998  2.07825  2.31409  2.74063  2.54771  5.76637  4.40881    291 - -
          2.68618  4.42225  2.77519  2.73123  3.46354  2.40513  3.72494  3.29354  2.67741  2.69355  4.24690  2.90347  2.73739  3.18146  2.89801  2.37887  2.77519  2.98518  4.58477  3.61503
          0.00826  5.19635  5.91869  0.61958  0.77255  0.48576  0.95510
    223   2.26298  5.51972  2.34506  1.90903  4.85981  3.75581  3.96858  4.34530  2.71978  3.82435  4.56681  3.22406  1.85267  2.57075  3.21712  2.60591  2.71083  3.90874  5.95701  4.54292    292 - -
          2.68618  4.42225  2.77519  2.73123  3.46354  2.40513  3.72494  3.29354  2.67741  2.69355  4.24690  2.90347  2.73739  3.18146  2.89801  2.37887  2.77519  2.98518  4.58477  3.61503
          0.00826  5.19635  5.91869  0.61958  0.77255  0.48576  0.95510
    224   2.59673  5.46443  3.21374  1.95459  4.80605  2.42799  3.92443  3.15824  2.32013  3.76821  4.50603  2.78209  2.74516  2.63530  2.68038  2.49859  2.73919  3.85322  5.89915  4.49035    293 - -
          2.68618  4.42225  2.77519  2.73123  3.46354  2.40513  3.72494  3.29354  2.67741  2.69355  4.24690  2.90347  2.73739  3.18146  2.89801  2.37887  2.77519  2.98518  4.58477  3.61503
          0.00826  5.19635  5.91869  0.61958  0.77255  0.48576  0.95510
    225   1.95365  5.38693  2.69054  2.41633  4.69701  3.07997  3.94321  4.15900  2.69326  2.24489  4.43705  3.23437  2.76488  2.57952  2.73968  2.94409  2.70027  3.12605  5.84122  4.45243    294 - -
          2.68618  4.42225  2.77519  2.73123  3.46354  2.40513  3.72494  3.29354  2.67741  2.69355  4.24690  2.90347  2.73739  3.18146  2.89801  2.37887  2.77519  2.98518  4.58477  3.61503
          0.05590  5.19635  3.01949  0.61958  0.77255  0.48576  0.95510
    226   1.77090  4.93677  3.52212  2.56423  4.12217  3.84399  4.06632  2.91384  2.94120  2.70653  4.02510  3.44587  2.33783  3.27736  2.34667  2.67375  3.18809  2.54649  5.48062  4.19465    295 - -
          2.68618  4.42225  2.77519  2.73123  3.46354  2.40513  3.72494  3.29354  2.67741  2.69355  4.24690  2.90347  2.73739  3.18146  2.89801  2.37887  2.77519  2.98518  4.58477  3.61503
          0.32271  5.14911  1.30929  0.61958  0.77255  0.63274  0.75744
    227   2.36325  5.03684  3.20306  2.64537  2.86397  3.64189  2.94851  3.70133  2.24846  2.74284  4.10589  3.16746  2.94959  2.46887  3.10413  2.49176  2.51468  3.37209  5.53522  4.19531    296 - -
          2.68618  4.42225  2.77519  2.73123  3.46354  2.40513  3.72494  3.29354  2.67741  2.69355  4.24690  2.90347  2.73739  3.18146  2.89801  2.37887  2.77519  2.98518  4.58477  3.61503
          0.01184  4.83824  5.56059  0.61958  0.77255  0.73149  0.65622
    228   2.42231  5.25404  2.36751  2.61792  4.55588  2.90356  3.86099  4.00911  2.61874  2.45861  4.31348  3.15596  3.00472  2.97604  2.56564  2.41824  2.19866  3.62273  5.72243  4.34304    297 - -
          2.68618  4.42225  2.77519  2.73123  3.46354  2.40513  3.72494  3.29354  2.67741  2.69355  4.24690  2.90347  2.73739  3.18146  2.89801  2.37887  2.77519  2.98518  4.58477  3.61503
          0.01027  4.97916  5.70150  0.61958  0.77255  0.55195  0.85761
    229   2.47943  5.37181  3.18987  2.31387  4.69355  2.90767  3.89114  4.16331  2.63553  3.66710  4.41879  2.53297  2.76588  2.52500  2.60039  2.53060  3.14990  2.97814  5.81877  2.41329    298 - -
          2.68618  4.42225  2.77519  2.73123  3.46354  2.40513  3.72494  3.29354  2.67741  2.69355  4.24690  2.90347  2.73739  3.18146  2.89801  2.37887  2.77519  2.98518  4.58477  3.61503
          0.06551  5.09731  2.85944  0.61958  0.77255  0.52819  0.89080
    230   2.17741  4.70498  3.74535  2.60955  2.97009  3.89840  4.14523  3.21435  3.14065  2.91997  3.80586  3.60474  2.24131  3.45070  2.89056  3.13735  2.68076  1.99095  5.28069  2.82937    299 - -
          2.68618  4.42225  2.77519  2.73123  3.46354  2.40513  3.72494  3.29354  2.67741  2.69355  4.24690  2.90347  2.73739  3.18146  2.89801  2.37887  2.77519  2.98518  4.58477  3.61503
          0.00913  5.09614  5.81849  0.61958  0.77255  0.76882  0.62280
    231   2.50718  5.32736  2.19744  2.35494  3.22115  3.70891  3.04808  3.05516  2.65335  2.87897  4.37882  3.19391  3.21620  2.53686  2.61196  2.90147  2.51585  3.69620  5.78490  4.39960    300 - -
          2.68618  4.42225  2.77519  2.73123  3.46354  2.40513  3.72494  3.29354  2.67741  2.69355  4.24690  2.90347  2.73739  3.18146  2.89801  2.37887  2.77519  2.98518  4.58477  3.61503
          0.00913  5.09614  5.81849  0.61958  0.77255  0.76882  0.62280
    232   2.15981  5.24235  2.71155  2.70006  4.52319  2.66113  3.92726  3.96258  2.69759  2.81559  4.30797  3.23221  4.11998  3.05292  1.96232  2.26729  2.65470  2.95286  5.72501  4.36109    301 - -
          2.68639  4.42246  2.77492  2.73098  3.46279  2.40500  3.72391  3.29375  2.67762  2.69376  4.24711  2.90368  2.73760  3.18095  2.89767  2.37908  2.77540  2.98539  4.58498  3.61524
          0.07825  2.62704  5.81849  1.65819  0.21132  0.34237  1.23816
    233   2.20600  5.48722  2.73370  2.38693  4.82928  2.98414  3.96711  4.30944  2.71641  3.79706  4.54307  3.23061  1.57208  3.06989  2.40414  2.50812  3.23772  3.87934  5.93590  4.52826    309 - -
          2.68618  4.42225  2.77519  2.73123  3.46354  2.40513  3.72494  3.29354  2.67741  2.69355  4.24690  2.90347  2.73739  3.18146  2.89801  2.37887  2.77519  2.98518  4.58477  3.61503
          0.00826  5.19635  5.91869  0.61958  0.77255  0.48576  0.95510
    234   3.14146  4.52123  4.97742  4.38715  2.22225  4.28502  4.48026  2.50567  4.18936  2.67668  3.63003  4.38823  4.64430  4.32291  2.97555  3.59525  3.37274  1.95441  1.35701  2.92105    310 - -
          2.68618  4.42225  2.77519  2.73123  3.46354  2.40513  3.72494  3.29354  2.67741  2.69355  4.24690  2.90347  2.73739  3.18146  2.89801  2.37887  2.77519  2.98518  4.58477  3.61503
          0.00826  5.19635  5.91869  0.61958  0.77255  0.48576  0.95510
    235   2.62926  5.45314  2.57688  2.66317  4.78995  3.09689  3.92750  4.27004  2.66561  2.58618  4.49624  2.76926  2.69640  2.56250  2.36554  2.05144  2.66796  3.83939  5.89105  4.48520    311 - -
          2.68618  4.42225  2.77519  2.73123  3.46354  2.40513  3.72494  3.29354  2.67741  2.69355  4.24690  2.90347  2.73739  3.18146  2.89801  2.37887  2.77519  2.98518  4.58477  3.61503
          0.00826  5.19635  5.91869  0.61958  0.77255  0.48576  0.95510
    236   2.97983  4.99846  2.27797  2.59066  4.19146  3.85589  4.07432  2.49448  2.93359  1.88558  4.08324  3.44242  4.24302  3.27272  2.17939  2.57087  3.21131  2.59172  5.53544  4.24114    312 - -
          2.68618  4.42225  2.77519  2.73123  3.46354  2.40513  3.72494  3.29354  2.67741  2.69355  4.24690  2.90347  2.73739  3.18146  2.89801  2.37887  2.77519  2.98518  4.58477  3.61503
          0.00826  5.19635  5.91869  0.61958  0.77255  0.48576  0.95510
    237   2.26133  4.38881  4.96265  4.34827  2.61332  4.18018  4.51274  2.44625  4.13608  1.38415  2.75654  4.33826  4.54373  4.26948  4.14880  2.79782  3.24432  2.31134  3.23267  2.89572    313 - -
          2.68618  4.42225  2.77519  2.73123  3.46354  2.40513  3.72494  3.29354  2.67741  2.69355  4.24690  2.90347  2.73739  3.18146  2.89801  2.37887  2.77519  2.98518  4.58477  3.61503
          0.00826  5.19635  5.91869  0.61958  0.77255  0.48576  0.95510
    238   2.41937  4.97219  2.87130  2.27237  3.26351  3.86108  4.08138  2.83366  2.49211  2.45676  3.16435  3.45661  4.24733  3.28763  2.37068  3.07771  2.64964  2.77465  5.51273  3.24455    314 - -
          2.68618  4.42225  2.77519  2.73123  3.46354  2.40513  3.72494  3.29354  2.67741  2.69355  4.24690  2.90347  2.73739  3.18146  2.89801  2.37887  2.77519  2.98518  4.58477  3.61503
          0.00826  5.19635  5.91869  0.61958  0.77255  0.48576  0.95510
    239   2.09155  4.46127  4.57264  3.98119  3.56253  4.12930  3.16656  1.72708  3.84397  1.88497  3.57673  4.14880  4.49734  2.98351  3.99183  3.42118  2.62254  1.94938  5.07765  3.88982    315 - -
          2.68618  4.42225  2.77519  2.73123  3.46354  2.40513  3.72494  3.29354  2.67741  2.69355  4.24690  2.90347  2.73739  3.18146  2.89801  2.37887  2.77519  2.98518  4.58477  3.61503
          0.00826  5.19635  5.91869  0.61958  0.77255  0.48576  0.95510
    240   2.39481  4.46317  2.56050  3.08797  2.89918  4.12266  4.43107  2.43311  3.82632  1.43286  3.57733  4.13450  4.49087  4.03305  3.98057  3.41313  3.23938  2.04849  3.50746  3.88841    316 - -
          2.68618  4.42225  2.77519  2.73123  3.46354  2.40513  3.72494  3.29354  2.67741  2.69355  4.24690  2.90347  2.73739  3.18146  2.89801  2.37887  2.77519  2.98518  4.58477  3.61503
          0.53298  5.19635  0.89744  0.61958  0.77255  0.48576  0.95510
    241   2.21125  4.82296  3.31236  2.78824  4.19676  2.60998  3.94117  3.59244  2.31389  3.23237  4.06367  3.25905  1.82916  3.12169  3.19977  2.83395  3.02971  2.48463  5.50142  4.19991    317 - -
          2.68618  4.42225  2.77519  2.73123  3.46354  2.40513  3.72494  3.29354  2.67741  2.69355  4.24690  2.90347  2.73739  3.18146  2.89801  2.37887  2.77519  2.98518  4.58477  3.61503
          0.01392  4.67728  5.39963  0.61958  0.77255  1.35685  0.29769
    242   1.88247  4.79360  3.38525  2.83688  4.12097  3.60681  3.94289  3.50754  2.75153  2.48621  4.00323  3.29730  4.05329  3.13674  2.30873  1.69695  3.03964  3.20149  5.44075  4.15438    318 - -
          2.68618  4.42225  2.77519  2.73123  3.46354  2.40513  3.72494  3.29354  2.67741  2.69355  4.24690  2.90347  2.73739  3.18146  2.89801  2.37887  2.77519  2.98518  4.58477  3.61503
          0.01392  4.67728  5.39963  0.61958  0.77255  1.35685  0.29769
    243   2.94882  5.45256  2.33410  1.94413  4.78884  2.57906  3.85775  4.27294  2.62982  3.75205  4.51981  3.04111  4.03878  2.97448  1.47420  2.89339  3.19085  3.84375  5.88613  4.46749    319 - -
          2.68618  4.42225  2.77519  2.73123  3.46354  2.40513  3.72494  3.29354  2.67741  2.69355  4.24690  2.90347  2.73739  3.18146  2.89801  2.37887  2.77519  2.98518  4.58477  3.61503
          0.01392  4.67728  5.39963  0.61958  0.77255  1.35685  0.29769
    244   2.76022  4.37478  3.83516  2.53826  2.63735  3.78756  4.05974  2.84520  3.19574  2.17927  2.63580  3.60927  3.03262  3.47292  3.49541  2.31380  2.99222  2.18733  4.97059  3.75543    320 - -
          2.68618  4.42225  2.77519  2.73123  3.46354  2.40513  3.72494  3.29354  2.67741  2.69355  4.24690  2.90347  2.73739  3.18146  2.89801  2.37887  2.77519  2.98518  4.58477  3.61503
          0.01392  4.67728  5.39963  0.61958  0.77255  1.13711  0.38676
    245   2.87297  5.17834  3.18871  2.19913  4.46989  2.91711  2.79332  3.90148  2.50271  2.31376  4.24133  3.15452  4.04377  2.94564  1.69897  2.87284  3.09743  3.54353  5.62745  4.28618    321 - -
          2.68618  4.42225  2.77519  2.73123  3.46354  2.40513  3.72494  3.29354  2.67741  2.69355  4.24690  2.90347  2.73739  3.18146  2.89801  2.37887  2.77519  2.98518  4.58477  3.61503
          0.01295  4.74871  5.47105  0.61958  0.77255  1.01892  0.44783
    246   1.89668  4.31787  4.28245  3.69943  2.74131  3.92350  4.24552  2.75818  3.58306  1.89809  3.43886  3.91041  2.99901  3.80632  3.76999  2.52424  3.06783  1.87226  4.93960  3.74668    322 - -
          2.68618  4.42225  2.77519  2.73123  3.46354  2.40513  3.72494  3.29354  2.67741  2.69355  4.24690  2.90347  2.73739  3.18146  2.89801  2.37887  2.77519  2.98518  4.58477  3.61503
          0.01190  4.83295  5.55530  0.61958  0.77255  0.95525  0.48567
    247   2.46765  5.20318  3.14753  2.28894  2.54687  2.87427  3.84074  3.94223  2.60469  3.48825  4.26516  2.20818  4.03545  2.96071  2.66449  2.03283  3.07852  3.56632  5.67686  4.30375    323 - -
          2.68618  4.42225  2.77519  2.73123  3.46354  2.40513  3.72494  3.29354  2.67741  2.69355  4.24690  2.90347  2.73739  3.18146  2.89801  2.37887  2.77519  2.98518  4.58477  3.61503
          0.01110  4.90245  5.62480  0.61958  0.77255  0.69114  0.69516
    248   2.13966  5.33165  2.01490  2.60833  4.65050  3.67199  3.13943  3.17856  2.61051  3.62630  4.38122  3.15155  3.16819  2.97041  2.10862  2.34081  3.12122  3.70853  5.78219  4.38856    324 - -
          2.68618  4.42225  2.77519  2.73123  3.46354  2.40513  3.72494  3.29354  2.67741  2.69355  4.24690  2.90347  2.73739  3.18146  2.89801  2.37887  2.77519  2.98518  4.58477  3.61503
          0.00984  5.02157  5.74392  0.61958  0.77255  0.92418  0.50560
    249   2.44722  5.38247  3.13925  2.05105  4.72025  3.66577  3.85652  4.19994  2.17118  3.68490  4.42717  3.13710  2.76503  2.28872  3.08383  2.42675  2.00079  3.76964  5.82086  4.41550    325 - -
          2.68618  4.42225  2.77519  2.73123  3.46354  2.40513  3.72494  3.29354  2.67741  2.69355  4.24690  2.90347  2.73739  3.18146  2.89801  2.37887  2.77519  2.98518  4.58477  3.61503
          0.00984  5.02157  5.74392  0.61958  0.77255  0.47917  0.96573
    250   2.17829  5.31387  3.25047  2.69487  4.62503  2.57861  3.93541  4.07768  2.69295  3.61380  4.38383  3.23098  2.73289  2.66128  2.31236  2.15757  2.36892  3.02625  5.79295  4.41524    326 - -
          2.68618  4.42225  2.77519  2.73123  3.46354  2.40513  3.72494  3.29354  2.67741  2.69355  4.24690  2.90347  2.73739  3.18146  2.89801  2.37887  2.77519  2.98518  4.58477  3.61503
          0.00879  5.13462  5.85696  0.61958  0.77255  0.67259  0.71413
    251   2.94193  5.14024  2.76506  2.44965  4.37752  3.77379  3.97757  3.79405  2.77796  1.92847  4.21112  3.30524  4.16352  2.60122  2.12139  2.59465  3.17320  2.94182  3.39141  3.13043    327 - -
          2.68429  4.42348  2.77642  2.73203  3.46477  2.40574  3.72489  3.29394  2.67818  2.69340  4.24596  2.90353  2.73765  3.18175  2.89797  2.37843  2.77530  2.98211  4.58600  3.61481
          0.57982  0.82750  5.85696  1.74806  0.19129  0.38449  1.14193
    252   2.52140  5.43395  3.22693  2.11818  4.76286  3.74250  3.14047  4.23756  2.67245  3.73230  3.28483  2.68082  3.31142  2.66489  2.64712  2.16160  2.21362  3.81588  3.45247  4.47545    340 - -
          2.68618  4.42225  2.77519  2.73123  3.46354  2.40513  3.72494  3.29354  2.67741  2.69355  4.24690  2.90347  2.73739  3.18146  2.89801  2.37887  2.77519  2.98518  4.58477  3.61503
          0.00826  5.19635  5.91869  0.61958  0.77255  0.48576  0.95510
    253   2.49359  4.53820  4.28430  3.70490  3.64907  2.99889  4.36433  2.26658  2.93215  1.59320  3.00704  3.98174  1.91005  3.85968  3.84665  3.34856  3.23716  2.79182  5.14501  3.94415    341 - -
          2.68618  4.42225  2.77519  2.73123  3.46354  2.40513  3.72494  3.29354  2.67741  2.69355  4.24690  2.90347  2.73739  3.18146  2.89801  2.37887  2.77519  2.98518  4.58477  3.61503
          0.00826  5.19635  5.91869  0.61958  0.77255  0.48576  0.95510
    254   2.58660  5.46079  2.43452  2.37581  4.80044  3.73829  3.92630  4.28255  2.66312  2.95589  4.50301  3.20786  3.25960  2.56115  1.85810  2.27722  2.39008  3.84854  5.89672  4.48909    342 - -
          2.68618  4.42225  2.77519  2.73123  3.46354  2.40513  3.72494  3.29354  2.67741  2.69355  4.24690  2.90347  2.73739  3.18146  2.89801  2.37887  2.77519  2.98518  4.58477  3.61503
          0.00826  5.19635  5.91869  0.61958  0.77255  0.48576  0.95510
    255   2.23614  4.74042  2.93493  3.25133  3.88251  3.17944  4.20392  2.28312  2.72421  2.00239  3.84219  3.67052  3.25469  3.51797  3.57718  3.19546  2.28184  2.25551  5.31853  4.07827    343 - -
          2.68618  4.42225  2.77519  2.73123  3.46354  2.40513  3.72494  3.29354  2.67741  2.69355  4.24690  2.90347  2.73739  3.18146  2.89801  2.37887  2.77519  2.98518  4.58477  3.61503
          0.00826  5.19635  5.91869  0.61958  0.77255  0.48576  0.95510
    256   2.52131  5.41059  2.42675  2.15889  4.72957  3.74810  3.19408  4.19739  2.68386  3.05603  4.45835  3.22640  4.14122  3.04387  2.12683  2.93974  1.86651  2.96345  5.85918  4.46469    344 - -
          2.68618  4.42225  2.77519  2.73123  3.46354  2.40513  3.72494  3.29354  2.67741  2.69355  4.24690  2.90347  2.73739  3.18146  2.89801  2.37887  2.77519  2.98518  4.58477  3.61503
          0.00826  5.19635  5.91869  0.61958  0.77255  0.48576  0.95510
    257   2.03780  5.46917  1.96563  2.10233  4.79656  3.75491  3.95890  4.27201  2.70900  2.58057  4.51676  3.22804  4.15846  1.99395  3.20163  2.96247  2.71094  3.85055  5.91238  4.50843    345 - -
          2.68618  4.42225  2.77519  2.73123  3.46354  2.40513  3.72494  3.29354  2.67741  2.69355  4.24690  2.90347  2.73739  3.18146  2.89801  2.37887  2.77519  2.98518  4.58477  3.61503
          0.00826  5.19635  5.91869  0.61958  0.77255  0.48576  0.95510
    258   1.93434  5.18697  3.36239  2.40784  4.43012  2.57149  3.16519  3.84937  2.79689  2.79614  4.25698  3.32607  4.18902  3.14849  2.40071  3.00118  2.18624  2.60185  5.68686  4.34838    346 - -
          2.68618  4.42225  2.77519  2.73123  3.46354  2.40513  3.72494  3.29354  2.67741  2.69355  4.24690  2.90347  2.73739  3.18146  2.89801  2.37887  2.77519  2.98518  4.58477  3.61503
          0.00826  5.19635  5.91869  0.61958  0.77255  0.48576  0.95510
    259   2.25246  4.53612  3.08836  3.71275  3.64926  4.07495  4.36909  2.98429  3.61988  1.72675  2.82901  3.98724  4.44889  3.86737  3.85715  2.68942  2.33917  1.70150  5.14580  3.94493    347 - -
          2.68618  4.42225  2.77519  2.73123  3.46354  2.40513  3.72494  3.29354  2.67741  2.69355  4.24690  2.90347  2.73739  3.18146  2.89801  2.37887  2.77519  2.98518  4.58477  3.61503
          0.00826  5.19635  5.91869  0.61958  0.77255  0.48576  0.95510
    260   2.03235  5.19269  2.74619  2.80064  4.43873  3.09069  4.00048  3.85933  2.79510  2.44153  4.26334  3.32272  4.18726  3.14581  2.69101  2.44289  1.81416  3.52941  5.69267  3.35449    348 - -
          2.68618  4.42225  2.77519  2.73123  3.46354  2.40513  3.72494  3.29354  2.67741  2.69355  4.24690  2.90347  2.73739  3.18146  2.89801  2.37887  2.77519  2.98518  4.58477  3.61503
          0.00826  5.19635  5.91869  0.61958  0.77255  0.48576  0.95510
    261   2.18976  4.42580  4.87860  4.27198  3.51560  4.19385  4.52231  2.11931  4.08038  1.84951  3.53364  4.31551  4.55661  4.23658  2.98819  3.50088  3.26656  1.77420  2.05653  3.87267    349 - -
          2.68618  4.42225  2.77519  2.73123  3.46354  2.40513  3.72494  3.29354  2.67741  2.69355  4.24690  2.90347  2.73739  3.18146  2.89801  2.37887  2.77519  2.98518  4.58477  3.61503
          0.00826  5.19635  5.91869  0.61958  0.77255  0.48576  0.95510
    262   1.88842  2.13373  3.75323  3.19161  3.99721  3.91591  3.04937  3.36787  3.15597  3.06348  3.94072  3.62559  4.31778  3.47467  2.90830  2.23933  2.19264  2.61611  5.41020  4.15812    350 - -
          2.68618  4.42225  2.77519  2.73123  3.46354  2.40513  3.72494  3.29354  2.67741  2.69355  4.24690  2.90347  2.73739  3.18146  2.89801  2.37887  2.77519  2.98518  4.58477  3.61503
          0.00826  5.19635  5.91869  0.61958  0.77255  0.48576  0.95510
    263   2.22076  5.43143  1.76915  2.32843  4.75611  3.74833  3.94053  4.22762  2.35767  3.72795  4.47838  3.22411  4.14352  3.04439  2.68819  2.94274  2.44689  2.32047  5.87668  4.47830    351 - -
          2.68618  4.42225  2.77519  2.73123  3.46354  2.40513  3.72494  3.29354  2.67741  2.69355  4.24690  2.90347  2.73739  3.18146  2.89801  2.37887  2.77519  2.98518  4.58477  3.61503
          0.00826  5.19635  5.91869  0.61958  0.77255  0.48576  0.95510
    264   1.53983  5.35413  3.34283  2.78033  4.65424  2.63921  3.98982  4.09346  2.14526  3.63634  4.41887  3.30853  4.19951  2.68350  2.25041  3.01251  3.24522  2.47654  5.81852  4.46068    352 - -
          2.68618  4.42225  2.77519  2.73123  3.46354  2.40513  3.72494  3.29354  2.67741  2.69355  4.24690  2.90347  2.73739  3.18146  2.89801  2.37887  2.77519  2.98518  4.58477  3.61503
          0.00826  5.19635  5.91869  0.61958  0.77255  0.48576  0.95510
    265   2.58065  4.42214  4.81487  4.21058  2.75676  4.17131  4.49548  2.42075  2.96550  1.29150  2.47283  4.27610  4.53530  4.19321  2.98360  3.47525  3.25240  2.18765  5.04090  3.86192    353 - -
          2.68618  4.42225  2.77519  2.73123  3.46354  2.40513  3.72494  3.29354  2.67741  2.69355  4.24690  2.90347  2.73739  3.18146  2.89801  2.37887  2.77519  2.98518  4.58477  3.61503
          0.00826  5.19635  5.91869  0.61958  0.77255  0.48576  0.95510
    266   2.62965  5.11502  3.64561  3.06860  4.35034  3.93962  1.33140  2.85472  2.86327  3.37326  4.22487  3.54065  4.33340  3.32511  1.87652  3.18148  2.67997  3.44954  5.64509  4.36747    354 - -
          2.68618  4.42225  2.77519  2.73123  3.46354  2.40513  3.72494  3.29354  2.67741  2.69355  4.24690  2.90347  2.73739  3.18146  2.89801  2.37887  2.77519  2.98518  4.58477  3.61503
          0.00826  5.19635  5.91869  0.61958  0.77255  0.48576  0.95510
    267   2.27102  5.53663  3.35826  2.78708  4.90258  2.99221  3.99058  4.36252  1.79248  3.83226  4.58873  3.31727  4.23040  2.56333  1.45508  2.53678  3.30753  3.94219  5.94687  4.57872    355 - -
          2.68618  4.42225  2.77519  2.73123  3.46354  2.40513  3.72494  3.29354  2.67741  2.69355  4.24690  2.90347  2.73739  3.18146  2.89801  2.37887  2.77519  2.98518  4.58477  3.61503
          0.00826  5.19635  5.91869  0.61958  0.77255  0.48576  0.95510
    268   1.58664  4.81354  3.74241  3.17878  3.98265  3.92477  4.18384  3.35050  3.13641  2.22949  3.08133  3.61706  4.31672  3.46029  2.45747  1.92809  2.68056  3.10778  5.39588  4.14372    356 - -
          2.68618  4.42225  2.77519  2.73123  3.46354  2.40513  3.72494  3.29354  2.67741  2.69355  4.24690  2.90347  2.73739  3.18146  2.89801  2.37887  2.77519  2.98518  4.58477  3.61503
          0.00826  5.19635  5.91869  0.61958  0.77255  0.48576  0.95510
    269   3.69423  5.00595  5.56544  4.98213  3.76980  4.96743  5.31781  1.94308  4.80757  0.78797  3.60508  5.08993  5.21839  2.98584  4.84942  4.30703  3.92157  1.75757  5.66999  4.57112    357 - -
          2.68618  4.42225  2.77519  2.73123  3.46354  2.40513  3.72494  3.29354  2.67741  2.69355  4.24690  2.90347  2.73739  3.18146  2.89801  2.37887  2.77519  2.98518  4.58477  3.61503
          0.00826  5.19635  5.91869  0.61958  0.77255  0.48576  0.95510
    270   3.03125  2.50040  4.90744  4.29956  3.51375  3.00856  4.52743  1.47088  3.00473  1.80893  2.81464  4.32824  4.55872  4.25399  4.14567  3.50410  3.26379  2.24044  5.04722  3.86911    358 - -
          2.68618  4.42225  2.77519  2.73123  3.46354  2.40513  3.72494  3.29354  2.67741  2.69355  4.24690  2.90347  2.73739  3.18146  2.89801  2.37887  2.77519  2.98518  4.58477  3.61503
          0.00826  5.19635  5.91869  0.61958  0.77255  0.48576  0.95510
    271   2.26115  5.38521  2.70422  2.70630  3.26035  3.75978  3.95561  4.15557  2.37267  3.67787  4.44125  3.24651  4.15536  3.06671  2.36889  1.35594  3.20704  3.75884  5.84492  4.45952    359 - -
          2.68618  4.42225  2.77519  2.73123  3.46354  2.40513  3.72494  3.29354  2.67741  2.69355  4.24690  2.90347  2.73739  3.18146  2.89801  2.37887  2.77519  2.98518  4.58477  3.61503
          0.00826  5.19635  5.91869  0.61958  0.77255  0.48576  0.95510
    272   2.59979  5.16471  3.40670  2.84636  2.99302  2.00963  2.60036  3.81164  2.81120  2.86627  4.23830  3.36051  4.21208  2.74604  1.78392  3.03057  3.22021  3.49545  5.66588  4.33837    360 - -
          2.68618  4.42225  2.77519  2.73123  3.46354  2.40513  3.72494  3.29354  2.67741  2.69355  4.24690  2.90347  2.73739  3.18146  2.89801  2.37887  2.77519  2.98518  4.58477  3.61503
          0.00826  5.19635  5.91869  0.61958  0.77255  0.48576  0.95510
    273   2.23274  3.15058  4.94253  4.32938  3.48150  4.17610  3.10674  2.44334  4.12115  1.84698  2.62636  4.32819  4.54005  4.25822  4.14037  3.48605  3.24235  2.34660  2.29876  2.45444    361 - -
          2.68618  4.42225  2.77519  2.73123  3.46354  2.40513  3.72494  3.29354  2.67741  2.69355  4.24690  2.90347  2.73739  3.18146  2.89801  2.37887  2.77519  2.98518  4.58477  3.61503
          0.00826  5.19635  5.91869  0.61958  0.77255  0.48576  0.95510
    274   1.80041  5.47650  2.66939  2.39141  4.81887  2.07067  3.93273  4.30304  2.31910  3.78085  4.51915  3.20953  3.24306  3.03070  2.39700  2.57186  3.20392  3.86596  5.91128  4.50143    362 - -
          2.68618  4.42225  2.77519  2.73123  3.46354  2.40513  3.72494  3.29354  2.67741  2.69355  4.24690  2.90347  2.73739  3.18146  2.89801  2.37887  2.77519  2.98518  4.58477  3.61503
          0.00826  5.19635  5.91869  0.61958  0.77255  0.48576  0.95510
    275   2.96771  5.45649  1.62516  2.11145  3.45908  3.74153  3.93203  4.27148  2.35013  3.75761  4.49993  3.21244  3.24533  2.57466  3.16341  2.93385  2.32126  3.84196  5.89474  3.36393    363 - -
          2.68632  4.42276  2.77570  2.73083  3.46405  2.40532  3.72545  3.29329  2.67791  2.69282  4.24740  2.90182  2.73752  3.18197  2.89694  2.37904  2.77570  2.98569  4.58528  3.61464
          0.54860  1.26528  1.96552  1.24653  0.33898  0.48576  0.95510
    276   2.19836  5.49235  2.49238  2.23548  4.85987  1.72658  3.98823  4.34370  2.77181  3.83513  4.59092  3.19943  2.59844  3.09970  3.27608  2.16648  3.26580  3.90872  5.97882  4.56294    370 - -
          2.68634  4.42241  2.77536  2.73102  3.46370  2.40529  3.72511  3.29370  2.67757  2.69335  4.24706  2.90306  2.73708  3.18163  2.89760  2.37878  2.77536  2.98535  4.58493  3.61519
          0.49527  0.94809  5.77090  0.07113  2.67863  0.30312  1.34136
    277   1.80880  4.47252  4.56484  3.97444  3.57303  4.13599  2.92260  1.88319  3.83768  1.90102  3.58473  4.14912  4.50370  2.97714  3.99099  3.42746  3.25097  1.87706  5.09028  3.90193    372 - -
          2.68618  4.42225  2.77519  2.73123  3.46354  2.40513  3.72494  3.29354  2.67741  2.69355  4.24690  2.90347  2.73739  3.18146  2.89801  2.37887  2.77519  2.98518  4.58477  3.61503
          0.00826  5.19635  5.91869  0.61958  0.77255  0.48576  0.95510
    278   2.66959  5.75327  2.48535  2.03182  5.09208  3.82531  4.14548  4.58937  2.96696  4.06654  4.82960  2.60391  1.29411  3.26286  3.49066  2.22307  3.47078  4.14755  6.20434  4.76326    373 - -
          2.68618  4.42225  2.77519  2.73123  3.46354  2.40513  3.72494  3.29354  2.67741  2.69355  4.24690  2.90347  2.73739  3.18146  2.89801  2.37887  2.77519  2.98518  4.58477  3.61503
          0.00826  5.19635  5.91869  0.61958  0.77255  0.48576  0.95510
    279   2.01954  5.39800  3.24903  1.94543  4.71765  2.94202  3.95032  4.18135  2.69776  2.92198  4.45424  3.23902  2.17944  3.05861  2.31375  2.57734  3.20365  3.77678  5.85628  4.46647    374 - -
          2.68618  4.42225  2.77519  2.73123  3.46354  2.40513  3.72494  3.29354  2.67741  2.69355  4.24690  2.90347  2.73739  3.18146  2.89801  2.37887  2.77519  2.98518  4.58477  3.61503
          0.00826  5.19635  5.91869  0.61958  0.77255  0.48576  0.95510
    280   2.58212  3.07434  4.89431  3.27482  2.40251  4.16967  3.10606  1.91480  4.08629  2.29795  3.51460  4.30600  4.53415  4.23226  4.12219  2.61472  3.24120  2.05104  3.29711  2.90255    375 - -
          2.68618  4.42225  2.77519  2.73123  3.46354  2.40513  3.72494  3.29354  2.67741  2.69355  4.24690  2.90347  2.73739  3.18146  2.89801  2.37887  2.77519  2.98518  4.58477  3.61503
          0.00826  5.19635  5.91869  0.61958  0.77255  0.48576  0.95510
    281   3.89710  5.12797  5.95676  5.41824  2.41267  5.34998  5.81389  1.41320  5.29447  1.54271  3.81202  5.51776  5.54624  5.36737  5.32648  4.73352  4.13392  1.09842  6.05303  4.94142    376 - -
          2.68618  4.42225  2.77519  2.73123  3.46354  2.40513  3.72494  3.29354  2.67741  2.69355  4.24690  2.90347  2.73739  3.18146  2.89801  2.37887  2.77519  2.98518  4.58477  3.61503
          0.00826  5.19635  5.91869  0.61958  0.77255  0.48576  0.95510
    282   3.00717  4.54761  4.27075  3.69281  3.66258  4.07213  2.65585  2.39167  3.60068  2.32965  3.66232  3.97559  4.44731  3.85373  3.84520  1.93745  1.68817  2.12468  5.15766  3.95506    377 - -
          2.68618  4.42225  2.77519  2.73123  3.46354  2.40513  3.72494  3.29354  2.67741  2.69355  4.24690  2.90347  2.73739  3.18146  2.89801  2.37887  2.77519  2.98518  4.58477  3.61503
          0.00826  5.19635  5.91869  0.61958  0.77255  0.48576  0.95510
    283   3.23355  5.17215  3.98042  3.77125  5.03184  0.53634  4.92918  4.40235  3.80909  4.11411  5.00676  4.06006  4.61479  2.72974  4.11063  3.39241  3.67934  2.50271  6.38197  5.13122    378 - -
          2.68618  4.42225  2.77519  2.73123  3.46354  2.40513  3.72494  3.29354  2.67741  2.69355  4.24690  2.90347  2.73739  3.18146  2.89801  2.37887  2.77519  2.98518  4.58477  3.61503
          0.00826  5.19635  5.91869  0.61958  0.77255  0.48576  0.95510
    284   3.55083  5.68464  4.02381  3.33793  2.81821  4.25471  1.08684  4.42191  1.95966  3.90153  4.75870  3.76678  4.60656  3.36226  1.76193  3.55646  3.72772  4.10867  5.88124  4.57381    379 - -
          2.68618  4.42225  2.77519  2.73123  3.46354  2.40513  3.72494  3.29354  2.67741  2.69355  4.24690  2.90347  2.73739  3.18146  2.89801  2.37887  2.77519  2.98518  4.58477  3.61503
          0.00826  5.19635  5.91869  0.61958  0.77255  0.48576  0.95510
    285   2.96455  5.41450  3.23665  2.07926  4.73508  2.14092  3.93726  4.20400  2.68169  3.70917  4.46179  2.68067  4.14050  2.60468  2.68862  2.41821  2.75843  3.79196  3.46235  2.50494    380 - -
          2.68618  4.42225  2.77519  2.73123  3.46354  2.40513  3.72494  3.29354  2.67741  2.69355  4.24690  2.90347  2.73739  3.18146  2.89801  2.37887  2.77519  2.98518  4.58477  3.61503
          0.30756  5.19635  1.35006  0.61958  0.77255  0.48576  0.95510
    286   2.20409  5.27273  3.12119  2.20609  4.63016  2.65092  3.85269  4.09633  2.60375  3.60881  4.36693  3.12922  2.12686  2.96240  2.56216  2.11619  3.09744  3.68228  5.76636  4.37632    381 - -
          2.68618  4.42225  2.77519  2.73123  3.46354  2.40513  3.72494  3.29354  2.67741  2.69355  4.24690  2.90347  2.73739  3.18146  2.89801  2.37887  2.77519  2.98518  4.58477  3.61503
          0.01113  4.89991  5.62226  0.61958  0.77255  0.82910  0.57349
    287   2.43986  5.39370  1.87823  2.56766  4.73470  3.64842  3.84804  4.21903  2.15539  3.69778  4.43796  2.56817  4.05022  2.46499  3.08472  2.40206  2.28020  3.78268  5.82941  4.41829    382 - -
          2.68618  4.42225  2.77519  2.73123  3.46354  2.40513  3.72494  3.29354  2.67741  2.69355  4.24690  2.90347  2.73739  3.18146  2.89801  2.37887  2.77519  2.98518  4.58477  3.61503
          0.01029  4.97735  5.69970  0.61958  0.77255  0.39194  1.12622
    288   2.56701  5.44628  2.36358  2.29583  4.78533  2.33274  3.91080  3.12939  2.64981  3.74908  4.48917  2.28215  3.21215  3.00958  2.06972  2.91284  3.18021  3.83381  5.88256  4.47435    383 - -
          2.68618  4.42225  2.77519  2.73123  3.46354  2.40513  3.72494  3.29354  2.67741  2.69355  4.24690  2.90347  2.73739  3.18146  2.89801  2.37887  2.77519  2.98518  4.58477  3.61503
          0.00866  5.14911  5.87146  0.61958  0.77255  0.63274  0.75744
    289   2.16744  5.38603  3.23556  2.68287  4.73694  2.24840  3.93691  4.20630  2.67908  3.71080  4.46317  3.22258  2.58396  2.28055  2.17755  2.48295  2.67984  3.78807  5.86165  4.46864    384 - -
          2.68618  4.42225  2.77519  2.73123  3.46354  2.40513  3.72494  3.29354  2.67741  2.69355  4.24690  2.90347  2.73739  3.18146  2.89801  2.37887  2.77519  2.98518  4.58477  3.61503
          0.00866  5.14911  5.87146  0.61958  0.77255  0.63274  0.75744
    290   2.50943  5.30865  2.37537  2.11235  4.59679  2.27580  3.94887  4.04258  2.71553  3.59101  3.15903  3.24389  2.38756  3.06959  3.19677  2.94846  3.18639  2.44442  5.78176  4.40896    385 - -
          2.68618  4.42225  2.77519  2.73123  3.46354  2.40513  3.72494  3.29354  2.67741  2.69355  4.24690  2.90347  2.73739  3.18146  2.89801  2.37887  2.77519  2.98518  4.58477  3.61503
          0.05637  5.14911  3.01575  0.61958  0.77255  0.63274  0.75744
    291   2.01414  5.35172  2.65621  2.29151  4.66478  3.71037  3.90604  4.12739  2.36078  3.64471  4.40443  3.19357  4.10584  3.01511  3.14413  1.99240  2.22565  2.54346  5.80791  4.41812    386 - -
          2.68618  4.42225  2.77519  2.73123  3.46354  2.40513  3.72494  3.29354  2.67741  2.69355  4.24690  2.90347  2.73739  3.18146  2.89801  2.37887  2.77519  2.98518  4.58477  3.61503
          0.00908  5.10182  5.82417  0.61958  0.77255  0.75542  0.63453
    292   2.92857  5.41983  3.18421  2.33619  4.75972  2.77221  3.88811  4.23928  1.68223  3.72131  4.46272  3.17362  4.09629  2.51854  2.33720  2.23118  2.71043  2.95276  5.85430  4.45042    387 - -
          2.68618  4.42225  2.77519  2.73123  3.46354  2.40513  3.72494  3.29354  2.67741  2.69355  4.24690  2.90347  2.73739  3.18146  2.89801  2.37887  2.77519  2.98518  4.58477  3.61503
          0.00908  5.10182  5.82417  0.61958  0.77255  0.75542  0.63453
    293   2.25906  5.42719  2.29183  1.98208  4.76972  3.69483  2.98136  4.25405  2.61956  3.73134  4.46868  3.16314  4.08917  2.30740  2.60125  2.21167  3.15332  3.07287  5.86125  4.45155    388 - -
          2.68621  4.42228  2.77522  2.73126  3.46357  2.40516  3.72497  3.29357  2.67744  2.69312  4.24693  2.90350  2.73743  3.18149  2.89804  2.37890  2.77522  2.98521  4.58480  3.61506
          0.14088  2.59879  2.86395  0.25077  1.50600  0.75542  0.63453
    294   3.28088  5.15750  4.06239  3.49940  4.49057  4.05654  4.37729  2.64629  2.93470  3.45298  4.40587  3.86114  0.88789  3.59920  1.98954  3.42303  3.55923  3.53748  5.79638  4.57012    390 - -
          2.68618  4.42225  2.77519  2.73123  3.46354  2.40513  3.72494  3.29354  2.67741  2.69355  4.24690  2.90347  2.73739  3.18146  2.89801  2.37887  2.77519  2.98518  4.58477  3.61503
          0.30790  5.04621  1.35257  0.61958  0.77255  0.87671  0.53811
    295   1.59391  4.49213  3.78372  3.21683  3.65334  3.79058  4.09389  2.95174  3.13825  2.13050  3.62048  3.59121  4.18848  3.44960  2.62204  3.05508  2.41658  2.23878  5.11470  3.88984    391 - -
          2.68618  4.42225  2.77519  2.73123  3.46354  2.40513  3.72494  3.29354  2.67741  2.69355  4.24690  2.90347  2.73739  3.18146  2.89801  2.37887  2.77519  2.98518  4.58477  3.61503
          0.01292  4.75124  5.47359  0.61958  0.77255  1.06000  0.42534
    296   3.16211  5.60928  2.25996  2.61286  5.10917  1.64432  4.15484  4.61906  3.08195  4.11368  4.91075  1.45930  4.21625  3.30071  3.63424  2.16764  3.46584  4.14649  6.26518  4.80711    392 - -
          2.68618  4.42225  2.77519  2.73123  3.46354  2.40513  3.72494  3.29354  2.67741  2.69355  4.24690  2.90347  2.73739  3.18146  2.89801  2.37887  2.77519  2.98518  4.58477  3.61503
          0.01205  4.82077  5.54312  0.61958  0.77255  1.21545  0.35180
    297   2.83496  5.23234  3.11603  2.56643  4.53620  2.64307  2.85898  3.99616  2.53849  3.51935  4.28768  2.52828  2.42137  2.91795  1.99914  2.81844  3.06520  3.60496  5.68321  3.22245    393 - -
          2.68618  4.42225  2.77519  2.73123  3.46354  2.40513  3.72494  3.29354  2.67741  2.69355  4.24690  2.90347  2.73739  3.18146  2.89801  2.37887  2.77519  2.98518  4.58477  3.61503
          0.01205  4.82077  5.54312  0.61958  0.77255  1.21545  0.35180
    298   2.81967  4.89051  2.62530  2.74766  4.09375  3.68059  3.89251  2.71392  2.72595  2.28474  3.96762  3.24860  4.06826  1.81548  2.67560  2.89344  3.05077  2.65172  5.41745  4.11255    394 - -
          2.68618  4.42225  2.77519  2.73123  3.46354  2.40513  3.72494  3.29354  2.67741  2.69355  4.24690  2.90347  2.73739  3.18146  2.89801  2.37887  2.77519  2.98518  4.58477  3.61503
          0.01205  4.82077  5.54312  0.61958  0.77255  0.20516  1.68479
    299   1.81043  5.53752  3.48890  2.95543  4.91325  3.94122  1.61913  4.35713  2.70429  3.85846  4.65162  2.56918  4.35268  3.23315  1.70157  3.20418  3.44418  3.97241  5.98399  4.65695    395 - -
          2.68618  4.42225  2.77519  2.73123  3.46354  2.40513  3.72494  3.29354  2.67741  2.69355  4.24690  2.90347  2.73739  3.18146  2.89801  2.37887  2.77519  2.98518  4.58477  3.61503
          0.00826  5.19635  5.91869  0.61958  0.77255  0.48576  0.95510
    300   3.19837  4.55726  5.13626  4.53344  2.35370  4.39416  2.89471  1.48145  4.33417  1.93109  3.58410  4.54304  4.73814  4.46256  4.35531  3.71140  3.43078  1.46212  5.18890  4.00031    396 - -
          2.68618  4.42225  2.77519  2.73123  3.46354  2.40513  3.72494  3.29354  2.67741  2.69355  4.24690  2.90347  2.73739  3.18146  2.89801  2.37887  2.77519  2.98518  4.58477  3.61503
          0.00826  5.19635  5.91869  0.61958  0.77255  0.48576  0.95510
    301   1.28790  5.24602  3.41710  2.85613  3.16375  3.84347  3.14614  3.92164  2.77435  3.50814  4.32025  3.37072  4.23383  2.09381  2.34813  3.05654  3.25883  3.59216  5.71987  4.38164    397 - -
          2.68618  4.42225  2.77519  2.73123  3.46354  2.40513  3.72494  3.29354  2.67741  2.69355  4.24690  2.90347  2.73739  3.18146  2.89801  2.37887  2.77519  2.98518  4.58477  3.61503
          0.00826  5.19635  5.91869  0.61958  0.77255  0.48576  0.95510
    302   3.26047  4.61458  5.16748  4.58836  1.88710  4.40761  4.51947  2.15380  4.37482  2.23811  3.68057  4.52253  4.75703  4.46794  4.36934  3.72515  3.49070  2.00071  3.30882  1.46623    398 - -
          2.68618  4.42225  2.77519  2.73123  3.46354  2.40513  3.72494  3.29354  2.67741  2.69355  4.24690  2.90347  2.73739  3.18146  2.89801  2.37887  2.77519  2.98518  4.58477  3.61503
          0.00826  5.19635  5.91869  0.61958  0.77255  0.48576  0.95510
    303   2.35181  5.02173  5.75405  5.20565  4.00742  5.13629  5.59966  1.38559  5.06820  0.94066  3.82134  5.29620  5.38879  5.18380  5.12120  4.50310  3.99482  2.02782  5.93695  4.80906    399 - -
          2.68618  4.42225  2.77519  2.73123  3.46354  2.40513  3.72494  3.29354  2.67741  2.69355  4.24690  2.90347  2.73739  3.18146  2.89801  2.37887  2.77519  2.98518  4.58477  3.61503
          0.00826  5.19635  5.91869  0.61958  0.77255  0.48576  0.95510
    304   2.26763  4.92191  3.73452  3.19119  2.83878  3.07888  4.25681  3.61766  3.15820  3.29222  4.15121  3.62398  1.20084  3.49190  2.76285  3.13371  2.71838  3.32994  5.60728  4.34012    400 - -
          2.68618  4.42225  2.77519  2.73123  3.46354  2.40513  3.72494  3.29354  2.67741  2.69355  4.24690  2.90347  2.73739  3.18146  2.89801  2.37887  2.77519  2.98518  4.58477  3.61503
          0.00826  5.19635  5.91869  0.61958  0.77255  0.48576  0.95510
    305   2.57185  2.93918  4.47364  2.92914  3.58268  4.10807  4.41139  2.54587  2.88341  1.42784  2.85415  4.09152  2.72966  3.98436  3.94369  3.39424  3.23656  2.31781  5.09133  3.89972    401 - -
          2.68618  4.42225  2.77519  2.73123  3.46354  2.40513  3.72494  3.29354  2.67741  2.69355  4.24690  2.90347  2.73739  3.18146  2.89801  2.37887  2.77519  2.98518  4.58477  3.61503
          0.05957  5.19635  2.95089  0.61958  0.77255  0.48576  0.95510
    306   2.53651  5.41886  2.29909  2.22667  4.74619  3.72505  3.12242  4.21974  2.66833  3.71770  4.46718  3.20051  1.74462  3.02556  3.15912  2.51360  2.71779  3.13027  5.86478  4.46405    402 - -
          2.68618  4.42225  2.77519  2.73123  3.46354  2.40513  3.72494  3.29354  2.67741  2.69355  4.24690  2.90347  2.73739  3.18146  2.89801  2.37887  2.77519  2.98518  4.58477  3.61503
          0.00869  5.14547  5.86782  0.61958  0.77255  0.64295  0.74599
    307   2.15350  4.87539  2.60583  3.02641  3.06744  3.86787  3.09785  3.42585  3.00429  2.27895  3.96759  3.49614  4.25286  3.33246  3.41923  1.80455  3.19255  3.16933  5.41625  2.61878    403 - -
          2.68618  4.42225  2.77519  2.73123  3.46354  2.40513  3.72494  3.29354  2.67741  2.69355  4.24690  2.90347  2.73739  3.18146  2.89801  2.37887  2.77519  2.98518  4.58477  3.61503
          0.07608  5.14547  2.69660  0.61958  0.77255  0.64295  0.74599
    308   2.46899  4.46237  4.77621  4.18705  3.59753  4.22789  4.57134  1.73084  4.03389  1.95186  3.59177  2.79018  4.58911  4.22131  4.14286  3.53435  2.63466  1.44553  5.15022  3.96396    404 - -
          2.68618  4.42225  2.77519  2.73123  3.46354  2.40513  3.72494  3.29354  2.67741  2.69355  4.24690  2.90347  2.73739  3.18146  2.89801  2.37887  2.77519  2.98518  4.58477  3.61503
          0.00930  5.07868  5.80103  0.61958  0.77255  0.32661  1.27785
    309   3.36861  5.94579  2.39134  1.93662  5.26955  1.19143  4.25338  4.78112  3.12737  4.24809  5.02642  3.32418  4.39341  2.31724  3.67454  2.20741  3.62640  4.33172  6.38434  4.91558    405 - -
          2.68618  4.42225  2.77519  2.73123  3.46354  2.40513  3.72494  3.29354  2.67741  2.69355  4.24690  2.90347  2.73739  3.18146  2.89801  2.37887  2.77519  2.98518  4.58477  3.61503
          0.00826  5.19635  5.91869  0.61958  0.77255  0.48576  0.95510
    310   2.50324  4.71230  3.90491  3.33687  2.22130  3.98703  1.61049  3.20736  2.54550  2.19340  3.81648  3.73389  4.36684  3.58155  3.60810  3.23645  2.65355  2.98519  5.28676  4.04926    406 - -
          2.68618  4.42225  2.77519  2.73123  3.46354  2.40513  3.72494  3.29354  2.67741  2.69355  4.24690  2.90347  2.73739  3.18146  2.89801  2.37887  2.77519  2.98518  4.58477  3.61503
          0.00826  5.19635  5.91869  0.61958  0.77255  0.48576  0.95510
    311   2.96349  5.43595  2.68504  2.35348  4.76552  3.74304  3.93150  3.15044  2.40146  3.05427  4.48077  3.21675  3.16754  2.57698  1.59680  2.57318  3.19459  3.10445  5.87785  4.47682    407 - -
          2.68618  4.42225  2.77519  2.73123  3.46354  2.40513  3.72494  3.29354  2.67741  2.69355  4.24690  2.90347  2.73739  3.18146  2.89801  2.37887  2.77519  2.98518  4.58477  3.61503
          0.00826  5.19635  5.91869  0.61958  0.77255  0.48576  0.95510
    312   2.25776  5.45621  2.53052  2.71152  4.76211  1.95995  1.74091  4.23090  2.76325  3.74823  4.51332  3.25740  4.18929  2.66716  3.25384  3.00238  3.26285  3.82968  5.91056  3.37911    408 - -
          2.68618  4.42225  2.77519  2.73123  3.46354  2.40513  3.72494  3.29354  2.67741  2.69355  4.24690  2.90347  2.73739  3.18146  2.89801  2.37887  2.77519  2.98518  4.58477  3.61503
          0.00826  5.19635  5.91869  0.61958  0.77255  0.48576  0.95510
    313   1.61452  5.33053  2.70942  2.06973  4.61911  3.76484  3.96023  3.20160  2.72262  2.53471  4.38695  3.25877  4.15756  2.58954  3.20378  2.59751  2.67376  3.69039  5.79898  4.42489    409 - -
          2.68618  4.42225  2.77519  2.73123  3.46354  2.40513  3.72494  3.29354  2.67741  2.69355  4.24690  2.90347  2.73739  3.18146  2.89801  2.37887  2.77519  2.98518  4.58477  3.61503
          0.00826  5.19635  5.91869  0.61958  0.77255  0.48576  0.95510
    314   2.96511  5.36904  1.97774  2.70169  4.67206  2.50925  3.22105  2.94916  2.18824  2.55372  4.42104  3.24189  4.14854  2.58358  3.18611  2.57432  3.19632  3.73691  5.82763  3.27540    410 - -
          2.68618  4.42225  2.77519  2.73123  3.46354  2.40513  3.72494  3.29354  2.67741  2.69355  4.24690  2.90347  2.73739  3.18146  2.89801  2.37887  2.77519  2.98518  4.58477  3.61503
          0.07247  5.19635  2.74306  0.61958  0.77255  0.48576  0.95510
    315   2.50758  5.44594  2.63494  2.64515  4.78667  1.62635  3.91711  4.26693  2.29471  3.75080  4.49390  2.72290  4.12013  3.01757  2.32968  2.92080  2.53377  3.83557  5.88592  4.47984    411 - -
          2.68578  4.42231  2.77526  2.73129  3.46360  2.40519  3.72501  3.29277  2.67747  2.69361  4.24696  2.90353  2.73746  3.18152  2.89807  2.37893  2.77526  2.98524  4.58483  3.61509
          0.39892  1.98583  1.65186  0.15868  1.91915  0.38207  1.14710
    316   2.16774  5.20429  2.68840  2.67906  4.48811  3.69435  1.67091  3.92585  2.69663  2.75365  4.28401  3.20981  2.99362  3.04675  3.17270  2.44404  3.13920  3.56674  5.70090  4.33959    413 - -
          2.68618  4.42225  2.77519  2.73123  3.46354  2.40513  3.72494  3.29354  2.67741  2.69355  4.24690  2.90347  2.73739  3.18146  2.89801  2.37887  2.77519  2.98518  4.58477  3.61503
          0.01005  5.00133  5.72368  0.61958  0.77255  0.71649  0.67033
    317   2.46152  4.36445  4.68663  2.94106  2.79179  4.09846  4.42150  1.86801  3.92122  1.63646  3.48032  4.18139  4.46344  4.09576  4.01151  2.66329  3.18495  1.90610  4.99006  3.80795    414 - -
          2.68618  4.42225  2.77519  2.73123  3.46354  2.40513  3.72494  3.29354  2.67741  2.69355  4.24690  2.90347  2.73739  3.18146  2.89801  2.37887  2.77519  2.98518  4.58477  3.61503
          0.00947  5.05987  5.78221  0.61958  0.77255  0.84886  0.55845
    318   2.94107  4.42632  4.37166  3.78546  3.52784  4.03833  4.33874  2.37672  3.66594  1.48834  2.86534  4.00630  3.18048  3.89446  2.18250  2.64000  3.17313  2.25649  5.03750  3.84488    415 - -
          2.68618  4.42225  2.77519  2.73123  3.46354  2.40513  3.72494  3.29354  2.67741  2.69355  4.24690  2.90347  2.73739  3.18146  2.89801  2.37887  2.77519  2.98518  4.58477  3.61503
          0.00947  5.05987  5.78221  0.61958  0.77255  0.84886  0.55845
    319   3.00098  4.87934  3.67088  3.09703  4.04456  1.32903  3.08138  2.69003  2.92184  2.52263  3.97893  3.54444  4.28293  3.34601  2.29462  3.14289  3.22974  3.17856  5.41721  4.15508    416 - -
          2.68618  4.42225  2.77519  2.73123  3.46354  2.40513  3.72494  3.29354  2.67741  2.69355  4.24690  2.90347  2.73739  3.18146  2.89801  2.37887  2.77519  2.98518  4.58477  3.61503
          0.00947  5.05987  5.78221  0.61958  0.77255  0.60268  0.79261
    320   2.96397  3.22740  4.64868  4.05091  2.77409  3.09275  4.41778  2.82816  3.89308  1.78896  3.50597  4.16516  2.60181  4.07554  3.99911  2.02642  3.19641  2.08570  5.00545  2.87127    417 - -
          2.68630  4.42237  2.77532  2.73135  3.46366  2.40525  3.72507  3.29366  2.67753  2.69367  4.24702  2.90359  2.73752  3.18159  2.89700  2.37899  2.77532  2.98408  4.58489  3.61515
          0.15446  1.96461  5.83799  0.67888  0.70762  0.36229  1.19100
    321   1.52099  4.93219  3.60657  3.04437  4.11813  2.71780  2.52014  3.49899  2.99914  2.33219  4.03154  3.51593  4.27902  3.34618  2.34753  3.11631  3.22795  2.73971  5.48787  4.21257    420 - -
          2.68618  4.42225  2.77519  2.73123  3.46354  2.40513  3.72494  3.29354  2.67741  2.69355  4.24690  2.90347  2.73739  3.18146  2.89801  2.37887  2.77519  2.98518  4.58477  3.61503
          0.00826  5.19635  5.91869  0.61958  0.77255  0.48576  0.95510
    322   3.13289  3.27100  5.08545  4.47771  2.75282  4.32330  4.66511  1.78237  4.27363  1.60077  3.56158  4.47958  4.67457  3.03843  4.29081  3.63873  3.36558  1.45033  5.14730  3.97595    421 - -
          2.68618  4.42225  2.77519  2.73123  3.46354  2.40513  3.72494  3.29354  2.67741  2.69355  4.24690  2.90347  2.73739  3.18146  2.89801  2.37887  2.77519  2.98518  4.58477  3.61503
          0.00826  5.19635  5.91869  0.61958  0.77255  0.48576  0.95510
    323   1.58572  4.54717  4.26679  2.41306  3.65925  4.07389  4.36313  1.74107  3.59748  2.32967  3.65849  3.97342  4.44687  3.85048  3.84244  3.34770  2.52042  2.79124  3.49568  3.95236    422 - -
          2.68618  4.42225  2.77519  2.73123  3.46354  2.40513  3.72494  3.29354  2.67741  2.69355  4.24690  2.90347  2.73739  3.18146  2.89801  2.37887  2.77519  2.98518  4.58477  3.61503
          0.06657  5.19635  2.83252  0.61958  0.77255  0.48576  0.95510
    324   3.58607  4.87231  5.56767  5.01115  3.95470  4.93750  5.37994  1.36578  4.86261  1.35297  3.80734  5.08689  3.01292  5.00738  4.92303  4.29131  3.82721  1.33943  5.78250  4.62574    423 - -
          2.68618  4.42225  2.77519  2.73123  3.46354  2.40513  3.72494  3.29354  2.67741  2.69355  4.24690  2.90347  2.73739  3.18146  2.89801  2.37887  2.77519  2.98518  4.58477  3.61503
          0.24113  5.13853  1.56833  0.61958  0.77255  0.66204  0.72525
    325   2.93177  4.37909  4.49873  3.90984  1.85397  4.05101  4.36355  2.75837  3.77152  2.10414  2.24725  4.07642  2.47896  3.96988  3.91581  3.34684  2.09049  2.59885  4.98043  3.79246    424 - -
          2.68618  4.42225  2.77519  2.73123  3.46354  2.40513  3.72494  3.29354  2.67741  2.69355  4.24690  2.90347  2.73739  3.18146  2.89801  2.37887  2.77519  2.98518  4.58477  3.61503
          0.01103  4.90843  5.63078  0.61958  0.77255  0.34563  1.23023
    326   1.84674  4.53110  4.51919  3.94175  3.67136  4.15083  4.50323  2.35355  3.82782  2.34448  3.66395  4.15140  1.60545  4.05479  4.01855  3.44790  2.61455  2.04030  5.19964  4.00602    425 - -
          2.68618  4.42225  2.77519  2.73123  3.46354  2.40513  3.72494  3.29354  2.67741  2.69355  4.24690  2.90347  2.73739  3.18146  2.89801  2.37887  2.77519  2.98518  4.58477  3.61503
          0.00866  5.14911  5.87146  0.61958  0.77255  0.40374  1.10207
    327   3.01076  5.48719  2.65362  1.99302  2.67669  3.76160  3.97027  4.29091  2.72148  3.78463  4.53518  2.75635  1.77580  3.07517  2.18323  2.97638  3.24402  3.86889  5.92847  4.52335    426 - -
          2.68618  4.42225  2.77519  2.73123  3.46354  2.40513  3.72494  3.29354  2.67741  2.69355  4.24690  2.90347  2.73739  3.18146  2.89801  2.37887  2.77519  2.98518  4.58477  3.61503
          0.00826  5.19635  5.91869  0.61958  0.77255  0.48576  0.95510
    328   2.29074  2.89936  2.39519  2.37863  4.77732  2.51355  3.93066  4.25466  2.67065  3.74472  4.48879  3.21399  4.13501  2.67725  2.68093  2.27099  2.30151  3.82852  5.88496  4.48157    427 - -
          2.68618  4.42225  2.77519  2.73123  3.46354  2.40513  3.72494  3.29354  2.67741  2.69355  4.24690  2.90347  2.73739  3.18146  2.89801  2.37887  2.77519  2.98518  4.58477  3.61503
          0.00826  5.19635  5.91869  0.61958  0.77255  0.48576  0.95510
    329   2.96947  5.41751  2.79477  2.33263  4.73673  1.97554  3.94232  4.20524  2.68961  2.69270  4.46554  2.76227  2.70262  2.57183  3.17833  2.56991  3.20100  2.55856  5.86604  4.47048    428 - -
          2.68618  4.42225  2.77519  2.73123  3.46354  2.40513  3.72494  3.29354  2.67741  2.69355  4.24690  2.90347  2.73739  3.18146  2.89801  2.37887  2.77519  2.98518  4.58477  3.61503
          0.00826  5.19635  5.91869  0.61958  0.77255  0.48576  0.95510
    330   2.48707  4.41507  4.77821  4.17538  2.63093  3.01163  4.47777  2.13041  4.00106  1.83732  2.77340  4.25120  3.19116  4.16819  4.07734  2.45353  2.37180  2.35626  5.03377  3.85287    429 - -
          2.68618  4.42225  2.77519  2.73123  3.46354  2.40513  3.72494  3.29354  2.67741  2.69355  4.24690  2.90347  2.73739  3.18146  2.89801  2.37887  2.77519  2.98518  4.58477  3.61503
          0.00826  5.19635  5.91869  0.61958  0.77255  0.48576  0.95510
    331   2.26069  2.76980  2.06454  2.68939  4.73130  2.99669  3.09001  4.19872  2.69225  3.70748  4.46193  3.23188  2.70140  3.05131  2.77585  2.11001  3.19910  3.78811  5.86314  4.46952    430 - -
          2.68618  4.42225  2.77519  2.73123  3.46354  2.40513  3.72494  3.29354  2.67741  2.69355  4.24690  2.90347  2.73739  3.18146  2.89801  2.37887  2.77519  2.98518  4.58477  3.61503
          0.00826  5.19635  5.91869  0.61958  0.77255  0.48576  0.95510
    332   1.87101  5.30247  2.10614  2.43524  3.23644  2.95025  3.96593  4.02389  2.73358  2.91202  4.36126  3.26937  2.77198  3.08920  2.68122  2.96607  3.19789  3.01612  5.77684  4.40946    431 - -
          2.68618  4.42225  2.77519  2.73123  3.46354  2.40513  3.72494  3.29354  2.67741  2.69355  4.24690  2.90347  2.73739  3.18146  2.89801  2.37887  2.77519  2.98518  4.58477  3.61503
          0.00826  5.19635  5.91869  0.61958  0.77255  0.48576  0.95510
    333   2.56184  5.38816  1.79635  1.70349  3.31816  2.94538  3.96960  4.14602  2.73138  2.56301  4.44359  3.25177  4.16552  3.08403  3.21792  2.58887  3.22069  3.75544  5.84978  4.46477    432 - -
          2.68618  4.42225  2.77519  2.73123  3.46354  2.40513  3.72494  3.29354  2.67741  2.69355  4.24690  2.90347  2.73739  3.18146  2.89801  2.37887  2.77519  2.98518  4.58477  3.61503
          0.00826  5.19635  5.91869  0.61958  0.77255  0.48576  0.95510
    334   2.46129  5.79382  1.78525  1.17122  5.12693  3.83865  4.15451  4.62526  2.96598  4.09520  4.85948  3.29865  4.32097  3.27184  2.12503  3.18215  3.49535  4.18224  6.22677  4.78503    433 - -
          2.68618  4.42225  2.77519  2.73123  3.46354  2.40513  3.72494  3.29354  2.67741  2.69355  4.24690  2.90347  2.73739  3.18146  2.89801  2.37887  2.77519  2.98518  4.58477  3.61503
          0.00826  5.19635  5.91869  0.61958  0.77255  0.48576  0.95510
    335   2.54277  4.60942  3.07996  3.54312  3.73320  4.04698  4.32318  2.23993  3.47130  1.92931  3.71961  3.88082  4.42173  3.74655  1.91947  3.30981  2.74140  1.91613  5.21498  4.00181    434 - -
          2.68618  4.42225  2.77519  2.73123  3.46354  2.40513  3.72494  3.29354  2.67741  2.69355  4.24690  2.90347  2.73739  3.18146  2.89801  2.37887  2.77519  2.98518  4.58477  3.61503
          0.00826  5.19635  5.91869  0.61958  0.77255  0.48576  0.95510
    336   2.26662  5.36604  2.69523  2.15331  4.66804  2.67664  3.94896  2.25714  2.41307  3.65277  4.41840  3.24297  3.16814  3.06134  2.66062  2.94976  3.19633  2.62319  5.82545  4.44212    435 - -
          2.68618  4.42225  2.77519  2.73123  3.46354  2.40513  3.72494  3.29354  2.67741  2.69355  4.24690  2.90347  2.73739  3.18146  2.89801  2.37887  2.77519  2.98518  4.58477  3.61503
          0.00826  5.19635  5.91869  0.61958  0.77255  0.48576  0.95510
    337   2.43219  5.37112  2.73663  2.39711  4.67521  3.75532  3.94709  4.13317  2.34533  2.67518  4.42281  3.24074  4.14771  2.36913  2.65750  2.52025  3.19574  2.63989  2.47862  4.44444    436 - -
          2.68618  4.42225  2.77519  2.73123  3.46354  2.40513  3.72494  3.29354  2.67741  2.69355  4.24690  2.90347  2.73739  3.18146  2.89801  2.37887  2.77519  2.98518  4.58477  3.61503
          0.00826  5.19635  5.91869  0.61958  0.77255  0.48576  0.95510
    338   2.20885  4.40746  4.97200  4.35909  2.78916  4.20088  4.53411  2.15651  4.15014  1.44305  3.51345  4.35559  4.56260  4.28463  4.16672  3.51187  2.24122  2.03595  3.40647  3.85613    437 - -
          2.68618  4.42225  2.77519  2.73123  3.46354  2.40513  3.72494  3.29354  2.67741  2.69355  4.24690  2.90347  2.73739  3.18146  2.89801  2.37887  2.77519  2.98518  4.58477  3.61503
          0.00826  5.19635  5.91869  0.61958  0.77255  0.48576  0.95510
    339   3.01297  4.74855  3.86903  3.29811  2.55864  2.04371  4.22413  3.24787  3.21279  2.17593  3.84763  3.70710  4.36074  2.92026  1.70348  3.22765  3.24403  2.58842  5.32108  4.08275    438 - -
          2.68618  4.42225  2.77519  2.73123  3.46354  2.40513  3.72494  3.29354  2.67741  2.69355  4.24690  2.90347  2.73739  3.18146  2.89801  2.37887  2.77519  2.98518  4.58477  3.61503
          0.00826  5.19635  5.91869  0.61958  0.77255  0.48576  0.95510
    340   2.61531  5.33079  3.28220  2.72518  4.62223  3.12546  3.96071  4.06999  2.15597  3.00252  4.38886  3.26124  3.17317  3.07919  1.69622  2.27138  2.66496  2.92144  5.79998  4.42673    439 - -
          2.68618  4.42225  2.77519  2.73123  3.46354  2.40513  3.72494  3.29354  2.67741  2.69355  4.24690  2.90347  2.73739  3.18146  2.89801  2.37887  2.77519  2.98518  4.58477  3.61503
          0.00826  5.19635  5.91869  0.61958  0.77255  0.48576  0.95510
    341   1.55553  4.62898  4.16685  3.60544  3.01193  2.52847  4.38430  3.16456  3.53585  1.84496  3.80017  3.91360  4.42173  3.80642  3.82335  2.12439  2.61808  2.94271  5.28690  4.07601    440 - -
          2.68618  4.42225  2.77519  2.73123  3.46354  2.40513  3.72494  3.29354  2.67741  2.69355  4.24690  2.90347  2.73739  3.18146  2.89801  2.37887  2.77519  2.98518  4.58477  3.61503
          0.00826  5.19635  5.91869  0.61958  0.77255  0.48576  0.95510
    342   3.04300  4.70456  4.02819  3.45759  3.83881  4.03366  4.29782  3.18138  3.31539  1.14335  3.81223  2.75108  3.09361  3.66473  2.53016  3.30002  3.27713  2.19456  5.29772  4.07834    441 - -
          2.68618  4.42225  2.77519  2.73123  3.46354  2.40513  3.72494  3.29354  2.67741  2.69355  4.24690  2.90347  2.73739  3.18146  2.89801  2.37887  2.77519  2.98518  4.58477  3.61503
          0.00826  5.19635  5.91869  0.61958  0.77255  0.48576  0.95510
    343   2.96323  5.47177  2.12506  2.15785  4.81587  3.11728  3.92413  4.30120  2.24467  3.77659  3.43050  2.15394  4.13031  3.02087  2.33105  2.49572  3.19443  3.86190  5.90492  3.29726    442 - -
          2.68618  4.42225  2.77519  2.73123  3.46354  2.40513  3.72494  3.29354  2.67741  2.69355  4.24690  2.90347  2.73739  3.18146  2.89801  2.37887  2.77519  2.98518  4.58477  3.61503
          0.40135  5.19635  1.12379  0.61958  0.77255  0.48576  0.95510
    344   2.81131  4.47055  3.79637  2.65465  3.59806  2.01223  4.08151  2.95443  3.16861  2.24411  2.76592  3.60078  4.19498  3.45828  3.49311  2.47161  3.04341  2.38479  3.11093  3.83757    443 - -
          2.68618  4.42225  2.77519  2.73123  3.46354  2.40513  3.72494  3.29354  2.67741  2.69355  4.24690  2.90347  2.73739  3.18146  2.89801  2.37887  2.77519  2.98518  4.58477  3.61503
          0.01221  4.80721  5.52956  0.61958  0.77255  1.23064  0.34546
    345   2.42380  4.93089  2.75348  2.70125  4.14855  3.65725  3.86472  3.55303  2.68225  2.56675  4.00789  3.20978  4.04567  2.47840  1.92720  2.86586  3.03971  2.64460  3.22841  4.13072    444 - -
          2.68618  4.42225  2.77519  2.73123  3.46354  2.40513  3.72494  3.29354  2.67741  2.69355  4.24690  2.90347  2.73739  3.18146  2.89801  2.37887  2.77519  2.98518  4.58477  3.61503
          0.08857  4.80721  2.56934  0.61958  0.77255  1.23064  0.34546
    346   1.82425  4.82787  2.20771  2.74259  4.03633  3.64776  3.88440  3.41557  2.73835  2.48310  2.84348  3.23744  2.89221  3.07622  3.17873  2.87215  3.02392  3.13472  5.37560  4.07617    445 - -
          2.68618  4.42225  2.77519  2.73123  3.46354  2.40513  3.72494  3.29354  2.67741  2.69355  4.24690  2.90347  2.73739  3.18146  2.89801  2.37887  2.77519  2.98518  4.58477  3.61503
          0.11793  4.73182  2.27854  0.61958  0.77255  0.86795  0.54440
    347   2.45845  5.24064  2.15837  2.53326  4.56909  2.38233  3.80485  4.03346  2.56576  2.72864  4.31258  2.49862  2.96551  2.91635  3.05512  2.39848  3.05750  3.62802  5.71432  4.32235    446 - -
          2.68618  4.42225  2.77519  2.73123  3.46354  2.40513  3.72494  3.29354  2.67741  2.69355  4.24690  2.90347  2.73739  3.18146  2.89801  2.37887  2.77519  2.98518  4.58477  3.61503
          0.01243  4.78957  5.51191  0.61958  0.77255  0.80777  0.59032
    348   2.46934  5.07769  2.37436  2.28248  4.32348  3.67753  3.88156  2.98731  2.67610  2.79056  4.14728  3.20261  2.20881  3.02645  3.14310  2.41857  3.08442  2.76097  5.57664  4.23562    447 - -
          2.68715  4.42323  2.77347  2.73097  3.46451  2.40524  3.72592  3.29367  2.67667  2.69278  4.24787  2.90444  2.73727  3.18184  2.89606  2.37903  2.77617  2.98566  4.58574  3.61507
          1.57712  0.45913  1.82264  1.36975  0.29326  0.71689  0.66995
    349   2.84362  4.55568  3.73635  3.16640  3.69230  3.82501  4.07659  2.56036  2.49589  1.69186  3.65927  3.56708  3.02688  3.41379  2.67553  2.58572  3.07500  2.24476  5.13824  3.90639    455 - -
          2.68618  4.42225  2.77519  2.73123  3.46354  2.40513  3.72494  3.29354  2.67741  2.69355  4.24690  2.90347  2.73739  3.18146  2.89801  2.37887  2.77519  2.98518  4.58477  3.61503
          0.17252  4.87057  1.89185  0.61958  0.77255  1.15569  0.37810
    350   2.99720  4.51634  4.38420  3.83125  3.33287  4.02032  4.31472  2.86190  3.60377  2.44733  2.54790  4.02569  4.43027  3.90843  3.78864  3.34736  2.44153  2.72709  1.19860  3.60683    456 - -
          2.68664  4.42271  2.77566  2.73133  3.46400  2.40488  3.72541  3.29400  2.67787  2.69283  4.24736  2.90393  2.73749  3.18193  2.89646  2.37851  2.77476  2.98504  4.58523  3.61549
          1.05556  0.43443  5.43384  0.84319  0.56270  0.18148  1.79600
    351   2.26525  5.27301  3.34130  2.78080  4.54181  3.01051  3.98857  3.97244  1.95376  2.50225  4.33727  3.30749  4.18752  3.12041  1.80342  2.53245  3.21786  3.62260  5.75299  3.00289    463 - -
          2.68618  4.42225  2.77519  2.73123  3.46354  2.40513  3.72494  3.29354  2.67741  2.69355  4.24690  2.90347  2.73739  3.18146  2.89801  2.37887  2.77519  2.98518  4.58477  3.61503
          0.00826  5.19635  5.91869  0.61958  0.77255  0.48576  0.95510
    352   2.98035  4.90439  2.84481  3.03773  4.07712  2.21995  3.12471  2.38135  3.01514  2.07324  3.99570  3.51007  4.27043  3.34487  2.86627  2.71020  2.35624  2.75372  5.45668  4.18238    464 - -
          2.68618  4.42225  2.77519  2.73123  3.46354  2.40513  3.72494  3.29354  2.67741  2.69355  4.24690  2.90347  2.73739  3.18146  2.89801  2.37887  2.77519  2.98518  4.58477  3.61503
          0.00826  5.19635  5.91869  0.61958  0.77255  0.48576  0.95510
    353   2.29501  5.33528  2.74537  2.08746  3.40270  2.43365  3.95655  3.21224  2.71698  3.61716  4.39067  3.25508  4.15469  3.07396  2.23452  2.51419  3.19664  3.69646  5.80186  2.76043    465 - -
          2.68618  4.42225  2.77519  2.73123  3.46354  2.40513  3.72494  3.29354  2.67741  2.69355  4.24690  2.90347  2.73739  3.18146  2.89801  2.37887  2.77519  2.98518  4.58477  3.61503
          0.00826  5.19635  5.91869  0.61958  0.77255  0.48576  0.95510
    354   2.96332  5.46263  2.67787  2.06831  4.80277  2.10393  2.88756  4.28541  2.66315  3.76581  4.50465  2.78242  2.79272  3.02418  2.76333  2.49667  3.19455  3.10354  5.89821  3.22880    466 - -
          2.68618  4.42225  2.77519  2.73123  3.46354  2.40513  3.72494  3.29354  2.67741  2.69355  4.24690  2.90347  2.73739  3.18146  2.89801  2.37887  2.77519  2.98518  4.58477  3.61503
          0.00826  5.19635  5.91869  0.61958  0.77255  0.48576  0.95510
    355   2.55617  5.38214  2.06384  2.69487  4.69046  3.12281  3.03279  4.15125  2.39786  2.28362  4.43274  3.23620  4.14545  3.05395  2.73761  2.26671  2.73761  2.96783  5.83754  4.44999    467 - -
          2.68618  4.42225  2.77519  2.73123  3.46354  2.40513  3.72494  3.29354  2.67741  2.69355  4.24690  2.90347  2.73739  3.18146  2.89801  2.37887  2.77519  2.98518  4.58477  3.61503
          0.00826  5.19635  5.91869  0.61958  0.77255  0.48576  0.95510
    356   2.53113  5.38684  2.69083  2.69229  4.69701  3.10082  3.03796  2.59080  2.40055  3.01499  4.43684  2.68549  4.14424  2.69050  2.73350  2.58826  2.70021  3.75859  2.85535  4.45214    468 - -
          2.68618  4.42225  2.77519  2.73123  3.46354  2.40513  3.72494  3.29354  2.67741  2.69355  4.24690  2.90347  2.73739  3.18146  2.89801  2.37887  2.77519  2.98518  4.58477  3.61503
          0.00826  5.19635  5.91869  0.61958  0.77255  0.48576  0.95510
    357   2.96410  5.45244  2.39859  2.39637  3.36855  2.31318  3.92866  4.26783  1.91383  3.75367  3.39494  3.21161  4.13408  3.02811  2.05866  2.50362  3.19523  3.83823  5.89040  4.48531    469 - -
          2.68618  4.42225  2.77519  2.73123  3.46354  2.40513  3.72494  3.29354  2.67741  2.69355  4.24690  2.90347  2.73739  3.18146  2.89801  2.37887  2.77519  2.98518  4.58477  3.61503
          0.00826  5.19635  5.91869  0.61958  0.77255  0.48576  0.95510
    358   2.54253  4.86207  3.65211  2.56911  4.02603  3.90402  3.06128  3.40121  2.55711  1.69631  3.12962  3.54933  4.28757  3.38579  2.79250  3.13118  2.72460  2.10913  5.42098  4.15636    470 - -
          2.68618  4.42225  2.77519  2.73123  3.46354  2.40513  3.72494  3.29354  2.67741  2.69355  4.24690  2.90347  2.73739  3.18146  2.89801  2.37887  2.77519  2.98518  4.58477  3.61503
          0.00826  5.19635  5.91869  0.61958  0.77255  0.48576  0.95510
    359   2.51996  5.32816  3.27820  2.22453  4.61581  3.76604  3.02993  4.06310  2.72384  3.60874  4.38498  3.26063  1.74421  2.62888  3.20424  2.31987  3.19978  2.78746  5.79712  3.33603    471 - -
          2.68618  4.42225  2.77519  2.73123  3.46354  2.40513  3.72494  3.29354  2.67741  2.69355  4.24690  2.90347  2.73739  3.18146  2.89801  2.37887  2.77519  2.98518  4.58477  3.61503
          0.17064  5.19635  1.88827  0.61958  0.77255  0.48576  0.95510
    360   2.41589  4.43332  4.25542  2.81409  2.84928  3.99955  4.29274  2.88786  3.57202  1.60403  3.54619  3.92984  4.37089  3.81231  2.84755  3.27747  2.19943  2.26522  3.35557  3.84236    472 - -
          2.68618  4.42225  2.77519  2.73123  3.46354  2.40513  3.72494  3.29354  2.67741  2.69355  4.24690  2.90347  2.73739  3.18146  2.89801  2.37887  2.77519  2.98518  4.58477  3.61503
          0.00971  5.03542  5.75777  0.61958  0.77255  0.89793  0.52326
    361   2.43345  4.92522  3.42780  2.20286  3.08156  2.50296  3.99457  3.51085  2.85309  2.59666  4.01001  3.36146  3.05484  2.74336  3.29068  2.57450  3.13266  2.18246  5.46120  4.16568    473 - -
          2.68618  4.42225  2.77519  2.73123  3.46354  2.40513  3.72494  3.29354  2.67741  2.69355  4.24690  2.90347  2.73739  3.18146  2.89801  2.37887  2.77519  2.98518  4.58477  3.61503
          0.00971  5.03542  5.75777  0.61958  0.77255  0.65367  0.73425
    362   2.93498  4.72764  2.47545  3.14198  3.05400  2.11031  4.12867  3.24332  3.10642  1.99118  2.90697  3.57642  4.26725  3.42019  2.76209  3.12160  2.60324  3.00782  5.29918  3.19718    474 - -
          2.68618  4.42225  2.77519  2.73123  3.46354  2.40513  3.72494  3.29354  2.67741  2.69355  4.24690  2.90347  2.73739  3.18146  2.89801  2.37887  2.77519  2.98518  4.58477  3.61503
          0.06686  5.09205  2.83823  0.61958  0.77255  0.77833  0.61465
    363   2.90346  4.86051  2.89748  2.45085  4.04015  3.79784  4.02276  3.42299  2.90961  1.69038  2.95344  3.40855  2.67793  3.24220  3.33412  2.54381  2.65995  2.67734  5.40788  4.12665    475 - -
          2.68618  4.42225  2.77519  2.73123  3.46354  2.40513  3.72494  3.29354  2.67741  2.69355  4.24690  2.90347  2.73739  3.18146  2.89801  2.37887  2.77519  2.98518  4.58477  3.61503
          0.00971  5.03490  5.75725  0.61958  0.77255  0.89892  0.52257
    364   1.88525  4.91789  3.49837  2.94877  4.20443  2.02257  4.07236  3.59838  2.93526  2.64618  4.09400  2.82409  2.57496  3.27084  3.36816  2.45535  3.15969  2.63786  5.54354  4.25189    476 - -
          2.68618  4.42225  2.77519  2.73123  3.46354  2.40513  3.72494  3.29354  2.67741  2.69355  4.24690  2.90347  2.73739  3.18146  2.89801  2.37887  2.77519  2.98518  4.58477  3.61503
          0.07038  5.03490  2.78945  0.61958  0.77255  0.89892  0.52257
    365   2.50033  5.30124  1.93839  2.26454  4.61241  3.65641  3.85280  4.07523  2.60537  2.81470  4.35249  2.58716  3.00790  2.96208  3.09272  2.41041  3.10723  2.62534  5.75584  4.36549    477 - -
          2.68618  4.42225  2.77519  2.73123  3.46354  2.40513  3.72494  3.29354  2.67741  2.69355  4.24690  2.90347  2.73739  3.18146  2.89801  2.37887  2.77519  2.98518  4.58477  3.61503
          0.01032  4.97484  5.69719  0.61958  0.77255  1.00563  0.45541
    366   2.01184  4.83685  3.47247  2.91279  4.03234  3.01909  4.00679  2.70012  2.89038  2.52100  3.94061  3.38950  2.51745  3.22498  2.69304  1.99849  3.11278  3.14760  5.39759  4.11648    478 - -
          2.68618  4.42225  2.77519  2.73123  3.46354  2.40513  3.72494  3.29354  2.67741  2.69355  4.24690  2.90347  2.73739  3.18146  2.89801  2.37887  2.77519  2.98518  4.58477  3.61503
          0.01032  4.97484  5.69719  0.61958  0.77255  0.39607  1.11768
    367   2.94701  5.30745  2.77694  2.70276  4.59610  3.74453  3.93863  3.05613  2.69836  2.59682  4.36415  3.23894  2.02277  2.22000  2.40667  2.24713  3.17818  3.66750  5.77556  4.40276    479 - -
          2.68618  4.42225  2.77519  2.73123  3.46354  2.40513  3.72494  3.29354  2.67741  2.69355  4.24690  2.90347  2.73739  3.18146  2.89801  2.37887  2.77519  2.98518  4.58477  3.61503
          0.00868  5.14699  5.86934  0.61958  0.77255  0.40079  1.10803
    368   2.96240  5.44160  2.69404  2.66768  4.77367  2.94559  3.92949  4.25054  2.39995  3.74131  3.22445  2.67585  3.11442  2.60172  1.99914  2.93082  2.30202  3.10001  5.88213  3.39023    480 - -
          2.68618  4.42225  2.77519  2.73123  3.46354  2.40513  3.72494  3.29354  2.67741  2.69355  4.24690  2.90347  2.73739  3.18146  2.89801  2.37887  2.77519  2.98518  4.58477  3.61503
          0.07217  5.19635  2.74748  0.61958  0.77255  0.48576  0.95510
    369   2.50459  4.64924  3.89989  3.33192  2.74538  2.29822  4.21985  2.65475  3.28048  2.86516  3.76112  3.71910  4.33313  3.57547  2.92973  1.63387  2.69719  2.51911  5.24244  4.01447    481 - -
          2.68618  4.42225  2.77519  2.73123  3.46354  2.40513  3.72494  3.29354  2.67741  2.69355  4.24690  2.90347  2.73739  3.18146  2.89801  2.37887  2.77519  2.98518  4.58477  3.61503
          0.00880  5.13298  5.85533  0.61958  0.77255  0.67696  0.70960
    370   2.94374  5.36139  2.35224  2.04715  4.66885  2.93415  3.92283  4.12965  2.67667  2.11558  2.76291  2.73824  2.92055  3.03333  3.16325  2.55326  3.17545  3.73178  5.81734  4.42917    482 - -
          2.68618  4.42225  2.77519  2.73123  3.46354  2.40513  3.72494  3.29354  2.67741  2.69355  4.24690  2.90347  2.73739  3.18146  2.89801  2.37887  2.77519  2.98518  4.58477  3.61503
          0.06314  5.13298  2.89511  0.61958  0.77255  0.67696  0.70960
    371   2.05354  5.40773  2.04290  2.61316  4.74614  2.89901  3.87745  4.22650  2.00785  3.70959  3.19089  3.15990  4.08360  2.32909  2.62616  2.88079  3.14639  3.79491  5.84393  4.43828    483 - -
          2.68624  4.42231  2.77526  2.73129  3.46360  2.40519  3.72501  3.29360  2.67747  2.69361  4.24479  2.90353  2.73746  3.18152  2.89807  2.37893  2.77526  2.98463  4.58483  3.61509
          0.16070  1.92809  5.80147  0.15817  1.92214  0.32699  1.27687
    372   2.53839  2.99730  4.00915  2.86265  3.76230  4.00700  3.22137  2.57055  3.37816  2.47938  3.74433  3.80323  2.33970  3.66283  3.69478  2.16815  2.64779  2.13223  5.22906  4.00882    485 - -
          2.68618  4.42225  2.77519  2.73123  3.46354  2.40513  3.72494  3.29354  2.67741  2.69355  4.24690  2.90347  2.73739  3.18146  2.89801  2.37887  2.77519  2.98518  4.58477  3.61503
          0.00826  5.19635  5.91869  0.61958  0.77255  0.48576  0.95510
    373   2.55543  5.47129  3.21487  2.10548  4.81542  2.96430  3.03345  4.29985  2.24310  3.77560  4.51242  3.20671  4.13203  2.10802  2.11606  2.32982  3.19592  3.86148  5.90399  3.37520    486 - -
          2.68618  4.42225  2.77519  2.73123  3.46354  2.40513  3.72494  3.29354  2.67741  2.69355  4.24690  2.90347  2.73739  3.18146  2.89801  2.37887  2.77519  2.98518  4.58477  3.61503
          0.00826  5.19635  5.91869  0.61958  0.77255  0.48576  0.95510
    374   2.61218  5.11626  2.77057  2.85251  2.45780  3.81770  4.02586  3.74674  2.84232  2.05255  4.19197  3.36454  4.20686  2.65855  2.00342  2.54425  2.69718  3.43947  5.63027  4.30851    487 - -
          2.68618  4.42225  2.77519  2.73123  3.46354  2.40513  3.72494  3.29354  2.67741  2.69355  4.24690  2.90347  2.73739  3.18146  2.89801  2.37887  2.77519  2.98518  4.58477  3.61503
          0.00826  5.19635  5.91869  0.61958  0.77255  0.48576  0.95510
    375   5.41543  6.22361  6.11084  6.13379  1.97373  5.76732  2.67265  4.96168  5.89282  4.04044  5.45196  5.24191  6.00270  5.44478  5.62531  5.18425  5.59182  4.92251  0.97140  1.09196    488 - -
          2.68618  4.42225  2.77519  2.73123  3.46354  2.40513  3.72494  3.29354  2.67741  2.69355  4.24690  2.90347  2.73739  3.18146  2.89801  2.37887  2.77519  2.98518  4.58477  3.61503
          0.00826  5.19635  5.91869  0.61958  0.77255  0.48576  0.95510
    376   2.14772  3.44857  3.85061  3.28674  3.90747  2.98251  4.23366  3.27172  3.24511  2.15889  3.86782  3.01595  2.38807  3.55056  3.60812  2.61892  2.03716  2.61535  5.34392  4.10555    489 - -
          2.68618  4.42225  2.77519  2.73123  3.46354  2.40513  3.72494  3.29354  2.67741  2.69355  4.24690  2.90347  2.73739  3.18146  2.89801  2.37887  2.77519  2.98518  4.58477  3.61503
          0.07247  5.19635  2.74306  0.61958  0.77255  0.48576  0.95510
    377   1.80026  5.10278  3.37187  2.81342  4.33316  2.59885  3.99189  2.91494  2.17134  3.35911  4.17982  3.32716  3.28865  3.15131  2.66929  2.98941  2.35373  2.77857  5.61597  4.29060    490 - -
          2.68618  4.42225  2.77519  2.73123  3.46354  2.40513  3.72494  3.29354  2.67741  2.69355  4.24690  2.90347  2.73739  3.18146  2.89801  2.37887  2.77519  2.98518  4.58477  3.61503
          0.26731  5.13268  1.47551  0.61958  0.77255  0.67776  0.70877
    378   2.87278  5.06552  3.24120  2.34463  4.51006  2.23706  4.02889  3.93897  2.84731  3.53215  4.33680  3.28265  1.59743  3.18110  3.31040  2.22591  3.15976  2.76179  5.75667  4.41758    491 - -
          2.68618  4.42225  2.77519  2.73123  3.46354  2.40513  3.72494  3.29354  2.67741  2.69355  4.24690  2.90347  2.73739  3.18146  2.89801  2.37887  2.77519  2.98518  4.58477  3.61503
          0.19687  4.87676  1.76564  0.61958  0.77255  1.14778  0.38176
    379   2.87690  5.30613  3.14117  2.57976  4.66724  2.82329  3.77690  4.12015  2.09674  3.59773  4.36215  3.10692  4.01906  2.09315  1.98261  1.97040  3.09941  3.70976  5.71765  4.35788    492 - -
          2.68593  4.42244  2.77489  2.73104  3.46373  2.40531  3.72513  3.29373  2.67760  2.69374  4.24708  2.90365  2.73642  3.18165  2.89769  2.37906  2.77538  2.98537  4.58496  3.61522
          1.34166  0.45975  2.23356  0.06306  2.79510  0.32331  1.28646
    380   2.13249  5.29363  3.26682  2.86768  4.86175  1.14239  4.16479  4.32089  2.45818  3.86280  4.64368  2.57234  3.05104  3.30010  3.41886  3.03968  3.32192  3.87929  6.03633  4.67174    494 - -
          2.68618  4.42225  2.77519  2.73123  3.46354  2.40513  3.72494  3.29354  2.67741  2.69355  4.24690  2.90347  2.73739  3.18146  2.89801  2.37887  2.77519  2.98518  4.58477  3.61503
          0.00961  5.04593  5.76828  0.61958  0.77255  0.87727  0.53771
    381   1.53408  3.22211  4.17085  3.59286  3.58301  3.12684  4.27502  2.93239  3.50469  2.67074  2.76775  3.88065  3.03743  3.75785  3.75373  2.38031  3.15545  2.72958  3.34118  3.00609    495 - -
          2.68618  4.42225  2.77519  2.73123  3.46354  2.40513  3.72494  3.29354  2.67741  2.69355  4.24690  2.90347  2.73739  3.18146  2.89801  2.37887  2.77519  2.98518  4.58477  3.61503
          0.38377  5.04593  1.16387  0.61958  0.77255  0.87727  0.53771
    382   1.56480  4.89683  3.36682  2.79584  4.11556  3.68650  2.75665  3.52159  2.60070  2.55615  3.99912  3.27410  4.07975  3.06035  2.10421  2.92701  3.08095  3.23432  5.40606  4.11520    496 - -
          2.68618  4.42225  2.77519  2.73123  3.46354  2.40513  3.72494  3.29354  2.67741  2.69355  4.24690  2.90347  2.73739  3.18146  2.89801  2.37887  2.77519  2.98518  4.58477  3.61503
          0.01394  4.67610  5.39844  0.61958  0.77255  0.17538  1.82720
    383   3.05589  5.46767  3.35093  2.77998  4.80448  3.82738  3.98541  4.25641  2.01845  3.75526  3.24428  2.69284  4.21561  3.09398  1.34412  2.25927  2.71814  3.85620  5.89586  4.53086    497 - -
          2.68618  4.42225  2.77519  2.73123  3.46354  2.40513  3.72494  3.29354  2.67741  2.69355  4.24690  2.90347  2.73739  3.18146  2.89801  2.37887  2.77519  2.98518  4.58477  3.61503
          0.00826  5.19635  5.91869  0.61958  0.77255  0.48576  0.95510
    384   3.00120  4.54137  4.26049  3.68159  3.65301  4.06693  3.11090  1.95856  3.59008  2.14897  3.65358  3.96594  4.43972  3.02834  3.83494  2.10155  2.07778  2.05464  5.14636  3.94400    498 - -
          2.68618  4.42225  2.77519  2.73123  3.46354  2.40513  3.72494  3.29354  2.67741  2.69355  4.24690  2.90347  2.73739  3.18146  2.89801  2.37887  2.77519  2.98518  4.58477  3.61503
          0.00826  5.19635  5.91869  0.61958  0.77255  0.48576  0.95510
    385   5.31251  6.20405  6.09928  6.08545  1.55460  5.68229  4.41175  4.80253  5.84293  3.87737  5.30080  5.31339  5.96944  5.49041  5.61464  5.19620  5.52038  4.81569  0.46740  2.72737    499 - -
          2.68618  4.42225  2.77519  2.73123  3.46354  2.40513  3.72494  3.29354  2.67741  2.69355  4.24690  2.90347  2.73739  3.18146  2.89801  2.37887  2.77519  2.98518  4.58477  3.61503
          0.00826  5.19635  5.91869  0.61958  0.77255  0.48576  0.95510
    386   1.57292  5.37346  3.27488  2.41313  4.67718  3.76867  2.47297  4.13128  2.39777  3.65916  4.42704  3.25624  4.16092  3.07049  2.41575  2.51821  3.20966  2.60686  5.83070  4.45183    500 - -
          2.68618  4.42225  2.77519  2.73123  3.46354  2.40513  3.72494  3.29354  2.67741  2.69355  4.24690  2.90347  2.73739  3.18146  2.89801  2.37887  2.77519  2.98518  4.58477  3.61503
          0.00826  5.19635  5.91869  0.61958  0.77255  0.48576  0.95510
    387   3.02389  4.97221  4.61642  4.33943  5.44456  3.74475  5.32534  4.90912  4.36496  4.57346  5.35195  4.30567  2.23714  4.61271  4.62980  1.09520  1.02401  4.19022  6.76202  5.60378    501 - -
          2.68618  4.42225  2.77519  2.73123  3.46354  2.40513  3.72494  3.29354  2.67741  2.69355  4.24690  2.90347  2.73739  3.18146  2.89801  2.37887  2.77519  2.98518  4.58477  3.61503
          0.00826  5.19635  5.91869  0.61958  0.77255  0.48576  0.95510
    388   3.44781  4.77382  5.35559  3.20001  3.84190  4.72105  5.10534  2.13721  4.61380  1.65171  2.75679  4.84933  5.03327  4.76270  4.67498  4.05268  3.68404  0.90656  5.56405  4.40174    502 - -
          2.68618  4.42225  2.77519  2.73123  3.46354  2.40513  3.72494  3.29354  2.67741  2.69355  4.24690  2.90347  2.73739  3.18146  2.89801  2.37887  2.77519  2.98518  4.58477  3.61503
          0.00826  5.19635  5.91869  0.61958  0.77255  0.48576  0.95510
    389   3.07933  5.11027  2.81112  3.12569  4.50189  3.85760  4.31883  3.87858  3.20113  3.54041  3.15010  3.58968  2.98843  3.52039  3.63375  3.17645  0.80424  3.55887  5.84004  4.54260    503 - -
          2.68618  4.42225  2.77519  2.73123  3.46354  2.40513  3.72494  3.29354  2.67741  2.69355  4.24690  2.90347  2.73739  3.18146  2.89801  2.37887  2.77519  2.98518  4.58477  3.61503
          0.00826  5.19635  5.91869  0.61958  0.77255  0.48576  0.95510
    390   2.42748  4.92223  4.53228  4.23531  2.83823  2.74954  5.12652  4.28129  4.27242  3.98948  4.85929  4.27336  0.57344  4.50593  4.52281  3.27093  3.54164  3.82565  6.24497  5.01104    504 - -
          2.68618  4.42225  2.77519  2.73123  3.46354  2.40513  3.72494  3.29354  2.67741  2.69355  4.24690  2.90347  2.73739  3.18146  2.89801  2.37887  2.77519  2.98518  4.58477  3.61503
          0.00826  5.19635  5.91869  0.61958  0.77255  0.48576  0.95510
    391   2.57905  4.39630  4.96908  4.35548  2.79434  4.19021  4.52391  1.92424  4.14450  2.21773  2.50059  4.34744  4.55316  4.27872  4.15861  2.75221  3.25267  1.44818  5.02123  2.89758    505 - -
          2.68618  4.42225  2.77519  2.73123  3.46354  2.40513  3.72494  3.29354  2.67741  2.69355  4.24690  2.90347  2.73739  3.18146  2.89801  2.37887  2.77519  2.98518  4.58477  3.61503
          0.00826  5.19635  5.91869  0.61958  0.77255  0.48576  0.95510
    392   2.01733  4.87003  5.60061  5.05241  4.09438  4.97155  5.44204  1.78053  4.91217  2.27189  3.01552  5.12171  5.26730  5.08668  4.98600  4.32810  3.83617  0.86184  5.87711  4.69229    506 - -
          2.68618  4.42225  2.77519  2.73123  3.46354  2.40513  3.72494  3.29354  2.67741  2.69355  4.24690  2.90347  2.73739  3.18146  2.89801  2.37887  2.77519  2.98518  4.58477  3.61503
          0.00826  5.19635  5.91869  0.61958  0.77255  0.48576  0.95510
    393   3.00705  4.70963  3.90292  3.34520  2.97494  3.98723  3.06888  3.20779  3.29685  1.28186  3.81777  2.88700  2.39234  3.59722  3.64015  2.52899  3.24075  2.98543  5.27600  4.02912    507 - -
          2.68618  4.42225  2.77519  2.73123  3.46354  2.40513  3.72494  3.29354  2.67741  2.69355  4.24690  2.90347  2.73739  3.18146  2.89801  2.37887  2.77519  2.98518  4.58477  3.61503
          0.00826  5.19635  5.91869  0.61958  0.77255  0.48576  0.95510
    394   3.51155  6.11089  1.47230  1.56105  5.43370  3.90673  4.37003  4.95638  3.31131  4.42335  5.22535  3.36360  1.52797  3.51211  3.88826  3.41025  2.56519  4.50232  6.56596  5.06984    508 - -
          2.68623  4.42230  2.77524  2.73128  3.46359  2.40490  3.72499  3.29359  2.67746  2.69360  4.24694  2.90351  2.73744  3.18151  2.89805  2.37892  2.77524  2.98474  4.58482  3.61508
          0.05915  2.90505  5.91869  0.66542  0.72167  0.48576  0.95510
    395   2.51087  5.08389  3.61695  3.05619  4.39648  2.41599  4.16416  3.79501  2.94547  3.42922  4.26765  3.52578  4.30081  3.34847  1.41240  3.11990  1.87024  3.48566  3.28921  4.40635    511 - -
          2.68618  4.42225  2.77519  2.73123  3.46354  2.40513  3.72494  3.29354  2.67741  2.69355  4.24690  2.90347  2.73739  3.18146  2.89801  2.37887  2.77519  2.98518  4.58477  3.61503
          0.00826  5.19635  5.91869  0.61958  0.77255  0.48576  0.95510
    396   3.05365  4.97836  3.66192  3.09898  3.01713  3.94743  2.13033  3.53954  3.04631  3.19818  4.07086  3.56348  4.32978  2.72185  1.77681  3.17293  2.67410  3.28167  3.54135  2.30442    512 - -
          2.68618  4.42225  2.77519  2.73123  3.46354  2.40513  3.72494  3.29354  2.67741  2.69355  4.24690  2.90347  2.73739  3.18146  2.89801  2.37887  2.77519  2.98518  4.58477  3.61503
          0.00826  5.19635  5.91869  0.61958  0.77255  0.48576  0.95510
    397   2.20280  5.06619  2.38793  2.88928  4.27610  3.83158  4.04368  3.00853  2.87698  2.75379  4.14584  3.39383  2.01731  3.22065  2.41192  3.04137  2.54956  3.38191  3.59023  4.27955    513 - -
          2.68618  4.42225  2.77519  2.73123  3.46354  2.40513  3.72494  3.29354  2.67741  2.69355  4.24690  2.90347  2.73739  3.18146  2.89801  2.37887  2.77519  2.98518  4.58477  3.61503
          0.00826  5.19635  5.91869  0.61958  0.77255  0.48576  0.95510
    398   2.96491  5.47484  2.32410  2.31673  4.81978  3.06437  3.92485  4.30544  1.67920  3.77982  4.51571  2.79624  4.13134  2.62589  2.37523  2.92712  2.77482  2.69928  5.90729  4.49668    514 - -
          2.68618  4.42225  2.77519  2.73123  3.46354  2.40513  3.72494  3.29354  2.67741  2.69355  4.24690  2.90347  2.73739  3.18146  2.89801  2.37887  2.77519  2.98518  4.58477  3.61503
          0.00826  5.19635  5.91869  0.61958  0.77255  0.48576  0.95510
    399   2.96839  5.47745  2.76983  2.34181  4.82293  3.74006  3.02964  4.30808  1.79264  3.78211  4.51843  3.20760  2.67798  3.02348  1.94445  2.53440  2.56480  3.86840  5.90907  4.49937    515 - -
          2.68618  4.42225  2.77519  2.73123  3.46354  2.40513  3.72494  3.29354  2.67741  2.69355  4.24690  2.90347  2.73739  3.18146  2.89801  2.37887  2.77519  2.98518  4.58477  3.61503
          0.30640  5.19635  1.35336  0.61958  0.77255  0.48576  0.95510
    400   2.37912  4.94679  3.31905  2.75928  2.83242  2.44821  3.91276  3.56322  2.37707  2.59867  4.02845  3.26350  4.09087  3.08746  2.04715  2.42525  3.08000  3.26653  5.46963  4.15900    516 - -
          2.68618  4.42225  2.77519  2.73123  3.46354  2.40513  3.72494  3.29354  2.67741  2.69355  4.24690  2.90347  2.73739  3.18146  2.89801  2.37887  2.77519  2.98518  4.58477  3.61503
          0.01111  4.90106  5.62341  0.61958  0.77255  1.11564  0.39706
    401   2.87873  5.36748  2.53326  2.55638  4.70684  1.91506  2.46676  4.18536  2.25135  3.66759  4.41367  3.10310  2.95967  2.93100  2.39582  2.84204  3.11025  3.75597  5.80076  4.39741    517 - -
          2.68618  4.42225  2.77519  2.73123  3.46354  2.40513  3.72494  3.29354  2.67741  2.69355  4.24690  2.90347  2.73739  3.18146  2.89801  2.37887  2.77519  2.98518  4.58477  3.61503
          0.17394  4.90106  1.88244  0.61958  0.77255  1.11564  0.39706
    402   2.33547  5.25459  2.07263  1.92256  4.57050  3.56660  3.77930  4.03860  2.53923  3.54876  4.30766  3.04517  2.90770  2.88880  3.03119  2.78271  2.55994  3.63037  5.70682  2.98364    518 - -
          2.68618  4.42225  2.77519  2.73123  3.46354  2.40513  3.72494  3.29354  2.67741  2.69355  4.24690  2.90347  2.73739  3.18146  2.89801  2.37887  2.77519  2.98518  4.58477  3.61503
          0.01306  4.74018  5.46253  0.61958  0.77255  1.29977  0.31827
    403   2.28134  4.85853  3.47445  2.93800  4.24784  1.51738  4.02185  3.63008  2.77320  2.55787  4.12252  3.37995  4.11982  3.21372  2.03880  2.93927  3.12229  3.31253  5.54403  4.26821    519 - -
          2.68424  4.42212  2.77536  2.73225  3.46515  2.40526  3.72608  3.29446  2.67940  2.69127  4.24932  2.90476  2.73896  3.17959  2.89666  2.37834  2.77495  2.98529  4.57683  3.61634
          0.98925  0.62501  2.37635  2.59786  0.07735  1.05724  0.42681
    404   2.80411  5.01234  3.19834  2.63685  3.10757  2.37979  2.40995  3.67625  2.18068  3.26938  4.08268  3.15332  4.01483  2.96496  2.35096  2.83375  3.03317  3.35055  5.47910  3.07249    536 - -
          2.68618  4.42225  2.77519  2.73123  3.46354  2.40513  3.72494  3.29354  2.67741  2.69355  4.24690  2.90347  2.73739  3.18146  2.89801  2.37887  2.77519  2.98518  4.58477  3.61503
          0.01321  4.72913  5.45147  0.61958  0.77255  1.31031  0.31435
    405   2.82662  4.37334  4.05799  3.47639  2.72679  3.88610  4.16046  2.78586  3.34899  1.99770  3.45025  3.76983  4.25487  2.69462  2.65772  3.16064  3.05763  1.51595  4.96527  3.75757    537 - -
          2.68618  4.42225  2.77519  2.73123  3.46354  2.40513  3.72494  3.29354  2.67741  2.69355  4.24690  2.90347  2.73739  3.18146  2.89801  2.37887  2.77519  2.98518  4.58477  3.61503
          0.01321  4.72913  5.45147  0.61958  0.77255  1.31031  0.31435
    406   2.37483  4.51886  3.64382  2.47314  2.32590  3.75933  4.00524  3.01837  2.32014  2.25280  3.61993  3.48677  4.13885  3.33339  3.37525  3.00389  3.01831  2.79291  2.66212  3.84401    538 - -
          2.68618  4.42225  2.77519  2.73123  3.46354  2.40513  3.72494  3.29354  2.67741  2.69355  4.24690  2.90347  2.73739  3.18146  2.89801  2.37887  2.77519  2.98518  4.58477  3.61503
          0.01321  4.72913  5.45147  0.61958  0.77255  1.07241  0.41883
    407   3.62982  5.39514  4.46940  3.72400  4.34950  4.31581  4.32431  3.74609  2.64284  1.64620  4.29321  4.02837  4.69123  3.53722  0.79565  3.76385  3.82390  3.65324  5.70970  4.50914    539 - -
          2.68618  4.42225  2.77519  2.73123  3.46354  2.40513  3.72494  3.29354  2.67741  2.69355  4.24690  2.90347  2.73739  3.18146  2.89801  2.37887  2.77519  2.98518  4.58477  3.61503
          0.01226  4.80315  5.52550  0.61958  0.77255  1.23510  0.34362
    408   2.87813  5.37671  1.65355  2.17987  4.70524  3.59275  3.82620  4.18883  2.59269  3.67508  4.42611  2.46811  4.01740  2.40432  3.09303  2.41724  3.11426  3.75962  3.18298  4.39918    540 - -
          2.68618  4.42225  2.77519  2.73123  3.46354  2.40513  3.72494  3.29354  2.67741  2.69355  4.24690  2.90347  2.73739  3.18146  2.89801  2.37887  2.77519  2.98518  4.58477  3.61503
          0.01226  4.80315  5.52550  0.61958  0.77255  1.23510  0.34362
    409   2.80439  5.26526  2.53065  1.72018  4.59069  3.58347  2.85936  3.12781  2.21974  3.56147  4.31150  3.05898  3.97724  2.87627  2.56162  2.77607  3.03543  2.81523  5.70912  4.31144    541 - -
          2.68618  4.42225  2.77519  2.73123  3.46354  2.40513  3.72494  3.29354  2.67741  2.69355  4.24690  2.90347  2.73739  3.18146  2.89801  2.37887  2.77519  2.98518  4.58477  3.61503
          0.01226  4.80315  5.52550  0.61958  0.77255  0.54203  0.87124
    410   2.18677  5.06358  3.32892  2.36808  2.10057  3.74411  3.94996  3.70070  2.75785  2.35317  4.13788  2.66663  4.13368  2.46582  2.66700  2.95122  3.13624  3.38937  5.57306  4.24817    542 - -
          2.68618  4.42225  2.77519  2.73123  3.46354  2.40513  3.72494  3.29354  2.67741  2.69355  4.24690  2.90347  2.73739  3.18146  2.89801  2.37887  2.77519  2.98518  4.58477  3.61503
          0.00968  5.03871  5.76105  0.61958  0.77255  0.29630  1.36088
    411   2.58708  5.47543  3.21030  1.91951  4.82131  2.49934  3.02436  4.30756  2.11992  3.78083  4.51600  2.75156  3.10792  2.59187  2.38936  2.56853  3.19464  3.86653  5.90738  4.49634    543 - -
          2.68618  4.42225  2.77519  2.73123  3.46354  2.40513  3.72494  3.29354  2.67741  2.69355  4.24690  2.90347  2.73739  3.18146  2.89801  2.37887  2.77519  2.98518  4.58477  3.61503
          0.00826  5.19635  5.91869  0.61958  0.77255  0.48576  0.95510
    412   2.26602  4.74901  3.80330  2.35031  2.96388  2.98908  4.19796  2.70172  3.19772  2.30333  3.85001  3.66020  4.33117  3.50662  2.31251  3.18999  2.11123  2.63131  5.32551  4.08350    544 - -
          2.68618  4.42225  2.77519  2.73123  3.46354  2.40513  3.72494  3.29354  2.67741  2.69355  4.24690  2.90347  2.73739  3.18146  2.89801  2.37887  2.77519  2.98518  4.58477  3.61503
          0.00826  5.19635  5.91869  0.61958  0.77255  0.48576  0.95510
    413   2.32602  5.47519  2.44609  1.95399  4.82090  2.95030  3.92308  4.30738  2.31565  3.78073  4.51576  3.20274  2.95586  2.56161  2.30889  2.58935  2.73960  3.86619  5.90744  4.49598    545 - -
          2.68618  4.42225  2.77519  2.73123  3.46354  2.40513  3.72494  3.29354  2.67741  2.69355  4.24690  2.90347  2.73739  3.18146  2.89801  2.37887  2.77519  2.98518  4.58477  3.61503
          0.00826  5.19635  5.91869  0.61958  0.77255  0.48576  0.95510
    414   1.67777  4.83871  3.69873  3.13531  4.00433  3.09963  4.15999  1.80358  2.60980  3.06628  3.94111  3.58483  2.68685  3.42333  2.87501  3.15119  3.22412  2.71543  5.40821  4.15039    546 - -
          2.68618  4.42225  2.77519  2.73123  3.46354  2.40513  3.72494  3.29354  2.67741  2.69355  4.24690  2.90347  2.73739  3.18146  2.89801  2.37887  2.77519  2.98518  4.58477  3.61503
          0.00826  5.19635  5.91869  0.61958  0.77255  0.48576  0.95510
    415   1.87999  5.46147  2.67349  1.92535  4.80143  2.81684  3.92639  4.28374  2.38518  3.76465  4.50376  3.20768  4.13196  3.02452  2.36813  2.56994  2.78967  2.99976  5.89742  4.48958    547 - -
          2.68618  4.42225  2.77519  2.73123  3.46354  2.40513  3.72494  3.29354  2.67741  2.69355  4.24690  2.90347  2.73739  3.18146  2.89801  2.37887  2.77519  2.98518  4.58477  3.61503
          0.00826  5.19635  5.91869  0.61958  0.77255  0.48576  0.95510
    416   2.53618  5.48021  3.21417  1.91155  4.82465  1.97260  3.15334  4.30860  2.31594  3.78407  4.52197  2.74634  4.13925  3.02945  2.16454  2.59459  3.20569  3.87071  5.91211  4.50359    548 - -
          2.68618  4.42225  2.77519  2.73123  3.46354  2.40513  3.72494  3.29354  2.67741  2.69355  4.24690  2.90347  2.73739  3.18146  2.89801  2.37887  2.77519  2.98518  4.58477  3.61503
          0.00826  5.19635  5.91869  0.61958  0.77255  0.48576  0.95510
    417   2.26953  5.18764  2.79202  2.47036  4.43049  3.79755  4.00036  2.71375  2.40545  2.39810  4.25691  3.32403  4.18763  2.09738  3.26202  2.99952  2.73341  2.43522  5.68697  4.34784    549 - -
          2.68618  4.42225  2.77519  2.73123  3.46354  2.40513  3.72494  3.29354  2.67741  2.69355  4.24690  2.90347  2.73739  3.18146  2.89801  2.37887  2.77519  2.98518  4.58477  3.61503
          0.07189  5.19635  2.75151  0.61958  0.77255  0.48576  0.95510
    418   2.56888  4.43427  4.87176  4.27074  3.53705  4.21599  4.55021  1.59351  4.08904  2.19188  3.54519  4.32906  4.57566  3.13322  4.15213  3.52432  3.27924  1.31369  5.08438  2.99590    550 - -
          2.68618  4.42225  2.77519  2.73123  3.46354  2.40513  3.72494  3.29354  2.67741  2.69355  4.24690  2.90347  2.73739  3.18146  2.89801  2.37887  2.77519  2.98518  4.58477  3.61503
          0.00880  5.13325  5.85560  0.61958  0.77255  0.38279  1.14557
    419   2.08893  4.88599  3.65696  3.09050  4.05427  3.91120  4.13599  3.42940  3.03319  2.59271  3.97982  3.55146  4.29457  2.61462  1.46109  3.13970  2.74984  2.66238  3.50541  4.17615    551 - -
          2.68618  4.42225  2.77519  2.73123  3.46354  2.40513  3.72494  3.29354  2.67741  2.69355  4.24690  2.90347  2.73739  3.18146  2.89801  2.37887  2.77519  2.98518  4.58477  3.61503
          0.00826  5.19635  5.91869  0.61958  0.77255  0.48576  0.95510
    420   2.55811  5.48263  2.09667  1.94032  4.82548  2.61468  3.93420  4.31036  1.85611  3.78664  4.52452  3.20988  4.13925  3.03200  2.68169  2.93745  3.20703  3.87221  5.91585  2.84861    552 - -
          2.68618  4.42225  2.77519  2.73123  3.46354  2.40513  3.72494  3.29354  2.67741  2.69355  4.24690  2.90347  2.73739  3.18146  2.89801  2.37887  2.77519  2.98518  4.58477  3.61503
          0.00826  5.19635  5.91869  0.61958  0.77255  0.48576  0.95510
    421   1.52015  5.19877  3.37286  2.41221  4.45736  3.80284  4.01498  3.87685  2.80282  2.37319  4.28108  3.33761  4.19863  3.16074  2.38349  2.14851  2.73444  3.54510  5.70826  4.37027    553 - -
          2.68618  4.42225  2.77519  2.73123  3.46354  2.40513  3.72494  3.29354  2.67741  2.69355  4.24690  2.90347  2.73739  3.18146  2.89801  2.37887  2.77519  2.98518  4.58477  3.61503
          0.00826  5.19635  5.91869  0.61958  0.77255  0.48576  0.95510
    422   3.03560  2.02400  4.60743  2.42936  3.58772  3.01118  4.47734  2.39594  3.88154  1.42065  3.59613  4.18373  4.52723  4.08608  4.02811  3.45324  3.26937  2.33638  5.11140  3.92397    554 - -
          2.68618  4.42225  2.77519  2.73123  3.46354  2.40513  3.72494  3.29354  2.67741  2.69355  4.24690  2.90347  2.73739  3.18146  2.89801  2.37887  2.77519  2.98518  4.58477  3.61503
          0.00826  5.19635  5.91869  0.61958  0.77255  0.48576  0.95510
    423   2.62181  5.40543  3.26285  2.15402  4.72119  3.76346  3.94853  4.18283  2.06916  2.29111  4.45497  3.24468  4.15524  2.68986  1.84958  2.57664  3.20899  2.95270  5.85363  4.46744    555 - -
          2.68618  4.42225  2.77519  2.73123  3.46354  2.40513  3.72494  3.29354  2.67741  2.69355  4.24690  2.90347  2.73739  3.18146  2.89801  2.37887  2.77519  2.98518  4.58477  3.61503
          0.00826  5.19635  5.91869  0.61958  0.77255  0.48576  0.95510
    424   2.98505  5.36096  3.29267  2.73258  4.65889  3.77762  2.64418  4.10858  2.41846  2.38067  4.41547  2.45435  4.16842  2.05508  2.15327  2.97418  3.21467  3.02902  5.81917  3.19655    556 - -
          2.68618  4.42225  2.77519  2.73123  3.46354  2.40513  3.72494  3.29354  2.67741  2.69355  4.24690  2.90347  2.73739  3.18146  2.89801  2.37887  2.77519  2.98518  4.58477  3.61503
          0.00826  5.19635  5.91869  0.61958  0.77255  0.48576  0.95510
    425   1.67687  4.93613  2.94206  2.60575  4.11544  3.87390  4.09783  3.49909  2.98426  2.52122  2.68709  2.89379  4.25939  3.31716  2.75865  3.09367  3.21040  2.38370  3.37193  4.20170    557 - -
          2.68618  4.42225  2.77519  2.73123  3.46354  2.40513  3.72494  3.29354  2.67741  2.69355  4.24690  2.90347  2.73739  3.18146  2.89801  2.37887  2.77519  2.98518  4.58477  3.61503
          0.00826  5.19635  5.91869  0.61958  0.77255  0.48576  0.95510
    426   3.39596  5.84316  2.40334  2.85254  5.29935  1.04220  4.36532  4.79823  3.25922  4.29644  5.09394  3.41210  4.45075  1.63615  3.79033  3.34212  2.81203  4.34399  6.44915  5.00373    558 - -
          2.68618  4.42225  2.77519  2.73123  3.46354  2.40513  3.72494  3.29354  2.67741  2.69355  4.24690  2.90347  2.73739  3.18146  2.89801  2.37887  2.77519  2.98518  4.58477  3.61503
          0.00826  5.19635  5.91869  0.61958  0.77255  0.48576  0.95510
    427   3.16841  4.55715  3.28895  4.35908  2.01310  4.31918  4.57260  2.89896  4.18249  1.12212  3.58444  4.41235  4.67054  4.32551  4.24242  3.62769  3.39929  1.88320  5.05037  3.01842    559 - -
          2.68618  4.42225  2.77519  2.73123  3.46354  2.40513  3.72494  3.29354  2.67741  2.69355  4.24690  2.90347  2.73739  3.18146  2.89801  2.37887  2.77519  2.98518  4.58477  3.61503
          0.06093  5.19635  2.92665  0.61958  0.77255  0.48576  0.95510
    428   2.99882  5.43808  2.18582  2.12277  4.74961  3.74647  3.12034  3.07804  2.73053  3.72963  4.49181  3.22504  1.57557  3.07726  3.22289  2.97106  2.64506  3.81123  5.89079  4.49349    560 - -
          2.68618  4.42225  2.77519  2.73123  3.46354  2.40513  3.72494  3.29354  2.67741  2.69355  4.24690  2.90347  2.73739  3.18146  2.89801  2.37887  2.77519  2.98518  4.58477  3.61503
          0.00870  5.14412  5.86647  0.61958  0.77255  0.64671  0.74185
    429   2.41028  5.41986  2.65883  1.34630  4.75132  3.71888  3.90853  3.33473  2.64893  3.07294  4.46432  3.19162  3.10230  2.61730  2.71336  2.91031  3.17315  3.80319  5.86061  4.45790    561 - -
          2.68618  4.42225  2.77519  2.73123  3.46354  2.40513  3.72494  3.29354  2.67741  2.69355  4.24690  2.90347  2.73739  3.18146  2.89801  2.37887  2.77519  2.98518  4.58477  3.61503
          0.00870  5.14412  5.86647  0.61958  0.77255  0.64671  0.74185
    430   2.48926  4.94831  3.51345  2.95279  3.05287  3.84007  4.06171  2.79762  2.92820  3.18452  4.03699  3.43878  1.75741  2.05694  2.73039  3.05857  2.71569  3.25223  5.49070  4.20279    562 - -
          2.68396  4.42289  2.77534  2.73187  3.46294  2.40543  3.72397  3.29418  2.67759  2.69327  4.24754  2.90297  2.73804  3.18136  2.89865  2.37918  2.77534  2.98462  4.58541  3.61567
          0.60221  0.92305  2.89867  1.20093  0.35798  0.39686  1.11605
    431   1.79963  5.00952  3.45491  2.55984  4.21184  3.81964  2.87331  3.60708  2.87817  2.37173  4.09257  3.39409  4.20759  3.22182  2.78612  2.02710  3.18540  2.39723  5.53983  4.23784    568 - -
          2.68618  4.42225  2.77519  2.73123  3.46354  2.40513  3.72494  3.29354  2.67741  2.69355  4.24690  2.90347  2.73739  3.18146  2.89801  2.37887  2.77519  2.98518  4.58477  3.61503
          0.00869  5.14547  5.86782  0.61958  0.77255  0.39870  1.11229
    432   2.07313  5.38260  2.42848  2.09850  3.27649  2.65326  3.94477  4.15154  2.42959  2.91025  4.43322  3.23633  4.14581  3.05451  3.18180  2.14736  3.19589  3.75326  5.83804  3.40399    569 - -
          2.68618  4.42225  2.77519  2.73123  3.46354  2.40513  3.72494  3.29354  2.67741  2.69355  4.24690  2.90347  2.73739  3.18146  2.89801  2.37887  2.77519  2.98518  4.58477  3.61503
          0.00826  5.19635  5.91869  0.61958  0.77255  0.48576  0.95510
    433   2.61415  4.48737  5.01043  4.40643  3.57902  4.29770  2.91304  1.25540  4.21339  1.94729  2.87365  4.43470  4.65273  4.35997  4.25232  3.61033  3.34724  1.79240  5.14399  3.96828    570 - -
          2.68618  4.42225  2.77519  2.73123  3.46354  2.40513  3.72494  3.29354  2.67741  2.69355  4.24690  2.90347  2.73739  3.18146  2.89801  2.37887  2.77519  2.98518  4.58477  3.61503
          0.00826  5.19635  5.91869  0.61958  0.77255  0.48576  0.95510
    434   2.98633  5.42172  3.25869  1.91792  4.74316  3.76574  3.95234  4.20680  2.68420  3.71458  4.47210  3.24591  4.15937  1.86001  2.09043  2.60784  2.66835  2.31616  5.86821  4.48010    571 - -
          2.68618  4.42225  2.77519  2.73123  3.46354  2.40513  3.72494  3.29354  2.67741  2.69355  4.24690  2.90347  2.73739  3.18146  2.89801  2.37887  2.77519  2.98518  4.58477  3.61503
          0.00826  5.19635  5.91869  0.61958  0.77255  0.48576  0.95510
    435   3.01007  3.29133  4.79078  2.85803  3.51061  4.15865  4.48247  2.12856  4.01109  1.79424  3.53263  4.25872  2.31451  4.17653  4.08391  3.46171  2.66843  1.89041  3.21100  3.85415    572 - -
          2.68618  4.42225  2.77519  2.73123  3.46354  2.40513  3.72494  3.29354  2.67741  2.69355  4.24690  2.90347  2.73739  3.18146  2.89801  2.37887  2.77519  2.98518  4.58477  3.61503
          0.00826  5.19635  5.91869  0.61958  0.77255  0.48576  0.95510
    436   2.96888  5.31888  2.75004  2.72987  4.60347  3.10451  3.96353  4.04847  2.72636  1.87477  4.37639  3.26522  4.16087  2.33082  1.99843  2.59988  2.70289  3.67670  5.78946  3.33387    573 - -
          2.68618  4.42225  2.77519  2.73123  3.46354  2.40513  3.72494  3.29354  2.67741  2.69355  4.24690  2.90347  2.73739  3.18146  2.89801  2.37887  2.77519  2.98518  4.58477  3.61503
          0.00826  5.19635  5.91869  0.61958  0.77255  0.48576  0.95510
    437   1.87520  5.45369  3.25655  2.69769  4.78784  3.04896  2.52402  4.25847  1.88033  3.06903  4.49966  2.40184  4.15729  3.04765  2.34927  2.95969  3.21900  3.83901  5.88924  4.49621    574 - -
          2.68618  4.42225  2.77519  2.73123  3.46354  2.40513  3.72494  3.29354  2.67741  2.69355  4.24690  2.90347  2.73739  3.18146  2.89801  2.37887  2.77519  2.98518  4.58477  3.61503
          0.00826  5.19635  5.91869  0.61958  0.77255  0.48576  0.95510
    438   1.66475  4.77273  3.78073  2.34613  3.92343  3.94707  3.12942  2.55779  3.18137  2.98992  3.87586  3.64781  4.33039  3.49416  3.55744  3.18654  2.16608  1.99767  5.35184  4.10612    575 - -
          2.68618  4.42225  2.77519  2.73123  3.46354  2.40513  3.72494  3.29354  2.67741  2.69355  4.24690  2.90347  2.73739  3.18146  2.89801  2.37887  2.77519  2.98518  4.58477  3.61503
          0.00826  5.19635  5.91869  0.61958  0.77255  0.48576  0.95510
    439   2.51495  5.37464  3.27626  2.72375  4.72008  2.93056  2.69800  4.18175  2.72039  3.70137  4.46191  3.26003  2.15110  3.08179  2.36104  1.86857  2.55428  3.77557  5.86495  4.47991    576 - -
          2.68618  4.42225  2.77519  2.73123  3.46354  2.40513  3.72494  3.29354  2.67741  2.69355  4.24690  2.90347  2.73739  3.18146  2.89801  2.37887  2.77519  2.98518  4.58477  3.61503
          0.00826  5.19635  5.91869  0.61958  0.77255  0.48576  0.95510
    440   2.26730  4.44626  4.61817  4.02406  2.11094  4.13181  3.10321  2.88808  3.87926  1.76687  2.91179  4.17012  2.76749  4.07431  4.01000  3.42610  2.31001  2.69726  5.06009  2.91245    577 - -
          2.68618  4.42225  2.77519  2.73123  3.46354  2.40513  3.72494  3.29354  2.67741  2.69355  4.24690  2.90347  2.73739  3.18146  2.89801  2.37887  2.77519  2.98518  4.58477  3.61503
          0.00826  5.19635  5.91869  0.61958  0.77255  0.48576  0.95510
    441   3.02028  4.40881  3.36591  4.28152  2.36780  4.18050  4.50822  1.96718  4.08731  2.03753  3.52160  4.31120  2.93402  4.23565  4.12880  3.48801  3.25244  1.65058  2.59698  3.84873    578 - -
          2.68618  4.42225  2.77519  2.73123  3.46354  2.40513  3.72494  3.29354  2.67741  2.69355  4.24690  2.90347  2.73739  3.18146  2.89801  2.37887  2.77519  2.98518  4.58477  3.61503
          0.00826  5.19635  5.91869  0.61958  0.77255  0.48576  0.95510
    442   2.02687  5.39479  3.24503  2.36272  4.70804  3.07967  3.15181  4.17210  2.41400  2.93772  4.44401  3.23121  2.41978  3.04858  2.64884  2.41990  2.74713  3.01490  5.84703  4.45623    579 - -
          2.68618  4.42225  2.77519  2.73123  3.46354  2.40513  3.72494  3.29354  2.67741  2.69355  4.24690  2.90347  2.73739  3.18146  2.89801  2.37887  2.77519  2.98518  4.58477  3.61503
          0.00826  5.19635  5.91869  0.61958  0.77255  0.48576  0.95510
    443   3.15489  5.59798  2.64204  2.78311  4.99097  1.29934  4.12111  4.46781  2.88674  3.96201  4.72826  2.74570  4.28572  3.23821  1.72889  3.12024  2.78148  4.03642  6.10472  4.70108    580 - -
          2.68618  4.42225  2.77519  2.73123  3.46354  2.40513  3.72494  3.29354  2.67741  2.69355  4.24690  2.90347  2.73739  3.18146  2.89801  2.37887  2.77519  2.98518  4.58477  3.61503
          0.00826  5.19635  5.91869  0.61958  0.77255  0.48576  0.95510
    444   2.05966  5.40940  3.24021  2.68455  4.73291  2.59619  3.93987  4.20124  2.68522  3.70783  4.46101  2.76727  3.11280  2.57331  2.28766  2.24890  2.46514  3.02386  5.86171  4.46708    581 - -
          2.68618  4.42225  2.77519  2.73123  3.46354  2.40513  3.72494  3.29354  2.67741  2.69355  4.24690  2.90347  2.73739  3.18146  2.89801  2.37887  2.77519  2.98518  4.58477  3.61503
          0.00826  5.19635  5.91869  0.61958  0.77255  0.48576  0.95510
    445   2.32153  5.40232  2.03744  2.11711  4.70761  3.77086  3.98618  2.81566  2.75267  3.69420  4.46399  3.26007  1.90648  3.10191  3.24041  2.98653  2.56011  3.77127  5.86975  4.48376    582 - -
          2.68633  4.42240  2.77534  2.73138  3.46369  2.40527  3.72509  3.29369  2.67755  2.69312  4.24490  2.90361  2.73754  3.18161  2.89775  2.37901  2.77534  2.98421  4.58492  3.61518
          0.36132  1.20211  5.91869  0.07820  2.58735  0.48576  0.95510
    446   2.97152  5.34488  2.81774  2.72372  4.64740  2.51687  3.96505  4.09854  2.72357  2.24311  4.40892  3.26044  2.64166  3.08179  1.91528  2.27708  2.74342  3.71494  5.81831  4.44157    584 - -
          2.68618  4.42225  2.77519  2.73123  3.46354  2.40513  3.72494  3.29354  2.67741  2.69355  4.24690  2.90347  2.73739  3.18146  2.89801  2.37887  2.77519  2.98518  4.58477  3.61503
          0.00826  5.19635  5.91869  0.61958  0.77255  0.48576  0.95510
    447   1.10227  3.10486  2.71138  2.81660  4.61873  3.78015  4.04587  4.05709  2.82549  3.62410  4.41257  2.79787  3.28368  3.17754  2.76405  3.00575  3.24122  3.68445  5.82922  4.47228    585 - -
          2.68618  4.42225  2.77519  2.73123  3.46354  2.40513  3.72494  3.29354  2.67741  2.69355  4.24690  2.90347  2.73739  3.18146  2.89801  2.37887  2.77519  2.98518  4.58477  3.61503
          0.00826  5.19635  5.91869  0.61958  0.77255  0.48576  0.95510
    448   2.55659  5.39450  2.68859  2.13001  4.70720  3.75087  3.03480  4.17098  2.69054  2.79227  4.44387  3.23200  4.14376  3.04979  2.47902  2.50700  2.75795  3.76766  5.84697  1.99006    586 - -
          2.68618  4.42225  2.77519  2.73123  3.46354  2.40513  3.72494  3.29354  2.67741  2.69355  4.24690  2.90347  2.73739  3.18146  2.89801  2.37887  2.77519  2.98518  4.58477  3.61503
          0.00826  5.19635  5.91869  0.61958  0.77255  0.48576  0.95510
    449   2.59512  5.46594  2.77264  2.66012  4.80780  3.73872  3.02872  4.29095  2.12126  3.76948  4.50761  2.75971  3.16680  2.03287  2.30797  2.92813  3.19529  2.33874  5.90019  4.49197    587 - -
          2.68618  4.42225  2.77519  2.73123  3.46354  2.40513  3.72494  3.29354  2.67741  2.69355  4.24690  2.90347  2.73739  3.18146  2.89801  2.37887  2.77519  2.98518  4.58477  3.61503
          0.00826  5.19635  5.91869  0.61958  0.77255  0.48576  0.95510
    450   3.82046  5.28903  4.83055  4.36459  1.18284  3.16184  1.74687  3.82985  4.28040  3.39436  4.43591  4.47757  5.08031  4.43849  4.48263  2.80590  4.05115  3.64970  4.61314  1.64076    588 - -
          2.68618  4.42225  2.77519  2.73123  3.46354  2.40513  3.72494  3.29354  2.67741  2.69355  4.24690  2.90347  2.73739  3.18146  2.89801  2.37887  2.77519  2.98518  4.58477  3.61503
          0.00826  5.19635  5.91869  0.61958  0.77255  0.48576  0.95510
    451   2.28045  5.46760  3.23336  2.67594  4.80913  2.53667  3.14893  4.28807  2.14130  3.76889  4.51069  3.22121  2.44902  2.46923  2.04087  2.94237  2.79374  3.85666  5.90048  4.49807    589 - -
          2.68618  4.42225  2.77519  2.73123  3.46354  2.40513  3.72494  3.29354  2.67741  2.69355  4.24690  2.90347  2.73739  3.18146  2.89801  2.37887  2.77519  2.98518  4.58477  3.61503
          0.00826  5.19635  5.91869  0.61958  0.77255  0.48576  0.95510
    452   2.55069  5.09512  2.78952  2.86624  4.31263  3.08721  4.03237  3.71730  2.85611  2.83822  3.10266  2.79162  4.21122  3.20126  2.71549  2.22556  2.74051  1.81632  5.61334  4.29610    590 - -
          2.68546  4.42236  2.77531  2.73134  3.46365  2.40524  3.72506  3.29365  2.67752  2.69366  4.24701  2.90358  2.73707  3.18157  2.89812  2.37898  2.77531  2.98529  4.58212  3.61514
          0.06657  2.78527  5.91869  1.17560  0.36908  0.48576  0.95510
    453   2.25677  4.95174  3.61167  3.04492  4.13363  3.90048  3.18334  3.51497  2.97276  2.62188  2.60050  3.51736  1.74603  3.33836  2.05603  3.12669  3.23859  3.25285  5.49647  4.22185    595 - -
          2.68618  4.42225  2.77519  2.73123  3.46354  2.40513  3.72494  3.29354  2.67741  2.69355  4.24690  2.90347  2.73739  3.18146  2.89801  2.37887  2.77519  2.98518  4.58477  3.61503
          0.00826  5.19635  5.91869  0.61958  0.77255  0.48576  0.95510
    454   2.61158  5.51511  2.65709  2.32389  4.86342  3.11075  3.95381  4.34594  2.10885  3.81705  4.55773  3.23221  4.16457  2.63728  1.32525  2.96967  3.23978  3.90809  5.94064  4.53534    596 - -
          2.68618  4.42225  2.77519  2.73123  3.46354  2.40513  3.72494  3.29354  2.67741  2.69355  4.24690  2.90347  2.73739  3.18146  2.89801  2.37887  2.77519  2.98518  4.58477  3.61503
          0.05590  5.19635  3.01949  0.61958  0.77255  0.48576  0.95510
    455   2.96162  4.82941  3.64037  3.07773  2.59578  2.95829  2.52834  3.36597  3.05039  3.05244  3.92437  2.90380  2.92309  3.37381  3.45353  2.34335  2.66530  3.11787  2.88238  2.62414    597 - -
          2.68618  4.42225  2.77519  2.73123  3.46354  2.40513  3.72494  3.29354  2.67741  2.69355  4.24690  2.90347  2.73739  3.18146  2.89801  2.37887  2.77519  2.98518  4.58477  3.61503
          0.41208  5.14911  1.10285  0.61958  0.77255  0.63274  0.75744
    456   2.78529  3.31073  2.48588  2.73003  4.03784  2.77509  3.86702  2.77245  2.30504  2.12466  3.91968  3.22771  4.03990  3.05527  2.57986  2.86561  3.01667  3.14691  5.36745  4.06640    598 - -
          2.68634  4.42282  2.77424  2.73180  3.46411  2.40410  3.72552  3.29328  2.67712  2.69329  4.24747  2.90348  2.73753  3.18129  2.89802  2.37902  2.77577  2.98576  4.58534  3.61560
          0.51868  0.91506  5.47231  1.44933  0.26752  0.18888  1.75959
    457   2.32039  5.44174  3.22347  2.11273  3.30123  3.05004  3.92950  4.25075  2.32134  3.74147  4.48584  2.78657  2.65410  2.64976  2.54551  2.51147  3.19358  2.68710  5.88225  4.47928    604 - -
          2.68618  4.42225  2.77519  2.73123  3.46354  2.40513  3.72494  3.29354  2.67741  2.69355  4.24690  2.90347  2.73739  3.18146  2.89801  2.37887  2.77519  2.98518  4.58477  3.61503
          0.00826  5.19635  5.91869  0.61958  0.77255  0.48576  0.95510
    458   2.51759  5.25214  3.32328  2.76595  4.51720  2.42187  3.98220  3.94875  2.37742  3.52368  2.71601  3.29451  2.77543  3.11502  2.01284  2.55875  2.70063  2.96610  5.73946  4.38508    605 - -
          2.68618  4.42225  2.77519  2.73123  3.46354  2.40513  3.72494  3.29354  2.67741  2.69355  4.24690  2.90347  2.73739  3.18146  2.89801  2.37887  2.77519  2.98518  4.58477  3.61503
          0.00826  5.19635  5.91869  0.61958  0.77255  0.48576  0.95510
    459   2.58931  4.96779  3.53470  2.97400  3.07443  3.86317  2.66063  2.83012  2.60777  3.20233  4.05454  2.66650  3.24788  3.29165  1.95483  3.08028  3.20934  2.43762  5.50901  3.10141    606 - -
          2.68618  4.42225  2.77519  2.73123  3.46354  2.40513  3.72494  3.29354  2.67741  2.69355  4.24690  2.90347  2.73739  3.18146  2.89801  2.37887  2.77519  2.98518  4.58477  3.61503
          0.00826  5.19635  5.91869  0.61958  0.77255  0.48576  0.95510
    460   2.97034  5.26830  3.31537  2.30075  4.53567  3.78072  3.97734  3.97011  2.75026  3.53946  4.33046  3.28811  2.35367  1.79538  2.68492  2.97885  2.66359  3.00167  3.43276  2.80284    607 - -
          2.68618  4.42225  2.77519  2.73123  3.46354  2.40513  3.72494  3.29354  2.67741  2.69355  4.24690  2.90347  2.73739  3.18146  2.89801  2.37887  2.77519  2.98518  4.58477  3.61503
          0.00826  5.19635  5.91869  0.61958  0.77255  0.48576  0.95510
    461   2.51647  5.04775  3.46830  2.90868  4.25410  2.96729  3.11243  3.65153  2.89147  1.97171  3.25517  3.40932  2.43066  3.23620  2.12485  2.46395  3.20890  3.36191  5.57584  4.27065    608 - -
          2.68618  4.42225  2.77519  2.73123  3.46354  2.40513  3.72494  3.29354  2.67741  2.69355  4.24690  2.90347  2.73739  3.18146  2.89801  2.37887  2.77519  2.98518  4.58477  3.61503
          0.00826  5.19635  5.91869  0.61958  0.77255  0.48576  0.95510
    462   3.00149  3.33566  4.36149  3.77870  3.61523  2.84551  4.38138  2.96246  3.67441  2.40466  3.62221  4.02613  4.45717  3.00243  3.88803  2.30439  2.66879  2.42292  2.39965  1.97094    609 - -
          2.68618  4.42225  2.77519  2.73123  3.46354  2.40513  3.72494  3.29354  2.67741  2.69355  4.24690  2.90347  2.73739  3.18146  2.89801  2.37887  2.77519  2.98518  4.58477  3.61503
          0.00826  5.19635  5.91869  0.61958  0.77255  0.48576  0.95510
    463   2.41089  4.98526  3.57514  3.02002  3.06462  3.87201  1.23724  3.59083  2.98001  3.24976  4.10246  3.49736  4.27421  3.33114  2.82740  2.64417  2.65029  3.31369  5.54625  4.25721    610 - -
          2.68618  4.42225  2.77519  2.73123  3.46354  2.40513  3.72494  3.29354  2.67741  2.69355  4.24690  2.90347  2.73739  3.18146  2.89801  2.37887  2.77519  2.98518  4.58477  3.61503
          0.00826  5.19635  5.91869  0.61958  0.77255  0.48576  0.95510
    464   2.00299  3.31082  4.93994  4.32708  2.61592  2.57501  4.50838  2.40799  4.11964  2.22104  3.50936  4.32750  4.54037  4.25741  4.14006  3.48621  2.72745  1.65277  3.21314  3.83556    611 - -
          2.68618  4.42225  2.77519  2.73123  3.46354  2.40513  3.72494  3.29354  2.67741  2.69355  4.24690  2.90347  2.73739  3.18146  2.89801  2.37887  2.77519  2.98518  4.58477  3.61503
          0.00826  5.19635  5.91869  0.61958  0.77255  0.48576  0.95510
    465   2.53099  5.18937  3.37925  2.48410  4.43187  3.80973  4.00821  3.84863  2.39499  2.47030  4.25946  3.33830  4.19891  2.70089  2.12475  3.01386  2.55518  1.87190  5.68734  4.35294    612 - -
          2.68618  4.42225  2.77519  2.73123  3.46354  2.40513  3.72494  3.29354  2.67741  2.69355  4.24690  2.90347  2.73739  3.18146  2.89801  2.37887  2.77519  2.98518  4.58477  3.61503
          0.00826  5.19635  5.91869  0.61958  0.77255  0.48576  0.95510
    466   4.19732  5.36390  6.29042  5.79287  4.10137  5.81303  6.38369  0.80187  5.72290  1.13419  3.81650  5.99046  5.87614  5.72543  5.75926  5.26025  4.43386  2.09142  6.38291  5.35745    613 - -
          2.68618  4.42225  2.77519  2.73123  3.46354  2.40513  3.72494  3.29354  2.67741  2.69355  4.24690  2.90347  2.73739  3.18146  2.89801  2.37887  2.77519  2.98518  4.58477  3.61503
          0.00826  5.19635  5.91869  0.61958  0.77255  0.48576  0.95510
    467   2.52537  5.46955  2.44339  2.38044  4.81317  3.73650  3.92379  4.29802  2.06288  3.77414  4.51066  3.20454  4.13008  2.55665  2.35766  2.07938  2.30489  3.15903  5.90302  4.49307    614 - -
          2.68618  4.42225  2.77519  2.73123  3.46354  2.40513  3.72494  3.29354  2.67741  2.69355  4.24690  2.90347  2.73739  3.18146  2.89801  2.37887  2.77519  2.98518  4.58477  3.61503
          0.00826  5.19635  5.91869  0.61958  0.77255  0.48576  0.95510
    468   4.80539  5.87115  6.04540  5.83585  0.69649  5.59192  4.48986  3.99982  5.61240  1.73817  4.48534  5.27594  5.80442  5.32924  5.44036  4.98731  5.00382  4.12512  1.85620  2.84626    615 - -
          2.68618  4.42225  2.77519  2.73123  3.46354  2.40513  3.72494  3.29354  2.67741  2.69355  4.24690  2.90347  2.73739  3.18146  2.89801  2.37887  2.77519  2.98518  4.58477  3.61503
          0.00826  5.19635  5.91869  0.61958  0.77255  0.48576  0.95510
    469   2.06204  5.47088  2.30566  2.31900  4.81245  2.64983  3.93782  4.29484  2.67836  3.77662  4.51707  3.21346  2.13319  3.03699  2.64182  2.59458  2.67803  3.86063  5.91031  4.50183    616 - -
          2.68618  4.42225  2.77519  2.73123  3.46354  2.40513  3.72494  3.29354  2.67741  2.69355  4.24690  2.90347  2.73739  3.18146  2.89801  2.37887  2.77519  2.98518  4.58477  3.61503
          0.00826  5.19635  5.91869  0.61958  0.77255  0.48576  0.95510
    470   2.07010  5.47254  2.74814  1.81660  4.81604  3.73719  3.08260  4.30112  2.66178  3.77713  4.51376  2.11100  4.13163  2.67155  2.73272  2.59060  3.19620  3.06004  5.90602  4.49563    617 - -
          2.68643  4.41990  2.77494  2.73100  3.46379  2.40503  3.72519  3.29379  2.67765  2.69334  4.24497  2.90371  2.73764  3.18021  2.89825  2.37911  2.77544  2.98543  4.58502  3.61528
          0.14160  2.04531  5.91869  1.27321  0.32841  0.48576  0.95510
    471   2.99837  4.69582  3.91188  2.74367  3.82834  3.98655  4.24201  2.70068  2.77593  2.23379  3.79884  3.73864  1.36103  3.58957  3.62718  3.23523  3.22994  2.48458  5.28063  3.18795    622 - -
          2.68618  4.42225  2.77519  2.73123  3.46354  2.40513  3.72494  3.29354  2.67741  2.69355  4.24690  2.90347  2.73739  3.18146  2.89801  2.37887  2.77519  2.98518  4.58477  3.61503
          0.00826  5.19635  5.91869  0.61958  0.77255  0.48576  0.95510
    472   3.41581  4.74281  5.33726  4.77470  3.97951  4.70414  5.14578  1.85343  4.62132  2.31060  3.90073  4.84416  5.04339  4.80696  4.70488  2.99968  2.84323  0.75303  5.64938  4.45694    623 - -
          2.68618  4.42225  2.77519  2.73123  3.46354  2.40513  3.72494  3.29354  2.67741  2.69355  4.24690  2.90347  2.73739  3.18146  2.89801  2.37887  2.77519  2.98518  4.58477  3.61503
          0.00826  5.19635  5.91869  0.61958  0.77255  0.48576  0.95510
    473   2.52909  5.23178  3.33716  2.77915  3.36167  3.78943  3.98810  3.17232  2.11081  3.49773  4.29728  2.22245  4.17984  2.51550  1.94491  2.98935  3.20236  3.57367  3.64204  3.17360    624 - -
          2.68648  4.42255  2.77369  2.73154  3.46384  2.40543  3.72525  3.29300  2.67771  2.69340  4.24720  2.90377  2.73722  3.18117  2.89739  2.37917  2.77510  2.98549  4.58507  3.61534
          0.42115  1.07582  5.91869  0.59947  0.79652  0.48576  0.95510
    474   2.11408  5.24242  3.63445  2.52506  5.27968  0.67237  4.79362  4.72843  3.74564  4.34321  5.14959  3.82863  4.51187  3.99513  4.17828  3.28103  2.71401  4.17577  6.54565  5.24433    627 - -
          2.68618  4.42225  2.77519  2.73123  3.46354  2.40513  3.72494  3.29354  2.67741  2.69355  4.24690  2.90347  2.73739  3.18146  2.89801  2.37887  2.77519  2.98518  4.58477  3.61503
          0.00826  5.19635  5.91869  0.61958  0.77255  0.48576  0.95510
    475   2.68743  4.73446  4.96349  4.40400  3.89809  4.48258  4.92455  1.94706  4.27528  2.33790  3.82871  4.56379  1.00496  4.49163  4.43244  3.81082  3.57136  2.09047  5.53975  4.35444    628 - -
          2.68618  4.42225  2.77519  2.73123  3.46354  2.40513  3.72494  3.29354  2.67741  2.69355  4.24690  2.90347  2.73739  3.18146  2.89801  2.37887  2.77519  2.98518  4.58477  3.61503
          0.00826  5.19635  5.91869  0.61958  0.77255  0.48576  0.95510
    476   4.11506  5.29046  6.22013  5.72588  4.16494  5.72725  6.32520  1.37673  5.65743  0.94040  3.88562  5.90136  5.83209  5.71243  5.71606  5.16518  4.35620  1.39179  6.39979  5.33660    629 - -
          2.68618  4.42225  2.77519  2.73123  3.46354  2.40513  3.72494  3.29354  2.67741  2.69355  4.24690  2.90347  2.73739  3.18146  2.89801  2.37887  2.77519  2.98518  4.58477  3.61503
          0.00826  5.19635  5.91869  0.61958  0.77255  0.48576  0.95510
    477   1.51525  2.47909  5.09979  4.49683  3.61065  4.36047  4.71001  2.11952  4.30041  1.58319  2.87045  4.51120  4.71076  4.43814  4.32773  3.67737  3.39715  2.22947  5.19760  4.02531    630 - -
          2.68618  4.42225  2.77519  2.73123  3.46354  2.40513  3.72494  3.29354  2.67741  2.69355  4.24690  2.90347  2.73739  3.18146  2.89801  2.37887  2.77519  2.98518  4.58477  3.61503
          0.00826  5.19635  5.91869  0.61958  0.77255  0.48576  0.95510
    478   2.94271  5.13339  5.82267  5.23946  2.53688  5.16300  5.50080  1.20860  5.07518  0.94785  3.56609  5.32369  5.36544  5.08320  5.06327  4.51667  4.07870  2.79895  5.73926  4.65973    631 - -
          2.68618  4.42225  2.77519  2.73123  3.46354  2.40513  3.72494  3.29354  2.67741  2.69355  4.24690  2.90347  2.73739  3.18146  2.89801  2.37887  2.77519  2.98518  4.58477  3.61503
          0.00826  5.19635  5.91869  0.61958  0.77255  0.48576  0.95510
    479   4.86606  6.34597  5.71741  5.78249  6.63221  0.05152  6.63337  6.68281  6.07417  6.06480  7.15687  5.89004  5.72576  6.31227  6.03442  5.09214  5.40932  6.01078  7.26495  6.81928    632 - -
          2.68618  4.42225  2.77519  2.73123  3.46354  2.40513  3.72494  3.29354  2.67741  2.69355  4.24690  2.90347  2.73739  3.18146  2.89801  2.37887  2.77519  2.98518  4.58477  3.61503
          0.00826  5.19635  5.91869  0.61958  0.77255  0.48576  0.95510
    480   1.73089  5.46677  2.37330  2.68282  4.79453  2.48752  3.95915  4.26973  2.40862  3.76523  4.51525  3.22994  4.15917  1.90468  3.19851  2.96318  3.22822  3.84889  5.91045  3.02749    633 - -
          2.68618  4.42225  2.77519  2.73123  3.46354  2.40513  3.72494  3.29354  2.67741  2.69355  4.24690  2.90347  2.73739  3.18146  2.89801  2.37887  2.77519  2.98518  4.58477  3.61503
          0.00826  5.19635  5.91869  0.61958  0.77255  0.48576  0.95510
    481   2.58660  5.40166  2.74200  2.83829  4.83456  1.23614  4.14106  4.29298  2.94216  3.06401  4.61340  2.66585  4.26351  3.26959  3.43043  1.98195  3.34452  3.88040  6.01636  4.63659    634 - -
          2.68618  4.42225  2.77519  2.73123  3.46354  2.40513  3.72494  3.29354  2.67741  2.69355  4.24690  2.90347  2.73739  3.18146  2.89801  2.37887  2.77519  2.98518  4.58477  3.61503
          0.00826  5.19635  5.91869  0.61958  0.77255  0.48576  0.95510
    482   3.27306  2.89889  4.64574  4.05723  5.19359  3.99113  4.80091  4.60144  3.26201  4.20341  5.05576  4.20548  4.64916  4.01291  0.52351  2.35576  3.69628  4.12281  6.34134  5.18299    635 - -
          2.68618  4.42225  2.77519  2.73123  3.46354  2.40513  3.72494  3.29354  2.67741  2.69355  4.24690  2.90347  2.73739  3.18146  2.89801  2.37887  2.77519  2.98518  4.58477  3.61503
          0.00826  5.19635  5.91869  0.61958  0.77255  0.48576  0.95510
    483   5.39100  6.21347  6.09642  6.10569  1.74029  5.75625  0.95451  4.94771  5.86877  4.03438  5.44032  5.23511  5.99336  5.43430  5.61217  5.17100  5.56880  4.90556  2.19763  1.38806    636 - -
          2.68618  4.42225  2.77519  2.73123  3.46354  2.40513  3.72494  3.29354  2.67741  2.69355  4.24690  2.90347  2.73739  3.18146  2.89801  2.37887  2.77519  2.98518  4.58477  3.61503
          0.00826  5.19635  5.91869  0.61958  0.77255  0.48576  0.95510
    484   3.74608  5.08189  5.31184  4.80987  1.47150  4.78956  4.46512  3.43663  4.58150  1.13629  4.04599  4.72565  5.11145  4.67672  2.44557  4.11517  3.96996  3.33936  4.71222  1.99313    637 - -
          2.68618  4.42225  2.77519  2.73123  3.46354  2.40513  3.72494  3.29354  2.67741  2.69355  4.24690  2.90347  2.73739  3.18146  2.89801  2.37887  2.77519  2.98518  4.58477  3.61503
          0.00826  5.19635  5.91869  0.61958  0.77255  0.48576  0.95510
    485   4.86606  6.34597  5.71741  5.78249  6.63221  0.05152  6.63337  6.68281  6.07417  6.06480  7.15687  5.89004  5.72576  6.31227  6.03442  5.09214  5.40932  6.01078  7.26495  6.81928    638 - -
          2.68618  4.42225  2.77519  2.73123  3.46354  2.40513  3.72494  3.29354  2.67741  2.69355  4.24690  2.90347  2.73739  3.18146  2.89801  2.37887  2.77519  2.98518  4.58477  3.61503
          0.00826  5.19635  5.91869  0.61958  0.77255  0.48576  0.95510
    486   2.56866  3.33025  4.67814  4.08223  3.53758  2.56556  4.46180  2.87945  3.92707  1.21255  2.78199  4.20191  4.50791  4.11263  4.03861  2.47411  3.24123  2.68926  5.05655  2.97473    639 - -
          2.68618  4.42225  2.77519  2.73123  3.46354  2.40513  3.72494  3.29354  2.67741  2.69355  4.24690  2.90347  2.73739  3.18146  2.89801  2.37887  2.77519  2.98518  4.58477  3.61503
          0.00826  5.19635  5.91869  0.61958  0.77255  0.48576  0.95510
    487   4.86606  6.34597  5.71741  5.78249  6.63221  0.05152  6.63337  6.68281  6.07417  6.06480  7.15687  5.89004  5.72576  6.31227  6.03442  5.09214  5.40932  6.01078  7.26495  6.81928    640 - -
          2.68618  4.42225  2.77519  2.73123  3.46354  2.40513  3.72494  3.29354  2.67741  2.69355  4.24690  2.90347  2.73739  3.18146  2.89801  2.37887  2.77519  2.98518  4.58477  3.61503
          0.00826  5.19635  5.91869  0.61958  0.77255  0.48576  0.95510
    488   4.97599  6.12720  6.25862  6.02641  4.21923  5.63845  6.38482  3.56382  5.87126  0.13685  4.05412  6.25324  5.95987  5.87796  5.78868  5.64544  5.24409  3.89241  6.36154  5.35470    641 - -
          2.68618  4.42225  2.77519  2.73123  3.46354  2.40513  3.72494  3.29354  2.67741  2.69355  4.24690  2.90347  2.73739  3.18146  2.89801  2.37887  2.77519  2.98518  4.58477  3.61503
          0.00826  5.19635  5.91869  0.61958  0.77255  0.48576  0.95510
    489   3.69490  2.14955  5.63340  5.03298  1.29265  4.91840  5.18781  2.92641  4.84259  1.32984  2.23969  5.07347  5.16375  4.85843  4.81982  4.25349  3.91549  3.01027  5.47395  4.33042    642 - -
          2.68618  4.42225  2.77519  2.73123  3.46354  2.40513  3.72494  3.29354  2.67741  2.69355  4.24690  2.90347  2.73739  3.18146  2.89801  2.37887  2.77519  2.98518  4.58477  3.61503
          0.00826  5.19635  5.91869  0.61958  0.77255  0.48576  0.95510
    490   1.46106  4.76622  3.95492  3.37629  3.92310  4.02635  4.27350  2.60910  2.71155  2.97587  3.87928  3.77099  4.40782  3.59817  2.17171  3.28284  3.28608  1.76773  5.36309  4.13436    643 - -
          2.68618  4.42225  2.77519  2.73123  3.46354  2.40513  3.72494  3.29354  2.67741  2.69355  4.24690  2.90347  2.73739  3.18146  2.89801  2.37887  2.77519  2.98518  4.58477  3.61503
          0.00826  5.19635  5.91869  0.61958  0.77255  0.48576  0.95510
    491   1.85839  5.15148  4.88631  4.85322  5.76328  3.91438  5.78458  5.23062  4.98011  4.94005  5.77874  4.63899  0.37879  5.18026  5.09990  3.45786  3.82417  4.46172  7.04501  6.00615    644 - -
          2.68618  4.42225  2.77519  2.73123  3.46354  2.40513  3.72494  3.29354  2.67741  2.69355  4.24690  2.90347  2.73739  3.18146  2.89801  2.37887  2.77519  2.98518  4.58477  3.61503
          0.00826  5.19635  5.91869  0.61958  0.77255  0.48576  0.95510
    492   3.00586  4.50880  2.55956  2.25110  2.96441  4.09299  4.38891  2.26049  3.68777  2.33070  2.44630  4.03698  4.46347  3.92211  3.89818  3.37315  3.23786  1.98071  5.11756  2.57353    645 - -
          2.68618  4.42225  2.77519  2.73123  3.46354  2.40513  3.72494  3.29354  2.67741  2.69355  4.24690  2.90347  2.73739  3.18146  2.89801  2.37887  2.77519  2.98518  4.58477  3.61503
          0.00557  5.19365        *  0.61958  0.77255  0.00000        *
//
