# Supplementary material for: MacSyFinder: A Program to Mine Genomes for Molecular Systems with an Application to CRISPR-Cas Systems
Source: PLoS One. 2014 Oct 17;9(10):e110726. doi: 10.1371/journal.pone.0110726 (PMC4201578; doi:10.1371/journal.pone.0110726)
Supplement: Data S2 — The Cas-Finder: models and profiles (compressed tarball archive). (ZIP) [file pone.0110726.s011.zip › Cas-Finder_macsyfinder/CASprofiles/csb3_TypeIU.hmm]

HMMER3/b [3.0 | March 2010]
NAME  TIGR04106
ACC   TIGR04106
DESC  cas_GSU0052: CRISPR-associated protein GSU0052/csb3, Dpsyc system
LENG  282
ALPH  amino
RF    no
CS    no
MAP   yes
DATE  Tue Jan 25 09:16:27 2011
NSEQ  5
EFFN  1.059570
CKSUM 1118598820
GA    125.00 125.00;
TC    125.00 125.00;
NC    30.00 30.00;
STATS LOCAL MSV      -11.0439  0.70179
STATS LOCAL VITERBI  -11.7640  0.70179
STATS LOCAL FORWARD   -5.0760  0.70179
HMM          A        C        D        E        F        G        H        I        K        L        M        N        P        Q        R        S        T        V        W        Y   
            m->m     m->i     m->d     i->m     i->i     d->m     d->d
  COMPO   2.43260  4.26489  2.91485  2.68598  3.14236  2.86770  3.80781  2.96603  2.72753  2.37672  3.69249  3.13674  3.24028  3.10430  2.87992  2.65901  2.85062  2.71664  4.18935  3.63969
          2.68618  4.42225  2.77519  2.73123  3.46354  2.40513  3.72494  3.29354  2.67741  2.69355  4.24690  2.90347  2.73739  3.18146  2.89801  2.37887  2.77519  2.98518  4.58477  3.61503
          0.02204  4.22182  4.94416  0.61958  0.77255  0.00000        *
      1   1.95636  4.41525  3.39074  2.93438  4.29066  2.34596  4.05512  3.71594  2.94779  3.35490  4.16438  3.25689  2.46295  3.26047  3.34685  2.03106  2.10913  3.24377  5.59557  4.33228      1 - -
          2.68618  4.42225  2.77519  2.73123  3.46354  2.40513  3.72494  3.29354  2.67741  2.69355  4.24690  2.90347  2.73739  3.18146  2.89801  2.37887  2.77519  2.98518  4.58477  3.61503
          0.02204  4.22182  4.94416  0.61958  0.77255  0.48576  0.95510
      2   2.16147  4.18454  3.92677  3.36915  2.62845  3.67510  4.05024  1.89150  3.27968  2.36327  3.32054  3.63423  4.08504  3.53451  3.52359  2.37333  2.88635  2.34009  4.83899  3.62212      2 - -
          2.68618  4.42225  2.77519  2.73123  3.46354  2.40513  3.72494  3.29354  2.67741  2.69355  4.24690  2.90347  2.73739  3.18146  2.89801  2.37887  2.77519  2.98518  4.58477  3.61503
          0.02204  4.22182  4.94416  0.61958  0.77255  0.48576  0.95510
      3   2.74690  5.04173  2.87256  2.03096  4.40492  3.43652  3.70476  3.84159  2.40293  3.38321  4.18817  2.97476  3.88986  2.84119  2.31439  1.69858  2.99477  3.46729  5.55398  4.20852      3 - -
          2.68618  4.42225  2.77519  2.73123  3.46354  2.40513  3.72494  3.29354  2.67741  2.69355  4.24690  2.90347  2.73739  3.18146  2.89801  2.37887  2.77519  2.98518  4.58477  3.61503
          0.02204  4.22182  4.94416  0.61958  0.77255  0.48576  0.95510
      4   3.25228  4.51880  5.10905  4.62660  3.73522  4.69170  5.32959  1.05494  4.52613  2.20303  3.51499  4.81500  4.97501  4.77864  4.70364  4.09968  3.51777  1.18725  5.76009  4.55588      4 - -
          2.68618  4.42225  2.77519  2.73123  3.46354  2.40513  3.72494  3.29354  2.67741  2.69355  4.24690  2.90347  2.73739  3.18146  2.89801  2.37887  2.77519  2.98518  4.58477  3.61503
          0.02204  4.22182  4.94416  0.61958  0.77255  0.48576  0.95510
      5   2.27317  4.98959  2.37732  2.40118  4.34602  3.39265  3.68531  3.79048  2.46444  3.34305  4.13295  2.93164  2.29077  2.81681  2.45583  2.66602  2.92162  3.40675  5.53311  4.16304      5 - -
          2.68618  4.42225  2.77519  2.73123  3.46354  2.40513  3.72494  3.29354  2.67741  2.69355  4.24690  2.90347  2.73739  3.18146  2.89801  2.37887  2.77519  2.98518  4.58477  3.61503
          0.02204  4.22182  4.94416  0.61958  0.77255  0.48576  0.95510
      6   3.09598  4.55859  4.59966  4.28731  3.83388  4.07523  5.03814  2.10255  4.16156  2.46798  3.75809  4.41795  4.62641  4.50238  4.33896  3.61191  3.45524  0.67421  5.67276  4.42085      6 - -
          2.68618  4.42225  2.77519  2.73123  3.46354  2.40513  3.72494  3.29354  2.67741  2.69355  4.24690  2.90347  2.73739  3.18146  2.89801  2.37887  2.77519  2.98518  4.58477  3.61503
          0.02204  4.22182  4.94416  0.61958  0.77255  0.48576  0.95510
      7   3.40895  5.54577  0.52328  2.62584  4.98000  3.51557  4.29516  4.65726  3.45346  4.20718  5.20705  3.19477  4.19362  3.54446  4.00676  3.34114  3.75954  4.26325  6.07482  4.81320      7 - -
          2.68618  4.42225  2.77519  2.73123  3.46354  2.40513  3.72494  3.29354  2.67741  2.69355  4.24690  2.90347  2.73739  3.18146  2.89801  2.37887  2.77519  2.98518  4.58477  3.61503
          0.02204  4.22182  4.94416  0.61958  0.77255  0.48576  0.95510
      8   2.78965  4.38914  3.94417  3.41705  3.42533  3.79538  4.21994  2.48570  3.30709  1.54293  3.34984  3.73012  2.30339  3.61074  3.58160  3.11551  3.06043  1.97750  5.07721  3.86918      8 - -
          2.68618  4.42225  2.77519  2.73123  3.46354  2.40513  3.72494  3.29354  2.67741  2.69355  4.24690  2.90347  2.73739  3.18146  2.89801  2.37887  2.77519  2.98518  4.58477  3.61503
          0.02204  4.22182  4.94416  0.61958  0.77255  0.48576  0.95510
      9   2.65619  4.45812  3.45881  2.91074  2.63205  3.56119  3.85508  2.98407  2.76868  2.66769  3.59490  3.31580  3.98367  3.15638  2.43973  2.83939  1.81542  2.75402  5.00868  3.71669      9 - -
          2.68618  4.42225  2.77519  2.73123  3.46354  2.40513  3.72494  3.29354  2.67741  2.69355  4.24690  2.90347  2.73739  3.18146  2.89801  2.37887  2.77519  2.98518  4.58477  3.61503
          0.02204  4.22182  4.94416  0.61958  0.77255  0.48576  0.95510
     10   3.06088  5.04305  2.97071  2.89911  4.46723  3.45788  4.26893  4.27053  3.21220  3.87996  4.84441  0.66226  4.13296  3.55469  3.56837  3.12226  3.46168  3.85558  5.73200  4.40007     10 - -
          2.68618  4.42225  2.77519  2.73123  3.46354  2.40513  3.72494  3.29354  2.67741  2.69355  4.24690  2.90347  2.73739  3.18146  2.89801  2.37887  2.77519  2.98518  4.58477  3.61503
          0.02204  4.22182  4.94416  0.61958  0.77255  0.48576  0.95510
     11   3.28537  4.96831  3.93216  3.83158  4.77352  3.63683  4.86706  4.42624  3.92232  4.00725  5.08123  4.09663  0.37616  4.29944  4.11520  3.46684  3.75655  4.02829  5.84781  4.90331     11 - -
          2.68618  4.42225  2.77519  2.73123  3.46354  2.40513  3.72494  3.29354  2.67741  2.69355  4.24690  2.90347  2.73739  3.18146  2.89801  2.37887  2.77519  2.98518  4.58477  3.61503
          0.02204  4.22182  4.94416  0.61958  0.77255  0.48576  0.95510
     12   3.15958  4.88538  3.90353  3.85399  4.96157  0.34880  4.93812  4.66083  4.08191  4.26508  5.25390  4.06957  4.28615  4.37907  4.26569  3.34370  3.66755  4.12129  5.94964  5.08023     12 - -
          2.68618  4.42225  2.77519  2.73123  3.46354  2.40513  3.72494  3.29354  2.67741  2.69355  4.24690  2.90347  2.73739  3.18146  2.89801  2.37887  2.77519  2.98518  4.58477  3.61503
          0.02204  4.22182  4.94416  0.61958  0.77255  0.48576  0.95510
     13   3.21773  5.18133  3.19191  2.96822  4.39548  3.63664  4.12385  4.09726  2.76757  3.56218  4.59543  3.42533  4.20472  0.72004  3.03798  3.25775  3.52162  3.80917  5.60985  4.33511     13 - -
          2.68618  4.42225  2.77519  2.73123  3.46354  2.40513  3.72494  3.29354  2.67741  2.69355  4.24690  2.90347  2.73739  3.18146  2.89801  2.37887  2.77519  2.98518  4.58477  3.61503
          0.02204  4.22182  4.94416  0.61958  0.77255  0.48576  0.95510
     14   3.13047  4.51497  4.68929  4.20193  1.56188  4.25273  4.42900  2.27180  4.07202  2.01699  3.31090  4.30995  4.60668  4.22896  4.19926  3.62092  3.39302  1.43553  4.78264  3.32770     14 - -
          2.68618  4.42225  2.77519  2.73123  3.46354  2.40513  3.72494  3.29354  2.67741  2.69355  4.24690  2.90347  2.73739  3.18146  2.89801  2.37887  2.77519  2.98518  4.58477  3.61503
          0.02204  4.22182  4.94416  0.61958  0.77255  0.48576  0.95510
     15   3.74095  5.04351  4.72288  4.51623  0.57654  4.32124  4.08462  3.23747  4.41862  2.53172  3.92257  4.43328  4.78123  4.49248  4.45099  3.98339  4.04695  3.25179  4.25358  2.58650     15 - -
          2.68618  4.42225  2.77519  2.73123  3.46354  2.40513  3.72494  3.29354  2.67741  2.69355  4.24690  2.90347  2.73739  3.18146  2.89801  2.37887  2.77519  2.98518  4.58477  3.61503
          0.02204  4.22182  4.94416  0.61958  0.77255  0.48576  0.95510
     16   0.60815  4.40685  3.85741  3.68266  4.43990  3.21897  4.65740  3.62101  3.70916  3.48497  4.48914  3.73109  3.99254  4.01955  3.92437  2.75985  3.06229  3.21199  5.82999  4.67576     16 - -
          2.68618  4.42225  2.77519  2.73123  3.46354  2.40513  3.72494  3.29354  2.67741  2.69355  4.24690  2.90347  2.73739  3.18146  2.89801  2.37887  2.77519  2.98518  4.58477  3.61503
          0.02204  4.22182  4.94416  0.61958  0.77255  0.48576  0.95510
     17   3.05344  0.44279  4.62960  4.45907  4.39014  3.58940  5.03157  3.60935  4.29524  3.50038  4.63769  4.35667  4.32125  4.62708  4.35206  3.32369  3.55026  3.32569  5.71283  4.67105     17 - -
          2.68618  4.42225  2.77519  2.73123  3.46354  2.40513  3.72494  3.29354  2.67741  2.69355  4.24690  2.90347  2.73739  3.18146  2.89801  2.37887  2.77519  2.98518  4.58477  3.61503
          0.02204  4.22182  4.94416  0.61958  0.77255  0.48576  0.95510
     18   2.89712  1.71574  4.51223  4.01555  3.38296  3.89990  4.53924  2.38625  3.80875  1.37419  3.35942  4.13054  4.38158  4.07557  3.96016  3.31098  3.21221  2.28618  5.12746  3.90198     18 - -
          2.68618  4.42225  2.77519  2.73123  3.46354  2.40513  3.72494  3.29354  2.67741  2.69355  4.24690  2.90347  2.73739  3.18146  2.89801  2.37887  2.77519  2.98518  4.58477  3.61503
          0.02204  4.22182  4.94416  0.61958  0.77255  0.48576  0.95510
     19   3.15958  4.88538  3.90353  3.85399  4.96157  0.34880  4.93812  4.66083  4.08191  4.26508  5.25390  4.06957  4.28615  4.37907  4.26569  3.34370  3.66755  4.12129  5.94964  5.08023     19 - -
          2.68618  4.42225  2.77519  2.73123  3.46354  2.40513  3.72494  3.29354  2.67741  2.69355  4.24690  2.90347  2.73739  3.18146  2.89801  2.37887  2.77519  2.98518  4.58477  3.61503
          0.02204  4.22182  4.94416  0.61958  0.77255  0.48576  0.95510
     20   3.53466  4.83476  5.04767  4.54587  2.07152  4.69543  4.67428  2.41945  4.39485  0.78468  3.00318  4.69515  4.88006  4.43041  4.45817  4.07638  3.75615  2.59595  4.85396  3.46624     20 - -
          2.68618  4.42225  2.77519  2.73123  3.46354  2.40513  3.72494  3.29354  2.67741  2.69355  4.24690  2.90347  2.73739  3.18146  2.89801  2.37887  2.77519  2.98518  4.58477  3.61503
          0.02204  4.22182  4.94416  0.61958  0.77255  0.48576  0.95510
     21   3.51914  4.83777  5.05814  4.50722  3.12308  4.74557  5.02696  2.31309  4.30861  0.75257  2.12009  4.77425  4.89896  4.41997  4.40646  4.11902  3.73882  2.50107  5.26434  4.20850     21 - -
          2.68618  4.42225  2.77519  2.73123  3.46354  2.40513  3.72494  3.29354  2.67741  2.69355  4.24690  2.90347  2.73739  3.18146  2.89801  2.37887  2.77519  2.98518  4.58477  3.61503
          0.02204  4.22182  4.94416  0.61958  0.77255  0.48576  0.95510
     22   3.30597  5.44429  2.69948  0.61388  4.84262  3.53855  4.17585  4.37051  3.10551  3.93679  4.91160  3.19638  4.16454  3.39435  3.53971  3.26120  3.61806  4.02372  5.94607  4.68927     22 - -
          2.68618  4.42225  2.77519  2.73123  3.46354  2.40513  3.72494  3.29354  2.67741  2.69355  4.24690  2.90347  2.73739  3.18146  2.89801  2.37887  2.77519  2.98518  4.58477  3.61503
          0.02204  4.22182  4.94416  0.61958  0.77255  0.48576  0.95510
     23   1.67954  4.43079  4.01966  3.57561  3.53393  3.71137  4.38536  2.54544  3.45148  1.33433  3.45944  3.82020  4.23408  3.77311  3.69945  3.10349  3.12190  2.42598  5.23752  4.02516     23 - -
          2.68618  4.42225  2.77519  2.73123  3.46354  2.40513  3.72494  3.29354  2.67741  2.69355  4.24690  2.90347  2.73739  3.18146  2.89801  2.37887  2.77519  2.98518  4.58477  3.61503
          0.02204  4.22182  4.94416  0.61958  0.77255  0.48576  0.95510
     24   0.60815  4.40685  3.85741  3.68266  4.43990  3.21897  4.65740  3.62101  3.70916  3.48497  4.48914  3.73109  3.99254  4.01955  3.92437  2.75985  3.06229  3.21199  5.82999  4.67576     24 - -
          2.68618  4.42225  2.77519  2.73123  3.46354  2.40513  3.72494  3.29354  2.67741  2.69355  4.24690  2.90347  2.73739  3.18146  2.89801  2.37887  2.77519  2.98518  4.58477  3.61503
          0.02204  4.22182  4.94416  0.61958  0.77255  0.48576  0.95510
     25   3.12153  5.75739  1.24743  1.37637  5.03904  3.33079  3.90891  4.58382  2.97001  4.06066  4.92481  2.78592  3.97400  3.07910  3.59860  2.98283  3.41756  4.13697  6.20188  4.66535     25 - -
          2.68618  4.42225  2.77519  2.73123  3.46354  2.40513  3.72494  3.29354  2.67741  2.69355  4.24690  2.90347  2.73739  3.18146  2.89801  2.37887  2.77519  2.98518  4.58477  3.61503
          0.02204  4.22182  4.94416  0.61958  0.77255  0.48576  0.95510
     26   2.72692  4.59851  3.44794  2.86807  3.82820  3.59502  3.83737  2.38795  2.55154  2.79720  3.72819  3.29035  4.00571  3.06575  1.76909  2.87634  2.33583  2.81391  5.19793  3.95239     26 - -
          2.68618  4.42225  2.77519  2.73123  3.46354  2.40513  3.72494  3.29354  2.67741  2.69355  4.24690  2.90347  2.73739  3.18146  2.89801  2.37887  2.77519  2.98518  4.58477  3.61503
          0.02204  4.22182  4.94416  0.61958  0.77255  0.48576  0.95510
     27   3.57304  4.93979  4.75035  4.40586  3.30896  4.42234  4.95423  2.54488  4.17134  0.53946  3.24728  4.64841  4.80643  4.45351  4.28434  4.05674  3.85609  2.67028  5.29961  4.09898     27 - -
          2.68618  4.42225  2.77519  2.73123  3.46354  2.40513  3.72494  3.29354  2.67741  2.69355  4.24690  2.90347  2.73739  3.18146  2.89801  2.37887  2.77519  2.98518  4.58477  3.61503
          0.02204  4.22182  4.94416  0.61958  0.77255  0.48576  0.95510
     28   2.76141  4.36779  3.84003  3.31729  3.09351  2.56591  3.93368  2.84405  3.15572  1.99462  3.48854  3.60129  4.13195  3.48553  3.41003  3.03289  3.01876  2.65509  1.94233  3.23186     28 - -
          2.68618  4.42225  2.77519  2.73123  3.46354  2.40513  3.72494  3.29354  2.67741  2.69355  4.24690  2.90347  2.73739  3.18146  2.89801  2.37887  2.77519  2.98518  4.58477  3.61503
          0.02204  4.22182  4.94416  0.61958  0.77255  0.48576  0.95510
     29   2.82259  5.17067  1.65328  2.35012  4.67670  2.32187  3.86279  4.16590  2.79336  3.70155  4.51562  2.89817  2.08641  3.02086  3.32566  2.79422  3.13407  3.72355  5.86732  4.44972     29 - -
          2.68618  4.42225  2.77519  2.73123  3.46354  2.40513  3.72494  3.29354  2.67741  2.69355  4.24690  2.90347  2.73739  3.18146  2.89801  2.37887  2.77519  2.98518  4.58477  3.61503
          0.02204  4.22182  4.94416  0.61958  0.77255  0.48576  0.95510
     30   2.77232  5.03485  2.64461  1.91491  4.52794  1.70368  3.84802  3.98374  2.71820  3.54841  4.36904  2.95313  2.55618  3.00986  3.19736  2.77365  3.07819  3.57462  5.73640  4.36353     30 - -
          2.68618  4.42225  2.77519  2.73123  3.46354  2.40513  3.72494  3.29354  2.67741  2.69355  4.24690  2.90347  2.73739  3.18146  2.89801  2.37887  2.77519  2.98518  4.58477  3.61503
          0.02204  4.22182  4.94416  0.61958  0.77255  0.48576  0.95510
     31   0.60815  4.40685  3.85741  3.68266  4.43990  3.21897  4.65740  3.62101  3.70916  3.48497  4.48914  3.73109  3.99254  4.01955  3.92437  2.75985  3.06229  3.21199  5.82999  4.67576     31 - -
          2.68618  4.42225  2.77519  2.73123  3.46354  2.40513  3.72494  3.29354  2.67741  2.69355  4.24690  2.90347  2.73739  3.18146  2.89801  2.37887  2.77519  2.98518  4.58477  3.61503
          0.02204  4.22182  4.94416  0.61958  0.77255  0.48576  0.95510
     32   3.30597  5.44429  2.69948  0.61388  4.84262  3.53855  4.17585  4.37051  3.10551  3.93679  4.91160  3.19638  4.16454  3.39435  3.53971  3.26120  3.61806  4.02372  5.94607  4.68927     32 - -
          2.68618  4.42225  2.77519  2.73123  3.46354  2.40513  3.72494  3.29354  2.67741  2.69355  4.24690  2.90347  2.73739  3.18146  2.89801  2.37887  2.77519  2.98518  4.58477  3.61503
          0.02204  4.22182  4.94416  0.61958  0.77255  0.48576  0.95510
     33   3.15958  4.88538  3.90353  3.85399  4.96157  0.34880  4.93812  4.66083  4.08191  4.26508  5.25390  4.06957  4.28615  4.37907  4.26569  3.34370  3.66755  4.12129  5.94964  5.08023     33 - -
          2.68632  4.42239  2.77533  2.73137  3.46144  2.40475  3.72508  3.29368  2.67755  2.69369  4.24704  2.90361  2.73753  3.18160  2.89815  2.37901  2.77533  2.98485  4.58491  3.61517
          0.31359  1.33920  4.94416  0.99920  0.45914  0.48576  0.95510
     34   3.98232  5.21943  4.66661  4.46924  3.11489  4.15799  4.40085  4.03922  4.19474  3.36693  4.65362  4.55313  4.70708  4.56302  4.25619  4.18241  4.30367  3.93817  0.40249  3.10114     37 - -
          2.68618  4.42225  2.77519  2.73123  3.46354  2.40513  3.72494  3.29354  2.67741  2.69355  4.24690  2.90347  2.73739  3.18146  2.89801  2.37887  2.77519  2.98518  4.58477  3.61503
          0.02204  4.22182  4.94416  0.61958  0.77255  0.48576  0.95510
     35   2.80222  4.69317  3.42651  2.84158  1.96136  3.64204  3.75805  3.25114  2.02354  2.87559  3.78348  3.26836  4.02399  3.00999  2.19353  2.92125  3.02084  3.00781  5.06276  3.73067     38 - -
          2.68618  4.42225  2.77519  2.73123  3.46354  2.40513  3.72494  3.29354  2.67741  2.69355  4.24690  2.90347  2.73739  3.18146  2.89801  2.37887  2.77519  2.98518  4.58477  3.61503
          0.02204  4.22182  4.94416  0.61958  0.77255  0.48576  0.95510
     36   3.12924  5.76639  1.17055  1.45855  5.04721  3.33029  3.91399  4.59325  2.98151  4.07062  4.93802  2.78570  3.97666  3.08553  3.61329  2.98891  3.42670  4.14642  6.21179  4.67314     39 - -
          2.68618  4.42225  2.77519  2.73123  3.46354  2.40513  3.72494  3.29354  2.67741  2.69355  4.24690  2.90347  2.73739  3.18146  2.89801  2.37887  2.77519  2.98518  4.58477  3.61503
          0.02204  4.22182  4.94416  0.61958  0.77255  0.48576  0.95510
     37   2.67402  5.11278  2.41971  2.34672  4.44159  2.67183  3.62669  3.90716  2.09597  3.41172  4.17526  2.89042  2.94776  2.73826  2.36808  2.64440  2.90852  3.49842  5.56307  4.17165     40 - -
          2.68618  4.42225  2.77519  2.73123  3.46354  2.40513  3.72494  3.29354  2.67741  2.69355  4.24690  2.90347  2.73739  3.18146  2.89801  2.37887  2.77519  2.98518  4.58477  3.61503
          0.02204  4.22182  4.94416  0.61958  0.77255  0.48576  0.95510
     38   2.84482  5.33460  2.06316  1.86312  4.66406  2.09448  3.75860  4.15370  2.64471  3.65811  4.45367  2.83193  2.61759  2.89661  3.18361  2.77909  3.10887  3.73186  5.82106  4.37531     41 - -
          2.68618  4.42225  2.77519  2.73123  3.46354  2.40513  3.72494  3.29354  2.67741  2.69355  4.24690  2.90347  2.73739  3.18146  2.89801  2.37887  2.77519  2.98518  4.58477  3.61503
          0.02204  4.22182  4.94416  0.61958  0.77255  0.48576  0.95510
     39   1.78141  4.30450  3.57610  3.17167  4.33708  2.26588  4.23027  3.75146  3.18538  3.42106  4.23669  3.37832  3.80610  3.47630  3.53708  1.94799  1.65252  3.23921  5.67165  4.44740     42 - -
          2.68618  4.42225  2.77519  2.73123  3.46354  2.40513  3.72494  3.29354  2.67741  2.69355  4.24690  2.90347  2.73739  3.18146  2.89801  2.37887  2.77519  2.98518  4.58477  3.61503
          0.28931  4.22182  1.44159  0.61958  0.77255  0.48576  0.95510
     40   2.71855  4.60320  3.30531  2.75922  2.48159  3.56408  2.55896  3.17319  2.54140  2.77773  3.70129  3.18666  3.95148  2.99229  2.29367  2.82970  2.94612  2.93092  4.67878  3.18570     43 - -
          2.68620  4.42227  2.77522  2.73125  3.46356  2.40515  3.72497  3.29356  2.67743  2.69357  4.24692  2.90349  2.73742  3.18148  2.89803  2.37889  2.77522  2.98475  4.58479  3.61505
          0.20673  1.72868  4.68354  0.29594  1.36193  0.51188  0.91471
     41   2.72678  4.65801  3.37911  2.79413  3.88834  3.55362  3.76277  3.19337  2.39741  2.32213  3.77870  3.22147  3.96509  2.96846  1.79764  2.84397  2.36861  2.94950  5.21146  3.96036     45 - -
          2.68618  4.42225  2.77519  2.73123  3.46354  2.40513  3.72494  3.29354  2.67741  2.69355  4.24690  2.90347  2.73739  3.18146  2.89801  2.37887  2.77519  2.98518  4.58477  3.61503
          0.02463  4.11182  4.83417  0.61958  0.77255  0.41406  1.08163
     42   3.74095  5.04351  4.72288  4.51623  0.57654  4.32124  4.08462  3.23747  4.41862  2.53172  3.92257  4.43328  4.78123  4.49248  4.45099  3.98339  4.04695  3.25179  4.25358  2.58650     46 - -
          2.68618  4.42225  2.77519  2.73123  3.46354  2.40513  3.72494  3.29354  2.67741  2.69355  4.24690  2.90347  2.73739  3.18146  2.89801  2.37887  2.77519  2.98518  4.58477  3.61503
          0.02204  4.22182  4.94416  0.61958  0.77255  0.48576  0.95510
     43   2.63073  4.70966  3.08238  2.55419  3.93632  3.46586  2.90752  3.34518  2.53229  2.44259  3.81941  2.55027  3.87366  2.89108  2.96520  2.33955  2.38652  3.04787  5.25040  3.94025     47 - -
          2.68618  4.42225  2.77519  2.73123  3.46354  2.40513  3.72494  3.29354  2.67741  2.69355  4.24690  2.90347  2.73739  3.18146  2.89801  2.37887  2.77519  2.98518  4.58477  3.61503
          0.02204  4.22182  4.94416  0.61958  0.77255  0.48576  0.95510
     44   3.33516  4.61853  5.09308  4.54702  3.34696  4.69194  5.09853  1.67187  4.42347  1.04296  3.12916  4.76142  4.89331  4.54669  4.53720  4.05806  3.56986  1.65703  5.41109  4.32017     48 - -
          2.68618  4.42225  2.77519  2.73123  3.46354  2.40513  3.72494  3.29354  2.67741  2.69355  4.24690  2.90347  2.73739  3.18146  2.89801  2.37887  2.77519  2.98518  4.58477  3.61503
          0.02204  4.22182  4.94416  0.61958  0.77255  0.48576  0.95510
     45   2.66141  4.88879  3.03237  2.52007  4.29491  3.42070  3.70480  3.72101  2.40634  3.28524  4.08831  2.46556  3.86592  2.84449  1.98879  2.27028  2.35180  3.34935  5.47628  4.14932     49 - -
          2.68618  4.42225  2.77519  2.73123  3.46354  2.40513  3.72494  3.29354  2.67741  2.69355  4.24690  2.90347  2.73739  3.18146  2.89801  2.37887  2.77519  2.98518  4.58477  3.61503
          0.02204  4.22182  4.94416  0.61958  0.77255  0.48576  0.95510
     46   1.85689  2.66832  3.77718  3.29370  3.91672  3.21261  4.18992  3.24888  3.23390  2.99428  3.86658  3.47455  2.61664  3.51851  3.53981  2.60394  1.73108  2.89425  5.33906  4.13283     50 - -
          2.68624  4.42231  2.77525  2.73099  3.46359  2.40518  3.72500  3.29360  2.67746  2.69360  4.24695  2.90352  2.73745  3.18106  2.89806  2.37892  2.77525  2.98524  4.58483  3.61437
          0.40590  2.15542  1.52433  0.91203  0.51368  0.48576  0.95510
     47   2.77227  4.90630  2.98754  2.57997  4.34551  3.40889  3.70883  3.75549  1.47553  3.31365  4.17355  3.04848  2.42595  2.86892  2.58198  2.80145  3.03500  3.40780  5.45889  4.19061     54 - -
          2.68618  4.42225  2.77519  2.73123  3.46354  2.40513  3.72494  3.29354  2.67741  2.69355  4.24690  2.90347  2.73739  3.18146  2.89801  2.37887  2.77519  2.98518  4.58477  3.61503
          0.02800  3.98528  4.70763  0.61958  0.77255  0.72696  0.66044
     48   1.67260  4.19503  3.32972  3.12717  4.34914  1.36221  4.25664  3.71278  3.25885  3.45195  4.30749  3.29964  3.70554  3.54064  3.56130  2.43566  2.75517  3.17922  5.68292  4.48204     55 - -
          2.68618  4.42225  2.77519  2.73123  3.46354  2.40513  3.72494  3.29354  2.67741  2.69355  4.24690  2.90347  2.73739  3.18146  2.89801  2.37887  2.77519  2.98518  4.58477  3.61503
          0.02800  3.98528  4.70763  0.61958  0.77255  0.72696  0.66044
     49   2.11764  4.99161  2.63161  1.89701  4.31152  3.33144  3.66175  3.73274  2.43938  3.30368  4.13048  2.85877  3.81893  2.27062  2.87720  2.69564  2.95991  3.37738  5.51080  4.14954     56 - -
          2.68618  4.42225  2.77519  2.73123  3.46354  2.40513  3.72494  3.29354  2.67741  2.69355  4.24690  2.90347  2.73739  3.18146  2.89801  2.37887  2.77519  2.98518  4.58477  3.61503
          0.02800  3.98528  4.70763  0.61958  0.77255  0.52474  0.89578
     50   2.20637  4.80059  2.96665  2.08709  4.06701  3.43087  3.67024  3.42664  2.12767  3.07280  3.90560  2.98520  3.84787  2.83006  2.87032  2.68365  2.88057  2.54802  5.33170  4.01017     57 - -
          2.68618  4.42225  2.77519  2.73123  3.46354  2.40513  3.72494  3.29354  2.67741  2.69355  4.24690  2.90347  2.73739  3.18146  2.89801  2.37887  2.77519  2.98518  4.58477  3.61503
          0.02463  4.11182  4.83417  0.61958  0.77255  0.41406  1.08163
     51   2.62800  3.10664  2.29517  2.47912  4.26941  2.19195  3.76358  3.70396  2.60012  3.29591  4.10357  2.34276  3.84704  2.91805  3.07267  2.66301  2.91550  3.32511  5.51658  4.16739     58 - -
          2.68618  4.42225  2.77519  2.73123  3.46354  2.40513  3.72494  3.29354  2.67741  2.69355  4.24690  2.90347  2.73739  3.18146  2.89801  2.37887  2.77519  2.98518  4.58477  3.61503
          0.02204  4.22182  4.94416  0.61958  0.77255  0.48576  0.95510
     52   1.84139  4.78877  2.38125  2.51352  4.27944  3.33204  3.78319  3.69855  2.61740  3.30175  4.10881  3.00790  2.70392  2.93822  3.08470  2.64561  2.35756  3.31060  5.52746  4.18529     59 - -
          2.68618  4.42225  2.77519  2.73123  3.46354  2.40513  3.72494  3.29354  2.67741  2.69355  4.24690  2.90347  2.73739  3.18146  2.89801  2.37887  2.77519  2.98518  4.58477  3.61503
          0.02204  4.22182  4.94416  0.61958  0.77255  0.48576  0.95510
     53   2.77601  4.20490  4.33048  3.74782  2.44456  3.92402  4.23867  1.99931  3.62067  1.79056  3.16023  3.93575  2.97158  3.81707  3.77565  3.22400  3.00879  1.86443  4.83687  3.65339     60 - -
          2.68618  4.42225  2.77519  2.73123  3.46354  2.40513  3.72494  3.29354  2.67741  2.69355  4.24690  2.90347  2.73739  3.18146  2.89801  2.37887  2.77519  2.98518  4.58477  3.61503
          0.02204  4.22182  4.94416  0.61958  0.77255  0.48576  0.95510
     54   1.65514  4.56467  3.30402  2.81185  3.78202  3.51493  3.86708  3.09350  2.70958  2.22402  3.71070  3.24675  3.96662  2.47795  3.06954  2.81411  2.93819  2.85720  5.19866  3.93035     61 - -
          2.68618  4.42225  2.77519  2.73123  3.46354  2.40513  3.72494  3.29354  2.67741  2.69355  4.24690  2.90347  2.73739  3.18146  2.89801  2.37887  2.77519  2.98518  4.58477  3.61503
          0.02204  4.22182  4.94416  0.61958  0.77255  0.48576  0.95510
     55   2.75451  4.85410  2.84411  1.99790  4.31392  3.38433  3.90624  3.62652  2.73553  3.32166  4.20253  3.07922  3.94283  3.09563  3.14467  2.81156  1.36128  3.29342  5.59878  4.27918     62 - -
          2.68618  4.42225  2.77519  2.73123  3.46354  2.40513  3.72494  3.29354  2.67741  2.69355  4.24690  2.90347  2.73739  3.18146  2.89801  2.37887  2.77519  2.98518  4.58477  3.61503
          0.02204  4.22182  4.94416  0.61958  0.77255  0.48576  0.95510
     56   3.25460  4.59609  4.88569  4.37545  3.38316  4.50739  4.97302  2.04163  4.21819  1.14167  3.20982  4.59004  4.79652  4.42650  4.36877  3.89072  3.51143  1.33686  5.38772  4.23125     63 - -
          2.68618  4.42225  2.77519  2.73123  3.46354  2.40513  3.72494  3.29354  2.67741  2.69355  4.24690  2.90347  2.73739  3.18146  2.89801  2.37887  2.77519  2.98518  4.58477  3.61503
          0.02204  4.22182  4.94416  0.61958  0.77255  0.48576  0.95510
     57   3.26777  4.54484  5.07265  4.53650  3.46901  4.65854  5.11372  1.60734  4.42293  1.35279  3.25895  4.73516  4.88840  4.58685  4.55524  4.02726  3.50943  1.28548  5.48262  4.35225     64 - -
          2.68618  4.42225  2.77519  2.73123  3.46354  2.40513  3.72494  3.29354  2.67741  2.69355  4.24690  2.90347  2.73739  3.18146  2.89801  2.37887  2.77519  2.98518  4.58477  3.61503
          0.02204  4.22182  4.94416  0.61958  0.77255  0.48576  0.95510
     58   2.29879  4.82995  2.53448  2.46559  4.09618  2.70194  3.67209  2.81902  2.47006  3.11380  3.92773  2.98310  3.84527  2.82290  2.43640  2.66224  2.86783  3.17831  5.35575  4.01981     65 - -
          2.68618  4.42225  2.77519  2.73123  3.46354  2.40513  3.72494  3.29354  2.67741  2.69355  4.24690  2.90347  2.73739  3.18146  2.89801  2.37887  2.77519  2.98518  4.58477  3.61503
          0.02204  4.22182  4.94416  0.61958  0.77255  0.48576  0.95510
     59   2.66925  4.71908  3.02854  2.22093  2.33290  3.48163  3.72797  3.32259  2.58011  2.96279  3.81640  3.05960  3.89804  2.45830  3.00988  2.33100  2.90688  3.03860  5.22038  3.89507     66 - -
          2.68618  4.42225  2.77519  2.73123  3.46354  2.40513  3.72494  3.29354  2.67741  2.69355  4.24690  2.90347  2.73739  3.18146  2.89801  2.37887  2.77519  2.98518  4.58477  3.61503
          0.02204  4.22182  4.94416  0.61958  0.77255  0.48576  0.95510
     60   3.48817  4.78057  5.11230  4.58331  3.21066  4.77442  5.10947  1.77809  4.40367  0.78210  3.00890  4.82961  4.94295  4.52391  4.50406  4.16335  3.71827  2.24304  5.34444  4.25161     67 - -
          2.68618  4.42225  2.77519  2.73123  3.46354  2.40513  3.72494  3.29354  2.67741  2.69355  4.24690  2.90347  2.73739  3.18146  2.89801  2.37887  2.77519  2.98518  4.58477  3.61503
          0.02204  4.22182  4.94416  0.61958  0.77255  0.48576  0.95510
     61   2.58549  4.51390  3.26893  2.74404  3.79669  3.44584  2.85481  3.17668  2.70497  2.86103  3.72539  3.18388  3.89957  3.05146  3.10155  2.22883  2.02579  2.40709  5.17206  3.89761     68 - -
          2.68618  4.42225  2.77519  2.73123  3.46354  2.40513  3.72494  3.29354  2.67741  2.69355  4.24690  2.90347  2.73739  3.18146  2.89801  2.37887  2.77519  2.98518  4.58477  3.61503
          0.02204  4.22182  4.94416  0.61958  0.77255  0.48576  0.95510
     62   2.71831  3.23503  3.07475  2.17145  4.24552  3.49907  3.65700  3.65815  2.31005  3.22036  4.03201  3.01967  3.89031  2.31247  1.97996  2.73330  2.94138  3.32004  5.41372  4.09776     69 - -
          2.68618  4.42225  2.77519  2.73123  3.46354  2.40513  3.72494  3.29354  2.67741  2.69355  4.24690  2.90347  2.73739  3.18146  2.89801  2.37887  2.77519  2.98518  4.58477  3.61503
          0.02204  4.22182  4.94416  0.61958  0.77255  0.48576  0.95510
     63   1.42271  2.78886  4.04047  3.53204  3.58581  3.49057  4.25766  2.63630  3.41836  2.06979  3.55163  3.69721  4.05386  3.69364  3.65727  2.86465  2.91090  2.41862  5.12866  3.92472     70 - -
          2.68618  4.42225  2.77519  2.73123  3.46354  2.40513  3.72494  3.29354  2.67741  2.69355  4.24690  2.90347  2.73739  3.18146  2.89801  2.37887  2.77519  2.98518  4.58477  3.61503
          0.02204  4.22182  4.94416  0.61958  0.77255  0.48576  0.95510
     64   2.89797  5.25038  3.13742  2.09682  4.65593  3.58405  3.64666  4.06378  1.82529  3.50698  4.30679  3.06150  3.96736  2.20097  1.78994  2.86402  3.09655  3.68044  5.58272  4.29843     71 - -
          2.68618  4.42225  2.77519  2.73123  3.46354  2.40513  3.72494  3.29354  2.67741  2.69355  4.24690  2.90347  2.73739  3.18146  2.89801  2.37887  2.77519  2.98518  4.58477  3.61503
          0.02204  4.22182  4.94416  0.61958  0.77255  0.48576  0.95510
     65   2.22846  4.28018  4.37313  3.80237  2.51935  3.99430  4.33260  2.28497  3.68316  1.53828  3.18329  4.00620  4.33964  3.88470  3.85264  3.30332  3.08691  1.82113  4.92721  3.73646     72 - -
          2.68618  4.42225  2.77519  2.73123  3.46354  2.40513  3.72494  3.29354  2.67741  2.69355  4.24690  2.90347  2.73739  3.18146  2.89801  2.37887  2.77519  2.98518  4.58477  3.61503
          0.02204  4.22182  4.94416  0.61958  0.77255  0.48576  0.95510
     66   2.64450  4.37501  3.54325  3.03387  3.55415  3.56736  2.72862  2.81348  2.92640  2.62519  3.55813  3.40391  4.01449  3.28444  3.24556  2.87336  2.39276  1.62328  5.02192  3.76181     73 - -
          2.68618  4.42225  2.77519  2.73123  3.46354  2.40513  3.72494  3.29354  2.67741  2.69355  4.24690  2.90347  2.73739  3.18146  2.89801  2.37887  2.77519  2.98518  4.58477  3.61503
          0.02204  4.22182  4.94416  0.61958  0.77255  0.48576  0.95510
     67   1.53033  4.48979  3.19601  2.85986  4.38008  3.17351  4.06697  3.80973  2.96293  3.44997  4.26482  2.36798  3.83159  3.27178  3.36449  1.67676  2.87465  3.32683  5.67432  4.39333     74 - -
          2.68618  4.42225  2.77519  2.73123  3.46354  2.40513  3.72494  3.29354  2.67741  2.69355  4.24690  2.90347  2.73739  3.18146  2.89801  2.37887  2.77519  2.98518  4.58477  3.61503
          0.02204  4.22182  4.94416  0.61958  0.77255  0.48576  0.95510
     68   2.57294  4.33170  3.61885  3.12728  3.64708  3.46097  4.03963  2.89428  3.04250  1.75603  3.61341  3.44493  3.98167  3.37536  3.35583  2.26362  1.95329  2.65581  5.12240  3.88981     75 - -
          2.68618  4.42225  2.77519  2.73123  3.46354  2.40513  3.72494  3.29354  2.67741  2.69355  4.24690  2.90347  2.73739  3.18146  2.89801  2.37887  2.77519  2.98518  4.58477  3.61503
          0.02204  4.22182  4.94416  0.61958  0.77255  0.48576  0.95510
     69   1.83016  4.37151  4.05463  3.50519  3.35554  3.85959  4.25113  2.44949  3.38777  1.79068  2.09783  3.80168  4.25181  3.66777  3.64125  3.17019  3.07433  2.34924  5.03642  3.85319     76 - -
          2.68618  4.42225  2.77519  2.73123  3.46354  2.40513  3.72494  3.29354  2.67741  2.69355  4.24690  2.90347  2.73739  3.18146  2.89801  2.37887  2.77519  2.98518  4.58477  3.61503
          0.02204  4.22182  4.94416  0.61958  0.77255  0.48576  0.95510
     70   2.40589  4.41540  3.35187  2.95644  4.35670  2.31663  4.10144  3.78613  3.00337  3.42523  4.23449  3.26745  1.86981  3.31219  3.39364  2.02178  2.15705  3.29032  5.65807  4.39820     77 - -
          2.68620  4.42227  2.77522  2.73125  3.46356  2.40515  3.72497  3.29356  2.67743  2.69357  4.24692  2.90349  2.73742  3.18148  2.89803  2.37889  2.77522  2.98520  4.58479  3.61419
          0.31359  1.98930  2.02201  0.29594  1.36193  0.48576  0.95510
     71   2.21262  5.09452  1.80274  2.28884  4.37880  3.32526  2.57627  3.87457  2.56673  3.42801  4.24186  2.83985  3.83607  2.85554  3.06799  2.71191  3.00409  3.49399  5.60051  4.18902     79 - -
          2.68618  4.42225  2.77519  2.73123  3.46354  2.40513  3.72494  3.29354  2.67741  2.69355  4.24690  2.90347  2.73739  3.18146  2.89801  2.37887  2.77519  2.98518  4.58477  3.61503
          0.02523  4.08798  4.81033  0.61958  0.77255  0.40208  1.10543
     72   2.78478  5.25081  2.14601  1.90200  4.58219  3.36471  3.72075  4.06326  2.56795  3.57244  4.35737  2.84745  2.79070  2.85123  3.08961  1.89863  3.04120  3.64668  5.73576  4.30734     80 - -
          2.68618  4.42225  2.77519  2.73123  3.46354  2.40513  3.72494  3.29354  2.67741  2.69355  4.24690  2.90347  2.73739  3.18146  2.89801  2.37887  2.77519  2.98518  4.58477  3.61503
          0.02204  4.22182  4.94416  0.61958  0.77255  0.48576  0.95510
     73   2.87201  5.23542  2.55791  1.96221  4.58967  1.65394  3.79130  4.05258  2.60999  3.58511  4.40874  2.90206  3.92309  2.29874  3.07072  2.83112  3.14013  3.66327  5.75655  4.36258     81 - -
          2.68618  4.42225  2.77519  2.73123  3.46354  2.40513  3.72494  3.29354  2.67741  2.69355  4.24690  2.90347  2.73739  3.18146  2.89801  2.37887  2.77519  2.98518  4.58477  3.61503
          0.02204  4.22182  4.94416  0.61958  0.77255  0.48576  0.95510
     74   2.65635  4.34163  3.60201  3.03044  3.46536  3.63639  3.89936  2.28134  2.88363  1.90748  3.43114  3.40988  4.02152  3.24451  2.59079  2.35495  2.89227  2.55770  4.93539  3.70773     82 - -
          2.68618  4.42225  2.77519  2.73123  3.46354  2.40513  3.72494  3.29354  2.67741  2.69355  4.24690  2.90347  2.73739  3.18146  2.89801  2.37887  2.77519  2.98518  4.58477  3.61503
          0.02204  4.22182  4.94416  0.61958  0.77255  0.48576  0.95510
     75   3.27005  5.35768  3.75991  3.00218  4.87956  3.84799  3.71257  4.19397  1.36851  3.58535  4.46503  3.37008  4.19455  2.84254  1.18175  3.25452  3.40935  3.87871  5.58039  4.45807     83 - -
          2.68618  4.42225  2.77519  2.73123  3.46354  2.40513  3.72494  3.29354  2.67741  2.69355  4.24690  2.90347  2.73739  3.18146  2.89801  2.37887  2.77519  2.98518  4.58477  3.61503
          0.02204  4.22182  4.94416  0.61958  0.77255  0.48576  0.95510
     76   2.79845  5.22378  2.17443  2.35520  4.55818  3.41443  3.70082  4.03284  2.44038  3.53316  4.32292  2.28280  3.88586  2.82846  1.75470  2.75547  3.04236  3.62813  5.67107  4.27914     84 - -
          2.68618  4.42225  2.77519  2.73123  3.46354  2.40513  3.72494  3.29354  2.67741  2.69355  4.24690  2.90347  2.73739  3.18146  2.89801  2.37887  2.77519  2.98518  4.58477  3.61503
          0.02204  4.22182  4.94416  0.61958  0.77255  0.48576  0.95510
     77   2.67434  4.57540  3.35705  2.81565  3.80079  3.52297  3.82107  3.18088  2.59540  2.00552  3.74392  3.24178  3.95956  3.05777  2.40592  1.89944  2.93361  2.92288  5.17099  3.90207     85 - -
          2.68618  4.42225  2.77519  2.73123  3.46354  2.40513  3.72494  3.29354  2.67741  2.69355  4.24690  2.90347  2.73739  3.18146  2.89801  2.37887  2.77519  2.98518  4.58477  3.61503
          0.02204  4.22182  4.94416  0.61958  0.77255  0.48576  0.95510
     78   2.71851  5.16486  2.29457  2.01231  4.47270  2.69601  2.73222  3.94344  2.46706  3.45823  4.23287  2.86488  3.84001  2.78748  2.96995  2.68012  2.38265  3.53913  5.62337  4.21477     86 - -
          2.68618  4.42225  2.77519  2.73123  3.46354  2.40513  3.72494  3.29354  2.67741  2.69355  4.24690  2.90347  2.73739  3.18146  2.89801  2.37887  2.77519  2.98518  4.58477  3.61503
          0.02204  4.22182  4.94416  0.61958  0.77255  0.48576  0.95510
     79   2.76675  5.20471  2.76528  1.75271  4.53851  3.43036  3.66317  3.99851  2.00114  3.49093  4.26999  2.90533  3.87112  2.33871  2.80588  2.29223  2.99987  3.59403  5.62927  4.24718     87 - -
          2.68618  4.42225  2.77519  2.73123  3.46354  2.40513  3.72494  3.29354  2.67741  2.69355  4.24690  2.90347  2.73739  3.18146  2.89801  2.37887  2.77519  2.98518  4.58477  3.61503
          0.02204  4.22182  4.94416  0.61958  0.77255  0.48576  0.95510
     80   2.86423  4.44160  3.93394  3.35957  3.41377  3.89794  4.14396  2.03387  2.36322  1.44420  3.32416  3.70690  4.24843  3.50711  3.35405  3.18982  3.09383  2.37568  5.04854  3.84937     88 - -
          2.68618  4.42225  2.77519  2.73123  3.46354  2.40513  3.72494  3.29354  2.67741  2.69355  4.24690  2.90347  2.73739  3.18146  2.89801  2.37887  2.77519  2.98518  4.58477  3.61503
          0.02204  4.22182  4.94416  0.61958  0.77255  0.48576  0.95510
     81   2.62727  4.28043  3.62594  3.04904  3.38186  3.62938  3.87853  2.75766  2.93259  2.15255  2.74104  3.41526  4.00568  3.25904  2.57777  2.43360  2.85820  2.54659  3.08968  3.61688     89 - -
          2.68618  4.42225  2.77519  2.73123  3.46354  2.40513  3.72494  3.29354  2.67741  2.69355  4.24690  2.90347  2.73739  3.18146  2.89801  2.37887  2.77519  2.98518  4.58477  3.61503
          0.02204  4.22182  4.94416  0.61958  0.77255  0.48576  0.95510
     82   2.16527  4.78282  2.27010  2.52231  4.33827  3.30685  3.80607  3.76807  2.64480  3.36180  4.16265  3.01107  3.83646  2.95974  3.11432  1.86963  2.27639  3.35705  5.57629  4.23065     90 - -
          2.68618  4.42225  2.77519  2.73123  3.46354  2.40513  3.72494  3.29354  2.67741  2.69355  4.24690  2.90347  2.73739  3.18146  2.89801  2.37887  2.77519  2.98518  4.58477  3.61503
          0.02204  4.22182  4.94416  0.61958  0.77255  0.48576  0.95510
     83   2.29078  4.37533  4.43397  3.91856  3.58558  4.06799  4.62736  2.04173  3.80495  1.89433  3.45967  4.14074  4.48105  4.07944  4.02706  3.42412  3.20421  1.17163  5.33035  4.12849     91 - -
          2.68618  4.42225  2.77519  2.73123  3.46354  2.40513  3.72494  3.29354  2.67741  2.69355  4.24690  2.90347  2.73739  3.18146  2.89801  2.37887  2.77519  2.98518  4.58477  3.61503
          0.02204  4.22182  4.94416  0.61958  0.77255  0.48576  0.95510
     84   2.79678  5.31458  2.15202  1.63445  4.63218  3.37452  3.70111  4.12156  2.12225  3.60765  4.38328  2.83700  2.83736  2.82447  3.03684  2.73317  3.04462  3.69419  5.75240  4.31676     92 - -
          2.68618  4.42225  2.77519  2.73123  3.46354  2.40513  3.72494  3.29354  2.67741  2.69355  4.24690  2.90347  2.73739  3.18146  2.89801  2.37887  2.77519  2.98518  4.58477  3.61503
          0.02204  4.22182  4.94416  0.61958  0.77255  0.48576  0.95510
     85   2.18398  4.73457  3.14926  2.66174  4.20311  3.40635  3.80012  3.55280  1.82764  3.20124  4.04000  3.11825  3.89560  2.96898  2.88561  2.71700  1.90065  3.20823  5.44705  4.15648     93 - -
          2.68625  4.42232  2.77526  2.73130  3.46361  2.40520  3.72501  3.29361  2.67748  2.69292  4.24697  2.90354  2.73747  3.18153  2.89765  2.37894  2.77526  2.98525  4.58484  3.61510
          0.31359  1.96657  2.04606  0.93559  0.49816  0.48576  0.95510
     86   2.85895  5.07310  3.20794  2.62480  4.48287  3.55451  3.63600  3.87197  1.54250  3.36539  4.19317  3.08754  3.94977  2.76726  1.90762  2.28447  3.06708  3.52215  5.47251  4.22072     97 - -
          2.68618  4.42225  2.77519  2.73123  3.46354  2.40513  3.72494  3.29354  2.67741  2.69355  4.24690  2.90347  2.73739  3.18146  2.89801  2.37887  2.77519  2.98518  4.58477  3.61503
          0.02514  4.09157  4.81392  0.61958  0.77255  0.40382  1.10191
     87   2.68324  4.92720  3.04647  2.16939  4.20166  3.48050  3.64799  2.87963  2.03102  3.18776  3.99563  2.99657  3.86868  2.78538  2.30297  2.69959  2.46913  3.27673  5.39453  4.06756     98 - -
          2.68618  4.42225  2.77519  2.73123  3.46354  2.40513  3.72494  3.29354  2.67741  2.69355  4.24690  2.90347  2.73739  3.18146  2.89801  2.37887  2.77519  2.98518  4.58477  3.61503
          0.02204  4.22182  4.94416  0.61958  0.77255  0.48576  0.95510
     88   2.63279  4.38405  3.44883  2.92107  3.54286  2.68295  3.87842  2.39899  2.86835  1.94950  3.51118  2.58860  3.98317  3.19431  3.22038  2.84455  2.88044  2.61897  4.99422  3.74683     99 - -
          2.68618  4.42225  2.77519  2.73123  3.46354  2.40513  3.72494  3.29354  2.67741  2.69355  4.24690  2.90347  2.73739  3.18146  2.89801  2.37887  2.77519  2.98518  4.58477  3.61503
          0.02204  4.22182  4.94416  0.61958  0.77255  0.48576  0.95510
     89   2.76162  5.13042  2.97854  1.83428  4.47508  3.48825  3.63994  3.90834  1.96875  3.40704  4.19360  2.97489  3.88878  2.75708  2.19354  2.73885  2.46900  3.52456  5.54159  4.20322    100 - -
          2.68618  4.42225  2.77519  2.73123  3.46354  2.40513  3.72494  3.29354  2.67741  2.69355  4.24690  2.90347  2.73739  3.18146  2.89801  2.37887  2.77519  2.98518  4.58477  3.61503
          0.02204  4.22182  4.94416  0.61958  0.77255  0.48576  0.95510
     90   2.12892  4.97480  2.70838  1.47777  4.45298  3.33832  3.80628  3.88147  2.65172  3.46574  4.27960  2.95212  3.87654  2.96056  3.12665  2.22405  3.01306  3.48190  5.67017  4.29765    101 - -
          2.68618  4.42225  2.77519  2.73123  3.46354  2.40513  3.72494  3.29354  2.67741  2.69355  4.24690  2.90347  2.73739  3.18146  2.89801  2.37887  2.77519  2.98518  4.58477  3.61503
          0.02204  4.22182  4.94416  0.61958  0.77255  0.48576  0.95510
     91   2.68045  4.58411  2.63708  2.71530  2.24514  3.55832  3.77125  3.09125  2.71655  2.31938  3.64452  3.18315  3.95432  2.51328  3.12454  2.80857  2.91429  2.85852  5.00630  3.65386    102 - -
          2.68618  4.42225  2.77519  2.73123  3.46354  2.40513  3.72494  3.29354  2.67741  2.69355  4.24690  2.90347  2.73739  3.18146  2.89801  2.37887  2.77519  2.98518  4.58477  3.61503
          0.02204  4.22182  4.94416  0.61958  0.77255  0.48576  0.95510
     92   2.94825  5.13180  1.95425  2.53207  4.67418  3.37426  4.05016  4.18995  3.03406  3.77359  4.65005  3.06186  1.13016  3.25036  3.53128  2.95043  3.29324  3.77380  5.87955  4.53915    103 - -
          2.68618  4.42225  2.77519  2.73123  3.46354  2.40513  3.72494  3.29354  2.67741  2.69355  4.24690  2.90347  2.73739  3.18146  2.89801  2.37887  2.77519  2.98518  4.58477  3.61503
          0.02204  4.22182  4.94416  0.61958  0.77255  0.48576  0.95510
     93   2.59612  2.95439  3.51831  2.96295  2.65538  3.54659  3.87404  2.87169  2.42214  2.59025  3.48622  3.34663  3.96481  3.21080  3.23207  2.07146  2.85062  2.63815  4.94419  3.69744    104 - -
          2.68618  4.42225  2.77519  2.73123  3.46354  2.40513  3.72494  3.29354  2.67741  2.69355  4.24690  2.90347  2.73739  3.18146  2.89801  2.37887  2.77519  2.98518  4.58477  3.61503
          0.02204  4.22182  4.94416  0.61958  0.77255  0.48576  0.95510
     94   2.63955  4.64354  3.14695  2.63588  3.87922  3.47602  3.75651  3.27173  2.58652  2.12297  3.78138  3.11213  2.83247  2.46823  2.99121  2.25929  2.88913  2.99018  5.22099  3.93075    105 - -
          2.68618  4.42225  2.77519  2.73123  3.46354  2.40513  3.72494  3.29354  2.67741  2.69355  4.24690  2.90347  2.73739  3.18146  2.89801  2.37887  2.77519  2.98518  4.58477  3.61503
          0.02204  4.22182  4.94416  0.61958  0.77255  0.48576  0.95510
     95   2.82873  5.24721  1.76957  1.69738  4.51134  3.38457  3.74738  3.95564  2.61364  2.54326  4.33075  2.86270  3.89221  2.89075  3.12996  2.78054  3.08214  3.58216  5.71162  4.29123    106 - -
          2.68618  4.42225  2.77519  2.73123  3.46354  2.40513  3.72494  3.29354  2.67741  2.69355  4.24690  2.90347  2.73739  3.18146  2.89801  2.37887  2.77519  2.98518  4.58477  3.61503
          0.02204  4.22182  4.94416  0.61958  0.77255  0.48576  0.95510
     96   2.26445  4.94235  2.89021  2.46101  4.33506  3.39984  3.71748  3.76743  2.11064  3.33151  4.13418  2.42695  2.22889  2.85843  2.90326  2.69535  2.94473  3.39101  5.52637  4.17905    107 - -
          2.68618  4.42225  2.77519  2.73123  3.46354  2.40513  3.72494  3.29354  2.67741  2.69355  4.24690  2.90347  2.73739  3.18146  2.89801  2.37887  2.77519  2.98518  4.58477  3.61503
          0.02204  4.22182  4.94416  0.61958  0.77255  0.48576  0.95510
     97   2.19452  5.21155  2.54708  1.46824  4.58051  3.36255  3.77680  4.03835  2.63211  3.58077  4.39098  2.21242  3.89505  2.92278  3.13093  2.78206  3.09419  3.63669  5.75927  4.34659    108 - -
          2.68618  4.42225  2.77519  2.73123  3.46354  2.40513  3.72494  3.29354  2.67741  2.69355  4.24690  2.90347  2.73739  3.18146  2.89801  2.37887  2.77519  2.98518  4.58477  3.61503
          0.02204  4.22182  4.94416  0.61958  0.77255  0.48576  0.95510
     98   2.78012  5.15832  2.98616  2.07128  4.51588  3.49688  3.64056  3.95039  1.73467  3.43610  4.22165  2.98108  3.89755  2.75603  2.21900  2.24782  2.99857  3.56138  5.55819  4.22357    109 - -
          2.68618  4.42225  2.77519  2.73123  3.46354  2.40513  3.72494  3.29354  2.67741  2.69355  4.24690  2.90347  2.73739  3.18146  2.89801  2.37887  2.77519  2.98518  4.58477  3.61503
          0.13463  4.22182  2.19564  0.61958  0.77255  0.48576  0.95510
     99   2.66197  4.83035  3.02301  2.54344  4.24905  3.40028  3.70586  3.64329  1.74929  3.23285  4.05867  3.02624  2.65802  2.85779  2.74999  2.70188  2.28929  3.28966  5.43918  4.13403    110 - -
          2.68618  4.42225  2.77519  2.73123  3.46354  2.40513  3.72494  3.29354  2.67741  2.69355  4.24690  2.90347  2.73739  3.18146  2.89801  2.37887  2.77519  2.98518  4.58477  3.61503
          0.02463  4.11182  4.83417  0.61958  0.77255  0.61230  0.78112
    100   1.75775  4.55093  3.12987  2.21168  3.89838  3.41355  3.85054  3.05238  2.72730  2.89109  3.79588  3.15274  3.90129  3.07030  3.13120  2.73347  2.89202  2.28397  5.28500  4.00335    111 - -
          2.68618  4.42225  2.77519  2.73123  3.46354  2.40513  3.72494  3.29354  2.67741  2.69355  4.24690  2.90347  2.73739  3.18146  2.89801  2.37887  2.77519  2.98518  4.58477  3.61503
          0.02463  4.11182  4.83417  0.61958  0.77255  0.41406  1.08163
    101   2.93025  4.50392  4.16788  3.70809  3.42371  3.90010  4.46228  2.45710  3.52497  1.05223  3.32516  3.96319  4.36180  3.86158  3.74682  3.28742  2.27704  2.39517  5.21338  4.01784    112 - -
          2.68618  4.42225  2.77519  2.73123  3.46354  2.40513  3.72494  3.29354  2.67741  2.69355  4.24690  2.90347  2.73739  3.18146  2.89801  2.37887  2.77519  2.98518  4.58477  3.61503
          0.02204  4.22182  4.94416  0.61958  0.77255  0.48576  0.95510
    102   2.65625  5.02886  2.46892  2.09552  4.32176  3.41776  3.63100  3.77070  2.39108  2.64277  4.08914  2.90858  2.89011  2.75190  2.45647  2.64277  2.88933  3.39179  5.49254  4.11574    113 - -
          2.68618  4.42225  2.77519  2.73123  3.46354  2.40513  3.72494  3.29354  2.67741  2.69355  4.24690  2.90347  2.73739  3.18146  2.89801  2.37887  2.77519  2.98518  4.58477  3.61503
          0.02204  4.22182  4.94416  0.61958  0.77255  0.48576  0.95510
    103   2.72825  4.77810  3.20022  2.65833  4.03324  3.53557  3.74456  2.56122  1.63376  3.01538  3.89238  3.13320  2.77312  2.92228  2.78359  2.80227  2.96389  3.06950  5.31343  4.03021    114 - -
          2.68618  4.42225  2.77519  2.73123  3.46354  2.40513  3.72494  3.29354  2.67741  2.69355  4.24690  2.90347  2.73739  3.18146  2.89801  2.37887  2.77519  2.98518  4.58477  3.61503
          0.02204  4.22182  4.94416  0.61958  0.77255  0.48576  0.95510
    104   1.87466  4.34791  4.18498  3.63965  2.38604  3.91052  4.23640  2.45627  3.53430  1.53081  3.22056  3.88512  4.28852  3.76446  3.74890  3.22462  3.09626  2.36723  4.87427  3.60820    115 - -
          2.68618  4.42225  2.77519  2.73123  3.46354  2.40513  3.72494  3.29354  2.67741  2.69355  4.24690  2.90347  2.73739  3.18146  2.89801  2.37887  2.77519  2.98518  4.58477  3.61503
          0.02204  4.22182  4.94416  0.61958  0.77255  0.48576  0.95510
    105   2.82362  4.41255  3.90977  3.31170  3.14533  3.80505  3.91759  2.80417  2.94266  1.65353  3.41503  3.61194  4.16747  3.40147  2.47466  3.10035  3.04860  2.65246  2.40206  3.33030    116 - -
          2.68618  4.42225  2.77519  2.73123  3.46354  2.40513  3.72494  3.29354  2.67741  2.69355  4.24690  2.90347  2.73739  3.18146  2.89801  2.37887  2.77519  2.98518  4.58477  3.61503
          0.02204  4.22182  4.94416  0.61958  0.77255  0.48576  0.95510
    106   2.88904  4.99780  3.33724  2.72353  4.24535  3.63844  3.70130  3.64820  2.18676  2.40313  4.05821  3.17915  4.01315  1.92915  1.79839  2.92257  3.09104  3.36248  5.38841  4.12952    117 - -
          2.68618  4.42225  2.77519  2.73123  3.46354  2.40513  3.72494  3.29354  2.67741  2.69355  4.24690  2.90347  2.73739  3.18146  2.89801  2.37887  2.77519  2.98518  4.58477  3.61503
          0.02204  4.22182  4.94416  0.61958  0.77255  0.48576  0.95510
    107   2.16958  4.75058  2.97975  1.89588  4.10953  2.57093  3.76488  3.47634  2.60196  3.13346  3.96645  3.03495  3.86657  2.93627  3.05221  2.68686  2.90056  2.54218  5.40151  4.07962    118 - -
          2.68618  4.42225  2.77519  2.73123  3.46354  2.40513  3.72494  3.29354  2.67741  2.69355  4.24690  2.90347  2.73739  3.18146  2.89801  2.37887  2.77519  2.98518  4.58477  3.61503
          0.02204  4.22182  4.94416  0.61958  0.77255  0.48576  0.95510
    108   2.29483  5.29788  1.69008  1.92496  4.63409  3.35422  3.75429  4.11606  2.63489  3.62924  4.42452  2.83867  3.88110  2.89209  3.16974  2.23903  3.09154  3.69819  5.79714  4.35770    119 - -
          2.68618  4.42225  2.77519  2.73123  3.46354  2.40513  3.72494  3.29354  2.67741  2.69355  4.24690  2.90347  2.73739  3.18146  2.89801  2.37887  2.77519  2.98518  4.58477  3.61503
          0.02204  4.22182  4.94416  0.61958  0.77255  0.48576  0.95510
    109   2.63943  4.74413  3.11583  2.69088  4.34478  1.90319  3.86608  3.77738  2.59386  3.36583  4.18828  3.13537  2.15286  3.03537  2.30703  2.71155  2.96405  3.37541  5.55520  4.26568    120 - -
          2.68618  4.42225  2.77519  2.73123  3.46354  2.40513  3.72494  3.29354  2.67741  2.69355  4.24690  2.90347  2.73739  3.18146  2.89801  2.37887  2.77519  2.98518  4.58477  3.61503
          0.02204  4.22182  4.94416  0.61958  0.77255  0.48576  0.95510
    110   2.80118  4.43400  3.70109  2.43004  3.52570  3.80727  4.11106  2.45368  3.11484  1.75821  3.44224  3.58342  4.18893  3.44811  3.43467  3.09843  3.04234  1.68453  5.11197  3.88524    121 - -
          2.68618  4.42225  2.77519  2.73123  3.46354  2.40513  3.72494  3.29354  2.67741  2.69355  4.24690  2.90347  2.73739  3.18146  2.89801  2.37887  2.77519  2.98518  4.58477  3.61503
          0.02204  4.22182  4.94416  0.61958  0.77255  0.48576  0.95510
    111   2.80276  4.81502  3.33336  2.74532  4.06322  3.60014  3.73970  3.40731  2.31982  3.03290  3.91752  3.19528  3.99164  2.38140  1.80511  2.88015  3.02361  2.11951  5.30324  4.04732    122 - -
          2.68618  4.42225  2.77519  2.73123  3.46354  2.40513  3.72494  3.29354  2.67741  2.69355  4.24690  2.90347  2.73739  3.18146  2.89801  2.37887  2.77519  2.98518  4.58477  3.61503
          0.31359  4.22182  1.36842  0.61958  0.77255  0.48576  0.95510
    112   3.19920  4.55237  4.67131  4.14841  3.15198  4.42692  4.77229  1.62535  3.97130  1.11069  2.99029  4.42052  4.67304  4.19483  4.14095  3.79625  3.43998  2.00506  5.18579  4.02191    123 - -
          2.68618  4.42225  2.77519  2.73123  3.46354  2.40513  3.72494  3.29354  2.67741  2.69355  4.24690  2.90347  2.73739  3.18146  2.89801  2.37887  2.77519  2.98518  4.58477  3.61503
          0.02939  3.93762  4.65996  0.61958  0.77255  0.52965  0.88871
    113   2.60405  4.62049  3.08063  2.58434  3.83409  2.59536  2.83953  3.26777  2.55212  2.40665  3.76920  3.06301  2.87946  2.92080  2.96155  2.69535  2.85595  2.97914  5.17822  3.86895    124 - -
          2.68618  4.42225  2.77519  2.73123  3.46354  2.40513  3.72494  3.29354  2.67741  2.69355  4.24690  2.90347  2.73739  3.18146  2.89801  2.37887  2.77519  2.98518  4.58477  3.61503
          0.02514  4.09157  4.81392  0.61958  0.77255  0.40382  1.10191
    114   1.87099  4.24953  3.87184  3.33370  3.52241  3.61489  4.13046  2.04507  3.25964  2.51610  3.47864  3.61467  4.08321  3.53922  3.54326  2.38425  2.91377  1.91728  5.04166  3.82930    125 - -
          2.68618  4.42225  2.77519  2.73123  3.46354  2.40513  3.72494  3.29354  2.67741  2.69355  4.24690  2.90347  2.73739  3.18146  2.89801  2.37887  2.77519  2.98518  4.58477  3.61503
          0.02204  4.22182  4.94416  0.61958  0.77255  0.48576  0.95510
    115   2.75689  4.49418  3.72320  3.31911  3.72810  3.59087  4.25844  2.02953  3.22363  2.59671  3.71707  3.62965  1.37476  3.59306  3.51559  3.00315  3.09954  2.58456  5.30675  4.04837    126 - -
          2.68618  4.42225  2.77519  2.73123  3.46354  2.40513  3.72494  3.29354  2.67741  2.69355  4.24690  2.90347  2.73739  3.18146  2.89801  2.37887  2.77519  2.98518  4.58477  3.61503
          0.02204  4.22182  4.94416  0.61958  0.77255  0.48576  0.95510
    116   3.28453  4.60704  4.89303  4.39084  1.53628  4.47061  4.52969  1.45279  4.24908  1.83121  3.19234  4.49401  4.74185  4.35263  4.33863  3.83417  3.52313  2.24403  4.80209  3.36432    127 - -
          2.68618  4.42225  2.77519  2.73123  3.46354  2.40513  3.72494  3.29354  2.67741  2.69355  4.24690  2.90347  2.73739  3.18146  2.89801  2.37887  2.77519  2.98518  4.58477  3.61503
          0.02204  4.22182  4.94416  0.61958  0.77255  0.48576  0.95510
    117   2.86576  5.30831  1.63236  2.28024  4.71750  3.32543  3.82212  4.22259  2.75240  3.73641  4.54683  2.24909  3.90200  2.97347  3.30023  1.78806  3.15793  3.78399  5.89730  4.44329    128 - -
          2.68618  4.42225  2.77519  2.73123  3.46354  2.40513  3.72494  3.29354  2.67741  2.69355  4.24690  2.90347  2.73739  3.18146  2.89801  2.37887  2.77519  2.98518  4.58477  3.61503
          0.02204  4.22182  4.94416  0.61958  0.77255  0.48576  0.95510
    118   2.91448  4.37142  4.19999  3.66650  2.11643  3.93853  2.56937  1.88076  3.54506  2.46295  3.46747  3.80911  4.29226  3.73174  3.72414  3.23316  3.14327  2.64375  4.21965  2.07123    129 - -
          2.68618  4.42225  2.77519  2.73123  3.46354  2.40513  3.72494  3.29354  2.67741  2.69355  4.24690  2.90347  2.73739  3.18146  2.89801  2.37887  2.77519  2.98518  4.58477  3.61503
          0.02204  4.22182  4.94416  0.61958  0.77255  0.48576  0.95510
    119   3.11747  4.86124  3.86535  3.25356  3.37107  3.83912  3.85839  3.48844  2.54340  3.02493  4.01957  3.58063  4.24258  3.25645  1.66769  3.24896  3.33766  3.27406  1.51704  3.35876    130 - -
          2.68618  4.42225  2.77519  2.73123  3.46354  2.40513  3.72494  3.29354  2.67741  2.69355  4.24690  2.90347  2.73739  3.18146  2.89801  2.37887  2.77519  2.98518  4.58477  3.61503
          0.02204  4.22182  4.94416  0.61958  0.77255  0.48576  0.95510
    120   2.71865  4.29100  3.99629  3.47951  3.45690  2.58704  4.22347  2.42212  3.37462  1.70685  3.41333  3.74353  4.18382  3.66290  3.62544  3.06971  3.00081  1.62484  5.04754  3.83347    131 - -
          2.68618  4.42225  2.77519  2.73123  3.46354  2.40513  3.72494  3.29354  2.67741  2.69355  4.24690  2.90347  2.73739  3.18146  2.89801  2.37887  2.77519  2.98518  4.58477  3.61503
          0.02204  4.22182  4.94416  0.61958  0.77255  0.48576  0.95510
    121   3.40895  5.54577  0.52328  2.62584  4.98000  3.51557  4.29516  4.65726  3.45346  4.20718  5.20705  3.19477  4.19362  3.54446  4.00676  3.34114  3.75954  4.26325  6.07482  4.81320    132 - -
          2.68618  4.42225  2.77519  2.73123  3.46354  2.40513  3.72494  3.29354  2.67741  2.69355  4.24690  2.90347  2.73739  3.18146  2.89801  2.37887  2.77519  2.98518  4.58477  3.61503
          0.02204  4.22182  4.94416  0.61958  0.77255  0.48576  0.95510
    122   2.01743  4.32712  3.61554  3.13458  3.54777  3.41207  3.99901  3.07388  3.04168  2.77963  3.68545  3.42897  3.95564  3.37605  3.34744  2.14978  2.88387  2.79939  1.94273  3.70392    133 - -
          2.68618  4.42225  2.77519  2.73123  3.46354  2.40513  3.72494  3.29354  2.67741  2.69355  4.24690  2.90347  2.73739  3.18146  2.89801  2.37887  2.77519  2.98518  4.58477  3.61503
          0.15907  4.22182  2.02201  0.61958  0.77255  0.48576  0.95510
    123   3.63611  4.86521  4.76114  4.43439  0.97130  4.42002  3.57179  3.26427  4.24244  2.56417  3.84219  4.16474  4.72958  4.20837  4.24794  3.80650  3.85986  3.21612  2.27761  1.99292    134 - -
          2.68618  4.42225  2.77519  2.73123  3.46354  2.40513  3.72494  3.29354  2.67741  2.69355  4.24690  2.90347  2.73739  3.18146  2.89801  2.37887  2.77519  2.98518  4.58477  3.61503
          0.02523  4.08798  4.81033  0.61958  0.77255  0.63609  0.75366
    124   2.61069  4.48347  3.22919  2.29419  3.59949  2.67677  3.74031  3.02372  2.64781  2.31108  3.58518  3.15680  3.90109  3.00194  3.03228  2.75584  2.84566  2.77679  3.22600  3.71623    135 - -
          2.68618  4.42225  2.77519  2.73123  3.46354  2.40513  3.72494  3.29354  2.67741  2.69355  4.24690  2.90347  2.73739  3.18146  2.89801  2.37887  2.77519  2.98518  4.58477  3.61503
          0.02523  4.08798  4.81033  0.61958  0.77255  0.63609  0.75366
    125   2.84211  5.35177  1.67035  2.20752  4.66330  3.31099  3.71312  4.15922  2.01875  3.65267  4.45701  2.20195  3.85087  2.85366  3.09119  2.76468  3.10298  3.73856  5.80020  4.35271    136 - -
          2.68618  4.42225  2.77519  2.73123  3.46354  2.40513  3.72494  3.29354  2.67741  2.69355  4.24690  2.90347  2.73739  3.18146  2.89801  2.37887  2.77519  2.98518  4.58477  3.61503
          0.02523  4.08798  4.81033  0.61958  0.77255  0.63609  0.75366
    126   2.76402  5.14951  2.09822  1.66799  4.33621  3.34328  3.68543  3.87167  2.55406  3.41919  4.23464  2.82533  3.84092  2.83776  3.06312  2.72401  3.01451  3.50132  5.57109  2.72043    137 - -
          2.68618  4.42225  2.77519  2.73123  3.46354  2.40513  3.72494  3.29354  2.67741  2.69355  4.24690  2.90347  2.73739  3.18146  2.89801  2.37887  2.77519  2.98518  4.58477  3.61503
          0.02523  4.08798  4.81033  0.61958  0.77255  0.63609  0.75366
    127   2.66054  4.58102  3.21755  2.68530  2.67084  3.53134  3.68491  3.14449  2.23154  2.79248  3.67778  2.47536  3.92140  2.98485  3.01951  2.77412  2.89166  2.88908  4.85626  2.71178    138 - -
          2.68636  4.42243  2.77538  2.73106  3.46298  2.40531  3.72513  3.29248  2.67725  2.69339  4.24708  2.90365  2.73758  3.18165  2.89777  2.37880  2.77538  2.98537  4.58495  3.61521
          0.17975  1.85547  4.81033  1.71113  0.19926  0.40208  1.10543
    128   2.32790  2.58658  3.89614  3.46710  4.12285  3.11260  4.34325  3.46185  3.39442  3.21358  4.07262  3.53374  3.83489  3.67386  3.66891  1.28338  1.99692  3.03025  5.53124  4.33966    147 - -
          2.68618  4.42225  2.77519  2.73123  3.46354  2.40513  3.72494  3.29354  2.67741  2.69355  4.24690  2.90347  2.73739  3.18146  2.89801  2.37887  2.77519  2.98518  4.58477  3.61503
          0.02204  4.22182  4.94416  0.61958  0.77255  0.48576  0.95510
    129   2.80640  4.79467  3.32679  2.97825  4.50599  1.11972  4.07091  3.98639  2.71441  3.56788  4.43428  3.36189  4.02361  3.27658  2.00455  2.90614  3.16874  3.56977  5.65421  4.44768    148 - -
          2.68618  4.42225  2.77519  2.73123  3.46354  2.40513  3.72494  3.29354  2.67741  2.69355  4.24690  2.90347  2.73739  3.18146  2.89801  2.37887  2.77519  2.98518  4.58477  3.61503
          0.02204  4.22182  4.94416  0.61958  0.77255  0.48576  0.95510
    130   2.61574  4.51010  3.38634  2.87455  3.87297  2.16705  3.89277  3.18115  2.70455  2.91074  3.79703  3.27287  3.94053  3.13512  2.32601  2.76872  2.91257  1.92988  5.24030  3.98747    149 - -
          2.68618  4.42225  2.77519  2.73123  3.46354  2.40513  3.72494  3.29354  2.67741  2.69355  4.24690  2.90347  2.73739  3.18146  2.89801  2.37887  2.77519  2.98518  4.58477  3.61503
          0.02204  4.22182  4.94416  0.61958  0.77255  0.48576  0.95510
    131   2.73112  5.00589  1.68528  2.40750  4.53981  2.46207  3.84808  3.98918  2.74921  3.56381  4.37647  2.93511  3.87933  3.00680  3.25609  2.73511  1.95700  3.56408  5.76008  4.36969    150 - -
          2.68618  4.42225  2.77519  2.73123  3.46354  2.40513  3.72494  3.29354  2.67741  2.69355  4.24690  2.90347  2.73739  3.18146  2.89801  2.37887  2.77519  2.98518  4.58477  3.61503
          0.02204  4.22182  4.94416  0.61958  0.77255  0.48576  0.95510
    132   2.67424  4.65179  3.23321  2.66915  3.82596  3.53895  3.73802  3.20604  2.52341  2.41473  2.90756  2.13601  3.92695  2.94476  2.43896  2.77660  2.90343  2.94651  5.17277  3.89033    151 - -
          2.68618  4.42225  2.77519  2.73123  3.46354  2.40513  3.72494  3.29354  2.67741  2.69355  4.24690  2.90347  2.73739  3.18146  2.89801  2.37887  2.77519  2.98518  4.58477  3.61503
          0.02204  4.22182  4.94416  0.61958  0.77255  0.48576  0.95510
    133   3.14293  4.48745  4.80523  4.25404  1.94773  4.36364  4.59733  2.19099  4.11893  1.55443  3.13993  4.40524  4.64080  4.25081  4.22797  3.70063  3.37748  1.45465  4.97127  3.68193    152 - -
          2.68618  4.42225  2.77519  2.73123  3.46354  2.40513  3.72494  3.29354  2.67741  2.69355  4.24690  2.90347  2.73739  3.18146  2.89801  2.37887  2.77519  2.98518  4.58477  3.61503
          0.02204  4.22182  4.94416  0.61958  0.77255  0.48576  0.95510
    134   3.33327  5.27708  3.53038  3.10418  4.74556  3.76695  4.00836  4.20154  0.64200  3.69665  4.65295  3.50754  4.25379  3.18977  2.56797  3.36052  3.56691  3.89471  5.66536  4.53665    153 - -
          2.68618  4.42225  2.77519  2.73123  3.46354  2.40513  3.72494  3.29354  2.67741  2.69355  4.24690  2.90347  2.73739  3.18146  2.89801  2.37887  2.77519  2.98518  4.58477  3.61503
          0.02204  4.22182  4.94416  0.61958  0.77255  0.48576  0.95510
    135   2.76273  4.39602  3.96832  3.51527  1.80316  3.67373  4.13186  2.74735  3.43072  2.42044  3.53254  3.73514  4.18222  3.70235  3.67640  3.04767  1.60386  2.58838  4.80564  3.37858    154 - -
          2.68618  4.42225  2.77519  2.73123  3.46354  2.40513  3.72494  3.29354  2.67741  2.69355  4.24690  2.90347  2.73739  3.18146  2.89801  2.37887  2.77519  2.98518  4.58477  3.61503
          0.02204  4.22182  4.94416  0.61958  0.77255  0.48576  0.95510
    136   3.98232  5.21943  4.66661  4.46924  3.11489  4.15799  4.40085  4.03922  4.19474  3.36693  4.65362  4.55313  4.70708  4.56302  4.25619  4.18241  4.30367  3.93817  0.40249  3.10114    155 - -
          2.68618  4.42225  2.77519  2.73123  3.46354  2.40513  3.72494  3.29354  2.67741  2.69355  4.24690  2.90347  2.73739  3.18146  2.89801  2.37887  2.77519  2.98518  4.58477  3.61503
          0.02204  4.22182  4.94416  0.61958  0.77255  0.48576  0.95510
    137   0.60815  4.40685  3.85741  3.68266  4.43990  3.21897  4.65740  3.62101  3.70916  3.48497  4.48914  3.73109  3.99254  4.01955  3.92437  2.75985  3.06229  3.21199  5.82999  4.67576    156 - -
          2.68618  4.42225  2.77519  2.73123  3.46354  2.40513  3.72494  3.29354  2.67741  2.69355  4.24690  2.90347  2.73739  3.18146  2.89801  2.37887  2.77519  2.98518  4.58477  3.61503
          0.02204  4.22182  4.94416  0.61958  0.77255  0.48576  0.95510
    138   1.77853  4.32403  3.56153  3.39879  4.61003  0.95622  4.51566  4.00144  3.55677  3.73188  4.57562  3.50803  3.85699  3.81582  3.83413  2.57489  2.91059  3.40555  5.93215  4.75769    157 - -
          2.68618  4.42225  2.77519  2.73123  3.46354  2.40513  3.72494  3.29354  2.67741  2.69355  4.24690  2.90347  2.73739  3.18146  2.89801  2.37887  2.77519  2.98518  4.58477  3.61503
          0.02204  4.22182  4.94416  0.61958  0.77255  0.48576  0.95510
    139   2.24358  5.10178  2.87094  2.41498  4.43787  3.44608  3.66231  3.88076  2.04099  3.39954  4.18850  2.37484  3.87326  2.03731  2.76628  2.71925  2.97264  3.49697  5.55587  4.19810    158 - -
          2.68618  4.42225  2.77519  2.73123  3.46354  2.40513  3.72494  3.29354  2.67741  2.69355  4.24690  2.90347  2.73739  3.18146  2.89801  2.37887  2.77519  2.98518  4.58477  3.61503
          0.02204  4.22182  4.94416  0.61958  0.77255  0.48576  0.95510
    140   2.79429  5.12324  2.67844  2.40127  4.53270  2.44246  3.77041  4.00789  2.54655  3.53729  4.34636  2.25579  3.90051  1.68179  2.98785  2.77492  3.06856  3.60376  5.69262  4.31183    159 - -
          2.68623  4.42230  2.77524  2.73128  3.46358  2.40491  3.72499  3.29359  2.67745  2.69359  4.24694  2.90351  2.73744  3.18151  2.89805  2.37891  2.77524  2.98523  4.58482  3.61419
          0.15907  1.96657  4.94416  0.66472  0.72241  0.48576  0.95510
    141   2.54792  4.43006  3.39715  2.92674  2.68170  3.37732  3.93903  3.22025  2.91928  2.90006  3.79174  3.29595  2.62171  3.23562  3.29173  1.58409  2.87793  2.92253  5.14323  3.81682    162 - -
          2.68618  4.42225  2.77519  2.73123  3.46354  2.40513  3.72494  3.29354  2.67741  2.69355  4.24690  2.90347  2.73739  3.18146  2.89801  2.37887  2.77519  2.98518  4.58477  3.61503
          0.02204  4.22182  4.94416  0.61958  0.77255  0.48576  0.95510
    142   2.54853  4.32879  3.80693  3.47312  3.96942  1.68916  4.39402  2.91332  3.45256  2.95652  3.94847  3.64154  4.01662  3.75689  3.71794  2.79578  2.97258  1.34851  5.46900  4.24864    163 - -
          2.68618  4.42225  2.77519  2.73123  3.46354  2.40513  3.72494  3.29354  2.67741  2.69355  4.24690  2.90347  2.73739  3.18146  2.89801  2.37887  2.77519  2.98518  4.58477  3.61503
          0.02204  4.22182  4.94416  0.61958  0.77255  0.48576  0.95510
    143   1.91345  4.41453  3.42236  2.42074  2.79916  3.59327  3.86050  2.84532  2.85020  2.21097  3.49709  3.30986  3.98651  3.16706  3.21743  2.85004  2.88684  2.63242  4.98817  3.72986    164 - -
          2.68618  4.42225  2.77519  2.73123  3.46354  2.40513  3.72494  3.29354  2.67741  2.69355  4.24690  2.90347  2.73739  3.18146  2.89801  2.37887  2.77519  2.98518  4.58477  3.61503
          0.02204  4.22182  4.94416  0.61958  0.77255  0.48576  0.95510
    144   2.22178  5.01658  2.84274  2.09491  4.35586  3.41177  3.68084  3.79503  2.06154  3.34456  4.13780  2.93681  3.85449  2.81253  2.88794  1.99100  2.93996  3.41805  5.53125  4.16734    165 - -
          2.68618  4.42225  2.77519  2.73123  3.46354  2.40513  3.72494  3.29354  2.67741  2.69355  4.24690  2.90347  2.73739  3.18146  2.89801  2.37887  2.77519  2.98518  4.58477  3.61503
          0.02204  4.22182  4.94416  0.61958  0.77255  0.48576  0.95510
    145   3.34540  4.63406  5.09140  4.52937  3.26261  4.67481  5.03070  1.24126  4.39213  1.35928  2.30586  4.73954  4.86107  4.48926  4.48485  4.03103  3.57163  2.10317  5.32306  4.25207    166 - -
          2.68618  4.42225  2.77519  2.73123  3.46354  2.40513  3.72494  3.29354  2.67741  2.69355  4.24690  2.90347  2.73739  3.18146  2.89801  2.37887  2.77519  2.98518  4.58477  3.61503
          0.02204  4.22182  4.94416  0.61958  0.77255  0.48576  0.95510
    146   1.11562  4.26076  3.62865  3.33037  4.48793  2.17378  4.38932  3.91376  3.39750  3.59345  4.40178  3.44608  3.79991  3.66090  3.71055  1.88439  2.81150  3.32299  5.82363  4.62452    167 - -
          2.68618  4.42225  2.77519  2.73123  3.46354  2.40513  3.72494  3.29354  2.67741  2.69355  4.24690  2.90347  2.73739  3.18146  2.89801  2.37887  2.77519  2.98518  4.58477  3.61503
          0.02204  4.22182  4.94416  0.61958  0.77255  0.48576  0.95510
    147   2.74755  4.96295  3.06012  2.56922  4.37399  3.46818  3.71901  3.79224  2.33832  3.34403  4.16068  2.02077  3.91513  2.86049  1.87464  2.76789  2.40757  3.42688  5.50922  4.20103    168 - -
          2.68618  4.42225  2.77519  2.73123  3.46354  2.40513  3.72494  3.29354  2.67741  2.69355  4.24690  2.90347  2.73739  3.18146  2.89801  2.37887  2.77519  2.98518  4.58477  3.61503
          0.02204  4.22182  4.94416  0.61958  0.77255  0.48576  0.95510
    148   2.63977  4.87999  2.36540  2.43783  4.19843  2.73931  3.69517  3.62768  2.50786  2.55294  4.02162  2.96003  2.92585  2.84156  2.98144  2.27581  2.89359  3.27468  5.44109  4.08971    169 - -
          2.68618  4.42225  2.77519  2.73123  3.46354  2.40513  3.72494  3.29354  2.67741  2.69355  4.24690  2.90347  2.73739  3.18146  2.89801  2.37887  2.77519  2.98518  4.58477  3.61503
          0.02204  4.22182  4.94416  0.61958  0.77255  0.48576  0.95510
    149   1.99725  4.30556  3.62251  3.15383  3.71324  2.43028  4.07516  2.99240  3.09636  2.73988  1.80876  3.44374  3.94832  3.41096  3.40914  2.74872  2.87042  2.72860  5.17412  3.95217    170 - -
          2.68618  4.42225  2.77519  2.73123  3.46354  2.40513  3.72494  3.29354  2.67741  2.69355  4.24690  2.90347  2.73739  3.18146  2.89801  2.37887  2.77519  2.98518  4.58477  3.61503
          0.02204  4.22182  4.94416  0.61958  0.77255  0.48576  0.95510
    150   2.96232  4.76926  3.59083  3.04925  3.77848  3.76923  3.93340  3.05086  1.73803  1.44252  3.71417  3.45093  4.16597  3.17117  2.77233  3.11975  3.18778  2.90875  5.23639  3.99266    171 - -
          2.68618  4.42225  2.77519  2.73123  3.46354  2.40513  3.72494  3.29354  2.67741  2.69355  4.24690  2.90347  2.73739  3.18146  2.89801  2.37887  2.77519  2.98518  4.58477  3.61503
          0.02204  4.22182  4.94416  0.61958  0.77255  0.48576  0.95510
    151   2.13507  4.65941  3.06601  2.63217  4.20791  2.44390  2.74633  3.64088  2.67828  3.25426  4.07114  3.08673  3.84470  3.01710  3.11274  1.81730  2.88089  3.25110  5.48598  4.17129    172 - -
          2.68618  4.42225  2.77519  2.73123  3.46354  2.40513  3.72494  3.29354  2.67741  2.69355  4.24690  2.90347  2.73739  3.18146  2.89801  2.37887  2.77519  2.98518  4.58477  3.61503
          0.02204  4.22182  4.94416  0.61958  0.77255  0.48576  0.95510
    152   1.66507  4.37572  4.20436  3.66592  3.46159  3.96759  4.40696  1.82913  3.55802  1.79664  3.35640  3.94381  4.35992  3.83479  3.80578  3.29206  3.13549  2.08560  5.16553  3.96982    173 - -
          2.68618  4.42225  2.77519  2.73123  3.46354  2.40513  3.72494  3.29354  2.67741  2.69355  4.24690  2.90347  2.73739  3.18146  2.89801  2.37887  2.77519  2.98518  4.58477  3.61503
          0.02204  4.22182  4.94416  0.61958  0.77255  0.48576  0.95510
    153   3.31408  4.59397  5.09407  4.55032  3.38035  4.68338  5.10416  1.61047  4.43032  1.12534  3.16421  4.75733  4.89217  4.56217  4.54668  4.05015  3.55055  1.56952  5.42979  4.32911    174 - -
          2.68618  4.42225  2.77519  2.73123  3.46354  2.40513  3.72494  3.29354  2.67741  2.69355  4.24690  2.90347  2.73739  3.18146  2.89801  2.37887  2.77519  2.98518  4.58477  3.61503
          0.02204  4.22182  4.94416  0.61958  0.77255  0.48576  0.95510
    154   2.73516  5.19553  2.31927  2.33076  4.52552  3.40595  3.65754  3.99666  1.80555  3.49110  4.26163  2.88036  3.84985  2.26860  2.87444  2.27719  2.97282  3.58305  5.63455  4.23466    175 - -
          2.68618  4.42225  2.77519  2.73123  3.46354  2.40513  3.72494  3.29354  2.67741  2.69355  4.24690  2.90347  2.73739  3.18146  2.89801  2.37887  2.77519  2.98518  4.58477  3.61503
          0.02204  4.22182  4.94416  0.61958  0.77255  0.48576  0.95510
    155   2.36479  4.31105  3.56349  3.27854  4.43151  3.08319  4.34897  3.81243  3.30509  3.53539  4.37892  3.43574  3.83187  3.61881  3.61013  0.99332  2.06953  3.28201  5.77987  4.55466    176 - -
          2.68618  4.42225  2.77519  2.73123  3.46354  2.40513  3.72494  3.29354  2.67741  2.69355  4.24690  2.90347  2.73739  3.18146  2.89801  2.37887  2.77519  2.98518  4.58477  3.61503
          0.15907  4.22182  2.02201  0.61958  0.77255  0.48576  0.95510
    156   2.66094  4.18709  3.95887  3.39835  2.51617  2.77901  4.04349  2.44085  3.30100  1.90066  3.23593  3.66402  4.11024  3.55061  3.53634  3.02086  2.90622  1.90899  4.77534  3.52963    177 - -
          2.68618  4.42225  2.77519  2.73123  3.46354  2.40513  3.72494  3.29354  2.67741  2.69355  4.24690  2.90347  2.73739  3.18146  2.89801  2.37887  2.77519  2.98518  4.58477  3.61503
          0.02523  4.08798  4.81033  0.61958  0.77255  0.40208  1.10543
    157   2.61305  4.82688  2.30966  2.49476  4.39284  2.43323  3.81455  3.83857  2.66447  3.41683  4.21569  2.99179  3.84177  2.96771  3.14211  2.11836  1.97343  3.41616  5.62213  4.26645    178 - -
          2.68618  4.42225  2.77519  2.73123  3.46354  2.40513  3.72494  3.29354  2.67741  2.69355  4.24690  2.90347  2.73739  3.18146  2.89801  2.37887  2.77519  2.98518  4.58477  3.61503
          0.02204  4.22182  4.94416  0.61958  0.77255  0.48576  0.95510
    158   2.70773  4.48379  2.58837  2.89855  3.36099  3.62234  3.83076  2.95430  2.86331  2.59574  2.63340  3.32041  4.01796  3.18542  3.22650  2.89068  2.94486  2.74633  2.16141  3.49384    179 - -
          2.68618  4.42225  2.77519  2.73123  3.46354  2.40513  3.72494  3.29354  2.67741  2.69355  4.24690  2.90347  2.73739  3.18146  2.89801  2.37887  2.77519  2.98518  4.58477  3.61503
          0.02204  4.22182  4.94416  0.61958  0.77255  0.48576  0.95510
    159   2.63621  4.78049  2.12830  2.50020  4.02639  3.43295  3.70798  3.45994  2.54026  3.07969  3.90762  3.00958  3.86114  2.87799  2.99642  2.31497  2.36720  3.14185  3.29533  3.98837    180 - -
          2.68618  4.42225  2.77519  2.73123  3.46354  2.40513  3.72494  3.29354  2.67741  2.69355  4.24690  2.90347  2.73739  3.18146  2.89801  2.37887  2.77519  2.98518  4.58477  3.61503
          0.02204  4.22182  4.94416  0.61958  0.77255  0.48576  0.95510
    160   2.62096  4.45593  3.32773  2.80088  3.63079  3.52462  2.92409  2.06539  2.75069  2.71082  3.59415  3.23504  2.94062  3.09288  3.12552  2.36287  2.86891  2.76397  5.04347  3.77856    181 - -
          2.68618  4.42225  2.77519  2.73123  3.46354  2.40513  3.72494  3.29354  2.67741  2.69355  4.24690  2.90347  2.73739  3.18146  2.89801  2.37887  2.77519  2.98518  4.58477  3.61503
          0.02204  4.22182  4.94416  0.61958  0.77255  0.48576  0.95510
    161   2.69719  5.03635  2.25175  2.36998  4.35239  3.39021  2.29282  3.81282  2.50249  3.36472  4.15862  2.91006  3.84950  2.82946  2.98859  2.27484  2.45256  3.43313  5.55279  4.16886    182 - -
          2.68622  4.42229  2.77524  2.73128  3.46358  2.40517  3.72499  3.29296  2.67745  2.69359  4.24694  2.90351  2.73744  3.18151  2.89805  2.37866  2.77524  2.98523  4.58481  3.61508
          0.15539  1.98930  4.94416  0.66427  0.72288  0.48576  0.95510
    162   2.54628  4.46905  3.34279  2.88213  3.90180  3.35466  3.94917  3.27972  2.84828  2.25263  3.85607  3.26433  2.72161  3.19798  3.21973  1.57277  2.88217  2.97047  5.29387  4.01868    185 - -
          2.68618  4.42225  2.77519  2.73123  3.46354  2.40513  3.72494  3.29354  2.67741  2.69355  4.24690  2.90347  2.73739  3.18146  2.89801  2.37887  2.77519  2.98518  4.58477  3.61503
          0.02204  4.22182  4.94416  0.61958  0.77255  0.48576  0.95510
    163   1.71503  4.63422  3.22224  2.74017  4.18622  3.34904  3.86230  3.58097  2.61486  3.21035  4.04782  3.16422  2.22257  3.04558  2.35870  2.68060  2.90750  3.21283  5.45467  4.17407    186 - -
          2.68618  4.42225  2.77519  2.73123  3.46354  2.40513  3.72494  3.29354  2.67741  2.69355  4.24690  2.90347  2.73739  3.18146  2.89801  2.37887  2.77519  2.98518  4.58477  3.61503
          0.02204  4.22182  4.94416  0.61958  0.77255  0.48576  0.95510
    164   2.80563  5.32466  1.81877  1.95311  4.63913  3.37906  2.65337  4.13032  2.11412  3.61333  4.39022  2.83973  3.86807  2.82526  3.02108  2.74065  3.05222  3.70354  5.75415  4.32013    187 - -
          2.68618  4.42225  2.77519  2.73123  3.46354  2.40513  3.72494  3.29354  2.67741  2.69355  4.24690  2.90347  2.73739  3.18146  2.89801  2.37887  2.77519  2.98518  4.58477  3.61503
          0.02204  4.22182  4.94416  0.61958  0.77255  0.48576  0.95510
    165   2.72312  5.07809  2.23296  2.35501  4.46409  3.35890  3.73634  3.92381  2.57418  3.46837  4.26218  2.36285  2.17367  2.87445  3.07468  2.70564  2.40770  3.52149  5.65368  4.25784    188 - -
          2.68618  4.42225  2.77519  2.73123  3.46354  2.40513  3.72494  3.29354  2.67741  2.69355  4.24690  2.90347  2.73739  3.18146  2.89801  2.37887  2.77519  2.98518  4.58477  3.61503
          0.02204  4.22182  4.94416  0.61958  0.77255  0.48576  0.95510
    166   2.81778  2.85818  4.49988  3.93495  1.81407  3.93219  4.00374  2.56237  3.76173  1.85486  3.22906  3.97035  4.28103  3.89560  3.83266  3.24331  3.04886  2.42287  2.92723  2.96379    189 - -
          2.68618  4.42225  2.77519  2.73123  3.46354  2.40513  3.72494  3.29354  2.67741  2.69355  4.24690  2.90347  2.73739  3.18146  2.89801  2.37887  2.77519  2.98518  4.58477  3.61503
          0.02204  4.22182  4.94416  0.61958  0.77255  0.48576  0.95510
    167   1.67954  4.43079  4.01966  3.57561  3.53393  3.71137  4.38536  2.54544  3.45148  1.33433  3.45944  3.82020  4.23408  3.77311  3.69945  3.10349  3.12190  2.42598  5.23752  4.02516    190 - -
          2.68618  4.42225  2.77519  2.73123  3.46354  2.40513  3.72494  3.29354  2.67741  2.69355  4.24690  2.90347  2.73739  3.18146  2.89801  2.37887  2.77519  2.98518  4.58477  3.61503
          0.02204  4.22182  4.94416  0.61958  0.77255  0.48576  0.95510
    168   2.24985  4.87955  2.52502  2.43645  3.01668  3.44020  3.65085  3.55811  2.43653  3.14546  3.95170  2.96134  3.83909  2.41647  2.49790  2.65560  2.86802  3.22182  5.37112  4.02385    191 - -
          2.68618  4.42225  2.77519  2.73123  3.46354  2.40513  3.72494  3.29354  2.67741  2.69355  4.24690  2.90347  2.73739  3.18146  2.89801  2.37887  2.77519  2.98518  4.58477  3.61503
          0.02204  4.22182  4.94416  0.61958  0.77255  0.48576  0.95510
    169   1.88066  4.97658  2.98796  2.13140  4.32850  3.46843  3.70388  3.73394  2.36744  3.30035  4.11828  3.02132  3.90391  2.84571  1.98525  2.75724  2.98566  3.38324  5.49047  4.17120    192 - -
          2.68618  4.42225  2.77519  2.73123  3.46354  2.40513  3.72494  3.29354  2.67741  2.69355  4.24690  2.90347  2.73739  3.18146  2.89801  2.37887  2.77519  2.98518  4.58477  3.61503
          0.02204  4.22182  4.94416  0.61958  0.77255  0.48576  0.95510
    170   2.22594  4.58384  3.22592  2.66480  3.77884  3.51405  2.83461  2.61488  2.58824  2.82513  3.68626  3.13659  3.90627  2.95962  2.53292  2.74598  2.44330  2.88940  5.13662  3.86008    193 - -
          2.68618  4.42225  2.77519  2.73123  3.46354  2.40513  3.72494  3.29354  2.67741  2.69355  4.24690  2.90347  2.73739  3.18146  2.89801  2.37887  2.77519  2.98518  4.58477  3.61503
          0.02204  4.22182  4.94416  0.61958  0.77255  0.48576  0.95510
    171   2.11744  4.43019  3.37515  2.86370  3.84488  3.36943  3.91151  3.20464  2.83229  2.89949  2.77785  3.25271  2.15317  3.16186  3.21569  2.21161  2.84344  2.90256  5.23171  3.97605    194 - -
          2.68618  4.42225  2.77519  2.73123  3.46354  2.40513  3.72494  3.29354  2.67741  2.69355  4.24690  2.90347  2.73739  3.18146  2.89801  2.37887  2.77519  2.98518  4.58477  3.61503
          0.02204  4.22182  4.94416  0.61958  0.77255  0.48576  0.95510
    172   2.78073  5.01727  3.11348  2.55010  4.28669  3.53829  2.78996  3.72491  1.96545  2.63004  4.08463  3.04824  3.92454  1.93903  2.59825  2.78828  2.99485  3.38898  5.42483  4.11329    195 - -
          2.68618  4.42225  2.77519  2.73123  3.46354  2.40513  3.72494  3.29354  2.67741  2.69355  4.24690  2.90347  2.73739  3.18146  2.89801  2.37887  2.77519  2.98518  4.58477  3.61503
          0.02204  4.22182  4.94416  0.61958  0.77255  0.48576  0.95510
    173   2.68556  4.91816  2.86280  2.10590  4.19743  3.42348  3.70199  3.62292  2.50296  2.60754  4.03310  2.47319  3.86532  2.85382  2.96042  1.91833  2.93176  3.28343  5.44223  4.09288    196 - -
          2.68618  4.42225  2.77519  2.73123  3.46354  2.40513  3.72494  3.29354  2.67741  2.69355  4.24690  2.90347  2.73739  3.18146  2.89801  2.37887  2.77519  2.98518  4.58477  3.61503
          0.02204  4.22182  4.94416  0.61958  0.77255  0.48576  0.95510
    174   2.80779  5.17929  2.05857  2.32814  4.63146  3.32134  3.82343  4.12492  2.73287  3.65810  4.46716  2.25458  3.89120  2.97654  3.25936  1.49988  3.10738  3.69182  5.82714  4.39895    197 - -
          2.68618  4.42225  2.77519  2.73123  3.46354  2.40513  3.72494  3.29354  2.67741  2.69355  4.24690  2.90347  2.73739  3.18146  2.89801  2.37887  2.77519  2.98518  4.58477  3.61503
          0.02204  4.22182  4.94416  0.61958  0.77255  0.48576  0.95510
    175   2.38008  4.34861  3.42453  3.22255  4.59711  1.65177  4.39015  4.08276  3.38688  3.73942  4.54961  3.40642  3.83003  3.65435  3.71102  1.14517  2.88357  3.45413  5.90420  4.68187    198 - -
          2.68618  4.42225  2.77519  2.73123  3.46354  2.40513  3.72494  3.29354  2.67741  2.69355  4.24690  2.90347  2.73739  3.18146  2.89801  2.37887  2.77519  2.98518  4.58477  3.61503
          0.02204  4.22182  4.94416  0.61958  0.77255  0.48576  0.95510
    176   3.51233  4.81331  5.00663  4.51802  1.60437  4.64184  4.51417  2.47068  4.36374  0.98403  3.06213  4.61809  4.84868  4.39802  4.42226  4.01799  3.73522  2.62478  4.69605  3.23076    199 - -
          2.68618  4.42225  2.77519  2.73123  3.46354  2.40513  3.72494  3.29354  2.67741  2.69355  4.24690  2.90347  2.73739  3.18146  2.89801  2.37887  2.77519  2.98518  4.58477  3.61503
          0.02204  4.22182  4.94416  0.61958  0.77255  0.48576  0.95510
    177   2.69417  4.83336  3.13650  2.66314  4.36875  2.53451  3.80418  3.79508  2.45857  3.36218  4.18282  3.12085  2.21300  2.96006  1.78431  2.74723  2.98808  3.40810  5.53379  4.24641    200 - -
          2.68618  4.42225  2.77519  2.73123  3.46354  2.40513  3.72494  3.29354  2.67741  2.69355  4.24690  2.90347  2.73739  3.18146  2.89801  2.37887  2.77519  2.98518  4.58477  3.61503
          0.02204  4.22182  4.94416  0.61958  0.77255  0.48576  0.95510
    178   3.52638  4.83386  4.89621  4.46026  1.10244  4.55892  4.23632  2.60830  4.29713  1.44737  3.24570  4.47986  4.81860  4.34894  4.36261  3.94570  3.75917  2.71061  4.41627  2.83168    201 - -
          2.68618  4.42225  2.77519  2.73123  3.46354  2.40513  3.72494  3.29354  2.67741  2.69355  4.24690  2.90347  2.73739  3.18146  2.89801  2.37887  2.77519  2.98518  4.58477  3.61503
          0.02204  4.22182  4.94416  0.61958  0.77255  0.48576  0.95510
    179   2.83111  5.22469  1.72723  2.31620  4.32092  3.38929  3.74371  3.97315  2.63482  3.50939  4.32853  1.96308  3.89892  2.90675  3.15032  2.78632  3.08716  3.59494  5.59157  2.84281    202 - -
          2.68618  4.42225  2.77519  2.73123  3.46354  2.40513  3.72494  3.29354  2.67741  2.69355  4.24690  2.90347  2.73739  3.18146  2.89801  2.37887  2.77519  2.98518  4.58477  3.61503
          0.02204  4.22182  4.94416  0.61958  0.77255  0.48576  0.95510
    180   3.82647  5.01231  4.92880  4.64180  1.06449  4.56832  3.63596  3.43852  4.43932  2.71481  4.00832  4.29214  4.87177  4.35850  4.40954  3.96642  4.04786  3.39468  1.62206  2.03249    203 - -
          2.68618  4.42225  2.77519  2.73123  3.46354  2.40513  3.72494  3.29354  2.67741  2.69355  4.24690  2.90347  2.73739  3.18146  2.89801  2.37887  2.77519  2.98518  4.58477  3.61503
          0.02204  4.22182  4.94416  0.61958  0.77255  0.48576  0.95510
    181   2.90426  5.26709  1.51796  2.41338  4.60643  3.43536  3.79469  4.10400  2.55247  3.61616  4.44026  2.95757  3.94832  2.94134  1.77460  2.86191  3.16215  3.71104  5.72934  4.35496    204 - -
          2.68618  4.42225  2.77519  2.73123  3.46354  2.40513  3.72494  3.29354  2.67741  2.69355  4.24690  2.90347  2.73739  3.18146  2.89801  2.37887  2.77519  2.98518  4.58477  3.61503
          0.02204  4.22182  4.94416  0.61958  0.77255  0.48576  0.95510
    182   2.13135  4.68153  3.22977  2.73104  4.27849  3.35221  3.84324  3.68500  2.53842  3.29030  4.11491  3.15529  3.88116  3.01231  1.82901  1.85398  2.92109  3.29449  5.50057  4.21819    205 - -
          2.68618  4.42225  2.77519  2.73123  3.46354  2.40513  3.72494  3.29354  2.67741  2.69355  4.24690  2.90347  2.73739  3.18146  2.89801  2.37887  2.77519  2.98518  4.58477  3.61503
          0.02204  4.22182  4.94416  0.61958  0.77255  0.48576  0.95510
    183   2.30022  5.30020  1.74170  1.95067  4.60007  3.37021  2.73005  4.08602  2.57412  3.59141  4.37942  2.83782  3.87258  2.85359  3.09836  2.75109  3.06375  3.67313  5.75198  4.31679    206 - -
          2.68618  4.42225  2.77519  2.73123  3.46354  2.40513  3.72494  3.29354  2.67741  2.69355  4.24690  2.90347  2.73739  3.18146  2.89801  2.37887  2.77519  2.98518  4.58477  3.61503
          0.02204  4.22182  4.94416  0.61958  0.77255  0.48576  0.95510
    184   2.69817  4.33439  3.67812  3.13057  3.18690  3.68860  3.88092  2.75662  3.04417  2.13807  3.43377  2.70911  4.07064  3.34579  3.34792  2.95938  2.93375  2.16988  4.71484  2.11929    207 - -
          2.68618  4.42225  2.77519  2.73123  3.46354  2.40513  3.72494  3.29354  2.67741  2.69355  4.24690  2.90347  2.73739  3.18146  2.89801  2.37887  2.77519  2.98518  4.58477  3.61503
          0.31359  4.22182  1.36842  0.61958  0.77255  0.48576  0.95510
    185   2.42752  4.51356  2.78271  2.54850  4.32298  2.22460  3.87517  3.78724  2.77443  3.39718  4.21717  2.16551  3.72152  3.07059  3.20077  1.92542  2.82383  3.31027  5.59509  4.27490    208 - -
          2.68618  4.42225  2.77519  2.73123  3.46354  2.40513  3.72494  3.29354  2.67741  2.69355  4.24690  2.90347  2.73739  3.18146  2.89801  2.37887  2.77519  2.98518  4.58477  3.61503
          0.02939  3.93762  4.65996  0.61958  0.77255  0.76366  0.62728
    186   2.22796  4.19240  3.27464  2.95482  4.21660  2.10096  4.07225  3.62446  3.01777  3.30292  4.12808  3.19404  3.66735  3.31929  3.36474  1.79929  1.96370  3.11677  5.54763  4.31366    209 - -
          2.68618  4.42225  2.77519  2.73123  3.46354  2.40513  3.72494  3.29354  2.67741  2.69355  4.24690  2.90347  2.73739  3.18146  2.89801  2.37887  2.77519  2.98518  4.58477  3.61503
          0.02939  3.93762  4.65996  0.61958  0.77255  0.76366  0.62728
    187   2.67547  4.60542  3.16348  2.73301  3.76603  3.44864  3.80643  3.02312  2.55267  2.70605  3.73548  3.17124  3.92429  1.88036  2.88008  2.79992  2.95300  2.20474  5.20103  3.89615    210 - -
          2.68618  4.42225  2.77519  2.73123  3.46354  2.40513  3.72494  3.29354  2.67741  2.69355  4.24690  2.90347  2.73739  3.18146  2.89801  2.37887  2.77519  2.98518  4.58477  3.61503
          0.02939  3.93762  4.65996  0.61958  0.77255  0.76366  0.62728
    188   2.51448  4.57393  2.71254  2.56481  4.35210  1.60365  3.93697  3.87401  2.85884  3.49493  4.34567  2.05654  3.76092  3.15785  3.26282  2.60033  2.92416  3.39817  5.62095  4.30245    211 - -
          2.68618  4.42225  2.77519  2.73123  3.46354  2.40513  3.72494  3.29354  2.67741  2.69355  4.24690  2.90347  2.73739  3.18146  2.89801  2.37887  2.77519  2.98518  4.58477  3.61503
          0.02939  3.93762  4.65996  0.61958  0.77255  0.34449  1.23300
    189   2.57796  4.29681  3.72099  3.22603  3.64875  3.49121  4.10813  1.77385  3.15489  2.65289  3.60476  3.51807  4.01584  3.46535  3.45922  1.92372  2.31438  2.49385  5.14014  3.91672    212 - -
          2.68618  4.42225  2.77519  2.73123  3.46354  2.40513  3.72494  3.29354  2.67741  2.69355  4.24690  2.90347  2.73739  3.18146  2.89801  2.37887  2.77519  2.98518  4.58477  3.61503
          0.02204  4.22182  4.94416  0.61958  0.77255  0.48576  0.95510
    190   2.13766  4.88565  2.17838  2.48528  4.45993  3.29813  3.88393  3.88530  2.78401  3.49302  4.31808  2.99043  1.68557  3.05384  3.26851  2.72058  3.01960  3.47155  5.70986  4.34662    213 - -
          2.68618  4.42225  2.77519  2.73123  3.46354  2.40513  3.72494  3.29354  2.67741  2.69355  4.24690  2.90347  2.73739  3.18146  2.89801  2.37887  2.77519  2.98518  4.58477  3.61503
          0.02204  4.22182  4.94416  0.61958  0.77255  0.48576  0.95510
    191   3.02508  4.67174  3.94844  3.38405  3.49074  3.90315  4.12124  2.82423  2.83185  1.08749  3.46453  3.71885  4.29241  3.44115  2.30061  3.27633  3.26377  2.77005  5.12090  3.88206    214 - -
          2.68618  4.42225  2.77519  2.73123  3.46354  2.40513  3.72494  3.29354  2.67741  2.69355  4.24690  2.90347  2.73739  3.18146  2.89801  2.37887  2.77519  2.98518  4.58477  3.61503
          0.02204  4.22182  4.94416  0.61958  0.77255  0.48576  0.95510
    192   3.40895  5.54577  0.52328  2.62584  4.98000  3.51557  4.29516  4.65726  3.45346  4.20718  5.20705  3.19477  4.19362  3.54446  4.00676  3.34114  3.75954  4.26325  6.07482  4.81320    215 - -
          2.68618  4.42225  2.77519  2.73123  3.46354  2.40513  3.72494  3.29354  2.67741  2.69355  4.24690  2.90347  2.73739  3.18146  2.89801  2.37887  2.77519  2.98518  4.58477  3.61503
          0.02204  4.22182  4.94416  0.61958  0.77255  0.48576  0.95510
    193   2.02273  4.36396  3.54445  3.11398  3.80477  3.43137  4.10556  2.83967  3.09698  2.81333  3.74994  2.54158  3.98903  3.41608  3.43045  2.79788  2.91679  1.50067  5.26995  4.02945    216 - -
          2.68618  4.42225  2.77519  2.73123  3.46354  2.40513  3.72494  3.29354  2.67741  2.69355  4.24690  2.90347  2.73739  3.18146  2.89801  2.37887  2.77519  2.98518  4.58477  3.61503
          0.02204  4.22182  4.94416  0.61958  0.77255  0.48576  0.95510
    194   3.15958  4.88538  3.90353  3.85399  4.96157  0.34880  4.93812  4.66083  4.08191  4.26508  5.25390  4.06957  4.28615  4.37907  4.26569  3.34370  3.66755  4.12129  5.94964  5.08023    217 - -
          2.68618  4.42225  2.77519  2.73123  3.46354  2.40513  3.72494  3.29354  2.67741  2.69355  4.24690  2.90347  2.73739  3.18146  2.89801  2.37887  2.77519  2.98518  4.58477  3.61503
          0.02204  4.22182  4.94416  0.61958  0.77255  0.48576  0.95510
    195   3.74095  5.04351  4.72288  4.51623  0.57654  4.32124  4.08462  3.23747  4.41862  2.53172  3.92257  4.43328  4.78123  4.49248  4.45099  3.98339  4.04695  3.25179  4.25358  2.58650    218 - -
          2.68618  4.42225  2.77519  2.73123  3.46354  2.40513  3.72494  3.29354  2.67741  2.69355  4.24690  2.90347  2.73739  3.18146  2.89801  2.37887  2.77519  2.98518  4.58477  3.61503
          0.02204  4.22182  4.94416  0.61958  0.77255  0.48576  0.95510
    196   1.79082  4.27863  3.61432  3.36424  4.49870  3.04886  4.42815  3.88591  3.42655  3.61405  4.44976  3.46966  3.82103  3.71105  3.71787  0.94997  2.84329  3.31438  5.84933  4.63829    219 - -
          2.68618  4.42225  2.77519  2.73123  3.46354  2.40513  3.72494  3.29354  2.67741  2.69355  4.24690  2.90347  2.73739  3.18146  2.89801  2.37887  2.77519  2.98518  4.58477  3.61503
          0.02204  4.22182  4.94416  0.61958  0.77255  0.48576  0.95510
    197   2.83718  4.45593  3.86651  3.34854  2.45233  3.80721  4.05741  2.69993  3.26243  1.86615  3.36945  3.67033  1.80183  3.54741  3.54740  3.11599  3.09459  2.59604  4.79488  3.41208    220 - -
          2.68618  4.42225  2.77519  2.73123  3.46354  2.40513  3.72494  3.29354  2.67741  2.69355  4.24690  2.90347  2.73739  3.18146  2.89801  2.37887  2.77519  2.98518  4.58477  3.61503
          0.02204  4.22182  4.94416  0.61958  0.77255  0.48576  0.95510
    198   2.95420  5.46088  1.59743  2.24082  4.84451  2.42087  3.85578  4.36620  2.83642  3.86299  4.68768  1.68697  3.92680  3.01370  3.41468  2.86827  3.25002  3.91831  6.01728  4.53200    221 - -
          2.68618  4.42225  2.77519  2.73123  3.46354  2.40513  3.72494  3.29354  2.67741  2.69355  4.24690  2.90347  2.73739  3.18146  2.89801  2.37887  2.77519  2.98518  4.58477  3.61503
          0.02204  4.22182  4.94416  0.61958  0.77255  0.48576  0.95510
    199   2.20545  4.97827  1.80467  2.40491  4.47685  3.32257  3.77831  3.93518  2.62782  3.48828  4.28092  2.93062  2.78799  2.92108  3.12528  2.19957  2.97412  3.51066  5.67589  4.29024    222 - -
          2.68618  4.42225  2.77519  2.73123  3.46354  2.40513  3.72494  3.29354  2.67741  2.69355  4.24690  2.90347  2.73739  3.18146  2.89801  2.37887  2.77519  2.98518  4.58477  3.61503
          0.02204  4.22182  4.94416  0.61958  0.77255  0.48576  0.95510
    200   2.77539  4.42725  3.71614  3.17279  3.28138  3.74743  2.18820  2.72437  3.01231  1.76001  3.42408  3.53254  4.13088  3.37404  3.30489  3.03292  3.01418  2.15673  4.84946  3.51316    223 - -
          2.68618  4.42225  2.77519  2.73123  3.46354  2.40513  3.72494  3.29354  2.67741  2.69355  4.24690  2.90347  2.73739  3.18146  2.89801  2.37887  2.77519  2.98518  4.58477  3.61503
          0.02204  4.22182  4.94416  0.61958  0.77255  0.48576  0.95510
    201   2.68910  5.08086  2.29706  2.35797  4.42220  3.39498  3.66563  3.87914  1.88063  3.40684  4.18490  2.89969  3.83873  2.78818  2.91530  2.27145  2.37687  3.48083  5.57692  4.18926    224 - -
          2.68618  4.42225  2.77519  2.73123  3.46354  2.40513  3.72494  3.29354  2.67741  2.69355  4.24690  2.90347  2.73739  3.18146  2.89801  2.37887  2.77519  2.98518  4.58477  3.61503
          0.02204  4.22182  4.94416  0.61958  0.77255  0.48576  0.95510
    202   2.68614  5.05078  2.28164  2.36752  4.39117  3.39211  3.67687  3.84277  2.08257  3.38311  4.16747  2.90710  3.84138  2.80429  2.94146  2.27615  2.12089  3.45240  5.56427  4.18133    225 - -
          2.68630  4.42237  2.77532  2.73135  3.46366  2.40525  3.72507  3.29366  2.67719  2.69367  4.24702  2.90322  2.73752  3.18159  2.89776  2.37877  2.77467  2.98531  4.58489  3.61515
          0.43782  1.41358  2.19564  0.95481  0.48595  0.48576  0.95510
    203   3.16668  4.45759  4.94811  4.45861  3.65333  4.55835  5.16609  1.25220  4.35227  2.14357  3.44706  4.66127  4.85908  4.61191  4.54096  3.95580  3.43299  1.09941  5.64374  4.43756    231 - -
          2.68618  4.42225  2.77519  2.73123  3.46354  2.40513  3.72494  3.29354  2.67741  2.69355  4.24690  2.90347  2.73739  3.18146  2.89801  2.37887  2.77519  2.98518  4.58477  3.61503
          0.02463  4.11182  4.83417  0.61958  0.77255  0.41406  1.08163
    204   2.31108  4.98369  3.13801  2.56311  4.33698  3.51386  3.67037  3.73851  1.70865  3.28571  4.09794  3.05465  3.91357  2.80429  2.16188  2.76619  2.44190  3.38939  5.45621  4.15691    232 - -
          2.68618  4.42225  2.77519  2.73123  3.46354  2.40513  3.72494  3.29354  2.67741  2.69355  4.24690  2.90347  2.73739  3.18146  2.89801  2.37887  2.77519  2.98518  4.58477  3.61503
          0.02204  4.22182  4.94416  0.61958  0.77255  0.48576  0.95510
    205   2.74114  4.30113  4.00064  3.45520  3.38823  3.78022  4.19086  2.44888  3.34417  2.22976  2.02113  3.73857  2.88676  3.62559  3.59674  3.09237  3.00411  1.70935  4.99898  3.80276    233 - -
          2.68618  4.42225  2.77519  2.73123  3.46354  2.40513  3.72494  3.29354  2.67741  2.69355  4.24690  2.90347  2.73739  3.18146  2.89801  2.37887  2.77519  2.98518  4.58477  3.61503
          0.02204  4.22182  4.94416  0.61958  0.77255  0.48576  0.95510
    206   2.64755  4.70361  3.03596  2.58403  3.98999  2.68908  3.76468  3.37811  2.59809  3.03013  3.87693  2.50832  3.89021  2.45247  3.01984  2.72562  2.90813  2.04449  5.30808  4.00472    234 - -
          2.68618  4.42225  2.77519  2.73123  3.46354  2.40513  3.72494  3.29354  2.67741  2.69355  4.24690  2.90347  2.73739  3.18146  2.89801  2.37887  2.77519  2.98518  4.58477  3.61503
          0.02204  4.22182  4.94416  0.61958  0.77255  0.48576  0.95510
    207   1.75018  4.81988  2.15528  2.52636  4.51294  1.82598  3.93261  3.95324  2.85419  3.55447  4.37086  3.01387  3.86884  3.10726  3.33985  2.69417  3.00589  3.50248  5.76236  4.40554    235 - -
          2.68618  4.42225  2.77519  2.73123  3.46354  2.40513  3.72494  3.29354  2.67741  2.69355  4.24690  2.90347  2.73739  3.18146  2.89801  2.37887  2.77519  2.98518  4.58477  3.61503
          0.02204  4.22182  4.94416  0.61958  0.77255  0.48576  0.95510
    208   3.03830  4.90039  3.61154  3.04035  3.29016  3.77978  3.74770  3.52449  2.46280  3.06446  4.03168  3.41553  4.17302  3.12586  1.49903  3.12396  3.25497  3.28777  4.77044  1.81284    236 - -
          2.68618  4.42225  2.77519  2.73123  3.46354  2.40513  3.72494  3.29354  2.67741  2.69355  4.24690  2.90347  2.73739  3.18146  2.89801  2.37887  2.77519  2.98518  4.58477  3.61503
          0.02204  4.22182  4.94416  0.61958  0.77255  0.48576  0.95510
    209   3.28537  4.96831  3.93216  3.83158  4.77352  3.63683  4.86706  4.42624  3.92232  4.00725  5.08123  4.09663  0.37616  4.29944  4.11520  3.46684  3.75655  4.02829  5.84781  4.90331    237 - -
          2.68618  4.42225  2.77519  2.73123  3.46354  2.40513  3.72494  3.29354  2.67741  2.69355  4.24690  2.90347  2.73739  3.18146  2.89801  2.37887  2.77519  2.98518  4.58477  3.61503
          0.02204  4.22182  4.94416  0.61958  0.77255  0.48576  0.95510
    210   3.24197  4.66200  4.45134  3.97024  2.76098  4.25297  4.15934  2.63943  3.76100  0.95446  3.27717  4.14169  4.57028  3.99858  3.91920  3.60665  3.47509  2.66538  4.51579  2.23132    238 - -
          2.68618  4.42225  2.77519  2.73123  3.46354  2.40513  3.72494  3.29354  2.67741  2.69355  4.24690  2.90347  2.73739  3.18146  2.89801  2.37887  2.77519  2.98518  4.58477  3.61503
          0.02204  4.22182  4.94416  0.61958  0.77255  0.48576  0.95510
    211   2.83809  4.41854  3.90505  3.35933  3.39191  3.86893  4.16086  2.47936  3.19304  1.63483  3.31729  3.70465  4.23633  2.65035  3.46429  3.16513  3.07751  1.65697  5.03519  3.82506    239 - -
          2.68618  4.42225  2.77519  2.73123  3.46354  2.40513  3.72494  3.29354  2.67741  2.69355  4.24690  2.90347  2.73739  3.18146  2.89801  2.37887  2.77519  2.98518  4.58477  3.61503
          0.02204  4.22182  4.94416  0.61958  0.77255  0.48576  0.95510
    212   3.30597  5.44429  2.69948  0.61388  4.84262  3.53855  4.17585  4.37051  3.10551  3.93679  4.91160  3.19638  4.16454  3.39435  3.53971  3.26120  3.61806  4.02372  5.94607  4.68927    240 - -
          2.68618  4.42225  2.77519  2.73123  3.46354  2.40513  3.72494  3.29354  2.67741  2.69355  4.24690  2.90347  2.73739  3.18146  2.89801  2.37887  2.77519  2.98518  4.58477  3.61503
          0.02204  4.22182  4.94416  0.61958  0.77255  0.48576  0.95510
    213   3.51763  4.81769  5.02332  4.52903  1.73565  4.65908  4.56469  2.45323  4.37602  0.91414  3.03986  4.64368  4.85785  4.40870  4.43462  4.03577  3.73965  2.61552  4.74555  3.30422    241 - -
          2.68618  4.42225  2.77519  2.73123  3.46354  2.40513  3.72494  3.29354  2.67741  2.69355  4.24690  2.90347  2.73739  3.18146  2.89801  2.37887  2.77519  2.98518  4.58477  3.61503
          0.02204  4.22182  4.94416  0.61958  0.77255  0.48576  0.95510
    214   3.57304  4.93979  4.75035  4.40586  3.30896  4.42234  4.95423  2.54488  4.17134  0.53946  3.24728  4.64841  4.80643  4.45351  4.28434  4.05674  3.85609  2.67028  5.29961  4.09898    242 - -
          2.68618  4.42225  2.77519  2.73123  3.46354  2.40513  3.72494  3.29354  2.67741  2.69355  4.24690  2.90347  2.73739  3.18146  2.89801  2.37887  2.77519  2.98518  4.58477  3.61503
          0.02204  4.22182  4.94416  0.61958  0.77255  0.48576  0.95510
    215   0.94170  4.25442  3.78590  3.48336  4.33266  3.10366  4.45322  3.48788  3.46387  3.35978  4.26408  3.54944  3.85992  3.76166  3.72992  2.56451  2.06207  3.05347  5.74491  4.55526    243 - -
          2.68618  4.42225  2.77519  2.73123  3.46354  2.40513  3.72494  3.29354  2.67741  2.69355  4.24690  2.90347  2.73739  3.18146  2.89801  2.37887  2.77519  2.98518  4.58477  3.61503
          0.02204  4.22182  4.94416  0.61958  0.77255  0.48576  0.95510
    216   1.63865  4.38452  4.02331  3.59818  1.58063  3.63775  4.16950  2.77529  3.53209  2.45317  3.57140  3.77254  4.18020  3.77974  3.76158  3.03150  3.08717  2.60990  4.80427  3.36052    244 - -
          2.68618  4.42225  2.77519  2.73123  3.46354  2.40513  3.72494  3.29354  2.67741  2.69355  4.24690  2.90347  2.73739  3.18146  2.89801  2.37887  2.77519  2.98518  4.58477  3.61503
          0.02204  4.22182  4.94416  0.61958  0.77255  0.48576  0.95510
    217   3.24587  4.51207  5.10585  4.62288  3.74961  4.68839  5.32895  1.20951  4.52460  2.22515  3.52966  4.81069  4.97344  4.78035  4.70449  4.09547  3.51146  1.02871  5.76738  4.55913    245 - -
          2.68618  4.42225  2.77519  2.73123  3.46354  2.40513  3.72494  3.29354  2.67741  2.69355  4.24690  2.90347  2.73739  3.18146  2.89801  2.37887  2.77519  2.98518  4.58477  3.61503
          0.02204  4.22182  4.94416  0.61958  0.77255  0.48576  0.95510
    218   3.15958  4.88538  3.90353  3.85399  4.96157  0.34880  4.93812  4.66083  4.08191  4.26508  5.25390  4.06957  4.28615  4.37907  4.26569  3.34370  3.66755  4.12129  5.94964  5.08023    246 - -
          2.68618  4.42225  2.77519  2.73123  3.46354  2.40513  3.72494  3.29354  2.67741  2.69355  4.24690  2.90347  2.73739  3.18146  2.89801  2.37887  2.77519  2.98518  4.58477  3.61503
          0.02204  4.22182  4.94416  0.61958  0.77255  0.48576  0.95510
    219   3.57304  4.93979  4.75035  4.40586  3.30896  4.42234  4.95423  2.54488  4.17134  0.53946  3.24728  4.64841  4.80643  4.45351  4.28434  4.05674  3.85609  2.67028  5.29961  4.09898    247 - -
          2.68618  4.42225  2.77519  2.73123  3.46354  2.40513  3.72494  3.29354  2.67741  2.69355  4.24690  2.90347  2.73739  3.18146  2.89801  2.37887  2.77519  2.98518  4.58477  3.61503
          0.02204  4.22182  4.94416  0.61958  0.77255  0.48576  0.95510
    220   2.76341  4.87068  3.03057  2.66904  4.31033  3.42993  3.85516  3.71070  2.53188  3.30537  4.19606  3.13213  3.95545  1.37893  2.87320  2.81885  2.24928  3.37157  5.54682  4.23892    248 - -
          2.68618  4.42225  2.77519  2.73123  3.46354  2.40513  3.72494  3.29354  2.67741  2.69355  4.24690  2.90347  2.73739  3.18146  2.89801  2.37887  2.77519  2.98518  4.58477  3.61503
          0.02204  4.22182  4.94416  0.61958  0.77255  0.48576  0.95510
    221   3.08605  5.17451  3.45682  2.86398  4.28788  3.72251  1.91664  3.96496  2.11673  3.43485  4.31519  3.28274  4.11520  2.90571  1.38149  3.09626  3.27765  3.65238  5.38554  4.08140    249 - -
          2.68618  4.42225  2.77519  2.73123  3.46354  2.40513  3.72494  3.29354  2.67741  2.69355  4.24690  2.90347  2.73739  3.18146  2.89801  2.37887  2.77519  2.98518  4.58477  3.61503
          0.02204  4.22182  4.94416  0.61958  0.77255  0.48576  0.95510
    222   1.63865  4.38452  4.02331  3.59818  1.58063  3.63775  4.16950  2.77529  3.53209  2.45317  3.57140  3.77254  4.18020  3.77974  3.76158  3.03150  3.08717  2.60990  4.80427  3.36052    250 - -
          2.68618  4.42225  2.77519  2.73123  3.46354  2.40513  3.72494  3.29354  2.67741  2.69355  4.24690  2.90347  2.73739  3.18146  2.89801  2.37887  2.77519  2.98518  4.58477  3.61503
          0.02204  4.22182  4.94416  0.61958  0.77255  0.48576  0.95510
    223   3.44706  5.23216  3.97764  3.43259  4.67859  3.84809  4.14259  4.25801  2.46436  3.71031  4.71345  3.75897  4.34471  3.35622  0.55510  3.52215  3.69615  3.96963  5.62574  4.54377    251 - -
          2.68618  4.42225  2.77519  2.73123  3.46354  2.40513  3.72494  3.29354  2.67741  2.69355  4.24690  2.90347  2.73739  3.18146  2.89801  2.37887  2.77519  2.98518  4.58477  3.61503
          0.02204  4.22182  4.94416  0.61958  0.77255  0.48576  0.95510
    224   3.28537  4.96831  3.93216  3.83158  4.77352  3.63683  4.86706  4.42624  3.92232  4.00725  5.08123  4.09663  0.37616  4.29944  4.11520  3.46684  3.75655  4.02829  5.84781  4.90331    252 - -
          2.68618  4.42225  2.77519  2.73123  3.46354  2.40513  3.72494  3.29354  2.67741  2.69355  4.24690  2.90347  2.73739  3.18146  2.89801  2.37887  2.77519  2.98518  4.58477  3.61503
          0.02204  4.22182  4.94416  0.61958  0.77255  0.48576  0.95510
    225   2.68223  4.48705  3.41742  2.85162  3.55088  3.60931  2.90869  2.96308  2.71217  1.91661  2.79813  3.28387  3.98721  2.47463  3.05986  2.85748  2.91017  2.75450  4.99875  3.72970    253 - -
          2.68618  4.42225  2.77519  2.73123  3.46354  2.40513  3.72494  3.29354  2.67741  2.69355  4.24690  2.90347  2.73739  3.18146  2.89801  2.37887  2.77519  2.98518  4.58477  3.61503
          0.02204  4.22182  4.94416  0.61958  0.77255  0.48576  0.95510
    226   3.03641  5.29292  3.27865  2.17606  4.72913  3.67245  3.67827  4.09809  1.75139  3.53205  4.36454  3.16094  4.05227  2.80133  1.37021  3.00749  3.21714  3.74458  5.58716  4.36183    254 - -
          2.68618  4.42225  2.77519  2.73123  3.46354  2.40513  3.72494  3.29354  2.67741  2.69355  4.24690  2.90347  2.73739  3.18146  2.89801  2.37887  2.77519  2.98518  4.58477  3.61503
          0.02204  4.22182  4.94416  0.61958  0.77255  0.48576  0.95510
    227   2.87801  4.31046  4.34933  3.78494  3.37423  4.04745  4.40754  1.57840  3.67173  1.78485  3.27925  4.02596  2.91434  3.90831  3.87477  3.35628  3.11917  1.74478  5.06427  3.88213    255 - -
          2.68618  4.42225  2.77519  2.73123  3.46354  2.40513  3.72494  3.29354  2.67741  2.69355  4.24690  2.90347  2.73739  3.18146  2.89801  2.37887  2.77519  2.98518  4.58477  3.61503
          0.02204  4.22182  4.94416  0.61958  0.77255  0.48576  0.95510
    228   2.83383  5.34467  1.73951  2.26100  4.66583  3.36042  3.73816  4.16141  2.60099  3.65439  4.44201  2.30383  3.87888  2.24447  3.13118  2.24501  3.09178  3.73452  5.80627  4.35981    256 - -
          2.68618  4.42225  2.77519  2.73123  3.46354  2.40513  3.72494  3.29354  2.67741  2.69355  4.24690  2.90347  2.73739  3.18146  2.89801  2.37887  2.77519  2.98518  4.58477  3.61503
          0.02204  4.22182  4.94416  0.61958  0.77255  0.48576  0.95510
    229   2.28397  5.05252  2.87723  2.47727  4.46027  3.43502  3.72378  3.88792  1.71989  3.42885  4.23679  1.97895  3.90294  2.86087  2.78812  2.76249  3.02072  3.50558  5.58942  4.24983    257 - -
          2.68618  4.42225  2.77519  2.73123  3.46354  2.40513  3.72494  3.29354  2.67741  2.69355  4.24690  2.90347  2.73739  3.18146  2.89801  2.37887  2.77519  2.98518  4.58477  3.61503
          0.02204  4.22182  4.94416  0.61958  0.77255  0.48576  0.95510
    230   2.27006  4.67339  3.10377  1.94763  3.86658  3.52436  3.83629  3.10824  2.69319  1.91383  3.76718  3.15940  3.96447  3.05241  3.09516  2.82646  2.96641  2.87365  5.26938  3.98353    258 - -
          2.68618  4.42225  2.77519  2.73123  3.46354  2.40513  3.72494  3.29354  2.67741  2.69355  4.24690  2.90347  2.73739  3.18146  2.89801  2.37887  2.77519  2.98518  4.58477  3.61503
          0.02204  4.22182  4.94416  0.61958  0.77255  0.48576  0.95510
    231   2.19945  4.97621  2.78524  2.06711  4.34357  3.38122  3.72342  3.77535  2.53387  3.34894  4.15138  2.07252  3.85661  2.86583  3.00825  2.69225  2.34145  3.39957  5.55493  4.18747    259 - -
          2.68618  4.42225  2.77519  2.73123  3.46354  2.40513  3.72494  3.29354  2.67741  2.69355  4.24690  2.90347  2.73739  3.18146  2.89801  2.37887  2.77519  2.98518  4.58477  3.61503
          0.31359  4.22182  1.36842  0.61958  0.77255  0.48576  0.95510
    232   3.07926  4.91378  3.57659  3.07415  4.28487  3.55473  3.87206  3.83111  2.26450  3.33521  4.33372  3.42891  4.05416  3.08917  0.88338  3.16031  3.34080  3.55226  5.34153  4.19811    260 - -
          2.68618  4.42225  2.77519  2.73123  3.46354  2.40513  3.72494  3.29354  2.67741  2.69355  4.24690  2.90347  2.73739  3.18146  2.89801  2.37887  2.77519  2.98518  4.58477  3.61503
          0.02939  3.93762  4.65996  0.61958  0.77255  0.34449  1.23300
    233   3.28733  4.61674  4.66780  4.21055  1.54659  4.27994  3.80034  2.17108  4.05413  2.38232  3.56940  4.13397  4.59489  4.10900  4.11919  3.60902  3.51205  2.80308  4.01625  1.45639    261 - -
          2.68618  4.42225  2.77519  2.73123  3.46354  2.40513  3.72494  3.29354  2.67741  2.69355  4.24690  2.90347  2.73739  3.18146  2.89801  2.37887  2.77519  2.98518  4.58477  3.61503
          0.02204  4.22182  4.94416  0.61958  0.77255  0.48576  0.95510
    234   2.89465  4.90096  3.42624  2.80437  4.09667  3.66918  3.73482  3.48649  2.23182  2.02777  3.94956  3.24069  4.04113  2.36046  1.71435  2.96220  3.09712  3.23656  5.31401  4.07011    262 - -
          2.68618  4.42225  2.77519  2.73123  3.46354  2.40513  3.72494  3.29354  2.67741  2.69355  4.24690  2.90347  2.73739  3.18146  2.89801  2.37887  2.77519  2.98518  4.58477  3.61503
          0.02204  4.22182  4.94416  0.61958  0.77255  0.48576  0.95510
    235   3.79138  5.13678  4.37443  4.18174  2.39853  4.25313  3.84106  3.75759  4.03089  3.11745  4.39750  4.18142  4.72436  4.24891  4.13666  3.88733  4.08288  3.64614  4.05122  0.53749    263 - -
          2.68618  4.42225  2.77519  2.73123  3.46354  2.40513  3.72494  3.29354  2.67741  2.69355  4.24690  2.90347  2.73739  3.18146  2.89801  2.37887  2.77519  2.98518  4.58477  3.61503
          0.02204  4.22182  4.94416  0.61958  0.77255  0.48576  0.95510
    236   2.22050  4.56153  3.18903  2.69533  2.88345  2.16852  3.80124  3.21853  2.69284  2.88588  3.75227  3.15170  3.90019  2.47896  3.10215  2.72735  2.87500  2.93661  5.18432  3.89194    264 - -
          2.68618  4.42225  2.77519  2.73123  3.46354  2.40513  3.72494  3.29354  2.67741  2.69355  4.24690  2.90347  2.73739  3.18146  2.89801  2.37887  2.77519  2.98518  4.58477  3.61503
          0.02204  4.22182  4.94416  0.61958  0.77255  0.48576  0.95510
    237   1.83582  4.28829  3.88978  3.35046  3.54527  3.66521  4.16839  2.45647  3.27143  2.08942  3.48187  3.64528  4.12407  3.56061  3.56169  2.98461  2.37352  1.87395  5.09164  3.87975    265 - -
          2.68618  4.42225  2.77519  2.73123  3.46354  2.40513  3.72494  3.29354  2.67741  2.69355  4.24690  2.90347  2.73739  3.18146  2.89801  2.37887  2.77519  2.98518  4.58477  3.61503
          0.02204  4.22182  4.94416  0.61958  0.77255  0.48576  0.95510
    238   3.11102  4.57581  4.35893  3.84065  2.80219  4.08265  4.07397  2.74955  3.56625  2.11978  2.28575  4.00968  4.44486  3.86900  3.73429  3.44214  3.35481  2.71677  1.41045  2.98243    266 - -
          2.68618  4.42225  2.77519  2.73123  3.46354  2.40513  3.72494  3.29354  2.67741  2.69355  4.24690  2.90347  2.73739  3.18146  2.89801  2.37887  2.77519  2.98518  4.58477  3.61503
          0.02204  4.22182  4.94416  0.61958  0.77255  0.48576  0.95510
    239   2.50806  4.36026  3.45746  2.95791  2.74943  2.48162  3.95647  3.14203  2.93851  2.84561  3.72021  3.31210  3.89733  3.24589  3.30372  2.21132  1.88640  2.84614  5.17105  3.91924    267 - -
          2.68618  4.42225  2.77519  2.73123  3.46354  2.40513  3.72494  3.29354  2.67741  2.69355  4.24690  2.90347  2.73739  3.18146  2.89801  2.37887  2.77519  2.98518  4.58477  3.61503
          0.02204  4.22182  4.94416  0.61958  0.77255  0.48576  0.95510
    240   2.16786  4.26541  3.67655  3.12201  3.45609  2.79488  3.96694  2.27093  3.05623  2.08877  3.42458  3.46528  4.01662  3.34770  3.36857  2.87946  2.38201  2.46528  4.93685  3.71774    268 - -
          2.68618  4.42225  2.77519  2.73123  3.46354  2.40513  3.72494  3.29354  2.67741  2.69355  4.24690  2.90347  2.73739  3.18146  2.89801  2.37887  2.77519  2.98518  4.58477  3.61503
          0.02204  4.22182  4.94416  0.61958  0.77255  0.48576  0.95510
    241   2.75363  5.09909  2.19190  2.39252  4.45291  3.40260  3.72304  3.91361  2.49643  3.44961  4.24900  2.93000  1.97491  2.85936  2.31839  2.73527  3.00933  3.52416  5.61669  4.24051    269 - -
          2.68618  4.42225  2.77519  2.73123  3.46354  2.40513  3.72494  3.29354  2.67741  2.69355  4.24690  2.90347  2.73739  3.18146  2.89801  2.37887  2.77519  2.98518  4.58477  3.61503
          0.02204  4.22182  4.94416  0.61958  0.77255  0.48576  0.95510
    242   2.78458  4.49719  2.56681  3.04765  3.56411  3.73404  4.05656  2.57750  3.05613  1.57155  3.49047  3.47245  4.13709  3.36081  3.41918  3.02894  3.03285  2.00371  5.14343  3.89171    270 - -
          2.68618  4.42225  2.77519  2.73123  3.46354  2.40513  3.72494  3.29354  2.67741  2.69355  4.24690  2.90347  2.73739  3.18146  2.89801  2.37887  2.77519  2.98518  4.58477  3.61503
          0.02204  4.22182  4.94416  0.61958  0.77255  0.48576  0.95510
    243   2.58112  4.56725  3.17108  2.77841  4.05351  3.34060  3.93458  3.40083  2.80405  3.11642  3.98806  2.42927  1.73754  3.15543  3.19446  2.70330  2.91890  2.39398  5.40782  4.11356    271 - -
          2.68618  4.42225  2.77519  2.73123  3.46354  2.40513  3.72494  3.29354  2.67741  2.69355  4.24690  2.90347  2.73739  3.18146  2.89801  2.37887  2.77519  2.98518  4.58477  3.61503
          0.02204  4.22182  4.94416  0.61958  0.77255  0.48576  0.95510
    244   2.40580  4.38038  3.41154  3.05419  4.33646  3.14064  4.17014  3.74047  3.08417  3.41257  4.24113  3.32481  1.55235  3.40467  3.44093  2.00678  2.06337  3.25663  5.66163  4.41728    272 - -
          2.68595  4.42237  2.77493  2.73135  3.46366  2.40524  3.72408  3.29366  2.67752  2.69367  4.24701  2.90358  2.73751  3.18158  2.89769  2.37898  2.77531  2.98483  4.58489  3.61515
          0.15907  1.96657  4.94416  1.32397  0.30935  0.48576  0.95510
    245   2.64569  4.42214  3.40625  2.43165  3.55427  3.58638  3.84398  2.88145  2.80435  1.92434  2.68286  3.29166  3.97607  3.13914  3.16693  2.40617  2.88097  2.66493  5.00127  3.75703    278 - -
          2.68618  4.42225  2.77519  2.73123  3.46354  2.40513  3.72494  3.29354  2.67741  2.69355  4.24690  2.90347  2.73739  3.18146  2.89801  2.37887  2.77519  2.98518  4.58477  3.61503
          0.02204  4.22182  4.94416  0.61958  0.77255  0.48576  0.95510
    246   3.19827  4.53222  4.88095  4.32160  2.28375  4.43622  4.70166  2.19835  4.18778  1.23343  3.07081  4.48785  4.68712  4.29750  4.28552  3.77497  3.42843  1.56199  5.05360  3.83641    279 - -
          2.68618  4.42225  2.77519  2.73123  3.46354  2.40513  3.72494  3.29354  2.67741  2.69355  4.24690  2.90347  2.73739  3.18146  2.89801  2.37887  2.77519  2.98518  4.58477  3.61503
          0.02204  4.22182  4.94416  0.61958  0.77255  0.48576  0.95510
    247   1.20334  4.40602  3.85172  3.43378  3.72128  3.51995  4.32316  2.72788  3.32838  1.93327  3.68187  3.67378  4.11055  3.67245  3.60344  2.92823  3.03962  2.54301  5.33148  4.08978    280 - -
          2.68618  4.42225  2.77519  2.73123  3.46354  2.40513  3.72494  3.29354  2.67741  2.69355  4.24690  2.90347  2.73739  3.18146  2.89801  2.37887  2.77519  2.98518  4.58477  3.61503
          0.02204  4.22182  4.94416  0.61958  0.77255  0.48576  0.95510
    248   1.80965  4.65571  3.25318  2.75283  4.24832  3.35069  3.85470  3.64863  2.55776  3.26422  4.09334  3.16988  3.88300  3.02973  1.83058  2.18169  2.91702  3.26477  5.48423  4.20713    281 - -
          2.68618  4.42225  2.77519  2.73123  3.46354  2.40513  3.72494  3.29354  2.67741  2.69355  4.24690  2.90347  2.73739  3.18146  2.89801  2.37887  2.77519  2.98518  4.58477  3.61503
          0.02204  4.22182  4.94416  0.61958  0.77255  0.48576  0.95510
    249   1.56830  4.33743  3.52189  3.05630  4.01703  2.39399  4.08304  3.36118  3.04262  3.08302  3.94071  3.34611  2.65442  3.34774  3.40317  2.60485  2.82278  2.29516  5.40068  4.16471    282 - -
          2.68618  4.42225  2.77519  2.73123  3.46354  2.40513  3.72494  3.29354  2.67741  2.69355  4.24690  2.90347  2.73739  3.18146  2.89801  2.37887  2.77519  2.98518  4.58477  3.61503
          0.02204  4.22182  4.94416  0.61958  0.77255  0.48576  0.95510
    250   1.59019  4.31427  4.00213  3.46921  3.51225  3.72297  4.25498  2.41726  3.37566  2.34672  2.48674  3.74142  4.18340  3.65983  3.64595  3.05469  3.00731  1.89891  5.12058  3.91996    283 - -
          2.68618  4.42225  2.77519  2.73123  3.46354  2.40513  3.72494  3.29354  2.67741  2.69355  4.24690  2.90347  2.73739  3.18146  2.89801  2.37887  2.77519  2.98518  4.58477  3.61503
          0.02204  4.22182  4.94416  0.61958  0.77255  0.48576  0.95510
    251   1.82316  4.31806  3.80072  3.30245  3.60895  3.54458  4.16187  2.67143  3.21139  1.67231  3.54458  3.58434  4.06242  3.52492  3.50236  2.89413  2.31506  2.47151  5.15212  3.94092    284 - -
          2.68618  4.42225  2.77519  2.73123  3.46354  2.40513  3.72494  3.29354  2.67741  2.69355  4.24690  2.90347  2.73739  3.18146  2.89801  2.37887  2.77519  2.98518  4.58477  3.61503
          0.02204  4.22182  4.94416  0.61958  0.77255  0.48576  0.95510
    252   1.79326  2.54439  3.91306  3.50657  4.24825  1.60085  4.39778  3.64587  3.45991  3.35224  4.18589  3.53369  3.80712  3.71877  3.73453  1.90366  2.77812  3.14436  5.63514  4.45507    285 - -
          2.68618  4.42225  2.77519  2.73123  3.46354  2.40513  3.72494  3.29354  2.67741  2.69355  4.24690  2.90347  2.73739  3.18146  2.89801  2.37887  2.77519  2.98518  4.58477  3.61503
          0.02204  4.22182  4.94416  0.61958  0.77255  0.48576  0.95510
    253   2.51340  2.71506  3.86822  3.38133  3.65865  1.63591  4.17845  2.91245  3.27708  2.07256  3.65776  3.57828  3.97655  3.57683  3.54222  2.77113  2.87903  2.65367  5.14597  3.92571    286 - -
          2.68618  4.42225  2.77519  2.73123  3.46354  2.40513  3.72494  3.29354  2.67741  2.69355  4.24690  2.90347  2.73739  3.18146  2.89801  2.37887  2.77519  2.98518  4.58477  3.61503
          0.02204  4.22182  4.94416  0.61958  0.77255  0.48576  0.95510
    254   2.16355  4.30325  3.57019  3.01272  3.49030  3.55970  3.90870  2.79675  2.95305  2.19815  2.73317  3.38470  3.97892  3.25585  3.28859  2.32281  2.38621  2.57221  4.95003  3.72300    287 - -
          2.68618  4.42225  2.77519  2.73123  3.46354  2.40513  3.72494  3.29354  2.67741  2.69355  4.24690  2.90347  2.73739  3.18146  2.89801  2.37887  2.77519  2.98518  4.58477  3.61503
          0.02204  4.22182  4.94416  0.61958  0.77255  0.48576  0.95510
    255   2.63165  4.41142  3.39860  2.35718  2.83276  3.58180  3.82375  2.43825  2.80596  2.25180  3.49927  2.61194  3.96428  3.12325  3.18054  2.82449  2.86380  2.65353  4.97173  3.71281    288 - -
          2.68618  4.42225  2.77519  2.73123  3.46354  2.40513  3.72494  3.29354  2.67741  2.69355  4.24690  2.90347  2.73739  3.18146  2.89801  2.37887  2.77519  2.98518  4.58477  3.61503
          0.02204  4.22182  4.94416  0.61958  0.77255  0.48576  0.95510
    256   2.67335  4.98798  2.37379  2.38222  4.28528  2.73977  3.67719  3.72764  2.48335  2.57834  4.08868  2.45143  2.82659  2.81343  2.96809  2.67106  2.91857  3.36238  5.49810  4.12642    289 - -
          2.68618  4.42225  2.77519  2.73123  3.46354  2.40513  3.72494  3.29354  2.67741  2.69355  4.24690  2.90347  2.73739  3.18146  2.89801  2.37887  2.77519  2.98518  4.58477  3.61503
          0.02204  4.22182  4.94416  0.61958  0.77255  0.48576  0.95510
    257   1.96893  4.35489  3.48735  3.03122  4.04593  2.31169  4.07647  3.38888  3.02437  3.10911  3.96505  3.33113  2.02841  3.33298  3.38986  2.60437  2.82817  2.30491  5.42258  4.18237    290 - -
          2.68618  4.42225  2.77519  2.73123  3.46354  2.40513  3.72494  3.29354  2.67741  2.69355  4.24690  2.90347  2.73739  3.18146  2.89801  2.37887  2.77519  2.98518  4.58477  3.61503
          0.02204  4.22182  4.94416  0.61958  0.77255  0.48576  0.95510
    258   2.83258  4.24486  4.42920  3.85805  2.00176  4.00332  4.35082  1.88423  3.73172  2.11273  3.23201  4.03623  4.35112  3.93273  3.88645  3.31592  2.43974  1.79623  4.93346  3.73127    291 - -
          2.68618  4.42225  2.77519  2.73123  3.46354  2.40513  3.72494  3.29354  2.67741  2.69355  4.24690  2.90347  2.73739  3.18146  2.89801  2.37887  2.77519  2.98518  4.58477  3.61503
          0.02204  4.22182  4.94416  0.61958  0.77255  0.48576  0.95510
    259   2.17004  4.74688  3.10702  2.60337  4.25716  2.61156  3.77495  3.67768  2.51772  3.26749  4.07692  3.07079  2.70849  2.92961  1.97998  2.65615  2.89366  3.29332  5.47965  4.16826    292 - -
          2.68618  4.42225  2.77519  2.73123  3.46354  2.40513  3.72494  3.29354  2.67741  2.69355  4.24690  2.90347  2.73739  3.18146  2.89801  2.37887  2.77519  2.98518  4.58477  3.61503
          0.02204  4.22182  4.94416  0.61958  0.77255  0.48576  0.95510
    260   2.64168  4.51315  3.31693  2.74774  3.66934  3.55190  2.91619  2.49023  2.63684  2.35854  3.60867  3.19966  3.93534  3.01741  2.45572  2.38765  2.87133  2.80340  5.05711  3.79199    293 - -
          2.68618  4.42225  2.77519  2.73123  3.46354  2.40513  3.72494  3.29354  2.67741  2.69355  4.24690  2.90347  2.73739  3.18146  2.89801  2.37887  2.77519  2.98518  4.58477  3.61503
          0.02204  4.22182  4.94416  0.61958  0.77255  0.48576  0.95510
    261   3.04264  5.10527  3.57388  2.87260  4.44022  3.74524  3.70530  3.78772  1.74807  2.47878  4.18220  3.28257  4.09886  2.85246  1.35224  3.07061  3.21751  3.50183  5.44128  4.24514    294 - -
          2.68618  4.42225  2.77519  2.73123  3.46354  2.40513  3.72494  3.29354  2.67741  2.69355  4.24690  2.90347  2.73739  3.18146  2.89801  2.37887  2.77519  2.98518  4.58477  3.61503
          0.02204  4.22182  4.94416  0.61958  0.77255  0.48576  0.95510
    262   1.50803  4.27515  3.65285  3.27252  4.35414  3.08257  4.30041  3.72796  3.27273  3.43766  4.26384  3.42875  3.81127  3.56384  3.59861  1.46632  2.08075  3.21579  5.70272  4.49207    295 - -
          2.68618  4.42225  2.77519  2.73123  3.46354  2.40513  3.72494  3.29354  2.67741  2.69355  4.24690  2.90347  2.73739  3.18146  2.89801  2.37887  2.77519  2.98518  4.58477  3.61503
          0.02204  4.22182  4.94416  0.61958  0.77255  0.48576  0.95510
    263   3.74095  5.04351  4.72288  4.51623  0.57654  4.32124  4.08462  3.23747  4.41862  2.53172  3.92257  4.43328  4.78123  4.49248  4.45099  3.98339  4.04695  3.25179  4.25358  2.58650    296 - -
          2.68618  4.42225  2.77519  2.73123  3.46354  2.40513  3.72494  3.29354  2.67741  2.69355  4.24690  2.90347  2.73739  3.18146  2.89801  2.37887  2.77519  2.98518  4.58477  3.61503
          0.02204  4.22182  4.94416  0.61958  0.77255  0.48576  0.95510
    264   2.71109  4.80556  2.99035  1.68911  4.04144  3.48177  3.76904  3.32556  2.57477  2.38388  3.90926  3.06361  3.92126  2.94640  2.99815  2.77214  2.36589  3.05231  5.36879  4.05233    297 - -
          2.68618  4.42225  2.77519  2.73123  3.46354  2.40513  3.72494  3.29354  2.67741  2.69355  4.24690  2.90347  2.73739  3.18146  2.89801  2.37887  2.77519  2.98518  4.58477  3.61503
          0.02204  4.22182  4.94416  0.61958  0.77255  0.48576  0.95510
    265   3.30192  4.66590  4.77919  4.26404  1.50499  4.41107  4.43121  2.47996  4.11197  1.69817  1.73510  4.40147  4.67986  4.21784  4.21424  3.76315  3.53442  2.57619  4.71484  3.28986    298 - -
          2.68618  4.42225  2.77519  2.73123  3.46354  2.40513  3.72494  3.29354  2.67741  2.69355  4.24690  2.90347  2.73739  3.18146  2.89801  2.37887  2.77519  2.98518  4.58477  3.61503
          0.02204  4.22182  4.94416  0.61958  0.77255  0.48576  0.95510
    266   3.12870  5.20201  3.52402  2.90697  4.35550  3.75061  2.45059  4.00300  2.08066  3.46022  4.34522  3.31225  4.13796  2.90500  1.12665  3.13774  3.31260  3.69279  5.41002  4.12998    299 - -
          2.68618  4.42225  2.77519  2.73123  3.46354  2.40513  3.72494  3.29354  2.67741  2.69355  4.24690  2.90347  2.73739  3.18146  2.89801  2.37887  2.77519  2.98518  4.58477  3.61503
          0.02204  4.22182  4.94416  0.61958  0.77255  0.48576  0.95510
    267   3.52399  4.84258  5.05890  4.50965  3.12413  4.74944  5.03115  2.31217  4.30843  0.73134  2.20368  4.77781  4.90286  4.42268  4.40714  4.12464  3.74415  2.49996  5.26750  4.20962    300 - -
          2.68618  4.42225  2.77519  2.73123  3.46354  2.40513  3.72494  3.29354  2.67741  2.69355  4.24690  2.90347  2.73739  3.18146  2.89801  2.37887  2.77519  2.98518  4.58477  3.61503
          0.02204  4.22182  4.94416  0.61958  0.77255  0.48576  0.95510
    268   2.75145  4.49405  3.68155  3.32106  3.71671  1.72226  4.24222  3.01757  3.25203  1.35774  3.76606  3.61651  4.11074  3.60994  3.52864  2.98117  3.10470  2.82237  5.25169  3.99566    301 - -
          2.68618  4.42225  2.77519  2.73123  3.46354  2.40513  3.72494  3.29354  2.67741  2.69355  4.24690  2.90347  2.73739  3.18146  2.89801  2.37887  2.77519  2.98518  4.58477  3.61503
          0.02204  4.22182  4.94416  0.61958  0.77255  0.48576  0.95510
    269   3.92377  5.10326  4.83223  4.55215  2.01325  4.57925  3.55766  3.70068  4.31279  2.99970  4.25939  4.22726  4.88654  4.29811  4.32234  3.97223  4.13883  3.60147  1.59424  1.00195    302 - -
          2.68641  4.42248  2.77543  2.73075  3.46377  2.40458  3.72518  3.29377  2.67730  2.69378  4.24713  2.90327  2.73690  3.18112  2.89824  2.37910  2.77543  2.98542  4.58500  3.61526
          0.31359  1.33920  4.94416  1.43957  0.27054  0.48576  0.95510
    270   3.10240  5.25217  3.43454  2.83128  4.65830  3.72066  3.71942  4.06462  2.04190  3.50171  4.37136  3.25532  4.10735  1.72883  1.36626  3.09455  3.28452  3.73749  5.55167  4.34699    308 - -
          2.68618  4.42225  2.77519  2.73123  3.46354  2.40513  3.72494  3.29354  2.67741  2.69355  4.24690  2.90347  2.73739  3.18146  2.89801  2.37887  2.77519  2.98518  4.58477  3.61503
          0.02204  4.22182  4.94416  0.61958  0.77255  0.48576  0.95510
    271   1.38965  4.26632  3.75004  3.41670  4.28297  3.12297  4.39528  3.45524  3.39209  3.31280  4.21143  3.52198  3.86172  3.69518  3.67428  2.57281  1.37002  3.03479  5.69132  4.49360    309 - -
          2.68618  4.42225  2.77519  2.73123  3.46354  2.40513  3.72494  3.29354  2.67741  2.69355  4.24690  2.90347  2.73739  3.18146  2.89801  2.37887  2.77519  2.98518  4.58477  3.61503
          0.02204  4.22182  4.94416  0.61958  0.77255  0.48576  0.95510
    272   3.02087  5.29583  3.28529  2.18646  4.73633  3.66767  3.66950  4.10872  1.51908  3.53627  4.36263  3.15260  4.04280  2.78946  1.57675  2.98982  3.20177  3.74865  5.58754  4.35755    310 - -
          2.68618  4.42225  2.77519  2.73123  3.46354  2.40513  3.72494  3.29354  2.67741  2.69355  4.24690  2.90347  2.73739  3.18146  2.89801  2.37887  2.77519  2.98518  4.58477  3.61503
          0.02204  4.22182  4.94416  0.61958  0.77255  0.48576  0.95510
    273   2.90511  1.88525  4.23036  3.76654  2.78545  3.80477  3.96480  2.92321  3.58751  2.62168  3.66454  3.86601  4.28410  3.84161  3.75973  3.19492  3.20541  2.73573  4.40177  1.44802    311 - -
          2.68618  4.42225  2.77519  2.73123  3.46354  2.40513  3.72494  3.29354  2.67741  2.69355  4.24690  2.90347  2.73739  3.18146  2.89801  2.37887  2.77519  2.98518  4.58477  3.61503
          0.02204  4.22182  4.94416  0.61958  0.77255  0.48576  0.95510
    274   3.38292  4.66883  5.12963  4.56173  3.21592  4.70432  5.04133  1.41457  4.42439  1.16158  2.27477  4.77339  4.87211  4.49200  4.50101  4.06006  3.60464  2.19170  5.29924  4.24958    312 - -
          2.68618  4.42225  2.77519  2.73123  3.46354  2.40513  3.72494  3.29354  2.67741  2.69355  4.24690  2.90347  2.73739  3.18146  2.89801  2.37887  2.77519  2.98518  4.58477  3.61503
          0.15907  4.22182  2.02201  0.61958  0.77255  0.48576  0.95510
    275   3.18218  5.14243  3.37168  2.95960  4.57857  3.64208  3.89757  4.02287  0.77686  3.54352  4.49850  3.37255  4.13144  3.08052  2.49733  3.21309  3.42192  3.72039  5.54833  4.39477    313 - -
          2.68618  4.42225  2.77519  2.73123  3.46354  2.40513  3.72494  3.29354  2.67741  2.69355  4.24690  2.90347  2.73739  3.18146  2.89801  2.37887  2.77519  2.98518  4.58477  3.61503
          0.02523  4.08798  4.81033  0.61958  0.77255  0.40208  1.10543
    276   2.15407  4.77809  2.28528  2.52554  4.33390  3.30668  3.80679  3.76312  2.64549  3.35783  4.15903  3.01328  3.83625  2.96089  3.11427  1.87712  2.26386  3.35274  5.57317  4.22860    314 - -
          2.68618  4.42225  2.77519  2.73123  3.46354  2.40513  3.72494  3.29354  2.67741  2.69355  4.24690  2.90347  2.73739  3.18146  2.89801  2.37887  2.77519  2.98518  4.58477  3.61503
          0.02204  4.22182  4.94416  0.61958  0.77255  0.48576  0.95510
    277   2.18507  4.45283  3.67374  3.18331  1.70315  3.70704  2.60388  2.96791  3.11322  2.61785  3.58995  3.50703  4.12442  3.40971  3.41438  3.00910  3.04307  2.76217  4.52912  3.01782    315 - -
          2.68618  4.42225  2.77519  2.73123  3.46354  2.40513  3.72494  3.29354  2.67741  2.69355  4.24690  2.90347  2.73739  3.18146  2.89801  2.37887  2.77519  2.98518  4.58477  3.61503
          0.02204  4.22182  4.94416  0.61958  0.77255  0.48576  0.95510
    278   3.32163  4.67348  4.90083  4.39240  3.29281  4.53707  4.97555  2.14124  4.22030  0.88918  3.11412  4.61892  4.81066  4.40894  4.35930  3.92592  3.57646  1.70325  5.34380  4.20955    316 - -
          2.68618  4.42225  2.77519  2.73123  3.46354  2.40513  3.72494  3.29354  2.67741  2.69355  4.24690  2.90347  2.73739  3.18146  2.89801  2.37887  2.77519  2.98518  4.58477  3.61503
          0.02204  4.22182  4.94416  0.61958  0.77255  0.48576  0.95510
    279   2.84998  5.27644  2.51793  1.57946  4.62220  3.36818  3.77259  4.10066  2.62514  3.62082  4.42871  2.27548  2.21968  2.91664  3.12540  2.79761  3.11700  3.69310  5.78504  4.36357    317 - -
          2.68618  4.42225  2.77519  2.73123  3.46354  2.40513  3.72494  3.29354  2.67741  2.69355  4.24690  2.90347  2.73739  3.18146  2.89801  2.37887  2.77519  2.98518  4.58477  3.61503
          0.02204  4.22182  4.94416  0.61958  0.77255  0.48576  0.95510
    280   1.64654  5.26645  1.99306  1.86210  4.60301  3.35536  3.78441  4.05985  2.68443  3.60663  4.41997  2.85382  3.89702  2.93258  3.21614  2.79470  3.11714  3.66135  5.79467  4.36499    318 - -
          2.68618  4.42225  2.77519  2.73123  3.46354  2.40513  3.72494  3.29354  2.67741  2.69355  4.24690  2.90347  2.73739  3.18146  2.89801  2.37887  2.77519  2.98518  4.58477  3.61503
          0.02204  4.22182  4.94416  0.61958  0.77255  0.48576  0.95510
    281   2.68854  4.69680  3.13290  2.78268  4.17917  3.38890  3.93692  3.55092  2.68357  3.19921  4.10418  3.20659  3.94949  2.36341  3.02053  2.79054  1.30345  3.22269  5.48944  4.20232    319 - -
          2.68618  4.42225  2.77519  2.73123  3.46354  2.40513  3.72494  3.29354  2.67741  2.69355  4.24690  2.90347  2.73739  3.18146  2.89801  2.37887  2.77519  2.98518  4.58477  3.61503
          0.02204  4.22182  4.94416  0.61958  0.77255  0.48576  0.95510
    282   1.43414  4.36042  3.53346  3.25921  4.39766  3.13683  4.34716  3.73417  3.30963  3.46662  4.34457  3.45139  1.42025  3.62110  3.61971  2.60490  2.90443  3.25645  5.74922  4.53815    320 - -
          2.68618  4.42225  2.77519  2.73123  3.46354  2.40513  3.72494  3.29354  2.67741  2.69355  4.24690  2.90347  2.73739  3.18146  2.89801  2.37887  2.77519  2.98518  4.58477  3.61503
          0.01489  4.21467        *  0.61958  0.77255  0.00000        *
//
