# Supplementary material for: MacSyFinder: A Program to Mine Genomes for Molecular Systems with an Application to CRISPR-Cas Systems
Source: PLoS One. 2014 Oct 17;9(10):e110726. doi: 10.1371/journal.pone.0110726 (PMC4201578; doi:10.1371/journal.pone.0110726)
Supplement: Data S2 — The Cas-Finder: models and profiles (compressed tarball archive). (ZIP) [file pone.0110726.s011.zip › Cas-Finder_macsyfinder/CASprofiles/csc1_TypeID.hmm]

HMMER3/b [3.0 | March 2010]
NAME  TIGR03159
ACC   TIGR03159
DESC  cas_Csc1: CRISPR type I-D/CYANO-associated protein Csc1
LENG  225
ALPH  amino
RF    no
CS    no
MAP   yes
DATE  Sun Apr 11 22:23:06 2010
NSEQ  6
EFFN  1.485352
CKSUM 1324161988
GA    41.40 41.40;
TC    41.40 41.40;
NC    39.70 39.70;
STATS LOCAL MSV      -10.7040  0.70401
STATS LOCAL VITERBI  -11.4987  0.70401
STATS LOCAL FORWARD   -5.2648  0.70401
HMM          A        C        D        E        F        G        H        I        K        L        M        N        P        Q        R        S        T        V        W        Y   
            m->m     m->i     m->d     i->m     i->i     d->m     d->d
  COMPO   2.54573  4.59196  3.08913  2.70133  3.20283  2.97794  3.64814  2.84014  2.67481  2.48374  3.62773  2.97982  3.13412  3.03954  2.98386  2.69468  2.82713  2.65573  4.72577  3.09637
          2.68618  4.42225  2.77519  2.73123  3.46354  2.40513  3.72494  3.29354  2.67741  2.69355  4.24690  2.90347  2.73739  3.18146  2.89801  2.37887  2.77519  2.98518  4.58477  3.61503
          0.01796  4.42452  5.14687  0.61958  0.77255  0.00000        *
      1   3.69547  4.94433  5.44287  4.90937  3.30746  5.04085  5.37965  1.73529  4.73869  0.67547  3.08073  5.14060  5.15073  4.77692  4.78799  4.44491  3.91885  2.37519  5.50020  4.45468      1 - -
          2.68618  4.42225  2.77519  2.73123  3.46354  2.40513  3.72494  3.29354  2.67741  2.69355  4.24690  2.90347  2.73739  3.18146  2.89801  2.37887  2.77519  2.98518  4.58477  3.61503
          0.01796  4.42452  5.14687  0.61958  0.77255  0.48576  0.95510
      2   2.73306  4.92587  3.02667  2.19108  4.15453  3.52060  3.74290  3.58398  2.52810  3.18484  4.00682  3.05298  3.93034  2.41734  2.97059  2.76339  1.80424  3.26329  5.41694  2.92483      2 - -
          2.68618  4.42225  2.77519  2.73123  3.46354  2.40513  3.72494  3.29354  2.67741  2.69355  4.24690  2.90347  2.73739  3.18146  2.89801  2.37887  2.77519  2.98518  4.58477  3.61503
          0.01796  4.42452  5.14687  0.61958  0.77255  0.48576  0.95510
      3   2.67677  2.93520  3.91974  3.34502  3.35188  3.73060  4.03943  2.66491  3.25051  1.81350  2.66909  2.65992  4.11356  3.51231  3.50251  3.00874  2.39521  2.46556  4.85036  3.64666      3 - -
          2.68618  4.42225  2.77519  2.73123  3.46354  2.40513  3.72494  3.29354  2.67741  2.69355  4.24690  2.90347  2.73739  3.18146  2.89801  2.37887  2.77519  2.98518  4.58477  3.61503
          0.01796  4.42452  5.14687  0.61958  0.77255  0.48576  0.95510
      4   2.83456  4.35831  4.08253  3.50497  3.29333  3.90731  1.95410  2.09577  3.37459  1.85620  2.57386  3.79538  4.25831  3.64500  3.61135  3.18819  3.06431  2.49293  4.90378  3.68340      4 - -
          2.68618  4.42225  2.77519  2.73123  3.46354  2.40513  3.72494  3.29354  2.67741  2.69355  4.24690  2.90347  2.73739  3.18146  2.89801  2.37887  2.77519  2.98518  4.58477  3.61503
          0.01796  4.42452  5.14687  0.61958  0.77255  0.48576  0.95510
      5   2.95836  5.49020  1.71140  1.90397  4.82793  2.49950  3.85841  4.33120  2.75723  3.81829  4.61062  2.90890  3.98047  2.99510  3.30847  1.82582  3.22534  3.89277  5.97020  4.50667      5 - -
          2.68618  4.42225  2.77519  2.73123  3.46354  2.40513  3.72494  3.29354  2.67741  2.69355  4.24690  2.90347  2.73739  3.18146  2.89801  2.37887  2.77519  2.98518  4.58477  3.61503
          0.01796  4.42452  5.14687  0.61958  0.77255  0.48576  0.95510
      6   2.76771  5.22164  2.82751  2.08020  4.55165  3.46690  3.71145  4.02215  2.10817  3.52271  4.28853  2.40118  2.28402  2.82562  2.94850  2.29511  3.00568  3.60887  5.67241  4.27210      6 - -
          2.68618  4.42225  2.77519  2.73123  3.46354  2.40513  3.72494  3.29354  2.67741  2.69355  4.24690  2.90347  2.73739  3.18146  2.89801  2.37887  2.77519  2.98518  4.58477  3.61503
          0.01796  4.42452  5.14687  0.61958  0.77255  0.48576  0.95510
      7   3.36763  4.66916  5.13733  4.64242  3.61230  4.69681  5.23467  2.02001  4.49411  1.44187  3.42987  4.82307  4.98564  4.70859  4.63468  4.09752  3.62968  0.93029  5.62391  4.44801      7 - -
          2.68618  4.42225  2.77519  2.73123  3.46354  2.40513  3.72494  3.29354  2.67741  2.69355  4.24690  2.90347  2.73739  3.18146  2.89801  2.37887  2.77519  2.98518  4.58477  3.61503
          0.01796  4.42452  5.14687  0.61958  0.77255  0.48576  0.95510
      8   2.84887  4.54228  3.66418  3.14222  1.72257  2.70560  3.85972  3.05791  3.08723  2.71937  3.65540  3.50767  4.16851  2.45474  3.41797  3.05196  3.08313  2.84218  4.62717  2.44798      8 - -
          2.68618  4.42225  2.77519  2.73123  3.46354  2.40513  3.72494  3.29354  2.67741  2.69355  4.24690  2.90347  2.73739  3.18146  2.89801  2.37887  2.77519  2.98518  4.58477  3.61503
          0.01796  4.42452  5.14687  0.61958  0.77255  0.48576  0.95510
      9   4.30149  5.35024  5.21875  5.05881  0.80963  4.89626  3.69099  3.89411  4.86251  3.11078  4.44806  4.49698  5.17167  4.63133  4.74561  4.29687  4.50908  3.84599  3.78115  1.19039      9 - -
          2.68618  4.42225  2.77519  2.73123  3.46354  2.40513  3.72494  3.29354  2.67741  2.69355  4.24690  2.90347  2.73739  3.18146  2.89801  2.37887  2.77519  2.98518  4.58477  3.61503
          0.01796  4.42452  5.14687  0.61958  0.77255  0.48576  0.95510
     10   1.02713  4.54202  3.72477  3.32905  3.49477  3.57398  4.14630  3.23943  3.27958  2.95591  3.92923  3.60968  4.14566  3.60566  3.57752  2.96805  3.11626  2.98049  5.03296  2.32685     10 - -
          2.68618  4.42225  2.77519  2.73123  3.46354  2.40513  3.72494  3.29354  2.67741  2.69355  4.24690  2.90347  2.73739  3.18146  2.89801  2.37887  2.77519  2.98518  4.58477  3.61503
          0.01796  4.42452  5.14687  0.61958  0.77255  0.48576  0.95510
     11   2.47411  4.41841  3.77087  3.47276  4.59431  3.19781  4.51819  3.98786  3.49073  3.70092  4.53221  3.59421  3.95568  3.79182  3.79032  1.01999  1.57452  3.43153  5.93897  4.72720     11 - -
          2.68618  4.42225  2.77519  2.73123  3.46354  2.40513  3.72494  3.29354  2.67741  2.69355  4.24690  2.90347  2.73739  3.18146  2.89801  2.37887  2.77519  2.98518  4.58477  3.61503
          0.01796  4.42452  5.14687  0.61958  0.77255  0.48576  0.95510
     12   2.93116  4.68991  3.77595  3.16114  3.77957  3.83489  4.02033  2.92583  2.69482  2.16565  3.69443  3.54896  4.21582  3.27696  1.42533  3.13156  3.16147  2.13555  5.25048  4.01939     12 - -
          2.68618  4.42225  2.77519  2.73123  3.46354  2.40513  3.72494  3.29354  2.67741  2.69355  4.24690  2.90347  2.73739  3.18146  2.89801  2.37887  2.77519  2.98518  4.58477  3.61503
          0.01796  4.42452  5.14687  0.61958  0.77255  0.48576  0.95510
     13   3.11502  5.58222  2.56778  0.98092  4.89172  3.51219  3.92747  4.39413  2.73430  3.87467  4.71879  2.99019  4.07317  2.17235  3.18513  3.03086  3.37790  3.99102  6.00244  4.58089     13 - -
          2.68618  4.42225  2.77519  2.73123  3.46354  2.40513  3.72494  3.29354  2.67741  2.69355  4.24690  2.90347  2.73739  3.18146  2.89801  2.37887  2.77519  2.98518  4.58477  3.61503
          0.01796  4.42452  5.14687  0.61958  0.77255  0.48576  0.95510
     14   2.69624  4.18982  4.08993  3.50778  3.29153  3.79139  4.09629  2.17867  3.39877  1.99879  2.57591  3.74560  2.99360  3.63177  3.60410  2.40499  2.92972  2.03956  4.81288  3.61912     14 - -
          2.68618  4.42225  2.77519  2.73123  3.46354  2.40513  3.72494  3.29354  2.67741  2.69355  4.24690  2.90347  2.73739  3.18146  2.89801  2.37887  2.77519  2.98518  4.58477  3.61503
          0.01796  4.42452  5.14687  0.61958  0.77255  0.48576  0.95510
     15   2.50518  4.46387  3.64341  3.48837  4.83895  1.03647  4.64601  4.34367  3.68800  4.00059  4.80171  3.60868  3.97558  3.92955  3.98471  1.40330  3.03115  3.65161  6.14336  4.94643     15 - -
          2.68618  4.42225  2.77519  2.73123  3.46354  2.40513  3.72494  3.29354  2.67741  2.69355  4.24690  2.90347  2.73739  3.18146  2.89801  2.37887  2.77519  2.98518  4.58477  3.61503
          0.01796  4.42452  5.14687  0.61958  0.77255  0.48576  0.95510
     16   2.70508  5.06863  2.44620  2.43455  4.36542  2.66636  3.68917  2.88333  2.45054  3.35615  4.13501  2.50857  3.88226  2.81038  2.13675  2.69510  2.93924  3.43515  5.54066  4.16586     16 - -
          2.68618  4.42225  2.77519  2.73123  3.46354  2.40513  3.72494  3.29354  2.67741  2.69355  4.24690  2.90347  2.73739  3.18146  2.89801  2.37887  2.77519  2.98518  4.58477  3.61503
          0.01796  4.42452  5.14687  0.61958  0.77255  0.48576  0.95510
     17   2.67149  4.43549  3.49745  2.94315  3.59867  2.67878  3.90327  2.95083  2.89579  1.95885  2.74709  2.69402  4.01915  3.21210  3.25893  2.87495  2.39188  2.71873  5.03370  3.79280     17 - -
          2.68618  4.42225  2.77519  2.73123  3.46354  2.40513  3.72494  3.29354  2.67741  2.69355  4.24690  2.90347  2.73739  3.18146  2.89801  2.37887  2.77519  2.98518  4.58477  3.61503
          0.01796  4.42452  5.14687  0.61958  0.77255  0.48576  0.95510
     18   2.25357  4.37674  4.00615  3.46895  3.17529  3.82742  4.06255  2.75724  3.34501  2.43140  2.46428  3.73512  4.22689  3.62498  3.58688  3.12996  3.06641  2.58766  4.75105  1.54343     18 - -
          2.68618  4.42225  2.77519  2.73123  3.46354  2.40513  3.72494  3.29354  2.67741  2.69355  4.24690  2.90347  2.73739  3.18146  2.89801  2.37887  2.77519  2.98518  4.58477  3.61503
          0.01796  4.42452  5.14687  0.61958  0.77255  0.48576  0.95510
     19   2.69984  4.95640  2.49069  1.90263  4.20255  3.49409  3.71210  3.63170  2.50823  2.54496  4.02500  3.00955  3.89760  2.85408  2.98018  2.71610  2.48456  3.29378  5.44511  2.97963     19 - -
          2.68618  4.42225  2.77519  2.73123  3.46354  2.40513  3.72494  3.29354  2.67741  2.69355  4.24690  2.90347  2.73739  3.18146  2.89801  2.37887  2.77519  2.98518  4.58477  3.61503
          0.01796  4.42452  5.14687  0.61958  0.77255  0.48576  0.95510
     20   2.82828  4.66328  4.05258  3.87558  4.59203  3.47391  4.83286  3.79887  3.83147  3.63909  4.67713  3.95823  4.23165  4.20169  4.03629  3.03874  0.49893  3.42312  5.96918  4.81844     20 - -
          2.68618  4.42225  2.77519  2.73123  3.46354  2.40513  3.72494  3.29354  2.67741  2.69355  4.24690  2.90347  2.73739  3.18146  2.89801  2.37887  2.77519  2.98518  4.58477  3.61503
          0.01796  4.42452  5.14687  0.61958  0.77255  0.48576  0.95510
     21   2.85793  5.37640  2.18271  1.49136  4.70166  2.50211  3.76936  4.19238  2.58286  3.67542  4.44605  2.91726  3.93480  2.88983  2.46953  2.79681  3.10492  3.76128  5.81675  4.38284     21 - -
          2.68618  4.42225  2.77519  2.73123  3.46354  2.40513  3.72494  3.29354  2.67741  2.69355  4.24690  2.90347  2.73739  3.18146  2.89801  2.37887  2.77519  2.98518  4.58477  3.61503
          0.01796  4.42452  5.14687  0.61958  0.77255  0.48576  0.95510
     22   2.81703  4.97351  3.04562  2.71002  4.56633  2.42323  3.96156  4.00231  2.07872  3.57082  4.39371  3.18379  1.41947  3.12464  3.06344  2.86163  3.13363  3.59226  5.74169  4.43546     22 - -
          2.68618  4.42225  2.77519  2.73123  3.46354  2.40513  3.72494  3.29354  2.67741  2.69355  4.24690  2.90347  2.73739  3.18146  2.89801  2.37887  2.77519  2.98518  4.58477  3.61503
          0.01796  4.42452  5.14687  0.61958  0.77255  0.48576  0.95510
     23   2.89397  4.26849  4.67166  4.08584  2.30350  4.05868  4.28247  2.04645  3.91320  1.80553  3.21069  4.14319  4.39330  4.04500  3.97312  3.37137  3.12400  1.94698  4.72219  2.07847     23 - -
          2.68618  4.42225  2.77519  2.73123  3.46354  2.40513  3.72494  3.29354  2.67741  2.69355  4.24690  2.90347  2.73739  3.18146  2.89801  2.37887  2.77519  2.98518  4.58477  3.61503
          0.01796  4.42452  5.14687  0.61958  0.77255  0.48576  0.95510
     24   3.43303  4.71683  5.17990  4.68298  2.30546  4.71904  4.93554  0.87115  4.54891  1.95794  3.33345  4.79901  4.96891  4.65661  4.63174  4.10480  3.67681  2.13002  5.19498  3.83533     24 - -
          2.68618  4.42225  2.77519  2.73123  3.46354  2.40513  3.72494  3.29354  2.67741  2.69355  4.24690  2.90347  2.73739  3.18146  2.89801  2.37887  2.77519  2.98518  4.58477  3.61503
          0.01796  4.42452  5.14687  0.61958  0.77255  0.48576  0.95510
     25   2.78120  4.66979  3.33677  2.87461  3.71703  2.06850  2.21041  3.27873  2.79461  1.97201  3.83510  3.31271  4.05473  3.18660  3.15296  2.91584  3.04115  3.02252  5.14366  3.79441     25 - -
          2.68618  4.42225  2.77519  2.73123  3.46354  2.40513  3.72494  3.29354  2.67741  2.69355  4.24690  2.90347  2.73739  3.18146  2.89801  2.37887  2.77519  2.98518  4.58477  3.61503
          0.01796  4.42452  5.14687  0.61958  0.77255  0.48576  0.95510
     26   3.20607  5.71983  1.77110  2.36880  5.06283  3.44965  4.06474  4.66028  3.12418  4.15764  5.02718  0.96262  4.10241  3.24546  3.72807  3.09774  3.52286  4.20628  6.26115  4.74605     26 - -
          2.68618  4.42225  2.77519  2.73123  3.46354  2.40513  3.72494  3.29354  2.67741  2.69355  4.24690  2.90347  2.73739  3.18146  2.89801  2.37887  2.77519  2.98518  4.58477  3.61503
          0.01796  4.42452  5.14687  0.61958  0.77255  0.48576  0.95510
     27   2.82609  4.30698  4.17925  3.61524  2.96272  3.88729  3.99219  2.74611  3.48130  1.96838  3.40234  3.80925  4.25193  3.70702  3.67129  3.17709  2.02668  2.56472  2.87624  2.01486     27 - -
          2.68618  4.42225  2.77519  2.73123  3.46354  2.40513  3.72494  3.29354  2.67741  2.69355  4.24690  2.90347  2.73739  3.18146  2.89801  2.37887  2.77519  2.98518  4.58477  3.61503
          0.01796  4.42452  5.14687  0.61958  0.77255  0.48576  0.95510
     28   0.44472  4.57338  4.13168  3.99114  4.71037  3.37653  4.93031  3.92994  4.02518  3.78114  4.77463  3.96673  4.16962  4.31585  4.20880  2.93146  3.24862  3.47748  6.07294  4.95442     28 - -
          2.68618  4.42225  2.77519  2.73123  3.46354  2.40513  3.72494  3.29354  2.67741  2.69355  4.24690  2.90347  2.73739  3.18146  2.89801  2.37887  2.77519  2.98518  4.58477  3.61503
          0.01796  4.42452  5.14687  0.61958  0.77255  0.48576  0.95510
     29   3.84376  5.16097  5.07873  4.75365  3.45082  4.68110  5.24513  2.71108  4.52228  0.40711  3.35689  4.98131  5.04211  4.74927  4.59424  4.37307  4.12302  2.88517  5.49218  4.33283     29 - -
          2.68618  4.42225  2.77519  2.73123  3.46354  2.40513  3.72494  3.29354  2.67741  2.69355  4.24690  2.90347  2.73739  3.18146  2.89801  2.37887  2.77519  2.98518  4.58477  3.61503
          0.01796  4.42452  5.14687  0.61958  0.77255  0.48576  0.95510
     30   2.67483  3.23283  2.50913  2.58139  3.99202  3.52432  2.88783  3.39898  2.57424  3.03089  3.86305  3.08709  3.91717  2.91782  3.02442  2.32451  2.43039  3.10049  5.30208  3.03468     30 - -
          2.68618  4.42225  2.77519  2.73123  3.46354  2.40513  3.72494  3.29354  2.67741  2.69355  4.24690  2.90347  2.73739  3.18146  2.89801  2.37887  2.77519  2.98518  4.58477  3.61503
          0.01796  4.42452  5.14687  0.61958  0.77255  0.48576  0.95510
     31   4.13688  5.39753  4.70173  4.56168  2.53739  4.51107  4.02066  4.08639  4.40989  3.38927  4.70448  4.46837  4.98413  4.57075  4.46537  4.20420  4.43280  3.98568  4.19175  0.38632     31 - -
          2.68618  4.42225  2.77519  2.73123  3.46354  2.40513  3.72494  3.29354  2.67741  2.69355  4.24690  2.90347  2.73739  3.18146  2.89801  2.37887  2.77519  2.98518  4.58477  3.61503
          0.01796  4.42452  5.14687  0.61958  0.77255  0.48576  0.95510
     32   0.44472  4.57338  4.13168  3.99114  4.71037  3.37653  4.93031  3.92994  4.02518  3.78114  4.77463  3.96673  4.16962  4.31585  4.20880  2.93146  3.24862  3.47748  6.07294  4.95442     32 - -
          2.68618  4.42225  2.77519  2.73123  3.46354  2.40513  3.72494  3.29354  2.67741  2.69355  4.24690  2.90347  2.73739  3.18146  2.89801  2.37887  2.77519  2.98518  4.58477  3.61503
          0.01796  4.42452  5.14687  0.61958  0.77255  0.48576  0.95510
     33   2.91282  4.40193  4.29239  3.75427  2.37026  3.96963  4.22913  2.64156  3.63250  1.18649  3.31225  3.95789  4.35045  3.85005  3.81844  2.36008  3.16299  2.54605  4.79673  3.46087     33 - -
          2.68623  4.42230  2.77524  2.73128  3.46279  2.40518  3.72499  3.29359  2.67709  2.69360  4.24695  2.90351  2.73744  3.18151  2.89806  2.37892  2.77524  2.98523  4.58482  3.61508
          0.13415  2.12255  5.14687  0.66562  0.72145  0.48576  0.95510
     34   1.71758  4.44240  3.82138  3.68299  4.84370  0.78385  4.76489  4.25667  3.84786  3.98075  4.80947  3.71484  4.00226  4.08238  4.09628  2.70497  3.05126  3.60239  6.16034  5.01363     36 - -
          2.68618  4.42225  2.77519  2.73123  3.46354  2.40513  3.72494  3.29354  2.67741  2.69355  4.24690  2.90347  2.73739  3.18146  2.89801  2.37887  2.77519  2.98518  4.58477  3.61503
          0.01796  4.42452  5.14687  0.61958  0.77255  0.48576  0.95510
     35   2.73171  4.40568  3.68395  3.10844  3.45087  3.71251  3.93683  2.87622  2.94157  1.89013  3.49820  3.47988  4.09091  3.30986  2.54271  2.97633  2.39761  2.66752  4.92452  2.24906     37 - -
          2.68618  4.42225  2.77519  2.73123  3.46354  2.40513  3.72494  3.29354  2.67741  2.69355  4.24690  2.90347  2.73739  3.18146  2.89801  2.37887  2.77519  2.98518  4.58477  3.61503
          0.01796  4.42452  5.14687  0.61958  0.77255  0.48576  0.95510
     36   2.21302  2.91476  4.28627  3.71789  3.37112  3.78879  4.23458  1.77596  3.59314  2.41191  3.36294  3.87515  4.20986  3.80885  3.75959  2.35884  2.96593  1.91772  4.90576  3.71530     38 - -
          2.68618  4.42225  2.77519  2.73123  3.46354  2.40513  3.72494  3.29354  2.67741  2.69355  4.24690  2.90347  2.73739  3.18146  2.89801  2.37887  2.77519  2.98518  4.58477  3.61503
          0.01796  4.42452  5.14687  0.61958  0.77255  0.48576  0.95510
     37   2.68420  4.83747  2.55407  2.54543  4.07076  2.77324  3.73665  2.73955  2.55673  2.48273  3.92246  2.51409  3.91099  2.89939  3.01557  2.35183  2.91930  3.16676  5.35853  4.03280     39 - -
          2.68618  4.42225  2.77519  2.73123  3.46354  2.40513  3.72494  3.29354  2.67741  2.69355  4.24690  2.90347  2.73739  3.18146  2.89801  2.37887  2.77519  2.98518  4.58477  3.61503
          0.01796  4.42452  5.14687  0.61958  0.77255  0.48576  0.95510
     38   2.49973  4.49953  3.50423  3.22452  4.70746  1.35632  4.40433  4.17298  3.35669  3.80381  4.59689  3.46333  2.38725  3.63216  3.72289  1.55437  2.98017  3.56073  5.99519  4.75567     40 - -
          2.68618  4.42225  2.77519  2.73123  3.46354  2.40513  3.72494  3.29354  2.67741  2.69355  4.24690  2.90347  2.73739  3.18146  2.89801  2.37887  2.77519  2.98518  4.58477  3.61503
          0.01796  4.42452  5.14687  0.61958  0.77255  0.48576  0.95510
     39   2.74123  5.20398  2.89889  1.80998  4.53567  3.47606  2.80359  4.00641  2.40376  3.49741  4.25530  2.44723  2.87924  2.78740  2.42823  2.70620  2.97264  3.58959  5.63641  4.24233     41 - -
          2.68618  4.42225  2.77519  2.73123  3.46354  2.40513  3.72494  3.29354  2.67741  2.69355  4.24690  2.90347  2.73739  3.18146  2.89801  2.37887  2.77519  2.98518  4.58477  3.61503
          0.01796  4.42452  5.14687  0.61958  0.77255  0.48576  0.95510
     40   2.79227  4.29507  4.10754  3.53896  3.17921  3.86526  4.09080  2.18836  3.41859  1.91209  3.33187  3.78517  2.85275  3.66428  3.63351  3.15220  3.02538  2.47509  4.75238  1.86168     42 - -
          2.68618  4.42225  2.77519  2.73123  3.46354  2.40513  3.72494  3.29354  2.67741  2.69355  4.24690  2.90347  2.73739  3.18146  2.89801  2.37887  2.77519  2.98518  4.58477  3.61503
          0.28657  4.42452  1.43893  0.61958  0.77255  0.48576  0.95510
     41   2.93718  4.43270  4.14493  3.66652  2.84532  3.93529  4.01343  2.53993  3.51955  2.36533  3.48756  3.86040  4.33669  3.78719  3.72561  3.27841  3.19767  1.53997  4.49538  1.71481     43 - -
          2.68618  4.42225  2.77519  2.73123  3.46354  2.40513  3.72494  3.29354  2.67741  2.69355  4.24690  2.90347  2.73739  3.18146  2.89801  2.37887  2.77519  2.98518  4.58477  3.61503
          0.02343  4.16139  4.88373  0.61958  0.77255  0.33057  1.26767
     42   2.77132  5.24809  1.93383  2.37649  4.59242  2.64709  3.72388  4.07366  2.50766  3.56759  4.32877  2.42774  3.89851  2.83771  2.42138  2.28426  3.01559  3.64700  5.71391  4.29879     44 - -
          2.68618  4.42225  2.77519  2.73123  3.46354  2.40513  3.72494  3.29354  2.67741  2.69355  4.24690  2.90347  2.73739  3.18146  2.89801  2.37887  2.77519  2.98518  4.58477  3.61503
          0.01796  4.42452  5.14687  0.61958  0.77255  0.48576  0.95510
     43   2.77783  4.23076  4.28400  3.70489  3.27132  3.89955  4.20882  2.46763  3.57018  1.66404  3.28365  3.89913  4.26235  3.79092  3.73916  3.19729  2.41914  1.72204  4.84609  2.59167     45 - -
          2.68597  4.42239  2.77533  2.73137  3.46367  2.40526  3.72508  3.29368  2.67722  2.69368  4.24703  2.90360  2.73719  3.18160  2.89814  2.37900  2.77496  2.98441  4.58490  3.61517
          0.38386  1.56599  2.20827  0.99718  0.46032  0.48576  0.95510
     44   2.70720  5.07207  2.96673  2.10384  4.37689  3.47347  2.69649  3.82081  2.06100  3.34880  4.12945  2.96326  3.87075  2.30929  2.79211  2.69372  2.93427  2.68153  5.51634  4.15522     49 - -
          2.68618  4.42225  2.77519  2.73123  3.46354  2.40513  3.72494  3.29354  2.67741  2.69355  4.24690  2.90347  2.73739  3.18146  2.89801  2.37887  2.77519  2.98518  4.58477  3.61503
          0.02006  4.31463  5.03697  0.61958  0.77255  0.63853  0.75092
     45   2.90135  5.27570  2.69362  1.97274  4.64053  1.67372  3.79212  4.09119  1.95828  3.60557  4.41756  2.96531  3.96262  2.93234  2.95046  2.86113  3.15426  3.69919  5.75599  4.38231     50 - -
          2.68618  4.42225  2.77519  2.73123  3.46354  2.40513  3.72494  3.29354  2.67741  2.69355  4.24690  2.90347  2.73739  3.18146  2.89801  2.37887  2.77519  2.98518  4.58477  3.61503
          0.02006  4.31463  5.03697  0.61958  0.77255  0.63853  0.75092
     46   2.71110  4.86061  3.08437  2.55686  4.05573  3.51436  2.80197  3.51385  2.46436  2.42496  3.94762  3.06145  3.91535  2.00985  2.87399  2.32033  2.94212  3.20335  5.33027  3.99667     51 - -
          2.68618  4.42225  2.77519  2.73123  3.46354  2.40513  3.72494  3.29354  2.67741  2.69355  4.24690  2.90347  2.73739  3.18146  2.89801  2.37887  2.77519  2.98518  4.58477  3.61503
          0.02006  4.31463  5.03697  0.61958  0.77255  0.63853  0.75092
     47   1.84743  5.10059  2.09475  2.39799  4.54314  3.37562  3.78957  4.01043  2.63524  3.54771  4.33638  2.28051  3.89017  2.92692  3.14100  2.19681  3.02873  3.58879  5.72616  4.32618     52 - -
          2.68632  4.42044  2.77533  2.73137  3.46293  2.40527  3.72508  3.29368  2.67755  2.69369  4.24704  2.90361  2.73717  3.18160  2.89772  2.37901  2.77533  2.98532  4.58491  3.61343
          0.14211  2.07164  5.03697  1.47006  0.26125  0.40087  1.10787
     48   2.28621  4.84572  3.10311  2.21406  4.08317  3.52044  3.73262  3.48476  2.20850  3.10425  2.84458  3.06763  3.91547  2.89273  2.97453  2.73673  2.11613  3.17343  5.36119  4.03894     59 - -
          2.68618  4.42225  2.77519  2.73123  3.46354  2.40513  3.72494  3.29354  2.67741  2.69355  4.24690  2.90347  2.73739  3.18146  2.89801  2.37887  2.77519  2.98518  4.58477  3.61503
          0.01796  4.42452  5.14687  0.61958  0.77255  0.48576  0.95510
     49   2.84210  5.23131  3.00756  2.51053  4.57495  2.66086  2.75218  4.02239  1.94575  3.51164  4.29549  3.03468  3.96050  1.74665  2.72585  2.81334  3.06436  3.63068  5.63662  4.28886     60 - -
          2.68618  4.42225  2.77519  2.73123  3.46354  2.40513  3.72494  3.29354  2.67741  2.69355  4.24690  2.90347  2.73739  3.18146  2.89801  2.37887  2.77519  2.98518  4.58477  3.61503
          0.01796  4.42452  5.14687  0.61958  0.77255  0.48576  0.95510
     50   2.72886  4.99802  3.08137  2.52283  4.28565  3.52337  3.70594  3.70841  2.41649  3.27398  4.07426  2.53573  3.91697  2.38036  2.00882  2.74053  2.43979  2.69221  5.47454  4.13732     61 - -
          2.68618  4.42225  2.77519  2.73123  3.46354  2.40513  3.72494  3.29354  2.67741  2.69355  4.24690  2.90347  2.73739  3.18146  2.89801  2.37887  2.77519  2.98518  4.58477  3.61503
          0.01796  4.42452  5.14687  0.61958  0.77255  0.48576  0.95510
     51   3.65069  5.27655  4.31914  4.25853  5.15343  3.93500  5.25593  4.88685  4.37213  4.43077  5.52526  4.49610  0.23829  4.73985  4.52249  3.84232  4.13856  4.45958  6.14652  5.29142     62 - -
          2.68618  4.42225  2.77519  2.73123  3.46354  2.40513  3.72494  3.29354  2.67741  2.69355  4.24690  2.90347  2.73739  3.18146  2.89801  2.37887  2.77519  2.98518  4.58477  3.61503
          0.01796  4.42452  5.14687  0.61958  0.77255  0.48576  0.95510
     52   2.23351  4.93411  3.04556  2.56442  4.32413  3.47106  3.78541  3.74454  2.14877  3.32820  4.13335  2.37691  3.92474  2.92987  2.98080  2.74175  1.78524  3.37856  5.53984  4.20301     63 - -
          2.68618  4.42225  2.77519  2.73123  3.46354  2.40513  3.72494  3.29354  2.67741  2.69355  4.24690  2.90347  2.73739  3.18146  2.89801  2.37887  2.77519  2.98518  4.58477  3.61503
          0.01796  4.42452  5.14687  0.61958  0.77255  0.48576  0.95510
     53   4.13688  5.39753  4.70173  4.56168  2.53739  4.51107  4.02066  4.08639  4.40989  3.38927  4.70448  4.46837  4.98413  4.57075  4.46537  4.20420  4.43280  3.98568  4.19175  0.38632     64 - -
          2.68630  4.42237  2.77452  2.73136  3.46366  2.40525  3.72507  3.29366  2.67753  2.69330  4.24702  2.90359  2.73752  3.18159  2.89722  2.37899  2.77532  2.98531  4.58489  3.61515
          0.28531  2.12255  2.05191  1.33426  0.30565  0.48576  0.95510
     54   2.68839  4.74962  3.14026  1.91631  3.96920  3.53370  3.74582  2.58151  2.14796  2.96810  3.83228  3.10074  3.92669  2.92500  2.96131  2.76442  2.91942  2.46390  5.29051  3.98839     70 - -
          2.68618  4.42225  2.77519  2.73123  3.46354  2.40513  3.72494  3.29354  2.67741  2.69355  4.24690  2.90347  2.73739  3.18146  2.89801  2.37887  2.77519  2.98518  4.58477  3.61503
          0.02049  4.29365  5.01600  0.61958  0.77255  0.38877  1.13287
     55   3.01154  5.54184  2.54427  1.21638  4.85698  3.47070  3.86026  4.35648  2.69757  3.83268  4.63577  2.17325  4.00862  2.27308  3.19534  2.92784  3.26882  3.92966  5.96771  4.52145     71 - -
          2.68618  4.42225  2.77519  2.73123  3.46354  2.40513  3.72494  3.29354  2.67741  2.69355  4.24690  2.90347  2.73739  3.18146  2.89801  2.37887  2.77519  2.98518  4.58477  3.61503
          0.01796  4.42452  5.14687  0.61958  0.77255  0.48576  0.95510
     56   3.02533  5.62509  1.42287  1.82651  4.92245  3.44196  2.63928  4.44437  2.79830  3.91187  4.70998  2.21057  4.00102  3.01655  3.36399  2.92575  3.29032  3.99816  6.05215  4.56361     72 - -
          2.68618  4.42225  2.77519  2.73123  3.46354  2.40513  3.72494  3.29354  2.67741  2.69355  4.24690  2.90347  2.73739  3.18146  2.89801  2.37887  2.77519  2.98518  4.58477  3.61503
          0.01796  4.42452  5.14687  0.61958  0.77255  0.48576  0.95510
     57   3.07607  4.48788  4.61022  4.05309  3.42268  4.25278  4.63925  1.81184  3.91432  1.25711  3.29197  4.27375  4.58316  4.13562  4.08854  3.57961  2.01256  2.18285  5.21595  4.06110     73 - -
          2.68618  4.42225  2.77519  2.73123  3.46354  2.40513  3.72494  3.29354  2.67741  2.69355  4.24690  2.90347  2.73739  3.18146  2.89801  2.37887  2.77519  2.98518  4.58477  3.61503
          0.01796  4.42452  5.14687  0.61958  0.77255  0.48576  0.95510
     58   2.02965  4.86271  3.12840  2.57366  4.10927  3.53235  3.73547  3.51042  2.10694  2.54035  3.94819  3.08103  3.92663  2.40251  2.92827  2.75220  2.45899  3.19787  5.37378  4.05653     74 - -
          2.68618  4.42225  2.77519  2.73123  3.46354  2.40513  3.72494  3.29354  2.67741  2.69355  4.24690  2.90347  2.73739  3.18146  2.89801  2.37887  2.77519  2.98518  4.58477  3.61503
          0.01796  4.42452  5.14687  0.61958  0.77255  0.48576  0.95510
     59   2.77893  5.24483  2.29161  2.37562  4.56879  3.45228  2.75866  4.04816  2.52288  3.55120  4.31816  2.32079  2.33576  2.84608  3.02684  2.30489  3.02215  3.63133  5.70500  4.29093     75 - -
          2.68618  4.42225  2.77519  2.73123  3.46354  2.40513  3.72494  3.29354  2.67741  2.69355  4.24690  2.90347  2.73739  3.18146  2.89801  2.37887  2.77519  2.98518  4.58477  3.61503
          0.01796  4.42452  5.14687  0.61958  0.77255  0.48576  0.95510
     60   3.49327  4.76823  5.31692  4.75099  1.80378  4.78293  4.99144  1.53329  4.60363  1.17509  3.07247  4.87867  4.95312  4.60424  4.61925  4.13872  3.71108  2.43049  5.19010  4.00214     76 - -
          2.68618  4.42225  2.77519  2.73123  3.46354  2.40513  3.72494  3.29354  2.67741  2.69355  4.24690  2.90347  2.73739  3.18146  2.89801  2.37887  2.77519  2.98518  4.58477  3.61503
          0.01796  4.42452  5.14687  0.61958  0.77255  0.48576  0.95510
     61   2.23983  4.61807  3.27318  2.73423  3.83618  3.54218  3.82813  3.22402  2.72003  2.89842  3.75761  2.19235  3.95798  3.05262  3.13840  2.26967  2.91556  2.43413  5.20718  2.94858     77 - -
          2.68618  4.42225  2.77519  2.73123  3.46354  2.40513  3.72494  3.29354  2.67741  2.69355  4.24690  2.90347  2.73739  3.18146  2.89801  2.37887  2.77519  2.98518  4.58477  3.61503
          0.01796  4.42452  5.14687  0.61958  0.77255  0.48576  0.95510
     62   2.73811  5.06737  2.05590  2.44358  4.34970  3.47774  3.72742  2.73818  2.51914  3.35169  4.14668  2.98231  3.90541  2.04749  2.99985  2.32333  2.97740  3.42332  5.55480  4.18158     78 - -
          2.68618  4.42225  2.77519  2.73123  3.46354  2.40513  3.72494  3.29354  2.67741  2.69355  4.24690  2.90347  2.73739  3.18146  2.89801  2.37887  2.77519  2.98518  4.58477  3.61503
          0.01796  4.42452  5.14687  0.61958  0.77255  0.48576  0.95510
     63   2.70889  5.17242  2.41756  2.08576  4.49553  3.45989  3.66815  3.96781  2.12957  2.66991  4.22154  2.93390  3.86745  2.36823  2.90594  2.28074  2.94183  3.55171  5.61551  4.21482     79 - -
          2.68618  4.42225  2.77519  2.73123  3.46354  2.40513  3.72494  3.29354  2.67741  2.69355  4.24690  2.90347  2.73739  3.18146  2.89801  2.37887  2.77519  2.98518  4.58477  3.61503
          0.39538  4.42452  1.15646  0.61958  0.77255  0.48576  0.95510
     64   2.79001  4.52602  3.61156  3.22222  3.38574  1.41276  4.01239  3.35516  3.11747  2.98599  3.94712  3.53202  4.04230  3.49298  3.39549  2.97543  3.12393  3.08569  2.01818  3.43726     80 - -
          2.68618  4.42225  2.77519  2.73123  3.46354  2.40513  3.72494  3.29354  2.67741  2.69355  4.24690  2.90347  2.73739  3.18146  2.89801  2.37887  2.77519  2.98518  4.58477  3.61503
          0.02609  4.05523  4.77757  0.61958  0.77255  0.29879  1.35368
     65   2.79688  4.20089  4.49054  3.90181  2.50445  3.96241  4.29272  1.73008  3.75152  1.91752  3.25186  4.02733  4.31496  3.93306  3.86338  2.43906  3.03117  1.88876  4.85732  3.67048     81 - -
          2.68618  4.42225  2.77519  2.73123  3.46354  2.40513  3.72494  3.29354  2.67741  2.69355  4.24690  2.90347  2.73739  3.18146  2.89801  2.37887  2.77519  2.98518  4.58477  3.61503
          0.01796  4.42452  5.14687  0.61958  0.77255  0.48576  0.95510
     66   3.30705  4.76276  4.46127  4.05126  2.65682  4.21589  4.01308  2.96301  3.87673  2.65433  3.83055  4.12340  4.62683  4.09969  4.03513  3.59238  3.57785  1.99583  4.32416  0.93242     82 - -
          2.68618  4.42225  2.77519  2.73123  3.46354  2.40513  3.72494  3.29354  2.67741  2.69355  4.24690  2.90347  2.73739  3.18146  2.89801  2.37887  2.77519  2.98518  4.58477  3.61503
          0.01796  4.42452  5.14687  0.61958  0.77255  0.48576  0.95510
     67   2.23546  4.48860  4.90823  4.39993  3.82591  4.43992  5.05976  1.59509  4.30229  2.47229  3.65725  4.56879  4.80895  4.55601  4.49076  3.81509  3.41704  0.95414  5.64660  4.43700     83 - -
          2.68618  4.42225  2.77519  2.73123  3.46354  2.40513  3.72494  3.29354  2.67741  2.69355  4.24690  2.90347  2.73739  3.18146  2.89801  2.37887  2.77519  2.98518  4.58477  3.61503
          0.01796  4.42452  5.14687  0.61958  0.77255  0.48576  0.95510
     68   2.69290  4.20450  4.06032  3.48407  2.57791  3.77182  4.09647  2.58754  3.38003  2.01489  3.31583  3.72868  4.15390  3.61911  3.59623  2.49946  2.05219  1.99523  4.83226  3.63057     84 - -
          2.68618  4.42225  2.77519  2.73123  3.46354  2.40513  3.72494  3.29354  2.67741  2.69355  4.24690  2.90347  2.73739  3.18146  2.89801  2.37887  2.77519  2.98518  4.58477  3.61503
          0.01796  4.42452  5.14687  0.61958  0.77255  0.48576  0.95510
     69   3.65069  5.27655  4.31914  4.25853  5.15343  3.93500  5.25593  4.88685  4.37213  4.43077  5.52526  4.49610  0.23829  4.73985  4.52249  3.84232  4.13856  4.45958  6.14652  5.29142     85 - -
          2.68618  4.42225  2.77519  2.73123  3.46354  2.40513  3.72494  3.29354  2.67741  2.69355  4.24690  2.90347  2.73739  3.18146  2.89801  2.37887  2.77519  2.98518  4.58477  3.61503
          0.01796  4.42452  5.14687  0.61958  0.77255  0.48576  0.95510
     70   1.02364  4.92138  2.93430  1.99183  4.52521  3.43264  4.09120  3.85375  2.97385  3.54765  4.42082  3.20427  4.04131  3.28719  3.39959  2.89463  3.18066  3.47964  5.80952  4.48885     86 - -
          2.68618  4.42225  2.77519  2.73123  3.46354  2.40513  3.72494  3.29354  2.67741  2.69355  4.24690  2.90347  2.73739  3.18146  2.89801  2.37887  2.77519  2.98518  4.58477  3.61503
          0.01796  4.42452  5.14687  0.61958  0.77255  0.48576  0.95510
     71   2.69844  5.03468  3.00350  2.45731  4.32429  3.48881  3.68324  3.76497  2.14040  2.69830  4.09813  2.43050  3.88442  2.36988  2.89039  2.29405  2.46064  3.39668  5.50483  4.14182     87 - -
          2.68618  4.42225  2.77519  2.73123  3.46354  2.40513  3.72494  3.29354  2.67741  2.69355  4.24690  2.90347  2.73739  3.18146  2.89801  2.37887  2.77519  2.98518  4.58477  3.61503
          0.01796  4.42452  5.14687  0.61958  0.77255  0.48576  0.95510
     72   1.99197  4.40669  3.83797  3.42373  4.10962  3.37274  4.37655  3.20527  3.38433  3.10540  4.04343  3.62270  1.33320  3.68924  3.68923  2.78336  2.98630  2.05707  5.56633  4.35071     88 - -
          2.68618  4.42225  2.77519  2.73123  3.46354  2.40513  3.72494  3.29354  2.67741  2.69355  4.24690  2.90347  2.73739  3.18146  2.89801  2.37887  2.77519  2.98518  4.58477  3.61503
          0.01796  4.42452  5.14687  0.61958  0.77255  0.48576  0.95510
     73   3.40056  4.63015  5.37827  4.91070  3.93256  4.92900  5.63802  1.04893  4.83008  2.37578  3.68721  5.08042  5.18638  5.08523  5.00147  4.35554  3.66588  1.00959  6.00912  4.79483     89 - -
          2.68618  4.42225  2.77519  2.73123  3.46354  2.40513  3.72494  3.29354  2.67741  2.69355  4.24690  2.90347  2.73739  3.18146  2.89801  2.37887  2.77519  2.98518  4.58477  3.61503
          0.13415  4.42452  2.17539  0.61958  0.77255  0.48576  0.95510
     74   2.14431  4.84649  3.04092  2.57242  4.37680  2.50544  3.79475  3.81176  1.75027  3.38096  4.17630  3.05770  3.87647  2.93801  2.98102  2.18126  2.93364  3.40425  5.57492  4.24077     90 - -
          2.68618  4.42225  2.77519  2.73123  3.46354  2.40513  3.72494  3.29354  2.67741  2.69355  4.24690  2.90347  2.73739  3.18146  2.89801  2.37887  2.77519  2.98518  4.58477  3.61503
          0.02015  4.31052  5.03287  0.61958  0.77255  0.64352  0.74537
     75   2.67409  4.90961  3.03460  2.48818  4.17547  3.47788  2.83284  3.60216  2.43010  3.18501  3.99176  2.40410  3.87570  2.82149  2.37543  2.30809  2.90651  2.61885  5.40195  4.06371     91 - -
          2.68618  4.42225  2.77519  2.73123  3.46354  2.40513  3.72494  3.29354  2.67741  2.69355  4.24690  2.90347  2.73739  3.18146  2.89801  2.37887  2.77519  2.98518  4.58477  3.61503
          0.02015  4.31052  5.03287  0.61958  0.77255  0.64352  0.74537
     76   2.65323  4.69263  3.12904  2.21385  3.90485  3.50714  3.74504  2.65614  2.59571  2.94210  3.79028  2.44812  3.90729  2.93740  3.03307  2.31697  2.88958  2.44379  5.24067  3.94062     92 - -
          2.68618  4.42225  2.77519  2.73123  3.46354  2.40513  3.72494  3.29354  2.67741  2.69355  4.24690  2.90347  2.73739  3.18146  2.89801  2.37887  2.77519  2.98518  4.58477  3.61503
          0.02015  4.31052  5.03287  0.61958  0.77255  0.64352  0.74537
     77   2.21174  4.50639  3.34743  2.79244  3.73845  3.52140  3.83181  2.40388  2.73768  2.79283  3.66455  3.23299  3.94251  3.08097  2.53851  2.29775  2.34288  2.83110  5.12884  3.86836     93 - -
          2.68618  4.42225  2.77519  2.73123  3.46354  2.40513  3.72494  3.29354  2.67741  2.69355  4.24690  2.90347  2.73739  3.18146  2.89801  2.37887  2.77519  2.98518  4.58477  3.61503
          0.13646  4.31052  2.17043  0.61958  0.77255  0.64352  0.74537
     78   2.76820  4.36284  3.75833  2.44509  1.93183  3.78162  4.01465  2.10217  3.17781  2.28180  3.34974  3.58981  4.15487  3.46340  3.47139  3.06797  3.00387  2.42807  4.83179  3.51713     94 - -
          2.68588  4.42269  2.77523  2.73092  3.46237  2.40557  3.72539  3.29333  2.67785  2.69327  4.24734  2.90302  2.73784  3.18191  2.89710  2.37878  2.77525  2.98563  4.58521  3.61547
          0.53832  0.89413  4.91902  1.68020  0.20621  0.34362  1.23512
     79   2.74255  4.45586  3.60148  3.04658  2.62078  3.70428  2.80476  2.96570  2.99664  2.65886  3.56647  3.43540  4.08568  3.29499  3.34318  2.32942  2.42725  2.74278  4.79425  2.19091    106 - -
          2.68618  4.42225  2.77519  2.73123  3.46354  2.40513  3.72494  3.29354  2.67741  2.69355  4.24690  2.90347  2.73739  3.18146  2.89801  2.37887  2.77519  2.98518  4.58477  3.61503
          0.01796  4.42452  5.14687  0.61958  0.77255  0.48576  0.95510
     80   2.29434  4.24990  4.27283  3.69636  3.25102  3.88455  4.19753  2.52349  3.55042  1.91861  3.29035  3.88954  4.25775  3.78033  3.72261  3.18681  3.02357  1.94230  1.98983  3.60221    107 - -
          2.68618  4.42225  2.77519  2.73123  3.46354  2.40513  3.72494  3.29354  2.67741  2.69355  4.24690  2.90347  2.73739  3.18146  2.89801  2.37887  2.77519  2.98518  4.58477  3.61503
          0.01796  4.42452  5.14687  0.61958  0.77255  0.48576  0.95510
     81   2.69704  4.95272  3.03088  2.49788  4.22182  3.49630  3.71125  3.65300  2.15952  3.23350  4.03547  2.43536  3.89883  2.85068  2.94126  2.03463  2.45071  3.30903  5.45042  2.97717    108 - -
          2.68618  4.42225  2.77519  2.73123  3.46354  2.40513  3.72494  3.29354  2.67741  2.69355  4.24690  2.90347  2.73739  3.18146  2.89801  2.37887  2.77519  2.98518  4.58477  3.61503
          0.01796  4.42452  5.14687  0.61958  0.77255  0.48576  0.95510
     82   2.24950  4.66764  3.19995  2.29800  3.85715  3.55598  3.83727  3.25384  2.72442  2.93003  3.79529  3.19243  3.97817  3.06367  3.13834  2.82176  2.41596  2.98448  5.22964  1.98016    109 - -
          2.68618  4.42225  2.77519  2.73123  3.46354  2.40513  3.72494  3.29354  2.67741  2.69355  4.24690  2.90347  2.73739  3.18146  2.89801  2.37887  2.77519  2.98518  4.58477  3.61503
          0.01796  4.42452  5.14687  0.61958  0.77255  0.48576  0.95510
     83   2.28694  4.51707  3.39580  2.83905  3.67638  3.61215  3.85617  2.52599  2.79197  2.72871  2.27120  2.63453  3.99946  2.53260  3.17761  2.85087  2.91720  2.79061  5.08854  3.83349    110 - -
          2.68618  4.42225  2.77519  2.73123  3.46354  2.40513  3.72494  3.29354  2.67741  2.69355  4.24690  2.90347  2.73739  3.18146  2.89801  2.37887  2.77519  2.98518  4.58477  3.61503
          0.01796  4.42452  5.14687  0.61958  0.77255  0.48576  0.95510
     84   2.72963  4.94050  3.12094  2.55556  4.20373  3.53942  3.71719  2.77785  2.05889  3.20182  4.01509  2.53140  3.92832  2.86165  2.38761  2.75652  2.12930  3.28581  5.42347  4.10028    111 - -
          2.68618  4.42225  2.77519  2.73123  3.46354  2.40513  3.72494  3.29354  2.67741  2.69355  4.24690  2.90347  2.73739  3.18146  2.89801  2.37887  2.77519  2.98518  4.58477  3.61503
          0.01796  4.42452  5.14687  0.61958  0.77255  0.48576  0.95510
     85   2.84887  4.81154  3.24774  2.89208  3.97348  3.57802  4.02708  3.41409  2.86676  3.06541  2.51119  1.18950  4.09851  3.27281  3.22675  2.95967  3.15200  3.16077  5.40377  4.05015    112 - -
          2.68618  4.42225  2.77519  2.73123  3.46354  2.40513  3.72494  3.29354  2.67741  2.69355  4.24690  2.90347  2.73739  3.18146  2.89801  2.37887  2.77519  2.98518  4.58477  3.61503
          0.01796  4.42452  5.14687  0.61958  0.77255  0.48576  0.95510
     86   1.92208  4.60368  3.31679  2.79141  3.91261  3.50582  3.88528  3.26583  2.77016  2.95779  2.68360  2.13267  3.96240  3.10806  3.17966  2.77785  2.36097  2.97970  5.27979  4.00466    113 - -
          2.68618  4.42225  2.77519  2.73123  3.46354  2.40513  3.72494  3.29354  2.67741  2.69355  4.24690  2.90347  2.73739  3.18146  2.89801  2.37887  2.77519  2.98518  4.58477  3.61503
          0.01796  4.42452  5.14687  0.61958  0.77255  0.48576  0.95510
     87   3.20807  4.81576  4.04247  3.51103  2.02974  4.08156  3.78935  3.33835  3.27222  2.87745  3.91653  3.76509  4.43875  3.62823  1.60449  3.37016  3.43185  3.15544  4.26072  1.62150    114 - -
          2.68618  4.42225  2.77519  2.73123  3.46354  2.40513  3.72494  3.29354  2.67741  2.69355  4.24690  2.90347  2.73739  3.18146  2.89801  2.37887  2.77519  2.98518  4.58477  3.61503
          0.01796  4.42452  5.14687  0.61958  0.77255  0.48576  0.95510
     88   2.30829  4.96059  3.07050  2.50896  4.22958  3.51202  2.87928  3.65363  2.11629  3.22960  4.03095  3.02979  3.90269  2.83649  2.36313  2.34540  2.93266  2.65426  5.44335  4.10295    115 - -
          2.68618  4.42225  2.77519  2.73123  3.46354  2.40513  3.72494  3.29354  2.67741  2.69355  4.24690  2.90347  2.73739  3.18146  2.89801  2.37887  2.77519  2.98518  4.58477  3.61503
          0.01796  4.42452  5.14687  0.61958  0.77255  0.48576  0.95510
     89   1.91711  5.01369  2.02563  2.48449  4.36257  3.45681  3.78735  3.77331  2.60987  3.37216  4.17692  2.34538  3.92144  2.93037  3.09391  2.74912  3.00015  2.63825  5.59128  4.22488    116 - -
          2.68618  4.42225  2.77519  2.73123  3.46354  2.40513  3.72494  3.29354  2.67741  2.69355  4.24690  2.90347  2.73739  3.18146  2.89801  2.37887  2.77519  2.98518  4.58477  3.61503
          0.01796  4.42452  5.14687  0.61958  0.77255  0.48576  0.95510
     90   2.18281  4.89934  2.97377  1.82759  4.36339  3.43930  3.89040  3.73286  2.71987  3.37600  4.20361  3.10415  3.95474  3.05378  3.17064  2.77896  1.62633  3.36921  5.62263  4.28652    117 - -
          2.68618  4.42225  2.77519  2.73123  3.46354  2.40513  3.72494  3.29354  2.67741  2.69355  4.24690  2.90347  2.73739  3.18146  2.89801  2.37887  2.77519  2.98518  4.58477  3.61503
          0.13415  4.42452  2.17539  0.61958  0.77255  0.48576  0.95510
     91   2.19169  4.29528  3.92702  3.37879  3.22041  3.75760  4.03294  2.66924  3.26273  2.34607  2.03358  3.66124  4.15073  3.54254  3.51101  3.05272  2.97875  2.49991  4.78056  2.14713    118 - -
          2.68618  4.42225  2.77519  2.73123  3.46354  2.40513  3.72494  3.29354  2.67741  2.69355  4.24690  2.90347  2.73739  3.18146  2.89801  2.37887  2.77519  2.98518  4.58477  3.61503
          0.02015  4.31052  5.03287  0.61958  0.77255  0.64352  0.74537
     92   2.25254  4.57895  3.28306  2.30192  3.75430  3.56325  3.78511  2.55146  2.65355  2.27067  3.66699  3.18997  3.94857  3.01530  2.47290  2.79409  2.89430  2.84412  5.13400  3.86442    119 - -
          2.68618  4.42225  2.77519  2.73123  3.46354  2.40513  3.72494  3.29354  2.67741  2.69355  4.24690  2.90347  2.73739  3.18146  2.89801  2.37887  2.77519  2.98518  4.58477  3.61503
          0.02015  4.31052  5.03287  0.61958  0.77255  0.39842  1.11286
     93   2.74794  5.19306  2.89877  2.07272  4.52277  2.63329  3.68849  3.98784  2.09445  3.48667  4.24995  2.95661  3.89361  2.04808  2.87800  2.71586  2.45839  3.57788  5.63245  4.24302    120 - -
          2.68618  4.42225  2.77519  2.73123  3.46354  2.40513  3.72494  3.29354  2.67741  2.69355  4.24690  2.90347  2.73739  3.18146  2.89801  2.37887  2.77519  2.98518  4.58477  3.61503
          0.01796  4.42452  5.14687  0.61958  0.77255  0.48576  0.95510
     94   2.67486  4.72020  2.58057  2.62360  3.92346  3.53841  3.76379  2.59756  2.61605  2.96617  3.80939  3.12019  2.95605  2.95478  3.05736  2.33305  2.45385  3.03256  5.25731  3.01543    121 - -
          2.68618  4.42225  2.77519  2.73123  3.46354  2.40513  3.72494  3.29354  2.67741  2.69355  4.24690  2.90347  2.73739  3.18146  2.89801  2.37887  2.77519  2.98518  4.58477  3.61503
          0.01796  4.42452  5.14687  0.61958  0.77255  0.48576  0.95510
     95   2.29360  5.12253  2.33329  2.41196  4.42099  3.46750  3.70310  3.87649  2.48060  2.67394  4.18791  2.13509  3.88917  2.37771  2.96822  2.70992  2.96636  3.48988  5.58985  4.20263    122 - -
          2.68618  4.42225  2.77519  2.73123  3.46354  2.40513  3.72494  3.29354  2.67741  2.69355  4.24690  2.90347  2.73739  3.18146  2.89801  2.37887  2.77519  2.98518  4.58477  3.61503
          0.12634  4.42452  2.23769  0.61958  0.77255  0.48576  0.95510
     96   2.68819  4.49313  3.46283  2.99538  3.49120  3.54780  3.92402  3.12332  2.94355  2.81154  3.72597  3.37571  2.67352  3.28479  3.28658  2.86918  2.34103  2.87052  4.97327  1.68767    123 - -
          2.68618  4.42225  2.77519  2.73123  3.46354  2.40513  3.72494  3.29354  2.67741  2.69355  4.24690  2.90347  2.73739  3.18146  2.89801  2.37887  2.77519  2.98518  4.58477  3.61503
          0.01999  4.31818  5.04052  0.61958  0.77255  0.63419  0.75580
     97   2.70233  4.55988  3.33078  2.80924  3.51031  3.59437  3.80467  3.10461  2.76905  2.26823  3.66899  2.46327  2.84850  3.10909  3.15341  2.84912  2.93973  2.85992  4.96209  2.25573    124 - -
          2.68618  4.42225  2.77519  2.73123  3.46354  2.40513  3.72494  3.29354  2.67741  2.69355  4.24690  2.90347  2.73739  3.18146  2.89801  2.37887  2.77519  2.98518  4.58477  3.61503
          0.01999  4.31818  5.04052  0.61958  0.77255  0.63419  0.75580
     98   2.23489  5.11848  2.74904  2.03084  4.46844  2.03812  3.74869  3.92010  2.54877  3.46273  4.25830  2.94334  3.89879  2.28339  3.02566  2.74807  3.02250  3.53161  5.64754  4.26389    125 - -
          2.68618  4.42225  2.77519  2.73123  3.46354  2.40513  3.72494  3.29354  2.67741  2.69355  4.24690  2.90347  2.73739  3.18146  2.89801  2.37887  2.77519  2.98518  4.58477  3.61503
          0.01999  4.31818  5.04052  0.61958  0.77255  0.63419  0.75580
     99   2.82831  5.17550  3.09668  2.11417  4.53456  3.55711  3.67300  3.95669  1.92725  3.44609  4.23833  3.04531  3.94647  2.78996  1.81934  2.80751  2.33440  3.57838  5.56791  4.25113    126 - -
          2.68618  4.42225  2.77519  2.73123  3.46354  2.40513  3.72494  3.29354  2.67741  2.69355  4.24690  2.90347  2.73739  3.18146  2.89801  2.37887  2.77519  2.98518  4.58477  3.61503
          0.14566  4.31818  2.10193  0.61958  0.77255  0.63419  0.75580
    100   2.74721  5.06337  2.73139  2.40550  4.45767  3.37866  3.73605  3.93017  2.49785  3.46584  4.27045  2.17714  3.87693  1.85385  2.93547  2.13986  3.01612  3.53275  5.62530  4.25053    127 - -
          2.68618  4.42225  2.77519  2.73123  3.46354  2.40513  3.72494  3.29354  2.67741  2.69355  4.24690  2.90347  2.73739  3.18146  2.89801  2.37887  2.77519  2.98518  4.58477  3.61503
          0.02264  4.19516  4.91751  0.61958  0.77255  0.76722  0.62419
    101   2.70291  4.23307  3.98606  3.41908  3.30529  2.65158  4.10959  2.44585  3.31522  1.81326  2.52045  3.70077  4.15260  3.57666  3.55806  3.06549  2.94606  1.90808  4.88418  3.68874    128 - -
          2.68618  4.42225  2.77519  2.73123  3.46354  2.40513  3.72494  3.29354  2.67741  2.69355  4.24690  2.90347  2.73739  3.18146  2.89801  2.37887  2.77519  2.98518  4.58477  3.61503
          0.02264  4.19516  4.91751  0.61958  0.77255  0.52956  0.88884
    102   2.82566  5.34175  2.15060  2.32235  4.66775  3.42176  3.72411  4.15594  2.05905  3.63424  4.40621  1.89907  3.89914  2.25946  3.00778  2.76404  3.06954  3.72657  5.76962  4.34272    129 - -
          2.68618  4.42225  2.77519  2.73123  3.46354  2.40513  3.72494  3.29354  2.67741  2.69355  4.24690  2.90347  2.73739  3.18146  2.89801  2.37887  2.77519  2.98518  4.58477  3.61503
          0.01999  4.31818  5.04052  0.61958  0.77255  0.63419  0.75580
    103   2.66596  4.96527  2.44631  2.42931  3.00630  3.45030  3.67156  3.67610  2.11050  3.24531  4.03915  2.96141  2.79692  2.80467  2.93027  2.29929  2.90128  3.32062  5.45336  4.09128    130 - -
          2.68618  4.42225  2.77519  2.73123  3.46354  2.40513  3.72494  3.29354  2.67741  2.69355  4.24690  2.90347  2.73739  3.18146  2.89801  2.37887  2.77519  2.98518  4.58477  3.61503
          0.01999  4.31818  5.04052  0.61958  0.77255  0.63419  0.75580
    104   1.73340  4.40010  3.51978  3.22585  4.53891  2.11232  4.35533  3.96253  3.32112  3.62952  4.44415  3.43714  1.41124  3.60288  3.66619  2.59517  2.90846  3.40410  5.85555  4.63351    131 - -
          2.68618  4.42225  2.77519  2.73123  3.46354  2.40513  3.72494  3.29354  2.67741  2.69355  4.24690  2.90347  2.73739  3.18146  2.89801  2.37887  2.77519  2.98518  4.58477  3.61503
          0.01999  4.31818  5.04052  0.61958  0.77255  0.63419  0.75580
    105   2.59107  4.51998  3.31360  2.81550  3.85909  2.54374  3.89361  3.26810  2.80876  2.94381  3.80412  3.23669  3.92406  3.13621  3.20763  2.19138  1.95549  2.96887  5.23959  2.63522    132 - -
          2.68618  4.42225  2.77519  2.73123  3.46354  2.40513  3.72494  3.29354  2.67741  2.69355  4.24690  2.90347  2.73739  3.18146  2.89801  2.37887  2.77519  2.98518  4.58477  3.61503
          0.01999  4.31818  5.04052  0.61958  0.77255  0.63419  0.75580
    106   2.76162  5.05592  3.06431  2.53609  4.44583  2.20245  3.70409  3.87405  1.96340  3.39753  4.19273  3.04130  3.92111  2.83030  2.15487  2.23671  2.99976  3.49442  5.55099  4.22555    133 - -
          2.68618  4.42225  2.77519  2.73123  3.46354  2.40513  3.72494  3.29354  2.67741  2.69355  4.24690  2.90347  2.73739  3.18146  2.89801  2.37887  2.77519  2.98518  4.58477  3.61503
          0.13534  4.31818  2.17809  0.61958  0.77255  0.63419  0.75580
    107   2.62071  4.38503  3.43516  2.88796  2.64702  2.66639  3.84266  2.87740  2.30965  2.60614  3.50771  3.30056  3.96426  3.15364  3.17638  2.82339  2.86341  2.14006  4.96978  3.71454    134 - -
          2.68618  4.42225  2.77519  2.73123  3.46354  2.40513  3.72494  3.29354  2.67741  2.69355  4.24690  2.90347  2.73739  3.18146  2.89801  2.37887  2.77519  2.98518  4.58477  3.61503
          0.02241  4.20525  4.92759  0.61958  0.77255  0.75753  0.63266
    108   1.62184  4.58620  3.23687  2.77919  4.24172  2.24478  3.90581  3.64575  2.66963  3.27383  4.10283  3.18042  3.86204  3.09252  2.21586  2.64905  2.89365  3.24620  5.50484  4.23012    135 - -
          2.68618  4.42225  2.77519  2.73123  3.46354  2.40513  3.72494  3.29354  2.67741  2.69355  4.24690  2.90347  2.73739  3.18146  2.89801  2.37887  2.77519  2.98518  4.58477  3.61503
          0.02241  4.20525  4.92759  0.61958  0.77255  0.75753  0.63266
    109   2.39821  4.38889  3.38722  2.99428  4.31756  3.14164  4.11546  3.72967  3.01728  3.38873  4.20961  3.28744  2.35384  3.33694  3.39076  1.46728  2.02978  3.24872  5.63268  4.37979    136 - -
          2.68618  4.42225  2.77519  2.73123  3.46354  2.40513  3.72494  3.29354  2.67741  2.69355  4.24690  2.90347  2.73739  3.18146  2.89801  2.37887  2.77519  2.98518  4.58477  3.61503
          0.02241  4.20525  4.92759  0.61958  0.77255  0.52636  0.89343
    110   2.74213  5.01098  3.04886  2.50993  4.27101  3.51406  3.68282  3.72347  1.77434  3.27774  4.08329  3.02497  3.91037  2.32992  2.76365  2.26962  2.96720  3.37655  5.45095  2.80022    137 - -
          2.68618  4.42225  2.77519  2.73123  3.46354  2.40513  3.72494  3.29354  2.67741  2.69355  4.24690  2.90347  2.73739  3.18146  2.89801  2.37887  2.77519  2.98518  4.58477  3.61503
          0.01988  4.32358  5.04593  0.61958  0.77255  0.62750  0.76341
    111   2.78847  4.74597  3.20732  2.83349  3.90361  3.53340  3.96005  3.32762  2.80022  2.98462  2.47874  1.34568  4.04164  3.20411  3.16264  2.90155  3.08435  3.07769  5.33264  3.98601    138 - -
          2.68618  4.42225  2.77519  2.73123  3.46354  2.40513  3.72494  3.29354  2.67741  2.69355  4.24690  2.90347  2.73739  3.18146  2.89801  2.37887  2.77519  2.98518  4.58477  3.61503
          0.01988  4.32358  5.04593  0.61958  0.77255  0.62750  0.76341
    112   3.08804  4.44763  4.69009  4.15389  2.06852  4.19277  4.09140  2.05983  3.99327  1.72476  3.30296  4.17550  4.50769  4.08951  4.06128  3.51066  3.31404  2.56601  4.39834  1.69846    139 - -
          2.68618  4.42225  2.77519  2.73123  3.46354  2.40513  3.72494  3.29354  2.67741  2.69355  4.24690  2.90347  2.73739  3.18146  2.89801  2.37887  2.77519  2.98518  4.58477  3.61503
          0.01988  4.32358  5.04593  0.61958  0.77255  0.62750  0.76341
    113   2.97215  5.04843  3.16580  2.83370  4.57755  3.55807  3.98527  4.01132  1.83720  3.57448  4.45102  3.28589  1.19502  3.16322  2.87138  3.01893  3.27040  3.64684  5.69567  4.44904    140 - -
          2.68620  4.42227  2.77522  2.73126  3.46356  2.40515  3.72497  3.29289  2.67743  2.69357  4.24692  2.90349  2.73742  3.18149  2.89803  2.37889  2.77522  2.98521  4.58479  3.61505
          0.14952  2.02160  5.04593  0.28408  1.39719  0.40635  1.09684
    114   2.73605  5.14938  2.93193  2.43136  4.48210  3.48059  3.69149  3.94085  2.11136  3.45170  4.21990  2.05703  3.89333  2.33714  2.87608  2.30379  2.45514  3.53912  5.60656  4.22556    142 - -
          2.68618  4.42225  2.77519  2.73123  3.46354  2.40513  3.72494  3.29354  2.67741  2.69355  4.24690  2.90347  2.73739  3.18146  2.89801  2.37887  2.77519  2.98518  4.58477  3.61503
          0.01796  4.42452  5.14687  0.61958  0.77255  0.48576  0.95510
    115   3.24327  4.65609  4.50095  4.03091  1.29726  4.20538  3.86511  3.09818  3.89970  2.67371  3.75117  4.06207  4.56441  4.03179  4.03420  3.52774  2.36107  2.94624  4.15016  1.60683    143 - -
          2.68618  4.42225  2.77519  2.73123  3.46354  2.40513  3.72494  3.29354  2.67741  2.69355  4.24690  2.90347  2.73739  3.18146  2.89801  2.37887  2.77519  2.98518  4.58477  3.61503
          0.01796  4.42452  5.14687  0.61958  0.77255  0.48576  0.95510
    116   2.85960  5.00106  2.87452  2.09203  4.14076  1.52428  3.87326  3.70138  2.74799  3.31319  4.16706  3.09547  4.01334  3.07379  3.19349  2.89052  3.12210  3.38361  5.47312  2.62223    144 - -
          2.68618  4.42225  2.77519  2.73123  3.46354  2.40513  3.72494  3.29354  2.67741  2.69355  4.24690  2.90347  2.73739  3.18146  2.89801  2.37887  2.77519  2.98518  4.58477  3.61503
          0.01796  4.42452  5.14687  0.61958  0.77255  0.48576  0.95510
    117   2.85441  4.56191  3.75830  3.18196  2.47621  3.79499  3.99487  2.91041  2.92095  2.56253  3.59289  3.55372  4.18344  3.35866  1.51204  3.07791  3.09351  2.24673  4.98303  3.64506    145 - -
          2.68618  4.42225  2.77519  2.73123  3.46354  2.40513  3.72494  3.29354  2.67741  2.69355  4.24690  2.90347  2.73739  3.18146  2.89801  2.37887  2.77519  2.98518  4.58477  3.61503
          0.01796  4.42452  5.14687  0.61958  0.77255  0.48576  0.95510
    118   1.99813  4.64270  3.27783  2.30597  3.83134  3.57985  3.80644  3.18015  2.66886  2.38560  3.73661  3.19623  3.96911  3.02468  2.56072  2.80828  2.92420  2.36643  5.19744  3.91954    146 - -
          2.68618  4.42225  2.77519  2.73123  3.46354  2.40513  3.72494  3.29354  2.67741  2.69355  4.24690  2.90347  2.73739  3.18146  2.89801  2.37887  2.77519  2.98518  4.58477  3.61503
          0.01796  4.42452  5.14687  0.61958  0.77255  0.48576  0.95510
    119   3.30056  5.49076  3.75053  2.99644  5.02005  3.91116  3.77552  4.33606  1.21973  3.70406  4.55588  3.39581  4.24705  2.11932  1.50486  3.26691  3.44185  3.99534  5.69569  4.54720    147 - -
          2.68618  4.42225  2.77519  2.73123  3.46354  2.40513  3.72494  3.29354  2.67741  2.69355  4.24690  2.90347  2.73739  3.18146  2.89801  2.37887  2.77519  2.98518  4.58477  3.61503
          0.01796  4.42452  5.14687  0.61958  0.77255  0.48576  0.95510
    120   2.30502  4.99498  2.99575  1.90033  4.26952  3.48752  3.69715  3.70243  2.46863  3.27012  2.97902  2.99685  2.83921  2.42088  2.93754  2.70148  2.92844  3.34784  5.48009  4.12192    148 - -
          2.68618  4.42225  2.77519  2.73123  3.46354  2.40513  3.72494  3.29354  2.67741  2.69355  4.24690  2.90347  2.73739  3.18146  2.89801  2.37887  2.77519  2.98518  4.58477  3.61503
          0.01796  4.42452  5.14687  0.61958  0.77255  0.48576  0.95510
    121   3.55658  4.80185  5.38281  4.86677  3.47047  4.96201  5.39274  0.99049  4.71477  1.25897  3.25302  5.06945  5.13106  4.83077  4.80197  4.36657  3.79454  2.06376  5.60476  4.49969    149 - -
          2.68618  4.42225  2.77519  2.73123  3.46354  2.40513  3.72494  3.29354  2.67741  2.69355  4.24690  2.90347  2.73739  3.18146  2.89801  2.37887  2.77519  2.98518  4.58477  3.61503
          0.01796  4.42452  5.14687  0.61958  0.77255  0.48576  0.95510
    122   1.76182  4.87869  3.13198  2.19118  4.13142  3.54391  3.75238  3.52202  2.50111  2.57561  3.97114  3.09807  3.94502  2.91266  2.34178  2.77865  2.96573  3.21281  5.39233  4.07955    150 - -
          2.68618  4.42225  2.77519  2.73123  3.46354  2.40513  3.72494  3.29354  2.67741  2.69355  4.24690  2.90347  2.73739  3.18146  2.89801  2.37887  2.77519  2.98518  4.58477  3.61503
          0.01796  4.42452  5.14687  0.61958  0.77255  0.48576  0.95510
    123   2.74524  4.68639  3.45453  2.93085  4.05217  3.55424  3.95504  3.37425  2.68679  3.06271  3.95971  3.34088  1.55194  3.17196  2.31233  2.87459  3.03620  2.35462  5.38732  4.12773    151 - -
          2.68618  4.42225  2.77519  2.73123  3.46354  2.40513  3.72494  3.29354  2.67741  2.69355  4.24690  2.90347  2.73739  3.18146  2.89801  2.37887  2.77519  2.98518  4.58477  3.61503
          0.01796  4.42452  5.14687  0.61958  0.77255  0.48576  0.95510
    124   2.91948  5.21130  2.88953  2.07549  4.61782  1.44986  3.84837  4.05794  2.53448  3.58549  4.40204  3.07956  4.02037  2.99153  2.24718  2.90616  3.17672  3.67462  5.73613  4.39786    152 - -
          2.68618  4.42225  2.77519  2.73123  3.46354  2.40513  3.72494  3.29354  2.67741  2.69355  4.24690  2.90347  2.73739  3.18146  2.89801  2.37887  2.77519  2.98518  4.58477  3.61503
          0.01796  4.42452  5.14687  0.61958  0.77255  0.48576  0.95510
    125   2.67809  4.81476  2.98287  2.74922  4.70317  2.38424  4.11238  4.18644  3.00828  3.76273  4.56112  1.44574  3.96008  3.28903  3.46004  1.68856  3.07651  3.66053  5.93498  4.59435    153 - -
          2.68618  4.42225  2.77519  2.73123  3.46354  2.40513  3.72494  3.29354  2.67741  2.69355  4.24690  2.90347  2.73739  3.18146  2.89801  2.37887  2.77519  2.98518  4.58477  3.61503
          0.01796  4.42452  5.14687  0.61958  0.77255  0.48576  0.95510
    126   2.93851  5.34811  2.95430  1.77945  4.70498  3.57928  2.69080  4.15573  1.44489  3.61860  4.41175  3.05230  4.00837  2.87029  2.70170  2.89386  3.15774  3.75853  5.71648  4.37415    154 - -
          2.68618  4.42225  2.77519  2.73123  3.46354  2.40513  3.72494  3.29354  2.67741  2.69355  4.24690  2.90347  2.73739  3.18146  2.89801  2.37887  2.77519  2.98518  4.58477  3.61503
          0.01796  4.42452  5.14687  0.61958  0.77255  0.48576  0.95510
    127   4.05806  5.30315  5.01246  4.85942  0.41449  4.55103  4.25384  3.55582  4.76417  2.80801  4.21709  4.69502  5.01807  4.78484  4.74526  4.27601  4.36985  3.58196  4.39418  2.71497    155 - -
          2.68618  4.42225  2.77519  2.73123  3.46354  2.40513  3.72494  3.29354  2.67741  2.69355  4.24690  2.90347  2.73739  3.18146  2.89801  2.37887  2.77519  2.98518  4.58477  3.61503
          0.01796  4.42452  5.14687  0.61958  0.77255  0.48576  0.95510
    128   2.68996  4.75605  3.18090  2.25899  3.95902  3.54829  3.75258  3.35723  2.56864  2.47967  3.83639  3.11700  3.93502  2.44026  2.49432  2.76394  2.91969  2.57027  5.27575  2.86055    156 - -
          2.68618  4.42225  2.77519  2.73123  3.46354  2.40513  3.72494  3.29354  2.67741  2.69355  4.24690  2.90347  2.73739  3.18146  2.89801  2.37887  2.77519  2.98518  4.58477  3.61503
          0.01796  4.42452  5.14687  0.61958  0.77255  0.48576  0.95510
    129   2.04912  4.31778  3.98461  3.48730  1.74874  3.59374  4.21309  2.84154  3.41250  2.61364  3.58763  3.70348  4.12115  3.67539  3.66646  2.94877  1.86795  2.62261  5.05373  3.79367    157 - -
          2.68618  4.42225  2.77519  2.73123  3.46354  2.40513  3.72494  3.29354  2.67741  2.69355  4.24690  2.90347  2.73739  3.18146  2.89801  2.37887  2.77519  2.98518  4.58477  3.61503
          0.01796  4.42452  5.14687  0.61958  0.77255  0.48576  0.95510
    130   2.20210  4.37146  4.39478  3.84732  1.88284  4.01138  4.01626  2.74930  3.71213  1.94101  3.41843  3.96278  4.36583  3.88238  3.85323  3.31373  3.17257  2.59780  4.43961  1.88340    158 - -
          2.68618  4.42225  2.77519  2.73123  3.46354  2.40513  3.72494  3.29354  2.67741  2.69355  4.24690  2.90347  2.73739  3.18146  2.89801  2.37887  2.77519  2.98518  4.58477  3.61503
          0.01796  4.42452  5.14687  0.61958  0.77255  0.48576  0.95510
    131   3.37675  4.62763  5.30234  4.83783  3.91956  4.85304  5.56523  1.50310  4.74479  2.37977  3.68791  5.00896  5.13963  5.01127  4.92283  4.27848  3.64776  0.72285  5.97355  4.75137    159 - -
          2.68618  4.42225  2.77519  2.73123  3.46354  2.40513  3.72494  3.29354  2.67741  2.69355  4.24690  2.90347  2.73739  3.18146  2.89801  2.37887  2.77519  2.98518  4.58477  3.61503
          0.01796  4.42452  5.14687  0.61958  0.77255  0.48576  0.95510
    132   2.79366  4.24275  4.29530  3.71049  2.10630  3.92325  4.22693  2.07878  2.57299  1.91447  3.25630  3.91335  4.27553  3.79556  3.74897  3.21694  3.02556  1.95635  4.86590  3.67463    160 - -
          2.68632  4.42239  2.77534  2.73137  3.46368  2.40500  3.72509  3.29368  2.67755  2.69369  4.24704  2.90361  2.73716  3.18160  2.89771  2.37877  2.77495  2.98532  4.58491  3.61427
          0.76617  1.55086  1.12966  1.02046  0.44696  0.48576  0.95510
    133   1.97322  4.22666  3.65208  3.15390  2.47754  3.41909  4.00975  2.72376  3.09765  2.52016  3.49406  3.44309  3.93919  3.38980  3.40240  2.76159  2.06417  2.49948  4.99072  3.73599    166 - -
          2.68618  4.42225  2.77519  2.73123  3.46354  2.40513  3.72494  3.29354  2.67741  2.69355  4.24690  2.90347  2.73739  3.18146  2.89801  2.37887  2.77519  2.98518  4.58477  3.61503
          0.02642  4.04279  4.76513  0.61958  0.77255  0.46304  0.99255
    134   2.83945  5.29105  1.72953  2.33710  4.64370  3.40280  3.77286  4.12516  2.09802  3.63359  4.42412  2.89572  3.91312  2.90631  3.11101  1.83536  3.10049  3.70637  5.79012  4.36629    167 - -
          2.68618  4.42225  2.77519  2.73123  3.46354  2.40513  3.72494  3.29354  2.67741  2.69355  4.24690  2.90347  2.73739  3.18146  2.89801  2.37887  2.77519  2.98518  4.58477  3.61503
          0.02017  4.30946  5.03180  0.61958  0.77255  0.64480  0.74395
    135   2.66908  4.78109  3.07685  2.58245  4.07463  2.68950  3.75873  3.48547  2.55523  2.39029  3.94137  3.07642  3.90346  2.01735  2.97941  2.25391  2.92449  3.16798  5.36254  4.04813    168 - -
          2.68618  4.42225  2.77519  2.73123  3.46354  2.40513  3.72494  3.29354  2.67741  2.69355  4.24690  2.90347  2.73739  3.18146  2.89801  2.37887  2.77519  2.98518  4.58477  3.61503
          0.02017  4.30946  5.03180  0.61958  0.77255  0.39779  1.11414
    136   2.25247  5.06954  2.93908  2.51120  4.50492  2.08921  3.78449  3.95307  1.81238  3.48899  4.27601  2.44630  3.92953  2.91473  2.96787  2.75611  3.02146  3.54798  5.65905  4.29723    169 - -
          2.68618  4.42225  2.77519  2.73123  3.46354  2.40513  3.72494  3.29354  2.67741  2.69355  4.24690  2.90347  2.73739  3.18146  2.89801  2.37887  2.77519  2.98518  4.58477  3.61503
          0.01796  4.42452  5.14687  0.61958  0.77255  0.48576  0.95510
    137   2.73136  5.14192  2.94091  1.87132  4.45506  3.48560  3.68213  2.81995  2.09097  3.42635  4.19615  2.44769  3.89013  2.36859  2.86784  2.70837  2.96154  3.51586  5.58595  4.20656    170 - -
          2.68618  4.42225  2.77519  2.73123  3.46354  2.40513  3.72494  3.29354  2.67741  2.69355  4.24690  2.90347  2.73739  3.18146  2.89801  2.37887  2.77519  2.98518  4.58477  3.61503
          0.01796  4.42452  5.14687  0.61958  0.77255  0.48576  0.95510
    138   2.71566  4.69840  3.20432  1.93429  3.82764  3.57548  3.80109  3.25689  2.67306  2.07941  3.78021  3.17302  2.97212  3.02000  3.09228  2.81631  2.94878  2.99391  5.20298  2.86395    171 - -
          2.68618  4.42225  2.77519  2.73123  3.46354  2.40513  3.72494  3.29354  2.67741  2.69355  4.24690  2.90347  2.73739  3.18146  2.89801  2.37887  2.77519  2.98518  4.58477  3.61503
          0.01796  4.42452  5.14687  0.61958  0.77255  0.48576  0.95510
    139   2.78107  5.25622  2.02134  2.39230  4.58878  3.47078  3.71025  4.06289  1.79862  3.55241  4.31524  2.94241  3.90521  2.31989  2.93253  2.73870  2.45229  3.64298  5.69235  4.28874    172 - -
          2.68618  4.42225  2.77519  2.73123  3.46354  2.40513  3.72494  3.29354  2.67741  2.69355  4.24690  2.90347  2.73739  3.18146  2.89801  2.37887  2.77519  2.98518  4.58477  3.61503
          0.01796  4.42452  5.14687  0.61958  0.77255  0.48576  0.95510
    140   3.84376  5.16097  5.07873  4.75365  3.45082  4.68110  5.24513  2.71108  4.52228  0.40711  3.35689  4.98131  5.04211  4.74927  4.59424  4.37307  4.12302  2.88517  5.49218  4.33283    173 - -
          2.68618  4.42225  2.77519  2.73123  3.46354  2.40513  3.72494  3.29354  2.67741  2.69355  4.24690  2.90347  2.73739  3.18146  2.89801  2.37887  2.77519  2.98518  4.58477  3.61503
          0.01796  4.42452  5.14687  0.61958  0.77255  0.48576  0.95510
    141   3.65069  5.27655  4.31914  4.25853  5.15343  3.93500  5.25593  4.88685  4.37213  4.43077  5.52526  4.49610  0.23829  4.73985  4.52249  3.84232  4.13856  4.45958  6.14652  5.29142    174 - -
          2.68618  4.42225  2.77519  2.73123  3.46354  2.40513  3.72494  3.29354  2.67741  2.69355  4.24690  2.90347  2.73739  3.18146  2.89801  2.37887  2.77519  2.98518  4.58477  3.61503
          0.01796  4.42452  5.14687  0.61958  0.77255  0.48576  0.95510
    142   2.20333  4.78139  3.14401  2.61366  4.06322  3.50418  3.77945  3.45831  2.21746  3.09358  3.92453  2.50579  3.92616  2.95252  3.03458  2.30544  2.92836  2.18657  5.36124  4.05029    175 - -
          2.68618  4.42225  2.77519  2.73123  3.46354  2.40513  3.72494  3.29354  2.67741  2.69355  4.24690  2.90347  2.73739  3.18146  2.89801  2.37887  2.77519  2.98518  4.58477  3.61503
          0.01796  4.42452  5.14687  0.61958  0.77255  0.48576  0.95510
    143   2.19340  4.64945  4.32339  3.83549  2.55797  4.11583  3.84464  3.15767  3.68546  2.75654  3.78789  3.94676  4.48925  3.89100  3.86868  3.43190  3.41684  2.98004  2.01079  1.37260    176 - -
          2.68618  4.42225  2.77519  2.73123  3.46354  2.40513  3.72494  3.29354  2.67741  2.69355  4.24690  2.90347  2.73739  3.18146  2.89801  2.37887  2.77519  2.98518  4.58477  3.61503
          0.01796  4.42452  5.14687  0.61958  0.77255  0.48576  0.95510
    144   3.52284  4.77084  5.34221  4.84131  3.54190  4.93598  5.40315  0.84609  4.68577  1.52714  3.33526  5.04246  5.13189  4.84930  4.79590  4.34802  3.76812  1.97568  5.65644  4.51355    177 - -
          2.68618  4.42225  2.77519  2.73123  3.46354  2.40513  3.72494  3.29354  2.67741  2.69355  4.24690  2.90347  2.73739  3.18146  2.89801  2.37887  2.77519  2.98518  4.58477  3.61503
          0.01796  4.42452  5.14687  0.61958  0.77255  0.48576  0.95510
    145   3.75574  5.48372  4.31242  3.74696  4.98872  4.08825  4.39211  4.60367  2.67772  4.01752  5.03079  4.04929  4.58944  3.60992  0.38959  3.83185  4.00006  4.30938  5.85996  4.82984    178 - -
          2.68618  4.42225  2.77519  2.73123  3.46354  2.40513  3.72494  3.29354  2.67741  2.69355  4.24690  2.90347  2.73739  3.18146  2.89801  2.37887  2.77519  2.98518  4.58477  3.61503
          0.01796  4.42452  5.14687  0.61958  0.77255  0.48576  0.95510
    146   3.52282  4.83526  5.20837  4.69888  3.37372  4.78082  5.22288  2.24997  4.52572  0.73315  3.17242  4.90401  5.01172  4.65363  4.62172  4.18292  3.77220  1.75378  5.48435  4.38765    179 - -
          2.68618  4.42225  2.77519  2.73123  3.46354  2.40513  3.72494  3.29354  2.67741  2.69355  4.24690  2.90347  2.73739  3.18146  2.89801  2.37887  2.77519  2.98518  4.58477  3.61503
          0.01796  4.42452  5.14687  0.61958  0.77255  0.48576  0.95510
    147   3.49321  5.17823  4.27490  4.25739  5.32260  0.22840  5.30582  5.09323  4.51029  4.65982  5.66435  4.44216  4.58122  4.79164  4.65163  3.68576  4.01463  4.51440  6.23631  5.45482    180 - -
          2.68618  4.42225  2.77519  2.73123  3.46354  2.40513  3.72494  3.29354  2.67741  2.69355  4.24690  2.90347  2.73739  3.18146  2.89801  2.37887  2.77519  2.98518  4.58477  3.61503
          0.01796  4.42452  5.14687  0.61958  0.77255  0.48576  0.95510
    148   3.14039  5.39077  3.12297  2.74590  4.83413  3.68664  3.86377  4.27222  0.96542  3.72976  4.57623  2.23866  4.15115  3.00358  2.58438  3.11200  3.36486  3.89879  5.77393  4.50593    181 - -
          2.68621  4.42228  2.77522  2.73126  3.46357  2.40484  3.72497  3.29357  2.67743  2.69358  4.24692  2.90349  2.73742  3.18149  2.89803  2.37889  2.77522  2.98521  4.58480  3.61506
          0.15137  2.00506  5.14687  0.26441  1.45955  0.48576  0.95510
    149   3.00076  4.70885  3.78964  3.22924  2.27536  3.89321  3.83443  3.21868  1.57885  2.80825  3.79363  3.57608  4.26250  3.39500  3.26197  3.16948  3.22530  3.01784  2.20044  2.99790    183 - -
          2.68618  4.42225  2.77519  2.73123  3.46354  2.40513  3.72494  3.29354  2.67741  2.69355  4.24690  2.90347  2.73739  3.18146  2.89801  2.37887  2.77519  2.98518  4.58477  3.61503
          0.01796  4.42452  5.14687  0.61958  0.77255  0.48576  0.95510
    150   2.69875  4.63943  3.34653  2.78330  3.87658  3.57054  3.83663  3.24829  2.65466  2.91552  2.32555  3.23743  3.98314  3.05703  2.12166  2.32235  2.33893  2.97805  5.22888  3.96158    184 - -
          2.68618  4.42225  2.77519  2.73123  3.46354  2.40513  3.72494  3.29354  2.67741  2.69355  4.24690  2.90347  2.73739  3.18146  2.89801  2.37887  2.77519  2.98518  4.58477  3.61503
          0.01796  4.42452  5.14687  0.61958  0.77255  0.48576  0.95510
    151   2.50045  4.46298  3.64670  3.46875  4.82248  1.54646  4.61973  4.32334  3.64704  3.97721  4.77621  3.59742  3.97001  3.89571  3.95165  0.96357  3.02184  3.63900  6.12473  4.92346    185 - -
          2.68618  4.42225  2.77519  2.73123  3.46354  2.40513  3.72494  3.29354  2.67741  2.69355  4.24690  2.90347  2.73739  3.18146  2.89801  2.37887  2.77519  2.98518  4.58477  3.61503
          0.01796  4.42452  5.14687  0.61958  0.77255  0.48576  0.95510
    152   3.16278  5.15371  3.63490  3.03932  4.32428  3.85185  3.91309  3.64477  0.96906  2.22869  4.20261  3.45117  4.24543  3.08487  2.54354  3.22138  3.36636  3.42823  5.52282  4.28374    186 - -
          2.68618  4.42225  2.77519  2.73123  3.46354  2.40513  3.72494  3.29354  2.67741  2.69355  4.24690  2.90347  2.73739  3.18146  2.89801  2.37887  2.77519  2.98518  4.58477  3.61503
          0.01796  4.42452  5.14687  0.61958  0.77255  0.48576  0.95510
    153   1.95830  4.24790  4.10222  3.53239  3.39805  2.77753  4.17919  2.07238  3.43404  1.98384  3.37521  3.78512  4.21172  3.68105  3.66117  3.11879  2.98339  1.94033  4.93366  3.73438    187 - -
          2.68618  4.42225  2.77519  2.73123  3.46354  2.40513  3.72494  3.29354  2.67741  2.69355  4.24690  2.90347  2.73739  3.18146  2.89801  2.37887  2.77519  2.98518  4.58477  3.61503
          0.01796  4.42452  5.14687  0.61958  0.77255  0.48576  0.95510
    154   2.89713  5.27875  3.14326  2.15850  4.66475  3.60951  3.71033  4.09102  1.62099  3.55066  4.33687  3.08896  3.99766  2.82187  1.83636  2.35499  3.10662  3.69753  5.64586  4.33110    188 - -
          2.68618  4.42225  2.77519  2.73123  3.46354  2.40513  3.72494  3.29354  2.67741  2.69355  4.24690  2.90347  2.73739  3.18146  2.89801  2.37887  2.77519  2.98518  4.58477  3.61503
          0.01796  4.42452  5.14687  0.61958  0.77255  0.48576  0.95510
    155   3.38037  4.62725  5.31526  4.84983  3.92310  4.86649  5.57741  1.46319  4.75927  2.38107  3.68893  5.02092  5.14777  5.02400  4.93649  4.29176  3.65021  0.73873  5.98018  4.75911    189 - -
          2.68618  4.42225  2.77519  2.73123  3.46354  2.40513  3.72494  3.29354  2.67741  2.69355  4.24690  2.90347  2.73739  3.18146  2.89801  2.37887  2.77519  2.98518  4.58477  3.61503
          0.01796  4.42452  5.14687  0.61958  0.77255  0.48576  0.95510
    156   2.75557  5.18867  2.98025  2.10138  4.52809  3.50450  3.67742  3.98561  1.99825  3.47687  4.24101  2.44468  3.90312  2.78571  2.34277  2.72609  2.15391  3.57841  5.61214  4.23905    190 - -
          2.68618  4.42225  2.77519  2.73123  3.46354  2.40513  3.72494  3.29354  2.67741  2.69355  4.24690  2.90347  2.73739  3.18146  2.89801  2.37887  2.77519  2.98518  4.58477  3.61503
          0.01796  4.42452  5.14687  0.61958  0.77255  0.48576  0.95510
    157   3.09789  4.48639  4.56922  4.05390  2.61859  4.13846  3.93598  2.87889  3.87745  2.53830  3.57711  4.06925  4.48778  4.02024  3.97638  3.45455  3.32885  1.44726  2.72604  1.65826    191 - -
          2.68620  4.42227  2.77522  2.73126  3.46356  2.40515  3.72497  3.29356  2.67743  2.69320  4.24692  2.90349  2.73742  3.18149  2.89803  2.37889  2.77522  2.98521  4.58479  3.61505
          0.13524  2.11467  5.14687  0.28274  1.40126  0.48576  0.95510
    158   2.71504  5.17224  2.94885  2.09406  4.50736  3.47659  3.66180  3.97530  2.03231  3.46718  4.22152  2.45392  3.87456  2.76662  2.39947  2.32224  2.47789  3.55880  5.60639  4.21676    193 - -
          2.68618  4.42225  2.77519  2.73123  3.46354  2.40513  3.72494  3.29354  2.67741  2.69355  4.24690  2.90347  2.73739  3.18146  2.89801  2.37887  2.77519  2.98518  4.58477  3.61503
          0.01796  4.42452  5.14687  0.61958  0.77255  0.48576  0.95510
    159   2.25574  4.84218  3.06358  1.69843  4.12665  3.50063  3.78489  2.70424  2.60729  3.14626  3.97879  3.08460  3.93118  2.95064  3.06004  2.23873  2.95261  3.17672  5.41697  4.09227    194 - -
          2.68618  4.42225  2.77519  2.73123  3.46354  2.40513  3.72494  3.29354  2.67741  2.69355  4.24690  2.90347  2.73739  3.18146  2.89801  2.37887  2.77519  2.98518  4.58477  3.61503
          0.01796  4.42452  5.14687  0.61958  0.77255  0.48576  0.95510
    160   2.93153  2.87466  4.83790  4.25098  2.48286  4.17167  4.53782  1.83355  4.07843  1.84090  3.28196  4.30483  4.50007  4.22355  4.13017  3.49676  3.16712  1.47203  5.01010  3.83730    195 - -
          2.68618  4.42225  2.77519  2.73123  3.46354  2.40513  3.72494  3.29354  2.67741  2.69355  4.24690  2.90347  2.73739  3.18146  2.89801  2.37887  2.77519  2.98518  4.58477  3.61503
          0.01796  4.42452  5.14687  0.61958  0.77255  0.48576  0.95510
    161   2.24811  5.16158  2.76350  2.03393  4.54068  3.44833  3.81140  3.99673  2.63366  3.54004  4.33491  2.28053  1.91091  2.94895  3.12317  2.79113  3.07486  3.59827  5.72450  4.33374    196 - -
          2.68618  4.42225  2.77519  2.73123  3.46354  2.40513  3.72494  3.29354  2.67741  2.69355  4.24690  2.90347  2.73739  3.18146  2.89801  2.37887  2.77519  2.98518  4.58477  3.61503
          0.01796  4.42452  5.14687  0.61958  0.77255  0.48576  0.95510
    162   2.26511  4.44646  3.50155  2.93897  3.60790  3.63428  3.90076  2.93114  2.40363  2.66419  2.65877  3.35770  2.91164  3.20394  3.24201  2.88264  2.91791  1.99145  5.04187  3.80066    197 - -
          2.68618  4.42225  2.77519  2.73123  3.46354  2.40513  3.72494  3.29354  2.67741  2.69355  4.24690  2.90347  2.73739  3.18146  2.89801  2.37887  2.77519  2.98518  4.58477  3.61503
          0.01796  4.42452  5.14687  0.61958  0.77255  0.48576  0.95510
    163   2.82772  5.30025  2.19970  1.69202  4.62534  3.44971  3.76656  4.10338  2.58819  3.60934  4.38503  2.92700  2.81427  2.89003  3.10238  2.77945  2.05776  3.68653  5.76811  4.34527    198 - -
          2.68630  4.42237  2.77532  2.73135  3.46366  2.40525  3.72507  3.29299  2.67683  2.69330  4.24702  2.90359  2.73752  3.18098  2.89813  2.37899  2.77532  2.98531  4.58489  3.61515
          0.40816  1.11077  5.14687  0.53664  0.87878  0.48576  0.95510
    164   2.70209  5.06296  2.41354  2.43991  4.35851  3.48001  3.68414  3.80471  2.43699  2.67495  4.12644  2.49714  3.88159  2.80470  2.14795  2.69317  2.44656  3.42792  5.53134  4.15925    202 - -
          2.68618  4.42225  2.77519  2.73123  3.46354  2.40513  3.72494  3.29354  2.67741  2.69355  4.24690  2.90347  2.73739  3.18146  2.89801  2.37887  2.77519  2.98518  4.58477  3.61503
          0.01796  4.42452  5.14687  0.61958  0.77255  0.48576  0.95510
    165   2.26918  4.78782  3.16708  2.61477  4.04002  3.52747  3.76303  3.42897  1.94471  2.44156  3.89980  3.11160  2.89370  2.93573  2.98947  2.75448  2.44599  3.12659  5.33654  4.02943    203 - -
          2.68618  4.42225  2.77519  2.73123  3.46354  2.40513  3.72494  3.29354  2.67741  2.69355  4.24690  2.90347  2.73739  3.18146  2.89801  2.37887  2.77519  2.98518  4.58477  3.61503
          0.01796  4.42452  5.14687  0.61958  0.77255  0.48576  0.95510
    166   2.82304  5.29848  2.75293  1.75455  4.63198  3.46835  3.74411  4.10853  2.13473  3.59982  4.37066  2.29980  3.92624  2.86211  2.99335  1.93554  3.06465  3.68901  5.74282  4.33309    204 - -
          2.68618  4.42225  2.77519  2.73123  3.46354  2.40513  3.72494  3.29354  2.67741  2.69355  4.24690  2.90347  2.73739  3.18146  2.89801  2.37887  2.77519  2.98518  4.58477  3.61503
          0.01796  4.42452  5.14687  0.61958  0.77255  0.48576  0.95510
    167   2.82488  4.86763  3.03583  2.95722  4.85488  0.85692  4.38487  4.42935  3.36938  4.03014  4.87698  2.06376  4.08666  3.62162  3.77134  2.92165  3.27928  3.86118  6.09764  4.80080    205 - -
          2.68618  4.42225  2.77519  2.73123  3.46354  2.40513  3.72494  3.29354  2.67741  2.69355  4.24690  2.90347  2.73739  3.18146  2.89801  2.37887  2.77519  2.98518  4.58477  3.61503
          0.01796  4.42452  5.14687  0.61958  0.77255  0.48576  0.95510
    168   2.69210  4.42623  3.54409  2.43161  3.59337  3.66062  3.94013  2.28954  2.94868  2.64168  3.54679  3.40117  4.05183  3.25824  3.30843  2.43632  2.41491  1.92594  5.04350  3.80486    206 - -
          2.68618  4.42225  2.77519  2.73123  3.46354  2.40513  3.72494  3.29354  2.67741  2.69355  4.24690  2.90347  2.73739  3.18146  2.89801  2.37887  2.77519  2.98518  4.58477  3.61503
          0.01796  4.42452  5.14687  0.61958  0.77255  0.48576  0.95510
    169   4.32557  5.36400  5.22690  5.07420  1.02973  4.90697  3.68508  3.92277  4.87703  3.13446  4.47406  4.49931  5.18079  4.63751  4.75544  4.30807  4.53188  3.87281  3.77389  0.92752    207 - -
          2.68618  4.42225  2.77519  2.73123  3.46354  2.40513  3.72494  3.29354  2.67741  2.69355  4.24690  2.90347  2.73739  3.18146  2.89801  2.37887  2.77519  2.98518  4.58477  3.61503
          0.15137  4.42452  2.05191  0.61958  0.77255  0.48576  0.95510
    170   2.63534  4.43004  3.42327  2.86619  3.60694  3.57552  3.85399  2.42690  2.81794  2.66010  3.55236  3.29296  3.97371  2.50078  3.19215  2.33818  2.38219  2.23667  5.03382  3.78659    208 - -
          2.68618  4.42225  2.77519  2.73123  3.46354  2.40513  3.72494  3.29354  2.67741  2.69355  4.24690  2.90347  2.73739  3.18146  2.89801  2.37887  2.77519  2.98518  4.58477  3.61503
          0.02049  4.29365  5.01600  0.61958  0.77255  0.66353  0.72366
    171   2.58850  2.10538  4.07681  3.55722  3.47516  3.54314  4.20472  2.71056  3.42025  1.69398  3.48400  3.71680  4.07335  3.69140  3.63277  2.20296  2.91546  2.49535  5.00384  3.79137    209 - -
          2.68618  4.42225  2.77519  2.73123  3.46354  2.40513  3.72494  3.29354  2.67741  2.69355  4.24690  2.90347  2.73739  3.18146  2.89801  2.37887  2.77519  2.98518  4.58477  3.61503
          0.02049  4.29365  5.01600  0.61958  0.77255  0.66353  0.72366
    172   2.71147  5.02231  2.82971  2.43747  4.42258  2.56253  3.74261  3.87266  2.52540  3.42088  4.21383  1.98437  3.87922  2.28244  2.98867  2.71095  2.37040  3.47819  5.60542  4.23553    210 - -
          2.68618  4.42225  2.77519  2.73123  3.46354  2.40513  3.72494  3.29354  2.67741  2.69355  4.24690  2.90347  2.73739  3.18146  2.89801  2.37887  2.77519  2.98518  4.58477  3.61503
          0.02049  4.29365  5.01600  0.61958  0.77255  0.66353  0.72366
    173   3.57757  5.28014  3.65388  3.47552  3.67898  3.88602  0.50070  4.35020  3.31220  3.77934  4.87197  3.85946  4.47054  3.85327  3.54169  3.65091  3.90398  4.07740  5.13128  3.62214    211 - -
          2.68618  4.42225  2.77519  2.73123  3.46354  2.40513  3.72494  3.29354  2.67741  2.69355  4.24690  2.90347  2.73739  3.18146  2.89801  2.37887  2.77519  2.98518  4.58477  3.61503
          0.02049  4.29365  5.01600  0.61958  0.77255  0.66353  0.72366
    174   2.94989  4.75535  3.51293  3.16937  3.28965  3.65809  3.99903  3.47583  3.12859  3.06743  4.07033  3.52956  1.17299  3.49823  3.44104  3.09189  3.26493  3.22787  4.83524  2.16061    212 - -
          2.68618  4.42225  2.77519  2.73123  3.46354  2.40513  3.72494  3.29354  2.67741  2.69355  4.24690  2.90347  2.73739  3.18146  2.89801  2.37887  2.77519  2.98518  4.58477  3.61503
          0.02049  4.29365  5.01600  0.61958  0.77255  0.38877  1.13287
    175   3.51257  4.76415  5.37551  4.83024  3.43646  4.91400  5.33019  1.65835  4.70758  0.90243  3.20280  5.02235  5.07772  4.77644  4.77869  4.29368  3.74397  1.73227  5.55111  4.48944    213 - -
          2.68618  4.42225  2.77519  2.73123  3.46354  2.40513  3.72494  3.29354  2.67741  2.69355  4.24690  2.90347  2.73739  3.18146  2.89801  2.37887  2.77519  2.98518  4.58477  3.61503
          0.01796  4.42452  5.14687  0.61958  0.77255  0.48576  0.95510
    176   2.73773  4.80700  3.09889  2.72571  4.16706  3.46440  3.93518  3.63015  2.77260  2.49550  4.13624  1.40125  3.98944  3.13571  3.18183  2.22238  3.04510  3.29155  5.49611  4.15320    214 - -
          2.68618  4.42225  2.77519  2.73123  3.46354  2.40513  3.72494  3.29354  2.67741  2.69355  4.24690  2.90347  2.73739  3.18146  2.89801  2.37887  2.77519  2.98518  4.58477  3.61503
          0.01796  4.42452  5.14687  0.61958  0.77255  0.48576  0.95510
    177   2.25166  4.28881  4.08833  3.51882  3.41891  3.86353  4.20147  2.06522  3.42574  1.95891  3.37988  3.79425  2.33797  3.67998  3.66767  3.15269  3.01570  1.96473  4.97467  3.77568    215 - -
          2.68618  4.42225  2.77519  2.73123  3.46354  2.40513  3.72494  3.29354  2.67741  2.69355  4.24690  2.90347  2.73739  3.18146  2.89801  2.37887  2.77519  2.98518  4.58477  3.61503
          0.01796  4.42452  5.14687  0.61958  0.77255  0.48576  0.95510
    178   2.25075  4.33379  2.84582  3.16397  2.54201  3.71676  3.95560  2.79411  3.10618  1.86125  3.42977  3.51790  4.09338  3.38422  3.41489  2.97800  2.93726  2.58913  4.84187  2.72989    216 - -
          2.68618  4.42225  2.77519  2.73123  3.46354  2.40513  3.72494  3.29354  2.67741  2.69355  4.24690  2.90347  2.73739  3.18146  2.89801  2.37887  2.77519  2.98518  4.58477  3.61503
          0.01796  4.42452  5.14687  0.61958  0.77255  0.48576  0.95510
    179   3.03332  5.34580  0.92037  2.48451  4.87530  3.43129  4.08400  4.30175  3.09394  3.92034  4.79184  3.03516  4.07247  3.26564  3.64440  3.00217  2.20492  3.88092  6.11162  4.67528    217 - -
          2.68618  4.42225  2.77519  2.73123  3.46354  2.40513  3.72494  3.29354  2.67741  2.69355  4.24690  2.90347  2.73739  3.18146  2.89801  2.37887  2.77519  2.98518  4.58477  3.61503
          0.01796  4.42452  5.14687  0.61958  0.77255  0.48576  0.95510
    180   2.72038  2.88002  4.36380  3.77134  3.23117  3.86050  2.91466  2.03370  3.61880  1.71187  3.23533  3.90951  4.22285  3.81322  3.74258  3.15999  2.95370  1.97389  4.77821  3.59145    218 - -
          2.68625  4.42232  2.77527  2.73130  3.46361  2.40520  3.72502  3.29361  2.67748  2.69362  4.24533  2.90354  2.73669  3.18154  2.89808  2.37894  2.77527  2.98526  4.58484  3.61510
          0.40816  1.11077  5.14687  0.13916  2.04093  0.48576  0.95510
    181   2.29780  5.02525  2.50498  2.44117  3.13308  3.47764  3.67882  3.75102  2.09304  3.30403  4.08584  2.97627  3.87377  2.37362  2.92309  2.68090  2.49095  3.38230  5.49894  4.12990    220 - -
          2.68618  4.42225  2.77519  2.73123  3.46354  2.40513  3.72494  3.29354  2.67741  2.69355  4.24690  2.90347  2.73739  3.18146  2.89801  2.37887  2.77519  2.98518  4.58477  3.61503
          0.01796  4.42452  5.14687  0.61958  0.77255  0.48576  0.95510
    182   2.26011  5.02840  2.95018  2.49837  4.41688  3.45941  3.76513  3.85837  2.53176  3.41291  4.20326  2.00270  3.91360  2.02690  2.98995  2.73306  2.42854  3.47068  5.60178  4.23927    221 - -
          2.68618  4.42225  2.77519  2.73123  3.46354  2.40513  3.72494  3.29354  2.67741  2.69355  4.24690  2.90347  2.73739  3.18146  2.89801  2.37887  2.77519  2.98518  4.58477  3.61503
          0.01796  4.42452  5.14687  0.61958  0.77255  0.48576  0.95510
    183   2.79656  4.73871  3.23284  2.77278  3.91310  3.61635  3.87452  1.77742  2.68257  2.94833  3.84980  2.53832  4.03988  2.04789  3.05020  2.90944  3.03744  2.98403  5.28398  3.99417    222 - -
          2.68618  4.42225  2.77519  2.73123  3.46354  2.40513  3.72494  3.29354  2.67741  2.69355  4.24690  2.90347  2.73739  3.18146  2.89801  2.37887  2.77519  2.98518  4.58477  3.61503
          0.01796  4.42452  5.14687  0.61958  0.77255  0.48576  0.95510
    184   2.72803  4.96615  2.99068  2.13521  2.88058  3.50643  3.73172  3.64175  2.52122  3.22613  4.04184  3.02825  2.44431  2.07244  2.97870  2.74637  2.96277  3.30928  5.44613  4.09277    223 - -
          2.68618  4.42225  2.77519  2.73123  3.46354  2.40513  3.72494  3.29354  2.67741  2.69355  4.24690  2.90347  2.73739  3.18146  2.89801  2.37887  2.77519  2.98518  4.58477  3.61503
          0.01796  4.42452  5.14687  0.61958  0.77255  0.48576  0.95510
    185   2.24188  4.33515  3.67889  3.11315  3.48044  3.68179  3.96964  2.30460  3.05458  2.16863  3.45478  2.61597  4.06851  3.34530  3.37778  2.45459  2.91569  2.18567  4.94945  3.72635    224 - -
          2.68618  4.42225  2.77519  2.73123  3.46354  2.40513  3.72494  3.29354  2.67741  2.69355  4.24690  2.90347  2.73739  3.18146  2.89801  2.37887  2.77519  2.98518  4.58477  3.61503
          0.01796  4.42452  5.14687  0.61958  0.77255  0.48576  0.95510
    186   2.72425  4.61582  3.38042  2.80379  3.79296  2.77694  3.82393  2.56369  2.18054  2.01977  3.70835  3.25786  4.00409  3.05947  2.49682  2.86127  2.95125  2.90573  5.15986  3.90199    225 - -
          2.68618  4.42225  2.77519  2.73123  3.46354  2.40513  3.72494  3.29354  2.67741  2.69355  4.24690  2.90347  2.73739  3.18146  2.89801  2.37887  2.77519  2.98518  4.58477  3.61503
          0.01796  4.42452  5.14687  0.61958  0.77255  0.48576  0.95510
    187   2.24055  4.94382  2.03918  2.50991  4.29205  2.67358  3.77014  3.72120  2.58238  2.58495  4.10988  3.02963  3.90657  2.91450  3.05756  2.28197  2.95921  3.35905  5.52885  4.17570    226 - -
          2.68618  4.42225  2.77519  2.73123  3.46354  2.40513  3.72494  3.29354  2.67741  2.69355  4.24690  2.90347  2.73739  3.18146  2.89801  2.37887  2.77519  2.98518  4.58477  3.61503
          0.01796  4.42452  5.14687  0.61958  0.77255  0.48576  0.95510
    188   2.98782  4.35782  4.67407  4.11863  1.78587  4.11772  4.15322  2.10252  3.95174  2.24264  3.34158  4.14742  4.45360  4.07302  4.01858  3.43284  3.21798  1.99455  4.51827  1.91828    227 - -
          2.68618  4.42225  2.77519  2.73123  3.46354  2.40513  3.72494  3.29354  2.67741  2.69355  4.24690  2.90347  2.73739  3.18146  2.89801  2.37887  2.77519  2.98518  4.58477  3.61503
          0.01796  4.42452  5.14687  0.61958  0.77255  0.48576  0.95510
    189   2.78503  5.14759  1.92824  2.42685  4.49537  3.44882  3.78513  3.94806  2.61122  3.49918  4.29048  1.94707  3.92608  2.91947  3.11107  2.29319  3.04409  2.66132  5.68642  4.29210    228 - -
          2.68618  4.42225  2.77519  2.73123  3.46354  2.40513  3.72494  3.29354  2.67741  2.69355  4.24690  2.90347  2.73739  3.18146  2.89801  2.37887  2.77519  2.98518  4.58477  3.61503
          0.01796  4.42452  5.14687  0.61958  0.77255  0.48576  0.95510
    190   2.79116  4.23225  4.33828  3.74856  2.56035  3.92060  4.22413  2.50858  3.60742  1.82821  2.50597  3.93118  4.26995  3.80968  2.72106  3.21592  3.02177  1.71043  4.83452  3.65595    229 - -
          2.68618  4.42225  2.77519  2.73123  3.46354  2.40513  3.72494  3.29354  2.67741  2.69355  4.24690  2.90347  2.73739  3.18146  2.89801  2.37887  2.77519  2.98518  4.58477  3.61503
          0.01796  4.42452  5.14687  0.61958  0.77255  0.48576  0.95510
    191   2.69296  4.80179  2.50545  2.58810  4.02221  3.53833  3.74525  2.69475  2.22520  3.04575  3.88137  3.09381  3.92812  2.91596  2.48993  2.75360  2.92367  2.20378  5.32220  4.01003    230 - -
          2.68618  4.42225  2.77519  2.73123  3.46354  2.40513  3.72494  3.29354  2.67741  2.69355  4.24690  2.90347  2.73739  3.18146  2.89801  2.37887  2.77519  2.98518  4.58477  3.61503
          0.01796  4.42452  5.14687  0.61958  0.77255  0.48576  0.95510
    192   2.71281  5.02629  3.02302  2.48194  4.32404  3.49802  3.69748  3.76031  2.43097  3.31394  4.10317  2.11201  3.89830  2.37848  2.44171  2.29213  2.94543  2.68795  5.50546  4.15072    231 - -
          2.68618  4.42225  2.77519  2.73123  3.46354  2.40513  3.72494  3.29354  2.67741  2.69355  4.24690  2.90347  2.73739  3.18146  2.89801  2.37887  2.77519  2.98518  4.58477  3.61503
          0.01796  4.42452  5.14687  0.61958  0.77255  0.48576  0.95510
    193   3.55737  4.83694  5.30849  4.73483  3.26987  4.86892  5.18151  1.82984  4.58612  1.30285  1.27444  4.94764  5.00980  4.61960  4.63946  4.22844  3.77377  2.42645  5.38741  4.36013    232 - -
          2.68618  4.42225  2.77519  2.73123  3.46354  2.40513  3.72494  3.29354  2.67741  2.69355  4.24690  2.90347  2.73739  3.18146  2.89801  2.37887  2.77519  2.98518  4.58477  3.61503
          0.01796  4.42452  5.14687  0.61958  0.77255  0.48576  0.95510
    194   2.86738  5.15182  2.96622  2.55327  4.40210  3.54679  2.59693  3.92417  2.46988  3.45633  4.27331  3.07153  1.88172  1.98181  2.86048  2.86012  3.10684  3.56237  5.58116  4.21639    233 - -
          2.68618  4.42225  2.77519  2.73123  3.46354  2.40513  3.72494  3.29354  2.67741  2.69355  4.24690  2.90347  2.73739  3.18146  2.89801  2.37887  2.77519  2.98518  4.58477  3.61503
          0.01796  4.42452  5.14687  0.61958  0.77255  0.48576  0.95510
    195   2.89748  4.61609  3.93137  3.55556  3.86935  3.71830  4.46750  2.00722  3.45431  2.72149  3.86631  3.83050  1.07134  3.82314  3.72523  3.15822  3.25774  2.69898  5.46735  4.21508    234 - -
          2.68618  4.42225  2.77519  2.73123  3.46354  2.40513  3.72494  3.29354  2.67741  2.69355  4.24690  2.90347  2.73739  3.18146  2.89801  2.37887  2.77519  2.98518  4.58477  3.61503
          0.01796  4.42452  5.14687  0.61958  0.77255  0.48576  0.95510
    196   2.23088  4.22444  3.89269  3.31828  2.67526  3.71665  4.01710  2.68807  3.23344  2.43097  3.34444  3.61196  4.09852  3.49063  3.49006  2.43359  2.39522  2.13226  4.83116  2.66705    235 - -
          2.68618  4.42225  2.77519  2.73123  3.46354  2.40513  3.72494  3.29354  2.67741  2.69355  4.24690  2.90347  2.73739  3.18146  2.89801  2.37887  2.77519  2.98518  4.58477  3.61503
          0.01796  4.42452  5.14687  0.61958  0.77255  0.48576  0.95510
    197   2.73048  4.98292  2.43232  2.49113  4.24399  3.47715  3.75955  3.71212  2.57971  3.29535  4.10403  3.01874  2.34274  2.90978  3.05599  1.97382  2.97963  3.36234  5.49810  2.81324    236 - -
          2.68618  4.42225  2.77519  2.73123  3.46354  2.40513  3.72494  3.29354  2.67741  2.69355  4.24690  2.90347  2.73739  3.18146  2.89801  2.37887  2.77519  2.98518  4.58477  3.61503
          0.01796  4.42452  5.14687  0.61958  0.77255  0.48576  0.95510
    198   3.43017  4.68107  5.33167  4.79650  3.54607  4.85768  5.32155  1.64031  4.68225  1.15348  3.32144  4.97027  5.05705  4.80006  4.77534  4.23760  3.66894  1.33073  5.60673  4.50298    237 - -
          2.68618  4.42225  2.77519  2.73123  3.46354  2.40513  3.72494  3.29354  2.67741  2.69355  4.24690  2.90347  2.73739  3.18146  2.89801  2.37887  2.77519  2.98518  4.58477  3.61503
          0.01796  4.42452  5.14687  0.61958  0.77255  0.48576  0.95510
    199   3.06465  4.41339  4.86354  4.28535  2.28277  4.23642  4.38438  1.46930  4.10503  1.58730  3.16264  4.32079  4.53794  4.19209  4.13686  3.55760  3.29040  2.47646  2.82375  3.40563    238 - -
          2.68618  4.42225  2.77519  2.73123  3.46354  2.40513  3.72494  3.29354  2.67741  2.69355  4.24690  2.90347  2.73739  3.18146  2.89801  2.37887  2.77519  2.98518  4.58477  3.61503
          0.01796  4.42452  5.14687  0.61958  0.77255  0.48576  0.95510
    200   2.69827  5.10989  2.94253  2.13068  3.13006  3.47039  3.66939  3.87582  2.10221  3.39721  4.16315  2.41434  3.87037  2.37958  2.89626  2.28827  2.92987  3.48064  5.56336  4.17812    239 - -
          2.68618  4.42225  2.77519  2.73123  3.46354  2.40513  3.72494  3.29354  2.67741  2.69355  4.24690  2.90347  2.73739  3.18146  2.89801  2.37887  2.77519  2.98518  4.58477  3.61503
          0.01796  4.42452  5.14687  0.61958  0.77255  0.48576  0.95510
    201   2.77261  5.23455  2.93198  2.09104  4.57872  3.49919  2.70207  4.04518  2.36799  3.52392  4.28418  2.09592  3.90704  2.32081  2.37238  2.73503  3.00001  3.62738  5.64937  4.26665    240 - -
          2.68618  4.42225  2.77519  2.73123  3.46354  2.40513  3.72494  3.29354  2.67741  2.69355  4.24690  2.90347  2.73739  3.18146  2.89801  2.37887  2.77519  2.98518  4.58477  3.61503
          0.01796  4.42452  5.14687  0.61958  0.77255  0.48576  0.95510
    202   2.67021  4.32838  3.68261  3.12248  3.45296  2.34501  3.96250  2.81981  3.06006  2.15212  3.45526  3.48248  4.06087  3.35062  3.37674  2.39580  2.91234  2.21150  4.92328  2.68691    241 - -
          2.68618  4.42225  2.77519  2.73123  3.46354  2.40513  3.72494  3.29354  2.67741  2.69355  4.24690  2.90347  2.73739  3.18146  2.89801  2.37887  2.77519  2.98518  4.58477  3.61503
          0.01796  4.42452  5.14687  0.61958  0.77255  0.48576  0.95510
    203   2.72464  5.02621  3.04522  2.49484  4.30996  3.51357  2.81806  3.74315  2.09714  3.29872  4.09211  3.01923  3.90702  2.06894  2.84957  2.34164  2.95271  2.61451  5.49086  4.14266    242 - -
          2.68618  4.42225  2.77519  2.73123  3.46354  2.40513  3.72494  3.29354  2.67741  2.69355  4.24690  2.90347  2.73739  3.18146  2.89801  2.37887  2.77519  2.98518  4.58477  3.61503
          0.01796  4.42452  5.14687  0.61958  0.77255  0.48576  0.95510
    204   3.51345  4.81344  5.21477  4.64829  1.50583  4.73616  4.85087  2.49370  4.49567  1.33481  1.74060  4.78908  4.90974  4.50102  4.52603  4.08183  3.72606  2.67020  5.05746  3.81305    243 - -
          2.68618  4.42225  2.77519  2.73123  3.46354  2.40513  3.72494  3.29354  2.67741  2.69355  4.24690  2.90347  2.73739  3.18146  2.89801  2.37887  2.77519  2.98518  4.58477  3.61503
          0.01796  4.42452  5.14687  0.61958  0.77255  0.48576  0.95510
    205   2.25595  5.19950  2.98324  1.86326  4.54096  3.52211  3.69894  3.99003  2.36009  3.48583  4.26064  3.00462  3.92837  2.32014  1.99031  2.76444  3.01808  3.59222  5.62295  4.26121    244 - -
          2.68618  4.42225  2.77519  2.73123  3.46354  2.40513  3.72494  3.29354  2.67741  2.69355  4.24690  2.90347  2.73739  3.18146  2.89801  2.37887  2.77519  2.98518  4.58477  3.61503
          0.01796  4.42452  5.14687  0.61958  0.77255  0.48576  0.95510
    206   1.80554  4.45091  3.81113  3.68184  4.85378  0.74604  4.77150  4.26827  3.85577  3.99314  4.82430  3.71786  4.00817  4.09041  4.10288  2.71361  3.06108  3.61301  6.16772  5.02237    245 - -
          2.68618  4.42225  2.77519  2.73123  3.46354  2.40513  3.72494  3.29354  2.67741  2.69355  4.24690  2.90347  2.73739  3.18146  2.89801  2.37887  2.77519  2.98518  4.58477  3.61503
          0.15137  4.42452  2.05191  0.61958  0.77255  0.48576  0.95510
    207   2.22160  5.37755  1.71942  1.91963  4.68820  3.39327  3.75533  4.17994  2.61185  3.67159  4.45585  2.85586  3.90327  2.27172  3.14232  2.78667  3.10950  3.75433  5.82383  4.37775    246 - -
          2.68618  4.42225  2.77519  2.73123  3.46354  2.40513  3.72494  3.29354  2.67741  2.69355  4.24690  2.90347  2.73739  3.18146  2.89801  2.37887  2.77519  2.98518  4.58477  3.61503
          0.02049  4.29365  5.01600  0.61958  0.77255  0.66353  0.72366
    208   2.20037  4.67082  3.42115  2.94111  3.11295  3.68186  2.10630  3.25814  2.86640  2.88253  3.81296  3.34976  4.09617  3.22450  3.21974  2.96889  3.08449  3.01641  4.65418  1.94815    247 - -
          2.68618  4.42225  2.77519  2.73123  3.46354  2.40513  3.72494  3.29354  2.67741  2.69355  4.24690  2.90347  2.73739  3.18146  2.89801  2.37887  2.77519  2.98518  4.58477  3.61503
          0.02049  4.29365  5.01600  0.61958  0.77255  0.66353  0.72366
    209   3.27044  4.62543  4.60204  4.13309  2.35537  4.24028  3.77170  2.20386  3.94981  2.58459  3.69068  4.08111  4.57130  4.05485  4.03782  3.56381  3.49565  2.90907  1.83543  1.47440    248 - -
          2.68618  4.42225  2.77519  2.73123  3.46354  2.40513  3.72494  3.29354  2.67741  2.69355  4.24690  2.90347  2.73739  3.18146  2.89801  2.37887  2.77519  2.98518  4.58477  3.61503
          0.02049  4.29365  5.01600  0.61958  0.77255  0.66353  0.72366
    210   2.22652  4.78928  3.11838  2.63774  3.86931  3.52233  3.76188  3.42897  2.56459  3.04732  3.91662  3.12254  3.94998  1.71840  2.95883  2.79822  2.97537  3.13992  5.22610  2.77293    249 - -
          2.68618  4.42225  2.77519  2.73123  3.46354  2.40513  3.72494  3.29354  2.67741  2.69355  4.24690  2.90347  2.73739  3.18146  2.89801  2.37887  2.77519  2.98518  4.58477  3.61503
          0.02049  4.29365  5.01600  0.61958  0.77255  0.66353  0.72366
    211   3.20018  4.49417  5.03551  4.49260  2.41382  4.53943  4.92841  1.16970  4.37012  1.99757  3.29837  4.63372  4.80442  4.51798  4.47410  3.89559  3.44139  1.54535  5.31027  4.10331    250 - -
          2.68618  4.42225  2.77519  2.73123  3.46354  2.40513  3.72494  3.29354  2.67741  2.69355  4.24690  2.90347  2.73739  3.18146  2.89801  2.37887  2.77519  2.98518  4.58477  3.61503
          0.02049  4.29365  5.01600  0.61958  0.77255  0.66353  0.72366
    212   2.93939  5.51405  1.61834  1.83745  4.81899  2.39793  3.80406  4.32957  2.71154  3.80555  4.60179  2.83561  3.93135  2.27268  3.26825  2.84774  3.20257  3.89009  5.95184  4.47541    251 - -
          2.68639  4.42246  2.77540  2.73073  3.46375  2.40484  3.72515  3.29375  2.67729  2.69376  4.24710  2.90367  2.73723  3.18167  2.89781  2.37881  2.77501  2.98539  4.58498  3.61524
          0.68330  1.41998  1.37305  1.34114  0.30320  0.38877  1.13287
    213   2.70318  5.11746  2.20998  2.32123  4.45857  3.37092  3.66853  3.92478  2.07598  3.44502  4.22410  2.86936  2.61844  2.79310  2.95164  2.18433  2.95246  3.51964  5.61147  4.21182    257 - -
          2.68618  4.42225  2.77519  2.73123  3.46354  2.40513  3.72494  3.29354  2.67741  2.69355  4.24690  2.90347  2.73739  3.18146  2.89801  2.37887  2.77519  2.98518  4.58477  3.61503
          0.02298  4.18062  4.90296  0.61958  0.77255  0.78086  0.61251
    214   2.11789  4.45547  3.45905  2.95024  3.75945  3.53862  3.94463  2.80943  2.24044  2.73872  3.67645  3.34692  4.00045  3.21252  3.13766  2.84992  2.93099  1.69928  5.19258  3.94857    258 - -
          2.68618  4.42225  2.77519  2.73123  3.46354  2.40513  3.72494  3.29354  2.67741  2.69355  4.24690  2.90347  2.73739  3.18146  2.89801  2.37887  2.77519  2.98518  4.58477  3.61503
          0.02298  4.18062  4.90296  0.61958  0.77255  0.53576  0.88001
    215   2.69710  5.16640  2.38170  2.06717  4.49834  3.43441  3.64031  3.97031  2.06235  3.46101  4.21646  2.90675  3.84520  2.74697  2.36180  2.66150  2.35827  3.55106  5.60090  4.20325    259 - -
          2.68618  4.42225  2.77519  2.73123  3.46354  2.40513  3.72494  3.29354  2.67741  2.69355  4.24690  2.90347  2.73739  3.18146  2.89801  2.37887  2.77519  2.98518  4.58477  3.61503
          0.02017  4.30946  5.03180  0.61958  0.77255  0.39779  1.11414
    216   2.81093  5.33023  2.27405  1.99349  4.65816  2.54836  3.73509  4.14812  2.52991  3.62860  4.38914  2.01512  3.91100  2.84907  2.43799  2.75548  3.05336  3.71440  5.76670  4.33766    260 - -
          2.68618  4.42225  2.77519  2.73123  3.46354  2.40513  3.72494  3.29354  2.67741  2.69355  4.24690  2.90347  2.73739  3.18146  2.89801  2.37887  2.77519  2.98518  4.58477  3.61503
          0.01796  4.42452  5.14687  0.61958  0.77255  0.48576  0.95510
    217   2.70752  4.22804  4.04025  3.46581  3.35145  2.68447  4.11216  2.56385  3.36451  2.04310  2.57900  3.72618  4.16601  3.61318  3.59351  3.07097  2.38125  1.78807  4.87331  3.67528    261 - -
          2.68618  4.42225  2.77519  2.73123  3.46354  2.40513  3.72494  3.29354  2.67741  2.69355  4.24690  2.90347  2.73739  3.18146  2.89801  2.37887  2.77519  2.98518  4.58477  3.61503
          0.01796  4.42452  5.14687  0.61958  0.77255  0.48576  0.95510
    218   2.70692  4.16736  4.20641  3.62040  2.53244  3.81917  4.10772  2.13506  2.69507  2.31645  3.26630  3.81119  4.18441  3.70536  3.65595  3.10945  2.93907  1.74658  4.75255  2.69756    262 - -
          2.68618  4.42225  2.77519  2.73123  3.46354  2.40513  3.72494  3.29354  2.67741  2.69355  4.24690  2.90347  2.73739  3.18146  2.89801  2.37887  2.77519  2.98518  4.58477  3.61503
          0.01796  4.42452  5.14687  0.61958  0.77255  0.48576  0.95510
    219   2.85103  4.22346  4.70234  4.09938  2.49468  4.02919  4.34411  2.04710  3.91575  1.72017  2.35419  4.15165  4.36220  4.04098  3.95709  3.34206  3.08043  1.95692  4.81332  2.66396    263 - -
          2.68618  4.42225  2.77519  2.73123  3.46354  2.40513  3.72494  3.29354  2.67741  2.69355  4.24690  2.90347  2.73739  3.18146  2.89801  2.37887  2.77519  2.98518  4.58477  3.61503
          0.01796  4.42452  5.14687  0.61958  0.77255  0.48576  0.95510
    220   3.05597  5.05028  3.24689  2.99472  4.16829  3.62403  2.27253  4.06818  2.97760  3.62512  4.53646  3.43624  0.95867  3.43008  3.30761  3.12714  3.38894  3.71039  5.51816  4.11403    264 - -
          2.68618  4.42225  2.77519  2.73123  3.46354  2.40513  3.72494  3.29354  2.67741  2.69355  4.24690  2.90347  2.73739  3.18146  2.89801  2.37887  2.77519  2.98518  4.58477  3.61503
          0.01796  4.42452  5.14687  0.61958  0.77255  0.48576  0.95510
    221   1.45381  5.14238  2.81213  1.99546  4.48651  3.48365  3.81853  3.91890  2.60459  3.48101  4.29509  3.01779  3.96805  2.32575  3.05642  2.83003  3.09736  3.54926  5.67986  4.31238    265 - -
          2.68618  4.42225  2.77519  2.73123  3.46354  2.40513  3.72494  3.29354  2.67741  2.69355  4.24690  2.90347  2.73739  3.18146  2.89801  2.37887  2.77519  2.98518  4.58477  3.61503
          0.01796  4.42452  5.14687  0.61958  0.77255  0.48576  0.95510
    222   2.69296  4.71264  3.27737  2.75298  4.04960  1.85630  3.85666  3.44598  2.64316  2.36542  3.93715  3.20898  3.96764  3.05240  2.42803  2.30996  2.96564  3.13702  5.36143  4.07680    266 - -
          2.68618  4.42225  2.77519  2.73123  3.46354  2.40513  3.72494  3.29354  2.67741  2.69355  4.24690  2.90347  2.73739  3.18146  2.89801  2.37887  2.77519  2.98518  4.58477  3.61503
          0.01796  4.42452  5.14687  0.61958  0.77255  0.48576  0.95510
    223   2.26026  4.14333  4.48836  3.88912  2.48404  3.89147  4.20256  2.12528  3.72082  1.85272  2.52165  3.97830  4.24574  3.88206  3.80195  3.19540  2.97142  2.34206  4.73927  2.58307    267 - -
          2.68618  4.42225  2.77519  2.73123  3.46354  2.40513  3.72494  3.29354  2.67741  2.69355  4.24690  2.90347  2.73739  3.18146  2.89801  2.37887  2.77519  2.98518  4.58477  3.61503
          0.01796  4.42452  5.14687  0.61958  0.77255  0.48576  0.95510
    224   2.94778  5.31264  3.20581  2.17231  4.70948  3.64827  2.17314  4.12639  1.58860  3.57339  4.36721  3.12536  4.02976  2.83032  2.11764  2.91468  3.14924  3.73869  5.65314  4.35813    268 - -
          2.68618  4.42225  2.77519  2.73123  3.46354  2.40513  3.72494  3.29354  2.67741  2.69355  4.24690  2.90347  2.73739  3.18146  2.89801  2.37887  2.77519  2.98518  4.58477  3.61503
          0.01796  4.42452  5.14687  0.61958  0.77255  0.48576  0.95510
    225   3.80682  5.02044  5.06903  4.72743  1.14214  4.67215  3.81435  3.35026  4.54421  1.86181  3.93509  4.41896  4.95425  4.45779  4.51447  4.02798  4.02147  3.31493  3.94542  1.37908    269 - -
          2.68618  4.42225  2.77519  2.73123  3.46354  2.40513  3.72494  3.29354  2.67741  2.69355  4.24690  2.90347  2.73739  3.18146  2.89801  2.37887  2.77519  2.98518  4.58477  3.61503
          0.01212  4.41869        *  0.61958  0.77255  0.00000        *
//
