# Supplementary material for: MacSyFinder: A Program to Mine Genomes for Molecular Systems with an Application to CRISPR-Cas Systems
Source: PLoS One. 2014 Oct 17;9(10):e110726. doi: 10.1371/journal.pone.0110726 (PMC4201578; doi:10.1371/journal.pone.0110726)
Supplement: Data S2 — The Cas-Finder: models and profiles (compressed tarball archive). (ZIP) [file pone.0110726.s011.zip › Cas-Finder_macsyfinder/CASprofiles/csc2_TypeID.hmm]

HMMER3/b [3.0 | March 2010]
NAME  TIGR03157
ACC   TIGR03157
DESC  cas_Csc2: CRISPR type I-D/CYANO-associated protein Csc2
LENG  282
ALPH  amino
RF    no
CS    no
MAP   yes
DATE  Sun Apr 11 22:23:05 2010
NSEQ  5
EFFN  1.274414
CKSUM 1564996187
GA    38.00 38.00;
TC    38.00 38.00;
NC    37.60 37.60;
STATS LOCAL MSV      -10.9943  0.70182
STATS LOCAL VITERBI  -11.8252  0.70182
STATS LOCAL FORWARD   -5.3603  0.70182
HMM          A        C        D        E        F        G        H        I        K        L        M        N        P        Q        R        S        T        V        W        Y   
            m->m     m->i     m->d     i->m     i->i     d->m     d->d
  COMPO   2.50816  4.19542  2.90516  2.64121  3.34576  2.82270  3.84602  2.85896  2.68752  2.48920  3.68613  3.03658  3.50459  3.11857  2.87780  2.60203  2.68327  2.61492  5.06380  3.59203
          2.68618  4.42225  2.77519  2.73123  3.46354  2.40513  3.72494  3.29354  2.67741  2.69355  4.24690  2.90347  2.73739  3.18146  2.89801  2.37887  2.77519  2.98518  4.58477  3.61503
          0.01977  4.32922  5.05157  0.61958  0.77255  0.00000        *
      1   3.47548  5.12919  4.13419  4.05480  4.97267  3.79227  5.07127  4.66664  4.15744  4.22904  5.31352  4.30526  0.29508  4.52989  4.32867  3.66223  3.95576  4.25347  6.00510  5.10665      1 - -
          2.68618  4.42225  2.77519  2.73123  3.46354  2.40513  3.72494  3.29354  2.67741  2.69355  4.24690  2.90347  2.73739  3.18146  2.89801  2.37887  2.77519  2.98518  4.58477  3.61503
          0.01977  4.32922  5.05157  0.61958  0.77255  0.48576  0.95510
      2   2.79296  5.00134  3.19499  2.60405  4.30296  2.70131  3.69775  3.70457  1.70629  3.26119  2.84975  3.09669  3.95485  2.83666  2.09886  2.81179  3.00967  3.37344  5.44622  4.15103      2 - -
          2.68618  4.42225  2.77519  2.73123  3.46354  2.40513  3.72494  3.29354  2.67741  2.69355  4.24690  2.90347  2.73739  3.18146  2.89801  2.37887  2.77519  2.98518  4.58477  3.61503
          0.01977  4.32922  5.05157  0.61958  0.77255  0.48576  0.95510
      3   2.66589  4.76947  3.03857  2.69988  4.39527  1.51681  3.94827  3.81956  2.75126  3.42756  4.25587  3.15078  3.92870  2.29934  3.15307  2.74073  2.26572  3.41185  5.64652  4.33715      3 - -
          2.68618  4.42225  2.77519  2.73123  3.46354  2.40513  3.72494  3.29354  2.67741  2.69355  4.24690  2.90347  2.73739  3.18146  2.89801  2.37887  2.77519  2.98518  4.58477  3.61503
          0.01977  4.32922  5.05157  0.61958  0.77255  0.48576  0.95510
      4   3.03113  5.30876  3.28732  2.71318  4.73892  3.68600  3.71918  4.12740  1.75736  3.56759  4.39030  1.94565  4.07099  2.84075  1.56677  3.00437  3.22184  3.76327  5.62829  4.38334      4 - -
          2.68618  4.42225  2.77519  2.73123  3.46354  2.40513  3.72494  3.29354  2.67741  2.69355  4.24690  2.90347  2.73739  3.18146  2.89801  2.37887  2.77519  2.98518  4.58477  3.61503
          0.01977  4.32922  5.05157  0.61958  0.77255  0.48576  0.95510
      5   3.26650  4.62251  4.64365  4.17470  1.88233  4.26607  3.86557  2.91451  4.02550  2.49431  3.63738  4.13731  4.59799  4.11065  4.11280  3.59255  3.49662  1.93411  4.10861  1.26855      5 - -
          2.68618  4.42225  2.77519  2.73123  3.46354  2.40513  3.72494  3.29354  2.67741  2.69355  4.24690  2.90347  2.73739  3.18146  2.89801  2.37887  2.77519  2.98518  4.58477  3.61503
          0.01977  4.32922  5.05157  0.61958  0.77255  0.48576  0.95510
      6   2.22268  4.32321  4.38110  3.83712  3.59436  4.01377  4.50738  1.76764  3.74128  2.44645  3.50639  4.05770  4.41813  3.99574  3.96293  3.34507  2.38110  1.35064  5.23062  4.02611      6 - -
          2.68618  4.42225  2.77519  2.73123  3.46354  2.40513  3.72494  3.29354  2.67741  2.69355  4.24690  2.90347  2.73739  3.18146  2.89801  2.37887  2.77519  2.98518  4.58477  3.61503
          0.01977  4.32922  5.05157  0.61958  0.77255  0.48576  0.95510
      7   2.67934  4.91015  2.96237  2.50329  4.26232  3.43180  2.73858  3.70587  2.53537  3.28642  4.09190  2.29901  3.88582  2.89387  2.98894  2.23037  2.02378  3.34260  5.49479  4.14553      7 - -
          2.68618  4.42225  2.77519  2.73123  3.46354  2.40513  3.72494  3.29354  2.67741  2.69355  4.24690  2.90347  2.73739  3.18146  2.89801  2.37887  2.77519  2.98518  4.58477  3.61503
          0.01977  4.32922  5.05157  0.61958  0.77255  0.48576  0.95510
      8   3.25002  4.54989  5.09790  4.52446  2.33710  4.54714  4.88645  1.75946  4.38289  1.25312  3.10874  4.65471  4.77887  4.45938  4.43565  3.89108  3.47737  1.66493  5.20970  4.08992      8 - -
          2.68618  4.42225  2.77519  2.73123  3.46354  2.40513  3.72494  3.29354  2.67741  2.69355  4.24690  2.90347  2.73739  3.18146  2.89801  2.37887  2.77519  2.98518  4.58477  3.61503
          0.01977  4.32922  5.05157  0.61958  0.77255  0.48576  0.95510
      9   3.01952  4.43096  4.51854  3.96050  3.06152  4.14925  4.32211  2.44619  3.80403  1.21578  3.21246  4.13356  4.47035  3.99590  3.94902  3.46370  3.25159  1.93230  4.78879  2.30747      9 - -
          2.68618  4.42225  2.77519  2.73123  3.46354  2.40513  3.72494  3.29354  2.67741  2.69355  4.24690  2.90347  2.73739  3.18146  2.89801  2.37887  2.77519  2.98518  4.58477  3.61503
          0.01977  4.32922  5.05157  0.61958  0.77255  0.48576  0.95510
     10   3.09109  4.43359  4.82133  4.29863  3.72826  4.39640  4.94518  1.33551  4.19338  2.38687  3.56827  4.48481  4.74306  4.44648  4.38179  3.75794  2.39012  1.19402  5.53285  4.32769     10 - -
          2.68618  4.42225  2.77519  2.73123  3.46354  2.40513  3.72494  3.29354  2.67741  2.69355  4.24690  2.90347  2.73739  3.18146  2.89801  2.37887  2.77519  2.98518  4.58477  3.61503
          0.01977  4.32922  5.05157  0.61958  0.77255  0.48576  0.95510
     11   3.05284  4.46681  4.56401  4.00905  3.38140  4.22831  4.61314  1.81420  3.86941  1.20988  3.24401  4.24029  4.55519  4.09576  4.04968  3.55600  2.24927  2.14594  5.19225  4.03935     11 - -
          2.68618  4.42225  2.77519  2.73123  3.46354  2.40513  3.72494  3.29354  2.67741  2.69355  4.24690  2.90347  2.73739  3.18146  2.89801  2.37887  2.77519  2.98518  4.58477  3.61503
          0.01977  4.32922  5.05157  0.61958  0.77255  0.48576  0.95510
     12   3.13510  4.99385  3.83476  3.17424  4.03634  3.86515  3.93173  3.42595  2.34549  2.01087  3.99834  3.53880  4.25441  3.14000  1.11614  3.24726  3.34542  3.26114  5.36064  4.11780     12 - -
          2.68618  4.42225  2.77519  2.73123  3.46354  2.40513  3.72494  3.29354  2.67741  2.69355  4.24690  2.90347  2.73739  3.18146  2.89801  2.37887  2.77519  2.98518  4.58477  3.61503
          0.01977  4.32922  5.05157  0.61958  0.77255  0.48576  0.95510
     13   2.69374  4.91198  2.99690  1.87585  4.16485  3.48512  3.70418  2.73732  2.48079  3.16717  3.98832  3.01213  3.89145  2.27242  2.92893  2.71895  2.41837  3.23404  5.41301  4.07545     13 - -
          2.68618  4.42225  2.77519  2.73123  3.46354  2.40513  3.72494  3.29354  2.67741  2.69355  4.24690  2.90347  2.73739  3.18146  2.89801  2.37887  2.77519  2.98518  4.58477  3.61503
          0.01977  4.32922  5.05157  0.61958  0.77255  0.48576  0.95510
     14   1.99029  4.35197  3.83700  3.33292  3.64973  3.57602  4.18870  2.74302  3.24504  1.72328  3.59070  3.61451  4.09325  3.55435  3.53754  2.92237  1.85876  2.53628  5.17986  3.96848     14 - -
          2.68618  4.42225  2.77519  2.73123  3.46354  2.40513  3.72494  3.29354  2.67741  2.69355  4.24690  2.90347  2.73739  3.18146  2.89801  2.37887  2.77519  2.98518  4.58477  3.61503
          0.01977  4.32922  5.05157  0.61958  0.77255  0.48576  0.95510
     15   2.84985  5.38740  2.11278  1.58079  4.70158  3.41283  2.66342  4.20021  2.57531  3.67838  4.45263  2.87118  3.90736  2.27076  3.09459  2.78078  3.09840  3.76648  5.81692  4.37298     15 - -
          2.68618  4.42225  2.77519  2.73123  3.46354  2.40513  3.72494  3.29354  2.67741  2.69355  4.24690  2.90347  2.73739  3.18146  2.89801  2.37887  2.77519  2.98518  4.58477  3.61503
          0.01977  4.32922  5.05157  0.61958  0.77255  0.48576  0.95510
     16   2.62900  4.69933  3.01890  2.82177  4.56524  3.25539  4.14817  4.10108  3.05130  3.71183  4.53734  2.05206  3.93647  3.35774  3.45510  1.06907  3.05254  3.58241  5.84795  4.51041     16 - -
          2.68618  4.42225  2.77519  2.73123  3.46354  2.40513  3.72494  3.29354  2.67741  2.69355  4.24690  2.90347  2.73739  3.18146  2.89801  2.37887  2.77519  2.98518  4.58477  3.61503
          0.01977  4.32922  5.05157  0.61958  0.77255  0.48576  0.95510
     17   2.26793  4.94772  2.94864  1.78694  4.13582  3.47787  2.81169  3.62645  2.49609  3.21076  4.02448  2.99652  3.89176  2.85382  2.95409  2.72215  2.94082  3.29202  5.39895  2.90164     17 - -
          2.68618  4.42225  2.77519  2.73123  3.46354  2.40513  3.72494  3.29354  2.67741  2.69355  4.24690  2.90347  2.73739  3.18146  2.89801  2.37887  2.77519  2.98518  4.58477  3.61503
          0.01977  4.32922  5.05157  0.61958  0.77255  0.48576  0.95510
     18   1.78937  4.40758  3.53287  3.01037  3.74983  3.47074  3.99101  3.04603  2.96380  2.11498  3.69100  3.37600  2.71601  3.28315  3.32193  2.78252  2.28578  2.78259  5.18016  3.94196     18 - -
          2.68618  4.42225  2.77519  2.73123  3.46354  2.40513  3.72494  3.29354  2.67741  2.69355  4.24690  2.90347  2.73739  3.18146  2.89801  2.37887  2.77519  2.98518  4.58477  3.61503
          0.01977  4.32922  5.05157  0.61958  0.77255  0.48576  0.95510
     19   2.95264  4.44290  4.25119  3.66010  3.35129  4.04488  4.30985  1.68972  3.37535  1.42151  3.25890  3.94290  4.37759  3.74425  2.55400  3.34840  3.18206  2.36205  5.04804  3.87018     19 - -
          2.68618  4.42225  2.77519  2.73123  3.46354  2.40513  3.72494  3.29354  2.67741  2.69355  4.24690  2.90347  2.73739  3.18146  2.89801  2.37887  2.77519  2.98518  4.58477  3.61503
          0.01977  4.32922  5.05157  0.61958  0.77255  0.48576  0.95510
     20   3.41955  4.73276  4.98674  4.51115  1.13911  4.56127  4.47680  1.75427  4.36152  1.90032  3.27812  4.56417  4.83244  4.43489  4.43090  3.93471  3.65878  2.43049  4.70008  3.18998     20 - -
          2.68618  4.42225  2.77519  2.73123  3.46354  2.40513  3.72494  3.29354  2.67741  2.69355  4.24690  2.90347  2.73739  3.18146  2.89801  2.37887  2.77519  2.98518  4.58477  3.61503
          0.01977  4.32922  5.05157  0.61958  0.77255  0.48576  0.95510
     21   2.87090  5.06782  3.25095  2.67785  4.43770  3.60253  3.73165  3.83329  2.24899  3.36361  4.19250  3.15118  4.00434  2.26397  1.69781  2.88617  1.98725  3.49254  5.51699  4.24388     21 - -
          2.68618  4.42225  2.77519  2.73123  3.46354  2.40513  3.72494  3.29354  2.67741  2.69355  4.24690  2.90347  2.73739  3.18146  2.89801  2.37887  2.77519  2.98518  4.58477  3.61503
          0.01977  4.32922  5.05157  0.61958  0.77255  0.48576  0.95510
     22   2.74613  4.71672  3.25268  2.87639  3.97488  3.47001  2.36570  3.56504  2.77840  3.20907  4.10191  3.29065  4.01519  3.21962  3.11672  2.85762  1.26757  3.24289  5.35052  3.99202     22 - -
          2.68618  4.42225  2.77519  2.73123  3.46354  2.40513  3.72494  3.29354  2.67741  2.69355  4.24690  2.90347  2.73739  3.18146  2.89801  2.37887  2.77519  2.98518  4.58477  3.61503
          0.01977  4.32922  5.05157  0.61958  0.77255  0.48576  0.95510
     23   3.11874  5.78124  1.46872  1.38273  5.06357  3.38312  3.91916  4.60850  2.94162  4.06665  4.90235  2.11567  4.00415  3.07731  3.55971  2.98590  3.40427  4.15049  6.21149  4.67281     23 - -
          2.68618  4.42225  2.77519  2.73123  3.46354  2.40513  3.72494  3.29354  2.67741  2.69355  4.24690  2.90347  2.73739  3.18146  2.89801  2.37887  2.77519  2.98518  4.58477  3.61503
          0.01977  4.32922  5.05157  0.61958  0.77255  0.48576  0.95510
     24   3.33334  5.03837  4.09777  4.06536  5.15196  0.27845  5.13181  4.88809  4.30690  4.47327  5.46984  4.26454  4.44073  4.59568  4.46903  3.52187  3.84875  4.32755  6.10135  5.27758     24 - -
          2.68618  4.42225  2.77519  2.73123  3.46354  2.40513  3.72494  3.29354  2.67741  2.69355  4.24690  2.90347  2.73739  3.18146  2.89801  2.37887  2.77519  2.98518  4.58477  3.61503
          0.01977  4.32922  5.05157  0.61958  0.77255  0.48576  0.95510
     25   2.70334  5.08021  2.84623  2.04680  4.41379  2.52277  3.69210  3.86936  2.46802  3.40303  4.18134  2.93771  3.86543  2.34002  2.94946  2.24877  2.40508  3.47661  5.58038  4.19678     25 - -
          2.68625  4.42232  2.77489  2.73093  3.46361  2.40493  3.72502  3.29361  2.67748  2.69362  4.24697  2.90354  2.73747  3.18153  2.89808  2.37894  2.77527  2.98525  4.58484  3.61510
          0.70964  1.43169  1.31203  0.46588  0.98775  0.48576  0.95510
     26   2.06089  4.81494  2.72202  1.91801  4.24644  3.28793  3.73175  3.64609  2.56684  3.26172  4.09278  2.91855  2.54361  2.89674  3.01956  2.65533  2.91598  3.28202  5.49716  4.15221     28 - -
          2.68618  4.42225  2.77519  2.73123  3.46354  2.40513  3.72494  3.29354  2.67741  2.69355  4.24690  2.90347  2.73739  3.18146  2.89801  2.37887  2.77519  2.98518  4.58477  3.61503
          0.02692  4.02423  4.74657  0.61958  0.77255  0.32715  1.27646
     27   2.26755  4.82742  2.51906  2.08688  4.05543  3.48660  3.70611  3.44827  2.52101  2.51960  2.92357  3.02684  3.88465  2.86576  2.98063  2.70632  2.89615  3.13979  5.34135  4.01311     29 - -
          2.68618  4.42225  2.77519  2.73123  3.46354  2.40513  3.72494  3.29354  2.67741  2.69355  4.24690  2.90347  2.73739  3.18146  2.89801  2.37887  2.77519  2.98518  4.58477  3.61503
          0.01977  4.32922  5.05157  0.61958  0.77255  0.48576  0.95510
     28   2.66118  3.08505  2.39805  2.61351  3.93398  3.50059  3.77280  2.61535  2.63189  2.97322  3.82506  2.12780  3.91780  2.96623  3.07232  2.74670  2.90680  2.99841  5.27400  3.96926     30 - -
          2.68618  4.42225  2.77519  2.73123  3.46354  2.40513  3.72494  3.29354  2.67741  2.69355  4.24690  2.90347  2.73739  3.18146  2.89801  2.37887  2.77519  2.98518  4.58477  3.61503
          0.01977  4.32922  5.05157  0.61958  0.77255  0.48576  0.95510
     29   2.65737  4.61044  3.26899  2.72586  3.85436  3.52508  3.80867  2.41094  2.21378  2.89288  3.75788  3.18807  3.94339  3.02635  3.05081  1.97374  2.38902  2.92327  5.21262  3.93760     31 - -
          2.68618  4.42225  2.77519  2.73123  3.46354  2.40513  3.72494  3.29354  2.67741  2.69355  4.24690  2.90347  2.73739  3.18146  2.89801  2.37887  2.77519  2.98518  4.58477  3.61503
          0.01977  4.32922  5.05157  0.61958  0.77255  0.48576  0.95510
     30   2.10281  4.85700  2.89416  2.05177  4.43180  3.35319  3.89945  3.85473  2.74750  3.45832  4.27394  3.06756  3.91096  3.06437  3.20312  1.44065  3.00832  3.44565  5.67585  4.33271     32 - -
          2.68618  4.42225  2.77519  2.73123  3.46354  2.40513  3.72494  3.29354  2.67741  2.69355  4.24690  2.90347  2.73739  3.18146  2.89801  2.37887  2.77519  2.98518  4.58477  3.61503
          0.01977  4.32922  5.05157  0.61958  0.77255  0.48576  0.95510
     31   2.87665  4.32937  4.32169  3.73691  2.42871  3.99547  4.26200  2.03933  3.58472  1.41708  3.15778  3.96123  4.32669  3.80889  2.64406  3.29088  3.10491  2.41816  4.86638  3.66447     33 - -
          2.68618  4.42225  2.77519  2.73123  3.46354  2.40513  3.72494  3.29354  2.67741  2.69355  4.24690  2.90347  2.73739  3.18146  2.89801  2.37887  2.77519  2.98518  4.58477  3.61503
          0.01977  4.32922  5.05157  0.61958  0.77255  0.48576  0.95510
     32   2.06127  4.26458  4.05635  3.51288  3.51629  3.73672  4.23455  1.99855  3.42675  2.49745  3.47434  3.76130  4.18577  3.69032  3.67810  2.37866  2.98158  1.59684  5.05851  3.85275     34 - -
          2.68618  4.42225  2.77519  2.73123  3.46354  2.40513  3.72494  3.29354  2.67741  2.69355  4.24690  2.90347  2.73739  3.18146  2.89801  2.37887  2.77519  2.98518  4.58477  3.61503
          0.01977  4.32922  5.05157  0.61958  0.77255  0.48576  0.95510
     33   2.73144  4.84425  3.19862  2.62702  4.11154  3.54600  3.73042  3.49261  2.41822  3.10725  3.94672  3.11436  3.94133  2.36424  1.96713  2.78553  2.29220  2.54142  5.35492  4.06201     35 - -
          2.68618  4.42225  2.77519  2.73123  3.46354  2.40513  3.72494  3.29354  2.67741  2.69355  4.24690  2.90347  2.73739  3.18146  2.89801  2.37887  2.77519  2.98518  4.58477  3.61503
          0.01977  4.32922  5.05157  0.61958  0.77255  0.48576  0.95510
     34   1.87028  4.36756  4.55287  3.99443  3.49597  4.18909  4.59525  1.73781  3.88541  1.75589  3.38350  4.20848  4.52915  4.11233  4.07328  3.51139  3.21851  1.64266  5.21427  4.03111     36 - -
          2.68618  4.42225  2.77519  2.73123  3.46354  2.40513  3.72494  3.29354  2.67741  2.69355  4.24690  2.90347  2.73739  3.18146  2.89801  2.37887  2.77519  2.98518  4.58477  3.61503
          0.01977  4.32922  5.05157  0.61958  0.77255  0.48576  0.95510
     35   3.33334  5.03837  4.09777  4.06536  5.15196  0.27845  5.13181  4.88809  4.30690  4.47327  5.46984  4.26454  4.44073  4.59568  4.46903  3.52187  3.84875  4.32755  6.10135  5.27758     37 - -
          2.68618  4.42225  2.77519  2.73123  3.46354  2.40513  3.72494  3.29354  2.67741  2.69355  4.24690  2.90347  2.73739  3.18146  2.89801  2.37887  2.77519  2.98518  4.58477  3.61503
          0.01977  4.32922  5.05157  0.61958  0.77255  0.48576  0.95510
     36   2.67898  4.66685  2.15915  2.65731  3.86228  3.53567  3.79720  2.52670  2.67481  2.37869  3.76712  3.14534  3.94456  3.00571  3.10688  2.21689  2.91978  2.90349  5.23506  3.93872     38 - -
          2.68618  4.42225  2.77519  2.73123  3.46354  2.40513  3.72494  3.29354  2.67741  2.69355  4.24690  2.90347  2.73739  3.18146  2.89801  2.37887  2.77519  2.98518  4.58477  3.61503
          0.01977  4.32922  5.05157  0.61958  0.77255  0.48576  0.95510
     37   2.86284  5.28921  2.70303  1.39860  4.63507  3.45548  3.75638  4.09630  2.03623  3.59799  4.39248  2.94150  3.93753  2.88609  2.94173  2.24571  3.10864  3.69272  5.74271  4.35199     39 - -
          2.68625  4.42232  2.77527  2.73093  3.46361  2.40493  3.72502  3.29361  2.67748  2.69362  4.24697  2.90310  2.73747  3.18153  2.89808  2.37894  2.77527  2.98525  4.58484  3.61510
          0.50361  2.05836  1.31679  0.93746  0.49696  0.48576  0.95510
     38   2.78461  5.21840  1.86810  2.20916  4.55819  2.32511  3.70842  4.04640  2.59770  3.56783  4.38038  2.77309  3.82243  2.12739  3.11942  2.72754  3.05705  3.63686  5.73510  4.30224     43 - -
          2.68618  4.42225  2.77519  2.73123  3.46354  2.40513  3.72494  3.29354  2.67741  2.69355  4.24690  2.90347  2.73739  3.18146  2.89801  2.37887  2.77519  2.98518  4.58477  3.61503
          0.02687  4.02596  4.74831  0.61958  0.77255  0.80579  0.59192
     39   2.72874  4.86725  2.98915  2.58852  4.35797  3.38147  3.72205  3.77513  1.46328  3.34172  4.18851  3.04719  3.88458  2.88188  2.60245  2.07271  3.00965  3.40686  5.48662  4.20036     44 - -
          2.68618  4.42225  2.77519  2.73123  3.46354  2.40513  3.72494  3.29354  2.67741  2.69355  4.24690  2.90347  2.73739  3.18146  2.89801  2.37887  2.77519  2.98518  4.58477  3.61503
          0.02687  4.02596  4.74831  0.61958  0.77255  0.80579  0.59192
     40   2.68603  4.32372  3.87772  3.40791  3.58384  3.64316  4.27692  1.80227  3.28762  2.36406  3.49768  3.68893  4.15031  3.63276  3.56644  3.01494  1.69991  2.12445  5.22930  3.99904     45 - -
          2.68618  4.42225  2.77519  2.73123  3.46354  2.40513  3.72494  3.29354  2.67741  2.69355  4.24690  2.90347  2.73739  3.18146  2.89801  2.37887  2.77519  2.98518  4.58477  3.61503
          0.02687  4.02596  4.74831  0.61958  0.77255  0.56625  0.83852
     41   2.67836  4.66779  3.09521  1.84413  3.90333  3.50413  3.79678  2.40093  2.63913  2.87468  3.78561  3.12183  3.93267  2.99714  3.05522  2.78267  2.32235  2.80857  5.27901  3.98391     46 - -
          2.68618  4.42225  2.77519  2.73123  3.46354  2.40513  3.72494  3.29354  2.67741  2.69355  4.24690  2.90347  2.73739  3.18146  2.89801  2.37887  2.77519  2.98518  4.58477  3.61503
          0.02319  4.17129  4.89363  0.61958  0.77255  0.38247  1.14625
     42   2.70423  4.27838  3.84681  3.27216  3.37118  3.75076  4.01734  1.86643  2.36648  2.41935  3.37254  3.59578  4.12130  3.45187  3.41266  3.02351  2.93642  2.03789  4.88064  2.74199     47 - -
          2.68618  4.42225  2.77519  2.73123  3.46354  2.40513  3.72494  3.29354  2.67741  2.69355  4.24690  2.90347  2.73739  3.18146  2.89801  2.37887  2.77519  2.98518  4.58477  3.61503
          0.01977  4.32922  5.05157  0.61958  0.77255  0.48576  0.95510
     43   2.66747  4.72854  3.13178  2.61128  3.94040  3.49894  3.75561  3.37398  2.58448  3.01159  3.85482  3.10198  3.91501  2.41238  3.01022  1.97913  2.38856  3.07784  5.26763  2.70952     48 - -
          2.68618  4.42225  2.77519  2.73123  3.46354  2.40513  3.72494  3.29354  2.67741  2.69355  4.24690  2.90347  2.73739  3.18146  2.89801  2.37887  2.77519  2.98518  4.58477  3.61503
          0.01977  4.32922  5.05157  0.61958  0.77255  0.48576  0.95510
     44   2.72610  4.72041  3.35091  2.80126  4.05519  3.53465  3.84451  3.39275  2.53787  3.05611  3.93598  3.23926  2.09693  3.03885  1.89505  2.82861  2.99359  2.38941  5.35226  4.08441     49 - -
          2.68618  4.42225  2.77519  2.73123  3.46354  2.40513  3.72494  3.29354  2.67741  2.69355  4.24690  2.90347  2.73739  3.18146  2.89801  2.37887  2.77519  2.98518  4.58477  3.61503
          0.01977  4.32922  5.05157  0.61958  0.77255  0.48576  0.95510
     45   2.81619  4.35382  4.08349  3.55161  3.41394  2.14322  4.26439  1.91055  3.43771  1.59572  3.36437  3.82741  4.26976  3.71799  3.67869  3.18422  3.07613  2.31216  5.03868  3.83124     50 - -
          2.68618  4.42225  2.77519  2.73123  3.46354  2.40513  3.72494  3.29354  2.67741  2.69355  4.24690  2.90347  2.73739  3.18146  2.89801  2.37887  2.77519  2.98518  4.58477  3.61503
          0.01977  4.32922  5.05157  0.61958  0.77255  0.48576  0.95510
     46   2.67770  4.30696  3.71297  3.14242  3.44228  3.69864  3.97302  2.13391  2.45746  2.11452  3.41201  3.50287  4.07559  3.35848  3.36011  2.40123  2.91168  2.09090  4.92683  3.70762     51 - -
          2.68618  4.42225  2.77519  2.73123  3.46354  2.40513  3.72494  3.29354  2.67741  2.69355  4.24690  2.90347  2.73739  3.18146  2.89801  2.37887  2.77519  2.98518  4.58477  3.61503
          0.01977  4.32922  5.05157  0.61958  0.77255  0.48576  0.95510
     47   3.56996  4.88462  5.14141  4.58865  3.17605  4.79775  5.08303  2.37616  4.38692  0.99280  1.40797  4.84202  4.95290  4.48815  4.47345  4.17230  3.78975  2.56621  5.31144  4.25721     52 - -
          2.68618  4.42225  2.77519  2.73123  3.46354  2.40513  3.72494  3.29354  2.67741  2.69355  4.24690  2.90347  2.73739  3.18146  2.89801  2.37887  2.77519  2.98518  4.58477  3.61503
          0.01977  4.32922  5.05157  0.61958  0.77255  0.48576  0.95510
     48   3.10104  4.54514  4.34361  3.85514  1.33995  4.07864  3.84439  2.97245  3.73233  2.56778  3.63152  3.94515  4.44418  3.89631  3.89405  3.39466  2.33904  2.81718  4.17894  1.86498     53 - -
          2.68618  4.42225  2.77519  2.73123  3.46354  2.40513  3.72494  3.29354  2.67741  2.69355  4.24690  2.90347  2.73739  3.18146  2.89801  2.37887  2.77519  2.98518  4.58477  3.61503
          0.01977  4.32922  5.05157  0.61958  0.77255  0.48576  0.95510
     49   2.69624  5.05314  2.29809  2.41021  4.35074  2.69557  3.67484  3.79545  1.83901  3.34103  2.98408  2.94777  3.86507  2.79908  2.90825  2.68557  2.93197  3.42007  5.52763  4.15408     54 - -
          2.68618  4.42225  2.77519  2.73123  3.46354  2.40513  3.72494  3.29354  2.67741  2.69355  4.24690  2.90347  2.73739  3.18146  2.89801  2.37887  2.77519  2.98518  4.58477  3.61503
          0.01977  4.32922  5.05157  0.61958  0.77255  0.48576  0.95510
     50   3.38304  5.44348  3.90448  3.11500  4.99053  3.93918  3.77814  4.29275  1.49418  3.66880  4.55668  3.46497  4.28108  2.90862  0.97500  3.36654  3.51223  3.98258  5.64765  4.54512     55 - -
          2.68618  4.42225  2.77519  2.73123  3.46354  2.40513  3.72494  3.29354  2.67741  2.69355  4.24690  2.90347  2.73739  3.18146  2.89801  2.37887  2.77519  2.98518  4.58477  3.61503
          0.01977  4.32922  5.05157  0.61958  0.77255  0.48576  0.95510
     51   2.98167  4.89966  3.53771  2.96972  4.10342  3.76221  3.90690  2.20861  1.19583  2.97130  3.97718  3.39385  4.16233  3.09688  2.68735  3.09427  3.20559  2.97280  5.41684  4.16906     56 - -
          2.68618  4.42225  2.77519  2.73123  3.46354  2.40513  3.72494  3.29354  2.67741  2.69355  4.24690  2.90347  2.73739  3.18146  2.89801  2.37887  2.77519  2.98518  4.58477  3.61503
          0.01977  4.32922  5.05157  0.61958  0.77255  0.48576  0.95510
     52   3.35296  5.29590  3.31143  3.10052  4.52593  3.74277  4.25282  4.25794  2.89416  3.70952  4.75018  3.55467  4.31877  0.59847  3.15756  3.39332  3.66178  3.96535  5.72214  4.46222     57 - -
          2.68618  4.42225  2.77519  2.73123  3.46354  2.40513  3.72494  3.29354  2.67741  2.69355  4.24690  2.90347  2.73739  3.18146  2.89801  2.37887  2.77519  2.98518  4.58477  3.61503
          0.01977  4.32922  5.05157  0.61958  0.77255  0.48576  0.95510
     53   2.51509  4.32627  3.79137  3.33064  3.92906  3.35340  4.24779  3.06683  3.27748  2.96172  3.87523  3.55098  3.97982  3.57687  3.58493  1.59751  2.18128  1.69618  5.38177  4.16483     58 - -
          2.68618  4.42225  2.77519  2.73123  3.46354  2.40513  3.72494  3.29354  2.67741  2.69355  4.24690  2.90347  2.73739  3.18146  2.89801  2.37887  2.77519  2.98518  4.58477  3.61503
          0.01977  4.32922  5.05157  0.61958  0.77255  0.48576  0.95510
     54   1.07553  4.31467  3.77986  3.44006  4.47107  2.14080  4.44982  3.84731  3.45854  3.56296  4.38725  3.54042  3.87705  3.73120  3.76255  2.57085  2.01232  3.30755  5.82547  4.63174     59 - -
          2.68618  4.42225  2.77519  2.73123  3.46354  2.40513  3.72494  3.29354  2.67741  2.69355  4.24690  2.90347  2.73739  3.18146  2.89801  2.37887  2.77519  2.98518  4.58477  3.61503
          0.01977  4.32922  5.05157  0.61958  0.77255  0.48576  0.95510
     55   2.62918  4.51203  3.42842  2.93591  3.71558  3.46533  3.93496  3.27245  2.87715  2.94183  3.82292  3.32328  2.13299  3.22800  3.24081  1.83669  2.93756  2.98063  2.67675  3.80755     60 - -
          2.68618  4.42225  2.77519  2.73123  3.46354  2.40513  3.72494  3.29354  2.67741  2.69355  4.24690  2.90347  2.73739  3.18146  2.89801  2.37887  2.77519  2.98518  4.58477  3.61503
          0.01977  4.32922  5.05157  0.61958  0.77255  0.48576  0.95510
     56   2.88164  5.40597  1.75849  1.62826  4.72593  3.42199  3.76513  4.21828  2.58465  3.69836  4.48159  2.88350  3.92558  2.89225  2.23239  2.81118  3.13155  3.78956  5.83623  4.39895     61 - -
          2.68618  4.42225  2.77519  2.73123  3.46354  2.40513  3.72494  3.29354  2.67741  2.69355  4.24690  2.90347  2.73739  3.18146  2.89801  2.37887  2.77519  2.98518  4.58477  3.61503
          0.01977  4.32922  5.05157  0.61958  0.77255  0.48576  0.95510
     57   3.60615  5.36288  4.15052  3.59377  4.83982  3.97225  4.26937  4.43689  2.57059  3.86899  4.87702  3.90761  4.47079  3.48466  0.46118  3.68132  3.85237  4.14538  5.74658  4.69127     62 - -
          2.68618  4.42225  2.77519  2.73123  3.46354  2.40513  3.72494  3.29354  2.67741  2.69355  4.24690  2.90347  2.73739  3.18146  2.89801  2.37887  2.77519  2.98518  4.58477  3.61503
          0.01977  4.32922  5.05157  0.61958  0.77255  0.48576  0.95510
     58   2.87877  4.99059  3.29669  2.72791  4.24314  3.62944  3.75281  3.66917  2.29643  2.44400  4.09931  2.29596  4.02675  2.91348  1.54284  2.91752  3.09723  3.36624  5.41826  4.13362     63 - -
          2.68618  4.42225  2.77519  2.73123  3.46354  2.40513  3.72494  3.29354  2.67741  2.69355  4.24690  2.90347  2.73739  3.18146  2.89801  2.37887  2.77519  2.98518  4.58477  3.61503
          0.01977  4.32922  5.05157  0.61958  0.77255  0.48576  0.95510
     59   2.24980  4.17627  4.33613  3.75115  3.25094  3.89633  4.21791  1.98534  3.61560  1.81289  3.23620  3.92079  4.25183  3.81868  3.76303  3.19587  2.98227  1.86799  4.82974  2.67557     64 - -
          2.68618  4.42225  2.77519  2.73123  3.46354  2.40513  3.72494  3.29354  2.67741  2.69355  4.24690  2.90347  2.73739  3.18146  2.89801  2.37887  2.77519  2.98518  4.58477  3.61503
          0.01977  4.32922  5.05157  0.61958  0.77255  0.48576  0.95510
     60   1.97584  4.40071  3.60359  3.18898  3.95510  1.53816  4.18269  3.22351  3.16412  2.06207  3.91154  3.47059  3.97479  3.48462  3.49025  2.75073  2.93613  2.91859  5.39331  4.15786     65 - -
          2.68618  4.42225  2.77519  2.73123  3.46354  2.40513  3.72494  3.29354  2.67741  2.69355  4.24690  2.90347  2.73739  3.18146  2.89801  2.37887  2.77519  2.98518  4.58477  3.61503
          0.01977  4.32922  5.05157  0.61958  0.77255  0.48576  0.95510
     61   2.16648  5.18386  3.36946  2.74548  4.60756  3.67199  3.72474  3.98161  1.53385  3.46805  4.29636  3.20113  4.05548  2.85269  1.66040  2.96928  3.17178  3.63275  5.56885  4.32836     66 - -
          2.68618  4.42225  2.77519  2.73123  3.46354  2.40513  3.72494  3.29354  2.67741  2.69355  4.24690  2.90347  2.73739  3.18146  2.89801  2.37887  2.77519  2.98518  4.58477  3.61503
          0.01977  4.32922  5.05157  0.61958  0.77255  0.48576  0.95510
     62   1.90404  4.76653  3.07500  1.85385  4.00816  3.51691  3.82807  3.28939  2.66592  2.26450  3.89092  3.13123  3.96059  3.02010  3.08970  2.80700  2.97913  3.02194  5.36057  4.05612     67 - -
          2.68618  4.42225  2.77519  2.73123  3.46354  2.40513  3.72494  3.29354  2.67741  2.69355  4.24690  2.90347  2.73739  3.18146  2.89801  2.37887  2.77519  2.98518  4.58477  3.61503
          0.01977  4.32922  5.05157  0.61958  0.77255  0.48576  0.95510
     63   2.90689  4.41346  4.14438  3.58345  3.19743  3.97157  2.75248  2.08874  3.39851  1.25817  3.25880  3.86084  4.31645  3.69904  3.61718  3.26914  3.13748  2.48582  4.86208  3.58169     68 - -
          2.68618  4.42225  2.77519  2.73123  3.46354  2.40513  3.72494  3.29354  2.67741  2.69355  4.24690  2.90347  2.73739  3.18146  2.89801  2.37887  2.77519  2.98518  4.58477  3.61503
          0.01977  4.32922  5.05157  0.61958  0.77255  0.48576  0.95510
     64   2.90506  4.94318  3.40328  2.79677  4.13995  3.68380  3.76814  3.53458  2.29703  1.96433  3.98797  3.24713  4.05904  1.93143  2.00092  2.96537  3.11161  3.27811  5.36370  4.10834     69 - -
          2.68618  4.42225  2.77519  2.73123  3.46354  2.40513  3.72494  3.29354  2.67741  2.69355  4.24690  2.90347  2.73739  3.18146  2.89801  2.37887  2.77519  2.98518  4.58477  3.61503
          0.01977  4.32922  5.05157  0.61958  0.77255  0.48576  0.95510
     65   3.38304  5.44348  3.90448  3.11500  4.99053  3.93918  3.77814  4.29275  1.49418  3.66880  4.55668  3.46497  4.28108  2.90862  0.97500  3.36654  3.51223  3.98258  5.64765  4.54512     70 - -
          2.68618  4.42225  2.77519  2.73123  3.46354  2.40513  3.72494  3.29354  2.67741  2.69355  4.24690  2.90347  2.73739  3.18146  2.89801  2.37887  2.77519  2.98518  4.58477  3.61503
          0.28278  4.32922  1.45612  0.61958  0.77255  0.48576  0.95510
     66   2.13953  5.09311  1.95682  2.29362  4.43770  3.32937  3.68050  3.87988  1.99943  3.43059  4.23402  2.84144  3.82484  2.81939  2.97660  2.69169  2.97959  3.49161  5.61373  4.21884     71 - -
          2.68618  4.42225  2.77519  2.73123  3.46354  2.40513  3.72494  3.29354  2.67741  2.69355  4.24690  2.90347  2.73739  3.18146  2.89801  2.37887  2.77519  2.98518  4.58477  3.61503
          0.02564  4.07209  4.79443  0.61958  0.77255  0.76862  0.62298
     67   3.33721  4.91239  3.83292  3.45856  2.22411  4.03645  2.15225  3.53787  3.28595  2.95174  4.07639  3.66153  4.41986  3.60654  3.52564  3.39836  3.56833  3.36260  3.87033  1.15579     72 - -
          2.68618  4.42225  2.77519  2.73123  3.46354  2.40513  3.72494  3.29354  2.67741  2.69355  4.24690  2.90347  2.73739  3.18146  2.89801  2.37887  2.77519  2.98518  4.58477  3.61503
          0.02564  4.07209  4.79443  0.61958  0.77255  0.34246  1.23795
     68   3.19445  5.84902  1.34362  1.16914  5.13034  3.39116  3.97505  4.68299  3.04434  4.15108  5.01622  2.84394  4.03820  3.14540  3.68048  3.05081  3.49175  4.22942  6.28885  4.74398     73 - -
          2.68618  4.42225  2.77519  2.73123  3.46354  2.40513  3.72494  3.29354  2.67741  2.69355  4.24690  2.90347  2.73739  3.18146  2.89801  2.37887  2.77519  2.98518  4.58477  3.61503
          0.01977  4.32922  5.05157  0.61958  0.77255  0.48576  0.95510
     69   3.04901  4.77229  3.76419  3.23746  3.70654  3.88405  4.07434  2.97170  1.96163  1.15040  3.64681  3.61564  4.27910  3.34441  2.94202  3.25168  3.27878  2.86998  5.24864  4.01808     74 - -
          2.68618  4.42225  2.77519  2.73123  3.46354  2.40513  3.72494  3.29354  2.67741  2.69355  4.24690  2.90347  2.73739  3.18146  2.89801  2.37887  2.77519  2.98518  4.58477  3.61503
          0.01977  4.32922  5.05157  0.61958  0.77255  0.48576  0.95510
     70   2.78924  4.27154  4.15891  3.58175  3.26939  3.89452  2.64400  2.04287  3.45146  1.61451  3.25434  3.83291  4.24751  3.70079  3.65996  3.18415  3.02168  1.94579  4.87233  3.66261     75 - -
          2.68618  4.42225  2.77519  2.73123  3.46354  2.40513  3.72494  3.29354  2.67741  2.69355  4.24690  2.90347  2.73739  3.18146  2.89801  2.37887  2.77519  2.98518  4.58477  3.61503
          0.01977  4.32922  5.05157  0.61958  0.77255  0.48576  0.95510
     71   2.25931  4.65479  3.19442  2.25982  3.84290  3.53559  3.75377  2.48188  2.21766  2.88752  3.74237  3.13017  3.92449  2.95966  3.02437  2.76079  2.89231  2.95129  5.19205  2.91087     76 - -
          2.68606  4.42258  2.77503  2.73071  3.46309  2.40546  3.72527  3.29304  2.67738  2.69342  4.24552  2.90335  2.73773  3.18179  2.89834  2.37860  2.77552  2.98551  4.58510  3.61536
          0.50741  1.29182  2.09414  1.62754  0.21867  0.48576  0.95510
     72   2.72037  4.61743  3.35591  2.79937  3.64633  3.57355  3.76398  3.20100  2.54315  2.85458  3.74589  3.23281  3.97773  3.02553  2.16444  2.84701  2.32891  2.94590  5.04106  2.16530     83 - -
          2.68618  4.42225  2.77519  2.73123  3.46354  2.40513  3.72494  3.29354  2.67741  2.69355  4.24690  2.90347  2.73739  3.18146  2.89801  2.37887  2.77519  2.98518  4.58477  3.61503
          0.02241  4.20505  4.92739  0.61958  0.77255  0.64137  0.74775
     73   2.80353  5.29699  2.05670  2.27144  4.62517  2.32070  3.71559  4.11233  2.05412  3.60761  4.39157  2.22118  3.86612  2.84467  3.06606  2.74278  3.05763  3.68920  5.75937  4.32574     84 - -
          2.68618  4.42225  2.77519  2.73123  3.46354  2.40513  3.72494  3.29354  2.67741  2.69355  4.24690  2.90347  2.73739  3.18146  2.89801  2.37887  2.77519  2.98518  4.58477  3.61503
          0.02241  4.20505  4.92739  0.61958  0.77255  0.64137  0.74775
     74   2.93107  5.16974  3.27525  2.67212  4.58517  3.61999  3.66955  3.97094  1.41141  3.44281  4.26811  3.13519  2.64811  2.79544  1.92813  2.92130  3.12956  3.61721  5.53261  4.28654     85 - -
          2.68618  4.42225  2.77519  2.73123  3.46354  2.40513  3.72494  3.29354  2.67741  2.69355  4.24690  2.90347  2.73739  3.18146  2.89801  2.37887  2.77519  2.98518  4.58477  3.61503
          0.02241  4.20505  4.92739  0.61958  0.77255  0.64137  0.74775
     75   2.62981  4.79319  2.96232  2.58247  4.38845  2.38736  3.82547  3.82457  2.03248  3.40215  4.21295  3.05291  3.86511  2.98422  2.98502  1.64562  2.94978  3.40923  5.59289  4.27154     86 - -
          2.68618  4.42225  2.77519  2.73123  3.46354  2.40513  3.72494  3.29354  2.67741  2.69355  4.24690  2.90347  2.73739  3.18146  2.89801  2.37887  2.77519  2.98518  4.58477  3.61503
          0.02241  4.20505  4.92739  0.61958  0.77255  0.64137  0.74775
     76   2.94930  5.45569  1.47997  2.23138  4.84149  2.27790  3.85097  4.36342  2.83643  3.86066  4.68679  1.93875  3.91961  3.00980  3.41703  2.86281  3.24642  3.91503  6.01586  4.52915     87 - -
          2.68618  4.42225  2.77519  2.73123  3.46354  2.40513  3.72494  3.29354  2.67741  2.69355  4.24690  2.90347  2.73739  3.18146  2.89801  2.37887  2.77519  2.98518  4.58477  3.61503
          0.16031  4.20505  2.01593  0.61958  0.77255  0.39947  1.11071
     77   2.63688  4.50069  3.39828  2.93371  3.71350  2.38404  3.93542  3.26874  2.88096  2.93676  3.82393  3.32096  1.84827  3.23615  3.23521  2.79643  2.94614  2.97956  2.70696  3.81015     88 - -
          2.68618  4.42225  2.77519  2.73123  3.46354  2.40513  3.72494  3.29354  2.67741  2.69355  4.24690  2.90347  2.73739  3.18146  2.89801  2.37887  2.77519  2.98518  4.58477  3.61503
          0.02227  4.21129  4.93364  0.61958  0.77255  0.63452  0.75543
     78   2.67587  4.71013  3.06166  2.13544  3.84934  3.47521  3.74609  3.35161  2.58867  2.99002  3.84793  3.08695  3.90885  2.95848  2.99926  1.89617  2.92440  3.06246  2.80562  3.86221     89 - -
          2.68618  4.42225  2.77519  2.73123  3.46354  2.40513  3.72494  3.29354  2.67741  2.69355  4.24690  2.90347  2.73739  3.18146  2.89801  2.37887  2.77519  2.98518  4.58477  3.61503
          0.02227  4.21129  4.93364  0.61958  0.77255  0.63452  0.75543
     79   2.72170  5.04123  2.18114  2.36114  4.33715  2.53695  3.71284  3.78569  2.54943  2.52789  4.16092  2.18864  3.86028  2.85739  3.04255  2.71104  2.97512  3.41959  5.55882  4.17565     90 - -
          2.68618  4.42225  2.77519  2.73123  3.46354  2.40513  3.72494  3.29354  2.67741  2.69355  4.24690  2.90347  2.73739  3.18146  2.89801  2.37887  2.77519  2.98518  4.58477  3.61503
          0.02227  4.21129  4.93364  0.61958  0.77255  0.63452  0.75543
     80   3.03725  0.45300  4.61261  4.43912  4.37125  3.57623  5.01375  3.58751  4.27469  3.47963  4.61635  4.33917  4.30746  4.60700  4.33372  3.30760  3.53318  3.30489  5.69746  4.65250     91 - -
          2.68618  4.42225  2.77519  2.73123  3.46354  2.40513  3.72494  3.29354  2.67741  2.69355  4.24690  2.90347  2.73739  3.18146  2.89801  2.37887  2.77519  2.98518  4.58477  3.61503
          0.02227  4.21129  4.93364  0.61958  0.77255  0.40285  1.10386
     81   2.68987  4.75523  3.07611  2.16596  4.01982  3.48647  3.79387  3.39959  2.62356  3.04773  2.63265  3.10528  3.92894  2.98180  3.04872  1.69351  2.94568  3.10414  5.34247  4.03517     92 - -
          2.68618  4.42225  2.77519  2.73123  3.46354  2.40513  3.72494  3.29354  2.67741  2.69355  4.24690  2.90347  2.73739  3.18146  2.89801  2.37887  2.77519  2.98518  4.58477  3.61503
          0.01977  4.32922  5.05157  0.61958  0.77255  0.48576  0.95510
     82   3.09171  4.49422  4.60229  4.03016  3.05110  4.22816  4.40349  2.50391  3.86687  1.24429  1.88068  4.21459  4.51855  4.03496  3.99775  3.54012  3.31579  2.53068  4.84336  2.48131     93 - -
          2.68561  4.42259  2.77553  2.73015  3.46388  2.40546  3.72528  3.29388  2.67730  2.69389  4.24723  2.90380  2.73726  3.18180  2.89723  2.37887  2.77504  2.98552  4.58511  3.61537
          0.18113  1.83712  5.05157  2.07187  0.13462  0.48576  0.95510
     83   2.89048  5.44809  2.05919  1.89512  4.76534  3.40937  3.77101  4.26740  1.99969  3.73917  4.51898  1.85945  3.92298  2.89790  3.14356  2.81202  3.14318  3.82814  5.87602  4.42162    105 - -
          2.68618  4.42225  2.77519  2.73123  3.46354  2.40513  3.72494  3.29354  2.67741  2.69355  4.24690  2.90347  2.73739  3.18146  2.89801  2.37887  2.77519  2.98518  4.58477  3.61503
          0.01977  4.32922  5.05157  0.61958  0.77255  0.48576  0.95510
     84   2.89007  4.34721  4.39863  3.85178  3.49902  4.02586  4.48898  2.19479  3.72732  2.27843  2.32085  4.06812  4.41823  3.98181  3.93118  3.35713  2.36883  1.26417  5.17433  3.98619    106 - -
          2.68618  4.42225  2.77519  2.73123  3.46354  2.40513  3.72494  3.29354  2.67741  2.69355  4.24690  2.90347  2.73739  3.18146  2.89801  2.37887  2.77519  2.98518  4.58477  3.61503
          0.01977  4.32922  5.05157  0.61958  0.77255  0.48576  0.95510
     85   2.62196  4.73423  2.99058  2.71574  4.53045  2.15866  4.02983  3.97643  2.90325  3.58188  4.39336  1.48971  3.90988  3.21053  3.33788  2.70229  2.19675  3.50277  5.78159  4.45818    107 - -
          2.68618  4.42225  2.77519  2.73123  3.46354  2.40513  3.72494  3.29354  2.67741  2.69355  4.24690  2.90347  2.73739  3.18146  2.89801  2.37887  2.77519  2.98518  4.58477  3.61503
          0.14659  4.32922  2.09414  0.61958  0.77255  0.48576  0.95510
     86   2.19385  5.09852  2.19163  2.34058  4.45939  2.38509  3.69899  3.91945  2.06314  3.45196  4.23802  2.88585  3.84619  2.82935  2.99960  2.68961  2.97121  3.51727  5.62787  4.23204    108 - -
          2.68618  4.42225  2.77519  2.73123  3.46354  2.40513  3.72494  3.29354  2.67741  2.69355  4.24690  2.90347  2.73739  3.18146  2.89801  2.37887  2.77519  2.98518  4.58477  3.61503
          0.02241  4.20505  4.92739  0.61958  0.77255  0.39947  1.11071
     87   2.88900  4.34125  4.34027  3.76062  2.40441  4.00645  4.28531  2.51066  3.63832  1.58313  1.98197  3.98322  2.80516  3.83287  3.81031  3.30305  3.11848  2.46062  4.87170  3.68205    109 - -
          2.68618  4.42225  2.77519  2.73123  3.46354  2.40513  3.72494  3.29354  2.67741  2.69355  4.24690  2.90347  2.73739  3.18146  2.89801  2.37887  2.77519  2.98518  4.58477  3.61503
          0.01977  4.32922  5.05157  0.61958  0.77255  0.48576  0.95510
     88   1.85488  1.43307  3.83004  3.43417  4.09772  3.23403  4.34505  3.41356  3.38047  3.18937  4.06519  2.35666  3.92996  3.67930  3.66088  2.65916  2.89114  3.02861  5.51736  4.30886    110 - -
          2.68618  4.42225  2.77519  2.73123  3.46354  2.40513  3.72494  3.29354  2.67741  2.69355  4.24690  2.90347  2.73739  3.18146  2.89801  2.37887  2.77519  2.98518  4.58477  3.61503
          0.01977  4.32922  5.05157  0.61958  0.77255  0.48576  0.95510
     89   2.69251  5.02710  3.00141  2.11666  4.32094  3.47815  3.65628  3.75833  2.37026  3.30087  2.96805  2.97558  2.92200  2.33987  2.26809  2.68821  2.91993  3.39110  5.48373  4.12847    111 - -
          2.68618  4.42225  2.77519  2.73123  3.46354  2.40513  3.72494  3.29354  2.67741  2.69355  4.24690  2.90347  2.73739  3.18146  2.89801  2.37887  2.77519  2.98518  4.58477  3.61503
          0.01977  4.32922  5.05157  0.61958  0.77255  0.48576  0.95510
     90   2.68961  5.14620  2.38918  1.98541  4.46769  3.43545  3.64491  3.93743  2.07395  3.43863  3.01712  2.91015  3.84504  2.33661  2.87447  2.65784  2.92237  3.52466  5.58852  4.19071    112 - -
          2.68618  4.42225  2.77519  2.73123  3.46354  2.40513  3.72494  3.29354  2.67741  2.69355  4.24690  2.90347  2.73739  3.18146  2.89801  2.37887  2.77519  2.98518  4.58477  3.61503
          0.01977  4.32922  5.05157  0.61958  0.77255  0.48576  0.95510
     91   2.45193  1.44269  3.70508  3.32037  4.14920  3.22370  4.29336  3.55092  3.28860  3.26583  4.12315  2.30885  3.91518  3.59924  3.59310  1.98806  2.89403  3.13478  5.54505  4.31706    113 - -
          2.68618  4.42225  2.77519  2.73123  3.46354  2.40513  3.72494  3.29354  2.67741  2.69355  4.24690  2.90347  2.73739  3.18146  2.89801  2.37887  2.77519  2.98518  4.58477  3.61503
          0.01977  4.32922  5.05157  0.61958  0.77255  0.48576  0.95510
     92   2.69360  4.45402  3.87696  3.50722  3.94693  3.50857  4.42920  2.87090  3.44002  2.85616  3.91830  3.72480  1.40083  3.77765  3.71396  2.94639  3.09139  1.56646  5.49133  4.25841    114 - -
          2.68618  4.42225  2.77519  2.73123  3.46354  2.40513  3.72494  3.29354  2.67741  2.69355  4.24690  2.90347  2.73739  3.18146  2.89801  2.37887  2.77519  2.98518  4.58477  3.61503
          0.01977  4.32922  5.05157  0.61958  0.77255  0.48576  0.95510
     93   3.11322  5.77316  1.47570  1.46317  5.05641  3.38347  3.91583  4.60028  2.93424  4.05878  4.89275  1.97056  4.00223  3.07320  3.55018  2.98173  3.39792  4.14268  6.20350  4.66690    115 - -
          2.68618  4.42225  2.77519  2.73123  3.46354  2.40513  3.72494  3.29354  2.67741  2.69355  4.24690  2.90347  2.73739  3.18146  2.89801  2.37887  2.77519  2.98518  4.58477  3.61503
          0.01977  4.32922  5.05157  0.61958  0.77255  0.48576  0.95510
     94   2.39878  0.96823  4.29215  4.01485  4.29548  3.14981  4.70713  3.62535  3.87456  3.45056  4.34688  3.80652  3.94190  4.13964  4.02270  1.86807  2.91944  3.15894  5.73921  4.55128    116 - -
          2.68618  4.42225  2.77519  2.73123  3.46354  2.40513  3.72494  3.29354  2.67741  2.69355  4.24690  2.90347  2.73739  3.18146  2.89801  2.37887  2.77519  2.98518  4.58477  3.61503
          0.01977  4.32922  5.05157  0.61958  0.77255  0.48576  0.95510
     95   1.90008  4.24971  4.38392  3.80194  2.46823  3.96290  4.28640  1.98001  3.67226  2.07591  2.31121  3.98449  4.30911  3.86538  3.82284  3.26544  3.05390  2.27063  4.87846  3.69990    117 - -
          2.68618  4.42225  2.77519  2.73123  3.46354  2.40513  3.72494  3.29354  2.67741  2.69355  4.24690  2.90347  2.73739  3.18146  2.89801  2.37887  2.77519  2.98518  4.58477  3.61503
          0.01977  4.32922  5.05157  0.61958  0.77255  0.48576  0.95510
     96   3.05284  4.46681  4.56401  4.00905  3.38140  4.22831  4.61314  1.81420  3.86941  1.20988  3.24401  4.24029  4.55519  4.09576  4.04968  3.55600  2.24927  2.14594  5.19225  4.03935    118 - -
          2.68618  4.42225  2.77519  2.73123  3.46354  2.40513  3.72494  3.29354  2.67741  2.69355  4.24690  2.90347  2.73739  3.18146  2.89801  2.37887  2.77519  2.98518  4.58477  3.61503
          0.01977  4.32922  5.05157  0.61958  0.77255  0.48576  0.95510
     97   4.16539  5.24806  5.09233  4.90175  1.12035  4.78700  3.62391  3.78345  4.71442  3.02258  4.34528  4.39929  5.06828  4.52117  4.62716  4.18130  4.37555  3.72717  3.72088  0.92701    119 - -
          2.68618  4.42225  2.77519  2.73123  3.46354  2.40513  3.72494  3.29354  2.67741  2.69355  4.24690  2.90347  2.73739  3.18146  2.89801  2.37887  2.77519  2.98518  4.58477  3.61503
          0.01977  4.32922  5.05157  0.61958  0.77255  0.48576  0.95510
     98   3.33334  5.03837  4.09777  4.06536  5.15196  0.27845  5.13181  4.88809  4.30690  4.47327  5.46984  4.26454  4.44073  4.59568  4.46903  3.52187  3.84875  4.32755  6.10135  5.27758    120 - -
          2.68618  4.42225  2.77519  2.73123  3.46354  2.40513  3.72494  3.29354  2.67741  2.69355  4.24690  2.90347  2.73739  3.18146  2.89801  2.37887  2.77519  2.98518  4.58477  3.61503
          0.01977  4.32922  5.05157  0.61958  0.77255  0.48576  0.95510
     99   2.83071  4.51509  3.95590  3.57627  1.30463  3.65771  4.04646  3.17486  3.53674  2.79683  3.84487  3.74640  4.22103  3.78308  3.77938  1.71661  3.18501  2.95558  4.60251  3.03420    121 - -
          2.68618  4.42225  2.77519  2.73123  3.46354  2.40513  3.72494  3.29354  2.67741  2.69355  4.24690  2.90347  2.73739  3.18146  2.89801  2.37887  2.77519  2.98518  4.58477  3.61503
          0.01977  4.32922  5.05157  0.61958  0.77255  0.48576  0.95510
    100   0.51592  4.49139  3.99881  3.84124  4.57923  3.29882  4.79796  3.77990  3.87161  3.63747  4.63585  3.85224  4.08294  4.17189  4.07099  2.84691  3.15723  3.34864  5.95554  4.81926    122 - -
          2.68618  4.42225  2.77519  2.73123  3.46354  2.40513  3.72494  3.29354  2.67741  2.69355  4.24690  2.90347  2.73739  3.18146  2.89801  2.37887  2.77519  2.98518  4.58477  3.61503
          0.01977  4.32922  5.05157  0.61958  0.77255  0.48576  0.95510
    101   1.53371  4.38772  4.42717  3.90576  3.67534  4.04114  4.63020  1.72702  3.81354  2.43070  3.55621  4.12531  4.47472  4.08012  4.04796  3.39395  3.20187  1.53998  5.37319  4.16791    123 - -
          2.68618  4.42225  2.77519  2.73123  3.46354  2.40513  3.72494  3.29354  2.67741  2.69355  4.24690  2.90347  2.73739  3.18146  2.89801  2.37887  2.77519  2.98518  4.58477  3.61503
          0.01977  4.32922  5.05157  0.61958  0.77255  0.48576  0.95510
    102   1.64993  4.33966  3.68290  3.38324  4.62778  1.59894  4.46205  4.07206  3.45966  3.73439  4.52917  3.50462  3.86326  3.72080  3.78270  1.46200  2.87996  3.44334  5.94552  4.74378    124 - -
          2.68628  4.42235  2.77454  2.73086  3.46364  2.40497  3.72504  3.29364  2.67751  2.69365  4.24700  2.90357  2.73750  3.18156  2.89811  2.37897  2.77530  2.98528  4.58487  3.61513
          0.70964  1.30742  1.43691  0.62226  0.76944  0.48576  0.95510
    103   3.02226  5.61345  1.22527  1.61417  4.89698  3.25229  3.82348  4.42610  2.87149  3.92332  4.78934  2.71478  3.88989  2.99504  3.48470  2.89397  3.31714  3.99417  6.07033  4.55244    128 - -
          2.68618  4.42225  2.77519  2.73123  3.46354  2.40513  3.72494  3.29354  2.67741  2.69355  4.24690  2.90347  2.73739  3.18146  2.89801  2.37887  2.77519  2.98518  4.58477  3.61503
          0.02580  4.06622  4.78857  0.61958  0.77255  0.34046  1.24286
    104   2.03156  4.73730  2.35325  2.62491  4.20128  2.06452  3.86106  3.57429  2.72263  3.23340  4.06271  3.10188  3.89836  3.03737  3.17680  2.70363  2.93557  2.46590  5.49741  4.17824    129 - -
          2.68618  4.42225  2.77519  2.73123  3.46354  2.40513  3.72494  3.29354  2.67741  2.69355  4.24690  2.90347  2.73739  3.18146  2.89801  2.37887  2.77519  2.98518  4.58477  3.61503
          0.01977  4.32922  5.05157  0.61958  0.77255  0.48576  0.95510
    105   2.79829  5.26246  1.84005  2.34108  4.61624  2.55530  3.74384  4.09786  2.00894  3.59903  4.37553  2.89809  3.89582  2.86861  3.06851  2.21336  3.05311  3.67365  5.75273  4.33124    130 - -
          2.68618  4.42225  2.77519  2.73123  3.46354  2.40513  3.72494  3.29354  2.67741  2.69355  4.24690  2.90347  2.73739  3.18146  2.89801  2.37887  2.77519  2.98518  4.58477  3.61503
          0.01977  4.32922  5.05157  0.61958  0.77255  0.48576  0.95510
    106   2.67474  4.22624  3.89499  3.32546  3.27894  2.26851  4.00729  2.20928  3.22811  2.36887  2.57875  3.61732  4.10442  3.49271  3.48018  3.00539  2.91025  2.44701  4.79618  2.54318    131 - -
          2.68618  4.42225  2.77519  2.73123  3.46354  2.40513  3.72494  3.29354  2.67741  2.69355  4.24690  2.90347  2.73739  3.18146  2.89801  2.37887  2.77519  2.98518  4.58477  3.61503
          0.01977  4.32922  5.05157  0.61958  0.77255  0.48576  0.95510
    107   1.97500  4.62919  3.15523  2.78883  4.49948  2.33760  4.03461  3.94968  2.90276  3.54788  4.34128  2.14796  3.87235  3.20932  3.33894  1.64833  2.92594  3.45049  5.75041  4.44261    132 - -
          2.68618  4.42225  2.77519  2.73123  3.46354  2.40513  3.72494  3.29354  2.67741  2.69355  4.24690  2.90347  2.73739  3.18146  2.89801  2.37887  2.77519  2.98518  4.58477  3.61503
          0.01977  4.32922  5.05157  0.61958  0.77255  0.48576  0.95510
    108   2.70248  4.59840  3.28795  2.28672  3.75634  3.59333  3.82556  3.05263  2.69581  2.19658  3.67005  3.22432  3.98455  2.47390  3.08484  2.84053  2.93446  2.01145  5.15837  3.89101    133 - -
          2.68618  4.42225  2.77519  2.73123  3.46354  2.40513  3.72494  3.29354  2.67741  2.69355  4.24690  2.90347  2.73739  3.18146  2.89801  2.37887  2.77519  2.98518  4.58477  3.61503
          0.01977  4.32922  5.05157  0.61958  0.77255  0.48576  0.95510
    109   2.87923  4.99614  3.26793  2.78243  4.48623  3.56608  3.84255  3.82322  1.28726  3.41782  4.27696  3.22733  4.03905  2.99625  2.65182  2.92379  1.88114  3.47938  5.59355  4.33557    134 - -
          2.68618  4.42225  2.77519  2.73123  3.46354  2.40513  3.72494  3.29354  2.67741  2.69355  4.24690  2.90347  2.73739  3.18146  2.89801  2.37887  2.77519  2.98518  4.58477  3.61503
          0.01977  4.32922  5.05157  0.61958  0.77255  0.48576  0.95510
    110   2.60867  4.52234  3.68415  3.54784  4.58058  3.24766  4.62945  4.17998  3.65543  3.87147  4.77229  3.67560  4.02868  3.96952  3.90717  0.56706  3.12718  3.60727  5.91793  4.67513    135 - -
          2.68618  4.42225  2.77519  2.73123  3.46354  2.40513  3.72494  3.29354  2.67741  2.69355  4.24690  2.90347  2.73739  3.18146  2.89801  2.37887  2.77519  2.98518  4.58477  3.61503
          0.01977  4.32922  5.05157  0.61958  0.77255  0.48576  0.95510
    111   3.38525  5.43669  3.90310  3.12178  4.97960  3.93851  3.78413  4.28562  1.57278  3.66618  4.55661  3.47026  4.28396  2.91616  0.92849  3.37134  3.51647  3.97721  5.64674  4.54417    136 - -
          2.68618  4.42225  2.77519  2.73123  3.46354  2.40513  3.72494  3.29354  2.67741  2.69355  4.24690  2.90347  2.73739  3.18146  2.89801  2.37887  2.77519  2.98518  4.58477  3.61503
          0.01977  4.32922  5.05157  0.61958  0.77255  0.48576  0.95510
    112   3.30534  4.57042  5.18357  4.71152  3.83613  4.74989  5.43002  1.47825  4.61233  2.30985  3.61449  4.89120  5.04509  4.87802  4.79375  4.16654  3.57580  0.79010  5.86533  4.64658    137 - -
          2.68618  4.42225  2.77519  2.73123  3.46354  2.40513  3.72494  3.29354  2.67741  2.69355  4.24690  2.90347  2.73739  3.18146  2.89801  2.37887  2.77519  2.98518  4.58477  3.61503
          0.01977  4.32922  5.05157  0.61958  0.77255  0.48576  0.95510
    113   2.67636  4.29169  3.73425  2.39946  3.37087  3.69882  3.96316  2.71226  3.07812  2.41267  2.20710  3.51494  4.07286  3.37217  3.37391  2.96326  2.90842  2.12626  3.08453  3.64548    138 - -
          2.68618  4.42225  2.77519  2.73123  3.46354  2.40513  3.72494  3.29354  2.67741  2.69355  4.24690  2.90347  2.73739  3.18146  2.89801  2.37887  2.77519  2.98518  4.58477  3.61503
          0.01977  4.32922  5.05157  0.61958  0.77255  0.48576  0.95510
    114   2.62868  4.32953  3.62352  3.08737  3.49519  2.51573  3.95930  2.85812  3.02971  2.60247  3.50825  3.44183  4.01959  3.32992  3.35344  2.87244  2.33448  2.16662  4.96209  2.23809    139 - -
          2.68618  4.42225  2.77519  2.73123  3.46354  2.40513  3.72494  3.29354  2.67741  2.69355  4.24690  2.90347  2.73739  3.18146  2.89801  2.37887  2.77519  2.98518  4.58477  3.61503
          0.01977  4.32922  5.05157  0.61958  0.77255  0.48576  0.95510
    115   3.24802  5.90382  0.88196  1.73114  5.18239  3.39297  4.01302  4.74367  3.12373  4.21707  5.10545  2.84953  4.05973  3.19265  3.77976  3.09484  3.55520  4.29135  6.35217  4.79667    140 - -
          2.68618  4.42225  2.77519  2.73123  3.46354  2.40513  3.72494  3.29354  2.67741  2.69355  4.24690  2.90347  2.73739  3.18146  2.89801  2.37887  2.77519  2.98518  4.58477  3.61503
          0.01977  4.32922  5.05157  0.61958  0.77255  0.48576  0.95510
    116   2.71645  4.98238  2.35892  2.07666  4.24222  3.45849  3.71907  3.64971  2.53218  2.44200  4.06382  2.97382  3.89007  2.86441  3.00922  2.72525  2.06170  3.31221  5.48452  4.12600    141 - -
          2.68618  4.42225  2.77519  2.73123  3.46354  2.40513  3.72494  3.29354  2.67741  2.69355  4.24690  2.90347  2.73739  3.18146  2.89801  2.37887  2.77519  2.98518  4.58477  3.61503
          0.01977  4.32922  5.05157  0.61958  0.77255  0.48576  0.95510
    117   1.13009  4.41421  4.00637  3.58492  2.16383  3.58277  4.26963  2.90105  3.52955  2.61756  3.70438  3.76477  4.16523  3.79183  3.77965  2.98528  3.08504  2.70557  5.02029  3.62559    142 - -
          2.68618  4.42225  2.77519  2.73123  3.46354  2.40513  3.72494  3.29354  2.67741  2.69355  4.24690  2.90347  2.73739  3.18146  2.89801  2.37887  2.77519  2.98518  4.58477  3.61503
          0.01977  4.32922  5.05157  0.61958  0.77255  0.48576  0.95510
    118   3.29768  4.62189  4.77955  4.30830  1.27233  4.32987  3.93006  1.95274  4.14259  2.33547  3.53405  4.22914  4.64136  4.19326  4.18978  3.66047  3.52299  2.76205  4.15185  1.92382    143 - -
          2.68618  4.42225  2.77519  2.73123  3.46354  2.40513  3.72494  3.29354  2.67741  2.69355  4.24690  2.90347  2.73739  3.18146  2.89801  2.37887  2.77519  2.98518  4.58477  3.61503
          0.01977  4.32922  5.05157  0.61958  0.77255  0.48576  0.95510
    119   1.69932  4.33895  3.72914  3.33797  4.41405  3.14837  4.36119  3.79490  3.33319  3.49859  4.32278  3.49405  3.87523  3.62370  3.66088  1.50842  1.61386  3.28176  5.76184  4.55115    144 - -
          2.68618  4.42225  2.77519  2.73123  3.46354  2.40513  3.72494  3.29354  2.67741  2.69355  4.24690  2.90347  2.73739  3.18146  2.89801  2.37887  2.77519  2.98518  4.58477  3.61503
          0.01977  4.32922  5.05157  0.61958  0.77255  0.48576  0.95510
    120   3.05930  4.42860  4.73188  4.20816  3.69784  4.32177  4.86759  1.16524  4.09963  2.36689  3.54636  4.40427  4.68502  4.35675  4.29643  3.67996  2.23978  1.49996  5.48467  4.28295    145 - -
          2.68618  4.42225  2.77519  2.73123  3.46354  2.40513  3.72494  3.29354  2.67741  2.69355  4.24690  2.90347  2.73739  3.18146  2.89801  2.37887  2.77519  2.98518  4.58477  3.61503
          0.01977  4.32922  5.05157  0.61958  0.77255  0.48576  0.95510
    121   2.77039  4.68730  3.44492  2.86474  3.91688  3.61479  3.84601  3.23195  2.53076  2.30129  3.81463  3.29397  4.02812  3.06101  1.91673  2.89679  1.88478  2.98584  5.25836  4.00659    146 - -
          2.68618  4.42225  2.77519  2.73123  3.46354  2.40513  3.72494  3.29354  2.67741  2.69355  4.24690  2.90347  2.73739  3.18146  2.89801  2.37887  2.77519  2.98518  4.58477  3.61503
          0.01977  4.32922  5.05157  0.61958  0.77255  0.48576  0.95510
    122   2.12542  4.95232  2.20358  2.49580  4.51711  2.44573  3.86240  3.97273  2.72361  3.53642  4.33281  3.00719  1.99162  3.01230  3.21484  2.71907  3.01347  3.53912  5.73013  4.35693    147 - -
          2.68618  4.42225  2.77519  2.73123  3.46354  2.40513  3.72494  3.29354  2.67741  2.69355  4.24690  2.90347  2.73739  3.18146  2.89801  2.37887  2.77519  2.98518  4.58477  3.61503
          0.01977  4.32922  5.05157  0.61958  0.77255  0.48576  0.95510
    123   1.94198  4.39598  3.53138  2.31406  2.68628  3.65023  3.92230  2.30467  2.94630  2.55793  3.48975  3.39271  4.03775  3.25197  3.30004  2.90716  2.91477  2.57744  4.99391  3.75121    148 - -
          2.68618  4.42225  2.77519  2.73123  3.46354  2.40513  3.72494  3.29354  2.67741  2.69355  4.24690  2.90347  2.73739  3.18146  2.89801  2.37887  2.77519  2.98518  4.58477  3.61503
          0.01977  4.32922  5.05157  0.61958  0.77255  0.48576  0.95510
    124   2.81840  5.30963  2.12813  2.32265  4.63973  3.41024  3.74462  4.12807  2.57253  3.62338  4.40004  2.28946  3.89981  2.16944  3.08850  1.88404  3.07025  3.70309  5.77398  4.34278    149 - -
          2.68618  4.42225  2.77519  2.73123  3.46354  2.40513  3.72494  3.29354  2.67741  2.69355  4.24690  2.90347  2.73739  3.18146  2.89801  2.37887  2.77519  2.98518  4.58477  3.61503
          0.01977  4.32922  5.05157  0.61958  0.77255  0.48576  0.95510
    125   2.28510  5.21668  2.28454  2.00174  4.54213  3.42197  3.67905  4.02090  2.00993  3.51606  4.27693  2.89363  3.86210  2.79175  2.95797  2.24423  2.97427  3.59942  5.66373  4.24986    150 - -
          2.68618  4.42225  2.77519  2.73123  3.46354  2.40513  3.72494  3.29354  2.67741  2.69355  4.24690  2.90347  2.73739  3.18146  2.89801  2.37887  2.77519  2.98518  4.58477  3.61503
          0.01977  4.32922  5.05157  0.61958  0.77255  0.48576  0.95510
    126   2.51690  2.61333  4.13134  3.64920  3.73706  3.40589  4.35155  2.84470  3.54612  2.77801  3.71516  3.73367  4.03186  3.79912  3.76799  1.61395  2.90779  1.62508  5.24031  4.04483    151 - -
          2.68618  4.42225  2.77519  2.73123  3.46354  2.40513  3.72494  3.29354  2.67741  2.69355  4.24690  2.90347  2.73739  3.18146  2.89801  2.37887  2.77519  2.98518  4.58477  3.61503
          0.01977  4.32922  5.05157  0.61958  0.77255  0.48576  0.95510
    127   2.80738  4.31292  4.09127  3.53855  3.37157  3.89391  2.78677  1.99381  3.39537  2.36103  3.39437  3.81277  4.26854  3.69220  3.62918  3.19487  3.04976  1.35110  4.95366  3.70257    152 - -
          2.68618  4.42225  2.77519  2.73123  3.46354  2.40513  3.72494  3.29354  2.67741  2.69355  4.24690  2.90347  2.73739  3.18146  2.89801  2.37887  2.77519  2.98518  4.58477  3.61503
          0.01977  4.32922  5.05157  0.61958  0.77255  0.48576  0.95510
    128   2.78003  5.16918  2.21475  1.71015  4.47028  2.58560  3.74168  3.91614  2.57403  3.46815  4.26286  2.91712  3.89727  2.87605  3.07976  2.75079  3.02916  2.47948  5.65970  4.25971    153 - -
          2.68618  4.42225  2.77519  2.73123  3.46354  2.40513  3.72494  3.29354  2.67741  2.69355  4.24690  2.90347  2.73739  3.18146  2.89801  2.37887  2.77519  2.98518  4.58477  3.61503
          0.01977  4.32922  5.05157  0.61958  0.77255  0.48576  0.95510
    129   2.72400  5.04758  2.32416  1.79535  4.33547  3.44397  3.71548  3.73730  2.52383  3.33309  4.13470  2.95006  3.88392  2.85092  3.01151  2.71795  2.40023  2.48794  5.54891  4.17359    154 - -
          2.68618  4.42225  2.77519  2.73123  3.46354  2.40513  3.72494  3.29354  2.67741  2.69355  4.24690  2.90347  2.73739  3.18146  2.89801  2.37887  2.77519  2.98518  4.58477  3.61503
          0.01977  4.32922  5.05157  0.61958  0.77255  0.48576  0.95510
    130   2.76540  4.71160  3.35338  2.77129  2.70566  3.62688  3.75438  3.28761  2.13930  2.92153  3.79974  3.22639  4.00445  3.00681  1.91672  2.86848  2.98735  3.02733  5.05016  2.72065    155 - -
          2.68618  4.42225  2.77519  2.73123  3.46354  2.40513  3.72494  3.29354  2.67741  2.69355  4.24690  2.90347  2.73739  3.18146  2.89801  2.37887  2.77519  2.98518  4.58477  3.61503
          0.01977  4.32922  5.05157  0.61958  0.77255  0.48576  0.95510
    131   2.80961  4.44588  4.04138  3.59388  1.83085  3.71373  4.19727  2.81937  3.50856  2.49190  3.60222  3.79954  4.23348  3.77698  3.74879  3.09408  1.40707  2.65682  4.86299  3.43316    156 - -
          2.68618  4.42225  2.77519  2.73123  3.46354  2.40513  3.72494  3.29354  2.67741  2.69355  4.24690  2.90347  2.73739  3.18146  2.89801  2.37887  2.77519  2.98518  4.58477  3.61503
          0.01977  4.32922  5.05157  0.61958  0.77255  0.48576  0.95510
    132   2.87080  4.40461  4.05774  3.48779  2.31664  3.93656  4.17027  2.10788  3.38334  1.74781  3.22957  3.79854  4.27678  2.14027  3.63549  3.21550  3.09935  2.50858  4.89003  3.64432    157 - -
          2.68618  4.42225  2.77519  2.73123  3.46354  2.40513  3.72494  3.29354  2.67741  2.69355  4.24690  2.90347  2.73739  3.18146  2.89801  2.37887  2.77519  2.98518  4.58477  3.61503
          0.01977  4.32922  5.05157  0.61958  0.77255  0.48576  0.95510
    133   3.18929  5.15701  3.08304  3.02706  4.60318  3.56346  4.40642  4.44290  3.36678  4.04027  5.01178  0.55039  4.24725  3.70096  3.71961  3.25157  3.59844  4.01505  5.85307  4.53491    158 - -
          2.68618  4.42225  2.77519  2.73123  3.46354  2.40513  3.72494  3.29354  2.67741  2.69355  4.24690  2.90347  2.73739  3.18146  2.89801  2.37887  2.77519  2.98518  4.58477  3.61503
          0.01977  4.32922  5.05157  0.61958  0.77255  0.48576  0.95510
    134   0.51592  4.49139  3.99881  3.84124  4.57923  3.29882  4.79796  3.77990  3.87161  3.63747  4.63585  3.85224  4.08294  4.17189  4.07099  2.84691  3.15723  3.34864  5.95554  4.81926    159 - -
          2.68618  4.42225  2.77519  2.73123  3.46354  2.40513  3.72494  3.29354  2.67741  2.69355  4.24690  2.90347  2.73739  3.18146  2.89801  2.37887  2.77519  2.98518  4.58477  3.61503
          0.01977  4.32922  5.05157  0.61958  0.77255  0.48576  0.95510
    135   2.83774  4.39787  4.10306  3.58076  3.59156  3.88310  4.37748  1.90160  3.48584  2.40129  3.50603  3.86787  1.78626  3.78143  3.75702  3.21467  3.11888  1.70881  5.22896  4.01506    160 - -
          2.68618  4.42225  2.77519  2.73123  3.46354  2.40513  3.72494  3.29354  2.67741  2.69355  4.24690  2.90347  2.73739  3.18146  2.89801  2.37887  2.77519  2.98518  4.58477  3.61503
          0.18113  4.32922  1.88061  0.61958  0.77255  0.48576  0.95510
    136   2.88719  4.49010  3.82185  3.33923  2.02344  1.94167  3.75271  3.01212  3.28218  2.63700  3.63407  3.60171  4.20568  3.52741  3.55825  3.10828  3.13804  2.81497  4.27013  2.04121    161 - -
          2.68618  4.42225  2.77519  2.73123  3.46354  2.40513  3.72494  3.29354  2.67741  2.69355  4.24690  2.90347  2.73739  3.18146  2.89801  2.37887  2.77519  2.98518  4.58477  3.61503
          0.02319  4.17129  4.89363  0.61958  0.77255  0.38247  1.14625
    137   3.19445  5.84902  1.34362  1.16914  5.13034  3.39116  3.97505  4.68299  3.04434  4.15108  5.01622  2.84394  4.03820  3.14540  3.68048  3.05081  3.49175  4.22942  6.28885  4.74398    162 - -
          2.68618  4.42225  2.77519  2.73123  3.46354  2.40513  3.72494  3.29354  2.67741  2.69355  4.24690  2.90347  2.73739  3.18146  2.89801  2.37887  2.77519  2.98518  4.58477  3.61503
          0.01977  4.32922  5.05157  0.61958  0.77255  0.48576  0.95510
    138   2.84143  5.27619  1.64998  2.34324  4.67496  2.48909  3.81230  4.15926  2.68974  3.67397  4.46629  2.23925  3.92054  2.95070  3.21915  2.79543  2.35560  3.72922  5.84002  4.40805    163 - -
          2.68618  4.42225  2.77519  2.73123  3.46354  2.40513  3.72494  3.29354  2.67741  2.69355  4.24690  2.90347  2.73739  3.18146  2.89801  2.37887  2.77519  2.98518  4.58477  3.61503
          0.01977  4.32922  5.05157  0.61958  0.77255  0.48576  0.95510
    139   1.95939  4.47505  3.41821  2.99285  3.73124  1.96969  4.00347  3.26616  3.00317  2.96088  3.84794  3.35698  3.97661  3.31946  3.36285  2.78523  2.94585  2.96884  5.17453  2.06779    164 - -
          2.68618  4.42225  2.77519  2.73123  3.46354  2.40513  3.72494  3.29354  2.67741  2.69355  4.24690  2.90347  2.73739  3.18146  2.89801  2.37887  2.77519  2.98518  4.58477  3.61503
          0.01977  4.32922  5.05157  0.61958  0.77255  0.48576  0.95510
    140   1.42774  4.32123  3.85894  3.53566  4.38305  3.17453  4.50012  3.56665  3.51016  3.41973  4.31322  3.60974  3.92483  3.80644  3.78230  2.62949  1.18359  3.12905  5.78953  4.59910    165 - -
          2.68618  4.42225  2.77519  2.73123  3.46354  2.40513  3.72494  3.29354  2.67741  2.69355  4.24690  2.90347  2.73739  3.18146  2.89801  2.37887  2.77519  2.98518  4.58477  3.61503
          0.01977  4.32922  5.05157  0.61958  0.77255  0.48576  0.95510
    141   2.95485  4.90475  3.50590  2.92478  4.07183  3.72844  3.86016  3.37312  1.34142  2.94157  2.08314  3.35155  4.12420  3.04898  2.64793  3.04918  3.17505  3.16267  5.37284  4.13305    166 - -
          2.68618  4.42225  2.77519  2.73123  3.46354  2.40513  3.72494  3.29354  2.67741  2.69355  4.24690  2.90347  2.73739  3.18146  2.89801  2.37887  2.77519  2.98518  4.58477  3.61503
          0.01977  4.32922  5.05157  0.61958  0.77255  0.48576  0.95510
    142   2.24794  4.94855  3.05154  2.50290  4.28398  2.70875  3.69321  3.71103  2.06697  3.27370  4.07027  3.01602  3.88185  2.82615  2.35287  2.69883  2.29951  3.34957  5.47061  4.13197    167 - -
          2.68618  4.42225  2.77519  2.73123  3.46354  2.40513  3.72494  3.29354  2.67741  2.69355  4.24690  2.90347  2.73739  3.18146  2.89801  2.37887  2.77519  2.98518  4.58477  3.61503
          0.01977  4.32922  5.05157  0.61958  0.77255  0.48576  0.95510
    143   2.11690  4.81525  2.32430  2.57135  4.37919  3.34750  3.84368  3.81223  2.67567  3.40187  4.19925  3.05734  3.87396  2.99501  3.14391  1.81160  2.17720  3.39716  5.61329  4.26866    168 - -
          2.68642  4.42249  2.77543  2.73062  3.46279  2.40482  3.72518  3.29295  2.67729  2.69379  4.24714  2.90326  2.73763  3.18170  2.89825  2.37884  2.77543  2.98542  4.58501  3.61527
          0.71170  1.28717  1.45612  1.33286  0.30615  0.48576  0.95510
    144   2.72936  5.01954  2.80109  1.96806  4.34564  3.40690  3.65241  3.75476  1.92393  3.31333  4.12857  2.92340  3.85393  2.79145  2.74099  2.72154  2.17187  3.39892  5.49703  4.15699    175 - -
          2.68618  4.42225  2.77519  2.73123  3.46354  2.40513  3.72494  3.29354  2.67741  2.69355  4.24690  2.90347  2.73739  3.18146  2.89801  2.37887  2.77519  2.98518  4.58477  3.61503
          0.02564  4.07209  4.79443  0.61958  0.77255  0.76862  0.62298
    145   2.76077  5.12783  2.69160  1.82228  4.46035  3.38622  3.65380  3.90183  1.92562  3.42200  4.22673  2.88105  2.60692  2.78704  2.77656  2.72894  3.00014  3.52136  5.57857  4.21483    176 - -
          2.68618  4.42225  2.77519  2.73123  3.46354  2.40513  3.72494  3.29354  2.67741  2.69355  4.24690  2.90347  2.73739  3.18146  2.89801  2.37887  2.77519  2.98518  4.58477  3.61503
          0.02564  4.07209  4.79443  0.61958  0.77255  0.76862  0.62298
    146   2.93228  4.68332  3.64657  3.57358  4.70352  0.47827  4.67741  4.35588  3.78175  3.98354  4.96406  3.81150  4.08057  4.09044  3.99178  3.11062  3.42905  3.84563  5.74159  4.81367    177 - -
          2.68618  4.42225  2.77519  2.73123  3.46354  2.40513  3.72494  3.29354  2.67741  2.69355  4.24690  2.90347  2.73739  3.18146  2.89801  2.37887  2.77519  2.98518  4.58477  3.61503
          0.02564  4.07209  4.79443  0.61958  0.77255  0.76862  0.62298
    147   2.71990  5.02363  2.60559  1.87854  4.37725  3.32737  3.70699  3.80920  2.52969  3.38311  4.20138  2.19750  3.83564  2.85819  2.99736  2.70751  2.12365  3.43653  5.58370  4.20574    178 - -
          2.68618  4.42225  2.77519  2.73123  3.46354  2.40513  3.72494  3.29354  2.67741  2.69355  4.24690  2.90347  2.73739  3.18146  2.89801  2.37887  2.77519  2.98518  4.58477  3.61503
          0.02564  4.07209  4.79443  0.61958  0.77255  0.76862  0.62298
    148   2.05872  4.46148  3.39019  2.84958  3.79611  3.44130  3.84721  2.99841  2.63906  2.78832  3.70618  3.24813  3.91406  3.08745  2.13550  2.74915  2.87361  2.13879  5.18308  3.93421    179 - -
          2.68618  4.42225  2.77519  2.73123  3.46354  2.40513  3.72494  3.29354  2.67741  2.69355  4.24690  2.90347  2.73739  3.18146  2.89801  2.37887  2.77519  2.98518  4.58477  3.61503
          0.02564  4.07209  4.79443  0.61958  0.77255  0.34246  1.23795
    149   2.43179  4.35790  3.70053  3.41626  4.45121  3.15753  4.44757  3.80710  3.42222  3.55253  4.40687  3.54206  3.90930  3.73602  3.70888  1.89800  0.95952  3.30029  5.81769  4.60349    180 - -
          2.68618  4.42225  2.77519  2.73123  3.46354  2.40513  3.72494  3.29354  2.67741  2.69355  4.24690  2.90347  2.73739  3.18146  2.89801  2.37887  2.77519  2.98518  4.58477  3.61503
          0.01977  4.32922  5.05157  0.61958  0.77255  0.48576  0.95510
    150   1.83348  4.36887  3.64854  3.24564  4.48011  2.01414  4.31454  3.90970  3.26244  3.56598  4.36881  3.44233  3.86061  3.55120  3.61771  1.51135  2.05782  3.35791  5.79802  4.57345    181 - -
          2.68618  4.42225  2.77519  2.73123  3.46354  2.40513  3.72494  3.29354  2.67741  2.69355  4.24690  2.90347  2.73739  3.18146  2.89801  2.37887  2.77519  2.98518  4.58477  3.61503
          0.01977  4.32922  5.05157  0.61958  0.77255  0.48576  0.95510
    151   2.19327  4.90091  3.00989  2.50822  4.35201  2.60803  3.74170  3.79551  2.50973  3.35422  4.13985  2.43137  3.86196  2.87471  2.38325  2.11276  2.91181  3.39617  5.54610  4.19378    182 - -
          2.68618  4.42225  2.77519  2.73123  3.46354  2.40513  3.72494  3.29354  2.67741  2.69355  4.24690  2.90347  2.73739  3.18146  2.89801  2.37887  2.77519  2.98518  4.58477  3.61503
          0.01977  4.32922  5.05157  0.61958  0.77255  0.48576  0.95510
    152   3.49435  4.75367  5.27125  4.74739  3.37999  4.86804  5.27122  1.15429  4.59154  1.13871  3.16713  4.95929  5.04147  4.70880  4.68349  4.26306  3.72986  2.06834  5.50226  4.40141    183 - -
          2.68618  4.42225  2.77519  2.73123  3.46354  2.40513  3.72494  3.29354  2.67741  2.69355  4.24690  2.90347  2.73739  3.18146  2.89801  2.37887  2.77519  2.98518  4.58477  3.61503
          0.01977  4.32922  5.05157  0.61958  0.77255  0.48576  0.95510
    153   2.77094  4.82226  3.21358  2.68802  2.56834  3.57528  3.75335  3.45968  2.52683  3.06722  3.93657  2.05605  3.98344  2.97557  1.97203  2.83729  3.00661  3.17284  5.16267  3.76500    184 - -
          2.68618  4.42225  2.77519  2.73123  3.46354  2.40513  3.72494  3.29354  2.67741  2.69355  4.24690  2.90347  2.73739  3.18146  2.89801  2.37887  2.77519  2.98518  4.58477  3.61503
          0.01977  4.32922  5.05157  0.61958  0.77255  0.48576  0.95510
    154   2.76057  5.15933  2.95528  1.81853  4.49617  3.49200  3.66763  3.94289  2.32858  3.44275  4.22001  2.97536  3.89763  2.29431  2.17879  2.73464  2.42310  3.54917  5.58330  4.22396    185 - -
          2.68618  4.42225  2.77519  2.73123  3.46354  2.40513  3.72494  3.29354  2.67741  2.69355  4.24690  2.90347  2.73739  3.18146  2.89801  2.37887  2.77519  2.98518  4.58477  3.61503
          0.01977  4.32922  5.05157  0.61958  0.77255  0.48576  0.95510
    155   2.67527  4.73930  3.13257  2.62328  3.99831  3.49368  3.77194  3.40043  2.58001  2.32612  3.88150  3.11038  2.33685  2.39136  2.99548  2.27667  2.92587  3.10197  5.31198  4.00864    186 - -
          2.68618  4.42225  2.77519  2.73123  3.46354  2.40513  3.72494  3.29354  2.67741  2.69355  4.24690  2.90347  2.73739  3.18146  2.89801  2.37887  2.77519  2.98518  4.58477  3.61503
          0.01977  4.32922  5.05157  0.61958  0.77255  0.48576  0.95510
    156   3.03794  5.61309  1.29367  1.81027  4.92855  3.38656  3.88927  4.44745  2.86666  3.93211  4.75472  2.84926  3.98249  3.04260  3.45308  2.04411  3.31939  4.00586  6.08744  4.58763    187 - -
          2.68618  4.42225  2.77519  2.73123  3.46354  2.40513  3.72494  3.29354  2.67741  2.69355  4.24690  2.90347  2.73739  3.18146  2.89801  2.37887  2.77519  2.98518  4.58477  3.61503
          0.01977  4.32922  5.05157  0.61958  0.77255  0.48576  0.95510
    157   3.36138  4.72981  4.54990  4.09345  1.44559  4.28555  2.36318  3.22192  3.95550  1.88128  3.83334  4.06398  4.61498  4.04705  4.07319  3.60175  3.58408  3.07385  3.96128  1.76738    188 - -
          2.68618  4.42225  2.77519  2.73123  3.46354  2.40513  3.72494  3.29354  2.67741  2.69355  4.24690  2.90347  2.73739  3.18146  2.89801  2.37887  2.77519  2.98518  4.58477  3.61503
          0.01977  4.32922  5.05157  0.61958  0.77255  0.48576  0.95510
    158   3.18211  4.48744  5.01137  4.46064  1.91677  4.48772  4.83442  1.41955  4.32728  1.98477  3.27500  4.58312  4.76075  4.46222  4.41638  3.83652  3.42073  1.55181  5.21288  3.98788    189 - -
          2.68618  4.42225  2.77519  2.73123  3.46354  2.40513  3.72494  3.29354  2.67741  2.69355  4.24690  2.90347  2.73739  3.18146  2.89801  2.37887  2.77519  2.98518  4.58477  3.61503
          0.01977  4.32922  5.05157  0.61958  0.77255  0.48576  0.95510
    159   3.06248  5.35537  3.30495  2.15377  4.79988  3.70580  3.71500  4.17659  1.22560  3.59807  4.42085  3.18777  4.08386  2.83340  1.90979  3.02766  3.24500  3.81027  5.64554  4.40977    190 - -
          2.68618  4.42225  2.77519  2.73123  3.46354  2.40513  3.72494  3.29354  2.67741  2.69355  4.24690  2.90347  2.73739  3.18146  2.89801  2.37887  2.77519  2.98518  4.58477  3.61503
          0.01977  4.32922  5.05157  0.61958  0.77255  0.48576  0.95510
    160   2.83377  5.09536  2.69003  1.94968  4.60138  2.22685  3.91179  4.05998  2.78537  3.62273  4.44465  3.00873  1.64537  3.07490  3.26419  2.83445  3.14308  3.64673  5.80673  4.43401    191 - -
          2.68618  4.42225  2.77519  2.73123  3.46354  2.40513  3.72494  3.29354  2.67741  2.69355  4.24690  2.90347  2.73739  3.18146  2.89801  2.37887  2.77519  2.98518  4.58477  3.61503
          0.01977  4.32922  5.05157  0.61958  0.77255  0.48576  0.95510
    161   2.87682  4.95289  2.96620  2.79009  4.62060  1.02955  4.12254  4.14906  2.92833  3.72101  4.59082  3.24626  4.05319  2.17541  3.29147  2.93919  3.24899  3.71242  5.82992  4.53330    192 - -
          2.68618  4.42225  2.77519  2.73123  3.46354  2.40513  3.72494  3.29354  2.67741  2.69355  4.24690  2.90347  2.73739  3.18146  2.89801  2.37887  2.77519  2.98518  4.58477  3.61503
          0.01977  4.32922  5.05157  0.61958  0.77255  0.48576  0.95510
    162   2.71224  4.38368  4.15336  3.72570  3.87907  3.62325  4.55405  2.48097  3.62179  2.70116  3.78949  3.88454  4.22995  3.93551  3.87103  3.03701  1.38062  1.46725  5.49975  4.28511    193 - -
          2.68618  4.42225  2.77519  2.73123  3.46354  2.40513  3.72494  3.29354  2.67741  2.69355  4.24690  2.90347  2.73739  3.18146  2.89801  2.37887  2.77519  2.98518  4.58477  3.61503
          0.01977  4.32922  5.05157  0.61958  0.77255  0.48576  0.95510
    163   3.08518  4.54732  4.29513  3.77473  2.08265  4.09824  2.57453  2.82621  3.62684  1.23073  3.42711  3.95080  4.43630  3.84165  3.81404  3.40372  3.31335  2.74890  4.38562  2.83659    194 - -
          2.68618  4.42225  2.77519  2.73123  3.46354  2.40513  3.72494  3.29354  2.67741  2.69355  4.24690  2.90347  2.73739  3.18146  2.89801  2.37887  2.77519  2.98518  4.58477  3.61503
          0.01977  4.32922  5.05157  0.61958  0.77255  0.48576  0.95510
    164   3.90618  5.17842  4.87574  4.69725  0.48426  4.44192  4.17029  3.40169  4.60039  2.67356  4.07418  4.57030  4.90529  4.64582  4.60550  4.13626  4.21511  3.42247  4.32286  2.64879    195 - -
          2.68618  4.42225  2.77519  2.73123  3.46354  2.40513  3.72494  3.29354  2.67741  2.69355  4.24690  2.90347  2.73739  3.18146  2.89801  2.37887  2.77519  2.98518  4.58477  3.61503
          0.01977  4.32922  5.05157  0.61958  0.77255  0.48576  0.95510
    165   2.80502  4.43366  3.94119  3.42563  3.54827  3.78726  4.26089  2.53699  3.31916  1.92659  3.48306  3.73908  1.77886  3.63623  3.60488  3.11706  3.08984  1.84782  5.17141  3.94858    196 - -
          2.68618  4.42225  2.77519  2.73123  3.46354  2.40513  3.72494  3.29354  2.67741  2.69355  4.24690  2.90347  2.73739  3.18146  2.89801  2.37887  2.77519  2.98518  4.58477  3.61503
          0.01977  4.32922  5.05157  0.61958  0.77255  0.48576  0.95510
    166   2.55567  2.17012  2.37170  2.77833  4.21529  2.26976  3.96561  3.62893  2.85252  3.27031  4.09618  3.19632  3.88888  3.16212  3.28225  2.09366  2.90849  3.23653  5.52807  4.23574    197 - -
          2.68618  4.42225  2.77519  2.73123  3.46354  2.40513  3.72494  3.29354  2.67741  2.69355  4.24690  2.90347  2.73739  3.18146  2.89801  2.37887  2.77519  2.98518  4.58477  3.61503
          0.01977  4.32922  5.05157  0.61958  0.77255  0.48576  0.95510
    167   2.74229  4.38036  3.74537  3.18094  3.56233  3.76253  4.05528  2.10581  2.30821  2.53771  3.50212  3.55500  4.14425  3.40626  3.38342  3.03303  2.39707  1.71427  5.06541  3.83998    198 - -
          2.68618  4.42225  2.77519  2.73123  3.46354  2.40513  3.72494  3.29354  2.67741  2.69355  4.24690  2.90347  2.73739  3.18146  2.89801  2.37887  2.77519  2.98518  4.58477  3.61503
          0.01977  4.32922  5.05157  0.61958  0.77255  0.48576  0.95510
    168   3.30446  4.57051  5.18046  4.70866  3.83546  4.74681  5.42734  1.48662  4.60894  2.30972  3.61439  4.88841  5.04322  4.87512  4.79062  4.16352  3.57520  0.78667  5.86398  4.64492    199 - -
          2.68618  4.42225  2.77519  2.73123  3.46354  2.40513  3.72494  3.29354  2.67741  2.69355  4.24690  2.90347  2.73739  3.18146  2.89801  2.37887  2.77519  2.98518  4.58477  3.61503
          0.01977  4.32922  5.05157  0.61958  0.77255  0.48576  0.95510
    169   2.42914  4.35921  3.69321  3.39896  4.45276  3.15642  4.43466  3.81607  3.40653  3.55321  4.40292  3.53238  3.90521  3.71820  3.69955  1.76758  1.02211  3.30573  5.81503  4.59988    200 - -
          2.68618  4.42225  2.77519  2.73123  3.46354  2.40513  3.72494  3.29354  2.67741  2.69355  4.24690  2.90347  2.73739  3.18146  2.89801  2.37887  2.77519  2.98518  4.58477  3.61503
          0.01977  4.32922  5.05157  0.61958  0.77255  0.48576  0.95510
    170   3.63949  4.93182  5.24313  4.68832  3.16578  4.89260  5.16949  2.37383  4.49168  0.70702  1.99381  4.94694  5.01169  4.55527  4.55936  4.27405  3.85441  2.59062  5.33989  4.31064    201 - -
          2.68618  4.42225  2.77519  2.73123  3.46354  2.40513  3.72494  3.29354  2.67741  2.69355  4.24690  2.90347  2.73739  3.18146  2.89801  2.37887  2.77519  2.98518  4.58477  3.61503
          0.01977  4.32922  5.05157  0.61958  0.77255  0.48576  0.95510
    171   3.35447  5.44846  3.85952  3.07523  4.99596  3.92307  3.76503  4.29917  1.05001  3.67022  4.54930  3.43732  4.26239  2.89208  1.41340  3.33240  3.48561  3.98112  5.64957  4.53764    202 - -
          2.68618  4.42225  2.77519  2.73123  3.46354  2.40513  3.72494  3.29354  2.67741  2.69355  4.24690  2.90347  2.73739  3.18146  2.89801  2.37887  2.77519  2.98518  4.58477  3.61503
          0.01977  4.32922  5.05157  0.61958  0.77255  0.48576  0.95510
    172   3.55851  5.68125  0.43665  2.74479  5.13795  3.62884  4.43098  4.84730  3.61474  4.37909  5.39068  3.31604  4.31409  3.68658  4.17568  3.48454  3.91405  4.44408  6.20609  4.96539    203 - -
          2.68618  4.42225  2.77519  2.73123  3.46354  2.40513  3.72494  3.29354  2.67741  2.69355  4.24690  2.90347  2.73739  3.18146  2.89801  2.37887  2.77519  2.98518  4.58477  3.61503
          0.01977  4.32922  5.05157  0.61958  0.77255  0.48576  0.95510
    173   2.02429  4.32108  3.91635  3.46543  3.82439  3.47519  4.32446  2.75774  3.40642  2.79218  3.76521  3.67058  2.56258  3.69661  3.68547  2.86446  2.96651  1.29276  5.33785  4.12851    204 - -
          2.68618  4.42225  2.77519  2.73123  3.46354  2.40513  3.72494  3.29354  2.67741  2.69355  4.24690  2.90347  2.73739  3.18146  2.89801  2.37887  2.77519  2.98518  4.58477  3.61503
          0.01977  4.32922  5.05157  0.61958  0.77255  0.48576  0.95510
    174   2.73743  4.57545  3.92296  3.72809  4.46204  3.39217  4.69883  3.65191  3.68110  3.49728  4.53546  3.83827  4.13998  4.05597  3.89910  2.94610  0.58370  3.29100  5.85297  4.68585    205 - -
          2.68618  4.42225  2.77519  2.73123  3.46354  2.40513  3.72494  3.29354  2.67741  2.69355  4.24690  2.90347  2.73739  3.18146  2.89801  2.37887  2.77519  2.98518  4.58477  3.61503
          0.01977  4.32922  5.05157  0.61958  0.77255  0.48576  0.95510
    175   2.13766  2.91404  3.23264  2.21144  3.99753  3.42235  3.86730  3.37127  2.73608  3.04303  3.89085  3.18234  2.13192  3.07369  3.15377  2.71497  2.89896  3.05464  5.33834  4.05429    206 - -
          2.68618  4.42225  2.77519  2.73123  3.46354  2.40513  3.72494  3.29354  2.67741  2.69355  4.24690  2.90347  2.73739  3.18146  2.89801  2.37887  2.77519  2.98518  4.58477  3.61503
          0.01977  4.32922  5.05157  0.61958  0.77255  0.48576  0.95510
    176   1.47827  5.31795  2.01794  1.89758  4.66138  3.40070  3.83643  4.12070  2.73987  3.66546  4.47873  2.90117  3.94574  2.98496  3.27342  2.84426  3.16915  3.71930  5.85224  4.42088    207 - -
          2.68618  4.42225  2.77519  2.73123  3.46354  2.40513  3.72494  3.29354  2.67741  2.69355  4.24690  2.90347  2.73739  3.18146  2.89801  2.37887  2.77519  2.98518  4.58477  3.61503
          0.01977  4.32922  5.05157  0.61958  0.77255  0.48576  0.95510
    177   2.94242  5.28454  2.55317  1.04749  4.73651  3.39846  3.92854  4.21707  2.81917  3.76851  4.60807  2.96490  3.99085  3.09358  3.30795  2.14245  3.24929  3.79833  5.92817  4.50983    208 - -
          2.68618  4.42225  2.77519  2.73123  3.46354  2.40513  3.72494  3.29354  2.67741  2.69355  4.24690  2.90347  2.73739  3.18146  2.89801  2.37887  2.77519  2.98518  4.58477  3.61503
          0.01977  4.32922  5.05157  0.61958  0.77255  0.48576  0.95510
    178   3.21905  4.55067  4.92829  4.37575  1.73584  4.44654  4.66213  2.25763  4.23355  1.52706  3.16763  4.50385  4.71373  4.34242  4.31939  3.78645  3.45154  1.50555  5.00219  3.70925    209 - -
          2.68618  4.42225  2.77519  2.73123  3.46354  2.40513  3.72494  3.29354  2.67741  2.69355  4.24690  2.90347  2.73739  3.18146  2.89801  2.37887  2.77519  2.98518  4.58477  3.61503
          0.01977  4.32922  5.05157  0.61958  0.77255  0.48576  0.95510
    179   2.21134  4.54106  3.37315  2.82322  3.78547  3.53438  3.84933  3.14514  2.70588  1.96026  3.70979  3.25611  3.96419  3.09405  2.44551  2.18800  2.91257  2.88312  5.16596  3.90817    210 - -
          2.68618  4.42225  2.77519  2.73123  3.46354  2.40513  3.72494  3.29354  2.67741  2.69355  4.24690  2.90347  2.73739  3.18146  2.89801  2.37887  2.77519  2.98518  4.58477  3.61503
          0.01977  4.32922  5.05157  0.61958  0.77255  0.48576  0.95510
    180   3.26464  4.61032  4.68197  4.21365  1.52868  4.27123  3.86676  2.91185  4.05832  2.48031  3.62224  4.15375  4.60069  4.13033  4.12940  3.59877  3.49372  1.93434  4.10252  1.52663    211 - -
          2.68618  4.42225  2.77519  2.73123  3.46354  2.40513  3.72494  3.29354  2.67741  2.69355  4.24690  2.90347  2.73739  3.18146  2.89801  2.37887  2.77519  2.98518  4.58477  3.61503
          0.01977  4.32922  5.05157  0.61958  0.77255  0.48576  0.95510
    181   3.20146  4.50244  5.05911  4.49126  2.37732  4.50925  4.86957  1.72507  4.35229  1.48059  3.17897  4.61610  4.76008  4.45682  4.41881  3.85337  3.43311  1.42190  5.22850  4.08698    212 - -
          2.68618  4.42225  2.77519  2.73123  3.46354  2.40513  3.72494  3.29354  2.67741  2.69355  4.24690  2.90347  2.73739  3.18146  2.89801  2.37887  2.77519  2.98518  4.58477  3.61503
          0.01977  4.32922  5.05157  0.61958  0.77255  0.48576  0.95510
    182   2.88707  4.26218  4.62142  4.03851  2.45768  4.09406  4.44165  1.85119  3.89304  1.76947  3.22824  4.16718  4.42432  4.06409  3.99977  3.40902  2.40393  1.68558  4.96853  3.79701    213 - -
          2.68618  4.42225  2.77519  2.73123  3.46354  2.40513  3.72494  3.29354  2.67741  2.69355  4.24690  2.90347  2.73739  3.18146  2.89801  2.37887  2.77519  2.98518  4.58477  3.61503
          0.01977  4.32922  5.05157  0.61958  0.77255  0.48576  0.95510
    183   2.15924  4.65213  3.15719  2.69990  4.03019  2.56307  3.86194  3.41372  2.72618  2.27383  3.92708  2.01798  3.91781  3.06410  3.14778  2.73052  2.92268  3.09570  5.36512  4.07044    214 - -
          2.68618  4.42225  2.77519  2.73123  3.46354  2.40513  3.72494  3.29354  2.67741  2.69355  4.24690  2.90347  2.73739  3.18146  2.89801  2.37887  2.77519  2.98518  4.58477  3.61503
          0.01977  4.32922  5.05157  0.61958  0.77255  0.48576  0.95510
    184   2.65724  4.56015  3.27529  2.83176  3.86130  3.48527  3.92703  2.01172  2.83765  2.92593  3.81387  2.02699  3.97395  3.17761  3.22401  2.12391  2.94787  2.89365  5.26024  3.97905    215 - -
          2.68618  4.42225  2.77519  2.73123  3.46354  2.40513  3.72494  3.29354  2.67741  2.69355  4.24690  2.90347  2.73739  3.18146  2.89801  2.37887  2.77519  2.98518  4.58477  3.61503
          0.01977  4.32922  5.05157  0.61958  0.77255  0.48576  0.95510
    185   2.99685  4.41810  4.49451  3.94328  3.46321  4.17621  4.57865  1.50912  3.81330  1.69116  3.34380  4.17956  4.52183  4.06206  4.01243  3.50205  1.94894  2.03587  5.21458  4.03638    216 - -
          2.68618  4.42225  2.77519  2.73123  3.46354  2.40513  3.72494  3.29354  2.67741  2.69355  4.24690  2.90347  2.73739  3.18146  2.89801  2.37887  2.77519  2.98518  4.58477  3.61503
          0.01977  4.32922  5.05157  0.61958  0.77255  0.48576  0.95510
    186   2.15255  4.55819  2.60435  2.73343  3.75061  3.54922  3.81110  2.49143  2.72189  2.33424  3.67046  3.19905  3.94940  3.04842  3.13490  2.34093  2.89130  2.81913  5.14182  3.86953    217 - -
          2.68618  4.42225  2.77519  2.73123  3.46354  2.40513  3.72494  3.29354  2.67741  2.69355  4.24690  2.90347  2.73739  3.18146  2.89801  2.37887  2.77519  2.98518  4.58477  3.61503
          0.01977  4.32922  5.05157  0.61958  0.77255  0.48576  0.95510
    187   2.73128  4.60819  3.43719  2.87393  2.69635  3.60212  3.84799  3.16100  2.65266  2.81819  3.73620  3.30036  4.01670  3.10563  1.71508  2.87534  2.24525  2.91874  5.12300  3.81978    218 - -
          2.68618  4.42225  2.77519  2.73123  3.46354  2.40513  3.72494  3.29354  2.67741  2.69355  4.24690  2.90347  2.73739  3.18146  2.89801  2.37887  2.77519  2.98518  4.58477  3.61503
          0.01977  4.32922  5.05157  0.61958  0.77255  0.48576  0.95510
    188   2.64726  4.68630  3.10109  2.83865  4.41415  3.31317  4.09534  3.81954  2.95673  3.49970  4.35363  1.78424  3.95274  3.30556  3.34180  2.75316  1.33785  3.39689  5.71580  4.40663    219 - -
          2.68618  4.42225  2.77519  2.73123  3.46354  2.40513  3.72494  3.29354  2.67741  2.69355  4.24690  2.90347  2.73739  3.18146  2.89801  2.37887  2.77519  2.98518  4.58477  3.61503
          0.01977  4.32922  5.05157  0.61958  0.77255  0.48576  0.95510
    189   2.16427  4.93866  3.05774  2.50470  4.26917  3.47050  3.69239  3.69507  2.08212  3.26099  4.05866  3.01737  3.88070  2.82636  2.35092  2.26686  2.40296  3.33630  5.46117  4.12350    220 - -
          2.68618  4.42225  2.77519  2.73123  3.46354  2.40513  3.72494  3.29354  2.67741  2.69355  4.24690  2.90347  2.73739  3.18146  2.89801  2.37887  2.77519  2.98518  4.58477  3.61503
          0.01977  4.32922  5.05157  0.61958  0.77255  0.48576  0.95510
    190   3.23158  5.29507  3.64121  3.00350  4.46072  3.83548  2.44233  4.11304  2.11003  3.55270  4.44187  3.39700  4.21831  2.96373  0.99947  3.23677  3.40780  3.80301  5.48239  4.21488    221 - -
          2.68618  4.42225  2.77519  2.73123  3.46354  2.40513  3.72494  3.29354  2.67741  2.69355  4.24690  2.90347  2.73739  3.18146  2.89801  2.37887  2.77519  2.98518  4.58477  3.61503
          0.01977  4.32922  5.05157  0.61958  0.77255  0.48576  0.95510
    191   3.27525  4.68249  4.48618  4.03688  2.61812  4.25144  3.99342  1.91859  3.84919  2.42595  3.63261  4.11944  4.60584  4.05933  3.99772  3.60388  3.51809  2.67663  4.29848  1.09564    222 - -
          2.68618  4.42225  2.77519  2.73123  3.46354  2.40513  3.72494  3.29354  2.67741  2.69355  4.24690  2.90347  2.73739  3.18146  2.89801  2.37887  2.77519  2.98518  4.58477  3.61503
          0.01977  4.32922  5.05157  0.61958  0.77255  0.48576  0.95510
    192   3.33334  5.03837  4.09777  4.06536  5.15196  0.27845  5.13181  4.88809  4.30690  4.47327  5.46984  4.26454  4.44073  4.59568  4.46903  3.52187  3.84875  4.32755  6.10135  5.27758    223 - -
          2.68618  4.42225  2.77519  2.73123  3.46354  2.40513  3.72494  3.29354  2.67741  2.69355  4.24690  2.90347  2.73739  3.18146  2.89801  2.37887  2.77519  2.98518  4.58477  3.61503
          0.01977  4.32922  5.05157  0.61958  0.77255  0.48576  0.95510
    193   0.84122  4.34493  3.77910  3.56879  4.64662  1.87586  4.61064  4.03411  3.66674  3.76453  4.59607  3.61542  3.91188  3.91825  3.93196  2.61105  2.94095  3.43395  5.98346  4.81895    224 - -
          2.68618  4.42225  2.77519  2.73123  3.46354  2.40513  3.72494  3.29354  2.67741  2.69355  4.24690  2.90347  2.73739  3.18146  2.89801  2.37887  2.77519  2.98518  4.58477  3.61503
          0.01977  4.32922  5.05157  0.61958  0.77255  0.48576  0.95510
    194   2.24434  4.77171  3.09235  2.56356  4.05455  3.46929  3.74008  3.44902  2.55424  3.08154  3.90936  2.37668  3.88993  2.39158  2.99912  2.70633  2.38924  2.52906  5.34533  4.02843    225 - -
          2.68618  4.42225  2.77519  2.73123  3.46354  2.40513  3.72494  3.29354  2.67741  2.69355  4.24690  2.90347  2.73739  3.18146  2.89801  2.37887  2.77519  2.98518  4.58477  3.61503
          0.01977  4.32922  5.05157  0.61958  0.77255  0.48576  0.95510
    195   2.41008  4.36857  3.61680  3.28520  4.49213  2.14308  4.36543  3.91430  3.33334  3.58632  4.40023  3.46576  3.87642  3.62032  3.66762  1.90366  1.21880  3.36492  5.82240  4.60509    226 - -
          2.68618  4.42225  2.77519  2.73123  3.46354  2.40513  3.72494  3.29354  2.67741  2.69355  4.24690  2.90347  2.73739  3.18146  2.89801  2.37887  2.77519  2.98518  4.58477  3.61503
          0.01977  4.32922  5.05157  0.61958  0.77255  0.48576  0.95510
    196   2.43179  4.35790  3.70053  3.41626  4.45121  3.15753  4.44757  3.80710  3.42222  3.55253  4.40687  3.54206  3.90930  3.73602  3.70888  1.89800  0.95952  3.30029  5.81769  4.60349    227 - -
          2.68618  4.42225  2.77519  2.73123  3.46354  2.40513  3.72494  3.29354  2.67741  2.69355  4.24690  2.90347  2.73739  3.18146  2.89801  2.37887  2.77519  2.98518  4.58477  3.61503
          0.01977  4.32922  5.05157  0.61958  0.77255  0.48576  0.95510
    197   2.99027  5.29522  2.00906  2.55843  4.65979  3.54107  3.85270  4.14805  2.51673  3.65227  4.48468  3.08343  4.03583  2.99953  1.21414  2.95982  3.24013  3.76546  5.74181  4.40921    228 - -
          2.68618  4.42225  2.77519  2.73123  3.46354  2.40513  3.72494  3.29354  2.67741  2.69355  4.24690  2.90347  2.73739  3.18146  2.89801  2.37887  2.77519  2.98518  4.58477  3.61503
          0.01977  4.32922  5.05157  0.61958  0.77255  0.48576  0.95510
    198   2.86533  4.28999  4.43543  3.86112  1.90897  4.01192  4.33138  2.35614  3.72972  1.76386  3.21669  4.03882  4.35877  3.92303  3.87992  3.32102  2.37012  1.87197  4.90000  3.68886    229 - -
          2.68618  4.42225  2.77519  2.73123  3.46354  2.40513  3.72494  3.29354  2.67741  2.69355  4.24690  2.90347  2.73739  3.18146  2.89801  2.37887  2.77519  2.98518  4.58477  3.61503
          0.01977  4.32922  5.05157  0.61958  0.77255  0.48576  0.95510
    199   3.33334  5.03837  4.09777  4.06536  5.15196  0.27845  5.13181  4.88809  4.30690  4.47327  5.46984  4.26454  4.44073  4.59568  4.46903  3.52187  3.84875  4.32755  6.10135  5.27758    230 - -
          2.68618  4.42225  2.77519  2.73123  3.46354  2.40513  3.72494  3.29354  2.67741  2.69355  4.24690  2.90347  2.73739  3.18146  2.89801  2.37887  2.77519  2.98518  4.58477  3.61503
          0.01977  4.32922  5.05157  0.61958  0.77255  0.48576  0.95510
    200   3.37014  5.45283  3.89070  3.09357  5.00498  3.93406  3.76705  4.30366  1.24423  3.67265  4.55455  3.44950  4.27120  2.89459  1.17297  3.34881  3.49797  3.98851  5.64947  4.54356    231 - -
          2.68618  4.42225  2.77519  2.73123  3.46354  2.40513  3.72494  3.29354  2.67741  2.69355  4.24690  2.90347  2.73739  3.18146  2.89801  2.37887  2.77519  2.98518  4.58477  3.61503
          0.01977  4.32922  5.05157  0.61958  0.77255  0.48576  0.95510
    201   2.89830  4.35406  4.40942  3.86507  3.52045  4.03725  4.51062  2.17532  3.74149  2.29543  2.47755  4.08215  4.43170  3.99923  3.94793  3.37084  2.36412  1.20302  5.19997  4.00975    232 - -
          2.68618  4.42225  2.77519  2.73123  3.46354  2.40513  3.72494  3.29354  2.67741  2.69355  4.24690  2.90347  2.73739  3.18146  2.89801  2.37887  2.77519  2.98518  4.58477  3.61503
          0.01977  4.32922  5.05157  0.61958  0.77255  0.48576  0.95510
    202   2.88052  5.27542  3.06085  2.09425  4.66253  3.57067  3.68226  4.09137  1.80218  3.54436  4.33155  2.40566  3.96778  2.79444  1.79239  2.84320  3.09042  3.69458  5.63465  4.31635    233 - -
          2.68618  4.42225  2.77519  2.73123  3.46354  2.40513  3.72494  3.29354  2.67741  2.69355  4.24690  2.90347  2.73739  3.18146  2.89801  2.37887  2.77519  2.98518  4.58477  3.61503
          0.01977  4.32922  5.05157  0.61958  0.77255  0.48576  0.95510
    203   2.82355  4.69811  3.28772  2.94419  3.86369  3.59174  4.05924  2.11209  2.94894  2.92965  3.93700  1.33896  4.10890  3.33137  3.30552  2.97881  3.12637  2.80534  5.34354  3.99323    234 - -
          2.68618  4.42225  2.77519  2.73123  3.46354  2.40513  3.72494  3.29354  2.67741  2.69355  4.24690  2.90347  2.73739  3.18146  2.89801  2.37887  2.77519  2.98518  4.58477  3.61503
          0.01977  4.32922  5.05157  0.61958  0.77255  0.48576  0.95510
    204   2.89060  5.24507  3.02827  1.77042  4.58588  3.56822  2.65460  4.03397  2.26030  3.51136  4.31209  3.05203  3.97761  2.82530  1.73793  2.86031  3.10447  3.65458  5.61242  4.28911    235 - -
          2.68618  4.42225  2.77519  2.73123  3.46354  2.40513  3.72494  3.29354  2.67741  2.69355  4.24690  2.90347  2.73739  3.18146  2.89801  2.37887  2.77519  2.98518  4.58477  3.61503
          0.01977  4.32922  5.05157  0.61958  0.77255  0.48576  0.95510
    205   3.44275  4.70534  5.21428  4.71122  3.48561  4.82977  5.28483  0.90540  4.55123  1.53047  3.28872  4.92016  5.04148  4.73417  4.67459  4.23488  3.68887  1.93082  5.57665  4.42249    236 - -
          2.68618  4.42225  2.77519  2.73123  3.46354  2.40513  3.72494  3.29354  2.67741  2.69355  4.24690  2.90347  2.73739  3.18146  2.89801  2.37887  2.77519  2.98518  4.58477  3.61503
          0.01977  4.32922  5.05157  0.61958  0.77255  0.48576  0.95510
    206   2.98193  4.46171  4.31454  3.76494  3.32936  4.08317  4.42991  1.93984  3.63147  1.22624  3.22087  4.03818  2.54974  3.88464  3.84543  3.39850  3.22566  2.33985  5.09109  3.92166    237 - -
          2.68618  4.42225  2.77519  2.73123  3.46354  2.40513  3.72494  3.29354  2.67741  2.69355  4.24690  2.90347  2.73739  3.18146  2.89801  2.37887  2.77519  2.98518  4.58477  3.61503
          0.01977  4.32922  5.05157  0.61958  0.77255  0.48576  0.95510
    207   1.61391  4.37300  3.71082  3.54575  4.71582  0.92832  4.63411  4.11672  3.69425  3.84218  4.67456  3.61099  3.92395  3.94077  3.95962  2.62989  2.96928  3.49257  6.03855  4.87639    238 - -
          2.68618  4.42225  2.77519  2.73123  3.46354  2.40513  3.72494  3.29354  2.67741  2.69355  4.24690  2.90347  2.73739  3.18146  2.89801  2.37887  2.77519  2.98518  4.58477  3.61503
          0.01977  4.32922  5.05157  0.61958  0.77255  0.48576  0.95510
    208   3.27323  4.59675  4.98391  4.50266  3.62752  4.57296  5.14513  1.94854  4.35069  1.72205  3.46354  4.69356  4.89886  4.61106  4.51916  3.97809  3.54497  0.85596  5.60456  4.39228    239 - -
          2.68618  4.42225  2.77519  2.73123  3.46354  2.40513  3.72494  3.29354  2.67741  2.69355  4.24690  2.90347  2.73739  3.18146  2.89801  2.37887  2.77519  2.98518  4.58477  3.61503
          0.01977  4.32922  5.05157  0.61958  0.77255  0.48576  0.95510
    209   2.89308  4.27079  4.60162  4.03070  1.89347  4.04515  4.19840  1.89428  3.86797  2.13760  3.24081  4.09623  4.38148  4.00743  3.94633  3.35816  3.12414  1.90247  4.61875  2.44336    240 - -
          2.68618  4.42225  2.77519  2.73123  3.46354  2.40513  3.72494  3.29354  2.67741  2.69355  4.24690  2.90347  2.73739  3.18146  2.89801  2.37887  2.77519  2.98518  4.58477  3.61503
          0.01977  4.32922  5.05157  0.61958  0.77255  0.48576  0.95510
    210   2.18771  4.25074  3.76260  3.20313  2.60904  2.71815  3.98794  2.73175  3.13308  2.00552  3.39470  3.52376  4.04630  3.40817  3.42295  2.91760  2.35863  2.51938  4.88869  3.67309    241 - -
          2.68618  4.42225  2.77519  2.73123  3.46354  2.40513  3.72494  3.29354  2.67741  2.69355  4.24690  2.90347  2.73739  3.18146  2.89801  2.37887  2.77519  2.98518  4.58477  3.61503
          0.01977  4.32922  5.05157  0.61958  0.77255  0.48576  0.95510
    211   1.75973  4.34173  3.67770  3.38153  4.63060  2.11425  4.46254  4.07455  3.45854  3.73770  4.53296  3.50412  3.86433  3.72129  3.78084  1.09867  2.88203  3.44557  5.94788  4.74561    242 - -
          2.68618  4.42225  2.77519  2.73123  3.46354  2.40513  3.72494  3.29354  2.67741  2.69355  4.24690  2.90347  2.73739  3.18146  2.89801  2.37887  2.77519  2.98518  4.58477  3.61503
          0.01977  4.32922  5.05157  0.61958  0.77255  0.48576  0.95510
    212   2.68062  4.97853  2.39550  2.43101  4.27003  3.44320  3.69464  2.80791  2.49062  3.27723  4.07270  2.43402  2.70991  2.82986  2.97038  2.27404  2.92239  3.34623  5.48791  4.12395    243 - -
          2.68618  4.42225  2.77519  2.73123  3.46354  2.40513  3.72494  3.29354  2.67741  2.69355  4.24690  2.90347  2.73739  3.18146  2.89801  2.37887  2.77519  2.98518  4.58477  3.61503
          0.01977  4.32922  5.05157  0.61958  0.77255  0.48576  0.95510
    213   2.67511  4.90559  3.01921  2.15021  4.16091  2.72542  3.68600  3.58440  2.45608  3.17313  3.98167  3.00496  3.87807  2.83036  2.41854  2.69846  2.42310  3.25085  5.39903  2.80233    244 - -
          2.68618  4.42225  2.77519  2.73123  3.46354  2.40513  3.72494  3.29354  2.67741  2.69355  4.24690  2.90347  2.73739  3.18146  2.89801  2.37887  2.77519  2.98518  4.58477  3.61503
          0.01977  4.32922  5.05157  0.61958  0.77255  0.48576  0.95510
    214   3.44236  5.57163  2.79398  0.51617  4.99060  3.64097  4.30169  4.54510  3.24981  4.09646  5.07792  3.30742  4.27517  3.52498  3.68821  3.39184  3.75882  4.19049  6.07019  4.82958    245 - -
          2.68618  4.42225  2.77519  2.73123  3.46354  2.40513  3.72494  3.29354  2.67741  2.69355  4.24690  2.90347  2.73739  3.18146  2.89801  2.37887  2.77519  2.98518  4.58477  3.61503
          0.01977  4.32922  5.05157  0.61958  0.77255  0.48576  0.95510
    215   2.77793  4.27914  4.11525  3.54285  3.30953  2.23096  4.18773  2.04830  3.43119  1.85435  2.36221  3.80799  4.23307  3.67858  3.65377  3.16104  3.01507  2.33525  4.91262  3.72545    246 - -
          2.68618  4.42225  2.77519  2.73123  3.46354  2.40513  3.72494  3.29354  2.67741  2.69355  4.24690  2.90347  2.73739  3.18146  2.89801  2.37887  2.77519  2.98518  4.58477  3.61503
          0.01977  4.32922  5.05157  0.61958  0.77255  0.48576  0.95510
    216   2.45328  4.43233  3.49641  3.13338  4.43040  3.18816  4.24696  3.84409  3.16406  3.50861  4.32969  3.39303  1.49311  3.47902  3.52253  1.82658  2.08137  3.34063  5.74955  4.50725    247 - -
          2.68618  4.42225  2.77519  2.73123  3.46354  2.40513  3.72494  3.29354  2.67741  2.69355  4.24690  2.90347  2.73739  3.18146  2.89801  2.37887  2.77519  2.98518  4.58477  3.61503
          0.01977  4.32922  5.05157  0.61958  0.77255  0.48576  0.95510
    217   2.60867  4.52234  3.68415  3.54784  4.58058  3.24766  4.62945  4.17998  3.65543  3.87147  4.77229  3.67560  4.02868  3.96952  3.90717  0.56706  3.12718  3.60727  5.91793  4.67513    248 - -
          2.68618  4.42225  2.77519  2.73123  3.46354  2.40513  3.72494  3.29354  2.67741  2.69355  4.24690  2.90347  2.73739  3.18146  2.89801  2.37887  2.77519  2.98518  4.58477  3.61503
          0.01977  4.32922  5.05157  0.61958  0.77255  0.48576  0.95510
    218   2.61210  4.74086  2.96021  2.70740  4.61249  2.13237  4.05079  4.08878  2.94085  3.67072  4.46998  1.78324  3.90203  3.22777  3.38884  1.63976  3.00775  3.57354  5.84996  4.51531    249 - -
          2.68618  4.42225  2.77519  2.73123  3.46354  2.40513  3.72494  3.29354  2.67741  2.69355  4.24690  2.90347  2.73739  3.18146  2.89801  2.37887  2.77519  2.98518  4.58477  3.61503
          0.01977  4.32922  5.05157  0.61958  0.77255  0.48576  0.95510
    219   3.10999  4.74086  4.06197  3.48744  3.53827  3.98895  4.19876  2.87495  2.89256  0.99001  3.50103  3.81280  4.37265  3.51963  2.25061  3.36924  3.34630  2.83645  5.18332  3.95490    250 - -
          2.68618  4.42225  2.77519  2.73123  3.46354  2.40513  3.72494  3.29354  2.67741  2.69355  4.24690  2.90347  2.73739  3.18146  2.89801  2.37887  2.77519  2.98518  4.58477  3.61503
          0.01977  4.32922  5.05157  0.61958  0.77255  0.48576  0.95510
    220   2.88526  5.40827  1.97366  1.41215  4.72728  3.42179  3.76829  4.21959  2.59061  3.70083  4.48535  2.88367  3.92736  2.89620  2.35511  2.81453  3.13573  3.79167  5.83954  4.40188    251 - -
          2.68618  4.42225  2.77519  2.73123  3.46354  2.40513  3.72494  3.29354  2.67741  2.69355  4.24690  2.90347  2.73739  3.18146  2.89801  2.37887  2.77519  2.98518  4.58477  3.61503
          0.01977  4.32922  5.05157  0.61958  0.77255  0.48576  0.95510
    221   3.15618  4.51553  4.81889  4.24072  3.06034  4.33299  4.52336  1.93602  4.05707  1.03282  3.06860  4.37523  4.60269  4.18407  4.13859  3.65744  3.37952  2.47061  2.73996  3.63729    252 - -
          2.68618  4.42225  2.77519  2.73123  3.46354  2.40513  3.72494  3.29354  2.67741  2.69355  4.24690  2.90347  2.73739  3.18146  2.89801  2.37887  2.77519  2.98518  4.58477  3.61503
          0.18113  4.32922  1.88061  0.61958  0.77255  0.48576  0.95510
    222   2.43476  4.27227  3.64499  3.18442  3.88674  3.26181  4.13542  3.06632  3.13239  2.92343  3.82883  3.42914  3.88602  3.44344  3.45318  1.99378  1.67125  2.05415  5.32354  4.09957    253 - -
          2.68618  4.42225  2.77519  2.73123  3.46354  2.40513  3.72494  3.29354  2.67741  2.69355  4.24690  2.90347  2.73739  3.18146  2.89801  2.37887  2.77519  2.98518  4.58477  3.61503
          0.02319  4.17129  4.89363  0.61958  0.77255  0.67691  0.70965
    223   2.21146  4.98203  3.10082  2.57331  4.34879  3.50051  3.68074  3.75486  2.25329  3.29620  4.12280  3.05804  3.92008  1.84914  2.08465  2.78875  3.00532  3.40852  5.46428  4.17157    254 - -
          2.68618  4.42225  2.77519  2.73123  3.46354  2.40513  3.72494  3.29354  2.67741  2.69355  4.24690  2.90347  2.73739  3.18146  2.89801  2.37887  2.77519  2.98518  4.58477  3.61503
          0.02319  4.17129  4.89363  0.61958  0.77255  0.67691  0.70965
    224   1.66600  4.80595  2.77796  1.97505  4.35219  2.34281  3.84498  3.76594  2.71422  3.38126  4.20748  2.99479  3.85626  3.01798  3.17253  2.69008  2.96791  3.37131  5.60963  4.26867    255 - -
          2.68618  4.42225  2.77519  2.73123  3.46354  2.40513  3.72494  3.29354  2.67741  2.69355  4.24690  2.90347  2.73739  3.18146  2.89801  2.37887  2.77519  2.98518  4.58477  3.61503
          0.02319  4.17129  4.89363  0.61958  0.77255  0.67691  0.70965
    225   2.85904  4.33473  4.28623  3.75418  3.57559  3.99435  4.50381  1.67639  3.65522  2.32588  3.45722  4.01140  4.40044  3.93617  3.90370  3.33138  1.86376  1.56274  5.27034  4.06361    256 - -
          2.68618  4.42225  2.77519  2.73123  3.46354  2.40513  3.72494  3.29354  2.67741  2.69355  4.24690  2.90347  2.73739  3.18146  2.89801  2.37887  2.77519  2.98518  4.58477  3.61503
          0.02319  4.17129  4.89363  0.61958  0.77255  0.67691  0.70965
    226   2.15516  4.26987  3.88922  3.35171  3.18067  3.73631  4.00899  2.07023  3.24552  2.35099  3.36056  3.63650  4.13337  3.52668  3.50051  3.03606  2.95925  2.36605  4.74885  2.02764    257 - -
          2.68618  4.42225  2.77519  2.73123  3.46354  2.40513  3.72494  3.29354  2.67741  2.69355  4.24690  2.90347  2.73739  3.18146  2.89801  2.37887  2.77519  2.98518  4.58477  3.61503
          0.02319  4.17129  4.89363  0.61958  0.77255  0.67691  0.70965
    227   2.73298  4.63786  1.99090  2.74388  3.77943  3.58441  3.89928  2.81071  2.80356  2.15305  3.69418  3.22530  4.01213  3.12440  3.22555  2.87654  2.98463  2.12728  5.26328  3.96116    258 - -
          2.68618  4.42225  2.77519  2.73123  3.46354  2.40513  3.72494  3.29354  2.67741  2.69355  4.24690  2.90347  2.73739  3.18146  2.89801  2.37887  2.77519  2.98518  4.58477  3.61503
          0.02319  4.17129  4.89363  0.61958  0.77255  0.67691  0.70965
    228   2.19083  4.89839  3.01761  2.49308  4.25579  3.43071  3.66943  3.67769  2.36004  3.24172  4.04798  2.99633  3.85650  2.26975  2.24537  2.21496  2.91072  3.31955  5.43591  4.11065    259 - -
          2.68618  4.42225  2.77519  2.73123  3.46354  2.40513  3.72494  3.29354  2.67741  2.69355  4.24690  2.90347  2.73739  3.18146  2.89801  2.37887  2.77519  2.98518  4.58477  3.61503
          0.02319  4.17129  4.89363  0.61958  0.77255  0.38247  1.14625
    229   3.48140  4.77877  5.18407  4.61207  1.67256  4.71674  4.86605  2.42769  4.46522  1.06576  2.15645  4.77350  4.87656  4.46458  4.49691  4.06285  3.69224  2.61760  5.06701  3.87207    260 - -
          2.68618  4.42225  2.77519  2.73123  3.46354  2.40513  3.72494  3.29354  2.67741  2.69355  4.24690  2.90347  2.73739  3.18146  2.89801  2.37887  2.77519  2.98518  4.58477  3.61503
          0.14394  4.32922  2.11292  0.61958  0.77255  0.48576  0.95510
    230   1.78865  4.92357  2.82589  2.47258  4.34433  3.37321  3.76576  3.78192  2.54800  3.36037  4.17765  2.16309  3.87589  2.25046  2.98167  2.71878  2.97945  3.40467  5.56052  4.21104    261 - -
          2.68618  4.42225  2.77519  2.73123  3.46354  2.40513  3.72494  3.29354  2.67741  2.69355  4.24690  2.90347  2.73739  3.18146  2.89801  2.37887  2.77519  2.98518  4.58477  3.61503
          0.02236  4.20764  4.92998  0.61958  0.77255  0.63854  0.75091
    231   2.34545  4.31966  3.48341  3.14513  4.43509  2.08192  4.25211  3.86331  3.20087  3.52470  4.33370  3.35754  3.79950  3.49270  3.55056  1.36215  1.97265  3.31065  5.75236  4.52376    262 - -
          2.68618  4.42225  2.77519  2.73123  3.46354  2.40513  3.72494  3.29354  2.67741  2.69355  4.24690  2.90347  2.73739  3.18146  2.89801  2.37887  2.77519  2.98518  4.58477  3.61503
          0.02236  4.20764  4.92998  0.61958  0.77255  0.40087  1.10788
    232   2.09049  5.11419  2.69885  1.99082  4.53134  2.03927  3.80296  3.99038  2.64723  3.53618  4.33420  2.28862  3.90928  2.94533  3.14379  2.76155  3.05440  3.58348  5.72299  4.32987    263 - -
          2.68618  4.42225  2.77519  2.73123  3.46354  2.40513  3.72494  3.29354  2.67741  2.69355  4.24690  2.90347  2.73739  3.18146  2.89801  2.37887  2.77519  2.98518  4.58477  3.61503
          0.01977  4.32922  5.05157  0.61958  0.77255  0.48576  0.95510
    233   2.79078  5.27877  2.19754  2.33832  4.61353  3.42250  3.71570  4.09625  1.72410  3.58595  4.35555  2.31741  3.88909  2.83433  2.99850  2.24639  3.03564  3.67134  5.72906  4.30998    264 - -
          2.68618  4.42225  2.77519  2.73123  3.46354  2.40513  3.72494  3.29354  2.67741  2.69355  4.24690  2.90347  2.73739  3.18146  2.89801  2.37887  2.77519  2.98518  4.58477  3.61503
          0.01977  4.32922  5.05157  0.61958  0.77255  0.48576  0.95510
    234   2.74222  5.15134  2.74043  1.99926  4.52119  2.44629  3.72968  3.99096  2.53587  3.51059  4.28718  2.35758  2.77106  2.85455  3.03500  2.21659  2.99901  3.57700  5.67759  4.27482    265 - -
          2.68618  4.42225  2.77519  2.73123  3.46354  2.40513  3.72494  3.29354  2.67741  2.69355  4.24690  2.90347  2.73739  3.18146  2.89801  2.37887  2.77519  2.98518  4.58477  3.61503
          0.01977  4.32922  5.05157  0.61958  0.77255  0.48576  0.95510
    235   2.90378  4.46166  4.07286  3.48856  3.40953  3.93905  4.21184  2.55617  3.19193  1.28586  3.32845  3.80245  4.29892  3.60194  2.52541  3.24195  3.14012  2.00319  5.05840  3.86560    266 - -
          2.68618  4.42225  2.77519  2.73123  3.46354  2.40513  3.72494  3.29354  2.67741  2.69355  4.24690  2.90347  2.73739  3.18146  2.89801  2.37887  2.77519  2.98518  4.58477  3.61503
          0.01977  4.32922  5.05157  0.61958  0.77255  0.48576  0.95510
    236   2.70485  5.18268  2.27993  2.04683  4.51643  3.43771  3.64685  3.99099  2.05567  3.47839  4.23215  2.90857  3.85052  2.75288  2.37976  2.66727  2.44333  3.56831  5.61595  4.21511    267 - -
          2.68618  4.42225  2.77519  2.73123  3.46354  2.40513  3.72494  3.29354  2.67741  2.69355  4.24690  2.90347  2.73739  3.18146  2.89801  2.37887  2.77519  2.98518  4.58477  3.61503
          0.32873  4.32922  1.32058  0.61958  0.77255  0.48576  0.95510
    237   2.60770  4.35120  3.58078  3.16368  3.48377  3.45641  4.05180  2.77340  3.04350  1.51075  3.55064  3.46663  3.99731  3.41723  3.32647  2.05549  2.94143  2.58901  5.05242  3.75205    268 - -
          2.68618  4.42225  2.77519  2.73123  3.46354  2.40513  3.72494  3.29354  2.67741  2.69355  4.24690  2.90347  2.73739  3.18146  2.89801  2.37887  2.77519  2.98518  4.58477  3.61503
          0.02683  4.02733  4.74968  0.61958  0.77255  0.80473  0.59278
    238   2.48575  4.42861  3.20323  2.99899  4.42029  1.85337  4.20306  3.90325  3.15630  3.54872  4.40997  3.30256  1.36398  3.46784  3.49233  2.63285  2.94328  3.39503  5.65797  4.48007    269 - -
          2.68618  4.42225  2.77519  2.73123  3.46354  2.40513  3.72494  3.29354  2.67741  2.69355  4.24690  2.90347  2.73739  3.18146  2.89801  2.37887  2.77519  2.98518  4.58477  3.61503
          0.02683  4.02733  4.74968  0.61958  0.77255  0.56706  0.83746
    239   2.98877  5.43049  1.19048  2.27296  4.51018  3.35311  2.38824  4.25248  2.80603  3.75733  4.61489  2.84540  3.94286  3.01986  3.34434  2.90552  3.27022  3.85204  5.77645  4.27939    270 - -
          2.68622  4.42263  2.77519  2.73087  3.46392  2.40551  3.72533  3.29392  2.67744  2.69285  4.24728  2.90385  2.73742  3.18128  2.89795  2.37873  2.77558  2.98416  4.58515  3.61541
          0.34032  1.26952  4.89363  1.87773  0.16598  0.67691  0.70965
    240   1.77330  4.32432  3.41807  3.07196  4.35081  3.08335  4.18550  3.76125  3.12182  3.43279  4.25456  3.31586  1.72866  3.42424  3.47699  1.84198  2.80827  3.24976  5.67613  4.43844    282 - -
          2.68618  4.42225  2.77519  2.73123  3.46354  2.40513  3.72494  3.29354  2.67741  2.69355  4.24690  2.90347  2.73739  3.18146  2.89801  2.37887  2.77519  2.98518  4.58477  3.61503
          0.02319  4.17129  4.89363  0.61958  0.77255  0.67691  0.70965
    241   3.50866  4.88829  4.66876  4.32034  3.27820  4.35839  4.88373  2.50832  4.08576  0.57847  3.22599  4.56728  4.74888  4.38099  4.20861  3.98059  3.79285  2.62131  5.25474  4.04361    283 - -
          2.68618  4.42225  2.77519  2.73123  3.46354  2.40513  3.72494  3.29354  2.67741  2.69355  4.24690  2.90347  2.73739  3.18146  2.89801  2.37887  2.77519  2.98518  4.58477  3.61503
          0.02319  4.17129  4.89363  0.61958  0.77255  0.38247  1.14625
    242   2.80576  5.24652  2.11388  2.34702  4.63256  3.39345  3.77682  4.11733  2.62435  3.62656  4.40909  1.91030  2.69055  2.90794  3.14362  2.09244  3.07345  3.68828  5.78666  4.36142    284 - -
          2.68618  4.42225  2.77519  2.73123  3.46354  2.40513  3.72494  3.29354  2.67741  2.69355  4.24690  2.90347  2.73739  3.18146  2.89801  2.37887  2.77519  2.98518  4.58477  3.61503
          0.01977  4.32922  5.05157  0.61958  0.77255  0.48576  0.95510
    243   2.26156  4.32280  3.84356  2.53367  3.47182  3.80211  4.09670  2.06860  3.21154  2.05179  3.42098  3.62908  4.17151  3.49683  3.51290  3.07200  2.97801  1.86286  5.00274  3.78678    285 - -
          2.68618  4.42225  2.77519  2.73123  3.46354  2.40513  3.72494  3.29354  2.67741  2.69355  4.24690  2.90347  2.73739  3.18146  2.89801  2.37887  2.77519  2.98518  4.58477  3.61503
          0.01977  4.32922  5.05157  0.61958  0.77255  0.48576  0.95510
    244   3.01125  5.56255  1.27790  2.28158  4.80207  3.40112  2.53698  4.37581  2.80307  3.86064  4.67920  2.16527  3.97597  3.01398  3.36337  2.91516  3.28310  3.94628  5.98114  4.48852    286 - -
          2.68618  4.42225  2.77519  2.73123  3.46354  2.40513  3.72494  3.29354  2.67741  2.69355  4.24690  2.90347  2.73739  3.18146  2.89801  2.37887  2.77519  2.98518  4.58477  3.61503
          0.01977  4.32922  5.05157  0.61958  0.77255  0.48576  0.95510
    245   2.97744  5.54255  1.94885  1.84678  4.84450  3.40690  3.82919  4.35307  2.72256  3.82948  4.63287  2.86173  3.95999  1.47341  3.26202  2.88464  3.24013  3.91894  5.97266  4.50234    287 - -
          2.68618  4.42225  2.77519  2.73123  3.46354  2.40513  3.72494  3.29354  2.67741  2.69355  4.24690  2.90347  2.73739  3.18146  2.89801  2.37887  2.77519  2.98518  4.58477  3.61503
          0.01977  4.32922  5.05157  0.61958  0.77255  0.48576  0.95510
    246   2.26167  4.41530  4.55603  4.03830  3.62876  4.15136  4.71210  2.06370  3.92273  1.87819  3.50155  4.24141  4.55650  4.18560  4.12930  3.50922  3.26279  1.10792  5.37913  4.18088    288 - -
          2.68618  4.42225  2.77519  2.73123  3.46354  2.40513  3.72494  3.29354  2.67741  2.69355  4.24690  2.90347  2.73739  3.18146  2.89801  2.37887  2.77519  2.98518  4.58477  3.61503
          0.01977  4.32922  5.05157  0.61958  0.77255  0.48576  0.95510
    247   2.26361  4.75175  3.12278  2.57914  3.99293  3.49912  3.73363  2.67033  2.17441  3.02096  3.85728  2.40090  3.90179  2.90900  2.98004  2.72616  2.39896  3.07506  5.29720  3.98910    289 - -
          2.68618  4.42225  2.77519  2.73123  3.46354  2.40513  3.72494  3.29354  2.67741  2.69355  4.24690  2.90347  2.73739  3.18146  2.89801  2.37887  2.77519  2.98518  4.58477  3.61503
          0.01977  4.32922  5.05157  0.61958  0.77255  0.48576  0.95510
    248   1.82984  4.89384  3.01509  2.53194  4.28398  3.43584  3.75109  3.70349  2.10197  3.28869  4.09430  2.41304  3.88946  2.89605  2.94729  2.70586  2.36886  3.33830  5.50159  4.16555    290 - -
          2.68618  4.42225  2.77519  2.73123  3.46354  2.40513  3.72494  3.29354  2.67741  2.69355  4.24690  2.90347  2.73739  3.18146  2.89801  2.37887  2.77519  2.98518  4.58477  3.61503
          0.01977  4.32922  5.05157  0.61958  0.77255  0.48576  0.95510
    249   1.95677  4.88345  3.03830  2.52435  4.12548  3.49246  3.71248  3.55849  2.03566  3.15836  3.97890  2.46589  3.90125  2.86881  2.90850  2.73158  2.93346  3.23477  5.38170  2.93669    291 - -
          2.68618  4.42225  2.77519  2.73123  3.46354  2.40513  3.72494  3.29354  2.67741  2.69355  4.24690  2.90347  2.73739  3.18146  2.89801  2.37887  2.77519  2.98518  4.58477  3.61503
          0.01977  4.32922  5.05157  0.61958  0.77255  0.48576  0.95510
    250   1.55792  4.28771  3.91354  3.47238  3.93917  3.33434  4.33736  3.02994  3.41975  2.96814  3.88979  3.62499  3.98849  3.69787  3.69878  2.05728  2.90958  1.57401  5.40907  4.20490    292 - -
          2.68618  4.42225  2.77519  2.73123  3.46354  2.40513  3.72494  3.29354  2.67741  2.69355  4.24690  2.90347  2.73739  3.18146  2.89801  2.37887  2.77519  2.98518  4.58477  3.61503
          0.01977  4.32922  5.05157  0.61958  0.77255  0.48576  0.95510
    251   3.11020  5.21925  3.62230  2.90495  4.59415  3.79908  3.73875  3.93897  1.44387  2.44441  4.29011  3.31863  4.14685  2.87581  1.50173  3.12080  3.27889  3.63747  5.52861  4.33792    293 - -
          2.68618  4.42225  2.77519  2.73123  3.46354  2.40513  3.72494  3.29354  2.67741  2.69355  4.24690  2.90347  2.73739  3.18146  2.89801  2.37887  2.77519  2.98518  4.58477  3.61503
          0.01977  4.32922  5.05157  0.61958  0.77255  0.48576  0.95510
    252   2.95671  5.47238  2.51615  1.30545  4.78660  3.42865  3.80937  4.28160  2.63750  3.76264  4.56600  2.20990  3.96125  2.24778  3.12877  2.87721  3.21249  3.85976  5.90003  4.46056    294 - -
          2.68618  4.42225  2.77519  2.73123  3.46354  2.40513  3.72494  3.29354  2.67741  2.69355  4.24690  2.90347  2.73739  3.18146  2.89801  2.37887  2.77519  2.98518  4.58477  3.61503
          0.01977  4.32922  5.05157  0.61958  0.77255  0.48576  0.95510
    253   1.80961  4.47073  3.57641  3.03555  3.79163  3.54942  3.99216  2.96289  2.85978  2.79760  3.72009  3.40836  4.02589  3.26921  2.28642  2.86044  2.95377  1.82780  5.21514  3.97799    295 - -
          2.68618  4.42225  2.77519  2.73123  3.46354  2.40513  3.72494  3.29354  2.67741  2.69355  4.24690  2.90347  2.73739  3.18146  2.89801  2.37887  2.77519  2.98518  4.58477  3.61503
          0.01977  4.32922  5.05157  0.61958  0.77255  0.48576  0.95510
    254   2.93891  4.32717  4.55403  3.99458  3.23062  4.12256  4.38881  1.56161  3.84905  2.20967  3.33362  4.14677  4.46104  4.05256  3.99048  3.44116  3.17749  1.66759  4.90189  2.06203    296 - -
          2.68618  4.42225  2.77519  2.73123  3.46354  2.40513  3.72494  3.29354  2.67741  2.69355  4.24690  2.90347  2.73739  3.18146  2.89801  2.37887  2.77519  2.98518  4.58477  3.61503
          0.01977  4.32922  5.05157  0.61958  0.77255  0.48576  0.95510
    255   2.27839  5.23895  2.29759  2.00064  4.56805  3.42508  3.67351  4.05049  1.99966  3.53513  4.29195  2.89160  3.86237  2.30262  2.93545  2.69275  2.97691  3.62249  5.67378  4.25801    297 - -
          2.68618  4.42225  2.77519  2.73123  3.46354  2.40513  3.72494  3.29354  2.67741  2.69355  4.24690  2.90347  2.73739  3.18146  2.89801  2.37887  2.77519  2.98518  4.58477  3.61503
          0.01977  4.32922  5.05157  0.61958  0.77255  0.48576  0.95510
    256   2.74490  4.95997  2.91605  2.52357  4.26576  3.44958  2.68405  3.75591  2.56211  3.33615  4.15657  1.89232  3.92452  2.94194  2.99278  2.76707  1.97263  3.39798  5.51189  4.14970    298 - -
          2.68618  4.42225  2.77519  2.73123  3.46354  2.40513  3.72494  3.29354  2.67741  2.69355  4.24690  2.90347  2.73739  3.18146  2.89801  2.37887  2.77519  2.98518  4.58477  3.61503
          0.01977  4.32922  5.05157  0.61958  0.77255  0.48576  0.95510
    257   2.25343  4.24424  4.39948  3.82539  2.19679  3.93458  4.10520  2.57208  3.67471  1.55369  3.22353  3.94834  4.28444  3.84683  3.79582  3.23759  3.05385  2.44607  2.86360  3.23667    299 - -
          2.68618  4.42225  2.77519  2.73123  3.46354  2.40513  3.72494  3.29354  2.67741  2.69355  4.24690  2.90347  2.73739  3.18146  2.89801  2.37887  2.77519  2.98518  4.58477  3.61503
          0.14394  4.32922  2.11292  0.61958  0.77255  0.48576  0.95510
    258   2.61653  2.85054  3.97006  3.39936  3.27866  3.66968  4.04026  2.54963  3.28679  1.94315  2.49865  3.64582  4.07404  3.54026  3.51189  2.23724  2.86888  2.36152  4.80334  3.60353    300 - -
          2.68618  4.42225  2.77519  2.73123  3.46354  2.40513  3.72494  3.29354  2.67741  2.69355  4.24690  2.90347  2.73739  3.18146  2.89801  2.37887  2.77519  2.98518  4.58477  3.61503
          0.02236  4.20764  4.92998  0.61958  0.77255  0.40087  1.10788
    259   2.74231  4.93473  3.12663  2.63774  4.42602  3.46923  3.79153  3.83285  1.41126  3.39762  4.21095  3.11341  3.94209  2.93512  2.79114  2.20138  2.35307  3.45131  5.57330  4.26851    301 - -
          2.68618  4.42225  2.77519  2.73123  3.46354  2.40513  3.72494  3.29354  2.67741  2.69355  4.24690  2.90347  2.73739  3.18146  2.89801  2.37887  2.77519  2.98518  4.58477  3.61503
          0.01977  4.32922  5.05157  0.61958  0.77255  0.48576  0.95510
    260   2.86218  5.27100  2.60816  1.35532  4.62729  3.41594  3.80370  4.08887  2.64102  3.62127  4.42543  2.26279  3.93591  2.94465  3.13508  2.81900  2.35953  3.68530  5.79247  4.37953    302 - -
          2.68618  4.42225  2.77519  2.73123  3.46354  2.40513  3.72494  3.29354  2.67741  2.69355  4.24690  2.90347  2.73739  3.18146  2.89801  2.37887  2.77519  2.98518  4.58477  3.61503
          0.14021  4.32922  2.14011  0.61958  0.77255  0.48576  0.95510
    261   2.75557  5.16247  2.77305  1.98106  4.48070  2.43274  2.66800  3.93735  1.99621  3.44606  4.23158  2.90927  3.86821  2.78705  2.81847  2.72196  2.98936  3.54536  5.59696  4.21997    303 - -
          2.68618  4.42225  2.77519  2.73123  3.46354  2.40513  3.72494  3.29354  2.67741  2.69355  4.24690  2.90347  2.73739  3.18146  2.89801  2.37887  2.77519  2.98518  4.58477  3.61503
          0.02227  4.21129  4.93364  0.61958  0.77255  0.63452  0.75543
    262   2.84335  4.48897  3.79779  3.22114  2.38373  3.81334  3.95349  2.77496  2.97204  1.78479  3.38808  3.57516  4.17379  3.37797  1.96468  3.09378  3.07173  2.66193  4.80093  3.43720    304 - -
          2.68618  4.42225  2.77519  2.73123  3.46354  2.40513  3.72494  3.29354  2.67741  2.69355  4.24690  2.90347  2.73739  3.18146  2.89801  2.37887  2.77519  2.98518  4.58477  3.61503
          0.02227  4.21129  4.93364  0.61958  0.77255  0.40285  1.10386
    263   2.72064  4.26099  4.08361  3.53746  3.48889  2.67132  4.23892  1.68509  3.44562  2.46375  3.44712  3.78643  4.20853  3.70789  3.68832  3.09604  2.35190  1.77122  5.03808  3.83387    305 - -
          2.68618  4.42225  2.77519  2.73123  3.46354  2.40513  3.72494  3.29354  2.67741  2.69355  4.24690  2.90347  2.73739  3.18146  2.89801  2.37887  2.77519  2.98518  4.58477  3.61503
          0.01977  4.32922  5.05157  0.61958  0.77255  0.48576  0.95510
    264   2.69725  4.28972  3.88091  3.35884  3.29146  3.69214  4.04254  2.69294  3.26417  2.50976  3.45960  3.63403  4.12526  3.54533  3.52165  2.34547  2.96349  1.51324  4.82308  2.42447    306 - -
          2.68618  4.42225  2.77519  2.73123  3.46354  2.40513  3.72494  3.29354  2.67741  2.69355  4.24690  2.90347  2.73739  3.18146  2.89801  2.37887  2.77519  2.98518  4.58477  3.61503
          0.01977  4.32922  5.05157  0.61958  0.77255  0.48576  0.95510
    265   2.14732  4.70355  3.14505  2.64196  4.16682  2.55848  2.72016  3.58515  2.65134  3.20217  4.01883  3.10944  3.87718  2.99326  3.09379  2.18415  2.20222  3.22105  5.44842  4.13559    307 - -
          2.68618  4.42225  2.77519  2.73123  3.46354  2.40513  3.72494  3.29354  2.67741  2.69355  4.24690  2.90347  2.73739  3.18146  2.89801  2.37887  2.77519  2.98518  4.58477  3.61503
          0.01977  4.32922  5.05157  0.61958  0.77255  0.48576  0.95510
    266   2.68335  4.21330  3.95455  3.37861  2.44510  3.75761  4.05126  2.14697  3.28316  2.32710  3.29295  3.66171  4.12718  2.70074  3.52577  3.03520  2.36391  2.02537  4.82954  3.62586    308 - -
          2.68618  4.42225  2.77519  2.73123  3.46354  2.40513  3.72494  3.29354  2.67741  2.69355  4.24690  2.90347  2.73739  3.18146  2.89801  2.37887  2.77519  2.98518  4.58477  3.61503
          0.01977  4.32922  5.05157  0.61958  0.77255  0.48576  0.95510
    267   2.88959  5.33833  1.39258  2.33521  4.67185  3.40805  3.81331  4.14919  2.68415  3.67024  4.47631  2.89873  3.93975  2.26810  3.20337  2.83320  2.37963  3.73996  5.84053  4.40757    309 - -
          2.68618  4.42225  2.77519  2.73123  3.46354  2.40513  3.72494  3.29354  2.67741  2.69355  4.24690  2.90347  2.73739  3.18146  2.89801  2.37887  2.77519  2.98518  4.58477  3.61503
          0.01977  4.32922  5.05157  0.61958  0.77255  0.48576  0.95510
    268   2.69130  4.53338  2.47412  2.81282  2.71579  3.59938  3.84599  3.01348  2.81251  1.92705  3.59965  3.26478  2.89559  3.12638  3.20876  2.85175  2.92795  2.79161  5.04757  3.75094    310 - -
          2.68618  4.42225  2.77519  2.73123  3.46354  2.40513  3.72494  3.29354  2.67741  2.69355  4.24690  2.90347  2.73739  3.18146  2.89801  2.37887  2.77519  2.98518  4.58477  3.61503
          0.01977  4.32922  5.05157  0.61958  0.77255  0.48576  0.95510
    269   2.66002  4.21871  3.90500  3.33728  3.36135  2.73850  4.04727  2.15168  3.24920  1.96169  3.34789  3.62643  4.10364  3.51193  3.50605  2.40944  2.90488  2.03262  4.86769  3.66206    311 - -
          2.68618  4.42225  2.77519  2.73123  3.46354  2.40513  3.72494  3.29354  2.67741  2.69355  4.24690  2.90347  2.73739  3.18146  2.89801  2.37887  2.77519  2.98518  4.58477  3.61503
          0.01977  4.32922  5.05157  0.61958  0.77255  0.48576  0.95510
    270   3.05478  5.63071  1.86470  1.48565  4.95044  1.74828  3.90189  4.47185  2.88876  3.95482  4.78132  2.85219  3.99004  3.05738  3.47905  2.94777  3.33856  4.02880  6.10799  4.60730    312 - -
          2.68618  4.42225  2.77519  2.73123  3.46354  2.40513  3.72494  3.29354  2.67741  2.69355  4.24690  2.90347  2.73739  3.18146  2.89801  2.37887  2.77519  2.98518  4.58477  3.61503
          0.01977  4.32922  5.05157  0.61958  0.77255  0.48576  0.95510
    271   2.12556  5.08134  1.33746  2.45016  4.68009  3.33628  3.93221  4.14192  2.85874  3.70827  4.52035  2.97847  3.93489  3.09308  3.37841  2.12132  3.12757  3.68973  5.89512  4.48867    313 - -
          2.68618  4.42225  2.77519  2.73123  3.46354  2.40513  3.72494  3.29354  2.67741  2.69355  4.24690  2.90347  2.73739  3.18146  2.89801  2.37887  2.77519  2.98518  4.58477  3.61503
          0.01977  4.32922  5.05157  0.61958  0.77255  0.48576  0.95510
    272   2.22733  4.84252  3.00741  1.59519  4.08432  3.51182  3.82018  3.36263  2.64283  2.28208  3.95423  3.10055  3.96061  2.99945  3.07399  2.81169  3.00262  3.09015  5.41982  4.10151    314 - -
          2.68618  4.42225  2.77519  2.73123  3.46354  2.40513  3.72494  3.29354  2.67741  2.69355  4.24690  2.90347  2.73739  3.18146  2.89801  2.37887  2.77519  2.98518  4.58477  3.61503
          0.01977  4.32922  5.05157  0.61958  0.77255  0.48576  0.95510
    273   3.20595  4.53060  4.94098  4.39019  2.33542  4.46891  4.76309  2.15230  4.25566  1.57598  3.21872  4.53568  4.73957  4.38793  4.35697  3.81298  3.44243  1.17104  5.13579  3.88842    315 - -
          2.68618  4.42225  2.77519  2.73123  3.46354  2.40513  3.72494  3.29354  2.67741  2.69355  4.24690  2.90347  2.73739  3.18146  2.89801  2.37887  2.77519  2.98518  4.58477  3.61503
          0.01977  4.32922  5.05157  0.61958  0.77255  0.48576  0.95510
    274   2.23748  4.46624  3.42261  2.35962  3.64745  3.60597  3.88027  2.87611  2.83714  2.25618  3.58295  3.30826  4.00126  3.15966  3.21932  2.85442  2.38383  2.13438  5.08026  3.82914    316 - -
          2.68618  4.42225  2.77519  2.73123  3.46354  2.40513  3.72494  3.29354  2.67741  2.69355  4.24690  2.90347  2.73739  3.18146  2.89801  2.37887  2.77519  2.98518  4.58477  3.61503
          0.01977  4.32922  5.05157  0.61958  0.77255  0.48576  0.95510
    275   2.25541  5.17958  1.94141  2.36391  4.51986  3.42138  3.70825  3.98740  2.01100  3.50198  4.27580  2.91353  2.78261  2.82909  2.98971  2.71347  2.99396  3.57733  5.66353  4.25999    317 - -
          2.68618  4.42225  2.77519  2.73123  3.46354  2.40513  3.72494  3.29354  2.67741  2.69355  4.24690  2.90347  2.73739  3.18146  2.89801  2.37887  2.77519  2.98518  4.58477  3.61503
          0.01977  4.32922  5.05157  0.61958  0.77255  0.48576  0.95510
    276   2.83741  4.89565  3.15547  2.19020  4.10450  3.60203  3.78347  3.45485  1.94454  1.71087  3.96117  3.16055  4.01001  2.96201  2.78563  2.89702  3.06010  3.18828  5.37543  4.09572    318 - -
          2.68618  4.42225  2.77519  2.73123  3.46354  2.40513  3.72494  3.29354  2.67741  2.69355  4.24690  2.90347  2.73739  3.18146  2.89801  2.37887  2.77519  2.98518  4.58477  3.61503
          0.01977  4.32922  5.05157  0.61958  0.77255  0.48576  0.95510
    277   3.71413  5.05426  4.92428  4.58943  3.38052  4.55908  5.10690  2.62920  4.35592  0.46485  3.30073  4.82348  4.93042  4.60940  4.44743  4.22232  3.99506  2.78065  5.39922  4.22058    319 - -
          2.68618  4.42225  2.77519  2.73123  3.46354  2.40513  3.72494  3.29354  2.67741  2.69355  4.24690  2.90347  2.73739  3.18146  2.89801  2.37887  2.77519  2.98518  4.58477  3.61503
          0.01977  4.32922  5.05157  0.61958  0.77255  0.48576  0.95510
    278   2.69189  4.93293  2.43636  2.47390  4.19756  3.47284  3.70253  3.60325  2.12032  2.58466  4.01653  2.99862  3.88532  2.84681  2.93907  2.71097  2.00252  3.26932  5.43618  4.09096    320 - -
          2.68618  4.42225  2.77519  2.73123  3.46354  2.40513  3.72494  3.29354  2.67741  2.69355  4.24690  2.90347  2.73739  3.18146  2.89801  2.37887  2.77519  2.98518  4.58477  3.61503
          0.01977  4.32922  5.05157  0.61958  0.77255  0.48576  0.95510
    279   1.82263  5.44683  1.55153  1.85435  4.77614  3.39532  3.84947  4.25768  2.77664  3.77571  4.58817  2.87390  3.95728  2.99688  3.33160  2.87509  3.22425  3.83858  5.94680  4.48643    321 - -
          2.68618  4.42225  2.77519  2.73123  3.46354  2.40513  3.72494  3.29354  2.67741  2.69355  4.24690  2.90347  2.73739  3.18146  2.89801  2.37887  2.77519  2.98518  4.58477  3.61503
          0.01977  4.32922  5.05157  0.61958  0.77255  0.48576  0.95510
    280   2.74633  4.30011  3.93036  3.36446  3.38783  3.80989  4.11059  2.50370  3.26799  1.98116  2.55886  2.54202  4.18038  3.54792  3.53680  3.08946  2.98328  1.70654  4.94316  3.73441    322 - -
          2.68618  4.42225  2.77519  2.73123  3.46354  2.40513  3.72494  3.29354  2.67741  2.69355  4.24690  2.90347  2.73739  3.18146  2.89801  2.37887  2.77519  2.98518  4.58477  3.61503
          0.01977  4.32922  5.05157  0.61958  0.77255  0.48576  0.95510
    281   2.75079  5.13359  2.86387  2.05150  4.47293  2.49930  3.69718  3.92232  1.77623  3.44302  4.22526  2.95692  3.89154  2.81924  2.86648  2.72881  2.42054  3.53002  5.60433  4.23163    323 - -
          2.68618  4.42225  2.77519  2.73123  3.46354  2.40513  3.72494  3.29354  2.67741  2.69355  4.24690  2.90347  2.73739  3.18146  2.89801  2.37887  2.77519  2.98518  4.58477  3.61503
          0.01977  4.32922  5.05157  0.61958  0.77255  0.48576  0.95510
    282   2.79054  5.20659  1.81047  2.36101  4.60077  3.39283  3.77773  4.07775  2.62293  3.59708  4.38169  2.17055  3.90069  2.91022  3.13794  2.19495  2.36726  3.65406  5.76395  4.34670    324 - -
          2.68618  4.42225  2.77519  2.73123  3.46354  2.40513  3.72494  3.29354  2.67741  2.69355  4.24690  2.90347  2.73739  3.18146  2.89801  2.37887  2.77519  2.98518  4.58477  3.61503
          0.01335  4.32280        *  0.61958  0.77255  0.00000        *
//
