# Supplementary material for: MacSyFinder: A Program to Mine Genomes for Molecular Systems with an Application to CRISPR-Cas Systems
Source: PLoS One. 2014 Oct 17;9(10):e110726. doi: 10.1371/journal.pone.0110726 (PMC4201578; doi:10.1371/journal.pone.0110726)
Supplement: Data S2 — The Cas-Finder: models and profiles (compressed tarball archive). (ZIP) [file pone.0110726.s011.zip › Cas-Finder_macsyfinder/CASprofiles/cse1_TypeIE.hmm]

HMMER3/b [3.0 | March 2010]
NAME  TIGR02547
ACC   TIGR02547
DESC  casA_cse1: CRISPR type I-E/ECOLI-associated protein CasA/Cse1
LENG  504
ALPH  amino
RF    no
CS    no
MAP   yes
DATE  Sun Apr 11 22:18:37 2010
NSEQ  12
EFFN  4.596680
CKSUM 1778642052
GA    70.05 70.05;
TC    70.05 70.05;
NC    46.40 46.40;
STATS LOCAL MSV      -11.3974  0.69799
STATS LOCAL VITERBI  -12.4548  0.69799
STATS LOCAL FORWARD   -5.8899  0.69799
HMM          A        C        D        E        F        G        H        I        K        L        M        N        P        Q        R        S        T        V        W        Y   
            m->m     m->i     m->d     i->m     i->i     d->m     d->d
  COMPO   2.40519  4.49058  2.94306  2.63975  3.30840  2.92104  3.69214  3.06205  2.70913  2.33179  3.75602  3.11879  3.13150  2.98423  2.80500  2.74829  2.86176  2.77573  4.03771  3.68478
          2.68618  4.42225  2.77519  2.73123  3.46354  2.40513  3.72494  3.29354  2.67741  2.69355  4.24690  2.90347  2.73739  3.18146  2.89801  2.37887  2.77519  2.98518  4.58477  3.61503
          0.00763  5.27500  5.99735  0.61958  0.77255  0.00000        *
      1   3.86738  6.46013  1.78597  2.94683  5.93812  4.03550  4.72961  5.53264  3.87685  4.98609  5.86654  0.63518  4.72846  3.91280  4.55545  2.31758  4.21115  5.01284  7.12355  5.53948      1 - -
          2.68618  4.42225  2.77519  2.73123  3.46354  2.40513  3.72494  3.29354  2.67741  2.69355  4.24690  2.90347  2.73739  3.18146  2.89801  2.37887  2.77519  2.98518  4.58477  3.61503
          0.00763  5.27500  5.99735  0.61958  0.77255  0.48576  0.95510
      2   5.09394  6.22992  6.36718  6.14402  4.31400  5.72905  6.49726  3.66549  6.00163  0.12229  4.14477  6.37507  6.05171  5.98977  5.90550  5.77335  5.36103  4.00589  6.45813  5.46651      2 - -
          2.68618  4.42225  2.77519  2.73123  3.46354  2.40513  3.72494  3.29354  2.67741  2.69355  4.24690  2.90347  2.73739  3.18146  2.89801  2.37887  2.77519  2.98518  4.58477  3.61503
          0.00763  5.27500  5.99735  0.61958  0.77255  0.48576  0.95510
      3   3.53323  4.85714  5.50369  4.90828  2.46897  4.78143  5.13506  1.71907  4.72221  1.05154  3.64894  4.94095  5.07700  4.81281  4.73185  4.11236  2.16802  2.19235  5.52727  4.39458      3 - -
          2.68618  4.42225  2.77519  2.73123  3.46354  2.40513  3.72494  3.29354  2.67741  2.69355  4.24690  2.90347  2.73739  3.18146  2.89801  2.37887  2.77519  2.98518  4.58477  3.61503
          0.00763  5.27500  5.99735  0.61958  0.77255  0.48576  0.95510
      4   3.05814  5.50825  1.53303  2.74490  4.83049  3.81299  4.01846  3.08720  2.02183  3.80219  4.56005  3.29000  4.21906  2.56704  3.24574  3.02881  1.83052  3.88637  5.95416  4.55843      4 - -
          2.68618  4.42225  2.77519  2.73123  3.46354  2.40513  3.72494  3.29354  2.67741  2.69355  4.24690  2.90347  2.73739  3.18146  2.89801  2.37887  2.77519  2.98518  4.58477  3.61503
          0.00763  5.27500  5.99735  0.61958  0.77255  0.48576  0.95510
      5   3.85247  6.55717  1.49239  0.72918  5.85361  4.03209  4.62978  5.41691  3.71960  4.86443  5.72600  3.47910  4.68797  3.79858  4.37928  3.70026  2.42961  4.94088  7.00932  5.43270      5 - -
          2.68618  4.42225  2.77519  2.73123  3.46354  2.40513  3.72494  3.29354  2.67741  2.69355  4.24690  2.90347  2.73739  3.18146  2.89801  2.37887  2.77519  2.98518  4.58477  3.61503
          0.00763  5.27500  5.99735  0.61958  0.77255  0.48576  0.95510
      6   2.56228  5.60445  3.46960  3.13255  5.22195  3.97529  4.40728  4.66814  1.96591  4.18308  4.98460  2.65671  0.86211  3.54818  3.46252  3.35972  3.64973  4.22450  6.31955  4.98641      6 - -
          2.68618  4.42225  2.77519  2.73123  3.46354  2.40513  3.72494  3.29354  2.67741  2.69355  4.24690  2.90347  2.73739  3.18146  2.89801  2.37887  2.77519  2.98518  4.58477  3.61503
          0.00763  5.27500  5.99735  0.61958  0.77255  0.48576  0.95510
      7   4.99600  6.14694  6.08119  5.86382  3.45814  5.51722  5.05848  4.22781  5.43894  2.11562  4.75627  5.61140  5.90252  5.57900  5.39961  5.24641  5.26033  4.37607  0.31701  3.50706      7 - -
          2.68618  4.42225  2.77519  2.73123  3.46354  2.40513  3.72494  3.29354  2.67741  2.69355  4.24690  2.90347  2.73739  3.18146  2.89801  2.37887  2.77519  2.98518  4.58477  3.61503
          0.00763  5.27500  5.99735  0.61958  0.77255  0.48576  0.95510
      8   4.42665  5.60040  6.42596  5.87471  2.40603  5.88955  6.13303  0.72447  5.75662  1.25661  3.62076  6.05193  5.87952  5.58069  5.67919  5.30760  4.63342  3.00153  6.06971  5.01263      8 - -
          2.68618  4.42225  2.77519  2.73123  3.46354  2.40513  3.72494  3.29354  2.67741  2.69355  4.24690  2.90347  2.73739  3.18146  2.89801  2.37887  2.77519  2.98518  4.58477  3.61503
          0.00763  5.27500  5.99735  0.61958  0.77255  0.48576  0.95510
      9   3.51146  5.32037  4.44434  3.90921  4.68785  4.27349  4.70418  2.48102  3.24875  3.63857  4.63451  4.20487  0.63910  3.95626  2.31189  3.69083  3.82163  3.70519  6.03294  4.82304      9 - -
          2.68618  4.42225  2.77519  2.73123  3.46354  2.40513  3.72494  3.29354  2.67741  2.69355  4.24690  2.90347  2.73739  3.18146  2.89801  2.37887  2.77519  2.98518  4.58477  3.61503
          0.00763  5.27500  5.99735  0.61958  0.77255  0.48576  0.95510
     10   2.27977  4.97101  5.58149  5.10325  2.78653  4.80042  5.51105  2.56871  4.97385  2.97978  4.15190  5.10122  5.24467  5.15638  5.06337  4.20221  3.89771  0.53298  5.98122  4.72830     10 - -
          2.68618  4.42225  2.77519  2.73123  3.46354  2.40513  3.72494  3.29354  2.67741  2.69355  4.24690  2.90347  2.73739  3.18146  2.89801  2.37887  2.77519  2.98518  4.58477  3.61503
          0.00763  5.27500  5.99735  0.61958  0.77255  0.48576  0.95510
     11   3.09926  4.91541  3.83795  2.44689  4.07258  4.02878  4.24549  2.11503  3.12167  2.07180  4.00392  3.69980  4.40791  3.51319  1.45218  3.27216  2.50243  3.16628  5.47934  4.23384     11 - -
          2.68618  4.42225  2.77519  2.73123  3.46354  2.40513  3.72494  3.29354  2.67741  2.69355  4.24690  2.90347  2.73739  3.18146  2.89801  2.37887  2.77519  2.98518  4.58477  3.61503
          0.00763  5.27500  5.99735  0.61958  0.77255  0.48576  0.95510
     12   3.01364  5.10269  2.18380  2.93023  2.43050  2.62362  4.08389  3.71174  2.42385  2.69592  4.18250  3.43443  2.57792  3.26179  3.36707  3.08161  2.48559  3.41805  3.00764  4.31645     12 - -
          2.68618  4.42225  2.77519  2.73123  3.46354  2.40513  3.72494  3.29354  2.67741  2.69355  4.24690  2.90347  2.73739  3.18146  2.89801  2.37887  2.77519  2.98518  4.58477  3.61503
          0.00763  5.27500  5.99735  0.61958  0.77255  0.48576  0.95510
     13   2.40390  5.43941  3.28903  2.73236  4.75899  2.88079  3.98261  4.22351  1.82901  2.93200  4.49199  3.27393  2.33448  3.08979  2.28016  2.55158  2.48115  3.81738  5.89282  4.50264     13 - -
          2.68618  4.42225  2.77519  2.73123  3.46354  2.40513  3.72494  3.29354  2.67741  2.69355  4.24690  2.90347  2.73739  3.18146  2.89801  2.37887  2.77519  2.98518  4.58477  3.61503
          0.00763  5.27500  5.99735  0.61958  0.77255  0.48576  0.95510
     14   3.24331  5.77921  1.43255  2.76454  5.11890  2.09103  2.66053  4.61687  2.98023  4.09068  4.84923  2.23640  3.01276  3.28352  3.50086  2.39041  3.49026  4.17285  6.22494  4.78549     14 - -
          2.68618  4.42225  2.77519  2.73123  3.46354  2.40513  3.72494  3.29354  2.67741  2.69355  4.24690  2.90347  2.73739  3.18146  2.89801  2.37887  2.77519  2.98518  4.58477  3.61503
          0.49479  5.27500  0.95403  0.61958  0.77255  0.48576  0.95510
     15   1.46057  4.58695  4.16072  3.77178  2.25916  1.23536  4.61486  3.62396  3.76353  3.35095  4.25379  3.90026  4.25494  4.01620  4.03469  2.99767  3.20299  3.27476  5.63062  4.35891     15 - -
          2.68570  4.42249  2.77544  2.73148  3.46378  2.40537  3.72519  3.29250  2.67765  2.69306  4.24714  2.90371  2.73612  3.18171  2.89825  2.37911  2.77544  2.98543  4.58501  3.61527
          0.35886  1.21234  5.51495  0.88910  0.52937  0.37987  1.15185
     16   3.19204  5.63115  3.40678  2.19328  5.01365  1.48433  2.60671  4.46041  2.07979  3.91127  4.68052  3.38106  4.30288  3.14130  1.95403  3.15283  3.40727  4.04605  6.00485  4.66095     20 - -
          2.68618  4.42225  2.77519  2.73123  3.46354  2.40513  3.72494  3.29354  2.67741  2.69355  4.24690  2.90347  2.73739  3.18146  2.89801  2.37887  2.77519  2.98518  4.58477  3.61503
          0.00851  5.16693  5.88928  0.61958  0.77255  0.80806  0.59009
     17   2.06926  5.31432  2.70220  2.70799  4.60306  3.75044  3.94484  2.84539  2.31376  3.59541  4.37072  3.24457  2.77032  3.06346  2.44747  2.21434  2.73185  2.80247  5.78283  4.40902     21 - -
          2.68618  4.42225  2.77519  2.73123  3.46354  2.40513  3.72494  3.29354  2.67741  2.69355  4.24690  2.90347  2.73739  3.18146  2.89801  2.37887  2.77519  2.98518  4.58477  3.61503
          0.00851  5.16693  5.88928  0.61958  0.77255  0.80806  0.59009
     18   2.48624  5.29654  3.27469  1.92433  4.57866  3.75527  3.95057  4.02204  2.35302  2.61182  4.35470  3.25321  4.14713  2.44033  3.19445  2.34886  2.42117  2.36936  5.76911  4.40015     22 - -
          2.68618  4.42225  2.77519  2.73123  3.46354  2.40513  3.72494  3.29354  2.67741  2.69355  4.24690  2.90347  2.73739  3.18146  2.89801  2.37887  2.77519  2.98518  4.58477  3.61503
          0.00851  5.16693  5.88928  0.61958  0.77255  0.80806  0.59009
     19   2.96172  3.34638  3.21339  1.66545  4.80123  2.64304  3.91859  4.28211  2.01906  3.76062  4.50076  3.20385  4.12771  2.51255  2.40252  2.31444  3.19212  3.84805  5.89057  4.48594     23 - -
          2.68618  4.42225  2.77519  2.73123  3.46354  2.40513  3.72494  3.29354  2.67741  2.69355  4.24690  2.90347  2.73739  3.18146  2.89801  2.37887  2.77519  2.98518  4.58477  3.61503
          0.00851  5.16693  5.88928  0.61958  0.77255  0.32679  1.27740
     20   3.53342  4.88783  5.25420  4.67434  3.96978  4.78374  5.14906  2.15992  1.88500  1.38736  3.85872  4.83372  5.09745  4.71392  4.59373  4.11101  3.76980  1.23470  5.69854  4.52951     24 - -
          2.68618  4.42225  2.77519  2.73123  3.46354  2.40513  3.72494  3.29354  2.67741  2.69355  4.24690  2.90347  2.73739  3.18146  2.89801  2.37887  2.77519  2.98518  4.58477  3.61503
          0.00763  5.27500  5.99735  0.61958  0.77255  0.48576  0.95510
     21   3.05923  4.52783  4.58734  4.00248  3.64219  2.24433  4.49620  2.12850  3.87423  1.67139  3.65314  4.18223  2.80520  4.08585  4.03677  2.08891  3.29774  2.11122  5.15621  3.96689     25 - -
          2.68618  4.42225  2.77519  2.73123  3.46354  2.40513  3.72494  3.29354  2.67741  2.69355  4.24690  2.90347  2.73739  3.18146  2.89801  2.37887  2.77519  2.98518  4.58477  3.61503
          0.00763  5.27500  5.99735  0.61958  0.77255  0.48576  0.95510
     22   2.34367  4.99219  3.59089  3.03073  4.17726  3.90771  4.13274  2.75639  3.01178  1.77382  4.08231  2.78406  3.06824  2.52231  3.43941  2.07819  2.66510  3.29413  5.53847  4.25387     26 - -
          2.68618  4.42225  2.77519  2.73123  3.46354  2.40513  3.72494  3.29354  2.67741  2.69355  4.24690  2.90347  2.73739  3.18146  2.89801  2.37887  2.77519  2.98518  4.58477  3.61503
          0.00763  5.27500  5.99735  0.61958  0.77255  0.48576  0.95510
     23   3.06358  4.57248  4.42072  3.83685  3.67954  2.91537  4.44293  2.46182  3.71287  1.30920  3.68121  4.08518  2.77611  3.96493  2.14293  3.42705  3.29669  2.26074  5.18461  3.98876     27 - -
          2.68618  4.42225  2.77519  2.73123  3.46354  2.40513  3.72494  3.29354  2.67741  2.69355  4.24690  2.90347  2.73739  3.18146  2.89801  2.37887  2.77519  2.98518  4.58477  3.61503
          0.00763  5.27500  5.99735  0.61958  0.77255  0.48576  0.95510
     24   2.30921  5.49422  2.49412  1.97586  4.83182  3.77679  3.96524  4.31255  2.70295  2.73376  4.53696  2.66069  4.17059  2.14239  2.33083  2.96692  3.23254  2.73217  5.93128  4.52483     28 - -
          2.68618  4.42225  2.77519  2.73123  3.46354  2.40513  3.72494  3.29354  2.67741  2.69355  4.24690  2.90347  2.73739  3.18146  2.89801  2.37887  2.77519  2.98518  4.58477  3.61503
          0.00763  5.27500  5.99735  0.61958  0.77255  0.48576  0.95510
     25   2.16600  5.39629  1.82779  2.23368  4.69100  3.80254  4.00144  4.14289  2.76274  2.21463  4.45173  3.29261  4.19852  2.60387  3.24638  2.51953  3.24634  2.73883  5.86093  4.48152     29 - -
          2.68618  4.42225  2.77519  2.73123  3.46354  2.40513  3.72494  3.29354  2.67741  2.69355  4.24690  2.90347  2.73739  3.18146  2.89801  2.37887  2.77519  2.98518  4.58477  3.61503
          0.00763  5.27500  5.99735  0.61958  0.77255  0.48576  0.95510
     26   2.46051  5.10022  5.74937  5.15550  1.96260  5.05984  5.37974  1.73887  4.97802  0.87757  3.58242  5.21897  5.29312  5.00039  4.96557  4.40165  4.02128  2.92456  5.66232  4.56501     30 - -
          2.68618  4.42225  2.77519  2.73123  3.46354  2.40513  3.72494  3.29354  2.67741  2.69355  4.24690  2.90347  2.73739  3.18146  2.89801  2.37887  2.77519  2.98518  4.58477  3.61503
          0.00763  5.27500  5.99735  0.61958  0.77255  0.48576  0.95510
     27   2.31544  3.04170  4.82683  4.22492  2.44343  4.21018  4.52601  2.90519  4.04783  1.28483  3.58502  4.30291  4.57545  4.21818  2.22169  3.51292  3.29762  2.72022  5.07899  2.88464     31 - -
          2.68618  4.42225  2.77519  2.73123  3.46354  2.40513  3.72494  3.29354  2.67741  2.69355  4.24690  2.90347  2.73739  3.18146  2.89801  2.37887  2.77519  2.98518  4.58477  3.61503
          0.00763  5.27500  5.99735  0.61958  0.77255  0.48576  0.95510
     28   3.03373  2.72314  1.92644  2.24769  4.85574  2.70688  3.99842  4.33466  2.74430  3.82324  4.56927  3.26734  4.19706  3.10085  1.82275  2.28891  3.26787  3.90613  5.96258  4.55673     32 - -
          2.68618  4.42225  2.77519  2.73123  3.46354  2.40513  3.72494  3.29354  2.67741  2.69355  4.24690  2.90347  2.73739  3.18146  2.89801  2.37887  2.77519  2.98518  4.58477  3.61503
          0.00763  5.27500  5.99735  0.61958  0.77255  0.48576  0.95510
     29   2.09180  5.51201  2.42123  1.95661  4.85453  3.77616  2.99413  4.33927  2.70371  3.81621  4.55362  2.71475  4.17165  2.41466  3.19675  2.07277  3.23715  3.90134  3.19337  4.53561     33 - -
          2.68618  4.42225  2.77519  2.73123  3.46354  2.40513  3.72494  3.29354  2.67741  2.69355  4.24690  2.90347  2.73739  3.18146  2.89801  2.37887  2.77519  2.98518  4.58477  3.61503
          0.00763  5.27500  5.99735  0.61958  0.77255  0.48576  0.95510
     30   3.07334  5.59574  1.63606  2.23063  4.93753  2.66581  2.92680  4.42745  2.77507  3.89949  4.64029  2.45464  2.68785  3.12203  2.30879  3.02830  3.30799  3.98520  6.02714  4.60778     34 - -
          2.68618  4.42225  2.77519  2.73123  3.46354  2.40513  3.72494  3.29354  2.67741  2.69355  4.24690  2.90347  2.73739  3.18146  2.89801  2.37887  2.77519  2.98518  4.58477  3.61503
          0.24765  5.27500  1.54062  0.61958  0.77255  0.48576  0.95510
     31   3.03222  5.55860  1.92339  1.77232  4.89739  2.76870  3.96658  4.38938  2.74229  3.86257  4.61248  3.17333  4.15119  3.07400  1.83289  2.29213  3.27160  3.94822  5.99316  4.56675     35 - -
          2.68618  4.42225  2.77519  2.73123  3.46354  2.40513  3.72494  3.29354  2.67741  2.69355  4.24690  2.90347  2.73739  3.18146  2.89801  2.37887  2.77519  2.98518  4.58477  3.61503
          0.00969  5.03705  5.75939  0.61958  0.77255  0.24261  1.53515
     32   3.06423  4.45388  4.92770  4.31941  2.68945  4.22338  4.54996  1.61972  4.12506  2.14560  3.56572  4.35184  4.58697  3.00928  3.00339  3.53060  3.29633  1.57935  5.07192  2.68970     36 - -
          2.68618  4.42225  2.77519  2.73123  3.46354  2.40513  3.72494  3.29354  2.67741  2.69355  4.24690  2.90347  2.73739  3.18146  2.89801  2.37887  2.77519  2.98518  4.58477  3.61503
          0.00763  5.27500  5.99735  0.61958  0.77255  0.48576  0.95510
     33   2.04485  5.11322  3.48211  2.32242  4.32489  3.86902  4.07984  3.72621  2.36093  3.35939  3.04914  3.42863  2.72091  2.70582  3.35856  3.07834  3.24506  2.11364  2.72868  4.32317     37 - -
          2.68618  4.42225  2.77519  2.73123  3.46354  2.40513  3.72494  3.29354  2.67741  2.69355  4.24690  2.90347  2.73739  3.18146  2.89801  2.37887  2.77519  2.98518  4.58477  3.61503
          0.00763  5.27500  5.99735  0.61958  0.77255  0.48576  0.95510
     34   1.95816  5.52851  1.93223  1.99475  4.87102  3.78540  3.98612  4.35510  2.72899  3.83441  4.57479  3.25510  4.18761  3.08559  2.25398  2.36370  2.48171  3.91882  5.96641  4.55564     38 - -
          2.68618  4.42225  2.77519  2.73123  3.46354  2.40513  3.72494  3.29354  2.67741  2.69355  4.24690  2.90347  2.73739  3.18146  2.89801  2.37887  2.77519  2.98518  4.58477  3.61503
          0.00763  5.27500  5.99735  0.61958  0.77255  0.48576  0.95510
     35   4.56558  5.73020  6.55170  5.95715  2.61054  5.99735  6.23306  1.42315  5.82919  0.69383  2.38010  6.18677  5.90447  5.55095  5.69267  5.41287  4.75102  3.34472  6.07804  5.18587     39 - -
          2.68618  4.42225  2.77519  2.73123  3.46354  2.40513  3.72494  3.29354  2.67741  2.69355  4.24690  2.90347  2.73739  3.18146  2.89801  2.37887  2.77519  2.98518  4.58477  3.61503
          0.00763  5.27500  5.99735  0.61958  0.77255  0.48576  0.95510
     36   1.85767  3.32376  3.44671  2.40593  4.40148  2.16217  4.06666  3.81151  2.87960  2.56768  4.24963  3.40128  4.24438  3.22714  2.58516  2.54652  2.46832  3.49874  5.68640  4.36188     40 - -
          2.68618  4.42225  2.77519  2.73123  3.46354  2.40513  3.72494  3.29354  2.67741  2.69355  4.24690  2.90347  2.73739  3.18146  2.89801  2.37887  2.77519  2.98518  4.58477  3.61503
          0.00763  5.27500  5.99735  0.61958  0.77255  0.48576  0.95510
     37   2.31426  4.51175  4.62514  4.03657  3.61682  1.53842  4.49517  2.26517  3.89969  1.75879  3.63105  4.20026  4.54552  4.10408  4.04686  3.46647  2.57920  2.75431  5.13320  2.97657     41 - -
          2.68618  4.42225  2.77519  2.73123  3.46354  2.40513  3.72494  3.29354  2.67741  2.69355  4.24690  2.90347  2.73739  3.18146  2.89801  2.37887  2.77519  2.98518  4.58477  3.61503
          0.11658  5.27500  2.25450  0.61958  0.77255  0.48576  0.95510
     38   2.30791  5.37880  2.48206  2.19125  4.67771  3.76671  3.99303  4.12783  2.76894  2.60647  4.44736  3.26211  1.55260  3.11407  3.25554  2.99279  2.74343  3.74622  5.85541  4.47459     42 - -
          2.68618  4.42225  2.77519  2.73123  3.46354  2.40513  3.72494  3.29354  2.67741  2.69355  4.24690  2.90347  2.73739  3.18146  2.89801  2.37887  2.77519  2.98518  4.58477  3.61503
          0.00851  5.16693  5.88928  0.61958  0.77255  0.32679  1.27740
     39   3.02855  5.51887  2.47799  2.71558  4.85758  3.79191  3.98629  4.33724  2.72195  3.82064  4.56433  2.05072  4.19120  2.41506  1.57582  2.47400  3.26025  2.78499  5.95518  4.55000     43 - -
          2.68618  4.42225  2.77519  2.73123  3.46354  2.40513  3.72494  3.29354  2.67741  2.69355  4.24690  2.90347  2.73739  3.18146  2.89801  2.37887  2.77519  2.98518  4.58477  3.61503
          0.00763  5.27500  5.99735  0.61958  0.77255  0.48576  0.95510
     40   1.75256  5.57056  2.16602  2.91249  5.04422  3.87422  4.25407  4.51328  3.04597  4.03363  4.81093  3.44353  1.27628  3.38208  2.47019  3.19879  3.48840  4.07899  6.19346  4.80336     44 - -
          2.68618  4.42225  2.77519  2.73123  3.46354  2.40513  3.72494  3.29354  2.67741  2.69355  4.24690  2.90347  2.73739  3.18146  2.89801  2.37887  2.77519  2.98518  4.58477  3.61503
          0.00763  5.27500  5.99735  0.61958  0.77255  0.48576  0.95510
     41   3.02670  5.20659  1.59357  2.87356  4.44236  3.85240  2.78360  3.85336  2.87875  2.71606  4.28451  3.39122  2.29513  3.22475  3.34054  3.06621  2.51378  2.50941  5.71798  4.38638     45 - -
          2.68618  4.42225  2.77519  2.73123  3.46354  2.40513  3.72494  3.29354  2.67741  2.69355  4.24690  2.90347  2.73739  3.18146  2.89801  2.37887  2.77519  2.98518  4.58477  3.61503
          0.00763  5.27500  5.99735  0.61958  0.77255  0.48576  0.95510
     42   2.34096  4.80110  3.83175  2.59933  2.49189  3.98926  4.23529  3.30907  3.22735  2.32586  2.46593  3.69299  4.37013  1.75045  3.60022  3.22788  2.52524  3.07802  5.37592  4.13232     46 - -
          2.68618  4.42225  2.77519  2.73123  3.46354  2.40513  3.72494  3.29354  2.67741  2.69355  4.24690  2.90347  2.73739  3.18146  2.89801  2.37887  2.77519  2.98518  4.58477  3.61503
          0.00763  5.27500  5.99735  0.61958  0.77255  0.48576  0.95510
     43   3.09807  5.59199  3.28647  1.56162  4.94440  3.83983  2.72303  4.42080  2.12172  3.88934  4.63673  3.30729  4.24205  1.61203  3.17587  3.05757  2.55733  3.98795  6.00863  4.61337     47 - -
          2.68618  4.42225  2.77519  2.73123  3.46354  2.40513  3.72494  3.29354  2.67741  2.69355  4.24690  2.90347  2.73739  3.18146  2.89801  2.37887  2.77519  2.98518  4.58477  3.61503
          0.00763  5.27500  5.99735  0.61958  0.77255  0.48576  0.95510
     44   2.46312  4.63668  2.75650  3.58545  2.67482  2.02165  4.35527  2.29681  3.51540  1.78250  3.74807  3.91758  4.45233  3.78610  3.80276  2.46607  3.27322  2.89871  5.23677  4.02482     48 - -
          2.68618  4.42225  2.77519  2.73123  3.46354  2.40513  3.72494  3.29354  2.67741  2.69355  4.24690  2.90347  2.73739  3.18146  2.89801  2.37887  2.77519  2.98518  4.58477  3.61503
          0.00763  5.27500  5.99735  0.61958  0.77255  0.48576  0.95510
     45   0.30310  5.04607  5.35847  5.21722  5.30024  3.96563  5.84701  4.01447  5.11756  4.19496  5.23522  4.76878  4.79727  5.29721  5.17803  3.46721  3.76251  2.43568  6.86040  5.73527     49 - -
          2.68618  4.42225  2.77519  2.73123  3.46354  2.40513  3.72494  3.29354  2.67741  2.69355  4.24690  2.90347  2.73739  3.18146  2.89801  2.37887  2.77519  2.98518  4.58477  3.61503
          0.00763  5.27500  5.99735  0.61958  0.77255  0.48576  0.95510
     46   1.35510  4.95118  5.51357  4.91951  2.46283  4.83814  5.16765  2.16944  4.74188  1.09315  3.59345  4.98221  5.12003  4.81524  4.75972  4.16897  3.84435  2.86957  5.53491  4.40766     50 - -
          2.68618  4.42225  2.77519  2.73123  3.46354  2.40513  3.72494  3.29354  2.67741  2.69355  4.24690  2.90347  2.73739  3.18146  2.89801  2.37887  2.77519  2.98518  4.58477  3.61503
          0.00763  5.27500  5.99735  0.61958  0.77255  0.48576  0.95510
     47   3.09176  3.03370  4.85020  4.25233  3.50599  4.23300  2.29026  2.93459  4.07468  1.42773  3.61405  4.32071  4.59769  4.24015  4.15013  3.53642  2.35174  2.74797  2.38801  2.68903     51 - -
          2.68618  4.42225  2.77519  2.73123  3.46354  2.40513  3.72494  3.29354  2.67741  2.69355  4.24690  2.90347  2.73739  3.18146  2.89801  2.37887  2.77519  2.98518  4.58477  3.61503
          0.00763  5.27500  5.99735  0.61958  0.77255  0.48576  0.95510
     48   2.61479  5.66191  3.70774  3.08083  5.03840  4.08172  4.14003  2.73074  2.00650  3.91980  4.71981  3.57015  4.45101  1.58984  1.39215  3.32745  3.54655  4.07399  6.02453  4.73816     52 - -
          2.68618  4.42225  2.77519  2.73123  3.46354  2.40513  3.72494  3.29354  2.67741  2.69355  4.24690  2.90347  2.73739  3.18146  2.89801  2.37887  2.77519  2.98518  4.58477  3.61503
          0.00763  5.27500  5.99735  0.61958  0.77255  0.48576  0.95510
     49   4.56035  5.72958  6.53353  5.93779  1.28108  5.97266  6.17915  2.12772  5.80481  0.83145  2.59574  6.15552  5.88838  5.52890  5.66771  5.38338  4.74479  3.38935  6.04039  5.11678     53 - -
          2.68618  4.42225  2.77519  2.73123  3.46354  2.40513  3.72494  3.29354  2.67741  2.69355  4.24690  2.90347  2.73739  3.18146  2.89801  2.37887  2.77519  2.98518  4.58477  3.61503
          0.00763  5.27500  5.99735  0.61958  0.77255  0.48576  0.95510
     50   2.64691  5.53249  5.75926  5.44231  4.07312  4.99029  5.95324  3.23771  5.25849  0.29694  3.86976  5.45987  5.47980  5.36843  5.28960  4.49922  4.41166  3.38829  6.21037  5.16663     54 - -
          2.68618  4.42225  2.77519  2.73123  3.46354  2.40513  3.72494  3.29354  2.67741  2.69355  4.24690  2.90347  2.73739  3.18146  2.89801  2.37887  2.77519  2.98518  4.58477  3.61503
          0.00763  5.27500  5.99735  0.61958  0.77255  0.48576  0.95510
     51   3.30643  2.73470  5.27851  4.67537  3.67330  4.51823  4.86362  1.73180  4.47437  1.05880  3.63669  4.67942  4.85318  4.59284  4.48578  3.83947  3.53886  2.19448  5.31444  2.61659     55 - -
          2.68618  4.42225  2.77519  2.73123  3.46354  2.40513  3.72494  3.29354  2.67741  2.69355  4.24690  2.90347  2.73739  3.18146  2.89801  2.37887  2.77519  2.98518  4.58477  3.61503
          0.00763  5.27500  5.99735  0.61958  0.77255  0.48576  0.95510
     52   0.97653  2.27005  4.79872  4.35672  4.44905  1.68819  5.02503  3.84886  4.26444  3.58499  4.47307  4.35092  4.59482  4.49084  4.46352  3.33118  3.50257  3.51117  5.92081  2.56081     56 - -
          2.68618  4.42225  2.77519  2.73123  3.46354  2.40513  3.72494  3.29354  2.67741  2.69355  4.24690  2.90347  2.73739  3.18146  2.89801  2.37887  2.77519  2.98518  4.58477  3.61503
          0.00763  5.27500  5.99735  0.61958  0.77255  0.48576  0.95510
     53   4.28123  5.46624  6.33445  5.79060  3.97546  5.79082  6.21444  1.01683  5.68593  1.01146  2.64784  5.96919  5.83870  5.60092  5.65763  5.20561  4.50173  2.14455  6.21565  5.23666     57 - -
          2.68618  4.42225  2.77519  2.73123  3.46354  2.40513  3.72494  3.29354  2.67741  2.69355  4.24690  2.90347  2.73739  3.18146  2.89801  2.37887  2.77519  2.98518  4.58477  3.61503
          0.00763  5.27500  5.99735  0.61958  0.77255  0.48576  0.95510
     54   2.31903  4.58021  4.56882  3.99813  3.72097  2.17449  4.54139  3.04552  3.87721  1.28212  2.64542  4.18336  4.55124  4.09974  4.05805  3.44478  2.07759  2.84975  5.23767  4.04889     58 - -
          2.68618  4.42225  2.77519  2.73123  3.46354  2.40513  3.72494  3.29354  2.67741  2.69355  4.24690  2.90347  2.73739  3.18146  2.89801  2.37887  2.77519  2.98518  4.58477  3.61503
          0.00763  5.27500  5.99735  0.61958  0.77255  0.48576  0.95510
     55   2.33906  5.55361  3.35664  2.95483  4.98654  2.59088  1.83952  4.45821  2.97447  3.98120  4.76899  3.47581  4.38655  1.17970  3.40963  3.22159  3.49471  4.04515  6.13151  4.76199     59 - -
          2.68618  4.42225  2.77519  2.73123  3.46354  2.40513  3.72494  3.29354  2.67741  2.69355  4.24690  2.90347  2.73739  3.18146  2.89801  2.37887  2.77519  2.98518  4.58477  3.61503
          0.00763  5.27500  5.99735  0.61958  0.77255  0.48576  0.95510
     56   1.87170  2.71088  4.19675  3.62511  3.78527  4.07023  4.38640  2.54253  3.54739  2.86780  3.77568  3.94427  4.46338  3.81961  1.60246  2.79822  2.61532  2.43332  5.26531  4.05507     60 - -
          2.68618  4.42225  2.77519  2.73123  3.46354  2.40513  3.72494  3.29354  2.67741  2.69355  4.24690  2.90347  2.73739  3.18146  2.89801  2.37887  2.77519  2.98518  4.58477  3.61503
          0.00763  5.27500  5.99735  0.61958  0.77255  0.48576  0.95510
     57   1.66056  4.50171  4.78983  4.19631  2.78858  4.21214  4.55898  2.39014  4.03750  2.69714  3.63043  4.29913  4.58850  4.21840  4.13966  2.49464  2.14826  1.57495  5.14249  3.95902     61 - -
          2.68618  4.42225  2.77519  2.73123  3.46354  2.40513  3.72494  3.29354  2.67741  2.69355  4.24690  2.90347  2.73739  3.18146  2.89801  2.37887  2.77519  2.98518  4.58477  3.61503
          0.00763  5.27500  5.99735  0.61958  0.77255  0.48576  0.95510
     58   2.49717  2.65826  5.01998  4.40531  2.07142  4.22997  4.56392  2.48126  4.19142  1.82263  3.55233  4.39111  4.59325  4.32344  4.20122  3.54135  2.42205  1.90721  5.05827  2.72582     62 - -
          2.68618  4.42225  2.77519  2.73123  3.46354  2.40513  3.72494  3.29354  2.67741  2.69355  4.24690  2.90347  2.73739  3.18146  2.89801  2.37887  2.77519  2.98518  4.58477  3.61503
          0.00763  5.27500  5.99735  0.61958  0.77255  0.48576  0.95510
     59   1.18210  4.98060  4.00302  3.48041  4.54062  2.49759  4.53517  3.93554  3.45752  2.51966  4.45244  3.83886  2.35783  3.77290  3.84969  2.43816  2.27510  3.58340  5.90546  4.65034     63 - -
          2.68654  4.42261  2.77404  2.73086  3.46390  2.40460  3.72531  3.29390  2.67777  2.69318  4.24726  2.90383  2.73776  3.18183  2.89668  2.37923  2.77556  2.98555  4.58513  3.61539
          0.53992  0.88015  5.99735  0.50328  0.92771  0.48576  0.95510
     60   1.86995  5.57351  3.43772  2.21508  5.49480  3.96441  4.83228  4.94910  3.79537  4.54441  5.38016  3.80873  0.69018  4.02925  4.25529  3.49624  3.85251  4.42615  6.72855  5.38170     66 - -
          2.68618  4.42225  2.77519  2.73123  3.46354  2.40513  3.72494  3.29354  2.67741  2.69355  4.24690  2.90347  2.73739  3.18146  2.89801  2.37887  2.77519  2.98518  4.58477  3.61503
          0.00763  5.27500  5.99735  0.61958  0.77255  0.48576  0.95510
     61   3.06669  5.56343  3.30449  1.72838  4.91950  2.74046  3.99721  4.39663  1.67546  3.86285  4.60589  3.29352  4.21933  2.57724  2.09533  2.35574  3.29401  3.96099  5.97983  4.58528     67 - -
          2.68618  4.42225  2.77519  2.73123  3.46354  2.40513  3.72494  3.29354  2.67741  2.69355  4.24690  2.90347  2.73739  3.18146  2.89801  2.37887  2.77519  2.98518  4.58477  3.61503
          0.00763  5.27500  5.99735  0.61958  0.77255  0.48576  0.95510
     62   3.02216  3.19637  1.62173  2.82213  4.77340  2.65293  4.06964  4.23116  2.83293  3.76401  4.53064  3.34838  4.22789  3.18662  2.80203  2.06317  1.99299  3.82218  5.93710  4.56022     68 - -
          2.68618  4.42225  2.77519  2.73123  3.46354  2.40513  3.72494  3.29354  2.67741  2.69355  4.24690  2.90347  2.73739  3.18146  2.89801  2.37887  2.77519  2.98518  4.58477  3.61503
          0.00763  5.27500  5.99735  0.61958  0.77255  0.48576  0.95510
     63   2.40579  5.49055  2.67215  2.21080  4.82297  3.78211  3.97450  4.30051  2.08109  3.79050  4.53528  3.25428  2.37324  3.07557  3.20728  2.97657  1.85015  3.87453  5.93087  2.88822     69 - -
          2.68618  4.42225  2.77519  2.73123  3.46354  2.40513  3.72494  3.29354  2.67741  2.69355  4.24690  2.90347  2.73739  3.18146  2.89801  2.37887  2.77519  2.98518  4.58477  3.61503
          0.00763  5.27500  5.99735  0.61958  0.77255  0.48576  0.95510
     64   2.53944  5.45764  2.57304  1.73569  4.78088  2.70650  3.97211  2.90457  2.42595  3.75357  4.50411  3.25890  2.84839  3.07591  2.76749  2.97324  3.23159  2.96036  5.90360  3.16793     70 - -
          2.68618  4.42225  2.77519  2.73123  3.46354  2.40513  3.72494  3.29354  2.67741  2.69355  4.24690  2.90347  2.73739  3.18146  2.89801  2.37887  2.77519  2.98518  4.58477  3.61503
          0.00763  5.27500  5.99735  0.61958  0.77255  0.48576  0.95510
     65   2.04519  5.54567  1.82763  2.07065  4.88990  3.78561  2.84761  4.37732  2.72616  3.85025  4.58781  2.78736  4.18810  2.55440  2.23878  2.98963  3.26275  3.93610  5.97729  4.56336     71 - -
          2.68618  4.42225  2.77519  2.73123  3.46354  2.40513  3.72494  3.29354  2.67741  2.69355  4.24690  2.90347  2.73739  3.18146  2.89801  2.37887  2.77519  2.98518  4.58477  3.61503
          0.00763  5.27500  5.99735  0.61958  0.77255  0.48576  0.95510
     66   3.27721  4.65944  5.07065  4.47808  2.66210  4.42772  4.65465  2.98370  4.28867  1.71883  3.63330  4.52117  4.77141  2.70091  4.34020  3.73816  3.50686  1.87891  1.40297  3.81977     72 - -
          2.68618  4.42225  2.77519  2.73123  3.46354  2.40513  3.72494  3.29354  2.67741  2.69355  4.24690  2.90347  2.73739  3.18146  2.89801  2.37887  2.77519  2.98518  4.58477  3.61503
          0.00763  5.27500  5.99735  0.61958  0.77255  0.48576  0.95510
     67   2.56576  5.49897  2.79926  1.97257  4.83943  2.70622  2.99658  4.32208  2.00611  2.89284  4.54086  3.24408  2.84908  3.06017  2.64116  2.96388  3.23060  3.88714  3.14576  4.52631     73 - -
          2.68618  4.42225  2.77519  2.73123  3.46354  2.40513  3.72494  3.29354  2.67741  2.69355  4.24690  2.90347  2.73739  3.18146  2.89801  2.37887  2.77519  2.98518  4.58477  3.61503
          0.00763  5.27500  5.99735  0.61958  0.77255  0.48576  0.95510
     68   2.53848  5.64225  1.83912  1.58612  4.98111  3.81680  2.97610  4.47311  2.82255  3.94504  4.68953  3.27983  4.24577  2.03847  3.32728  2.38839  3.35121  4.03052  6.07393  4.64952     74 - -
          2.68642  4.42249  2.77467  2.73148  3.46378  2.40537  3.72519  3.29378  2.67765  2.69306  4.24714  2.90281  2.73764  3.18171  2.89646  2.37911  2.77544  2.98543  4.58501  3.61527
          0.34048  1.69474  2.25450  0.88910  0.52937  0.48576  0.95510
     69   3.14997  4.53773  4.94854  4.34895  2.41750  4.30114  4.55801  1.33591  4.14466  2.10442  3.55601  4.39807  4.65111  4.30323  1.90097  3.61011  3.38015  2.74532  2.97238  3.78461     79 - -
          2.68618  4.42225  2.77519  2.73123  3.46354  2.40513  3.72494  3.29354  2.67741  2.69355  4.24690  2.90347  2.73739  3.18146  2.89801  2.37887  2.77519  2.98518  4.58477  3.61503
          0.00851  5.16693  5.88928  0.61958  0.77255  0.80806  0.59009
     70   3.63948  4.95140  5.43347  4.91973  2.22057  4.74036  4.52443  1.99346  4.70940  1.58342  3.86900  4.76868  5.05675  4.72572  4.67584  4.07030  3.86441  3.17256  1.38296  2.38963     80 - -
          2.68618  4.42225  2.77519  2.73123  3.46354  2.40513  3.72494  3.29354  2.67741  2.69355  4.24690  2.90347  2.73739  3.18146  2.89801  2.37887  2.77519  2.98518  4.58477  3.61503
          0.00851  5.16693  5.88928  0.61958  0.77255  0.32679  1.27740
     71   3.00710  5.24676  2.54010  2.17457  3.38470  3.83015  3.09037  3.91937  2.82151  2.51756  3.11748  3.35120  4.22047  2.51312  2.16547  3.03079  3.23839  2.85557  3.10942  4.39722     81 - -
          2.68618  4.42225  2.77519  2.73123  3.46354  2.40513  3.72494  3.29354  2.67741  2.69355  4.24690  2.90347  2.73739  3.18146  2.89801  2.37887  2.77519  2.98518  4.58477  3.61503
          0.00763  5.27500  5.99735  0.61958  0.77255  0.48576  0.95510
     72   2.09338  5.53422  1.74640  1.97842  4.87854  3.78193  3.97776  4.36530  2.30339  3.83897  4.57607  2.66465  4.18174  3.07546  2.50568  2.98136  2.65518  3.92465  5.96637  4.55356     82 - -
          2.68618  4.42225  2.77519  2.73123  3.46354  2.40513  3.72494  3.29354  2.67741  2.69355  4.24690  2.90347  2.73739  3.18146  2.89801  2.37887  2.77519  2.98518  4.58477  3.61503
          0.00763  5.27500  5.99735  0.61958  0.77255  0.48576  0.95510
     73   2.27300  5.53565  3.25400  2.22867  4.96840  1.53776  4.12865  4.44898  2.90651  3.94782  4.70272  2.52549  2.48154  3.24119  3.40299  2.17142  3.36948  4.00524  6.09376  4.68918     83 - -
          2.68632  4.42239  2.77534  2.73052  3.46368  2.40486  3.72509  3.29368  2.67755  2.69369  4.24704  2.90361  2.73754  3.18042  2.89815  2.37901  2.77534  2.98532  4.58491  3.61517
          0.57281  1.32126  1.77630  0.08105  2.55292  0.48576  0.95510
     74   2.99725  4.38586  4.85398  4.24677  2.57985  4.15674  4.47925  2.32907  4.05492  1.28090  3.46329  4.28304  2.95867  4.20116  4.09902  3.46448  2.25255  2.61917  2.80923  3.81203     85 - -
          2.68618  4.42225  2.77519  2.73123  3.46354  2.40513  3.72494  3.29354  2.67741  2.69355  4.24690  2.90347  2.73739  3.18146  2.89801  2.37887  2.77519  2.98518  4.58477  3.61503
          0.00917  5.09255  5.81490  0.61958  0.77255  0.96766  0.47799
     75   2.93479  5.36191  2.57477  2.07174  2.73548  3.71011  3.10356  4.13586  2.66563  3.65286  4.41356  3.19166  1.91052  3.02046  3.15383  2.44297  2.57826  3.73427  5.81614  4.42476     86 - -
          2.68618  4.42225  2.77519  2.73123  3.46354  2.40513  3.72494  3.29354  2.67741  2.69355  4.24690  2.90347  2.73739  3.18146  2.89801  2.37887  2.77519  2.98518  4.58477  3.61503
          0.00917  5.09255  5.81490  0.61958  0.77255  0.27134  1.43699
     76   1.99790  5.33914  3.33049  2.37486  3.28772  2.79763  4.00362  2.80797  2.36420  2.87549  4.39785  3.30766  2.82125  2.55798  2.41821  3.00400  3.23547  3.69378  5.81345  4.44645     87 - -
          2.68618  4.42225  2.77519  2.73123  3.46354  2.40513  3.72494  3.29354  2.67741  2.69355  4.24690  2.90347  2.73739  3.18146  2.89801  2.37887  2.77519  2.98518  4.58477  3.61503
          0.00763  5.27500  5.99735  0.61958  0.77255  0.48576  0.95510
     77   3.28327  5.80811  1.44556  1.73410  5.15918  3.91051  4.16446  4.64383  1.95041  4.09999  4.86281  3.37001  4.36505  3.27624  1.89460  3.22257  3.51918  4.20522  6.21296  4.80157     88 - -
          2.68618  4.42225  2.77519  2.73123  3.46354  2.40513  3.72494  3.29354  2.67741  2.69355  4.24690  2.90347  2.73739  3.18146  2.89801  2.37887  2.77519  2.98518  4.58477  3.61503
          0.00763  5.27500  5.99735  0.61958  0.77255  0.48576  0.95510
     78   2.30972  5.50909  2.53504  2.06478  4.85344  2.70563  3.96098  4.33889  2.02435  3.81401  4.55001  3.24121  3.02416  2.60300  2.53312  2.96267  3.23131  2.61222  5.94212  4.53160     89 - -
          2.68618  4.42225  2.77519  2.73123  3.46354  2.40513  3.72494  3.29354  2.67741  2.69355  4.24690  2.90347  2.73739  3.18146  2.89801  2.37887  2.77519  2.98518  4.58477  3.61503
          0.00763  5.27500  5.99735  0.61958  0.77255  0.48576  0.95510
     79   3.17889  2.62871  5.15499  4.54229  2.28592  4.36278  4.69514  1.59006  4.32942  1.48925  3.56549  4.52832  4.71145  4.44676  4.33160  3.67814  3.41016  2.16720  3.23518  3.99049     90 - -
          2.68618  4.42225  2.77519  2.73123  3.46354  2.40513  3.72494  3.29354  2.67741  2.69355  4.24690  2.90347  2.73739  3.18146  2.89801  2.37887  2.77519  2.98518  4.58477  3.61503
          0.00763  5.27500  5.99735  0.61958  0.77255  0.48576  0.95510
     80   3.00571  5.50180  2.53511  2.09124  4.84133  3.77916  3.18851  2.96279  2.70254  3.80416  4.54427  3.24881  4.17338  2.22502  1.92071  2.97041  2.07066  3.88953  5.93715  4.53040     91 - -
          2.68618  4.42225  2.77519  2.73123  3.46354  2.40513  3.72494  3.29354  2.67741  2.69355  4.24690  2.90347  2.73739  3.18146  2.89801  2.37887  2.77519  2.98518  4.58477  3.61503
          0.00763  5.27500  5.99735  0.61958  0.77255  0.48576  0.95510
     81   1.94255  5.51638  2.62828  2.40935  4.86197  2.72505  3.96379  4.34818  1.86357  3.82162  4.55723  3.24256  4.17012  2.22361  2.50431  2.51743  3.23586  3.90736  5.94837  4.53718     92 - -
          2.68618  4.42225  2.77519  2.73123  3.46354  2.40513  3.72494  3.29354  2.67741  2.69355  4.24690  2.90347  2.73739  3.18146  2.89801  2.37887  2.77519  2.98518  4.58477  3.61503
          0.00763  5.27500  5.99735  0.61958  0.77255  0.48576  0.95510
     82   2.07285  4.99608  3.63658  3.08103  4.17382  2.96747  4.16302  3.57003  3.03409  2.62683  4.09689  2.77236  4.32484  3.38605  2.54523  3.16259  3.28031  3.30448  5.54105  1.43153     93 - -
          2.68618  4.42225  2.77519  2.73123  3.46354  2.40513  3.72494  3.29354  2.67741  2.69355  4.24690  2.90347  2.73739  3.18146  2.89801  2.37887  2.77519  2.98518  4.58477  3.61503
          0.00763  5.27500  5.99735  0.61958  0.77255  0.48576  0.95510
     83   2.32755  3.08524  2.84204  4.25964  2.73791  4.24565  4.57192  2.38547  4.08867  1.05243  3.59207  4.34083  4.60829  4.25493  4.16761  3.54972  3.32766  2.70448  5.12375  3.94453     94 - -
          2.68618  4.42225  2.77519  2.73123  3.46354  2.40513  3.72494  3.29354  2.67741  2.69355  4.24690  2.90347  2.73739  3.18146  2.89801  2.37887  2.77519  2.98518  4.58477  3.61503
          0.00763  5.27500  5.99735  0.61958  0.77255  0.48576  0.95510
     84   2.01963  5.53978  2.47601  2.13538  4.87622  2.68363  3.99709  4.35939  2.74543  2.44498  4.58458  2.01421  4.19702  2.46564  3.24107  3.00121  3.27276  3.92614  5.97641  4.56512     95 - -
          2.68618  4.42225  2.77519  2.73123  3.46354  2.40513  3.72494  3.29354  2.67741  2.69355  4.24690  2.90347  2.73739  3.18146  2.89801  2.37887  2.77519  2.98518  4.58477  3.61503
          0.00763  5.27500  5.99735  0.61958  0.77255  0.48576  0.95510
     85   2.40614  5.50867  2.12015  2.70188  4.85253  3.77942  3.96885  4.33559  1.90918  3.81391  4.55258  3.24917  2.32811  3.06680  2.13093  2.60916  2.71073  3.89929  5.94434  4.53635     96 - -
          2.68618  4.42225  2.77519  2.73123  3.46354  2.40513  3.72494  3.29354  2.67741  2.69355  4.24690  2.90347  2.73739  3.18146  2.89801  2.37887  2.77519  2.98518  4.58477  3.61503
          0.00763  5.27500  5.99735  0.61958  0.77255  0.48576  0.95510
     86   3.09590  4.48564  4.93592  4.33424  2.65394  4.24725  2.82510  2.44925  4.14280  2.09978  3.60342  4.36270  4.61066  4.28993  2.79675  3.55444  3.32779  2.28287  1.87643  2.20482     97 - -
          2.68618  4.42225  2.77519  2.73123  3.46354  2.40513  3.72494  3.29354  2.67741  2.69355  4.24690  2.90347  2.73739  3.18146  2.89801  2.37887  2.77519  2.98518  4.58477  3.61503
          0.00763  5.27500  5.99735  0.61958  0.77255  0.48576  0.95510
     87   2.38465  5.41967  3.33914  2.22392  4.72412  3.82742  4.01168  2.53532  2.74064  3.70320  4.47607  3.31779  4.21985  2.48002  1.40461  2.56850  3.27050  3.78896  5.87545  4.50438     98 - -
          2.68618  4.42225  2.77519  2.73123  3.46354  2.40513  3.72494  3.29354  2.67741  2.69355  4.24690  2.90347  2.73739  3.18146  2.89801  2.37887  2.77519  2.98518  4.58477  3.61503
          0.00763  5.27500  5.99735  0.61958  0.77255  0.48576  0.95510
     88   3.04994  5.50298  1.42421  2.34892  4.81120  3.80641  2.32775  4.29156  2.76561  2.97577  4.55262  3.28220  4.21215  2.40384  3.25407  3.02028  3.28274  3.88002  3.04955  4.54205     99 - -
          2.68618  4.42225  2.77519  2.73123  3.46354  2.40513  3.72494  3.29354  2.67741  2.69355  4.24690  2.90347  2.73739  3.18146  2.89801  2.37887  2.77519  2.98518  4.58477  3.61503
          0.00763  5.27500  5.99735  0.61958  0.77255  0.48576  0.95510
     89   1.98199  2.95758  4.03956  3.46853  3.82493  4.04339  4.31492  3.18119  3.40255  2.90439  2.88180  3.83724  3.30131  3.69516  1.55498  3.29981  2.45931  2.96469  3.28065  4.06642    100 - -
          2.68618  4.42225  2.77519  2.73123  3.46354  2.40513  3.72494  3.29354  2.67741  2.69355  4.24690  2.90347  2.73739  3.18146  2.89801  2.37887  2.77519  2.98518  4.58477  3.61503
          0.00763  5.27500  5.99735  0.61958  0.77255  0.48576  0.95510
     90   4.90157  5.99543  6.32543  6.04799  0.44520  5.86544  5.07852  3.54630  5.86389  1.58863  4.02754  5.74044  5.98358  5.57520  5.70066  5.35246  5.10902  3.83588  5.10578  3.46800    101 - -
          2.68618  4.42225  2.77519  2.73123  3.46354  2.40513  3.72494  3.29354  2.67741  2.69355  4.24690  2.90347  2.73739  3.18146  2.89801  2.37887  2.77519  2.98518  4.58477  3.61503
          0.00763  5.27500  5.99735  0.61958  0.77255  0.48576  0.95510
     91   3.01890  5.08371  2.18550  2.95314  2.35448  3.88268  4.09348  2.66334  2.93944  3.32535  4.16523  2.74610  4.27020  2.18357  2.74179  3.09436  3.25027  3.39624  2.88688  3.09072    102 - -
          2.68618  4.42225  2.77519  2.73123  3.46354  2.40513  3.72494  3.29354  2.67741  2.69355  4.24690  2.90347  2.73739  3.18146  2.89801  2.37887  2.77519  2.98518  4.58477  3.61503
          0.00763  5.27500  5.99735  0.61958  0.77255  0.48576  0.95510
     92   4.39906  5.59682  6.35701  5.79089  1.97616  5.78087  5.97145  2.96228  5.65164  0.59495  3.56927  5.94016  5.80078  5.47373  5.56439  5.18053  4.60219  1.83050  5.94795  4.86493    103 - -
          2.68618  4.42225  2.77519  2.73123  3.46354  2.40513  3.72494  3.29354  2.67741  2.69355  4.24690  2.90347  2.73739  3.18146  2.89801  2.37887  2.77519  2.98518  4.58477  3.61503
          0.00763  5.27500  5.99735  0.61958  0.77255  0.48576  0.95510
     93   3.07410  5.15635  2.19948  2.96062  1.64736  2.30746  4.13345  3.76975  2.99694  3.40474  4.24642  2.73821  4.30736  3.32652  3.44828  3.13979  2.64679  3.47722  5.64176  2.77664    104 - -
          2.68618  4.42225  2.77519  2.73123  3.46354  2.40513  3.72494  3.29354  2.67741  2.69355  4.24690  2.90347  2.73739  3.18146  2.89801  2.37887  2.77519  2.98518  4.58477  3.61503
          0.00763  5.27500  5.99735  0.61958  0.77255  0.48576  0.95510
     94   2.72642  5.83766  1.85077  2.33324  5.16462  2.08890  1.45224  4.66332  3.03977  4.13993  4.90625  3.34351  3.19149  3.32894  3.56719  3.23099  3.54563  4.22321  6.27859  4.83325    105 - -
          2.68618  4.42225  2.77519  2.73123  3.46354  2.40513  3.72494  3.29354  2.67741  2.69355  4.24690  2.90347  2.73739  3.18146  2.89801  2.37887  2.77519  2.98518  4.58477  3.61503
          0.00763  5.27500  5.99735  0.61958  0.77255  0.48576  0.95510
     95   2.52593  5.43369  2.20831  2.43378  4.74637  3.78943  3.98109  3.07757  2.72988  3.72499  4.48328  3.27061  1.84996  2.61953  2.47273  2.98247  3.23536  2.73293  5.88626  4.49578    106 - -
          2.68618  4.42225  2.77519  2.73123  3.46354  2.40513  3.72494  3.29354  2.67741  2.69355  4.24690  2.90347  2.73739  3.18146  2.89801  2.37887  2.77519  2.98518  4.58477  3.61503
          0.00763  5.27500  5.99735  0.61958  0.77255  0.48576  0.95510
     96   3.06174  5.57800  2.13444  2.01122  4.92024  2.89312  4.01320  4.40850  1.93392  3.88289  4.62380  3.26387  4.21060  3.11391  3.26329  2.15806  1.92030  3.96801  6.01206  4.59500    107 - -
          2.68628  4.42235  2.77529  2.73133  3.46364  2.40413  3.72504  3.29364  2.67750  2.69365  4.24699  2.90356  2.73749  3.18156  2.89810  2.37896  2.77529  2.98528  4.58487  3.61513
          0.22413  2.34484  2.25450  0.67603  0.71057  0.48576  0.95510
     97   2.43568  5.27608  3.29556  2.73839  3.17243  3.76580  2.37771  3.98930  2.72646  3.55092  4.33777  3.26982  2.07063  2.39258  2.42852  2.96411  2.46843  3.62928  5.75347  4.39213    110 - -
          2.68618  4.42225  2.77519  2.73123  3.46354  2.40513  3.72494  3.29354  2.67741  2.69355  4.24690  2.90347  2.73739  3.18146  2.89801  2.37887  2.77519  2.98518  4.58477  3.61503
          0.00851  5.16693  5.88928  0.61958  0.77255  0.32679  1.27740
     98   3.19011  5.08760  4.51487  4.26291  5.04548  3.91453  5.22759  4.51015  4.24144  2.66110  5.09098  4.34167  0.59720  4.56320  4.49063  1.83426  3.68521  4.03367  6.46672  5.22597    111 - -
          2.68618  4.42225  2.77519  2.73123  3.46354  2.40513  3.72494  3.29354  2.67741  2.69355  4.24690  2.90347  2.73739  3.18146  2.89801  2.37887  2.77519  2.98518  4.58477  3.61503
          0.00763  5.27500  5.99735  0.61958  0.77255  0.48576  0.95510
     99   2.43704  5.67750  5.77832  5.50036  0.46641  5.22311  4.46909  4.18983  5.28620  3.56385  4.79119  5.08216  5.59005  5.18325  5.21747  4.61699  4.68172  4.09158  2.43024  2.87901    112 - -
          2.68618  4.42225  2.77519  2.73123  3.46354  2.40513  3.72494  3.29354  2.67741  2.69355  4.24690  2.90347  2.73739  3.18146  2.89801  2.37887  2.77519  2.98518  4.58477  3.61503
          0.00763  5.27500  5.99735  0.61958  0.77255  0.48576  0.95510
    100   4.65641  5.80799  6.57873  6.00142  1.82668  6.05995  6.12927  3.09086  5.86766  1.14425  0.94985  6.21166  5.94246  5.56188  5.71967  5.48362  4.83577  3.47396  5.97509  4.92904    113 - -
          2.68618  4.42225  2.77519  2.73123  3.46354  2.40513  3.72494  3.29354  2.67741  2.69355  4.24690  2.90347  2.73739  3.18146  2.89801  2.37887  2.77519  2.98518  4.58477  3.61503
          0.00763  5.27500  5.99735  0.61958  0.77255  0.48576  0.95510
    101   3.89713  5.76154  4.30245  3.92725  4.62556  4.51782  4.84380  4.16814  3.38701  3.42870  2.50307  4.30977  5.01916  0.43997  3.60730  4.01263  4.18188  4.09948  6.14505  4.84474    114 - -
          2.68618  4.42225  2.77519  2.73123  3.46354  2.40513  3.72494  3.29354  2.67741  2.69355  4.24690  2.90347  2.73739  3.18146  2.89801  2.37887  2.77519  2.98518  4.58477  3.61503
          0.00763  5.27500  5.99735  0.61958  0.77255  0.48576  0.95510
    102   3.02405  5.16626  1.61974  2.89888  4.39432  3.86091  4.07933  3.79658  2.89918  3.42217  2.71017  3.41110  4.25588  2.47962  3.35575  2.59394  2.65548  1.97538  5.68661  4.36423    115 - -
          2.68618  4.42225  2.77519  2.73123  3.46354  2.40513  3.72494  3.29354  2.67741  2.69355  4.24690  2.90347  2.73739  3.18146  2.89801  2.37887  2.77519  2.98518  4.58477  3.61503
          0.00763  5.27500  5.99735  0.61958  0.77255  0.48576  0.95510
    103   1.48680  5.07045  3.63707  3.07658  2.04812  3.93784  4.16717  3.67788  2.46827  3.32975  4.18246  3.55280  2.19113  3.37019  2.70536  3.17284  3.31097  3.39962  5.61957  4.33489    116 - -
          2.68618  4.42225  2.77519  2.73123  3.46354  2.40513  3.72494  3.29354  2.67741  2.69355  4.24690  2.90347  2.73739  3.18146  2.89801  2.37887  2.77519  2.98518  4.58477  3.61503
          0.00763  5.27500  5.99735  0.61958  0.77255  0.48576  0.95510
    104   1.96554  5.57479  1.71380  2.17469  4.91680  2.91048  4.00986  4.40512  2.76093  3.87932  4.61977  2.67143  2.81466  3.11026  2.46536  3.01520  3.29223  3.96449  6.00830  4.59130    117 - -
          2.68618  4.42225  2.77519  2.73123  3.46354  2.40513  3.72494  3.29354  2.67741  2.69355  4.24690  2.90347  2.73739  3.18146  2.89801  2.37887  2.77519  2.98518  4.58477  3.61503
          0.00763  5.27500  5.99735  0.61958  0.77255  0.48576  0.95510
    105   3.67636  4.97255  5.63559  5.07229  3.98370  5.00114  5.42461  1.91077  4.91778  1.20033  3.83685  5.14953  2.10837  5.04804  4.97127  4.35108  3.91557  1.32984  5.81906  4.67510    118 - -
          2.68618  4.42225  2.77519  2.73123  3.46354  2.40513  3.72494  3.29354  2.67741  2.69355  4.24690  2.90347  2.73739  3.18146  2.89801  2.37887  2.77519  2.98518  4.58477  3.61503
          0.00763  5.27500  5.99735  0.61958  0.77255  0.48576  0.95510
    106   3.07092  5.16689  3.54833  2.98141  4.39785  3.91314  4.11128  3.79558  2.41771  1.61294  4.25515  3.47817  1.97845  3.28345  2.50731  2.58481  2.46557  3.49751  5.68423  4.38250    119 - -
          2.68638  4.42245  2.77373  2.73143  3.46374  2.40478  3.72514  3.29374  2.67760  2.69375  4.24709  2.90366  2.73759  3.18166  2.89820  2.37857  2.77539  2.98538  4.58497  3.61523
          0.59993  0.99514  2.50741  0.06047  2.83573  0.48576  0.95510
    107   1.86064  5.43668  2.68778  2.26458  4.76684  3.74104  3.92997  4.24235  2.17614  3.73550  3.36820  3.21443  4.13445  2.06923  3.16034  2.57120  3.19345  3.81931  2.91050  4.47659    121 - -
          2.68618  4.42225  2.77519  2.73123  3.46354  2.40513  3.72494  3.29354  2.67741  2.69355  4.24690  2.90347  2.73739  3.18146  2.89801  2.37887  2.77519  2.98518  4.58477  3.61503
          0.00829  5.19272  5.91506  0.61958  0.77255  0.35314  1.21226
    108   3.00700  2.99324  3.37718  2.36946  4.51251  2.70011  4.02790  2.83717  1.74568  3.52456  2.74982  2.71645  4.21784  3.16698  3.28424  2.57497  2.64608  3.59961  5.75164  4.40443    122 - -
          2.68618  4.42225  2.77519  2.73123  3.46354  2.40513  3.72494  3.29354  2.67741  2.69355  4.24690  2.90347  2.73739  3.18146  2.89801  2.37887  2.77519  2.98518  4.58477  3.61503
          0.00763  5.27500  5.99735  0.61958  0.77255  0.48576  0.95510
    109   3.69239  6.34590  0.97921  1.31090  5.63608  3.99379  4.50770  5.17259  3.50852  4.63337  5.45720  2.48587  4.60069  3.66030  4.11837  3.56720  3.97314  2.86832  6.77793  5.24866    123 - -
          2.68618  4.42225  2.77519  2.73123  3.46354  2.40513  3.72494  3.29354  2.67741  2.69355  4.24690  2.90347  2.73739  3.18146  2.89801  2.37887  2.77519  2.98518  4.58477  3.61503
          0.00763  5.27500  5.99735  0.61958  0.77255  0.48576  0.95510
    110   3.01740  5.05690  3.53288  2.97382  2.83112  2.21306  4.10601  3.65060  1.76237  3.29928  4.14293  3.46907  2.53261  3.29839  3.39665  2.33122  3.24967  2.71443  5.59050  3.16467    124 - -
          2.68582  4.42252  2.77546  2.73150  3.46381  2.40485  3.72521  3.29381  2.67768  2.69382  4.24717  2.90284  2.73766  3.18173  2.89828  2.37876  2.77467  2.98455  4.58504  3.61530
          0.39297  1.13175  5.99735  0.46720  0.98552  0.48576  0.95510
    111   2.33455  4.89370  3.72816  3.16806  4.07828  2.34404  4.20691  3.45145  3.14004  2.52883  4.01126  3.61878  4.34000  2.45486  3.54102  2.45209  1.98453  2.02715  5.47737  4.21592    128 - -
          2.68618  4.42225  2.77519  2.73123  3.46354  2.40513  3.72494  3.29354  2.67741  2.69355  4.24690  2.90347  2.73739  3.18146  2.89801  2.37887  2.77519  2.98518  4.58477  3.61503
          0.10025  5.27500  2.40495  0.61958  0.77255  0.48576  0.95510
    112   2.98830  5.38757  3.29196  2.74828  4.76806  2.61921  3.99425  4.23141  2.73107  3.74412  4.50345  3.28033  1.81451  2.66031  2.33661  1.88116  2.59786  3.81553  5.89968  4.51710    129 - -
          2.68618  4.42225  2.77519  2.73123  3.46354  2.40513  3.72494  3.29354  2.67741  2.69355  4.24690  2.90347  2.73739  3.18146  2.89801  2.37887  2.77519  2.98518  4.58477  3.61503
          0.00837  5.18313  5.90547  0.61958  0.77255  0.34277  1.23718
    113   1.86068  4.51162  5.09623  4.48635  3.58793  4.32751  4.66658  2.11646  4.27970  2.09160  2.30280  4.48453  4.68242  4.41132  4.29530  3.64151  3.37658  1.44222  3.07312  3.98072    130 - -
          2.68618  4.42225  2.77519  2.73123  3.46354  2.40513  3.72494  3.29354  2.67741  2.69355  4.24690  2.90347  2.73739  3.18146  2.89801  2.37887  2.77519  2.98518  4.58477  3.61503
          0.00763  5.27500  5.99735  0.61958  0.77255  0.48576  0.95510
    114   1.58295  5.50172  2.19929  2.33119  2.95898  3.79175  2.84904  4.30366  2.74411  3.79946  4.54901  2.48241  4.19407  3.09823  3.23681  2.47507  3.26208  3.88279  5.94511  4.54164    131 - -
          2.68618  4.42225  2.77519  2.73123  3.46354  2.40513  3.72494  3.29354  2.67741  2.69355  4.24690  2.90347  2.73739  3.18146  2.89801  2.37887  2.77519  2.98518  4.58477  3.61503
          0.00763  5.27500  5.99735  0.61958  0.77255  0.48576  0.95510
    115   3.33612  5.51056  3.72832  3.35862  5.39301  1.68904  4.55239  4.84742  0.96684  4.34637  5.13984  3.79042  4.56607  3.69702  3.49855  1.82464  3.68901  4.32880  6.44516  5.15584    132 - -
          2.68618  4.42225  2.77519  2.73123  3.46354  2.40513  3.72494  3.29354  2.67741  2.69355  4.24690  2.90347  2.73739  3.18146  2.89801  2.37887  2.77519  2.98518  4.58477  3.61503
          0.00763  5.27500  5.99735  0.61958  0.77255  0.48576  0.95510
    116   4.66370  5.79234  6.64964  6.11302  3.87317  6.19463  6.51208  1.61194  5.99650  0.41818  3.58974  6.40261  6.05483  5.73308  5.88369  5.68074  4.86218  3.12267  6.25194  5.35589    133 - -
          2.68618  4.42225  2.77519  2.73123  3.46354  2.40513  3.72494  3.29354  2.67741  2.69355  4.24690  2.90347  2.73739  3.18146  2.89801  2.37887  2.77519  2.98518  4.58477  3.61503
          0.00763  5.27500  5.99735  0.61958  0.77255  0.48576  0.95510
    117   3.24306  4.73107  4.62629  4.01643  3.74845  4.31565  2.83273  1.87686  2.52875  0.97876  3.73933  4.24531  4.67046  4.05556  3.82396  3.61713  3.46831  2.92258  5.29975  4.10387    134 - -
          2.68618  4.42225  2.77519  2.73123  3.46354  2.40513  3.72494  3.29354  2.67741  2.69355  4.24690  2.90347  2.73739  3.18146  2.89801  2.37887  2.77519  2.98518  4.58477  3.61503
          0.00763  5.27500  5.99735  0.61958  0.77255  0.48576  0.95510
    118   1.49748  4.67305  4.30952  3.75075  3.88178  4.04882  4.49427  2.53394  3.67376  2.96159  3.87110  4.02689  2.23105  3.93615  3.94380  2.33792  2.48508  1.97182  5.36483  4.15898    135 - -
          2.68618  4.42225  2.77519  2.73123  3.46354  2.40513  3.72494  3.29354  2.67741  2.69355  4.24690  2.90347  2.73739  3.18146  2.89801  2.37887  2.77519  2.98518  4.58477  3.61503
          0.00763  5.27500  5.99735  0.61958  0.77255  0.48576  0.95510
    119   3.02259  5.51327  2.22323  1.47602  4.84903  2.48455  3.98401  4.32927  2.72699  3.81480  3.00312  3.25698  4.18644  3.08479  2.48296  2.98725  2.48214  3.89927  5.95175  4.54459    136 - -
          2.68618  4.42225  2.77519  2.73123  3.46354  2.40513  3.72494  3.29354  2.67741  2.69355  4.24690  2.90347  2.73739  3.18146  2.89801  2.37887  2.77519  2.98518  4.58477  3.61503
          0.00763  5.27500  5.99735  0.61958  0.77255  0.48576  0.95510
    120   2.17003  4.53259  4.50262  3.91658  3.63948  4.15189  4.45745  2.27781  3.79801  1.98736  3.64900  4.12940  4.52284  4.02140  2.67052  2.57471  1.94141  1.93963  5.14784  3.95525    137 - -
          2.68618  4.42225  2.77519  2.73123  3.46354  2.40513  3.72494  3.29354  2.67741  2.69355  4.24690  2.90347  2.73739  3.18146  2.89801  2.37887  2.77519  2.98518  4.58477  3.61503
          0.00763  5.27500  5.99735  0.61958  0.77255  0.48576  0.95510
    121   1.94561  5.32014  3.48707  2.18746  4.89481  3.82478  4.27976  4.34660  3.08059  3.90637  4.68625  3.51412  1.37554  3.41638  3.55013  2.48970  2.11951  3.91188  6.09480  4.74066    138 - -
          2.68618  4.42225  2.77519  2.73123  3.46354  2.40513  3.72494  3.29354  2.67741  2.69355  4.24690  2.90347  2.73739  3.18146  2.89801  2.37887  2.77519  2.98518  4.58477  3.61503
          0.00763  5.27500  5.99735  0.61958  0.77255  0.48576  0.95510
    122   2.31904  5.68686  2.30067  2.92155  5.25179  1.40481  4.35531  4.75008  3.21072  4.24627  5.01630  1.85487  4.42365  3.48592  3.73101  1.98468  3.58930  4.26653  6.39044  4.96522    139 - -
          2.68618  4.42225  2.77519  2.73123  3.46354  2.40513  3.72494  3.29354  2.67741  2.69355  4.24690  2.90347  2.73739  3.18146  2.89801  2.37887  2.77519  2.98518  4.58477  3.61503
          0.00763  5.27500  5.99735  0.61958  0.77255  0.48576  0.95510
    123   0.86085  5.43258  3.58194  2.34176  5.53449  1.32024  4.93909  5.00667  3.94397  4.60696  5.42082  3.89580  4.63995  4.14670  4.39859  3.43632  3.79610  4.41517  6.78472  5.46453    140 - -
          2.68618  4.42225  2.77519  2.73123  3.46354  2.40513  3.72494  3.29354  2.67741  2.69355  4.24690  2.90347  2.73739  3.18146  2.89801  2.37887  2.77519  2.98518  4.58477  3.61503
          0.00763  5.27500  5.99735  0.61958  0.77255  0.48576  0.95510
    124   3.00605  5.46228  2.54100  2.71782  4.78539  3.78578  3.97654  4.25577  2.15554  2.71580  4.50921  1.74575  4.17990  2.40039  3.20797  2.97875  2.31272  2.81337  5.90813  4.51109    141 - -
          2.68618  4.42225  2.77519  2.73123  3.46354  2.40513  3.72494  3.29354  2.67741  2.69355  4.24690  2.90347  2.73739  3.18146  2.89801  2.37887  2.77519  2.98518  4.58477  3.61503
          0.00763  5.27500  5.99735  0.61958  0.77255  0.48576  0.95510
    125   2.11314  5.49373  2.51011  2.70147  3.07193  2.91958  3.96746  4.31051  2.23163  3.79552  4.53705  2.02859  4.17224  2.34029  3.19798  2.96902  2.47782  3.87991  5.93169  4.52559    142 - -
          2.68618  4.42225  2.77519  2.73123  3.46354  2.40513  3.72494  3.29354  2.67741  2.69355  4.24690  2.90347  2.73739  3.18146  2.89801  2.37887  2.77519  2.98518  4.58477  3.61503
          0.00763  5.27500  5.99735  0.61958  0.77255  0.48576  0.95510
    126   3.05211  3.06081  4.87947  4.27317  2.61075  4.20595  2.78162  1.81278  4.08729  1.97283  3.56706  4.32241  3.01637  4.24399  4.14356  2.75267  2.41665  2.69714  5.06828  2.69398    143 - -
          2.68662  4.42269  2.77563  2.73167  3.46220  2.40433  3.72538  3.29398  2.67784  2.69328  4.24733  2.90390  2.73611  3.18190  2.89844  2.37870  2.77563  2.98562  4.58520  3.61340
          0.22043  1.63300  5.99735  1.36646  0.29438  0.48576  0.95510
    127   2.05936  3.27306  3.61919  3.05760  2.83201  3.91863  2.87375  3.52283  2.08715  2.36780  4.05374  3.53447  2.83602  3.36768  2.74145  3.13961  2.60436  3.26061  5.51264  4.23428    151 - -
          2.68618  4.42225  2.77519  2.73123  3.46354  2.40513  3.72494  3.29354  2.67741  2.69355  4.24690  2.90347  2.73739  3.18146  2.89801  2.37887  2.77519  2.98518  4.58477  3.61503
          0.00763  5.27500  5.99735  0.61958  0.77255  0.48576  0.95510
    128   3.05489  4.55443  4.43392  2.73023  1.92859  4.14217  4.43430  3.00421  3.74323  1.77577  3.66462  4.09036  2.68847  3.97667  3.94921  3.42377  2.01930  2.80888  2.87710  3.94715    152 - -
          2.68618  4.42225  2.77519  2.73123  3.46354  2.40513  3.72494  3.29354  2.67741  2.69355  4.24690  2.90347  2.73739  3.18146  2.89801  2.37887  2.77519  2.98518  4.58477  3.61503
          0.00763  5.27500  5.99735  0.61958  0.77255  0.48576  0.95510
    129   2.35647  4.85674  3.75575  3.19387  2.28378  3.96054  2.87372  3.38921  3.16317  3.08368  3.96072  1.98142  4.34776  3.48173  3.55504  2.35468  2.49612  2.23003  5.42957  4.17420    153 - -
          2.68618  4.42225  2.77519  2.73123  3.46354  2.40513  3.72494  3.29354  2.67741  2.69355  4.24690  2.90347  2.73739  3.18146  2.89801  2.37887  2.77519  2.98518  4.58477  3.61503
          0.00763  5.27500  5.99735  0.61958  0.77255  0.48576  0.95510
    130   3.03718  5.54993  2.61131  1.84903  4.89692  3.79319  3.98709  4.38263  1.69268  3.85368  4.59199  2.30505  4.19388  3.08511  2.05626  2.99665  2.65725  3.94199  5.97827  4.56791    154 - -
          2.68618  4.42225  2.77519  2.73123  3.46354  2.40513  3.72494  3.29354  2.67741  2.69355  4.24690  2.90347  2.73739  3.18146  2.89801  2.37887  2.77519  2.98518  4.58477  3.61503
          0.46659  5.27500  1.00037  0.61958  0.77255  0.48576  0.95510
    131   3.18877  5.59358  1.36125  2.62870  4.60286  3.69912  4.08032  4.37741  2.99944  3.89517  4.72440  1.52143  4.23019  3.25677  3.52039  3.13420  3.45240  3.98978  2.57279  4.40602    155 - -
          2.68618  4.42225  2.77519  2.73123  3.46354  2.40513  3.72494  3.29354  2.67741  2.69355  4.24690  2.90347  2.73739  3.18146  2.89801  2.37887  2.77519  2.98518  4.58477  3.61503
          0.01205  4.82047  5.54281  0.61958  0.77255  0.99678  0.46055
    132   3.33868  5.80046  1.84533  2.67881  5.08109  3.74347  1.01719  4.69811  3.19834  4.19876  5.02653  3.24787  4.33449  3.41109  3.74560  2.18280  3.63060  4.26401  6.29803  4.81164    156 - -
          2.68618  4.42225  2.77519  2.73123  3.46354  2.40513  3.72494  3.29354  2.67741  2.69355  4.24690  2.90347  2.73739  3.18146  2.89801  2.37887  2.77519  2.98518  4.58477  3.61503
          0.01087  4.92294  5.64529  0.61958  0.77255  0.79182  0.60334
    133   2.92286  5.15875  2.41975  2.73371  2.00965  2.66624  2.63875  3.84414  2.75208  3.43533  4.24151  3.25784  4.13217  3.09747  3.22213  2.19372  2.50226  3.50741  5.66364  4.31602    157 - -
          2.68618  4.42225  2.77519  2.73123  3.46354  2.40513  3.72494  3.29354  2.67741  2.69355  4.24690  2.90347  2.73739  3.18146  2.89801  2.37887  2.77519  2.98518  4.58477  3.61503
          0.00962  5.04431  5.76665  0.61958  0.77255  0.64545  0.74323
    134   2.29151  4.42024  4.72166  4.12598  3.52855  2.63511  4.47744  1.65583  3.96414  2.61218  3.54451  4.22604  4.51307  4.14306  4.06165  3.44568  2.50832  1.66359  5.05491  2.66760    158 - -
          2.68618  4.42225  2.77519  2.73123  3.46354  2.40513  3.72494  3.29354  2.67741  2.69355  4.24690  2.90347  2.73739  3.18146  2.89801  2.37887  2.77519  2.98518  4.58477  3.61503
          0.00870  5.14440  5.86674  0.61958  0.77255  0.30725  1.32978
    135   3.02953  5.51344  3.26745  2.04273  4.85193  2.74842  3.98472  4.32891  1.53510  2.61666  4.55831  3.26806  4.19313  2.56753  3.19240  2.00637  3.26012  3.90108  5.94772  4.54666    159 - -
          2.68618  4.42225  2.77519  2.73123  3.46354  2.40513  3.72494  3.29354  2.67741  2.69355  4.24690  2.90347  2.73739  3.18146  2.89801  2.37887  2.77519  2.98518  4.58477  3.61503
          0.00763  5.27500  5.99735  0.61958  0.77255  0.48576  0.95510
    136   2.38276  5.47759  2.49355  2.30408  4.80706  3.78301  3.97466  2.94945  2.71676  3.77659  4.52385  3.25731  2.58924  3.07690  1.68941  2.29294  3.23824  3.86010  5.92084  4.51974    160 - -
          2.68618  4.42225  2.77519  2.73123  3.46354  2.40513  3.72494  3.29354  2.67741  2.69355  4.24690  2.90347  2.73739  3.18146  2.89801  2.37887  2.77519  2.98518  4.58477  3.61503
          0.00763  5.27500  5.99735  0.61958  0.77255  0.48576  0.95510
    137   2.28156  5.42118  3.42144  3.01315  5.06568  1.23508  4.31758  4.54011  3.11675  4.06644  4.83170  2.60452  4.36076  2.32423  3.59439  1.89584  3.44646  4.06272  6.22409  4.84904    161 - -
          2.68618  4.42225  2.77519  2.73123  3.46354  2.40513  3.72494  3.29354  2.67741  2.69355  4.24690  2.90347  2.73739  3.18146  2.89801  2.37887  2.77519  2.98518  4.58477  3.61503
          0.00763  5.27500  5.99735  0.61958  0.77255  0.48576  0.95510
    138   3.05333  4.54632  4.45718  3.87156  2.48887  4.14557  4.44226  2.45547  3.75267  1.48262  3.65510  3.04382  4.51517  2.93368  2.13299  3.42821  3.28513  2.18931  5.15458  3.96010    162 - -
          2.68618  4.42225  2.77519  2.73123  3.46354  2.40513  3.72494  3.29354  2.67741  2.69355  4.24690  2.90347  2.73739  3.18146  2.89801  2.37887  2.77519  2.98518  4.58477  3.61503
          0.00763  5.27500  5.99735  0.61958  0.77255  0.48576  0.95510
    139   3.01798  5.45854  2.52995  2.73691  4.79653  2.15517  4.00091  4.26588  2.75153  3.77266  4.52673  3.27932  2.00777  2.34375  3.24046  2.36442  2.47071  3.01044  5.92651  4.53102    163 - -
          2.68618  4.42225  2.77519  2.73123  3.46354  2.40513  3.72494  3.29354  2.67741  2.69355  4.24690  2.90347  2.73739  3.18146  2.89801  2.37887  2.77519  2.98518  4.58477  3.61503
          0.00763  5.27500  5.99735  0.61958  0.77255  0.48576  0.95510
    140   2.54897  5.55143  2.13908  1.55001  4.89386  2.70667  2.80567  4.38108  2.31102  3.85566  4.59453  3.25450  4.19338  3.09135  3.23371  2.99652  2.41378  3.94100  5.98437  4.56975    164 - -
          2.68618  4.42225  2.77519  2.73123  3.46354  2.40513  3.72494  3.29354  2.67741  2.69355  4.24690  2.90347  2.73739  3.18146  2.89801  2.37887  2.77519  2.98518  4.58477  3.61503
          0.00763  5.27500  5.99735  0.61958  0.77255  0.48576  0.95510
    141   1.54726  3.11805  4.51341  3.92585  3.62627  4.14987  3.29315  2.32569  3.80348  1.75244  3.63771  4.13215  4.51936  3.01652  3.12080  3.43593  3.27914  2.32411  5.13440  3.94271    165 - -
          2.68618  4.42225  2.77519  2.73123  3.46354  2.40513  3.72494  3.29354  2.67741  2.69355  4.24690  2.90347  2.73739  3.18146  2.89801  2.37887  2.77519  2.98518  4.58477  3.61503
          0.00763  5.27500  5.99735  0.61958  0.77255  0.48576  0.95510
    142   2.40247  4.70202  2.76294  3.43141  3.07284  4.03588  4.29777  2.64116  2.41822  2.11894  2.87309  3.81122  2.80073  3.66750  3.70667  3.28746  2.10397  2.57843  5.29083  4.06610    166 - -
          2.68618  4.42225  2.77519  2.73123  3.46354  2.40513  3.72494  3.29354  2.67741  2.69355  4.24690  2.90347  2.73739  3.18146  2.89801  2.37887  2.77519  2.98518  4.58477  3.61503
          0.00763  5.27500  5.99735  0.61958  0.77255  0.48576  0.95510
    143   2.25795  1.82927  4.27672  3.70166  2.64840  4.09568  4.39858  3.08525  3.61282  2.82145  3.73309  3.99389  4.48020  3.87260  2.73484  1.77481  3.28575  2.87946  5.21303  2.87366    167 - -
          2.68618  4.42225  2.77519  2.73123  3.46354  2.40513  3.72494  3.29354  2.67741  2.69355  4.24690  2.90347  2.73739  3.18146  2.89801  2.37887  2.77519  2.98518  4.58477  3.61503
          0.00763  5.27500  5.99735  0.61958  0.77255  0.48576  0.95510
    144   1.99920  5.16172  3.51585  2.97757  4.48096  2.01010  4.15399  3.89239  2.97343  2.22430  4.33245  3.47264  2.14074  2.38323  3.42417  2.65152  3.29002  3.56350  5.76767  4.44914    168 - -
          2.68618  4.42225  2.77519  2.73123  3.46354  2.40513  3.72494  3.29354  2.67741  2.69355  4.24690  2.90347  2.73739  3.18146  2.89801  2.37887  2.77519  2.98518  4.58477  3.61503
          0.00763  5.27500  5.99735  0.61958  0.77255  0.48576  0.95510
    145   2.36799  5.49961  2.50676  1.97328  4.83683  2.49524  2.39884  4.31780  2.70891  2.80013  4.54268  3.24873  4.17400  2.52779  3.20102  2.97133  2.41755  3.88609  5.93683  4.52978    169 - -
          2.68618  4.42225  2.77519  2.73123  3.46354  2.40513  3.72494  3.29354  2.67741  2.69355  4.24690  2.90347  2.73739  3.18146  2.89801  2.37887  2.77519  2.98518  4.58477  3.61503
          0.00763  5.27500  5.99735  0.61958  0.77255  0.48576  0.95510
    146   2.06402  1.92930  2.50883  2.33611  4.23871  2.72609  4.11995  3.62730  2.98123  3.28334  3.01674  3.48517  4.28410  3.31840  3.41802  3.11152  3.25332  2.58078  5.58241  4.28789    170 - -
          2.68618  4.42225  2.77519  2.73123  3.46354  2.40513  3.72494  3.29354  2.67741  2.69355  4.24690  2.90347  2.73739  3.18146  2.89801  2.37887  2.77519  2.98518  4.58477  3.61503
          0.00763  5.27500  5.99735  0.61958  0.77255  0.48576  0.95510
    147   0.93333  4.94707  3.89080  3.33952  4.26813  3.93585  4.35583  3.65015  3.24823  3.33184  4.19845  3.74545  4.40595  3.60956  2.59367  2.69212  2.61857  3.36747  2.86895  4.39766    171 - -
          2.68618  4.42225  2.77519  2.73123  3.46354  2.40513  3.72494  3.29354  2.67741  2.69355  4.24690  2.90347  2.73739  3.18146  2.89801  2.37887  2.77519  2.98518  4.58477  3.61503
          0.00763  5.27500  5.99735  0.61958  0.77255  0.48576  0.95510
    148   1.66787  4.97944  3.62410  2.30320  4.16313  3.92425  4.15091  3.53202  3.03147  2.50953  4.07256  3.54015  4.31137  3.37170  2.20058  3.14735  2.63712  2.03445  5.53166  4.25269    172 - -
          2.68618  4.42225  2.77519  2.73123  3.46354  2.40513  3.72494  3.29354  2.67741  2.69355  4.24690  2.90347  2.73739  3.18146  2.89801  2.37887  2.77519  2.98518  4.58477  3.61503
          0.00763  5.27500  5.99735  0.61958  0.77255  0.48576  0.95510
    149   2.45978  4.52841  4.50785  3.91980  3.62916  4.15115  4.45112  1.89541  2.53138  1.59468  3.64200  4.12924  4.52043  2.78187  3.97324  3.43697  3.28216  2.78171  2.94926  2.68507    173 - -
          2.68618  4.42225  2.77519  2.73123  3.46354  2.40513  3.72494  3.29354  2.67741  2.69355  4.24690  2.90347  2.73739  3.18146  2.89801  2.37887  2.77519  2.98518  4.58477  3.61503
          0.00763  5.27500  5.99735  0.61958  0.77255  0.48576  0.95510
    150   0.75823  4.91957  4.64003  4.23856  4.78414  2.46985  5.08940  4.16302  4.19985  1.94467  4.74506  4.29159  4.58237  4.45126  4.45945  2.20566  3.53423  3.74623  6.20767  5.02335    174 - -
          2.68618  4.42225  2.77519  2.73123  3.46354  2.40513  3.72494  3.29354  2.67741  2.69355  4.24690  2.90347  2.73739  3.18146  2.89801  2.37887  2.77519  2.98518  4.58477  3.61503
          0.00763  5.27500  5.99735  0.61958  0.77255  0.48576  0.95510
    151   4.44652  5.63993  6.42089  5.92121  3.94575  5.87260  6.35017  2.83352  5.78445  0.42243  3.68159  6.12026  5.92434  5.66841  5.73966  5.34412  4.67969  1.70707  6.25300  5.28145    175 - -
          2.68618  4.42225  2.77519  2.73123  3.46354  2.40513  3.72494  3.29354  2.67741  2.69355  4.24690  2.90347  2.73739  3.18146  2.89801  2.37887  2.77519  2.98518  4.58477  3.61503
          0.00763  5.27500  5.99735  0.61958  0.77255  0.48576  0.95510
    152   3.16587  4.64906  2.85014  3.97420  1.23941  4.24594  2.79043  3.07088  3.87047  2.15890  3.74484  4.18944  4.61394  4.08840  4.06382  3.53504  3.39793  1.90409  5.08250  3.76147    176 - -
          2.68618  4.42225  2.77519  2.73123  3.46354  2.40513  3.72494  3.29354  2.67741  2.69355  4.24690  2.90347  2.73739  3.18146  2.89801  2.37887  2.77519  2.98518  4.58477  3.61503
          0.00763  5.27500  5.99735  0.61958  0.77255  0.48576  0.95510
    153   2.10147  4.83105  3.79300  3.22996  3.98837  3.97212  2.97825  2.03309  3.19570  3.05570  3.93675  2.40372  4.35872  3.51074  3.57900  1.99977  2.62854  2.38226  5.40881  4.15921    177 - -
          2.68618  4.42225  2.77519  2.73123  3.46354  2.40513  3.72494  3.29354  2.67741  2.69355  4.24690  2.90347  2.73739  3.18146  2.89801  2.37887  2.77519  2.98518  4.58477  3.61503
          0.00763  5.27500  5.99735  0.61958  0.77255  0.48576  0.95510
    154   3.05113  4.51525  4.56077  3.97115  3.61436  4.16095  2.84541  2.48760  3.84050  1.59560  3.62798  4.15996  4.52948  2.08887  4.00523  3.44967  2.50630  2.12005  2.87266  3.93617    178 - -
          2.68618  4.42225  2.77519  2.73123  3.46354  2.40513  3.72494  3.29354  2.67741  2.69355  4.24690  2.90347  2.73739  3.18146  2.89801  2.37887  2.77519  2.98518  4.58477  3.61503
          0.00763  5.27500  5.99735  0.61958  0.77255  0.48576  0.95510
    155   1.78849  5.43917  3.37242  2.88324  4.85266  3.84541  2.69310  4.31619  2.88498  3.84579  4.62056  3.40524  4.29196  1.56505  3.34377  1.70003  3.36088  3.90583  6.00922  4.63716    179 - -
          2.68618  4.42225  2.77519  2.73123  3.46354  2.40513  3.72494  3.29354  2.67741  2.69355  4.24690  2.90347  2.73739  3.18146  2.89801  2.37887  2.77519  2.98518  4.58477  3.61503
          0.00763  5.27500  5.99735  0.61958  0.77255  0.48576  0.95510
    156   3.05327  4.44818  4.89115  4.28427  2.16439  4.20848  4.53504  2.38378  4.09626  1.78449  3.56618  3.02869  4.57340  4.25101  4.14886  2.75360  2.13216  2.07642  5.06760  2.63508    180 - -
          2.68618  4.42225  2.77519  2.73123  3.46354  2.40513  3.72494  3.29354  2.67741  2.69355  4.24690  2.90347  2.73739  3.18146  2.89801  2.37887  2.77519  2.98518  4.58477  3.61503
          0.00763  5.27500  5.99735  0.61958  0.77255  0.48576  0.95510
    157   2.48952  5.42764  2.54738  2.73435  4.73683  3.79312  3.98529  4.19832  2.73487  3.71729  2.25897  1.76700  4.18676  2.57976  2.54296  2.98748  3.23855  3.79908  5.88179  2.88970    181 - -
          2.68618  4.42225  2.77519  2.73123  3.46354  2.40513  3.72494  3.29354  2.67741  2.69355  4.24690  2.90347  2.73739  3.18146  2.89801  2.37887  2.77519  2.98518  4.58477  3.61503
          0.00763  5.27500  5.99735  0.61958  0.77255  0.48576  0.95510
    158   1.14657  5.17137  3.95078  3.53322  5.26402  2.39393  4.73726  4.73831  3.59584  4.31597  5.07858  2.31680  2.06246  3.90402  4.02358  1.89405  3.50864  4.14268  6.48386  5.18826    182 - -
          2.68618  4.42225  2.77519  2.73123  3.46354  2.40513  3.72494  3.29354  2.67741  2.69355  4.24690  2.90347  2.73739  3.18146  2.89801  2.37887  2.77519  2.98518  4.58477  3.61503
          0.00763  5.27500  5.99735  0.61958  0.77255  0.48576  0.95510
    159   3.11336  4.98388  4.44590  4.10358  1.86288  1.91964  5.03088  4.25843  4.14544  3.95019  4.81243  4.23308  1.04172  4.39279  4.43678  2.26674  3.57149  3.82927  6.16256  4.88845    183 - -
          2.68618  4.42225  2.77519  2.73123  3.46354  2.40513  3.72494  3.29354  2.67741  2.69355  4.24690  2.90347  2.73739  3.18146  2.89801  2.37887  2.77519  2.98518  4.58477  3.61503
          0.00763  5.27500  5.99735  0.61958  0.77255  0.48576  0.95510
    160   1.76880  4.79922  4.06930  3.52851  2.63400  1.90871  4.41581  3.41443  3.48603  3.12546  4.01822  3.87924  4.45376  3.77705  3.82341  1.63357  3.34233  3.16803  5.44264  2.76182    184 - -
          2.68618  4.42225  2.77519  2.73123  3.46354  2.40513  3.72494  3.29354  2.67741  2.69355  4.24690  2.90347  2.73739  3.18146  2.89801  2.37887  2.77519  2.98518  4.58477  3.61503
          0.00763  5.27500  5.99735  0.61958  0.77255  0.48576  0.95510
    161   3.27227  4.64017  5.15361  4.55750  1.50884  1.60661  4.79703  2.17590  4.37219  2.13516  3.65152  4.59580  4.80745  4.51079  4.41487  3.77926  3.50668  2.12169  5.27781  4.08958    185 - -
          2.68618  4.42225  2.77519  2.73123  3.46354  2.40513  3.72494  3.29354  2.67741  2.69355  4.24690  2.90347  2.73739  3.18146  2.89801  2.37887  2.77519  2.98518  4.58477  3.61503
          0.00763  5.27500  5.99735  0.61958  0.77255  0.48576  0.95510
    162   3.62239  5.72924  4.09619  3.44171  5.15593  0.83145  4.31640  4.51239  2.05414  2.71628  4.86046  3.85887  4.68350  3.45685  2.12922  3.64082  3.81405  4.19202  6.10523  4.90892    186 - -
          2.68618  4.42225  2.77519  2.73123  3.46354  2.40513  3.72494  3.29354  2.67741  2.69355  4.24690  2.90347  2.73739  3.18146  2.89801  2.37887  2.77519  2.98518  4.58477  3.61503
          0.00763  5.27500  5.99735  0.61958  0.77255  0.48576  0.95510
    163   2.56419  3.00119  3.34517  2.78751  4.60995  2.01535  4.01181  4.04874  2.22927  3.60856  4.39389  3.31929  4.20727  2.07233  2.62217  3.01299  2.52017  2.86936  5.80961  4.44695    187 - -
          2.68618  4.42225  2.77519  2.73123  3.46354  2.40513  3.72494  3.29354  2.67741  2.69355  4.24690  2.90347  2.73739  3.18146  2.89801  2.37887  2.77519  2.98518  4.58477  3.61503
          0.00763  5.27500  5.99735  0.61958  0.77255  0.48576  0.95510
    164   3.13075  5.49255  2.47868  2.89194  4.98933  1.12208  4.20383  4.46215  2.98905  3.97825  4.74310  3.41772  4.31806  3.32499  2.62888  2.31803  2.35765  4.01698  6.13481  4.74507    188 - -
          2.68618  4.42225  2.77519  2.73123  3.46354  2.40513  3.72494  3.29354  2.67741  2.69355  4.24690  2.90347  2.73739  3.18146  2.89801  2.37887  2.77519  2.98518  4.58477  3.61503
          0.00763  5.27500  5.99735  0.61958  0.77255  0.48576  0.95510
    165   1.98675  5.14219  3.47067  2.91481  2.58504  3.87001  3.00651  3.76486  2.90498  3.39015  4.22036  2.56200  4.25931  2.39978  3.35738  2.45263  3.25370  3.46346  5.63507  2.09366    189 - -
          2.68618  4.42225  2.77519  2.73123  3.46354  2.40513  3.72494  3.29354  2.67741  2.69355  4.24690  2.90347  2.73739  3.18146  2.89801  2.37887  2.77519  2.98518  4.58477  3.61503
          0.00763  5.27500  5.99735  0.61958  0.77255  0.48576  0.95510
    166   3.06831  4.98532  3.69918  3.12609  4.16311  2.32580  4.17287  2.47976  2.16781  3.21161  4.07723  3.59024  4.34785  3.40202  1.63481  3.19619  3.29641  2.49848  5.52799  2.79719    190 - -
          2.68618  4.42225  2.77519  2.73123  3.46354  2.40513  3.72494  3.29354  2.67741  2.69355  4.24690  2.90347  2.73739  3.18146  2.89801  2.37887  2.77519  2.98518  4.58477  3.61503
          0.52814  5.27500  0.90342  0.61958  0.77255  0.48576  0.95510
    167   3.28194  5.79815  2.64220  1.74057  5.20063  1.55565  4.17063  4.72208  3.13159  4.20634  5.03201  1.43040  4.24498  3.32751  3.69265  3.19207  3.57811  4.26665  6.35234  4.86861    191 - -
          2.68686  4.42293  2.77515  2.73021  3.46422  2.40581  3.72385  3.29144  2.67647  2.69423  4.24758  2.90314  2.73722  3.18215  2.89869  2.37895  2.77588  2.98489  4.58545  3.61365
          1.40776  0.28615  5.48202  1.02526  0.44426  0.16750  1.86937
    168   1.83086  4.97528  3.94709  3.42245  4.47279  2.80990  4.48139  3.86149  3.40372  3.53718  4.38709  2.50236  4.41525  3.71988  3.79990  2.01102  2.36075  1.51320  5.84234  4.58428    201 - -
          2.68618  4.42225  2.77519  2.73123  3.46354  2.40513  3.72494  3.29354  2.67741  2.69355  4.24690  2.90347  2.73739  3.18146  2.89801  2.37887  2.77519  2.98518  4.58477  3.61503
          0.00763  5.27500  5.99735  0.61958  0.77255  0.48576  0.95510
    169   2.42408  5.51021  3.52425  2.97342  4.98013  1.28764  4.15088  4.42476  2.09991  3.92134  4.69557  3.47791  4.34761  3.26627  1.94356  2.55690  3.42357  4.00554  6.05100  4.71153    202 - -
          2.68618  4.42225  2.77519  2.73123  3.46354  2.40513  3.72494  3.29354  2.67741  2.69355  4.24690  2.90347  2.73739  3.18146  2.89801  2.37887  2.77519  2.98518  4.58477  3.61503
          0.00763  5.27500  5.99735  0.61958  0.77255  0.48576  0.95510
    170   3.09170  4.50354  4.86836  4.27278  3.60275  2.60229  4.58517  2.88824  4.09868  1.46243  2.20211  4.34541  4.60823  4.26773  4.17674  2.67684  3.33034  1.54147  5.14083  3.96157    203 - -
          2.68618  4.42225  2.77519  2.73123  3.46354  2.40513  3.72494  3.29354  2.67741  2.69355  4.24690  2.90347  2.73739  3.18146  2.89801  2.37887  2.77519  2.98518  4.58477  3.61503
          0.00763  5.27500  5.99735  0.61958  0.77255  0.48576  0.95510
    171   2.60244  5.88344  3.91528  3.26500  5.36508  4.23888  4.22697  4.74193  1.34325  4.14213  4.95448  1.99439  4.60400  3.33890  1.26416  3.53622  3.75329  4.36050  6.17260  4.94045    204 - -
          2.68618  4.42225  2.77519  2.73123  3.46354  2.40513  3.72494  3.29354  2.67741  2.69355  4.24690  2.90347  2.73739  3.18146  2.89801  2.37887  2.77519  2.98518  4.58477  3.61503
          0.00763  5.27500  5.99735  0.61958  0.77255  0.48576  0.95510
    172   3.30628  5.32185  4.00420  3.76329  5.45881  0.64749  4.94317  4.89430  2.49894  4.49307  5.31267  4.07064  4.66057  4.14943  3.96999  3.43422  1.80728  4.32464  6.64512  5.41919    205 - -
          2.68618  4.42225  2.77519  2.73123  3.46354  2.40513  3.72494  3.29354  2.67741  2.69355  4.24690  2.90347  2.73739  3.18146  2.89801  2.37887  2.77519  2.98518  4.58477  3.61503
          0.00763  5.27500  5.99735  0.61958  0.77255  0.48576  0.95510
    173   2.34548  5.65519  2.48451  2.84059  5.08237  1.10272  4.21565  4.56584  2.19149  4.06449  4.83151  3.38741  2.78900  3.33676  3.52393  3.18648  3.48551  4.12316  6.21272  4.79827    206 - -
          2.68618  4.42225  2.77519  2.73123  3.46354  2.40513  3.72494  3.29354  2.67741  2.69355  4.24690  2.90347  2.73739  3.18146  2.89801  2.37887  2.77519  2.98518  4.58477  3.61503
          0.00763  5.27500  5.99735  0.61958  0.77255  0.48576  0.95510
    174   2.15759  5.21135  3.43914  2.88525  2.87368  2.03260  4.07922  3.91731  2.30888  3.51776  4.32695  3.39807  2.69892  3.22837  3.34177  2.36215  2.19334  3.58198  5.75713  4.42207    207 - -
          2.68618  4.42225  2.77519  2.73123  3.46354  2.40513  3.72494  3.29354  2.67741  2.69355  4.24690  2.90347  2.73739  3.18146  2.89801  2.37887  2.77519  2.98518  4.58477  3.61503
          0.00763  5.27500  5.99735  0.61958  0.77255  0.48576  0.95510
    175   1.60685  4.96702  4.48663  4.07700  4.87414  1.84408  5.02215  4.26297  4.05338  3.96197  2.64134  4.20894  1.10170  4.33044  4.35580  3.27700  3.53473  3.82109  6.26760  5.06820    208 - -
          2.68618  4.42225  2.77519  2.73123  3.46354  2.40513  3.72494  3.29354  2.67741  2.69355  4.24690  2.90347  2.73739  3.18146  2.89801  2.37887  2.77519  2.98518  4.58477  3.61503
          0.00763  5.27500  5.99735  0.61958  0.77255  0.48576  0.95510
    176   3.03647  4.66420  4.08399  3.51183  3.78717  4.05747  4.32654  3.14139  2.44003  1.92171  3.04109  2.75542  4.43364  3.72859  3.75467  2.48009  2.44092  1.85431  5.25804  2.76893    209 - -
          2.68618  4.42225  2.77519  2.73123  3.46354  2.40513  3.72494  3.29354  2.67741  2.69355  4.24690  2.90347  2.73739  3.18146  2.89801  2.37887  2.77519  2.98518  4.58477  3.61503
          0.00763  5.27500  5.99735  0.61958  0.77255  0.48576  0.95510
    177   1.93602  4.98705  3.82740  3.28160  4.35714  3.90135  4.34672  3.73044  3.23211  3.41088  4.26686  3.70234  2.07554  3.57545  2.52757  3.18422  1.43384  2.52076  5.72200  4.45616    210 - -
          2.68618  4.42225  2.77519  2.73123  3.46354  2.40513  3.72494  3.29354  2.67741  2.69355  4.24690  2.90347  2.73739  3.18146  2.89801  2.37887  2.77519  2.98518  4.58477  3.61503
          0.00763  5.27500  5.99735  0.61958  0.77255  0.48576  0.95510
    178   2.38068  5.00428  3.68213  3.12995  4.28355  2.05308  4.22607  2.62785  3.10228  3.33447  4.18621  3.58933  2.77670  3.44032  2.69012  3.14676  1.49598  3.38111  5.63975  4.35975    211 - -
          2.68618  4.42225  2.77519  2.73123  3.46354  2.40513  3.72494  3.29354  2.67741  2.69355  4.24690  2.90347  2.73739  3.18146  2.89801  2.37887  2.77519  2.98518  4.58477  3.61503
          0.00763  5.27500  5.99735  0.61958  0.77255  0.48576  0.95510
    179   2.33667  4.72375  4.02306  3.46922  2.89250  2.74150  4.34058  3.23939  3.42070  1.59225  3.85868  2.72437  1.84586  3.71007  3.74862  3.29362  3.28912  3.01619  5.33911  4.11342    212 - -
          2.68618  4.42225  2.77519  2.73123  3.46354  2.40513  3.72494  3.29354  2.67741  2.69355  4.24690  2.90347  2.73739  3.18146  2.89801  2.37887  2.77519  2.98518  4.58477  3.61503
          0.00763  5.27500  5.99735  0.61958  0.77255  0.48576  0.95510
    180   2.52801  4.70128  5.18546  4.61218  3.89397  4.55157  4.97179  2.27115  4.45393  2.13836  3.85018  4.68557  4.91532  4.63487  4.54110  2.44577  3.58118  0.83244  5.50715  4.31981    213 - -
          2.68618  4.42225  2.77519  2.73123  3.46354  2.40513  3.72494  3.29354  2.67741  2.69355  4.24690  2.90347  2.73739  3.18146  2.89801  2.37887  2.77519  2.98518  4.58477  3.61503
          0.00763  5.27500  5.99735  0.61958  0.77255  0.48576  0.95510
    181   1.99254  5.08301  3.53931  2.32155  4.28551  3.89850  4.10798  3.67641  2.93662  1.80314  4.16539  3.47391  4.28552  2.68859  2.17733  3.11456  3.26458  2.34961  5.61091  4.31272    214 - -
          2.68618  4.42225  2.77519  2.73123  3.46354  2.40513  3.72494  3.29354  2.67741  2.69355  4.24690  2.90347  2.73739  3.18146  2.89801  2.37887  2.77519  2.98518  4.58477  3.61503
          0.00763  5.27500  5.99735  0.61958  0.77255  0.48576  0.95510
    182   3.05293  4.47096  4.76988  4.17059  2.70555  1.95387  4.51298  2.90828  4.00650  1.79558  3.58776  4.27027  2.55061  4.18329  4.10139  3.49224  2.42464  2.16020  2.93316  3.90434    215 - -
          2.68618  4.42225  2.77519  2.73123  3.46354  2.40513  3.72494  3.29354  2.67741  2.69355  4.24690  2.90347  2.73739  3.18146  2.89801  2.37887  2.77519  2.98518  4.58477  3.61503
          0.00763  5.27500  5.99735  0.61958  0.77255  0.48576  0.95510
    183   2.00154  5.36665  3.32720  2.38256  4.65454  3.80946  4.00101  3.05171  2.27886  2.81611  4.42327  3.30444  4.20082  1.90750  2.40855  3.00530  3.24150  3.72626  5.83398  2.90464    216 - -
          2.68618  4.42225  2.77519  2.73123  3.46354  2.40513  3.72494  3.29354  2.67741  2.69355  4.24690  2.90347  2.73739  3.18146  2.89801  2.37887  2.77519  2.98518  4.58477  3.61503
          0.00763  5.27500  5.99735  0.61958  0.77255  0.48576  0.95510
    184   3.02285  5.53269  2.65368  1.96366  4.87475  2.27046  2.38701  4.36063  2.72221  2.71055  4.57505  2.41348  3.01261  2.55471  3.21697  2.98369  3.25512  3.92189  5.96616  4.55368    217 - -
          2.68618  4.42225  2.77519  2.73123  3.46354  2.40513  3.72494  3.29354  2.67741  2.69355  4.24690  2.90347  2.73739  3.18146  2.89801  2.37887  2.77519  2.98518  4.58477  3.61503
          0.50672  5.27500  0.93544  0.61958  0.77255  0.48576  0.95510
    185   1.93602  4.72163  3.60755  3.13001  4.24945  2.09616  4.21925  3.67558  3.13800  3.34067  4.18647  3.50795  4.13258  3.45413  3.53620  1.53293  3.11371  3.32108  5.61378  2.32359    218 - -
          2.68618  4.42225  2.77519  2.73123  3.46354  2.40513  3.72494  3.29354  2.67741  2.69355  4.24690  2.90347  2.73739  3.18146  2.89801  2.37887  2.77519  2.98518  4.58477  3.61503
          0.01254  4.78082  5.50317  0.61958  0.77255  1.38085  0.28950
    186   2.89366  4.95759  3.29419  2.08415  4.00796  3.71740  3.91015  3.55323  2.73606  2.28655  4.03226  3.27950  4.11572  2.20977  3.15092  2.96027  3.12367  3.27259  5.36825  1.85853    219 - -
          2.68618  4.42225  2.77519  2.73123  3.46354  2.40513  3.72494  3.29354  2.67741  2.69355  4.24690  2.90347  2.73739  3.18146  2.89801  2.37887  2.77519  2.98518  4.58477  3.61503
          0.01254  4.78082  5.50317  0.61958  0.77255  1.08986  0.40987
    187   2.90016  5.20412  3.20645  2.24608  4.48718  1.98007  2.53319  3.92125  2.57994  2.33354  4.26852  3.18731  4.07828  2.99376  2.24682  2.90201  3.12765  3.56446  5.66455  4.31649    220 - -
          2.68668  4.42275  2.77570  2.73135  3.46226  2.40513  3.72314  3.29404  2.67791  2.69256  4.24740  2.90351  2.73714  3.18197  2.89851  2.37937  2.77480  2.98479  4.58527  3.61385
          1.19244  0.57805  1.99855  0.90306  0.51974  0.70453  0.68189
    188   2.86512  5.31798  2.56356  1.73019  2.67602  3.63774  3.83423  4.10829  2.58159  3.61248  4.36612  3.11445  4.03574  2.53370  2.61843  2.83760  2.10600  3.69562  5.76465  4.36759    225 - -
          2.68618  4.42225  2.77519  2.73123  3.46354  2.40513  3.72494  3.29354  2.67741  2.69355  4.24690  2.90347  2.73739  3.18146  2.89801  2.37887  2.77519  2.98518  4.58477  3.61503
          0.01075  4.93362  5.65597  0.61958  0.77255  0.79001  0.60485
    189   2.98068  5.41042  2.50594  2.65503  4.72553  1.46985  3.93908  4.18904  2.29169  3.70215  2.75255  3.19990  4.13493  2.28371  3.17170  2.95322  3.21497  3.78691  5.86207  4.47028    226 - -
          2.68618  4.42225  2.77519  2.73123  3.46354  2.40513  3.72494  3.29354  2.67741  2.69355  4.24690  2.90347  2.73739  3.18146  2.89801  2.37887  2.77519  2.98518  4.58477  3.61503
          0.00957  5.05007  5.77242  0.61958  0.77255  0.65433  0.73353
    190   2.21125  5.41675  2.43472  2.64655  4.74820  2.18257  3.90888  4.22422  2.64976  3.71668  4.46220  3.19236  4.11289  2.46920  2.47608  2.23148  2.72437  3.80032  5.85889  3.20635    227 - -
          2.68618  4.42225  2.77519  2.73123  3.46354  2.40513  3.72494  3.29354  2.67741  2.69355  4.24690  2.90347  2.73739  3.18146  2.89801  2.37887  2.77519  2.98518  4.58477  3.61503
          0.00870  5.14440  5.86674  0.61958  0.77255  0.86044  0.54987
    191   2.99864  5.30153  2.44765  2.75991  4.60241  3.76813  4.01690  4.04009  2.80715  3.60728  2.77408  2.57295  2.30745  3.14970  3.28623  3.00401  1.46493  3.67654  5.81489  4.45075    228 - -
          2.68618  4.42225  2.77519  2.73123  3.46354  2.40513  3.72494  3.29354  2.67741  2.69355  4.24690  2.90347  2.73739  3.18146  2.89801  2.37887  2.77519  2.98518  4.58477  3.61503
          0.00870  5.14440  5.86674  0.61958  0.77255  0.30725  1.32978
    192   4.06296  5.37599  5.78862  5.16200  3.81307  5.28591  5.53521  2.06274  4.68426  0.50016  3.60735  5.34180  5.46779  4.97482  2.59526  4.65247  4.27601  3.13607  5.86062  4.81460    229 - -
          2.68618  4.42225  2.77519  2.73123  3.46354  2.40513  3.72494  3.29354  2.67741  2.69355  4.24690  2.90347  2.73739  3.18146  2.89801  2.37887  2.77519  2.98518  4.58477  3.61503
          0.00763  5.27500  5.99735  0.61958  0.77255  0.48576  0.95510
    193   3.09646  4.57754  4.53858  3.94110  2.54815  4.18817  4.45855  2.23069  2.67472  2.26808  3.67882  4.15180  4.55431  4.02057  1.98329  3.47680  3.32642  2.82865  1.73176  3.93409    230 - -
          2.68618  4.42225  2.77519  2.73123  3.46354  2.40513  3.72494  3.29354  2.67741  2.69355  4.24690  2.90347  2.73739  3.18146  2.89801  2.37887  2.77519  2.98518  4.58477  3.61503
          0.00763  5.27500  5.99735  0.61958  0.77255  0.48576  0.95510
    194   3.01851  5.53155  2.41469  1.69098  4.87833  3.78317  2.78053  4.36452  2.36016  3.83625  4.57272  3.24980  4.18018  2.23041  2.06147  2.50701  3.24974  3.92331  5.96147  4.55064    231 - -
          2.68618  4.42225  2.77519  2.73123  3.46354  2.40513  3.72494  3.29354  2.67741  2.69355  4.24690  2.90347  2.73739  3.18146  2.89801  2.37887  2.77519  2.98518  4.58477  3.61503
          0.00763  5.27500  5.99735  0.61958  0.77255  0.48576  0.95510
    195   3.22901  2.62384  4.33363  3.80420  4.88990  3.99601  4.72163  4.21424  1.63489  3.90956  4.77418  4.07611  4.60445  3.94792  3.64426  3.38956  0.81508  3.83587  6.16895  4.96183    232 - -
          2.68618  4.42225  2.77519  2.73123  3.46354  2.40513  3.72494  3.29354  2.67741  2.69355  4.24690  2.90347  2.73739  3.18146  2.89801  2.37887  2.77519  2.98518  4.58477  3.61503
          0.00763  5.27500  5.99735  0.61958  0.77255  0.48576  0.95510
    196   3.72983  5.15426  2.64387  4.52039  3.96620  4.83667  5.27148  2.86640  4.56315  0.61170  3.82179  4.81135  5.18858  4.73341  4.75933  4.21735  3.98242  1.91033  5.84218  4.68869    233 - -
          2.68618  4.42225  2.77519  2.73123  3.46354  2.40513  3.72494  3.29354  2.67741  2.69355  4.24690  2.90347  2.73739  3.18146  2.89801  2.37887  2.77519  2.98518  4.58477  3.61503
          0.00763  5.27500  5.99735  0.61958  0.77255  0.48576  0.95510
    197   3.73580  5.04553  5.70352  5.09800  3.69605  4.98022  5.29745  2.06782  4.90887  1.11937  2.46659  5.14576  5.22225  4.92963  4.88578  4.31564  3.95635  2.18135  1.62958  4.51255    234 - -
          2.68618  4.42225  2.77519  2.73123  3.46354  2.40513  3.72494  3.29354  2.67741  2.69355  4.24690  2.90347  2.73739  3.18146  2.89801  2.37887  2.77519  2.98518  4.58477  3.61503
          0.00763  5.27500  5.99735  0.61958  0.77255  0.48576  0.95510
    198   2.36915  4.81944  5.16938  4.59005  3.72272  4.54857  4.95388  2.95034  4.41931  0.76482  2.35573  4.68596  4.90668  4.56602  4.49940  3.87874  2.47308  2.89560  5.44732  4.31208    235 - -
          2.68618  4.42225  2.77519  2.73123  3.46354  2.40513  3.72494  3.29354  2.67741  2.69355  4.24690  2.90347  2.73739  3.18146  2.89801  2.37887  2.77519  2.98518  4.58477  3.61503
          0.00763  5.27500  5.99735  0.61958  0.77255  0.48576  0.95510
    199   3.58899  5.77884  3.55969  3.35649  5.56905  2.42041  4.66264  5.06411  3.29105  4.54344  5.37642  0.59092  4.70825  3.82540  2.33319  3.60728  3.93330  4.56917  6.60189  5.30237    236 - -
          2.68618  4.42225  2.77519  2.73123  3.46354  2.40513  3.72494  3.29354  2.67741  2.69355  4.24690  2.90347  2.73739  3.18146  2.89801  2.37887  2.77519  2.98518  4.58477  3.61503
          0.00763  5.27500  5.99735  0.61958  0.77255  0.48576  0.95510
    200   4.30242  5.50199  6.31827  5.83104  4.05665  5.77284  6.32392  2.68579  5.71058  0.69661  3.79693  6.00409  5.88382  5.68856  5.71629  5.23345  4.54637  1.11303  6.32095  5.29523    237 - -
          2.68618  4.42225  2.77519  2.73123  3.46354  2.40513  3.72494  3.29354  2.67741  2.69355  4.24690  2.90347  2.73739  3.18146  2.89801  2.37887  2.77519  2.98518  4.58477  3.61503
          0.00763  5.27500  5.99735  0.61958  0.77255  0.48576  0.95510
    201   4.14608  5.35766  6.18969  5.63930  3.97661  5.60627  6.02872  2.14294  5.51823  1.15932  1.87527  5.77970  5.72024  5.48988  5.50793  5.00061  4.37121  1.14390  6.13306  5.11201    238 - -
          2.68618  4.42225  2.77519  2.73123  3.46354  2.40513  3.72494  3.29354  2.67741  2.69355  4.24690  2.90347  2.73739  3.18146  2.89801  2.37887  2.77519  2.98518  4.58477  3.61503
          0.00763  5.27500  5.99735  0.61958  0.77255  0.48576  0.95510
    202   3.02949  5.19831  3.50829  2.95927  4.54151  2.66834  4.14109  3.95958  2.93736  2.60332  4.37528  3.45744  1.70540  3.29524  2.56419  1.77288  2.64015  3.61606  5.80352  4.47743    239 - -
          2.68683  4.42290  2.77504  2.72949  3.46418  2.40577  3.72559  3.29419  2.67805  2.69271  4.24754  2.90411  2.73752  3.17936  2.89682  2.37914  2.77492  2.98583  4.58541  3.61568
          1.11599  1.08082  1.09933  1.23281  0.34457  0.48576  0.95510
    203   2.17954  5.17269  3.16865  2.23644  4.44966  3.64436  3.83494  3.89276  2.18553  3.44742  4.23215  3.14450  4.03590  1.90295  3.05510  2.84447  3.07450  3.52861  3.17309  2.79431    245 - -
          2.68618  4.42225  2.77519  2.73123  3.46354  2.40513  3.72494  3.29354  2.67741  2.69355  4.24690  2.90347  2.73739  3.18146  2.89801  2.37887  2.77519  2.98518  4.58477  3.61503
          0.09980  4.87362  2.43803  0.61958  0.77255  1.28657  0.32326
    204   2.82115  5.30336  2.24182  1.92359  4.63295  3.57750  2.76785  2.91960  2.53126  3.60193  4.34967  3.04888  3.98193  2.35594  3.02445  2.19809  3.05400  3.68602  5.74375  4.33758    246 - -
          2.68618  4.42225  2.77519  2.73123  3.46354  2.40513  3.72494  3.29354  2.67741  2.69355  4.24690  2.90347  2.73739  3.18146  2.89801  2.37887  2.77519  2.98518  4.58477  3.61503
          0.01247  4.78629  5.50864  0.61958  0.77255  0.95069  0.48853
    205   2.88147  4.37197  4.28737  2.36979  2.61008  3.97469  4.26703  1.83445  3.59252  1.96423  3.47542  3.93274  2.71654  3.82043  3.79012  3.25779  3.11336  2.61786  4.96799  2.71425    247 - -
          2.68618  4.42225  2.77519  2.73123  3.46354  2.40513  3.72494  3.29354  2.67741  2.69355  4.24690  2.90347  2.73739  3.18146  2.89801  2.37887  2.77519  2.98518  4.58477  3.61503
          0.01090  4.92005  5.64239  0.61958  0.77255  0.62118  0.77069
    206   2.31363  5.19573  3.29908  2.23085  4.46349  3.75002  3.95850  2.56720  2.73702  3.47237  4.27238  3.27289  1.80613  3.09626  2.42000  2.43987  3.17182  3.54619  5.69465  4.34708    248 - -
          2.68618  4.42225  2.77519  2.73123  3.46354  2.40513  3.72494  3.29354  2.67741  2.69355  4.24690  2.90347  2.73739  3.18146  2.89801  2.37887  2.77519  2.98518  4.58477  3.61503
          0.00908  5.10155  5.82390  0.61958  0.77255  0.95022  0.48883
    207   2.96716  5.41506  1.65868  1.86302  4.72847  3.72071  3.93340  4.19863  2.69352  2.58132  4.46605  2.58231  3.05154  3.04285  3.18573  2.93839  3.20077  3.78978  3.31515  4.46481    249 - -
          2.68618  4.42225  2.77519  2.73123  3.46354  2.40513  3.72494  3.29354  2.67741  2.69355  4.24690  2.90347  2.73739  3.18146  2.89801  2.37887  2.77519  2.98518  4.58477  3.61503
          0.00908  5.10155  5.82390  0.61958  0.77255  0.27683  1.41956
    208   3.15714  5.62934  3.18373  1.65437  4.91667  3.84845  2.98987  4.42472  2.87305  3.92163  4.68616  2.08022  1.61609  3.21236  3.36764  3.11582  3.39495  4.00865  6.05479  3.03540    250 - -
          2.68618  4.42225  2.77519  2.73123  3.46354  2.40513  3.72494  3.29354  2.67741  2.69355  4.24690  2.90347  2.73739  3.18146  2.89801  2.37887  2.77519  2.98518  4.58477  3.61503
          0.00763  5.27500  5.99735  0.61958  0.77255  0.48576  0.95510
    209   3.00372  5.35848  2.03293  2.22988  4.64412  3.80363  3.04109  4.09020  2.45754  2.12459  2.98017  3.29912  4.19557  3.11837  3.24217  2.52095  2.61849  2.96170  5.82847  4.45652    251 - -
          2.68618  4.42225  2.77519  2.73123  3.46354  2.40513  3.72494  3.29354  2.67741  2.69355  4.24690  2.90347  2.73739  3.18146  2.89801  2.37887  2.77519  2.98518  4.58477  3.61503
          0.00763  5.27500  5.99735  0.61958  0.77255  0.48576  0.95510
    210   2.53321  5.12372  3.47362  2.91489  4.33852  2.76380  3.02880  3.74145  2.55108  2.19999  4.20213  3.42218  1.96542  2.78133  3.35339  3.07438  2.70045  2.55495  5.64396  4.32960    252 - -
          2.68618  4.42225  2.77519  2.73123  3.46354  2.40513  3.72494  3.29354  2.67741  2.69355  4.24690  2.90347  2.73739  3.18146  2.89801  2.37887  2.77519  2.98518  4.58477  3.61503
          0.00763  5.27500  5.99735  0.61958  0.77255  0.48576  0.95510
    211   2.37752  3.59058  2.57112  2.35252  2.48346  3.81544  4.01465  4.01494  2.78991  3.58296  4.37266  3.32252  4.20759  2.64881  3.26536  2.42954  1.73711  3.65951  5.79227  4.43273    253 - -
          2.68618  4.42225  2.77519  2.73123  3.46354  2.40513  3.72494  3.29354  2.67741  2.69355  4.24690  2.90347  2.73739  3.18146  2.89801  2.37887  2.77519  2.98518  4.58477  3.61503
          0.00763  5.27500  5.99735  0.61958  0.77255  0.48576  0.95510
    212   3.00357  5.44167  2.15622  2.34382  4.75749  2.72707  3.07965  4.22335  2.72596  3.73434  4.49031  3.26727  4.18101  3.08552  2.20526  2.50137  3.23482  2.25679  2.94387  4.49952    254 - -
          2.68618  4.42225  2.77519  2.73123  3.46354  2.40513  3.72494  3.29354  2.67741  2.69355  4.24690  2.90347  2.73739  3.18146  2.89801  2.37887  2.77519  2.98518  4.58477  3.61503
          0.00763  5.27500  5.99735  0.61958  0.77255  0.48576  0.95510
    213   2.27333  5.48914  2.36522  2.14805  4.82488  3.77710  3.96573  4.30440  2.70443  3.79046  4.53236  2.67323  2.46457  3.06519  2.46660  2.51890  3.23187  2.83012  5.92745  2.96937    255 - -
          2.68618  4.42225  2.77519  2.73123  3.46354  2.40513  3.72494  3.29354  2.67741  2.69355  4.24690  2.90347  2.73739  3.18146  2.89801  2.37887  2.77519  2.98518  4.58477  3.61503
          0.00763  5.27500  5.99735  0.61958  0.77255  0.48576  0.95510
    214   2.10326  5.35279  3.34176  2.78281  4.63550  3.81708  4.00794  4.07693  2.17325  2.56417  4.41125  3.31576  2.87754  1.99478  2.47273  3.01432  2.78631  3.70964  3.06968  4.45794    256 - -
          2.68618  4.42225  2.77519  2.73123  3.46354  2.40513  3.72494  3.29354  2.67741  2.69355  4.24690  2.90347  2.73739  3.18146  2.89801  2.37887  2.77519  2.98518  4.58477  3.61503
          0.07251  5.27500  2.73607  0.61958  0.77255  0.48576  0.95510
    215   2.98447  5.22458  2.54445  2.80197  4.48113  1.81952  4.01210  3.01171  2.80441  3.49533  4.29946  3.32606  2.98379  2.60542  3.27352  2.33822  3.21811  2.21566  5.72628  4.38125    257 - -
          2.68618  4.42225  2.77519  2.73123  3.46354  2.40513  3.72494  3.29354  2.67741  2.69355  4.24690  2.90347  2.73739  3.18146  2.89801  2.37887  2.77519  2.98518  4.58477  3.61503
          0.00814  5.21064  5.93298  0.61958  0.77255  0.37464  1.16327
    216   3.10221  4.64758  4.31881  2.67911  1.61125  4.15457  2.81072  1.95116  3.66225  2.84007  3.75977  4.03368  2.51690  3.91380  3.91219  3.42812  3.33385  2.91029  5.12970  2.63559    258 - -
          2.68618  4.42225  2.77519  2.73123  3.46354  2.40513  3.72494  3.29354  2.67741  2.69355  4.24690  2.90347  2.73739  3.18146  2.89801  2.37887  2.77519  2.98518  4.58477  3.61503
          0.00763  5.27500  5.99735  0.61958  0.77255  0.48576  0.95510
    217   3.02163  5.43396  1.80783  2.74832  4.75063  2.60927  4.00405  4.21165  2.75694  3.73267  4.49576  3.28893  2.11308  3.11543  2.48876  3.00315  2.30486  3.81242  3.29714  4.51154    259 - -
          2.68618  4.42225  2.77519  2.73123  3.46354  2.40513  3.72494  3.29354  2.67741  2.69355  4.24690  2.90347  2.73739  3.18146  2.89801  2.37887  2.77519  2.98518  4.58477  3.61503
          0.00763  5.27500  5.99735  0.61958  0.77255  0.48576  0.95510
    218   3.07814  4.61996  4.32122  2.19540  3.71585  4.14032  4.42822  3.04296  3.64863  1.83157  3.71471  4.03600  4.51344  3.91041  3.89406  3.41670  2.36447  2.28121  1.64480  4.01653    260 - -
          2.68618  4.42225  2.77519  2.73123  3.46354  2.40513  3.72494  3.29354  2.67741  2.69355  4.24690  2.90347  2.73739  3.18146  2.89801  2.37887  2.77519  2.98518  4.58477  3.61503
          0.00763  5.27500  5.99735  0.61958  0.77255  0.48576  0.95510
    219   3.08752  2.76064  4.84482  4.24422  3.59077  4.23733  4.56491  2.38072  4.06849  1.65210  3.60361  4.32921  1.81930  4.24370  2.71635  3.54125  3.32066  1.95314  5.12520  3.94465    261 - -
          2.68618  4.42225  2.77519  2.73123  3.46354  2.40513  3.72494  3.29354  2.67741  2.69355  4.24690  2.90347  2.73739  3.18146  2.89801  2.37887  2.77519  2.98518  4.58477  3.61503
          0.00763  5.27500  5.99735  0.61958  0.77255  0.48576  0.95510
    220   1.61560  5.20668  3.73366  3.24767  4.94005  2.19028  4.44298  4.38290  2.51522  3.96801  4.75571  3.67882  1.40588  3.59785  3.68438  3.14981  2.45468  3.92340  6.16833  4.85219    262 - -
          2.68618  4.42225  2.77519  2.73123  3.46354  2.40513  3.72494  3.29354  2.67741  2.69355  4.24690  2.90347  2.73739  3.18146  2.89801  2.37887  2.77519  2.98518  4.58477  3.61503
          0.00763  5.27500  5.99735  0.61958  0.77255  0.48576  0.95510
    221   2.63037  4.71912  4.68611  4.15676  3.80765  4.18175  4.67427  2.30747  3.98826  2.92712  3.90482  4.30291  1.40664  4.24962  4.16122  3.52774  3.46578  2.98522  1.42933  4.09659    263 - -
          2.68618  4.42225  2.77519  2.73123  3.46354  2.40513  3.72494  3.29354  2.67741  2.69355  4.24690  2.90347  2.73739  3.18146  2.89801  2.37887  2.77519  2.98518  4.58477  3.61503
          0.00763  5.27500  5.99735  0.61958  0.77255  0.48576  0.95510
    222   3.20084  4.79098  4.27120  1.44998  3.95200  4.25941  4.55202  2.05568  3.64934  2.35545  3.89432  4.07033  4.62767  3.93725  3.96228  3.52671  1.85006  2.12791  5.48361  4.26352    264 - -
          2.68618  4.42225  2.77519  2.73123  3.46354  2.40513  3.72494  3.29354  2.67741  2.69355  4.24690  2.90347  2.73739  3.18146  2.89801  2.37887  2.77519  2.98518  4.58477  3.61503
          0.00763  5.27500  5.99735  0.61958  0.77255  0.48576  0.95510
    223   3.34117  5.68349  3.68729  3.06453  5.07128  4.07306  4.13397  4.48289  1.51580  2.62264  4.74008  2.40023  4.44385  3.24674  1.36314  3.31760  2.56564  4.10284  6.04058  4.74835    265 - -
          2.68618  4.42225  2.77519  2.73123  3.46354  2.40513  3.72494  3.29354  2.67741  2.69355  4.24690  2.90347  2.73739  3.18146  2.89801  2.37887  2.77519  2.98518  4.58477  3.61503
          0.00763  5.27500  5.99735  0.61958  0.77255  0.48576  0.95510
    224   2.53618  5.27554  2.57965  2.25313  4.53361  3.82295  4.02255  3.96230  2.30749  2.76830  2.75452  3.33697  4.21375  3.15822  3.27713  2.53207  2.18707  2.28450  5.76422  4.41290    266 - -
          2.68618  4.42225  2.77519  2.73123  3.46354  2.40513  3.72494  3.29354  2.67741  2.69355  4.24690  2.90347  2.73739  3.18146  2.89801  2.37887  2.77519  2.98518  4.58477  3.61503
          0.13931  5.27500  2.08007  0.61958  0.77255  0.48576  0.95510
    225   2.95693  5.08997  3.39842  2.22866  4.33090  2.81065  4.02626  3.73882  2.84729  3.36177  4.18727  3.35937  2.14224  3.19264  3.30130  1.79773  3.19481  2.57875  2.95857  4.30508    267 - -
          2.68618  4.42225  2.77519  2.73123  3.46354  2.40513  3.72494  3.29354  2.67741  2.69355  4.24690  2.90347  2.73739  3.18146  2.89801  2.37887  2.77519  2.98518  4.58477  3.61503
          0.00870  5.14440  5.86674  0.61958  0.77255  0.86044  0.54987
    226   3.03787  5.35535  2.04461  1.60329  4.62624  2.67806  4.02994  4.04726  2.83213  2.53374  4.42624  3.28537  4.20799  3.16438  3.31804  3.03510  3.27520  2.10569  5.84236  4.47193    268 - -
          2.68618  4.42225  2.77519  2.73123  3.46354  2.40513  3.72494  3.29354  2.67741  2.69355  4.24690  2.90347  2.73739  3.18146  2.89801  2.37887  2.77519  2.98518  4.58477  3.61503
          0.00870  5.14440  5.86674  0.61958  0.77255  0.86044  0.54987
    227   2.94325  5.35355  3.23126  2.67636  4.65948  2.69747  3.92404  4.11834  2.32292  2.45756  4.40516  2.61250  2.75956  2.14102  3.15907  2.23624  3.17444  3.72311  5.81035  2.93699    269 - -
          2.68618  4.42225  2.77519  2.73123  3.46354  2.40513  3.72494  3.29354  2.67741  2.69355  4.24690  2.90347  2.73739  3.18146  2.89801  2.37887  2.77519  2.98518  4.58477  3.61503
          0.00870  5.14440  5.86674  0.61958  0.77255  0.86044  0.54987
    228   2.04029  5.45916  2.40873  1.95748  4.79870  3.72400  3.92438  4.28070  2.66769  3.76346  4.50578  3.19461  2.23454  3.02473  2.33583  2.92711  2.49125  3.84776  5.89820  4.48935    270 - -
          2.68618  4.42225  2.77519  2.73123  3.46354  2.40513  3.72494  3.29354  2.67741  2.69355  4.24690  2.90347  2.73739  3.18146  2.89801  2.37887  2.77519  2.98518  4.58477  3.61503
          0.00870  5.14440  5.86674  0.61958  0.77255  0.30725  1.32978
    229   2.39893  5.43327  3.28395  2.15860  4.75181  1.52631  4.05052  4.20697  2.82085  3.74258  4.51615  2.37807  2.78111  3.16966  3.30561  3.04338  3.29507  3.81737  3.02412  4.53983    271 - -
          2.68618  4.42225  2.77519  2.73123  3.46354  2.40513  3.72494  3.29354  2.67741  2.69355  4.24690  2.90347  2.73739  3.18146  2.89801  2.37887  2.77519  2.98518  4.58477  3.61503
          0.00763  5.27500  5.99735  0.61958  0.77255  0.48576  0.95510
    230   2.05879  2.91687  2.51614  1.77269  4.78307  3.78379  3.97496  4.25380  2.71964  3.75604  4.50699  2.72405  4.17780  2.47170  3.20871  2.97603  2.65170  2.77754  5.90645  4.50898    272 - -
          2.68618  4.42225  2.77519  2.73123  3.46354  2.40513  3.72494  3.29354  2.67741  2.69355  4.24690  2.90347  2.73739  3.18146  2.89801  2.37887  2.77519  2.98518  4.58477  3.61503
          0.00763  5.27500  5.99735  0.61958  0.77255  0.48576  0.95510
    231   2.36521  5.40238  2.44230  2.34612  4.70422  3.79402  3.98653  4.16065  2.74090  2.69109  4.45493  3.28076  2.92388  3.09901  2.17226  2.51538  2.67761  2.35270  5.86214  4.47901    273 - -
          2.68618  4.42225  2.77519  2.73123  3.46354  2.40513  3.72494  3.29354  2.67741  2.69355  4.24690  2.90347  2.73739  3.18146  2.89801  2.37887  2.77519  2.98518  4.58477  3.61503
          0.00763  5.27500  5.99735  0.61958  0.77255  0.48576  0.95510
    232   1.92838  5.24533  2.58469  2.27706  4.49397  3.83347  4.03656  2.18190  2.31848  3.50795  4.31384  3.35578  4.22463  3.17934  3.29630  3.03586  2.34356  2.54312  5.74244  4.39907    274 - -
          2.68618  4.42225  2.77519  2.73123  3.46354  2.40513  3.72494  3.29354  2.67741  2.69355  4.24690  2.90347  2.73739  3.18146  2.89801  2.37887  2.77519  2.98518  4.58477  3.61503
          0.00763  5.27500  5.99735  0.61958  0.77255  0.48576  0.95510
    233   2.30040  5.28753  3.36702  2.81044  4.55445  3.82289  3.00214  2.81128  2.01046  3.56143  4.35658  3.33797  2.11441  3.15889  3.27363  2.38318  2.18479  3.63678  5.77831  4.42534    275 - -
          2.68618  4.42225  2.77519  2.73123  3.46354  2.40513  3.72494  3.29354  2.67741  2.69355  4.24690  2.90347  2.73739  3.18146  2.89801  2.37887  2.77519  2.98518  4.58477  3.61503
          0.00763  5.27500  5.99735  0.61958  0.77255  0.48576  0.95510
    234   2.19095  5.30658  2.85111  2.30040  4.57505  3.81606  4.01498  4.00992  2.79078  2.54544  4.36943  3.32354  2.20828  3.14478  3.26589  2.10353  2.51976  3.65558  3.30088  4.43062    276 - -
          2.68618  4.42225  2.77519  2.73123  3.46354  2.40513  3.72494  3.29354  2.67741  2.69355  4.24690  2.90347  2.73739  3.18146  2.89801  2.37887  2.77519  2.98518  4.58477  3.61503
          0.00763  5.27500  5.99735  0.61958  0.77255  0.48576  0.95510
    235   3.00367  5.39803  2.44523  2.44493  4.69757  2.75978  3.98903  2.91289  2.74497  2.18607  4.45116  3.28343  3.02339  2.59967  3.22889  2.03400  2.65009  3.76399  5.85911  4.47730    277 - -
          2.68618  4.42225  2.77519  2.73123  3.46354  2.40513  3.72494  3.29354  2.67741  2.69355  4.24690  2.90347  2.73739  3.18146  2.89801  2.37887  2.77519  2.98518  4.58477  3.61503
          0.00763  5.27500  5.99735  0.61958  0.77255  0.48576  0.95510
    236   2.54268  5.45188  2.66094  2.73493  4.76771  3.79567  3.99768  4.23235  2.75142  2.21950  4.50623  2.72487  1.95801  2.40338  3.23960  2.08276  3.25412  3.82795  5.90818  4.51594    278 - -
          2.68618  4.42225  2.77519  2.73123  3.46354  2.40513  3.72494  3.29354  2.67741  2.69355  4.24690  2.90347  2.73739  3.18146  2.89801  2.37887  2.77519  2.98518  4.58477  3.61503
          0.00763  5.27500  5.99735  0.61958  0.77255  0.48576  0.95510
    237   2.09639  2.77950  4.66206  4.06849  3.59480  4.17843  4.49331  2.10135  2.56136  2.14265  3.61104  4.21629  4.54653  4.12071  4.05695  2.55237  2.57931  1.88205  5.11173  3.92549    279 - -
          2.68618  4.42225  2.77519  2.73123  3.46354  2.40513  3.72494  3.29354  2.67741  2.69355  4.24690  2.90347  2.73739  3.18146  2.89801  2.37887  2.77519  2.98518  4.58477  3.61503
          0.00763  5.27500  5.99735  0.61958  0.77255  0.48576  0.95510
    238   3.41549  5.84927  3.26623  2.94535  5.22853  1.16585  2.37366  4.70468  2.12176  4.17365  4.96669  1.90262  4.47589  3.40090  3.35712  3.36450  3.65841  4.28699  6.28150  4.90287    280 - -
          2.68618  4.42225  2.77519  2.73123  3.46354  2.40513  3.72494  3.29354  2.67741  2.69355  4.24690  2.90347  2.73739  3.18146  2.89801  2.37887  2.77519  2.98518  4.58477  3.61503
          0.00763  5.27500  5.99735  0.61958  0.77255  0.48576  0.95510
    239   3.02762  4.90842  3.69282  3.12930  3.00518  3.94576  4.17582  3.44911  2.37369  3.13292  4.00278  3.58994  1.79274  3.42506  2.71837  2.35146  3.25901  2.13829  5.46498  2.87949    281 - -
          2.68618  4.42225  2.77519  2.73123  3.46354  2.40513  3.72494  3.29354  2.67741  2.69355  4.24690  2.90347  2.73739  3.18146  2.89801  2.37887  2.77519  2.98518  4.58477  3.61503
          0.00763  5.27500  5.99735  0.61958  0.77255  0.48576  0.95510
    240   3.11983  2.74384  5.07669  4.46641  3.58080  4.30171  4.64164  2.23713  4.25803  1.26400  3.59224  4.46040  4.66009  4.39193  4.27285  3.61541  2.58949  1.84829  5.13230  2.53762    282 - -
          2.68618  4.42225  2.77519  2.73123  3.46354  2.40513  3.72494  3.29354  2.67741  2.69355  4.24690  2.90347  2.73739  3.18146  2.89801  2.37887  2.77519  2.98518  4.58477  3.61503
          0.00763  5.27500  5.99735  0.61958  0.77255  0.48576  0.95510
    241   3.01602  5.50083  2.10041  2.71375  4.83747  3.78822  2.41887  4.31537  2.70748  3.80088  2.79782  3.25950  4.18290  2.13101  2.00340  2.35127  3.24676  3.88729  5.93671  4.53417    283 - -
          2.68618  4.42225  2.77519  2.73123  3.46354  2.40513  3.72494  3.29354  2.67741  2.69355  4.24690  2.90347  2.73739  3.18146  2.89801  2.37887  2.77519  2.98518  4.58477  3.61503
          0.00763  5.27500  5.99735  0.61958  0.77255  0.48576  0.95510
    242   2.05571  4.64942  4.11962  3.54646  3.77043  1.97335  4.33878  3.12368  3.47794  2.27352  2.84709  3.89075  2.82451  3.75473  2.62981  3.32654  3.26954  2.39249  5.24552  2.80413    284 - -
          2.68618  4.42225  2.77519  2.73123  3.46354  2.40513  3.72494  3.29354  2.67741  2.69355  4.24690  2.90347  2.73739  3.18146  2.89801  2.37887  2.77519  2.98518  4.58477  3.61503
          0.00763  5.27500  5.99735  0.61958  0.77255  0.48576  0.95510
    243   3.69327  5.02380  5.40838  4.89412  1.78531  4.78091  4.57896  3.34393  4.69769  1.29810  3.97286  4.78989  5.10648  4.74554  4.69927  4.10782  2.35390  3.24869  4.83363  1.41268    285 - -
          2.68618  4.42225  2.77519  2.73123  3.46354  2.40513  3.72494  3.29354  2.67741  2.69355  4.24690  2.90347  2.73739  3.18146  2.89801  2.37887  2.77519  2.98518  4.58477  3.61503
          0.00763  5.27500  5.99735  0.61958  0.77255  0.48576  0.95510
    244   3.60338  4.94345  5.31067  4.79450  2.01745  4.68025  4.47122  3.38619  4.59827  2.09936  4.04400  4.68291  5.02298  4.66095  4.60665  4.00182  1.36963  3.22491  1.82180  2.24908    286 - -
          2.68618  4.42225  2.77519  2.73123  3.46354  2.40513  3.72494  3.29354  2.67741  2.69355  4.24690  2.90347  2.73739  3.18146  2.89801  2.37887  2.77519  2.98518  4.58477  3.61503
          0.00763  5.27500  5.99735  0.61958  0.77255  0.48576  0.95510
    245   2.00383  4.45983  4.90529  4.30013  2.60746  2.31415  4.54928  2.24248  4.11220  2.64515  3.57787  4.34250  4.58590  4.26671  4.16464  3.52653  3.29815  2.07157  1.81665  3.89602    287 - -
          2.68618  4.42225  2.77519  2.73123  3.46354  2.40513  3.72494  3.29354  2.67741  2.69355  4.24690  2.90347  2.73739  3.18146  2.89801  2.37887  2.77519  2.98518  4.58477  3.61503
          0.00763  5.27500  5.99735  0.61958  0.77255  0.48576  0.95510
    246   3.01633  2.97536  3.40394  2.28294  4.48338  3.83984  4.04954  3.90297  2.84289  3.50038  2.11976  3.37144  2.42188  1.93345  3.30614  2.31156  3.24965  3.57338  5.73819  4.39978    288 - -
          2.68618  4.42225  2.77519  2.73123  3.46354  2.40513  3.72494  3.29354  2.67741  2.69355  4.24690  2.90347  2.73739  3.18146  2.89801  2.37887  2.77519  2.98518  4.58477  3.61503
          0.00763  5.27500  5.99735  0.61958  0.77255  0.48576  0.95510
    247   2.45678  4.54563  4.47370  3.89102  3.65502  4.13930  4.45442  2.31151  3.77618  2.10550  3.66488  4.11299  1.61796  4.00526  3.97129  2.03832  3.28726  2.80152  2.99526  3.96666    289 - -
          2.68618  4.42225  2.77519  2.73123  3.46354  2.40513  3.72494  3.29354  2.67741  2.69355  4.24690  2.90347  2.73739  3.18146  2.89801  2.37887  2.77519  2.98518  4.58477  3.61503
          0.00763  5.27500  5.99735  0.61958  0.77255  0.48576  0.95510
    248   2.04461  5.46698  3.44019  2.89707  4.90878  2.90234  4.11066  4.36376  2.79582  3.86943  4.63599  3.41347  4.29182  2.39738  1.23956  2.27494  3.35834  3.94251  6.01223  4.65158    290 - -
          2.68618  4.42225  2.77519  2.73123  3.46354  2.40513  3.72494  3.29354  2.67741  2.69355  4.24690  2.90347  2.73739  3.18146  2.89801  2.37887  2.77519  2.98518  4.58477  3.61503
          0.00763  5.27500  5.99735  0.61958  0.77255  0.48576  0.95510
    249   3.93332  6.00995  4.32065  3.70366  5.50767  2.73340  1.72389  4.98340  2.71505  4.36815  5.24677  4.07520  4.89139  3.62073  0.69907  3.93088  4.12071  4.63328  6.30340  5.13224    291 - -
          2.68618  4.42225  2.77519  2.73123  3.46354  2.40513  3.72494  3.29354  2.67741  2.69355  4.24690  2.90347  2.73739  3.18146  2.89801  2.37887  2.77519  2.98518  4.58477  3.61503
          0.00763  5.27500  5.99735  0.61958  0.77255  0.48576  0.95510
    250   1.89850  4.77040  5.44027  4.85607  2.42140  4.72142  5.10794  1.36434  4.67549  1.81998  3.78393  4.88092  5.04185  4.80966  4.70501  4.05447  3.68635  1.68092  5.55106  4.38338    292 - -
          2.68618  4.42225  2.77519  2.73123  3.46354  2.40513  3.72494  3.29354  2.67741  2.69355  4.24690  2.90347  2.73739  3.18146  2.89801  2.37887  2.77519  2.98518  4.58477  3.61503
          0.00763  5.27500  5.99735  0.61958  0.77255  0.48576  0.95510
    251   3.21622  5.20845  3.75056  1.92580  4.41817  4.05935  4.22219  3.69673  2.91082  2.44560  4.28124  3.64457  4.44119  3.41167  1.33111  3.30918  3.43776  1.94605  5.72583  4.45884    293 - -
          2.68618  4.42225  2.77519  2.73123  3.46354  2.40513  3.72494  3.29354  2.67741  2.69355  4.24690  2.90347  2.73739  3.18146  2.89801  2.37887  2.77519  2.98518  4.58477  3.61503
          0.00763  5.27500  5.99735  0.61958  0.77255  0.48576  0.95510
    252   4.13457  5.45824  5.78660  5.14685  3.82391  5.32638  5.54246  2.49984  4.57170  0.42068  3.61469  5.35007  5.50035  4.94102  2.57276  4.70355  4.34458  3.23566  5.89392  4.85106    294 - -
          2.68618  4.42225  2.77519  2.73123  3.46354  2.40513  3.72494  3.29354  2.67741  2.69355  4.24690  2.90347  2.73739  3.18146  2.89801  2.37887  2.77519  2.98518  4.58477  3.61503
          0.00763  5.27500  5.99735  0.61958  0.77255  0.48576  0.95510
    253   3.13167  3.04447  2.37275  4.43037  2.59630  4.30442  4.63697  2.34924  4.23115  1.26915  2.75821  4.44763  4.65981  4.36749  4.25931  3.61553  3.36346  2.14555  5.13438  3.96329    295 - -
          2.68618  4.42225  2.77519  2.73123  3.46354  2.40513  3.72494  3.29354  2.67741  2.69355  4.24690  2.90347  2.73739  3.18146  2.89801  2.37887  2.77519  2.98518  4.58477  3.61503
          0.00763  5.27500  5.99735  0.61958  0.77255  0.48576  0.95510
    254   3.01544  5.06110  2.34431  2.96473  2.41781  3.88452  2.68012  3.65406  2.95144  3.30155  2.80653  2.60645  3.11326  3.29121  3.39289  2.46229  3.24698  2.18099  5.59281  4.29239    296 - -
          2.68618  4.42225  2.77519  2.73123  3.46354  2.40513  3.72494  3.29354  2.67741  2.69355  4.24690  2.90347  2.73739  3.18146  2.89801  2.37887  2.77519  2.98518  4.58477  3.61503
          0.00763  5.27500  5.99735  0.61958  0.77255  0.48576  0.95510
    255   2.64936  5.56518  2.37830  1.74496  4.90927  2.69732  4.00734  4.39686  2.75778  3.87236  4.61286  2.78422  2.08822  3.10771  3.25578  2.38621  2.71836  3.95672  6.00215  4.58628    297 - -
          2.68618  4.42225  2.77519  2.73123  3.46354  2.40513  3.72494  3.29354  2.67741  2.69355  4.24690  2.90347  2.73739  3.18146  2.89801  2.37887  2.77519  2.98518  4.58477  3.61503
          0.07915  5.27500  2.64534  0.61958  0.77255  0.48576  0.95510
    256   2.39655  5.44677  1.70863  2.67408  4.77755  2.72348  3.04355  3.08826  2.29381  3.74596  4.49160  3.22010  4.14146  2.54932  3.16889  2.93910  2.44342  3.82979  5.88812  4.48569    298 - -
          2.68618  4.42225  2.77519  2.73123  3.46354  2.40513  3.72494  3.29354  2.67741  2.69355  4.24690  2.90347  2.73739  3.18146  2.89801  2.37887  2.77519  2.98518  4.58477  3.61503
          0.10302  5.20405  2.38166  0.61958  0.77255  0.71233  0.67433
    257   3.09829  5.23198  3.33756  2.15434  4.64358  1.05416  4.24806  4.03967  3.09101  2.84139  4.50528  3.47183  4.32074  3.42279  3.53602  3.15254  2.23797  3.69225  5.92530  4.59867    299 - -
          2.68618  4.42225  2.77519  2.73123  3.46354  2.40513  3.72494  3.29354  2.67741  2.69355  4.24690  2.90347  2.73739  3.18146  2.89801  2.37887  2.77519  2.98518  4.58477  3.61503
          0.25224  5.11004  1.52829  0.61958  0.77255  0.93337  0.49960
    258   2.83043  5.24851  3.11279  1.89645  4.55794  3.61679  3.80766  2.90945  2.04705  3.53769  4.29926  2.32066  4.00994  2.51398  3.03771  2.81103  2.60779  2.82042  5.70254  4.31578    300 - -
          2.68618  4.42225  2.77519  2.73123  3.46354  2.40513  3.72494  3.29354  2.67741  2.69355  4.24690  2.90347  2.73739  3.18146  2.89801  2.37887  2.77519  2.98518  4.58477  3.61503
          0.01147  4.86927  5.59162  0.61958  0.77255  0.88304  0.53362
    259   1.96087  5.21415  3.22194  2.68693  4.58374  2.75761  3.92829  4.03363  2.69698  3.57970  4.35486  2.02122  4.09014  2.47863  3.17488  1.97540  3.13505  2.91668  5.76526  4.39537    301 - -
          2.68745  4.38999  2.77523  2.73010  3.46462  2.40385  3.72454  3.29075  2.67755  2.69522  4.24902  2.90451  2.73952  3.18108  2.90013  2.37897  2.77659  2.98486  4.58689  3.61586
          1.16510  0.57303  2.08510  2.18310  0.11956  1.14216  0.38438
    260   2.42045  4.51927  3.76828  2.64778  2.68913  3.82741  4.08737  3.00630  3.14896  2.24177  3.62448  3.58967  4.20618  2.64052  3.48694  2.49162  3.06560  1.74892  5.10659  3.87861    313 - -
          2.68618  4.42225  2.77519  2.73123  3.46354  2.40513  3.72494  3.29354  2.67741  2.69355  4.24690  2.90347  2.73739  3.18146  2.89801  2.37887  2.77519  2.98518  4.58477  3.61503
          0.01160  4.85847  5.58081  0.61958  0.77255  1.30320  0.31699
    261   2.96470  4.55456  4.11465  3.52613  3.65214  3.98899  4.27009  2.88163  3.29582  1.39212  3.60697  3.84469  4.36754  3.67288  1.95138  3.27349  2.41862  2.18916  5.17299  3.97366    314 - -
          2.68618  4.42225  2.77519  2.73123  3.46354  2.40513  3.72494  3.29354  2.67741  2.69355  4.24690  2.90347  2.73739  3.18146  2.89801  2.37887  2.77519  2.98518  4.58477  3.61503
          0.01160  4.85847  5.58081  0.61958  0.77255  0.62982  0.76076
    262   2.22803  2.73580  4.56244  3.96954  3.48745  2.81189  4.38799  2.82849  3.82400  1.78229  3.50482  4.11127  2.67812  4.01848  3.95331  3.36119  3.17704  2.19191  5.00389  2.31579    315 - -
          2.68618  4.42225  2.77519  2.73123  3.46354  2.40513  3.72494  3.29354  2.67741  2.69355  4.24690  2.90347  2.73739  3.18146  2.89801  2.37887  2.77519  2.98518  4.58477  3.61503
          0.00933  5.07480  5.79715  0.61958  0.77255  1.00071  0.45826
    263   2.44041  5.17112  2.58838  2.72650  2.81365  2.31487  3.93784  3.85771  2.72463  2.77024  4.24249  2.47137  4.12532  3.07619  3.19524  2.17716  2.56276  3.51642  5.66760  4.31909    316 - -
          2.68618  4.42225  2.77519  2.73123  3.46354  2.40513  3.72494  3.29354  2.67741  2.69355  4.24690  2.90347  2.73739  3.18146  2.89801  2.37887  2.77519  2.98518  4.58477  3.61503
          0.00933  5.07480  5.79715  0.61958  0.77255  1.00071  0.45826
    264   2.97158  4.93902  3.47014  2.40511  3.12411  1.43382  4.07367  3.50259  2.95405  2.08559  4.02711  3.44153  4.23537  2.65046  3.37384  3.07900  3.20562  3.23939  5.47350  4.18223    317 - -
          2.68618  4.42225  2.77519  2.73123  3.46354  2.40513  3.72494  3.29354  2.67741  2.69355  4.24690  2.90347  2.73739  3.18146  2.89801  2.37887  2.77519  2.98518  4.58477  3.61503
          0.00933  5.07480  5.79715  0.61958  0.77255  1.00071  0.45826
    265   2.23365  4.40446  2.75922  3.90831  2.23691  4.06691  4.37344  2.83803  3.77528  2.59020  2.10407  4.08092  4.43499  3.98051  3.92733  3.35823  3.18294  1.77017  5.01324  2.78173    318 - -
          2.68618  4.42225  2.77519  2.73123  3.46354  2.40513  3.72494  3.29354  2.67741  2.69355  4.24690  2.90347  2.73739  3.18146  2.89801  2.37887  2.77519  2.98518  4.58477  3.61503
          0.00933  5.07480  5.79715  0.61958  0.77255  0.26125  1.47004
    266   2.38908  5.02641  3.57210  3.01141  4.22263  3.90154  4.12534  2.52807  2.98509  2.65665  4.11808  2.79387  4.29073  3.32822  1.52608  2.41516  2.45566  3.33441  5.57017  4.28006    319 - -
          2.68618  4.42225  2.77519  2.73123  3.46354  2.40513  3.72494  3.29354  2.67741  2.69355  4.24690  2.90347  2.73739  3.18146  2.89801  2.37887  2.77519  2.98518  4.58477  3.61503
          0.00763  5.27500  5.99735  0.61958  0.77255  0.48576  0.95510
    267   2.50045  4.84911  2.64747  3.19190  2.91733  3.96396  4.20291  3.37318  2.24015  2.40579  3.94648  3.63691  4.34632  3.47820  3.55101  2.65665  2.22174  2.21728  5.41652  2.67165    320 - -
          2.68618  4.42225  2.77519  2.73123  3.46354  2.40513  3.72494  3.29354  2.67741  2.69355  4.24690  2.90347  2.73739  3.18146  2.89801  2.37887  2.77519  2.98518  4.58477  3.61503
          0.00763  5.27500  5.99735  0.61958  0.77255  0.48576  0.95510
    268   2.09401  5.45668  3.28757  1.98936  4.77708  3.79564  3.98243  4.24333  1.70566  3.74949  3.10759  3.27413  4.18844  2.15551  3.19902  2.98935  3.24465  3.83428  5.90237  2.79172    321 - -
          2.68618  4.42225  2.77519  2.73123  3.46354  2.40513  3.72494  3.29354  2.67741  2.69355  4.24690  2.90347  2.73739  3.18146  2.89801  2.37887  2.77519  2.98518  4.58477  3.61503
          0.00763  5.27500  5.99735  0.61958  0.77255  0.48576  0.95510
    269   2.38078  5.40220  3.29849  2.74293  4.70373  2.88356  3.98798  2.72329  2.08533  3.68873  4.45508  1.95909  4.18809  2.48164  3.22525  2.39509  3.23517  3.76934  5.86215  2.88832    322 - -
          2.68618  4.42225  2.77519  2.73123  3.46354  2.40513  3.72494  3.29354  2.67741  2.69355  4.24690  2.90347  2.73739  3.18146  2.89801  2.37887  2.77519  2.98518  4.58477  3.61503
          0.00763  5.27500  5.99735  0.61958  0.77255  0.48576  0.95510
    270   2.34606  4.53191  2.68728  4.12446  1.91244  4.22266  4.50073  2.26025  3.97887  2.18183  3.63890  4.25904  4.58795  4.16679  4.10378  3.51908  3.33062  2.77173  5.08022  1.69752    323 - -
          2.68618  4.42225  2.77519  2.73123  3.46354  2.40513  3.72494  3.29354  2.67741  2.69355  4.24690  2.90347  2.73739  3.18146  2.89801  2.37887  2.77519  2.98518  4.58477  3.61503
          0.00763  5.27500  5.99735  0.61958  0.77255  0.48576  0.95510
    271   2.35530  5.32226  3.53234  3.03045  4.91372  1.35820  4.25978  4.36765  3.02337  3.91454  4.68853  2.13656  4.32615  3.39044  2.46573  3.10828  2.05343  3.92449  6.08893  4.73887    324 - -
          2.68618  4.42225  2.77519  2.73123  3.46354  2.40513  3.72494  3.29354  2.67741  2.69355  4.24690  2.90347  2.73739  3.18146  2.89801  2.37887  2.77519  2.98518  4.58477  3.61503
          0.00763  5.27500  5.99735  0.61958  0.77255  0.48576  0.95510
    272   2.61544  4.45085  4.86687  4.26131  2.74888  2.97543  4.52965  2.29942  2.74797  1.72334  3.56885  4.31637  3.01644  4.23693  4.13856  3.50880  3.28399  2.08205  2.85712  2.91300    325 - -
          2.68618  4.42225  2.77519  2.73123  3.46354  2.40513  3.72494  3.29354  2.67741  2.69355  4.24690  2.90347  2.73739  3.18146  2.89801  2.37887  2.77519  2.98518  4.58477  3.61503
          0.00763  5.27500  5.99735  0.61958  0.77255  0.48576  0.95510
    273   1.95311  5.43637  3.31368  2.78449  4.82911  2.84179  4.04690  4.29807  2.80112  3.80893  4.56442  2.13942  2.68326  2.15754  3.28657  3.01388  1.94397  3.87415  5.96393  4.57358    326 - -
          2.68618  4.42225  2.77519  2.73123  3.46354  2.40513  3.72494  3.29354  2.67741  2.69355  4.24690  2.90347  2.73739  3.18146  2.89801  2.37887  2.77519  2.98518  4.58477  3.61503
          0.00763  5.27500  5.99735  0.61958  0.77255  0.48576  0.95510
    274   2.35689  4.52854  5.07882  4.47143  3.59632  4.33866  4.67491  2.34675  4.27167  2.08700  2.59868  4.48519  4.69237  4.40805  4.29800  3.65174  3.38988  1.90893  5.16735  1.35037    327 - -
          2.68618  4.42225  2.77519  2.73123  3.46354  2.40513  3.72494  3.29354  2.67741  2.69355  4.24690  2.90347  2.73739  3.18146  2.89801  2.37887  2.77519  2.98518  4.58477  3.61503
          0.00763  5.27500  5.99735  0.61958  0.77255  0.48576  0.95510
    275   2.63256  5.50236  2.14235  2.29680  4.84237  2.26498  3.96573  4.32501  2.70338  2.76775  4.54469  2.67085  2.73115  3.06394  2.46544  2.96739  2.65289  3.89035  5.93813  4.52981    328 - -
          2.68618  4.42225  2.77519  2.73123  3.46354  2.40513  3.72494  3.29354  2.67741  2.69355  4.24690  2.90347  2.73739  3.18146  2.89801  2.37887  2.77519  2.98518  4.58477  3.61503
          0.00763  5.27500  5.99735  0.61958  0.77255  0.48576  0.95510
    276   3.01188  5.50884  2.50073  2.22533  4.84807  1.98995  3.97425  4.33028  2.71491  3.81232  3.41045  2.55763  3.01783  3.07344  3.20789  2.05070  2.48301  3.89674  5.94631  4.53783    329 - -
          2.68618  4.42225  2.77519  2.73123  3.46354  2.40513  3.72494  3.29354  2.67741  2.69355  4.24690  2.90347  2.73739  3.18146  2.89801  2.37887  2.77519  2.98518  4.58477  3.61503
          0.16882  5.27500  1.89566  0.61958  0.77255  0.48576  0.95510
    277   2.29063  5.14516  3.33388  2.78482  4.40446  2.61537  2.59106  3.82375  2.78275  1.98373  4.23406  2.63145  2.78793  3.13210  3.24689  2.35783  3.17529  3.49388  5.66402  4.32707    330 - -
          2.68618  4.42225  2.77519  2.73123  3.46354  2.40513  3.72494  3.29354  2.67741  2.69355  4.24690  2.90347  2.73739  3.18146  2.89801  2.37887  2.77519  2.98518  4.58477  3.61503
          0.00896  5.11515  5.83749  0.61958  0.77255  0.28567  1.39235
    278   3.03416  5.10671  3.52318  2.44224  4.31435  2.72626  4.09745  3.71159  2.91453  2.58118  2.84559  3.45947  4.27907  2.40488  2.50326  3.10635  3.26406  3.42183  1.74198  4.32508    331 - -
          2.68618  4.42225  2.77519  2.73123  3.46354  2.40513  3.72494  3.29354  2.67741  2.69355  4.24690  2.90347  2.73739  3.18146  2.89801  2.37887  2.77519  2.98518  4.58477  3.61503
          0.00763  5.27500  5.99735  0.61958  0.77255  0.48576  0.95510
    279   2.48730  5.37222  3.31241  2.17465  4.66304  2.72889  3.99438  2.80102  2.75476  2.93259  4.42778  3.29314  2.17491  2.70372  2.78471  2.50889  2.52243  3.73340  5.83904  4.46358    332 - -
          2.68618  4.42225  2.77519  2.73123  3.46354  2.40513  3.72494  3.29354  2.67741  2.69355  4.24690  2.90347  2.73739  3.18146  2.89801  2.37887  2.77519  2.98518  4.58477  3.61503
          0.00763  5.27500  5.99735  0.61958  0.77255  0.48576  0.95510
    280   3.03917  5.24479  3.43415  2.90789  4.56191  2.10675  1.62811  3.98546  2.91604  3.58136  4.38875  2.58648  2.76637  3.26489  3.37797  3.07530  2.60237  2.61015  5.81435  4.47648    333 - -
          2.68618  4.42225  2.77519  2.73123  3.46354  2.40513  3.72494  3.29354  2.67741  2.69355  4.24690  2.90347  2.73739  3.18146  2.89801  2.37887  2.77519  2.98518  4.58477  3.61503
          0.00763  5.27500  5.99735  0.61958  0.77255  0.48576  0.95510
    281   3.07990  5.00416  3.69991  3.13008  4.15745  2.78909  2.95006  3.56617  3.01610  2.44403  4.09859  3.59430  1.64404  3.40660  2.49597  3.20381  3.30882  3.30711  2.25977  4.24392    334 - -
          2.68618  4.42225  2.77519  2.73123  3.46354  2.40513  3.72494  3.29354  2.67741  2.69355  4.24690  2.90347  2.73739  3.18146  2.89801  2.37887  2.77519  2.98518  4.58477  3.61503
          0.00763  5.27500  5.99735  0.61958  0.77255  0.48576  0.95510
    282   3.02257  4.94898  2.61479  3.07670  3.09775  2.73258  2.53899  3.50229  3.05290  1.74258  4.03996  3.54951  4.31134  3.38412  2.21035  3.14938  3.25410  2.52803  5.49908  4.22333    335 - -
          2.68618  4.42225  2.77519  2.73123  3.46354  2.40513  3.72494  3.29354  2.67741  2.69355  4.24690  2.90347  2.73739  3.18146  2.89801  2.37887  2.77519  2.98518  4.58477  3.61503
          0.00763  5.27500  5.99735  0.61958  0.77255  0.48576  0.95510
    283   3.08249  5.57609  1.76685  1.82689  4.90804  2.92246  4.03668  4.39023  2.79955  3.87778  4.62735  3.27930  4.22894  3.14220  3.29900  2.20729  2.13520  3.96120  6.01810  2.91872    336 - -
          2.68618  4.42225  2.77519  2.73123  3.46354  2.40513  3.72494  3.29354  2.67741  2.69355  4.24690  2.90347  2.73739  3.18146  2.89801  2.37887  2.77519  2.98518  4.58477  3.61503
          0.00763  5.27500  5.99735  0.61958  0.77255  0.48576  0.95510
    284   2.21024  5.15809  4.12999  3.92059  5.52729  3.83305  5.15020  5.01084  4.13944  4.63070  5.40723  2.37700  0.66863  4.38129  4.50428  2.23054  3.65577  4.31550  6.80124  5.56789    337 - -
          2.68618  4.42225  2.77519  2.73123  3.46354  2.40513  3.72494  3.29354  2.67741  2.69355  4.24690  2.90347  2.73739  3.18146  2.89801  2.37887  2.77519  2.98518  4.58477  3.61503
          0.11658  5.27500  2.25450  0.61958  0.77255  0.48576  0.95510
    285   2.99990  3.07536  4.07397  2.53996  3.70544  4.02349  4.28012  3.09002  3.40375  2.81594  2.74865  3.84186  4.39827  3.69916  2.24701  3.28506  3.23099  2.87980  2.87042  1.63357    338 - -
          2.68618  4.42225  2.77519  2.73123  3.46354  2.40513  3.72494  3.29354  2.67741  2.69355  4.24690  2.90347  2.73739  3.18146  2.89801  2.37887  2.77519  2.98518  4.58477  3.61503
          0.00851  5.16693  5.88928  0.61958  0.77255  0.32679  1.27740
    286   3.00918  5.25782  3.38166  2.82369  4.51017  3.82989  4.02967  3.00875  2.38961  2.24940  4.32438  2.56932  4.22020  2.51072  2.19999  2.31154  2.49261  2.79094  5.75006  4.40415    339 - -
          2.68618  4.42225  2.77519  2.73123  3.46354  2.40513  3.72494  3.29354  2.67741  2.69355  4.24690  2.90347  2.73739  3.18146  2.89801  2.37887  2.77519  2.98518  4.58477  3.61503
          0.00763  5.27500  5.99735  0.61958  0.77255  0.48576  0.95510
    287   2.19958  4.54338  4.43192  3.84801  3.64951  4.13420  4.43172  2.30056  3.73967  2.73976  2.49558  4.08525  2.82013  2.34327  3.94465  2.71663  3.27696  2.11392  2.46658  3.95708    340 - -
          2.68618  4.42225  2.77519  2.73123  3.46354  2.40513  3.72494  3.29354  2.67741  2.69355  4.24690  2.90347  2.73739  3.18146  2.89801  2.37887  2.77519  2.98518  4.58477  3.61503
          0.00763  5.27500  5.99735  0.61958  0.77255  0.48576  0.95510
    288   2.56477  5.43030  2.67853  2.26519  4.74266  3.78829  3.97950  4.20613  2.72858  3.72163  4.47993  3.26974  2.81474  2.53913  3.21527  2.11468  2.12355  2.73332  3.05907  4.49303    341 - -
          2.68618  4.42225  2.77519  2.73123  3.46354  2.40513  3.72494  3.29354  2.67741  2.69355  4.24690  2.90347  2.73739  3.18146  2.89801  2.37887  2.77519  2.98518  4.58477  3.61503
          0.00763  5.27500  5.99735  0.61958  0.77255  0.48576  0.95510
    289   3.02540  3.01890  3.72755  3.16361  4.03221  3.95564  4.19067  2.44567  2.43840  2.31864  3.96964  2.62150  3.06918  2.53892  2.73140  3.18570  3.25687  2.03833  5.43722  4.17852    342 - -
          2.68618  4.42225  2.77519  2.73123  3.46354  2.40513  3.72494  3.29354  2.67741  2.69355  4.24690  2.90347  2.73739  3.18146  2.89801  2.37887  2.77519  2.98518  4.58477  3.61503
          0.00763  5.27500  5.99735  0.61958  0.77255  0.48576  0.95510
    290   3.02281  5.15256  2.48649  2.90870  4.37582  3.86887  4.07852  2.66709  1.32023  2.68671  4.23026  3.41902  4.25840  3.24443  3.34680  2.45245  3.25440  2.57473  5.67314  4.35391    343 - -
          2.68618  4.42225  2.77519  2.73123  3.46354  2.40513  3.72494  3.29354  2.67741  2.69355  4.24690  2.90347  2.73739  3.18146  2.89801  2.37887  2.77519  2.98518  4.58477  3.61503
          0.00763  5.27500  5.99735  0.61958  0.77255  0.48576  0.95510
    291   2.01509  5.51934  2.09528  2.41117  4.85992  3.78123  3.97642  4.34377  1.84624  3.82293  4.56242  2.41697  4.17994  3.07516  3.21055  2.34863  3.24838  2.83095  5.95470  4.54449    344 - -
          2.68618  4.42225  2.77519  2.73123  3.46354  2.40513  3.72494  3.29354  2.67741  2.69355  4.24690  2.90347  2.73739  3.18146  2.89801  2.37887  2.77519  2.98518  4.58477  3.61503
          0.00763  5.27500  5.99735  0.61958  0.77255  0.48576  0.95510
    292   2.09373  5.47398  2.48493  2.74755  4.80176  1.88858  4.02201  4.26817  2.78078  2.88991  4.54107  3.29108  3.13584  1.79557  3.27038  3.01906  3.27933  3.85988  5.94112  4.54672    345 - -
          2.68618  4.42225  2.77519  2.73123  3.46354  2.40513  3.72494  3.29354  2.67741  2.69355  4.24690  2.90347  2.73739  3.18146  2.89801  2.37887  2.77519  2.98518  4.58477  3.61503
          0.00763  5.27500  5.99735  0.61958  0.77255  0.48576  0.95510
    293   3.00476  5.51119  3.24781  1.78675  4.85455  3.09690  3.96495  4.33917  1.94422  3.81547  4.55262  2.79244  4.17104  1.96179  3.19184  2.54317  2.65332  3.90098  5.94450  3.01402    346 - -
          2.68618  4.42225  2.77519  2.73123  3.46354  2.40513  3.72494  3.29354  2.67741  2.69355  4.24690  2.90347  2.73739  3.18146  2.89801  2.37887  2.77519  2.98518  4.58477  3.61503
          0.00763  5.27500  5.99735  0.61958  0.77255  0.48576  0.95510
    294   2.31207  5.49212  3.25625  2.41506  4.82972  2.30283  3.96487  4.31004  1.91187  3.79421  4.53517  2.42526  3.06959  3.06383  2.65716  2.96660  2.52642  2.97885  5.92956  4.52366    347 - -
          2.68618  4.42225  2.77519  2.73123  3.46354  2.40513  3.72494  3.29354  2.67741  2.69355  4.24690  2.90347  2.73739  3.18146  2.89801  2.37887  2.77519  2.98518  4.58477  3.61503
          0.17840  5.27500  1.84343  0.61958  0.77255  0.48576  0.95510
    295   3.03591  5.52808  3.20838  1.68383  4.88444  3.76887  3.95123  4.35895  2.09556  3.82426  4.57398  2.02009  2.22338  3.05305  2.35662  2.99415  3.26369  3.92656  5.94007  4.54841    348 - -
          2.68618  4.42225  2.77519  2.73123  3.46354  2.40513  3.72494  3.29354  2.67741  2.69355  4.24690  2.90347  2.73739  3.18146  2.89801  2.37887  2.77519  2.98518  4.58477  3.61503
          0.00905  5.10565  5.82800  0.61958  0.77255  0.27943  1.41147
    296   3.00225  5.40517  2.58284  2.08512  2.92319  2.72856  2.82466  4.16497  2.73944  2.84195  4.45725  3.27963  2.33961  3.09774  2.47645  2.98651  3.23346  3.77283  3.50225  4.48003    349 - -
          2.68618  4.42225  2.77519  2.73123  3.46354  2.40513  3.72494  3.29354  2.67741  2.69355  4.24690  2.90347  2.73739  3.18146  2.89801  2.37887  2.77519  2.98518  4.58477  3.61503
          0.00763  5.27500  5.99735  0.61958  0.77255  0.48576  0.95510
    297   3.19523  4.98611  3.94566  3.37324  3.01276  4.11857  4.25297  3.50145  1.52309  1.87477  4.06887  3.78925  4.49317  2.54346  3.56383  3.36502  3.42175  3.27661  5.28865  1.90027    350 - -
          2.68618  4.42225  2.77519  2.73123  3.46354  2.40513  3.72494  3.29354  2.67741  2.69355  4.24690  2.90347  2.73739  3.18146  2.89801  2.37887  2.77519  2.98518  4.58477  3.61503
          0.00763  5.27500  5.99735  0.61958  0.77255  0.48576  0.95510
    298   1.89986  4.73873  4.33152  3.79514  2.33671  3.98867  4.58122  3.39372  3.72801  3.13051  4.03147  4.04943  1.74456  3.99452  4.01030  1.64268  3.36673  2.43813  5.51303  4.30258    351 - -
          2.68618  4.42225  2.77519  2.73123  3.46354  2.40513  3.72494  3.29354  2.67741  2.69355  4.24690  2.90347  2.73739  3.18146  2.89801  2.37887  2.77519  2.98518  4.58477  3.61503
          0.00763  5.27500  5.99735  0.61958  0.77255  0.48576  0.95510
    299   2.34522  4.47759  5.03338  4.42255  2.79871  4.27609  4.61081  1.86410  4.21753  1.90129  2.56997  4.42683  4.63526  4.35377  2.70262  3.58759  3.33478  1.59239  5.10841  3.93410    352 - -
          2.68618  4.42225  2.77519  2.73123  3.46354  2.40513  3.72494  3.29354  2.67741  2.69355  4.24690  2.90347  2.73739  3.18146  2.89801  2.37887  2.77519  2.98518  4.58477  3.61503
          0.00763  5.27500  5.99735  0.61958  0.77255  0.48576  0.95510
    300   2.51922  5.08357  3.51407  2.95351  4.28784  3.88235  4.09457  3.68401  1.82721  2.43080  2.81155  3.45310  2.81218  3.27880  2.21444  2.57941  3.24991  2.57759  5.61103  4.30749    353 - -
          2.68618  4.42225  2.77519  2.73123  3.46354  2.40513  3.72494  3.29354  2.67741  2.69355  4.24690  2.90347  2.73739  3.18146  2.89801  2.37887  2.77519  2.98518  4.58477  3.61503
          0.00763  5.27500  5.99735  0.61958  0.77255  0.48576  0.95510
    301   2.32485  4.54927  4.41268  3.82988  2.36973  2.49573  2.84462  3.00331  3.72471  1.92643  3.66382  4.07406  2.78347  3.95964  3.93586  3.40996  2.45015  2.14457  5.15839  3.96196    354 - -
          2.68618  4.42225  2.77519  2.73123  3.46354  2.40513  3.72494  3.29354  2.67741  2.69355  4.24690  2.90347  2.73739  3.18146  2.89801  2.37887  2.77519  2.98518  4.58477  3.61503
          0.00763  5.27500  5.99735  0.61958  0.77255  0.48576  0.95510
    302   3.02904  5.50541  2.06893  2.71848  4.83978  3.79058  3.99530  4.31678  2.74357  3.80939  4.55700  2.41379  4.19407  1.88934  3.23615  2.08882  2.30657  2.74312  5.95217  4.54757    355 - -
          2.68618  4.42225  2.77519  2.73123  3.46354  2.40513  3.72494  3.29354  2.67741  2.69355  4.24690  2.90347  2.73739  3.18146  2.89801  2.37887  2.77519  2.98518  4.58477  3.61503
          0.00763  5.27500  5.99735  0.61958  0.77255  0.48576  0.95510
    303   3.06045  5.22612  3.45846  2.40526  4.54643  3.85947  4.15788  3.96015  2.97057  2.63073  4.38823  3.45750  1.44976  3.31650  3.42593  1.93879  2.26095  3.62443  5.81773  4.48935    356 - -
          2.68618  4.42225  2.77519  2.73123  3.46354  2.40513  3.72494  3.29354  2.67741  2.69355  4.24690  2.90347  2.73739  3.18146  2.89801  2.37887  2.77519  2.98518  4.58477  3.61503
          0.00763  5.27500  5.99735  0.61958  0.77255  0.48576  0.95510
    304   2.10119  5.51099  3.25417  1.64458  4.85197  2.05252  2.84789  4.33037  2.72987  3.81721  4.56242  3.26654  4.19328  3.09277  2.46013  2.51076  3.26160  3.90155  5.95454  4.55053    357 - -
          2.68618  4.42225  2.77519  2.73123  3.46354  2.40513  3.72494  3.29354  2.67741  2.69355  4.24690  2.90347  2.73739  3.18146  2.89801  2.37887  2.77519  2.98518  4.58477  3.61503
          0.00763  5.27500  5.99735  0.61958  0.77255  0.48576  0.95510
    305   2.19173  5.52747  3.43603  2.87399  4.93945  1.98155  4.07530  4.39552  1.78163  3.88070  4.64265  3.39546  4.28940  3.18290  1.74271  2.37097  3.36221  3.97391  6.00607  4.64496    358 - -
          2.68618  4.42225  2.77519  2.73123  3.46354  2.40513  3.72494  3.29354  2.67741  2.69355  4.24690  2.90347  2.73739  3.18146  2.89801  2.37887  2.77519  2.98518  4.58477  3.61503
          0.00763  5.27500  5.99735  0.61958  0.77255  0.48576  0.95510
    306   2.35828  5.22374  3.40388  2.84626  4.46945  2.72800  4.04274  3.88863  2.83814  2.26060  4.29667  3.36694  2.58153  2.51833  2.43163  2.08999  3.24182  2.80737  5.72663  4.38855    359 - -
          2.68618  4.42225  2.77519  2.73123  3.46354  2.40513  3.72494  3.29354  2.67741  2.69355  4.24690  2.90347  2.73739  3.18146  2.89801  2.37887  2.77519  2.98518  4.58477  3.61503
          0.00763  5.27500  5.99735  0.61958  0.77255  0.48576  0.95510
    307   2.51289  4.47984  4.73942  4.14252  2.71007  4.18800  4.51123  2.24504  3.98502  1.34098  3.59686  4.25649  2.68476  4.16765  4.09148  2.33024  2.61140  2.72630  5.09944  3.91608    360 - -
          2.68618  4.42225  2.77519  2.73123  3.46354  2.40513  3.72494  3.29354  2.67741  2.69355  4.24690  2.90347  2.73739  3.18146  2.89801  2.37887  2.77519  2.98518  4.58477  3.61503
          0.00763  5.27500  5.99735  0.61958  0.77255  0.48576  0.95510
    308   4.73398  5.94863  5.69934  5.48407  2.85186  5.36877  4.40351  4.64991  5.23704  3.93958  5.19901  5.08241  5.72863  5.19690  5.21506  2.45405  4.99123  4.52715  0.55402  1.78379    361 - -
          2.68618  4.42225  2.77519  2.73123  3.46354  2.40513  3.72494  3.29354  2.67741  2.69355  4.24690  2.90347  2.73739  3.18146  2.89801  2.37887  2.77519  2.98518  4.58477  3.61503
          0.00763  5.27500  5.99735  0.61958  0.77255  0.48576  0.95510
    309   3.65029  5.87908  4.09448  3.39301  5.38739  4.31180  4.27212  4.73887  1.83961  4.14869  4.97972  3.82162  2.65526  3.39041  0.87203  3.62984  2.23714  4.37771  6.17959  4.98420    362 - -
          2.68618  4.42225  2.77519  2.73123  3.46354  2.40513  3.72494  3.29354  2.67741  2.69355  4.24690  2.90347  2.73739  3.18146  2.89801  2.37887  2.77519  2.98518  4.58477  3.61503
          0.00763  5.27500  5.99735  0.61958  0.77255  0.48576  0.95510
    310   3.13914  5.65711  1.36423  1.77287  4.98871  2.69026  2.99381  3.06432  2.85436  3.95665  4.70713  3.29231  4.26454  2.58031  3.36048  3.09014  3.37725  4.04167  6.09164  4.66796    363 - -
          2.68618  4.42225  2.77519  2.73123  3.46354  2.40513  3.72494  3.29354  2.67741  2.69355  4.24690  2.90347  2.73739  3.18146  2.89801  2.37887  2.77519  2.98518  4.58477  3.61503
          0.00763  5.27500  5.99735  0.61958  0.77255  0.48576  0.95510
    311   2.46655  4.75329  5.32312  4.71843  2.61957  4.58587  4.86949  2.37074  4.51801  0.99486  3.56093  4.73144  4.90249  4.60629  4.52242  3.90516  3.62762  2.89112  1.94328  4.07943    364 - -
          2.68618  4.42225  2.77519  2.73123  3.46354  2.40513  3.72494  3.29354  2.67741  2.69355  4.24690  2.90347  2.73739  3.18146  2.89801  2.37887  2.77519  2.98518  4.58477  3.61503
          0.00763  5.27500  5.99735  0.61958  0.77255  0.48576  0.95510
    312   3.03184  4.88997  1.91889  3.15784  4.05235  3.95803  4.19476  2.53543  3.12875  2.10299  3.98558  3.61338  4.34213  3.45284  2.61544  1.95689  3.26396  2.34230  5.45655  4.19529    365 - -
          2.68618  4.42225  2.77519  2.73123  3.46354  2.40513  3.72494  3.29354  2.67741  2.69355  4.24690  2.90347  2.73739  3.18146  2.89801  2.37887  2.77519  2.98518  4.58477  3.61503
          0.00763  5.27500  5.99735  0.61958  0.77255  0.48576  0.95510
    313   1.55463  5.17497  3.98464  3.50331  5.17638  2.03039  4.65490  4.63448  3.44335  4.21118  4.98414  3.85760  4.45972  3.81713  1.73007  1.43756  3.49122  4.08320  6.38188  5.09522    366 - -
          2.68618  4.42225  2.77519  2.73123  3.46354  2.40513  3.72494  3.29354  2.67741  2.69355  4.24690  2.90347  2.73739  3.18146  2.89801  2.37887  2.77519  2.98518  4.58477  3.61503
          0.00763  5.27500  5.99735  0.61958  0.77255  0.48576  0.95510
    314   3.27760  4.63930  5.20988  4.60047  2.17182  4.46466  4.79431  2.11576  4.39999  1.11743  2.64316  2.73936  4.79869  4.51179  4.41378  3.78066  3.50724  2.28647  5.24796  4.09434    367 - -
          2.68618  4.42225  2.77519  2.73123  3.46354  2.40513  3.72494  3.29354  2.67741  2.69355  4.24690  2.90347  2.73739  3.18146  2.89801  2.37887  2.77519  2.98518  4.58477  3.61503
          0.00763  5.27500  5.99735  0.61958  0.77255  0.48576  0.95510
    315   3.46078  4.79332  5.41330  4.82061  3.77491  4.70385  5.06685  2.33341  4.63645  1.01485  2.77801  4.85646  5.01685  4.75223  4.66151  3.03369  3.69376  1.36385  5.49578  4.34801    368 - -
          2.68618  4.42225  2.77519  2.73123  3.46354  2.40513  3.72494  3.29354  2.67741  2.69355  4.24690  2.90347  2.73739  3.18146  2.89801  2.37887  2.77519  2.98518  4.58477  3.61503
          0.00763  5.27500  5.99735  0.61958  0.77255  0.48576  0.95510
    316   2.26871  4.65139  4.11399  2.92222  2.85288  2.77352  4.33763  3.12579  3.47522  1.48113  3.76024  3.88775  3.01819  3.02982  3.77425  3.32536  3.26962  2.11601  5.24730  4.03234    369 - -
          2.68618  4.42225  2.77519  2.73123  3.46354  2.40513  3.72494  3.29354  2.67741  2.69355  4.24690  2.90347  2.73739  3.18146  2.89801  2.37887  2.77519  2.98518  4.58477  3.61503
          0.00763  5.27500  5.99735  0.61958  0.77255  0.48576  0.95510
    317   3.00252  5.42620  2.22109  2.73023  2.96575  3.78978  2.76687  4.19877  2.73089  3.71652  4.47623  2.43575  4.18265  2.59333  2.61132  2.98227  2.02943  2.62688  5.88010  4.49111    370 - -
          2.68618  4.42225  2.77519  2.73123  3.46354  2.40513  3.72494  3.29354  2.67741  2.69355  4.24690  2.90347  2.73739  3.18146  2.89801  2.37887  2.77519  2.98518  4.58477  3.61503
          0.00763  5.27500  5.99735  0.61958  0.77255  0.48576  0.95510
    318   2.43021  5.48232  3.25958  1.87507  2.85295  3.09948  3.96622  4.29351  2.33291  3.78259  4.52609  2.79732  4.17119  2.52906  2.33204  2.49607  3.23104  2.79076  5.92200  4.51828    371 - -
          2.68618  4.42225  2.77519  2.73123  3.46354  2.40513  3.72494  3.29354  2.67741  2.69355  4.24690  2.90347  2.73739  3.18146  2.89801  2.37887  2.77519  2.98518  4.58477  3.61503
          0.00763  5.27500  5.99735  0.61958  0.77255  0.48576  0.95510
    319   2.40596  5.50821  2.03371  2.35691  4.85190  2.88087  2.99590  3.14152  2.41262  3.81290  4.54930  3.24158  2.82405  2.32075  3.18991  2.40961  3.23165  3.89812  5.94165  4.53131    372 - -
          2.68618  4.42225  2.77519  2.73123  3.46354  2.40513  3.72494  3.29354  2.67741  2.69355  4.24690  2.90347  2.73739  3.18146  2.89801  2.37887  2.77519  2.98518  4.58477  3.61503
          0.00763  5.27500  5.99735  0.61958  0.77255  0.48576  0.95510
    320   3.00460  5.49091  2.72056  2.32186  4.82596  2.31398  3.96982  3.12750  2.25406  3.79222  4.53509  3.25070  2.82122  3.06986  3.20129  1.80758  2.39834  3.87634  5.93027  4.52514    373 - -
          2.68618  4.42225  2.77519  2.73123  3.46354  2.40513  3.72494  3.29354  2.67741  2.69355  4.24690  2.90347  2.73739  3.18146  2.89801  2.37887  2.77519  2.98518  4.58477  3.61503
          0.00763  5.27500  5.99735  0.61958  0.77255  0.48576  0.95510
    321   3.00214  5.50113  3.25114  2.19094  2.98699  2.70474  3.96466  4.32383  2.06018  3.80427  4.54332  2.42368  4.17026  2.16064  3.19321  2.09541  2.68022  3.88919  5.93669  4.52866    374 - -
          2.68618  4.42225  2.77519  2.73123  3.46354  2.40513  3.72494  3.29354  2.67741  2.69355  4.24690  2.90347  2.73739  3.18146  2.89801  2.37887  2.77519  2.98518  4.58477  3.61503
          0.00763  5.27500  5.99735  0.61958  0.77255  0.48576  0.95510
    322   2.63103  5.45196  3.27369  2.23870  3.33462  2.92230  3.97388  4.24210  2.15663  3.74688  4.49916  2.11997  4.17711  3.07859  2.48749  2.97518  2.10482  2.90099  5.89937  4.50366    375 - -
          2.68618  4.42225  2.77519  2.73123  3.46354  2.40513  3.72494  3.29354  2.67741  2.69355  4.24690  2.90347  2.73739  3.18146  2.89801  2.37887  2.77519  2.98518  4.58477  3.61503
          0.07251  5.27500  2.73607  0.61958  0.77255  0.48576  0.95510
    323   1.72334  5.45385  3.25053  2.70878  4.80345  3.76545  3.96906  4.27643  2.70394  3.77112  4.52076  1.77849  2.83079  2.53077  2.49521  2.49340  3.23187  3.85292  5.91377  4.51719    376 - -
          2.68618  4.42225  2.77519  2.73123  3.46354  2.40513  3.72494  3.29354  2.67741  2.69355  4.24690  2.90347  2.73739  3.18146  2.89801  2.37887  2.77519  2.98518  4.58477  3.61503
          0.00814  5.21064  5.93298  0.61958  0.77255  0.69394  0.69236
    324   2.04386  5.42335  3.24382  2.68755  4.74508  3.75416  3.94326  4.21442  2.06927  3.71836  4.47038  2.39883  2.89342  2.37596  2.60466  2.94518  2.75435  2.74556  5.87004  3.37026    377 - -
          2.68618  4.42225  2.77519  2.73123  3.46354  2.40513  3.72494  3.29354  2.67741  2.69355  4.24690  2.90347  2.73739  3.18146  2.89801  2.37887  2.77519  2.98518  4.58477  3.61503
          0.00814  5.21064  5.93298  0.61958  0.77255  0.37464  1.16327
    325   2.40436  3.33684  3.28468  1.77379  4.75073  3.78954  3.97935  4.21492  2.15895  3.72797  3.25601  3.27030  2.82224  3.08675  2.10702  2.98152  2.62086  3.81034  5.88734  4.49678    378 - -
          2.68618  4.42225  2.77519  2.73123  3.46354  2.40513  3.72494  3.29354  2.67741  2.69355  4.24690  2.90347  2.73739  3.18146  2.89801  2.37887  2.77519  2.98518  4.58477  3.61503
          0.00763  5.27500  5.99735  0.61958  0.77255  0.48576  0.95510
    326   2.50099  4.86555  3.73368  2.61265  2.64042  2.76918  4.19357  2.59352  3.14021  2.25080  2.73632  2.82549  4.33961  2.22628  3.53620  2.73018  3.25549  3.15080  5.43038  4.17276    379 - -
          2.68618  4.42225  2.77519  2.73123  3.46354  2.40513  3.72494  3.29354  2.67741  2.69355  4.24690  2.90347  2.73739  3.18146  2.89801  2.37887  2.77519  2.98518  4.58477  3.61503
          0.00763  5.27500  5.99735  0.61958  0.77255  0.48576  0.95510
    327   3.04048  5.44769  3.31331  2.32803  4.76175  2.47944  4.00802  4.21817  2.73967  3.73713  4.50293  3.30437  2.10596  2.42466  2.05181  3.02174  3.27095  2.17598  5.90000  4.52003    380 - -
          2.68618  4.42225  2.77519  2.73123  3.46354  2.40513  3.72494  3.29354  2.67741  2.69355  4.24690  2.90347  2.73739  3.18146  2.89801  2.37887  2.77519  2.98518  4.58477  3.61503
          0.00763  5.27500  5.99735  0.61958  0.77255  0.48576  0.95510
    328   1.81309  2.32139  2.58882  2.76229  4.65474  3.80329  2.95708  4.10214  2.76289  3.64771  4.42376  2.69472  2.81955  2.60746  3.24372  2.99969  3.23757  2.89064  5.83605  4.46268    381 - -
          2.68618  4.42225  2.77519  2.73123  3.46354  2.40513  3.72494  3.29354  2.67741  2.69355  4.24690  2.90347  2.73739  3.18146  2.89801  2.37887  2.77519  2.98518  4.58477  3.61503
          0.00763  5.27500  5.99735  0.61958  0.77255  0.48576  0.95510
    329   2.47474  4.89364  3.70550  2.59691  4.05583  3.94902  4.18105  2.57821  2.11113  1.78826  3.98828  3.59917  4.33222  2.88074  2.77413  3.17732  3.25714  2.59231  3.09198  4.19143    382 - -
          2.68564  4.42304  2.77599  2.73133  3.46145  2.40480  3.72429  3.29283  2.67739  2.69364  4.24769  2.90426  2.73749  3.18226  2.89880  2.37928  2.77599  2.98418  4.58112  3.61376
          0.87629  1.07016  1.42412  1.41867  0.27712  0.48576  0.95510
    330   2.23523  4.52564  3.96206  2.42548  3.64847  3.92788  4.20071  2.99125  3.32795  2.04517  3.63427  3.74405  2.97526  3.60790  3.63142  3.18825  3.13710  1.64408  5.12271  2.81159    391 - -
          2.68618  4.42225  2.77519  2.73123  3.46354  2.40513  3.72494  3.29354  2.67741  2.69355  4.24690  2.90347  2.73739  3.18146  2.89801  2.37887  2.77519  2.98518  4.58477  3.61503
          0.13378  5.00289  2.13283  0.61958  0.77255  0.48282  0.95983
    331   2.07448  4.75457  3.67903  2.46934  3.92550  3.86641  4.12929  3.27925  3.08838  2.33273  3.86840  3.55893  4.25941  3.40597  3.47706  1.94419  2.39280  2.00065  5.34084  4.08775    392 - -
          2.68618  4.42225  2.77519  2.73123  3.46354  2.40513  3.72494  3.29354  2.67741  2.69355  4.24690  2.90347  2.73739  3.18146  2.89801  2.37887  2.77519  2.98518  4.58477  3.61503
          0.00930  5.07835  5.80069  0.61958  0.77255  0.56917  0.83470
    332   1.85591  5.43847  3.27180  2.18311  4.76642  3.77458  3.95137  4.22922  2.13466  2.28234  4.48697  2.59181  4.16637  3.05739  2.05751  2.97343  3.22766  3.82056  5.87524  4.49146    393 - -
          2.68618  4.42225  2.77519  2.73123  3.46354  2.40513  3.72494  3.29354  2.67741  2.69355  4.24690  2.90347  2.73739  3.18146  2.89801  2.37887  2.77519  2.98518  4.58477  3.61503
          0.00840  5.17988  5.90222  0.61958  0.77255  0.33942  1.24543
    333   2.54310  3.06371  4.57484  2.77033  3.61126  4.16126  4.46940  2.95206  3.85470  1.72944  3.62517  2.74187  4.53031  4.06491  4.01433  3.45106  3.28130  1.57107  2.76324  3.93385    394 - -
          2.68618  4.42225  2.77519  2.73123  3.46354  2.40513  3.72494  3.29354  2.67741  2.69355  4.24690  2.90347  2.73739  3.18146  2.89801  2.37887  2.77519  2.98518  4.58477  3.61503
          0.00763  5.27500  5.99735  0.61958  0.77255  0.48576  0.95510
    334   2.55476  3.20599  2.67915  2.40893  2.19408  3.93781  4.16899  3.45443  3.08836  2.47314  4.00534  3.57747  2.71312  2.68279  3.49748  3.16361  3.25323  2.26262  5.46951  4.20209    395 - -
          2.68618  4.42225  2.77519  2.73123  3.46354  2.40513  3.72494  3.29354  2.67741  2.69355  4.24690  2.90347  2.73739  3.18146  2.89801  2.37887  2.77519  2.98518  4.58477  3.61503
          0.00763  5.27500  5.99735  0.61958  0.77255  0.48576  0.95510
    335   2.40750  5.52745  2.48010  2.70124  4.87212  2.06178  2.98975  4.35753  1.85879  3.83185  4.56937  2.16613  4.18017  3.07212  2.65464  2.97916  3.24940  3.91811  5.95936  4.54869    396 - -
          2.68618  4.42225  2.77519  2.73123  3.46354  2.40513  3.72494  3.29354  2.67741  2.69355  4.24690  2.90347  2.73739  3.18146  2.89801  2.37887  2.77519  2.98518  4.58477  3.61503
          0.00763  5.27500  5.99735  0.61958  0.77255  0.48576  0.95510
    336   2.36055  5.41899  3.28985  2.31936  3.21724  2.75985  3.98305  4.18711  2.73368  3.70820  4.46989  3.27528  4.18427  1.74229  2.40861  2.41823  3.23412  3.78953  5.87461  2.89174    397 - -
          2.68618  4.42225  2.77519  2.73123  3.46354  2.40513  3.72494  3.29354  2.67741  2.69355  4.24690  2.90347  2.73739  3.18146  2.89801  2.37887  2.77519  2.98518  4.58477  3.61503
          0.00763  5.27500  5.99735  0.61958  0.77255  0.48576  0.95510
    337   1.59852  4.97586  3.60814  2.42935  3.04156  3.91536  4.13911  3.53866  3.02554  2.58123  4.06521  3.52655  4.30098  3.35935  2.47535  2.18766  3.25187  3.27419  5.52140  2.70202    398 - -
          2.68618  4.42225  2.77519  2.73123  3.46354  2.40513  3.72494  3.29354  2.67741  2.69355  4.24690  2.90347  2.73739  3.18146  2.89801  2.37887  2.77519  2.98518  4.58477  3.61503
          0.06569  5.27500  2.83941  0.61958  0.77255  0.48576  0.95510
    338   2.97884  3.02653  3.25217  1.75128  4.74113  3.76159  3.95128  4.20803  2.69432  2.71365  4.47036  2.40165  4.15485  2.56153  2.61864  1.93984  3.20990  3.79879  5.87038  4.47730    399 - -
          2.68618  4.42225  2.77519  2.73123  3.46354  2.40513  3.72494  3.29354  2.67741  2.69355  4.24690  2.90347  2.73739  3.18146  2.89801  2.37887  2.77519  2.98518  4.58477  3.61503
          0.00809  5.21740  5.93975  0.61958  0.77255  0.67456  0.71208
    339   3.01871  5.50650  2.56718  2.15914  4.83746  2.90889  3.97699  4.31699  2.12917  1.65542  4.55296  2.63334  2.82863  3.08029  3.22257  2.98219  3.25204  3.88993  5.94584  4.53756    400 - -
          2.68618  4.42225  2.77519  2.73123  3.46354  2.40513  3.72494  3.29354  2.67741  2.69355  4.24690  2.90347  2.73739  3.18146  2.89801  2.37887  2.77519  2.98518  4.58477  3.61503
          0.00809  5.21740  5.93975  0.61958  0.77255  0.67456  0.71208
    340   3.00326  4.68016  3.95537  2.63569  2.65055  4.00160  4.26179  2.57007  2.79572  2.42058  3.78559  3.77017  2.16071  3.62510  2.79772  3.25206  2.73815  1.92334  5.26784  4.04160    401 - -
          2.68618  4.42225  2.77519  2.73123  3.46354  2.40513  3.72494  3.29354  2.67741  2.69355  4.24690  2.90347  2.73739  3.18146  2.89801  2.37887  2.77519  2.98518  4.58477  3.61503
          0.00809  5.21740  5.93975  0.61958  0.77255  0.67456  0.71208
    341   2.49998  5.47213  2.25712  2.67391  4.81043  2.21571  3.94180  4.29157  2.68071  2.93695  4.51576  2.53260  4.14631  2.64842  2.60434  1.95150  3.20993  3.85938  5.90973  4.50266    402 - -
          2.68618  4.42225  2.77519  2.73123  3.46354  2.40513  3.72494  3.29354  2.67741  2.69355  4.24690  2.90347  2.73739  3.18146  2.89801  2.37887  2.77519  2.98518  4.58477  3.61503
          0.00809  5.21740  5.93975  0.61958  0.77255  0.38357  1.14390
    342   2.16615  5.48305  2.42600  2.19916  4.81390  3.78104  3.97221  4.29034  2.71407  2.88006  4.52778  2.01266  3.08517  2.44225  3.20496  2.97385  3.23694  2.59736  5.92423  4.52128    403 - -
          2.68618  4.42225  2.77519  2.73123  3.46354  2.40513  3.72494  3.29354  2.67741  2.69355  4.24690  2.90347  2.73739  3.18146  2.89801  2.37887  2.77519  2.98518  4.58477  3.61503
          0.07010  5.27500  2.77127  0.61958  0.77255  0.48576  0.95510
    343   2.97172  5.46017  2.46583  2.27058  4.79612  3.74816  3.93637  4.27554  1.64106  2.76999  3.14615  3.21919  2.85428  2.53656  3.16498  2.93820  2.47167  3.84592  5.89817  4.49299    404 - -
          2.68618  4.42225  2.77519  2.73123  3.46354  2.40513  3.72494  3.29354  2.67741  2.69355  4.24690  2.90347  2.73739  3.18146  2.89801  2.37887  2.77519  2.98518  4.58477  3.61503
          0.00812  5.21303  5.93537  0.61958  0.77255  0.68715  0.69918
    344   2.58349  4.42883  4.79717  4.19479  3.52638  2.89121  4.49615  1.79282  4.02018  2.07197  2.78812  4.26913  3.03321  4.18707  4.09571  2.69616  3.25521  1.64008  5.05103  3.87012    405 - -
          2.68618  4.42225  2.77519  2.73123  3.46354  2.40513  3.72494  3.29354  2.67741  2.69355  4.24690  2.90347  2.73739  3.18146  2.89801  2.37887  2.77519  2.98518  4.58477  3.61503
          0.00812  5.21303  5.93537  0.61958  0.77255  0.37774  1.15649
    345   3.03364  5.26635  3.41852  2.85728  4.52469  2.12075  4.04823  3.94542  2.40222  2.60605  4.33931  3.37712  3.07805  3.19015  1.63882  2.58456  3.26445  2.70045  5.76017  4.42227    406 - -
          2.68618  4.42225  2.77519  2.73123  3.46354  2.40513  3.72494  3.29354  2.67741  2.69355  4.24690  2.90347  2.73739  3.18146  2.89801  2.37887  2.77519  2.98518  4.58477  3.61503
          0.00763  5.27500  5.99735  0.61958  0.77255  0.48576  0.95510
    346   4.08999  5.31394  6.12873  5.57271  2.54306  5.51973  5.92050  1.87015  5.44157  0.96784  3.71982  5.69205  5.65823  5.42482  5.42989  4.90451  4.31547  1.27633  6.06125  5.01305    407 - -
          2.68618  4.42225  2.77519  2.73123  3.46354  2.40513  3.72494  3.29354  2.67741  2.69355  4.24690  2.90347  2.73739  3.18146  2.89801  2.37887  2.77519  2.98518  4.58477  3.61503
          0.00763  5.27500  5.99735  0.61958  0.77255  0.48576  0.95510
    347   3.17237  5.48639  3.49726  2.02365  4.77935  3.94277  2.75948  4.22581  2.71835  3.75348  4.54781  3.44021  4.32858  3.20705  1.72901  3.16691  2.63509  3.86312  1.72960  4.56862    408 - -
          2.68618  4.42225  2.77519  2.73123  3.46354  2.40513  3.72494  3.29354  2.67741  2.69355  4.24690  2.90347  2.73739  3.18146  2.89801  2.37887  2.77519  2.98518  4.58477  3.61503
          0.00763  5.27500  5.99735  0.61958  0.77255  0.48576  0.95510
    348   1.87546  3.11023  4.70342  4.13425  3.73362  2.07374  4.59338  3.06427  3.99746  1.73981  3.74648  4.24903  4.55695  4.19672  4.13892  2.35933  3.32843  1.93441  5.24568  4.06096    409 - -
          2.68618  4.42225  2.77519  2.73123  3.46354  2.40513  3.72494  3.29354  2.67741  2.69355  4.24690  2.90347  2.73739  3.18146  2.89801  2.37887  2.77519  2.98518  4.58477  3.61503
          0.00763  5.27500  5.99735  0.61958  0.77255  0.48576  0.95510
    349   2.51447  4.51169  4.56235  3.97282  1.93156  2.62165  4.46541  2.44480  3.84388  1.82351  3.62638  4.15999  4.52782  2.71488  2.87648  3.44788  3.28054  2.21045  5.12450  3.93482    410 - -
          2.68618  4.42225  2.77519  2.73123  3.46354  2.40513  3.72494  3.29354  2.67741  2.69355  4.24690  2.90347  2.73739  3.18146  2.89801  2.37887  2.77519  2.98518  4.58477  3.61503
          0.00763  5.27500  5.99735  0.61958  0.77255  0.48576  0.95510
    350   2.45684  4.82289  4.84738  4.39941  4.35213  0.75453  5.04257  3.43305  4.29525  3.36167  2.80787  4.41849  4.66713  4.52630  4.47901  3.43688  3.53721  1.97477  5.87477  4.69517    411 - -
          2.68618  4.42225  2.77519  2.73123  3.46354  2.40513  3.72494  3.29354  2.67741  2.69355  4.24690  2.90347  2.73739  3.18146  2.89801  2.37887  2.77519  2.98518  4.58477  3.61503
          0.00763  5.27500  5.99735  0.61958  0.77255  0.48576  0.95510
    351   2.61598  4.44236  4.93353  4.32407  2.51892  2.47658  4.54213  2.87557  4.12730  1.77984  2.11708  4.34839  4.57872  4.27418  4.16521  3.52190  2.44150  2.68989  3.27018  2.49137    412 - -
          2.68618  4.42225  2.77519  2.73123  3.46354  2.40513  3.72494  3.29354  2.67741  2.69355  4.24690  2.90347  2.73739  3.18146  2.89801  2.37887  2.77519  2.98518  4.58477  3.61503
          0.00763  5.27500  5.99735  0.61958  0.77255  0.48576  0.95510
    352   3.05972  5.57720  1.90083  2.17868  4.91844  2.11570  2.79587  4.40690  2.76264  3.88104  4.62160  3.26203  4.20875  2.33127  3.26142  2.41289  2.49843  3.96632  6.01005  4.59271    413 - -
          2.68618  4.42225  2.77519  2.73123  3.46354  2.40513  3.72494  3.29354  2.67741  2.69355  4.24690  2.90347  2.73739  3.18146  2.89801  2.37887  2.77519  2.98518  4.58477  3.61503
          0.00763  5.27500  5.99735  0.61958  0.77255  0.48576  0.95510
    353   2.40166  4.67979  2.73782  3.48387  2.63275  4.05158  4.31699  3.15917  3.42400  2.88373  2.43697  3.84831  4.42831  2.20329  3.73989  3.30729  3.26954  2.22702  5.26841  2.05061    414 - -
          2.68618  4.42225  2.77519  2.73123  3.46354  2.40513  3.72494  3.29354  2.67741  2.69355  4.24690  2.90347  2.73739  3.18146  2.89801  2.37887  2.77519  2.98518  4.58477  3.61503
          0.00763  5.27500  5.99735  0.61958  0.77255  0.48576  0.95510
    354   3.00431  5.48560  1.87928  2.19864  4.81821  2.72545  3.97040  2.91367  2.71117  3.78562  4.52992  2.71942  4.17457  3.07113  2.30039  2.29243  3.23571  2.91546  5.92585  4.52206    415 - -
          2.68618  4.42225  2.77519  2.73123  3.46354  2.40513  3.72494  3.29354  2.67741  2.69355  4.24690  2.90347  2.73739  3.18146  2.89801  2.37887  2.77519  2.98518  4.58477  3.61503
          0.00763  5.27500  5.99735  0.61958  0.77255  0.48576  0.95510
    355   3.04679  5.43349  3.29370  2.77146  2.24281  2.68212  4.02689  4.19304  2.40198  3.72466  4.49677  1.50628  4.22264  2.48220  3.26032  2.48557  3.28050  3.80548  5.89860  4.51779    416 - -
          2.68618  4.42225  2.77519  2.73123  3.46354  2.40513  3.72494  3.29354  2.67741  2.69355  4.24690  2.90347  2.73739  3.18146  2.89801  2.37887  2.77519  2.98518  4.58477  3.61503
          0.00763  5.27500  5.99735  0.61958  0.77255  0.48576  0.95510
    356   2.15700  5.48677  2.62233  2.72040  4.81137  3.79142  2.77912  4.28433  2.73702  3.78346  2.42939  1.96295  4.19101  1.95736  3.22699  2.99310  3.25524  3.86685  5.93151  4.53126    417 - -
          2.68618  4.42225  2.77519  2.73123  3.46354  2.40513  3.72494  3.29354  2.67741  2.69355  4.24690  2.90347  2.73739  3.18146  2.89801  2.37887  2.77519  2.98518  4.58477  3.61503
          0.00763  5.27500  5.99735  0.61958  0.77255  0.48576  0.95510
    357   2.37039  5.45062  3.33258  2.77165  4.76671  3.82411  2.77303  4.22242  1.54992  2.71966  4.50252  3.30803  4.21499  1.96172  3.17951  3.02249  2.41265  3.82640  5.89605  4.51910    418 - -
          2.68618  4.42225  2.77519  2.73123  3.46354  2.40513  3.72494  3.29354  2.67741  2.69355  4.24690  2.90347  2.73739  3.18146  2.89801  2.37887  2.77519  2.98518  4.58477  3.61503
          0.00763  5.27500  5.99735  0.61958  0.77255  0.48576  0.95510
    358   1.57559  4.99321  3.61612  3.05791  4.20249  2.60386  4.15791  2.96032  2.34720  3.25301  4.10743  3.53452  2.89996  3.37222  3.46346  2.43564  3.26163  2.18971  5.56339  4.28018    419 - -
          2.68618  4.42225  2.77519  2.73123  3.46354  2.40513  3.72494  3.29354  2.67741  2.69355  4.24690  2.90347  2.73739  3.18146  2.89801  2.37887  2.77519  2.98518  4.58477  3.61503
          0.00763  5.27500  5.99735  0.61958  0.77255  0.48576  0.95510
    359   2.38282  5.47235  2.49851  2.15200  4.80130  3.78084  3.96960  2.91079  2.30523  2.79124  4.51738  3.25479  4.17406  3.07144  1.94163  2.20175  3.23247  3.85431  5.91465  4.51394    420 - -
          2.68618  4.42225  2.77519  2.73123  3.46354  2.40513  3.72494  3.29354  2.67741  2.69355  4.24690  2.90347  2.73739  3.18146  2.89801  2.37887  2.77519  2.98518  4.58477  3.61503
          0.00763  5.27500  5.99735  0.61958  0.77255  0.48576  0.95510
    360   3.07011  2.02444  4.67432  4.08582  3.63474  2.80714  4.52689  1.74807  3.94354  2.71774  3.64677  4.23510  4.56612  2.59748  4.08188  3.48748  2.42485  1.88236  5.15451  3.96763    421 - -
          2.68618  4.42225  2.77519  2.73123  3.46354  2.40513  3.72494  3.29354  2.67741  2.69355  4.24690  2.90347  2.73739  3.18146  2.89801  2.37887  2.77519  2.98518  4.58477  3.61503
          0.00763  5.27500  5.99735  0.61958  0.77255  0.48576  0.95510
    361   3.07684  4.68364  4.15647  3.58706  3.72020  2.76185  4.34492  3.15955  3.50252  1.81731  3.79312  3.92361  2.80794  2.61386  3.79279  3.36431  3.30863  2.95070  1.78627  2.57105    422 - -
          2.68618  4.42225  2.77519  2.73123  3.46354  2.40513  3.72494  3.29354  2.67741  2.69355  4.24690  2.90347  2.73739  3.18146  2.89801  2.37887  2.77519  2.98518  4.58477  3.61503
          0.00763  5.27500  5.99735  0.61958  0.77255  0.48576  0.95510
    362   2.29546  5.13590  2.22376  2.15073  2.83474  3.86407  4.07620  3.75653  2.90268  3.38464  4.21386  3.41763  4.25429  3.24649  3.35613  2.45211  3.24819  2.57817  5.65351  2.11987    423 - -
          2.68618  4.42225  2.77519  2.73123  3.46354  2.40513  3.72494  3.29354  2.67741  2.69355  4.24690  2.90347  2.73739  3.18146  2.89801  2.37887  2.77519  2.98518  4.58477  3.61503
          0.00763  5.27500  5.99735  0.61958  0.77255  0.48576  0.95510
    363   3.00636  5.43548  3.28856  2.20807  4.74933  3.79230  3.98122  2.41832  2.15807  3.72649  4.48485  3.27342  2.84572  2.61899  2.30051  2.11701  3.23717  2.71093  5.88653  4.49733    424 - -
          2.68618  4.42225  2.77519  2.73123  3.46354  2.40513  3.72494  3.29354  2.67741  2.69355  4.24690  2.90347  2.73739  3.18146  2.89801  2.37887  2.77519  2.98518  4.58477  3.61503
          0.00763  5.27500  5.99735  0.61958  0.77255  0.48576  0.95510
    364   1.68774  5.34572  2.51016  2.80737  4.62767  3.82942  2.37761  4.06419  2.79858  3.62709  4.41601  3.33790  4.22782  3.16282  2.00119  3.03821  3.26730  2.30614  5.82908  4.46863    425 - -
          2.68618  4.42225  2.77519  2.73123  3.46354  2.40513  3.72494  3.29354  2.67741  2.69355  4.24690  2.90347  2.73739  3.18146  2.89801  2.37887  2.77519  2.98518  4.58477  3.61503
          0.00763  5.27500  5.99735  0.61958  0.77255  0.48576  0.95510
    365   2.36642  5.49250  2.52222  2.75654  4.82715  3.81415  2.05697  4.29445  2.75009  3.79727  4.55442  3.29801  4.21801  3.12394  1.66548  3.02517  2.09727  3.88180  5.94634  4.55529    426 - -
          2.68618  4.42225  2.77519  2.73123  3.46354  2.40513  3.72494  3.29354  2.67741  2.69355  4.24690  2.90347  2.73739  3.18146  2.89801  2.37887  2.77519  2.98518  4.58477  3.61503
          0.00763  5.27500  5.99735  0.61958  0.77255  0.48576  0.95510
    366   2.37585  5.24553  1.88167  2.09528  2.33682  3.83602  4.04193  3.03570  2.83700  3.50733  4.31452  2.45322  4.22883  3.18624  3.30515  3.04148  3.24741  2.81454  5.74315  4.40048    427 - -
          2.68618  4.42225  2.77519  2.73123  3.46354  2.40513  3.72494  3.29354  2.67741  2.69355  4.24690  2.90347  2.73739  3.18146  2.89801  2.37887  2.77519  2.98518  4.58477  3.61503
          0.00763  5.27500  5.99735  0.61958  0.77255  0.48576  0.95510
    367   2.39616  5.20331  2.47588  2.85826  4.44214  3.84201  2.79183  3.85774  2.85224  2.79108  4.27744  3.37672  2.11736  3.20118  3.31526  2.44181  2.47179  2.35893  5.71018  4.37666    428 - -
          2.68618  4.42225  2.77519  2.73123  3.46354  2.40513  3.72494  3.29354  2.67741  2.69355  4.24690  2.90347  2.73739  3.18146  2.89801  2.37887  2.77519  2.98518  4.58477  3.61503
          0.00763  5.27500  5.99735  0.61958  0.77255  0.48576  0.95510
    368   3.06738  4.45366  4.95063  4.34103  2.43691  4.22876  4.55650  1.97889  4.14323  1.47439  3.56045  4.36416  2.78386  4.28851  2.72899  3.53689  3.29940  2.18420  5.07114  2.82358    429 - -
          2.68618  4.42225  2.77519  2.73123  3.46354  2.40513  3.72494  3.29354  2.67741  2.69355  4.24690  2.90347  2.73739  3.18146  2.89801  2.37887  2.77519  2.98518  4.58477  3.61503
          0.00763  5.27500  5.99735  0.61958  0.77255  0.48576  0.95510
    369   3.08557  4.46906  4.97749  4.36785  2.30135  2.77609  4.58060  2.41912  4.16965  1.73121  2.74590  4.38875  1.91859  4.31186  4.20303  3.55930  3.31759  2.06737  5.09033  3.91532    430 - -
          2.68618  4.42225  2.77519  2.73123  3.46354  2.40513  3.72494  3.29354  2.67741  2.69355  4.24690  2.90347  2.73739  3.18146  2.89801  2.37887  2.77519  2.98518  4.58477  3.61503
          0.00763  5.27500  5.99735  0.61958  0.77255  0.48576  0.95510
    370   3.07967  4.49803  4.78051  2.60851  1.62132  4.21959  4.53780  2.90883  4.02182  1.76622  2.31512  4.29111  4.58311  4.19940  4.12142  2.78845  3.31164  2.14665  5.11288  3.93114    431 - -
          2.68618  4.42225  2.77519  2.73123  3.46354  2.40513  3.72494  3.29354  2.67741  2.69355  4.24690  2.90347  2.73739  3.18146  2.89801  2.37887  2.77519  2.98518  4.58477  3.61503
          0.00763  5.27500  5.99735  0.61958  0.77255  0.48576  0.95510
    371   3.00585  5.35260  3.32631  2.76945  4.63682  3.80692  4.00169  4.08108  2.76477  3.63161  2.86968  2.12528  3.02294  2.49099  2.09372  2.30290  2.78367  2.48394  5.82436  4.45479    432 - -
          2.68618  4.42225  2.77519  2.73123  3.46354  2.40513  3.72494  3.29354  2.67741  2.69355  4.24690  2.90347  2.73739  3.18146  2.89801  2.37887  2.77519  2.98518  4.58477  3.61503
          0.05496  5.27500  3.02905  0.61958  0.77255  0.48576  0.95510
    372   2.38184  5.42447  2.68087  2.69732  3.03770  2.68387  3.95255  4.21127  2.40658  2.88111  4.47219  3.24083  4.15542  2.55175  2.46577  1.80271  3.20977  3.80102  5.87314  4.47864    433 - -
          2.68618  4.42225  2.77519  2.73123  3.46354  2.40513  3.72494  3.29354  2.67741  2.69355  4.24690  2.90347  2.73739  3.18146  2.89801  2.37887  2.77519  2.98518  4.58477  3.61503
          0.05769  5.22804  2.98195  0.61958  0.77255  0.64303  0.74591
    373   2.30435  4.58793  4.15837  3.59212  2.15547  2.03048  3.07493  3.08254  3.51858  2.81627  3.72393  3.90349  4.41374  3.78504  3.79604  2.41699  3.23581  1.80623  5.20919  3.99761    434 - -
          2.68640  4.42247  2.77542  2.73007  3.46376  2.40535  3.72517  3.29376  2.67763  2.69295  4.24712  2.90369  2.73762  3.18085  2.89823  2.37909  2.77473  2.98541  4.58499  3.61525
          0.88070  1.28773  1.17243  0.52883  0.88988  0.53451  0.88179
    374   2.85261  5.33268  1.86736  2.18725  4.66338  3.61515  3.81412  4.14035  2.25624  3.63124  2.77565  3.08700  4.01618  2.38345  3.04892  2.81892  2.30490  3.71580  5.77260  4.36833    437 - -
          2.68618  4.42225  2.77519  2.73123  3.46354  2.40513  3.72494  3.29354  2.67741  2.69355  4.24690  2.90347  2.73739  3.18146  2.89801  2.37887  2.77519  2.98518  4.58477  3.61503
          0.01132  4.88256  5.60491  0.61958  0.77255  1.03212  0.44045
    375   2.95694  5.26389  3.12818  1.30503  4.57740  3.69170  3.96767  4.01554  2.75878  2.47708  4.37835  3.21948  2.46721  3.10311  3.23291  2.25426  3.20464  3.64900  5.78575  4.41809    438 - -
          2.68618  4.42225  2.77519  2.73123  3.46354  2.40513  3.72494  3.29354  2.67741  2.69355  4.24690  2.90347  2.73739  3.18146  2.89801  2.37887  2.77519  2.98518  4.58477  3.61503
          0.01060  4.94828  5.67063  0.61958  0.77255  0.53187  0.88553
    376   2.34482  5.45040  2.35919  2.18395  4.79247  2.63312  3.90600  4.27685  2.26088  2.83229  4.49223  3.18361  4.11110  2.07492  3.13645  2.30227  3.17672  3.83950  5.88463  4.47457    439 - -
          2.68618  4.42225  2.77519  2.73123  3.46354  2.40513  3.72494  3.29354  2.67741  2.69355  4.24690  2.90347  2.73739  3.18146  2.89801  2.37887  2.77519  2.98518  4.58477  3.61503
          0.00870  5.14440  5.86674  0.61958  0.77255  0.86044  0.54987
    377   2.96211  4.73124  3.76656  2.40503  2.95018  3.92187  4.16776  2.58666  2.36881  1.82192  2.53218  3.62655  4.30260  2.86563  3.53298  2.41279  3.19373  3.00888  5.30629  4.06293    440 - -
          2.68618  4.42225  2.77519  2.73123  3.46354  2.40513  3.72494  3.29354  2.67741  2.69355  4.24690  2.90347  2.73739  3.18146  2.89801  2.37887  2.77519  2.98518  4.58477  3.61503
          0.00870  5.14440  5.86674  0.61958  0.77255  0.30725  1.32978
    378   1.97274  4.71297  2.75810  3.41487  3.84326  4.03205  4.29240  2.40859  3.36027  2.13508  3.81831  3.79984  4.41020  3.65462  2.63226  3.28261  2.59221  2.98147  2.07524  4.07412    441 - -
          2.68618  4.42225  2.77519  2.73123  3.46354  2.40513  3.72494  3.29354  2.67741  2.69355  4.24690  2.90347  2.73739  3.18146  2.89801  2.37887  2.77519  2.98518  4.58477  3.61503
          0.00763  5.27500  5.99735  0.61958  0.77255  0.48576  0.95510
    379   2.57423  5.52052  2.48272  2.71490  4.85374  3.79166  3.99664  4.33314  2.74543  3.82199  4.56821  2.41087  1.69721  2.15321  3.23931  2.52568  3.26805  3.90569  5.96200  3.15370    442 - -
          2.68618  4.42225  2.77519  2.73123  3.46354  2.40513  3.72494  3.29354  2.67741  2.69355  4.24690  2.90347  2.73739  3.18146  2.89801  2.37887  2.77519  2.98518  4.58477  3.61503
          0.00763  5.27500  5.99735  0.61958  0.77255  0.48576  0.95510
    380   2.11395  5.51482  2.79458  2.69441  4.86041  2.95501  3.96313  4.34637  2.09650  3.82004  4.55573  2.42198  4.16968  2.22382  2.08474  2.40976  3.23498  3.90582  5.94691  4.53608    443 - -
          2.68618  4.42225  2.77519  2.73123  3.46354  2.40513  3.72494  3.29354  2.67741  2.69355  4.24690  2.90347  2.73739  3.18146  2.89801  2.37887  2.77519  2.98518  4.58477  3.61503
          0.00763  5.27500  5.99735  0.61958  0.77255  0.48576  0.95510
    381   2.45863  4.49527  4.68458  4.09087  3.58779  4.18467  3.10156  2.93049  3.94011  1.04799  3.60863  4.22990  4.55295  4.13508  4.06566  3.48096  2.42660  2.29726  5.10811  2.90089    444 - -
          2.68618  4.42225  2.77519  2.73123  3.46354  2.40513  3.72494  3.29354  2.67741  2.69355  4.24690  2.90347  2.73739  3.18146  2.89801  2.37887  2.77519  2.98518  4.58477  3.61503
          0.00763  5.27500  5.99735  0.61958  0.77255  0.48576  0.95510
    382   1.99235  5.48780  3.26664  2.30395  4.82265  2.93574  3.96990  4.29951  1.99074  3.78761  4.53182  2.72109  4.17671  3.07024  2.06710  2.97449  2.68060  3.87308  2.94604  4.52386    445 - -
          2.68628  4.42235  2.77530  2.73133  3.46364  2.40523  3.72505  3.29364  2.67751  2.69365  4.24700  2.90357  2.73750  3.18157  2.89811  2.37845  2.77530  2.98529  4.58487  3.61307
          0.22043  1.63300  5.99735  0.10616  2.29541  0.48576  0.95510
    383   3.00838  5.47662  2.42498  1.82930  4.80347  3.78396  3.97659  2.07939  2.42751  3.09256  4.52248  2.67470  2.81906  3.07946  3.21095  2.41368  3.23993  3.85748  5.92008  4.51934    447 - -
          2.68618  4.42225  2.77519  2.73123  3.46354  2.40513  3.72494  3.29354  2.67741  2.69355  4.24690  2.90347  2.73739  3.18146  2.89801  2.37887  2.77519  2.98518  4.58477  3.61503
          0.00763  5.27500  5.99735  0.61958  0.77255  0.48576  0.95510
    384   1.67120  2.93726  3.86729  3.30202  3.93755  3.99335  4.25485  3.29901  2.37331  2.48215  3.89659  2.79894  4.37984  3.56793  3.62461  2.45137  3.26638  1.95284  5.37267  4.13261    448 - -
          2.68618  4.42225  2.77519  2.73123  3.46354  2.40513  3.72494  3.29354  2.67741  2.69355  4.24690  2.90347  2.73739  3.18146  2.89801  2.37887  2.77519  2.98518  4.58477  3.61503
          0.00763  5.27500  5.99735  0.61958  0.77255  0.48576  0.95510
    385   2.12136  4.48439  4.73947  4.14207  2.45809  4.19693  4.51488  2.00684  2.68679  1.96900  3.59829  4.25994  4.56285  2.96482  4.09282  3.49516  3.29253  1.73200  5.10415  3.92064    449 - -
          2.68618  4.42225  2.77519  2.73123  3.46354  2.40513  3.72494  3.29354  2.67741  2.69355  4.24690  2.90347  2.73739  3.18146  2.89801  2.37887  2.77519  2.98518  4.58477  3.61503
          0.00763  5.27500  5.99735  0.61958  0.77255  0.48576  0.95510
    386   3.00247  5.41947  3.28887  2.31895  2.83435  2.25127  3.03830  4.18791  2.34142  3.70871  4.47015  2.68523  4.18374  2.40689  3.21882  2.98366  2.49884  2.40146  5.87496  4.48770    450 - -
          2.68618  4.42225  2.77519  2.73123  3.46354  2.40513  3.72494  3.29354  2.67741  2.69355  4.24690  2.90347  2.73739  3.18146  2.89801  2.37887  2.77519  2.98518  4.58477  3.61503
          0.00763  5.27500  5.99735  0.61958  0.77255  0.48576  0.95510
    387   1.80470  5.22716  3.40168  2.41623  4.47036  2.62351  4.04012  2.81687  2.37612  2.40424  4.29670  3.36490  4.22807  3.18662  2.49904  3.04048  2.46762  3.56176  5.72617  4.38781    451 - -
          2.68618  4.42225  2.77519  2.73123  3.46354  2.40513  3.72494  3.29354  2.67741  2.69355  4.24690  2.90347  2.73739  3.18146  2.89801  2.37887  2.77519  2.98518  4.58477  3.61503
          0.00763  5.27500  5.99735  0.61958  0.77255  0.48576  0.95510
    388   1.20538  4.64887  4.44337  2.52382  3.72417  4.21851  4.51587  2.44316  3.76900  1.88170  2.56119  4.13798  4.58374  4.01346  3.99870  3.49883  3.36732  2.81011  5.26722  4.07480    452 - -
          2.68618  4.42225  2.77519  2.73123  3.46354  2.40513  3.72494  3.29354  2.67741  2.69355  4.24690  2.90347  2.73739  3.18146  2.89801  2.37887  2.77519  2.98518  4.58477  3.61503
          0.00763  5.27500  5.99735  0.61958  0.77255  0.48576  0.95510
    389   2.62445  4.87936  3.71887  2.47963  4.03927  3.95289  4.18812  2.12184  3.12596  2.51718  3.97516  2.61998  4.33612  3.44886  2.56732  2.35838  3.25639  1.89960  5.44274  4.18257    453 - -
          2.68618  4.42225  2.77519  2.73123  3.46354  2.40513  3.72494  3.29354  2.67741  2.69355  4.24690  2.90347  2.73739  3.18146  2.89801  2.37887  2.77519  2.98518  4.58477  3.61503
          0.00763  5.27500  5.99735  0.61958  0.77255  0.48576  0.95510
    390   3.00288  5.51646  2.50651  2.35537  4.86249  2.95486  3.96237  4.34933  2.29680  3.82207  4.55705  2.22155  4.16853  2.02927  2.45779  2.29029  2.66496  3.90765  5.94835  4.53646    454 - -
          2.68618  4.42225  2.77519  2.73123  3.46354  2.40513  3.72494  3.29354  2.67741  2.69355  4.24690  2.90347  2.73739  3.18146  2.89801  2.37887  2.77519  2.98518  4.58477  3.61503
          0.00763  5.27500  5.99735  0.61958  0.77255  0.48576  0.95510
    391   2.33824  4.48612  4.67927  4.08420  3.58455  4.17825  2.89274  1.69565  3.93602  1.92947  2.28798  4.22308  4.54553  3.00059  4.06099  2.77498  3.28241  2.30483  5.10195  3.91662    455 - -
          2.68618  4.42225  2.77519  2.73123  3.46354  2.40513  3.72494  3.29354  2.67741  2.69355  4.24690  2.90347  2.73739  3.18146  2.89801  2.37887  2.77519  2.98518  4.58477  3.61503
          0.00763  5.27500  5.99735  0.61958  0.77255  0.48576  0.95510
    392   1.83665  4.93009  3.68533  3.12345  4.10082  2.30623  4.17664  2.73999  2.38487  1.74951  4.02520  3.58640  4.33231  2.60115  3.47959  3.17583  3.26784  3.22185  5.48762  4.22110    456 - -
          2.68618  4.42225  2.77519  2.73123  3.46354  2.40513  3.72494  3.29354  2.67741  2.69355  4.24690  2.90347  2.73739  3.18146  2.89801  2.37887  2.77519  2.98518  4.58477  3.61503
          0.00763  5.27500  5.99735  0.61958  0.77255  0.48576  0.95510
    393   3.01675  5.23355  3.40126  1.29105  4.47468  3.84152  4.04459  3.89588  2.83731  2.78648  4.30339  3.36836  4.23271  2.51714  3.30018  2.10734  3.24813  2.84192  3.34319  4.39165    457 - -
          2.68618  4.42225  2.77519  2.73123  3.46354  2.40513  3.72494  3.29354  2.67741  2.69355  4.24690  2.90347  2.73739  3.18146  2.89801  2.37887  2.77519  2.98518  4.58477  3.61503
          0.00763  5.27500  5.99735  0.61958  0.77255  0.48576  0.95510
    394   3.11904  4.60129  4.52976  2.23653  3.68143  2.46231  4.52397  1.57365  3.83893  1.66175  2.55388  4.18222  4.58513  4.06775  4.03390  3.50729  3.35142  2.77996  5.22056  4.03162    458 - -
          2.68618  4.42225  2.77519  2.73123  3.46354  2.40513  3.72494  3.29354  2.67741  2.69355  4.24690  2.90347  2.73739  3.18146  2.89801  2.37887  2.77519  2.98518  4.58477  3.61503
          0.00763  5.27500  5.99735  0.61958  0.77255  0.48576  0.95510
    395   2.36181  3.03758  4.91190  4.30435  2.60558  4.21748  4.54276  2.88244  4.11330  1.63639  2.44889  4.34199  4.58150  2.75154  4.16072  3.52399  3.29270  2.69883  5.06826  1.95631    459 - -
          2.68618  4.42225  2.77519  2.73123  3.46354  2.40513  3.72494  3.29354  2.67741  2.69355  4.24690  2.90347  2.73739  3.18146  2.89801  2.37887  2.77519  2.98518  4.58477  3.61503
          0.00763  5.27500  5.99735  0.61958  0.77255  0.48576  0.95510
    396   2.30445  5.44288  3.36213  2.80388  4.77066  2.26609  4.02589  4.22098  2.33361  3.74211  4.51250  2.51433  4.23516  3.13950  1.50312  3.04532  3.29040  2.73530  5.90437  4.53540    460 - -
          2.68618  4.42225  2.77519  2.73123  3.46354  2.40513  3.72494  3.29354  2.67741  2.69355  4.24690  2.90347  2.73739  3.18146  2.89801  2.37887  2.77519  2.98518  4.58477  3.61503
          0.00763  5.27500  5.99735  0.61958  0.77255  0.48576  0.95510
    397   3.03483  5.54363  2.19338  2.70775  4.88764  3.78946  3.98999  4.37317  2.73011  3.84861  4.58811  1.89708  4.19270  2.52719  2.04519  1.99785  2.66853  3.93445  5.97742  4.56557    461 - -
          2.68618  4.42225  2.77519  2.73123  3.46354  2.40513  3.72494  3.29354  2.67741  2.69355  4.24690  2.90347  2.73739  3.18146  2.89801  2.37887  2.77519  2.98518  4.58477  3.61503
          0.00763  5.27500  5.99735  0.61958  0.77255  0.48576  0.95510
    398   1.49679  5.42772  3.30659  2.74944  4.74262  2.87924  3.99229  4.20150  2.15674  3.72070  4.48335  3.28846  4.19557  2.56938  2.46201  2.41968  3.24708  2.72297  5.88449  4.50102    462 - -
          2.68618  4.42225  2.77519  2.73123  3.46354  2.40513  3.72494  3.29354  2.67741  2.69355  4.24690  2.90347  2.73739  3.18146  2.89801  2.37887  2.77519  2.98518  4.58477  3.61503
          0.00763  5.27500  5.99735  0.61958  0.77255  0.48576  0.95510
    399   3.66738  4.99905  5.47396  4.88745  3.85861  4.92197  5.27115  2.21340  2.74104  0.67827  3.71144  5.01454  5.19854  4.84593  4.74756  4.25693  3.89759  1.96670  5.70006  4.57854    463 - -
          2.68618  4.42225  2.77519  2.73123  3.46354  2.40513  3.72494  3.29354  2.67741  2.69355  4.24690  2.90347  2.73739  3.18146  2.89801  2.37887  2.77519  2.98518  4.58477  3.61503
          0.00763  5.27500  5.99735  0.61958  0.77255  0.48576  0.95510
    400   2.41539  5.56879  3.29490  2.20292  4.92244  2.77160  4.00806  4.39883  1.17081  3.86850  4.61389  2.68795  4.22702  3.10793  2.59643  3.03780  3.30481  3.96548  5.98867  4.59366    464 - -
          2.68618  4.42225  2.77519  2.73123  3.46354  2.40513  3.72494  3.29354  2.67741  2.69355  4.24690  2.90347  2.73739  3.18146  2.89801  2.37887  2.77519  2.98518  4.58477  3.61503
          0.00763  5.27500  5.99735  0.61958  0.77255  0.48576  0.95510
    401   2.51780  5.51363  3.25015  2.18940  4.85908  3.77639  2.95211  4.34442  2.06436  3.81846  4.55456  2.04604  2.84679  3.05975  2.46094  2.14595  3.23521  3.90455  5.94549  4.53553    465 - -
          2.68618  4.42225  2.77519  2.73123  3.46354  2.40513  3.72494  3.29354  2.67741  2.69355  4.24690  2.90347  2.73739  3.18146  2.89801  2.37887  2.77519  2.98518  4.58477  3.61503
          0.00763  5.27500  5.99735  0.61958  0.77255  0.48576  0.95510
    402   1.03017  4.93637  4.24402  3.75935  4.59155  2.34832  4.73961  3.97984  3.73384  1.99298  4.52875  4.02161  2.67743  4.02701  4.08126  2.27272  3.44959  3.61488  5.98796  4.76230    466 - -
          2.68618  4.42225  2.77519  2.73123  3.46354  2.40513  3.72494  3.29354  2.67741  2.69355  4.24690  2.90347  2.73739  3.18146  2.89801  2.37887  2.77519  2.98518  4.58477  3.61503
          0.00763  5.27500  5.99735  0.61958  0.77255  0.48576  0.95510
    403   2.01870  4.47301  4.78792  4.18734  3.56119  4.19982  4.51652  2.90589  3.00291  1.97301  3.58903  4.28091  4.56569  4.19354  4.10574  3.50074  3.29070  1.49323  2.36279  2.73494    467 - -
          2.68618  4.42225  2.77519  2.73123  3.46354  2.40513  3.72494  3.29354  2.67741  2.69355  4.24690  2.90347  2.73739  3.18146  2.89801  2.37887  2.77519  2.98518  4.58477  3.61503
          0.00763  5.27500  5.99735  0.61958  0.77255  0.48576  0.95510
    404   2.37053  4.58223  4.35768  3.77715  1.51236  4.12965  4.41066  1.87294  2.57758  2.77579  3.69361  4.04415  4.50115  2.84969  3.89655  3.40661  3.28940  2.83778  5.17075  2.92352    468 - -
          2.68618  4.42225  2.77519  2.73123  3.46354  2.40513  3.72494  3.29354  2.67741  2.69355  4.24690  2.90347  2.73739  3.18146  2.89801  2.37887  2.77519  2.98518  4.58477  3.61503
          0.00763  5.27500  5.99735  0.61958  0.77255  0.48576  0.95510
    405   2.16748  5.50461  2.23978  2.02733  4.84614  3.77544  3.96454  4.32968  2.70152  3.80856  4.54672  2.42299  4.16995  3.06228  2.46510  2.18887  2.66455  3.00560  5.93976  4.53070    469 - -
          2.68618  4.42225  2.77519  2.73123  3.46354  2.40513  3.72494  3.29354  2.67741  2.69355  4.24690  2.90347  2.73739  3.18146  2.89801  2.37887  2.77519  2.98518  4.58477  3.61503
          0.00763  5.27500  5.99735  0.61958  0.77255  0.48576  0.95510
    406   2.32266  3.16523  2.78983  3.98430  2.35082  4.16040  4.46754  2.95270  2.86718  1.57715  3.62329  4.16625  4.52906  4.06369  4.01365  3.44990  3.27993  2.28802  5.12067  2.56799    470 - -
          2.68618  4.42225  2.77519  2.73123  3.46354  2.40513  3.72494  3.29354  2.67741  2.69355  4.24690  2.90347  2.73739  3.18146  2.89801  2.37887  2.77519  2.98518  4.58477  3.61503
          0.00763  5.27500  5.99735  0.61958  0.77255  0.48576  0.95510
    407   1.44320  4.59507  4.32044  3.74410  3.68545  4.11456  4.40433  3.06078  3.65101  2.20885  3.71271  4.02221  2.26726  3.90262  3.89339  2.70089  3.28873  2.85848  2.87962  2.57642    471 - -
          2.68618  4.42225  2.77519  2.73123  3.46354  2.40513  3.72494  3.29354  2.67741  2.69355  4.24690  2.90347  2.73739  3.18146  2.89801  2.37887  2.77519  2.98518  4.58477  3.61503
          0.00763  5.27500  5.99735  0.61958  0.77255  0.48576  0.95510
    408   2.00340  5.51069  2.41328  1.71612  4.84813  3.78373  3.97947  4.32875  1.75778  3.81311  4.55541  3.25415  4.18250  3.07953  3.21329  2.98213  2.68210  2.95908  5.94881  4.54126    472 - -
          2.68618  4.42225  2.77519  2.73123  3.46354  2.40513  3.72494  3.29354  2.67741  2.69355  4.24690  2.90347  2.73739  3.18146  2.89801  2.37887  2.77519  2.98518  4.58477  3.61503
          0.00763  5.27500  5.99735  0.61958  0.77255  0.48576  0.95510
    409   1.75592  5.49210  2.62688  1.96338  4.83552  2.00568  4.04413  4.30436  2.80893  3.81533  4.57464  3.30174  4.22721  3.15506  3.30140  2.28460  3.30018  2.78261  5.97326  4.57597    473 - -
          2.68618  4.42225  2.77519  2.73123  3.46354  2.40513  3.72494  3.29354  2.67741  2.69355  4.24690  2.90347  2.73739  3.18146  2.89801  2.37887  2.77519  2.98518  4.58477  3.61503
          0.00763  5.27500  5.99735  0.61958  0.77255  0.48576  0.95510
    410   1.72425  4.46567  4.87481  4.27173  1.85174  2.73747  4.53643  2.89343  4.08961  2.15777  3.58242  4.32693  4.58222  4.24855  4.15177  3.52156  3.29877  1.95094  5.07224  2.62668    474 - -
          2.68618  4.42225  2.77519  2.73123  3.46354  2.40513  3.72494  3.29354  2.67741  2.69355  4.24690  2.90347  2.73739  3.18146  2.89801  2.37887  2.77519  2.98518  4.58477  3.61503
          0.00763  5.27500  5.99735  0.61958  0.77255  0.48576  0.95510
    411   3.01635  5.46111  3.29172  2.15966  4.78401  2.75604  3.98228  4.25036  1.49449  3.75439  2.88864  3.27567  2.84155  3.08765  2.45080  2.99092  3.24645  2.89698  5.90517  4.51432    475 - -
          2.68618  4.42225  2.77519  2.73123  3.46354  2.40513  3.72494  3.29354  2.67741  2.69355  4.24690  2.90347  2.73739  3.18146  2.89801  2.37887  2.77519  2.98518  4.58477  3.61503
          0.07010  5.27500  2.77127  0.61958  0.77255  0.48576  0.95510
    412   3.15024  5.58090  2.33671  2.76890  4.93329  1.56269  4.12600  4.40656  2.93181  3.92111  3.14038  1.72807  2.57398  3.24789  3.43634  3.11789  3.40229  3.99146  6.08447  4.67626    476 - -
          2.68618  4.42225  2.77519  2.73123  3.46354  2.40513  3.72494  3.29354  2.67741  2.69355  4.24690  2.90347  2.73739  3.18146  2.89801  2.37887  2.77519  2.98518  4.58477  3.61503
          0.26578  5.21303  1.47864  0.61958  0.77255  0.68715  0.69918
    413   3.18261  5.75236  2.04714  1.64150  5.07865  2.44925  4.06829  4.58483  1.37381  4.04850  4.82033  3.17252  4.22380  3.19095  3.43271  3.10469  3.43399  4.13723  6.17858  4.72260    477 - -
          2.68596  4.42270  2.77565  2.73083  3.46399  2.40507  3.72540  3.29271  2.67543  2.69400  4.24735  2.90392  2.73714  3.18191  2.89846  2.37932  2.77492  2.98563  4.58522  3.61548
          0.96651  0.95955  1.44170  1.07389  0.41806  0.21258  1.65285
    414   3.14286  5.68891  1.45672  2.20446  5.02130  3.76127  4.05642  4.51930  2.85693  3.98795  4.74586  2.31775  2.49045  3.16976  1.99671  3.08005  3.38657  4.07527  6.11782  4.67920    482 - -
          2.68618  4.42225  2.77519  2.73123  3.46354  2.40513  3.72494  3.29354  2.67741  2.69355  4.24690  2.90347  2.73739  3.18146  2.89801  2.37887  2.77519  2.98518  4.58477  3.61503
          0.00920  5.08899  5.81134  0.61958  0.77255  0.53774  0.87723
    415   2.98588  4.77876  2.79726  3.19225  1.69690  3.93620  4.17947  2.65724  2.31441  2.99425  2.70913  3.62680  2.76220  3.47068  3.53701  3.17243  2.58752  3.05771  5.35076  4.10261    483 - -
          2.68618  4.42225  2.77519  2.73123  3.46354  2.40513  3.72494  3.29354  2.67741  2.69355  4.24690  2.90347  2.73739  3.18146  2.89801  2.37887  2.77519  2.98518  4.58477  3.61503
          0.00829  5.19272  5.91506  0.61958  0.77255  0.35314  1.21226
    416   3.06631  5.57864  2.47096  1.83938  4.92617  3.80865  4.00859  4.41118  1.74594  3.88107  4.62230  3.27446  4.21515  3.10823  2.13489  1.84756  3.29808  3.97136  6.00461  4.59498    484 - -
          2.68618  4.42225  2.77519  2.73123  3.46354  2.40513  3.72494  3.29354  2.67741  2.69355  4.24690  2.90347  2.73739  3.18146  2.89801  2.37887  2.77519  2.98518  4.58477  3.61503
          0.00763  5.27500  5.99735  0.61958  0.77255  0.48576  0.95510
    417   1.94900  4.77590  3.90402  3.33866  2.26407  2.10675  4.27439  3.29344  3.28789  3.00366  2.98263  3.74516  4.39121  3.59722  2.04746  3.24962  2.51792  3.06337  5.37016  4.13353    485 - -
          2.68618  4.42225  2.77519  2.73123  3.46354  2.40513  3.72494  3.29354  2.67741  2.69355  4.24690  2.90347  2.73739  3.18146  2.89801  2.37887  2.77519  2.98518  4.58477  3.61503
          0.00763  5.27500  5.99735  0.61958  0.77255  0.48576  0.95510
    418   1.82620  5.25915  3.38321  2.31748  4.51165  3.83177  2.96030  2.60130  2.81599  3.52354  4.32608  2.52354  4.22235  3.17162  2.09769  3.03305  3.24279  2.55100  5.75148  4.40603    486 - -
          2.68618  4.42225  2.77519  2.73123  3.46354  2.40513  3.72494  3.29354  2.67741  2.69355  4.24690  2.90347  2.73739  3.18146  2.89801  2.37887  2.77519  2.98518  4.58477  3.61503
          0.00763  5.27500  5.99735  0.61958  0.77255  0.48576  0.95510
    419   3.37398  5.95110  1.68449  1.75633  5.27613  1.59636  4.26483  4.78614  2.34975  4.25028  5.02082  3.35949  4.41462  3.38774  3.65829  2.26875  3.62729  4.33552  6.38247  4.91968    487 - -
          2.68618  4.42225  2.77519  2.73123  3.46354  2.40513  3.72494  3.29354  2.67741  2.69355  4.24690  2.90347  2.73739  3.18146  2.89801  2.37887  2.77519  2.98518  4.58477  3.61503
          0.00763  5.27500  5.99735  0.61958  0.77255  0.48576  0.95510
    420   3.03240  4.82383  2.65683  2.48554  3.97402  3.98376  4.22737  2.17164  3.20380  2.09270  3.92341  3.67415  4.36523  3.51820  2.75066  3.22015  2.38301  1.85489  5.39909  4.15089    488 - -
          2.68618  4.42225  2.77519  2.73123  3.46354  2.40513  3.72494  3.29354  2.67741  2.69355  4.24690  2.90347  2.73739  3.18146  2.89801  2.37887  2.77519  2.98518  4.58477  3.61503
          0.00763  5.27500  5.99735  0.61958  0.77255  0.48576  0.95510
    421   2.56553  5.45744  2.49180  2.71886  4.78158  2.75675  3.97777  2.74537  2.35405  3.75527  4.50701  2.51197  4.17961  3.08238  3.21212  1.87551  2.16433  3.83749  5.90677  4.51001    489 - -
          2.68618  4.42225  2.77519  2.73123  3.46354  2.40513  3.72494  3.29354  2.67741  2.69355  4.24690  2.90347  2.73739  3.18146  2.89801  2.37887  2.77519  2.98518  4.58477  3.61503
          0.00763  5.27500  5.99735  0.61958  0.77255  0.48576  0.95510
    422   3.06303  4.45780  4.89778  4.29111  1.62700  4.21814  4.54262  2.88552  2.79119  2.10450  2.44919  4.33688  3.01393  4.25762  4.15594  3.52396  3.29505  1.99154  2.85166  3.89253    490 - -
          2.68618  4.42225  2.77519  2.73123  3.46354  2.40513  3.72494  3.29354  2.67741  2.69355  4.24690  2.90347  2.73739  3.18146  2.89801  2.37887  2.77519  2.98518  4.58477  3.61503
          0.00763  5.27500  5.99735  0.61958  0.77255  0.48576  0.95510
    423   1.92341  4.83921  4.61354  4.06230  2.39817  2.53309  2.38253  3.31476  3.95995  3.00842  3.96063  4.26182  4.74597  4.17000  4.16830  3.66738  3.57649  3.12185  1.59407  2.55094    491 - -
          2.68618  4.42225  2.77519  2.73123  3.46354  2.40513  3.72494  3.29354  2.67741  2.69355  4.24690  2.90347  2.73739  3.18146  2.89801  2.37887  2.77519  2.98518  4.58477  3.61503
          0.00763  5.27500  5.99735  0.61958  0.77255  0.48576  0.95510
    424   2.00149  5.48568  3.27397  2.07082  4.81243  3.79856  3.98887  4.28277  2.14948  1.96783  4.53287  2.48325  4.19483  2.25370  3.20472  2.99761  3.25753  3.86677  5.92714  4.53147    492 - -
          2.68618  4.42225  2.77519  2.73123  3.46354  2.40513  3.72494  3.29354  2.67741  2.69355  4.24690  2.90347  2.73739  3.18146  2.89801  2.37887  2.77519  2.98518  4.58477  3.61503
          0.00763  5.27500  5.99735  0.61958  0.77255  0.48576  0.95510
    425   3.01752  5.52475  2.54960  1.75371  4.86701  3.78161  3.97577  4.35193  1.97139  2.16230  4.56691  2.50080  4.18011  2.55413  3.20726  2.97924  2.66658  3.91403  5.95814  4.54722    493 - -
          2.68618  4.42225  2.77519  2.73123  3.46354  2.40513  3.72494  3.29354  2.67741  2.69355  4.24690  2.90347  2.73739  3.18146  2.89801  2.37887  2.77519  2.98518  4.58477  3.61503
          0.00763  5.27500  5.99735  0.61958  0.77255  0.48576  0.95510
    426   1.43442  5.36679  3.43819  1.62304  4.94194  2.65744  4.24134  4.40643  3.03064  3.94316  4.70997  3.47251  4.31292  3.36758  3.50868  2.47592  2.08664  3.95485  6.11220  4.74239    494 - -
          2.68618  4.42225  2.77519  2.73123  3.46354  2.40513  3.72494  3.29354  2.67741  2.69355  4.24690  2.90347  2.73739  3.18146  2.89801  2.37887  2.77519  2.98518  4.58477  3.61503
          0.00763  5.27500  5.99735  0.61958  0.77255  0.48576  0.95510
    427   1.72037  5.36486  3.32894  1.65054  4.65060  3.81417  4.00844  4.09239  2.37832  2.81070  4.42305  3.31091  4.20708  2.41617  3.24045  3.01317  3.24813  2.58997  5.83468  4.46586    495 - -
          2.68618  4.42225  2.77519  2.73123  3.46354  2.40513  3.72494  3.29354  2.67741  2.69355  4.24690  2.90347  2.73739  3.18146  2.89801  2.37887  2.77519  2.98518  4.58477  3.61503
          0.00763  5.27500  5.99735  0.61958  0.77255  0.48576  0.95510
    428   2.36728  5.48949  3.25713  1.92498  4.82707  3.09793  3.18961  4.30650  2.70660  3.79265  4.53473  3.25013  2.48683  3.06764  2.64323  2.11364  2.16036  3.87667  5.92963  4.52448    496 - -
          2.68618  4.42225  2.77519  2.73123  3.46354  2.40513  3.72494  3.29354  2.67741  2.69355  4.24690  2.90347  2.73739  3.18146  2.89801  2.37887  2.77519  2.98518  4.58477  3.61503
          0.00763  5.27500  5.99735  0.61958  0.77255  0.48576  0.95510
    429   2.59076  5.41258  3.42100  2.84911  4.70848  3.87549  2.99218  4.14377  2.29388  2.18866  4.47107  3.37312  4.26182  2.12347  1.71973  3.08199  3.30990  3.77826  5.86209  2.90739    497 - -
          2.68618  4.42225  2.77519  2.73123  3.46354  2.40513  3.72494  3.29354  2.67741  2.69355  4.24690  2.90347  2.73739  3.18146  2.89801  2.37887  2.77519  2.98518  4.58477  3.61503
          0.00763  5.27500  5.99735  0.61958  0.77255  0.48576  0.95510
    430   4.36344  5.61333  5.61378  5.23054  0.86692  5.22233  4.41006  4.09970  4.95023  2.44017  4.69131  4.96996  5.52566  4.99129  1.89512  4.56993  4.57855  3.99023  4.56693  1.61290    498 - -
          2.68618  4.42225  2.77519  2.73123  3.46354  2.40513  3.72494  3.29354  2.67741  2.69355  4.24690  2.90347  2.73739  3.18146  2.89801  2.37887  2.77519  2.98518  4.58477  3.61503
          0.00763  5.27500  5.99735  0.61958  0.77255  0.48576  0.95510
    431   2.50803  4.68061  4.92314  4.35233  2.02000  4.38430  4.47510  3.12733  4.18047  2.14720  3.79670  4.40955  4.74326  4.33883  2.27317  3.68866  3.50744  2.94484  1.70950  2.21831    499 - -
          2.68618  4.42225  2.77519  2.73123  3.46354  2.40513  3.72494  3.29354  2.67741  2.69355  4.24690  2.90347  2.73739  3.18146  2.89801  2.37887  2.77519  2.98518  4.58477  3.61503
          0.00763  5.27500  5.99735  0.61958  0.77255  0.48576  0.95510
    432   2.42969  5.45743  3.27446  2.71845  4.78153  3.78500  3.97456  4.25163  2.71667  3.75400  4.50526  2.36511  2.82228  2.34494  2.09970  2.08080  2.70878  3.83711  3.13757  4.50805    500 - -
          2.68618  4.42225  2.77519  2.73123  3.46354  2.40513  3.72494  3.29354  2.67741  2.69355  4.24690  2.90347  2.73739  3.18146  2.89801  2.37887  2.77519  2.98518  4.58477  3.61503
          0.00763  5.27500  5.99735  0.61958  0.77255  0.48576  0.95510
    433   2.34874  4.65649  4.10546  3.53275  3.77890  2.71280  4.33452  2.44862  3.46476  1.43557  3.76552  3.88152  4.43906  2.85745  2.88798  2.61502  3.26987  2.42404  5.25212  4.03642    501 - -
          2.68618  4.42225  2.77519  2.73123  3.46354  2.40513  3.72494  3.29354  2.67741  2.69355  4.24690  2.90347  2.73739  3.18146  2.89801  2.37887  2.77519  2.98518  4.58477  3.61503
          0.26382  5.27500  1.48382  0.61958  0.77255  0.48576  0.95510
    434   1.45710  2.53723  3.87568  3.32304  3.89103  3.83714  4.24344  3.25033  3.26827  2.25193  3.85464  3.69182  4.28570  2.71722  3.61299  2.06172  3.17542  3.00495  5.33137  4.10068    502 - -
          2.68618  4.42225  2.77519  2.73123  3.46354  2.40513  3.72494  3.29354  2.67741  2.69355  4.24690  2.90347  2.73739  3.18146  2.89801  2.37887  2.77519  2.98518  4.58477  3.61503
          0.00985  5.02104  5.74338  0.61958  0.77255  1.09151  0.40904
    435   3.19700  5.69892  2.17457  1.05098  4.99539  2.45089  4.10683  4.49842  2.95983  3.99556  4.77961  3.22241  4.25733  3.23701  3.48778  3.13405  3.44944  4.07804  2.68636  4.70199    503 - -
          2.68618  4.42225  2.77519  2.73123  3.46354  2.40513  3.72494  3.29354  2.67741  2.69355  4.24690  2.90347  2.73739  3.18146  2.89801  2.37887  2.77519  2.98518  4.58477  3.61503
          0.00985  5.02104  5.74338  0.61958  0.77255  1.09151  0.40904
    436   1.98679  5.23123  2.60681  2.66207  4.51319  3.69537  2.74166  3.95538  2.65838  2.19515  4.29249  3.19585  4.08921  3.01710  2.29547  2.26062  3.12773  3.58837  5.70630  4.33948    504 - -
          2.68618  4.42225  2.77519  2.73123  3.46354  2.40513  3.72494  3.29354  2.67741  2.69355  4.24690  2.90347  2.73739  3.18146  2.89801  2.37887  2.77519  2.98518  4.58477  3.61503
          0.00985  5.02104  5.74338  0.61958  0.77255  0.74557  0.64333
    437   2.33364  4.94354  3.48968  1.87479  4.13590  3.82303  4.04344  3.51352  2.90311  1.92227  4.03134  3.41781  4.21056  3.24694  2.37402  3.04166  2.58427  2.45405  5.48558  4.19596    505 - -
          2.68618  4.42225  2.77519  2.73123  3.46354  2.40513  3.72494  3.29354  2.67741  2.69355  4.24690  2.90347  2.73739  3.18146  2.89801  2.37887  2.77519  2.98518  4.58477  3.61503
          0.00905  5.10565  5.82800  0.61958  0.77255  0.94214  0.49396
    438   2.46140  4.54498  2.66850  3.56368  1.65604  4.01502  4.30581  2.42003  3.49062  2.73903  3.65770  3.88016  2.25657  3.75472  3.76480  3.28565  3.20428  2.31198  5.15545  3.94513    506 - -
          2.68618  4.42225  2.77519  2.73123  3.46354  2.40513  3.72494  3.29354  2.67741  2.69355  4.24690  2.90347  2.73739  3.18146  2.89801  2.37887  2.77519  2.98518  4.58477  3.61503
          0.00905  5.10565  5.82800  0.61958  0.77255  0.27943  1.41147
    439   3.04960  4.48882  4.66340  4.06910  3.58670  4.17519  4.48785  2.53784  3.92361  1.96318  3.60500  4.21430  2.27468  2.76418  4.05363  2.58598  3.28168  1.84897  2.86745  2.67336    507 - -
          2.68618  4.42225  2.77519  2.73123  3.46354  2.40513  3.72494  3.29354  2.67741  2.69355  4.24690  2.90347  2.73739  3.18146  2.89801  2.37887  2.77519  2.98518  4.58477  3.61503
          0.00763  5.27500  5.99735  0.61958  0.77255  0.48576  0.95510
    440   3.00553  5.46011  1.77595  1.90116  2.97215  3.78536  2.62636  4.25216  2.72214  3.75538  3.00472  3.26204  4.17972  3.08149  2.76946  2.39004  3.23690  3.83829  5.90647  4.50938    508 - -
          2.68618  4.42225  2.77519  2.73123  3.46354  2.40513  3.72494  3.29354  2.67741  2.69355  4.24690  2.90347  2.73739  3.18146  2.89801  2.37887  2.77519  2.98518  4.58477  3.61503
          0.00763  5.27500  5.99735  0.61958  0.77255  0.48576  0.95510
    441   3.01001  5.30038  2.85561  2.80123  4.56620  3.82125  4.01892  3.99856  2.79331  2.13754  4.36369  3.33057  2.45376  2.33057  2.14534  3.02037  2.20510  2.86628  5.78398  4.42828    509 - -
          2.68618  4.42225  2.77519  2.73123  3.46354  2.40513  3.72494  3.29354  2.67741  2.69355  4.24690  2.90347  2.73739  3.18146  2.89801  2.37887  2.77519  2.98518  4.58477  3.61503
          0.00763  5.27500  5.99735  0.61958  0.77255  0.48576  0.95510
    442   3.13637  4.50823  5.07889  4.46702  2.49499  2.76901  4.63259  2.48383  4.25821  1.09486  3.55697  4.46340  4.66293  4.38366  4.27078  3.62119  3.36769  2.07014  2.85112  3.93121    510 - -
          2.68618  4.42225  2.77519  2.73123  3.46354  2.40513  3.72494  3.29354  2.67741  2.69355  4.24690  2.90347  2.73739  3.18146  2.89801  2.37887  2.77519  2.98518  4.58477  3.61503
          0.00763  5.27500  5.99735  0.61958  0.77255  0.48576  0.95510
    443   2.21024  5.33760  2.45278  2.23106  4.61571  3.80888  2.86425  3.02119  2.77251  2.65838  4.39654  3.30888  4.20053  3.12851  2.19988  3.00514  3.23615  3.69182  5.81227  2.44856    511 - -
          2.68618  4.42225  2.77519  2.73123  3.46354  2.40513  3.72494  3.29354  2.67741  2.69355  4.24690  2.90347  2.73739  3.18146  2.89801  2.37887  2.77519  2.98518  4.58477  3.61503
          0.00763  5.27500  5.99735  0.61958  0.77255  0.48576  0.95510
    444   1.96637  5.50700  2.22218  2.41207  4.84796  3.77732  2.76372  4.33120  2.70349  3.81033  4.54902  2.39096  4.17228  2.60530  2.65678  2.96911  3.23680  3.89550  2.54320  4.53296    512 - -
          2.68618  4.42225  2.77519  2.73123  3.46354  2.40513  3.72494  3.29354  2.67741  2.69355  4.24690  2.90347  2.73739  3.18146  2.89801  2.37887  2.77519  2.98518  4.58477  3.61503
          0.00763  5.27500  5.99735  0.61958  0.77255  0.48576  0.95510
    445   3.01976  2.81655  2.89458  3.06893  4.12643  2.70250  2.97497  2.79821  3.04668  2.04848  4.04279  2.78245  4.30737  3.37740  2.12455  3.14434  3.25129  2.64548  5.50296  4.22694    513 - -
          2.68618  4.42225  2.77519  2.73123  3.46354  2.40513  3.72494  3.29354  2.67741  2.69355  4.24690  2.90347  2.73739  3.18146  2.89801  2.37887  2.77519  2.98518  4.58477  3.61503
          0.00763  5.27500  5.99735  0.61958  0.77255  0.48576  0.95510
    446   2.16998  5.52226  2.17664  2.69929  4.86481  2.61475  3.18613  4.34987  2.71521  3.82694  4.56521  2.66654  2.91590  1.87680  3.20915  2.97743  2.71222  3.91189  5.95703  4.54580    514 - -
          2.68618  4.42225  2.77519  2.73123  3.46354  2.40513  3.72494  3.29354  2.67741  2.69355  4.24690  2.90347  2.73739  3.18146  2.89801  2.37887  2.77519  2.98518  4.58477  3.61503
          0.00763  5.27500  5.99735  0.61958  0.77255  0.48576  0.95510
    447   2.01820  5.48113  2.80135  2.14968  2.69363  3.78034  3.97044  4.28860  2.42213  2.88056  4.52566  2.17267  4.17461  2.18978  3.20207  2.97207  3.23490  3.86424  5.92211  4.51936    515 - -
          2.68618  4.42225  2.77519  2.73123  3.46354  2.40513  3.72494  3.29354  2.67741  2.69355  4.24690  2.90347  2.73739  3.18146  2.89801  2.37887  2.77519  2.98518  4.58477  3.61503
          0.00763  5.27500  5.99735  0.61958  0.77255  0.48576  0.95510
    448   2.17156  5.55245  2.15044  1.95075  4.90080  3.79885  4.02241  4.38444  2.77750  3.86811  4.61321  3.27463  2.39006  3.12546  3.27469  2.16985  2.18008  3.94934  6.00422  4.59216    516 - -
          2.68618  4.42225  2.77519  2.73123  3.46354  2.40513  3.72494  3.29354  2.67741  2.69355  4.24690  2.90347  2.73739  3.18146  2.89801  2.37887  2.77519  2.98518  4.58477  3.61503
          0.00763  5.27500  5.99735  0.61958  0.77255  0.48576  0.95510
    449   3.18853  5.73131  1.65001  2.18645  5.06729  2.18317  4.11450  4.56411  2.90102  4.03231  4.78264  2.50078  4.29519  1.83047  2.73275  3.13114  3.42916  4.11864  6.16042  4.72650    517 - -
          2.68618  4.42225  2.77519  2.73123  3.46354  2.40513  3.72494  3.29354  2.67741  2.69355  4.24690  2.90347  2.73739  3.18146  2.89801  2.37887  2.77519  2.98518  4.58477  3.61503
          0.39493  5.27500  1.13583  0.61958  0.77255  0.48576  0.95510
    450   1.77132  5.22382  2.33215  2.60042  4.49706  3.64371  2.57288  3.96070  2.61475  3.50466  4.28388  3.13787  4.04472  2.31128  3.09353  2.85462  3.09586  3.58528  2.91756  4.30444    518 - -
          2.68618  4.42225  2.77519  2.73123  3.46354  2.40513  3.72494  3.29354  2.67741  2.69355  4.24690  2.90347  2.73739  3.18146  2.89801  2.37887  2.77519  2.98518  4.58477  3.61503
          0.01122  4.89129  5.61364  0.61958  0.77255  1.26647  0.33104
    451   2.37112  5.45762  1.84681  1.99752  4.79708  3.64291  3.92375  4.27951  2.71778  3.77371  4.53488  3.12040  2.14452  3.03800  3.22608  2.92871  2.26526  3.85205  5.92127  4.50150    519 - -
          2.68416  4.42295  2.77513  2.73193  3.46168  2.40426  3.72564  3.29424  2.67811  2.69300  4.24759  2.90416  2.73756  3.18107  2.89870  2.37957  2.77461  2.98588  4.58547  3.61573
          0.93085  0.50727  5.61364  1.12813  0.39103  0.62913  0.76154
    452   2.28408  5.09232  2.54086  1.70720  2.76415  3.76030  3.00384  3.73230  2.77815  2.68597  4.16576  3.29950  4.15057  3.12542  3.23822  2.96659  3.15487  2.54367  5.60092  4.27256    524 - -
          2.68618  4.42225  2.77519  2.73123  3.46354  2.40513  3.72494  3.29354  2.67741  2.69355  4.24690  2.90347  2.73739  3.18146  2.89801  2.37887  2.77519  2.98518  4.58477  3.61503
          0.00921  5.08755  5.80989  0.61958  0.77255  0.26840  1.44648
    453   1.69894  5.36978  2.51622  2.75767  4.65955  2.79702  3.99526  2.85882  2.17439  3.02797  4.42550  3.29458  4.19336  2.57984  2.78491  2.99593  3.23470  2.90977  5.83704  4.46238    525 - -
          2.68618  4.42225  2.77519  2.73123  3.46354  2.40513  3.72494  3.29354  2.67741  2.69355  4.24690  2.90347  2.73739  3.18146  2.89801  2.37887  2.77519  2.98518  4.58477  3.61503
          0.00763  5.27500  5.99735  0.61958  0.77255  0.48576  0.95510
    454   2.49012  4.46256  4.90739  4.30109  2.69407  4.22684  4.55477  1.98742  4.11337  1.53007  3.57301  4.34678  2.78395  4.26825  2.72622  3.53313  3.30141  1.91478  5.08584  3.90752    526 - -
          2.68618  4.42225  2.77519  2.73123  3.46354  2.40513  3.72494  3.29354  2.67741  2.69355  4.24690  2.90347  2.73739  3.18146  2.89801  2.37887  2.77519  2.98518  4.58477  3.61503
          0.00763  5.27500  5.99735  0.61958  0.77255  0.48576  0.95510
    455   2.07607  5.23665  3.39361  2.83585  4.48317  3.11402  4.03627  2.82328  2.39746  2.26600  4.30559  2.85446  2.30673  3.18043  2.54289  2.57898  3.24037  3.57331  5.73404  4.39285    527 - -
          2.68618  4.42225  2.77519  2.73123  3.46354  2.40513  3.72494  3.29354  2.67741  2.69355  4.24690  2.90347  2.73739  3.18146  2.89801  2.37887  2.77519  2.98518  4.58477  3.61503
          0.00763  5.27500  5.99735  0.61958  0.77255  0.48576  0.95510
    456   1.75791  5.51082  2.67416  2.20721  4.85522  3.77630  2.99482  4.33996  2.18967  3.81525  4.55192  3.24417  4.17007  2.60335  2.16251  2.96618  3.23452  3.90116  5.94331  3.01520    528 - -
          2.68618  4.42225  2.77519  2.73123  3.46354  2.40513  3.72494  3.29354  2.67741  2.69355  4.24690  2.90347  2.73739  3.18146  2.89801  2.37887  2.77519  2.98518  4.58477  3.61503
          0.00763  5.27500  5.99735  0.61958  0.77255  0.48576  0.95510
    457   2.32572  4.47250  5.05038  4.43772  2.66776  4.26841  4.58795  2.15764  4.22548  1.83492  2.75842  4.42530  4.62741  4.35251  4.23514  3.58026  3.33095  2.70969  1.71461  2.71059    529 - -
          2.68618  4.42225  2.77519  2.73123  3.46354  2.40513  3.72494  3.29354  2.67741  2.69355  4.24690  2.90347  2.73739  3.18146  2.89801  2.37887  2.77519  2.98518  4.58477  3.61503
          0.00763  5.27500  5.99735  0.61958  0.77255  0.48576  0.95510
    458   3.01941  5.33096  3.35531  2.42131  3.12094  2.01973  2.67350  4.04138  2.77756  2.27486  4.39183  3.32839  4.21546  2.42162  2.16113  3.02392  3.24976  3.68318  5.80573  4.44635    530 - -
          2.68618  4.42225  2.77519  2.73123  3.46354  2.40513  3.72494  3.29354  2.67741  2.69355  4.24690  2.90347  2.73739  3.18146  2.89801  2.37887  2.77519  2.98518  4.58477  3.61503
          0.00763  5.27500  5.99735  0.61958  0.77255  0.48576  0.95510
    459   2.20738  5.50389  2.32186  2.14517  4.84520  3.77574  3.96402  4.32848  2.41437  2.80546  4.54571  2.65915  4.16984  3.06175  2.24574  2.96597  2.08837  3.89254  5.93864  4.52996    531 - -
          2.68618  4.42225  2.77519  2.73123  3.46354  2.40513  3.72494  3.29354  2.67741  2.69355  4.24690  2.90347  2.73739  3.18146  2.89801  2.37887  2.77519  2.98518  4.58477  3.61503
          0.00763  5.27500  5.99735  0.61958  0.77255  0.48576  0.95510
    460   1.67110  5.49896  3.27015  1.71257  4.83817  2.95009  3.98459  4.31389  2.33251  3.80237  4.54860  3.26808  4.19022  3.08611  2.59290  2.99092  2.21143  3.88804  5.94041  4.54026    532 - -
          2.68618  4.42225  2.77519  2.73123  3.46354  2.40513  3.72494  3.29354  2.67741  2.69355  4.24690  2.90347  2.73739  3.18146  2.89801  2.37887  2.77519  2.98518  4.58477  3.61503
          0.00763  5.27500  5.99735  0.61958  0.77255  0.48576  0.95510
    461   3.18153  4.54680  5.13813  4.52691  2.49338  4.36340  4.69378  1.91714  4.31831  1.18671  3.56847  4.52239  4.71199  4.43914  4.32730  3.67801  2.52044  2.22623  5.16336  2.67810    533 - -
          2.68618  4.42225  2.77519  2.73123  3.46354  2.40513  3.72494  3.29354  2.67741  2.69355  4.24690  2.90347  2.73739  3.18146  2.89801  2.37887  2.77519  2.98518  4.58477  3.61503
          0.00763  5.27500  5.99735  0.61958  0.77255  0.48576  0.95510
    462   2.55933  5.05841  3.53295  2.45303  4.25602  3.88905  2.54061  2.68039  2.95161  2.09284  4.14160  2.48521  4.27596  3.29544  2.19830  3.10284  3.24972  3.36734  2.98717  4.29168    534 - -
          2.68618  4.42225  2.77519  2.73123  3.46354  2.40513  3.72494  3.29354  2.67741  2.69355  4.24690  2.90347  2.73739  3.18146  2.89801  2.37887  2.77519  2.98518  4.58477  3.61503
          0.00763  5.27500  5.99735  0.61958  0.77255  0.48576  0.95510
    463   2.40530  5.48330  2.51430  2.30128  4.81700  2.95732  3.07836  4.29503  2.70542  2.14796  4.52699  3.24967  2.92500  2.56703  2.46707  2.96755  3.23115  3.86782  5.92282  3.17274    535 - -
          2.68618  4.42225  2.77519  2.73123  3.46354  2.40513  3.72494  3.29354  2.67741  2.69355  4.24690  2.90347  2.73739  3.18146  2.89801  2.37887  2.77519  2.98518  4.58477  3.61503
          0.00763  5.27500  5.99735  0.61958  0.77255  0.48576  0.95510
    464   1.98545  4.55841  4.38977  2.81280  2.57274  4.12843  4.42159  2.49543  2.61586  1.42562  3.66982  4.06143  4.49946  3.94416  3.92307  3.40694  3.27871  2.81296  5.16475  2.99854    536 - -
          2.68618  4.42225  2.77519  2.73123  3.46354  2.40513  3.72494  3.29354  2.67741  2.69355  4.24690  2.90347  2.73739  3.18146  2.89801  2.37887  2.77519  2.98518  4.58477  3.61503
          0.00763  5.27500  5.99735  0.61958  0.77255  0.48576  0.95510
    465   1.13034  2.47423  4.85795  4.26053  3.58953  4.20110  4.56074  2.90492  4.08417  2.29228  3.60954  4.32334  4.58248  4.25068  4.15788  3.51184  2.76247  2.29484  2.96491  3.93576    537 - -
          2.68618  4.42225  2.77519  2.73123  3.46354  2.40513  3.72494  3.29354  2.67741  2.69355  4.24690  2.90347  2.73739  3.18146  2.89801  2.37887  2.77519  2.98518  4.58477  3.61503
          0.00763  5.27500  5.99735  0.61958  0.77255  0.48576  0.95510
    466   3.01205  5.12550  3.47048  2.45644  3.18979  2.76435  2.79437  3.74389  2.90046  2.45581  4.20328  3.41948  4.25250  3.24542  2.17729  2.51624  2.08431  2.77814  5.64500  4.32984    538 - -
          2.68618  4.42225  2.77519  2.73123  3.46354  2.40513  3.72494  3.29354  2.67741  2.69355  4.24690  2.90347  2.73739  3.18146  2.89801  2.37887  2.77519  2.98518  4.58477  3.61503
          0.00763  5.27500  5.99735  0.61958  0.77255  0.48576  0.95510
    467   3.00685  5.48976  1.86762  2.70786  4.82399  2.95555  2.68123  4.30169  1.91094  2.88294  3.19149  3.25398  4.17628  2.13175  3.19620  2.97410  3.23790  3.87468  5.92818  4.52489    539 - -
          2.68618  4.42225  2.77519  2.73123  3.46354  2.40513  3.72494  3.29354  2.67741  2.69355  4.24690  2.90347  2.73739  3.18146  2.89801  2.37887  2.77519  2.98518  4.58477  3.61503
          0.00763  5.27500  5.99735  0.61958  0.77255  0.48576  0.95510
    468   2.33318  4.68432  2.53488  3.47571  3.81205  4.04753  4.31689  3.16408  3.41770  1.85685  3.79319  3.84268  4.42612  3.70306  3.73630  2.38528  2.51730  1.74222  5.27818  3.16849    540 - -
          2.68618  4.42225  2.77519  2.73123  3.46354  2.40513  3.72494  3.29354  2.67741  2.69355  4.24690  2.90347  2.73739  3.18146  2.89801  2.37887  2.77519  2.98518  4.58477  3.61503
          0.00763  5.27500  5.99735  0.61958  0.77255  0.48576  0.95510
    469   2.39616  4.62063  5.13026  4.53942  1.42064  4.40828  4.61572  2.96927  4.33897  1.77677  3.66298  4.52778  4.75896  4.45601  4.35914  3.72268  3.48345  2.21552  5.03607  1.92835    541 - -
          2.68618  4.42225  2.77519  2.73123  3.46354  2.40513  3.72494  3.29354  2.67741  2.69355  4.24690  2.90347  2.73739  3.18146  2.89801  2.37887  2.77519  2.98518  4.58477  3.61503
          0.00763  5.27500  5.99735  0.61958  0.77255  0.48576  0.95510
    470   3.34186  5.89871  1.18855  2.14052  5.21449  3.89797  4.23909  4.72040  3.07949  4.19242  4.96286  2.18271  4.39602  2.46646  3.61031  3.26907  3.59183  4.27870  2.31862  4.87427    542 - -
          2.68618  4.42225  2.77519  2.73123  3.46354  2.40513  3.72494  3.29354  2.67741  2.69355  4.24690  2.90347  2.73739  3.18146  2.89801  2.37887  2.77519  2.98518  4.58477  3.61503
          0.00763  5.27500  5.99735  0.61958  0.77255  0.48576  0.95510
    471   2.30916  5.50181  2.30784  1.64739  4.84093  3.77777  3.96758  4.32279  2.70536  3.80452  4.54450  3.24743  4.17269  2.56515  2.28870  2.96961  2.48380  2.79528  5.93802  4.53038    543 - -
          2.68618  4.42225  2.77519  2.73123  3.46354  2.40513  3.72494  3.29354  2.67741  2.69355  4.24690  2.90347  2.73739  3.18146  2.89801  2.37887  2.77519  2.98518  4.58477  3.61503
          0.00763  5.27500  5.99735  0.61958  0.77255  0.48576  0.95510
    472   2.03387  5.43444  2.73608  2.31454  4.74812  2.75972  3.19355  4.21256  2.72728  3.72628  4.48361  3.26843  4.18073  3.08636  2.77249  2.20395  3.23317  2.71302  5.88644  2.38435    544 - -
          2.68618  4.42225  2.77519  2.73123  3.46354  2.40513  3.72494  3.29354  2.67741  2.69355  4.24690  2.90347  2.73739  3.18146  2.89801  2.37887  2.77519  2.98518  4.58477  3.61503
          0.00763  5.27500  5.99735  0.61958  0.77255  0.48576  0.95510
    473   1.81275  2.65659  4.78373  4.19101  3.63241  4.22523  4.56994  2.23205  4.03354  2.70787  3.64390  4.30355  4.59993  4.22060  2.74563  3.52972  2.42616  1.47323  5.16081  3.97645    545 - -
          2.68618  4.42225  2.77519  2.73123  3.46354  2.40513  3.72494  3.29354  2.67741  2.69355  4.24690  2.90347  2.73739  3.18146  2.89801  2.37887  2.77519  2.98518  4.58477  3.61503
          0.00763  5.27500  5.99735  0.61958  0.77255  0.48576  0.95510
    474   1.38133  4.68186  4.15692  3.58662  2.60701  4.07874  4.37384  3.15980  3.49598  2.07015  3.79441  3.92311  2.15678  3.78791  2.70436  3.34887  3.30206  2.95238  5.28260  4.06360    546 - -
          2.68618  4.42225  2.77519  2.73123  3.46354  2.40513  3.72494  3.29354  2.67741  2.69355  4.24690  2.90347  2.73739  3.18146  2.89801  2.37887  2.77519  2.98518  4.58477  3.61503
          0.00763  5.27500  5.99735  0.61958  0.77255  0.48576  0.95510
    475   3.02274  5.27797  3.39351  2.83333  4.53785  3.83914  4.03491  3.96284  2.18971  2.79682  4.34609  3.35719  2.57681  3.17268  1.85566  2.37184  2.18216  2.67842  5.76704  4.42214    547 - -
          2.68618  4.42225  2.77519  2.73123  3.46354  2.40513  3.72494  3.29354  2.67741  2.69355  4.24690  2.90347  2.73739  3.18146  2.89801  2.37887  2.77519  2.98518  4.58477  3.61503
          0.00763  5.27500  5.99735  0.61958  0.77255  0.48576  0.95510
    476   2.42795  5.39300  3.30232  2.16975  4.69127  2.88326  3.99136  4.14502  2.74789  3.67847  4.44737  2.21015  4.19040  3.10582  2.52035  2.50688  3.23608  2.69219  5.85585  2.16917    548 - -
          2.68618  4.42225  2.77519  2.73123  3.46354  2.40513  3.72494  3.29354  2.67741  2.69355  4.24690  2.90347  2.73739  3.18146  2.89801  2.37887  2.77519  2.98518  4.58477  3.61503
          0.07915  5.27500  2.64534  0.61958  0.77255  0.48576  0.95510
    477   2.48751  5.24971  3.33597  1.97780  2.95788  3.79238  3.99913  3.94574  2.77936  3.52509  4.32256  3.31107  1.98462  3.13486  2.65900  2.99663  1.96276  3.59965  5.74471  4.39361    549 - -
          2.68618  4.42225  2.77519  2.73123  3.46354  2.40513  3.72494  3.29354  2.67741  2.69355  4.24690  2.90347  2.73739  3.18146  2.89801  2.37887  2.77519  2.98518  4.58477  3.61503
          0.00820  5.20405  5.92640  0.61958  0.77255  0.71233  0.67433
    478   2.27518  5.44633  2.69263  2.67090  4.77884  3.74455  2.98008  4.25599  2.19899  2.88859  4.49032  2.65703  4.13774  3.03342  2.43361  2.33194  2.52058  3.83021  5.88657  2.86080    550 - -
          2.68618  4.42225  2.77519  2.73123  3.46354  2.40513  3.72494  3.29354  2.67741  2.69355  4.24690  2.90347  2.73739  3.18146  2.89801  2.37887  2.77519  2.98518  4.58477  3.61503
          0.00820  5.20405  5.92640  0.61958  0.77255  0.71233  0.67433
    479   2.96786  3.42566  2.66719  1.86960  4.74650  2.88806  2.98039  4.21695  2.68295  3.71932  4.47034  3.22642  4.14295  3.04348  1.98411  2.94093  2.44896  3.80233  3.10537  4.47285    551 - -
          2.68618  4.42225  2.77519  2.73123  3.46354  2.40513  3.72494  3.29354  2.67741  2.69355  4.24690  2.90347  2.73739  3.18146  2.89801  2.37887  2.77519  2.98518  4.58477  3.61503
          0.00820  5.20405  5.92640  0.61958  0.77255  0.71233  0.67433
    480   3.00243  5.46868  3.21407  2.17512  4.79605  3.76305  3.96588  4.26955  2.71256  2.70677  4.51827  2.62192  2.02057  1.91587  3.20119  2.15052  3.23518  3.85071  5.91325  4.51234    552 - -
          2.68618  4.42225  2.77519  2.73123  3.46354  2.40513  3.72494  3.29354  2.67741  2.69355  4.24690  2.90347  2.73739  3.18146  2.89801  2.37887  2.77519  2.98518  4.58477  3.61503
          0.15036  5.20405  2.00911  0.61958  0.77255  0.71233  0.67433
    481   2.91290  5.27355  2.15064  2.25793  4.56171  2.62490  3.90515  2.14431  2.66896  3.55451  4.33108  3.20140  4.10154  3.02468  2.38199  2.52926  3.14464  2.96675  5.74297  4.36918    553 - -
          2.68618  4.42225  2.77519  2.73123  3.46354  2.40513  3.72494  3.29354  2.67741  2.69355  4.24690  2.90347  2.73739  3.18146  2.89801  2.37887  2.77519  2.98518  4.58477  3.61503
          0.00944  5.06313  5.78548  0.61958  0.77255  0.25511  1.49090
    482   2.49450  5.53901  1.80974  1.99361  4.88338  2.69164  3.98131  4.37040  2.33607  3.84391  4.58128  3.25014  4.18466  3.07925  2.15888  2.38588  3.25746  3.92956  5.97130  4.55799    554 - -
          2.68618  4.42225  2.77519  2.73123  3.46354  2.40513  3.72494  3.29354  2.67741  2.69355  4.24690  2.90347  2.73739  3.18146  2.89801  2.37887  2.77519  2.98518  4.58477  3.61503
          0.00763  5.27500  5.99735  0.61958  0.77255  0.48576  0.95510
    483   1.64477  4.70799  4.08863  3.51926  3.85313  4.05448  4.35354  2.62759  3.43504  1.75304  3.83103  3.87582  4.44770  3.73698  2.62295  1.81719  3.29611  2.97781  5.32033  4.10156    555 - -
          2.68618  4.42225  2.77519  2.73123  3.46354  2.40513  3.72494  3.29354  2.67741  2.69355  4.24690  2.90347  2.73739  3.18146  2.89801  2.37887  2.77519  2.98518  4.58477  3.61503
          0.00763  5.27500  5.99735  0.61958  0.77255  0.48576  0.95510
    484   3.05952  4.55594  4.44952  2.62839  3.64607  4.14789  4.43650  1.40900  2.59695  2.01206  3.66697  4.09808  4.51760  3.98041  3.93676  3.43048  3.29106  2.80863  2.76529  2.68407    556 - -
          2.68618  4.42225  2.77519  2.73123  3.46354  2.40513  3.72494  3.29354  2.67741  2.69355  4.24690  2.90347  2.73739  3.18146  2.89801  2.37887  2.77519  2.98518  4.58477  3.61503
          0.00763  5.27500  5.99735  0.61958  0.77255  0.48576  0.95510
    485   1.48050  5.54969  3.34303  2.33374  4.90328  3.86228  4.04672  4.36446  2.73146  3.85366  4.61457  3.34599  4.26515  2.62079  1.54575  2.53515  3.34301  3.95068  5.98742  4.61062    557 - -
          2.68618  4.42225  2.77519  2.73123  3.46354  2.40513  3.72494  3.29354  2.67741  2.69355  4.24690  2.90347  2.73739  3.18146  2.89801  2.37887  2.77519  2.98518  4.58477  3.61503
          0.00763  5.27500  5.99735  0.61958  0.77255  0.48576  0.95510
    486   2.07175  5.39338  3.30330  1.86420  4.69171  3.79720  3.98968  3.26349  2.34820  3.67835  4.44690  2.57691  4.18946  3.10382  2.70289  2.99091  2.31071  2.40706  5.85514  4.47488    558 - -
          2.68581  4.42251  2.77546  2.73150  3.46235  2.40539  3.72521  3.29380  2.67767  2.69381  4.24716  2.90373  2.73766  3.18069  2.89745  2.37913  2.77546  2.98545  4.58059  3.61370
          0.45156  1.78561  1.63133  1.04007  0.43607  0.48576  0.95510
    487   2.93696  4.58873  3.93699  3.36268  3.70922  3.94417  4.20138  3.07134  3.27687  2.31207  2.52007  3.73117  4.32029  2.78519  1.78736  3.19977  2.54468  2.85658  3.05409  2.66035    562 - -
          2.68618  4.42225  2.77519  2.73123  3.46354  2.40513  3.72494  3.29354  2.67741  2.69355  4.24690  2.90347  2.73739  3.18146  2.89801  2.37887  2.77519  2.98518  4.58477  3.61503
          0.00947  5.06034  5.78269  0.61958  0.77255  0.58976  0.80847
    488   1.52133  4.65456  3.97465  3.40440  3.78761  3.99696  4.26469  3.10991  2.09547  2.41050  2.81153  3.78004  4.37609  3.63599  3.66520  3.25171  2.37979  2.24604  5.25268  4.02931    563 - -
          2.68618  4.42225  2.77519  2.73123  3.46354  2.40513  3.72494  3.29354  2.67741  2.69355  4.24690  2.90347  2.73739  3.18146  2.89801  2.37887  2.77519  2.98518  4.58477  3.61503
          0.00851  5.16693  5.88928  0.61958  0.77255  0.80806  0.59009
    489   1.71089  5.04853  3.46723  2.90612  4.26025  3.83447  2.70773  3.65369  1.69077  2.64680  4.13327  3.40515  4.22343  3.22736  3.30392  3.04903  2.64796  2.70011  5.57614  4.27235    564 - -
          2.68618  4.42225  2.77519  2.73123  3.46354  2.40513  3.72494  3.29354  2.67741  2.69355  4.24690  2.90347  2.73739  3.18146  2.89801  2.37887  2.77519  2.98518  4.58477  3.61503
          0.00851  5.16693  5.88928  0.61958  0.77255  0.32679  1.27740
    490   1.04383  2.63652  4.29872  3.73764  3.93039  4.03834  4.49722  3.26532  3.62324  2.29822  3.91580  4.01744  4.49680  3.91875  2.57193  3.34705  2.56164  3.03737  5.40446  4.19818    565 - -
          2.68618  4.42225  2.77519  2.73123  3.46354  2.40513  3.72494  3.29354  2.67741  2.69355  4.24690  2.90347  2.73739  3.18146  2.89801  2.37887  2.77519  2.98518  4.58477  3.61503
          0.00763  5.27500  5.99735  0.61958  0.77255  0.48576  0.95510
    491   3.53981  5.86284  3.90618  2.33152  5.32141  4.22366  4.20190  4.70184  1.98878  2.68074  4.91550  3.69945  4.57960  2.26396  0.97154  3.50410  3.71911  4.32245  6.14353  4.90479    566 - -
          2.68618  4.42225  2.77519  2.73123  3.46354  2.40513  3.72494  3.29354  2.67741  2.69355  4.24690  2.90347  2.73739  3.18146  2.89801  2.37887  2.77519  2.98518  4.58477  3.61503
          0.00763  5.27500  5.99735  0.61958  0.77255  0.48576  0.95510
    492   2.10797  5.49306  3.36435  2.79668  4.82377  2.70950  4.01353  2.80263  1.61768  3.78053  4.54402  3.33000  4.23776  2.24459  2.12566  3.05081  3.29986  3.87728  5.92502  4.55340    567 - -
          2.68618  4.42225  2.77519  2.73123  3.46354  2.40513  3.72494  3.29354  2.67741  2.69355  4.24690  2.90347  2.73739  3.18146  2.89801  2.37887  2.77519  2.98518  4.58477  3.61503
          0.00763  5.27500  5.99735  0.61958  0.77255  0.48576  0.95510
    493   3.03280  4.77593  1.87669  3.30777  2.87493  4.00241  4.25125  3.27751  3.26641  2.33211  3.87695  3.72332  4.38258  2.77901  3.62939  3.24447  1.92983  2.38883  5.35026  2.73089    568 - -
          2.68618  4.42225  2.77519  2.73123  3.46354  2.40513  3.72494  3.29354  2.67741  2.69355  4.24690  2.90347  2.73739  3.18146  2.89801  2.37887  2.77519  2.98518  4.58477  3.61503
          0.00763  5.27500  5.99735  0.61958  0.77255  0.48576  0.95510
    494   4.85329  5.95796  6.61227  6.14847  1.74194  6.15191  5.83577  3.20564  6.01234  0.39736  3.62548  6.22028  6.04606  5.65504  5.83385  5.64199  5.03438  3.59988  5.72040  4.36241    569 - -
          2.68618  4.42225  2.77519  2.73123  3.46354  2.40513  3.72494  3.29354  2.67741  2.69355  4.24690  2.90347  2.73739  3.18146  2.89801  2.37887  2.77519  2.98518  4.58477  3.61503
          0.00763  5.27500  5.99735  0.61958  0.77255  0.48576  0.95510
    495   2.56387  5.36429  3.31690  2.28341  4.65201  2.88504  2.79103  3.03786  2.17577  3.64472  4.42061  3.29702  2.88231  3.11598  3.23948  2.99759  2.47348  3.72374  5.83291  2.15453    570 - -
          2.68618  4.42225  2.77519  2.73123  3.46354  2.40513  3.72494  3.29354  2.67741  2.69355  4.24690  2.90347  2.73739  3.18146  2.89801  2.37887  2.77519  2.98518  4.58477  3.61503
          0.00763  5.27500  5.99735  0.61958  0.77255  0.48576  0.95510
    496   3.03139  5.39915  3.34618  2.78684  4.70881  2.19037  4.01365  3.03796  1.72957  3.69150  4.46527  3.31984  4.21635  3.13031  2.52448  2.12845  2.12826  3.77384  5.86764  4.49777    571 - -
          2.68618  4.42225  2.77519  2.73123  3.46354  2.40513  3.72494  3.29354  2.67741  2.69355  4.24690  2.90347  2.73739  3.18146  2.89801  2.37887  2.77519  2.98518  4.58477  3.61503
          0.00763  5.27500  5.99735  0.61958  0.77255  0.48576  0.95510
    497   2.39316  5.25941  3.39609  2.84676  2.76583  2.00087  2.52997  3.95625  2.31675  3.54419  4.34723  3.36825  4.23443  3.19508  3.30587  1.78691  3.25655  3.61571  5.77020  4.42495    572 - -
          2.68618  4.42225  2.77519  2.73123  3.46354  2.40513  3.72494  3.29354  2.67741  2.69355  4.24690  2.90347  2.73739  3.18146  2.89801  2.37887  2.77519  2.98518  4.58477  3.61503
          0.00763  5.27500  5.99735  0.61958  0.77255  0.48576  0.95510
    498   1.98163  4.52356  5.10604  4.49487  2.55295  4.33496  4.66733  2.12799  4.28705  1.24768  3.57045  4.49209  4.68722  4.41279  4.29943  3.64867  3.38707  2.10568  5.14578  2.95523    573 - -
          2.68618  4.42225  2.77519  2.73123  3.46354  2.40513  3.72494  3.29354  2.67741  2.69355  4.24690  2.90347  2.73739  3.18146  2.89801  2.37887  2.77519  2.98518  4.58477  3.61503
          0.00763  5.27500  5.99735  0.61958  0.77255  0.48576  0.95510
    499   2.42614  5.30305  3.35659  2.24222  2.92149  3.82129  4.01878  4.00244  2.79277  3.57374  4.36620  2.72488  4.21272  3.15009  1.48536  3.02058  2.51969  3.65084  5.78533  3.13177    574 - -
          2.68618  4.42225  2.77519  2.73123  3.46354  2.40513  3.72494  3.29354  2.67741  2.69355  4.24690  2.90347  2.73739  3.18146  2.89801  2.37887  2.77519  2.98518  4.58477  3.61503
          0.00763  5.27500  5.99735  0.61958  0.77255  0.48576  0.95510
    500   2.56851  5.61341  3.24260  1.42923  4.96094  2.88278  2.91268  4.44053  1.43429  3.91406  4.66384  3.30735  4.25441  3.15151  3.23984  3.07419  3.34906  4.00768  6.03955  4.63626    575 - -
          2.68618  4.42225  2.77519  2.73123  3.46354  2.40513  3.72494  3.29354  2.67741  2.69355  4.24690  2.90347  2.73739  3.18146  2.89801  2.37887  2.77519  2.98518  4.58477  3.61503
          0.00763  5.27500  5.99735  0.61958  0.77255  0.48576  0.95510
    501   3.15761  5.31932  3.57627  3.00094  4.57219  3.96490  2.36646  3.97660  2.19134  1.44746  4.39219  3.49899  4.34840  2.08312  3.16660  3.19404  2.49050  3.66345  5.78888  4.48660    576 - -
          2.68618  4.42225  2.77519  2.73123  3.46354  2.40513  3.72494  3.29354  2.67741  2.69355  4.24690  2.90347  2.73739  3.18146  2.89801  2.37887  2.77519  2.98518  4.58477  3.61503
          0.00763  5.27500  5.99735  0.61958  0.77255  0.48576  0.95510
    502   2.36083  5.20820  3.45833  2.89518  2.87247  3.86908  4.06568  3.85592  1.52850  3.46363  2.71645  3.40771  4.25762  3.22099  2.11715  2.37600  3.26628  3.54022  5.71083  4.38694    577 - -
          2.68618  4.42225  2.77519  2.73123  3.46354  2.40513  3.72494  3.29354  2.67741  2.69355  4.24690  2.90347  2.73739  3.18146  2.89801  2.37887  2.77519  2.98518  4.58477  3.61503
          0.00763  5.27500  5.99735  0.61958  0.77255  0.48576  0.95510
    503   1.38645  5.62971  2.40556  2.11204  4.98976  3.84473  4.13968  4.46900  2.93587  3.97010  4.73380  3.33747  2.00080  3.25602  3.44190  3.13279  2.46231  4.04220  6.12222  4.70778    578 - -
          2.68618  4.42225  2.77519  2.73123  3.46354  2.40513  3.72494  3.29354  2.67741  2.69355  4.24690  2.90347  2.73739  3.18146  2.89801  2.37887  2.77519  2.98518  4.58477  3.61503
          0.10353  5.27500  2.37269  0.61958  0.77255  0.48576  0.95510
    504   2.26363  5.43108  2.52510  2.66977  4.76075  3.74038  3.92782  4.23436  2.15043  2.39007  4.47642  3.21451  4.13360  1.86076  2.63967  2.93200  2.48060  3.81353  5.87227  4.47312    579 - -
          2.68618  4.42225  2.77519  2.73123  3.46354  2.40513  3.72494  3.29354  2.67741  2.69355  4.24690  2.90347  2.73739  3.18146  2.89801  2.37887  2.77519  2.98518  4.58477  3.61503
          0.00566  5.17714        *  0.61958  0.77255  0.00000        *
//
