# Supplementary material for: MacSyFinder: A Program to Mine Genomes for Molecular Systems with an Application to CRISPR-Cas Systems
Source: PLoS One. 2014 Oct 17;9(10):e110726. doi: 10.1371/journal.pone.0110726 (PMC4201578; doi:10.1371/journal.pone.0110726)
Supplement: Data S2 — The Cas-Finder: models and profiles (compressed tarball archive). (ZIP) [file pone.0110726.s011.zip › Cas-Finder_macsyfinder/CASprofiles/cse2_TypeIE.hmm]

HMMER3/b [3.0 | March 2010]
NAME  TIGR02548
ACC   TIGR02548
DESC  casB_cse2: CRISPR type I-E/ECOLI-associated protein CasB/Cse2
LENG  159
ALPH  amino
RF    no
CS    no
MAP   yes
DATE  Sun Apr 11 22:18:38 2010
NSEQ  15
EFFN  4.954834
CKSUM 2515822915
GA    42.55 42.55;
TC    42.55 42.55;
NC    27.50 27.50;
STATS LOCAL MSV       -9.9552  0.70850
STATS LOCAL VITERBI  -10.8821  0.70850
STATS LOCAL FORWARD   -4.2133  0.70850
HMM          A        C        D        E        F        G        H        I        K        L        M        N        P        Q        R        S        T        V        W        Y   
            m->m     m->i     m->d     i->m     i->i     d->m     d->d
  COMPO   2.30670  4.47620  2.99411  2.61450  3.49674  3.05794  3.70531  3.10079  2.75149  2.29001  3.78631  3.21229  3.36460  2.93997  2.53231  2.71758  2.99082  2.83971  4.03572  3.45755
          2.68618  4.42225  2.77519  2.73123  3.46354  2.40513  3.72494  3.29354  2.67741  2.69355  4.24690  2.90347  2.73739  3.18146  2.89801  2.37887  2.77519  2.98518  4.58477  3.61503
          0.00716  5.33886  6.06120  0.61958  0.77255  0.00000        *
      1   2.27595  4.62840  5.21810  4.60543  2.11481  4.44413  4.76710  2.15585  4.39655  1.17310  2.76837  4.60313  4.78504  4.50656  4.40104  3.75909  3.49423  2.81991  5.22111  2.65151      1 - -
          2.68618  4.42225  2.77519  2.73123  3.46354  2.40513  3.72494  3.29354  2.67741  2.69355  4.24690  2.90347  2.73739  3.18146  2.89801  2.37887  2.77519  2.98518  4.58477  3.61503
          0.00716  5.33886  6.06120  0.61958  0.77255  0.48576  0.95510
      2   2.55312  5.31779  2.85837  2.83509  3.25202  3.06619  2.93606  4.01005  2.43482  2.47687  4.38155  3.36377  4.24313  2.52117  2.70805  3.05077  2.50953  2.96029  5.80411  2.51197      2 - -
          2.68618  4.42225  2.77519  2.73123  3.46354  2.40513  3.72494  3.29354  2.67741  2.69355  4.24690  2.90347  2.73739  3.18146  2.89801  2.37887  2.77519  2.98518  4.58477  3.61503
          0.00716  5.33886  6.06120  0.61958  0.77255  0.48576  0.95510
      3   3.03109  3.07226  2.37732  1.80598  4.88323  2.59290  3.13919  4.36837  2.09667  3.84388  3.26717  3.27281  4.19847  2.40999  2.75243  2.99383  3.26221  3.92925  5.97226  4.56209      3 - -
          2.68618  4.42225  2.77519  2.73123  3.46354  2.40513  3.72494  3.29354  2.67741  2.69355  4.24690  2.90347  2.73739  3.18146  2.89801  2.37887  2.77519  2.98518  4.58477  3.61503
          0.00716  5.33886  6.06120  0.61958  0.77255  0.48576  0.95510
      4   1.62326  4.51282  4.90456  4.30353  2.39522  4.25486  4.57507  2.94212  4.12376  2.33412  3.62884  4.36323  4.62328  4.28495  4.19071  2.79277  3.34320  2.25679  1.66012  3.91366      4 - -
          2.68618  4.42225  2.77519  2.73123  3.46354  2.40513  3.72494  3.29354  2.67741  2.69355  4.24690  2.90347  2.73739  3.18146  2.89801  2.37887  2.77519  2.98518  4.58477  3.61503
          0.00716  5.33886  6.06120  0.61958  0.77255  0.48576  0.95510
      5   2.59843  4.47286  5.01931  4.40683  2.65704  4.25776  3.11401  2.26129  4.19974  1.60803  3.59121  4.40767  3.16174  4.33748  4.22068  3.56752  3.32482  2.34584  2.48262  2.36650      5 - -
          2.68618  4.42225  2.77519  2.73123  3.46354  2.40513  3.72494  3.29354  2.67741  2.69355  4.24690  2.90347  2.73739  3.18146  2.89801  2.37887  2.77519  2.98518  4.58477  3.61503
          0.00716  5.33886  6.06120  0.61958  0.77255  0.48576  0.95510
      6   2.21610  2.74212  3.30355  1.85997  4.82541  3.81619  4.00399  3.23453  2.18955  3.79545  4.54452  3.29144  4.20902  2.33360  2.28863  2.53944  3.26652  3.87948  5.94192  4.54396      6 - -
          2.68618  4.42225  2.77519  2.73123  3.46354  2.40513  3.72494  3.29354  2.67741  2.69355  4.24690  2.90347  2.73739  3.18146  2.89801  2.37887  2.77519  2.98518  4.58477  3.61503
          0.00716  5.33886  6.06120  0.61958  0.77255  0.48576  0.95510
      7   3.11363  5.60093  3.35752  2.10352  4.95775  2.53312  4.03817  4.43095  2.39878  3.89815  4.64434  3.34092  4.26446  1.93969  1.66988  3.07590  2.30134  3.99915  6.01482  4.62607      7 - -
          2.68618  4.42225  2.77519  2.73123  3.46354  2.40513  3.72494  3.29354  2.67741  2.69355  4.24690  2.90347  2.73739  3.18146  2.89801  2.37887  2.77519  2.98518  4.58477  3.61503
          0.00716  5.33886  6.06120  0.61958  0.77255  0.48576  0.95510
      8   3.24607  4.92100  4.20771  2.88409  4.05793  4.20716  4.38631  1.89733  2.43511  1.10098  4.00711  3.95273  4.57327  3.71066  2.59782  3.48478  3.46506  3.17895  5.47968  4.27338      8 - -
          2.68618  4.42225  2.77519  2.73123  3.46354  2.40513  3.72494  3.29354  2.67741  2.69355  4.24690  2.90347  2.73739  3.18146  2.89801  2.37887  2.77519  2.98518  4.58477  3.61503
          0.00716  5.33886  6.06120  0.61958  0.77255  0.48576  0.95510
      9   2.38188  2.63106  2.04770  2.29714  4.88395  3.80519  3.17670  4.36914  2.10924  3.84486  4.58120  3.27306  3.21788  2.36095  3.22130  2.45535  3.26331  3.93011  5.97348  4.56309      9 - -
          2.68618  4.42225  2.77519  2.73123  3.46354  2.40513  3.72494  3.29354  2.67741  2.69355  4.24690  2.90347  2.73739  3.18146  2.89801  2.37887  2.77519  2.98518  4.58477  3.61503
          0.00716  5.33886  6.06120  0.61958  0.77255  0.48576  0.95510
     10   2.61648  5.54714  2.35053  1.64066  4.89316  2.52551  3.99321  4.38005  2.40358  3.85281  4.58769  2.78435  3.37249  2.64228  2.49642  2.99498  2.78851  3.93832  5.97911  4.56717     10 - -
          2.68618  4.42225  2.77519  2.73123  3.46354  2.40513  3.72494  3.29354  2.67741  2.69355  4.24690  2.90347  2.73739  3.18146  2.89801  2.37887  2.77519  2.98518  4.58477  3.61503
          0.00716  5.33886  6.06120  0.61958  0.77255  0.48576  0.95510
     11   3.07946  5.59356  2.49749  2.40711  4.94089  2.14469  4.02688  4.42686  1.83418  3.89702  4.63593  2.56489  4.23334  2.74520  1.81325  3.03805  3.31107  3.98588  6.02095  4.61022     11 - -
          2.68618  4.42225  2.77519  2.73123  3.46354  2.40513  3.72494  3.29354  2.67741  2.69355  4.24690  2.90347  2.73739  3.18146  2.89801  2.37887  2.77519  2.98518  4.58477  3.61503
          0.13308  5.33886  2.12189  0.61958  0.77255  0.48576  0.95510
     12   2.97584  5.46618  1.97072  2.24008  4.80218  2.12796  3.07814  4.28225  2.41470  2.93426  4.50946  3.22007  3.31170  3.03945  3.17124  2.54827  3.20726  3.85199  5.90408  3.00829     12 - -
          2.68618  4.42225  2.77519  2.73123  3.46354  2.40513  3.72494  3.29354  2.67741  2.69355  4.24690  2.90347  2.73739  3.18146  2.89801  2.37887  2.77519  2.98518  4.58477  3.61503
          0.36735  5.21389  1.19736  0.61958  0.77255  0.86752  0.54471
     13   2.46469  4.77441  3.42387  2.25622  2.94877  3.72601  3.95085  2.61961  2.34527  3.00440  3.86417  3.34087  2.26393  3.17441  3.26270  2.94737  3.05987  3.07099  5.32200  2.74612     13 - -
          2.68618  4.42225  2.77519  2.73123  3.46354  2.40513  3.72494  3.29354  2.67741  2.69355  4.24690  2.90347  2.73739  3.18146  2.89801  2.37887  2.77519  2.98518  4.58477  3.61503
          0.01160  4.85815  5.58049  0.61958  0.77255  0.78038  0.61292
     14   2.91979  4.82909  3.55466  2.99156  3.99956  2.20422  4.05501  2.68044  2.95565  2.36169  3.92185  2.71540  2.60005  3.29201  2.10406  3.05342  3.15114  3.12281  3.55368  4.11152     14 - -
          2.68572  4.42277  2.77453  2.73134  3.46406  2.40453  3.72547  3.29406  2.67672  2.69407  4.24742  2.90399  2.73742  3.18198  2.89778  2.37939  2.77483  2.98488  4.58529  3.61555
          0.98737  0.76507  1.81928  0.93790  0.49667  1.16643  0.37320
     15   1.11400  5.25516  2.43379  2.74366  4.78304  3.63170  4.10167  4.23795  2.94705  3.79541  4.58652  2.28466  4.16197  3.24478  3.43973  2.98468  2.40978  3.80898  5.98424  4.60510     21 - -
          2.68618  4.42225  2.77519  2.73123  3.46354  2.40513  3.72494  3.29354  2.67741  2.69355  4.24690  2.90347  2.73739  3.18146  2.89801  2.37887  2.77519  2.98518  4.58477  3.61503
          0.01132  4.88269  5.60503  0.61958  0.77255  1.38163  0.28924
     16   2.87374  4.96166  3.35421  2.78628  4.17972  2.62763  3.91668  3.57653  2.25333  2.19620  2.67462  3.28433  2.92048  3.09162  2.05953  2.93945  3.10201  3.28273  5.47512  4.17338     22 - -
          2.68618  4.42225  2.77519  2.73123  3.46354  2.40513  3.72494  3.29354  2.67741  2.69355  4.24690  2.90347  2.73739  3.18146  2.89801  2.37887  2.77519  2.98518  4.58477  3.61503
          0.01132  4.88269  5.60503  0.61958  0.77255  0.67430  0.71236
     17   1.48824  5.29448  3.36017  2.80179  4.66583  3.77059  4.00097  4.10446  2.31363  3.64721  4.43040  3.31727  4.18574  3.12475  2.07471  2.46057  2.08167  3.72079  5.82535  4.47584     23 - -
          2.68618  4.42225  2.77519  2.73123  3.46354  2.40513  3.72494  3.29354  2.67741  2.69355  4.24690  2.90347  2.73739  3.18146  2.89801  2.37887  2.77519  2.98518  4.58477  3.61503
          0.00903  5.10771  5.83006  0.61958  0.77255  0.71085  0.67576
     18   1.31570  5.36365  3.34430  2.82366  4.76529  2.11184  4.06097  4.21589  2.22627  3.74975  4.52436  3.34508  4.22508  2.46933  3.25631  3.02988  2.63254  3.81322  5.92137  4.55580     24 - -
          2.68618  4.42225  2.77519  2.73123  3.46354  2.40513  3.72494  3.29354  2.67741  2.69355  4.24690  2.90347  2.73739  3.18146  2.89801  2.37887  2.77519  2.98518  4.58477  3.61503
          0.00829  5.19229  5.91463  0.61958  0.77255  0.91722  0.51021
     19   2.51700  4.70934  2.98716  2.63594  2.54991  3.97037  4.22198  3.20713  3.25817  1.55013  3.81266  2.71668  4.34982  3.55906  3.61117  3.21555  3.22256  2.98273  3.04550  2.98304     25 - -
          2.68618  4.42225  2.77519  2.73123  3.46354  2.40513  3.72494  3.29354  2.67741  2.69355  4.24690  2.90347  2.73739  3.18146  2.89801  2.37887  2.77519  2.98518  4.58477  3.61503
          0.00829  5.19229  5.91463  0.61958  0.77255  0.28760  1.38655
     20   2.79049  3.31556  4.17128  3.45226  5.30047  4.35814  4.31373  4.64909  2.19580  4.10007  4.94027  3.87514  4.71238  2.69979  0.66694  3.66954  3.84901  4.31263  6.16492  4.97171     26 - -
          2.68618  4.42225  2.77519  2.73123  3.46354  2.40513  3.72494  3.29354  2.67741  2.69355  4.24690  2.90347  2.73739  3.18146  2.89801  2.37887  2.77519  2.98518  4.58477  3.61503
          0.00716  5.33886  6.06120  0.61958  0.77255  0.48576  0.95510
     21   0.71856  5.21518  4.47028  4.03247  5.41115  3.94935  5.01237  4.84703  3.69643  4.45267  5.25532  4.21952  4.65908  4.21999  1.56058  2.26053  3.69276  4.25857  6.61320  5.41701     27 - -
          2.68618  4.42225  2.77519  2.73123  3.46354  2.40513  3.72494  3.29354  2.67741  2.69355  4.24690  2.90347  2.73739  3.18146  2.89801  2.37887  2.77519  2.98518  4.58477  3.61503
          0.00716  5.33886  6.06120  0.61958  0.77255  0.48576  0.95510
     22   2.04303  5.64213  2.69975  2.08988  4.98316  1.79358  4.06801  4.47323  2.82776  3.94672  4.68930  2.59403  4.26155  2.32081  3.32965  2.30988  3.35650  4.03169  6.07599  4.65531     28 - -
          2.68618  4.42225  2.77519  2.73123  3.46354  2.40513  3.72494  3.29354  2.67741  2.69355  4.24690  2.90347  2.73739  3.18146  2.89801  2.37887  2.77519  2.98518  4.58477  3.61503
          0.00716  5.33886  6.06120  0.61958  0.77255  0.48576  0.95510
     23   4.58315  5.72787  6.61822  6.07710  3.97123  6.13996  6.52152  2.35248  5.98268  0.35894  3.68175  6.33508  6.05506  5.77064  5.90250  5.59666  4.79115  2.19832  6.32772  5.42369     29 - -
          2.68618  4.42225  2.77519  2.73123  3.46354  2.40513  3.72494  3.29354  2.67741  2.69355  4.24690  2.90347  2.73739  3.18146  2.89801  2.37887  2.77519  2.98518  4.58477  3.61503
          0.00716  5.33886  6.06120  0.61958  0.77255  0.48576  0.95510
     24   2.74168  5.52669  3.46177  2.88858  4.86866  2.43393  4.08061  4.31336  1.81832  3.82145  3.15973  3.41299  4.30969  3.19312  1.33368  2.59401  3.37266  3.92137  5.96847  4.61357     30 - -
          2.68618  4.42225  2.77519  2.73123  3.46354  2.40513  3.72494  3.29354  2.67741  2.69355  4.24690  2.90347  2.73739  3.18146  2.89801  2.37887  2.77519  2.98518  4.58477  3.61503
          0.00716  5.33886  6.06120  0.61958  0.77255  0.48576  0.95510
     25   3.42959  5.44267  3.99942  3.35335  3.36662  2.97240  4.28325  4.07884  2.39019  2.75500  4.53167  3.79079  4.58788  3.45807  0.75167  3.49731  3.63189  3.80020  5.86821  4.62319     31 - -
          2.68618  4.42225  2.77519  2.73123  3.46354  2.40513  3.72494  3.29354  2.67741  2.69355  4.24690  2.90347  2.73739  3.18146  2.89801  2.37887  2.77519  2.98518  4.58477  3.61503
          0.00716  5.33886  6.06120  0.61958  0.77255  0.48576  0.95510
     26   2.14958  2.71765  3.90950  2.32151  3.94647  2.88330  4.28574  3.30954  3.30076  2.57658  2.82711  3.75754  2.83342  3.60612  3.66312  2.66113  2.48383  2.37541  5.38550  4.14726     32 - -
          2.68618  4.42225  2.77519  2.73123  3.46354  2.40513  3.72494  3.29354  2.67741  2.69355  4.24690  2.90347  2.73739  3.18146  2.89801  2.37887  2.77519  2.98518  4.58477  3.61503
          0.00716  5.33886  6.06120  0.61958  0.77255  0.48576  0.95510
     27   1.71002  5.52874  2.39414  2.17250  4.86644  3.80880  3.06668  4.34753  2.73723  2.74448  4.57164  2.43304  3.36753  3.09751  3.22921  2.60814  2.69376  3.91548  5.96587  4.55887     33 - -
          2.68618  4.42225  2.77519  2.73123  3.46354  2.40513  3.72494  3.29354  2.67741  2.69355  4.24690  2.90347  2.73739  3.18146  2.89801  2.37887  2.77519  2.98518  4.58477  3.61503
          0.05894  5.33886  2.94816  0.61958  0.77255  0.48576  0.95510
     28   3.01748  5.53025  2.12580  2.10190  4.87488  2.23743  3.03791  4.36158  2.71419  3.83538  4.57159  2.72794  2.54828  3.07328  2.80637  2.52823  2.66978  3.92076  5.96277  4.55034     34 - -
          2.68618  4.42225  2.77519  2.73123  3.46354  2.40513  3.72494  3.29354  2.67741  2.69355  4.24690  2.90347  2.73739  3.18146  2.89801  2.37887  2.77519  2.98518  4.58477  3.61503
          0.00754  5.28745  6.00980  0.61958  0.77255  0.38729  1.13598
     29   2.23823  5.35313  2.27455  2.81658  4.62608  3.84479  3.07516  4.06379  2.81492  2.95528  4.41431  3.34882  2.11342  2.63300  3.29144  3.04246  2.32955  2.49019  5.83243  4.47005     35 - -
          2.68618  4.42225  2.77519  2.73123  3.46354  2.40513  3.72494  3.29354  2.67741  2.69355  4.24690  2.90347  2.73739  3.18146  2.89801  2.37887  2.77519  2.98518  4.58477  3.61503
          0.00716  5.33886  6.06120  0.61958  0.77255  0.48576  0.95510
     30   2.30615  5.26975  2.15360  2.45859  4.51583  3.86528  4.06787  3.93742  2.86110  2.42820  4.33816  2.75081  4.25583  3.21185  3.32851  2.62776  2.60595  2.35827  5.76684  2.67870     36 - -
          2.68618  4.42225  2.77519  2.73123  3.46354  2.40513  3.72494  3.29354  2.67741  2.69355  4.24690  2.90347  2.73739  3.18146  2.89801  2.37887  2.77519  2.98518  4.58477  3.61503
          0.00716  5.33886  6.06120  0.61958  0.77255  0.48576  0.95510
     31   3.03257  5.48970  2.45776  2.42994  3.28231  2.84813  4.00413  4.28377  2.41712  3.78561  3.25198  3.29078  1.80996  3.10798  2.69538  3.00538  2.31185  3.86857  5.93565  4.53828     37 - -
          2.68618  4.42225  2.77519  2.73123  3.46354  2.40513  3.72494  3.29354  2.67741  2.69355  4.24690  2.90347  2.73739  3.18146  2.89801  2.37887  2.77519  2.98518  4.58477  3.61503
          0.00716  5.33886  6.06120  0.61958  0.77255  0.48576  0.95510
     32   2.16235  5.38382  3.35885  1.88375  4.66719  3.83945  4.03383  4.11107  2.41284  2.35565  4.44170  3.33682  3.22388  3.15530  2.29586  2.63531  3.26932  2.40925  5.85528  4.48608     38 - -
          2.68618  4.42225  2.77519  2.73123  3.46354  2.40513  3.72494  3.29354  2.67741  2.69355  4.24690  2.90347  2.73739  3.18146  2.89801  2.37887  2.77519  2.98518  4.58477  3.61503
          0.00716  5.33886  6.06120  0.61958  0.77255  0.48576  0.95510
     33   2.33074  3.09027  4.96654  4.35709  3.57153  4.24952  4.57849  2.44047  4.16086  1.62265  1.89209  3.18419  4.61403  4.30848  3.15436  3.55700  3.32192  2.24226  5.09873  3.00316     39 - -
          2.68618  4.42225  2.77519  2.73123  3.46354  2.40513  3.72494  3.29354  2.67741  2.69355  4.24690  2.90347  2.73739  3.18146  2.89801  2.37887  2.77519  2.98518  4.58477  3.61503
          0.00716  5.33886  6.06120  0.61958  0.77255  0.48576  0.95510
     34   3.07646  4.63981  2.67507  3.06799  2.87376  4.12978  2.81506  2.46358  3.61456  1.89134  3.09229  4.00234  4.50332  3.00341  3.87865  3.39827  3.30837  2.89993  2.59652  2.42144     40 - -
          2.68618  4.42225  2.77519  2.73123  3.46354  2.40513  3.72494  3.29354  2.67741  2.69355  4.24690  2.90347  2.73739  3.18146  2.89801  2.37887  2.77519  2.98518  4.58477  3.61503
          0.00716  5.33886  6.06120  0.61958  0.77255  0.48576  0.95510
     35   2.21830  3.19405  3.36660  2.31243  4.63867  2.97167  4.03780  3.19211  2.80737  3.63791  4.42205  3.34299  2.76778  2.71905  2.51943  2.30894  2.34112  3.12571  5.83885  4.47383     41 - -
          2.68618  4.42225  2.77519  2.73123  3.46354  2.40513  3.72494  3.29354  2.67741  2.69355  4.24690  2.90347  2.73739  3.18146  2.89801  2.37887  2.77519  2.98518  4.58477  3.61503
          0.00716  5.33886  6.06120  0.61958  0.77255  0.48576  0.95510
     36   3.05719  5.21544  2.78728  2.11732  1.66658  3.89538  3.19437  3.85349  2.91693  3.46652  4.29012  3.43655  2.83326  3.26314  3.37534  2.64337  3.28860  3.54233  3.49966  2.74729     42 - -
          2.68618  4.42225  2.77519  2.73123  3.46354  2.40513  3.72494  3.29354  2.67741  2.69355  4.24690  2.90347  2.73739  3.18146  2.89801  2.37887  2.77519  2.98518  4.58477  3.61503
          0.00716  5.33886  6.06120  0.61958  0.77255  0.48576  0.95510
     37   2.11157  4.90689  3.77289  2.68655  4.07508  2.12077  4.24112  3.44656  3.18757  3.13892  4.01390  3.66286  2.98229  3.50740  3.58351  3.22454  2.54288  1.76715  5.48204  2.70108     43 - -
          2.68618  4.42225  2.77519  2.73123  3.46354  2.40513  3.72494  3.29354  2.67741  2.69355  4.24690  2.90347  2.73739  3.18146  2.89801  2.37887  2.77519  2.98518  4.58477  3.61503
          0.08203  5.33886  2.60425  0.61958  0.77255  0.48576  0.95510
     38   2.32624  4.62413  4.16298  2.98884  1.96028  4.07269  4.34877  3.09396  3.51414  1.99013  3.73387  3.91726  3.08078  3.78457  2.96698  3.33663  2.72804  2.88637  5.22175  2.13627     44 - -
          2.68618  4.42225  2.77519  2.73123  3.46354  2.40513  3.72494  3.29354  2.67741  2.69355  4.24690  2.90347  2.73739  3.18146  2.89801  2.37887  2.77519  2.98518  4.58477  3.61503
          0.00771  5.26454  5.98688  0.61958  0.77255  0.35639  1.20464
     39   2.42088  4.71097  4.09247  3.52109  2.56344  4.08571  2.94475  3.19116  3.45989  2.49377  3.81834  3.88433  1.93754  3.74416  2.44726  2.79304  3.30250  2.41032  5.30233  2.73780     45 - -
          2.68618  4.42225  2.77519  2.73123  3.46354  2.40513  3.72494  3.29354  2.67741  2.69355  4.24690  2.90347  2.73739  3.18146  2.89801  2.37887  2.77519  2.98518  4.58477  3.61503
          0.00716  5.33886  6.06120  0.61958  0.77255  0.48576  0.95510
     40   2.04707  5.15439  2.70030  2.38426  3.41180  3.89926  4.10907  3.77079  2.93769  2.75079  4.23252  3.45610  4.28759  3.28232  1.83685  3.10788  3.27751  3.47244  3.04525  2.54464     46 - -
          2.68618  4.42225  2.77519  2.73123  3.46354  2.40513  3.72494  3.29354  2.67741  2.69355  4.24690  2.90347  2.73739  3.18146  2.89801  2.37887  2.77519  2.98518  4.58477  3.61503
          0.00716  5.33886  6.06120  0.61958  0.77255  0.48576  0.95510
     41   2.43943  4.51169  4.82794  4.23040  1.77638  3.11131  4.56464  2.95002  4.06419  1.36666  3.63325  4.32029  2.97755  4.23836  4.15431  3.53157  2.76374  2.38113  5.13625  3.95443     47 - -
          2.68618  4.42225  2.77519  2.73123  3.46354  2.40513  3.72494  3.29354  2.67741  2.69355  4.24690  2.90347  2.73739  3.18146  2.89801  2.37887  2.77519  2.98518  4.58477  3.61503
          0.05523  5.33886  3.01733  0.61958  0.77255  0.48576  0.95510
     42   2.66136  4.57151  4.38045  3.79862  2.55553  4.13254  4.42433  3.02649  3.69684  1.59833  3.68351  4.05862  2.25248  2.37447  3.01906  3.40991  3.28611  2.44300  3.26570  3.97834     48 - -
          2.68618  4.42225  2.77519  2.73123  3.46354  2.40513  3.72494  3.29354  2.67741  2.69355  4.24690  2.90347  2.73739  3.18146  2.89801  2.37887  2.77519  2.98518  4.58477  3.61503
          0.00751  5.29114  6.01348  0.61958  0.77255  0.65500  0.73281
     43   3.00940  5.51412  3.26017  2.24353  4.85743  2.96505  2.43229  4.34143  1.94750  2.44892  4.55543  2.73384  4.17686  2.64594  2.55546  2.64630  2.67096  3.90385  5.94744  4.53857     49 - -
          2.68618  4.42225  2.77519  2.73123  3.46354  2.40513  3.72494  3.29354  2.67741  2.69355  4.24690  2.90347  2.73739  3.18146  2.89801  2.37887  2.77519  2.98518  4.58477  3.61503
          0.06885  5.29114  2.78871  0.61958  0.77255  0.39285  1.12434
     44   2.41630  5.38289  2.25557  2.75482  3.34273  2.37412  3.99533  3.15158  2.75436  2.96708  4.43766  2.69285  2.57410  2.50422  3.23670  2.53834  3.23707  3.74553  5.84793  4.47047     50 - -
          2.68692  4.42299  2.77381  2.73130  3.46340  2.40587  3.72569  3.29309  2.67815  2.69316  4.24764  2.90421  2.73769  3.17947  2.89665  2.37882  2.77523  2.98593  4.58118  3.61578
          0.71189  0.67961  6.00325  0.98403  0.46809  0.68690  0.69943
     45   2.44883  5.51477  2.45971  2.26821  4.85790  1.85276  3.96809  4.34291  2.70475  2.95184  4.55620  2.73909  3.11862  2.40254  2.64219  2.97001  3.23886  3.90442  5.94839  4.53793     62 - -
          2.68618  4.42225  2.77519  2.73123  3.46354  2.40513  3.72494  3.29354  2.67741  2.69355  4.24690  2.90347  2.73739  3.18146  2.89801  2.37887  2.77519  2.98518  4.58477  3.61503
          0.04966  5.28091  3.13826  0.61958  0.77255  0.37785  1.15624
     46   2.00888  4.78032  2.96614  3.32705  3.91968  4.01524  4.26598  2.67446  3.28382  2.13098  3.88256  3.74024  4.39511  2.80651  2.46680  3.25759  2.72142  2.41019  2.51610  4.12245     63 - -
          2.68618  4.42225  2.77519  2.73123  3.46354  2.40513  3.72494  3.29354  2.67741  2.69355  4.24690  2.90347  2.73739  3.18146  2.89801  2.37887  2.77519  2.98518  4.58477  3.61503
          0.00745  5.29951  6.02185  0.61958  0.77255  0.40617  1.09720
     47   2.44374  5.35252  3.37367  1.80909  4.62544  3.84536  4.04262  3.05559  2.81421  2.76413  4.41371  2.80380  1.96741  3.16975  2.86370  3.04285  2.37233  3.70373  5.83176  4.46977     64 - -
          2.68618  4.42225  2.77519  2.73123  3.46354  2.40513  3.72494  3.29354  2.67741  2.69355  4.24690  2.90347  2.73739  3.18146  2.89801  2.37887  2.77519  2.98518  4.58477  3.61503
          0.00716  5.33886  6.06120  0.61958  0.77255  0.48576  0.95510
     48   3.03840  5.54697  2.76441  1.99202  4.89046  2.96230  3.99838  3.20283  1.85628  3.85150  4.58837  2.44427  4.20374  2.73600  3.22822  3.00057  1.86737  3.93682  5.98023  4.56936     65 - -
          2.68618  4.42225  2.77519  2.73123  3.46354  2.40513  3.72494  3.29354  2.67741  2.69355  4.24690  2.90347  2.73739  3.18146  2.89801  2.37887  2.77519  2.98518  4.58477  3.61503
          0.00716  5.33886  6.06120  0.61958  0.77255  0.48576  0.95510
     49   3.03186  5.51796  3.28988  2.01697  4.85302  3.80918  2.91541  4.33179  2.73521  3.81883  4.56133  2.77008  2.43334  2.22225  2.73904  2.11838  3.26297  2.83978  3.44262  4.55200     66 - -
          2.68618  4.42225  2.77519  2.73123  3.46354  2.40513  3.72494  3.29354  2.67741  2.69355  4.24690  2.90347  2.73739  3.18146  2.89801  2.37887  2.77519  2.98518  4.58477  3.61503
          0.00716  5.33886  6.06120  0.61958  0.77255  0.48576  0.95510
     50   3.04783  5.28115  3.42951  1.42799  3.29086  3.87076  4.06913  3.95183  2.48288  2.85278  2.99946  3.39297  4.26049  2.65131  2.44710  3.07276  3.27851  3.61911  2.77429  4.43303     67 - -
          2.68618  4.42225  2.77519  2.73123  3.46354  2.40513  3.72494  3.29354  2.67741  2.69355  4.24690  2.90347  2.73739  3.18146  2.89801  2.37887  2.77519  2.98518  4.58477  3.61503
          0.00716  5.33886  6.06120  0.61958  0.77255  0.48576  0.95510
     51   3.03467  5.54272  2.70220  1.90539  4.88701  3.80703  3.16365  4.37207  2.72877  3.10845  4.58382  3.27481  4.20114  1.95727  1.83404  2.55257  2.76293  3.93299  5.97546  4.56544     68 - -
          2.68618  4.42225  2.77519  2.73123  3.46354  2.40513  3.72494  3.29354  2.67741  2.69355  4.24690  2.90347  2.73739  3.18146  2.89801  2.37887  2.77519  2.98518  4.58477  3.61503
          0.06809  5.33886  2.79654  0.61958  0.77255  0.48576  0.95510
     52   2.58735  5.50607  2.33786  1.95403  4.84723  3.77954  3.96716  4.32980  2.44158  2.34999  4.54806  3.24860  4.17355  2.64132  1.89022  2.97018  2.73086  3.89467  5.94052  4.53280     69 - -
          2.68618  4.42225  2.77519  2.73123  3.46354  2.40513  3.72494  3.29354  2.67741  2.69355  4.24690  2.90347  2.73739  3.18146  2.89801  2.37887  2.77519  2.98518  4.58477  3.61503
          0.00761  5.27838  6.00072  0.61958  0.77255  0.37434  1.16393
     53   1.70131  4.75749  3.99498  3.42625  3.88969  3.25740  4.31758  2.32247  3.37555  2.47979  3.86240  2.94332  3.11993  2.13185  3.71605  3.30779  3.29874  2.44257  3.43644  4.11474     70 - -
          2.68618  4.42225  2.77519  2.73123  3.46354  2.40513  3.72494  3.29354  2.67741  2.69355  4.24690  2.90347  2.73739  3.18146  2.89801  2.37887  2.77519  2.98518  4.58477  3.61503
          0.00716  5.33886  6.06120  0.61958  0.77255  0.48576  0.95510
     54   2.02401  5.15090  3.50950  2.23437  4.36364  3.89934  3.30656  3.76617  2.93840  2.66164  4.22923  3.45711  2.23858  3.28321  2.81718  3.10810  2.75474  3.46847  3.42067  2.43711     71 - -
          2.68618  4.42225  2.77519  2.73123  3.46354  2.40513  3.72494  3.29354  2.67741  2.69355  4.24690  2.90347  2.73739  3.18146  2.89801  2.37887  2.77519  2.98518  4.58477  3.61503
          0.00716  5.33886  6.06120  0.61958  0.77255  0.48576  0.95510
     55   2.60341  4.48588  5.02171  4.41087  3.55427  4.26885  3.28389  1.90139  4.20528  1.74828  2.68205  4.41443  4.63199  4.34332  4.22866  3.57852  3.33727  2.73179  3.20313  1.65795     72 - -
          2.68618  4.42225  2.77519  2.73123  3.46354  2.40513  3.72494  3.29354  2.67741  2.69355  4.24690  2.90347  2.73739  3.18146  2.89801  2.37887  2.77519  2.98518  4.58477  3.61503
          0.00716  5.33886  6.06120  0.61958  0.77255  0.48576  0.95510
     56   2.14324  5.33218  2.21393  2.82745  3.25148  3.10101  4.04715  4.03175  2.43266  2.10263  3.16526  3.35757  4.24037  2.79193  2.27773  3.04720  3.26891  3.67955  5.81531  4.45807     73 - -
          2.68618  4.42225  2.77519  2.73123  3.46354  2.40513  3.72494  3.29354  2.67741  2.69355  4.24690  2.90347  2.73739  3.18146  2.89801  2.37887  2.77519  2.98518  4.58477  3.61503
          0.00716  5.33886  6.06120  0.61958  0.77255  0.48576  0.95510
     57   1.93140  4.59903  4.42288  2.77696  3.70825  4.16730  4.46077  2.51007  3.73718  2.37595  3.71233  4.09744  4.53833  3.97952  2.68586  3.44561  3.31791  1.33790  5.20890  3.06558     74 - -
          2.68618  4.42225  2.77519  2.73123  3.46354  2.40513  3.72494  3.29354  2.67741  2.69355  4.24690  2.90347  2.73739  3.18146  2.89801  2.37887  2.77519  2.98518  4.58477  3.61503
          0.00716  5.33886  6.06120  0.61958  0.77255  0.48576  0.95510
     58   1.37280  4.56712  4.66377  3.00516  3.66560  4.23543  4.54805  2.06837  3.94124  1.93786  2.35470  4.24973  4.60219  4.14825  4.09477  3.52768  2.66774  2.77282  5.19008  4.00274     75 - -
          2.68618  4.42225  2.77519  2.73123  3.46354  2.40513  3.72494  3.29354  2.67741  2.69355  4.24690  2.90347  2.73739  3.18146  2.89801  2.37887  2.77519  2.98518  4.58477  3.61503
          0.00716  5.33886  6.06120  0.61958  0.77255  0.48576  0.95510
     59   1.21638  3.13717  4.74350  4.14752  3.61686  3.13516  4.53592  2.60156  3.99497  2.71135  2.89536  4.27366  4.58507  4.18238  4.11072  2.87043  2.52148  2.40501  5.13507  2.96704     76 - -
          2.68618  4.42225  2.77519  2.73123  3.46354  2.40513  3.72494  3.29354  2.67741  2.69355  4.24690  2.90347  2.73739  3.18146  2.89801  2.37887  2.77519  2.98518  4.58477  3.61503
          0.00716  5.33886  6.06120  0.61958  0.77255  0.48576  0.95510
     60   2.67245  4.67288  5.28159  4.66744  2.50293  4.49995  4.82757  2.46959  4.45737  0.94049  2.49844  4.66448  4.83250  4.55713  4.45507  3.81670  3.54327  2.41000  3.20007  4.11830     77 - -
          2.68618  4.42225  2.77519  2.73123  3.46354  2.40513  3.72494  3.29354  2.67741  2.69355  4.24690  2.90347  2.73739  3.18146  2.89801  2.37887  2.77519  2.98518  4.58477  3.61503
          0.00716  5.33886  6.06120  0.61958  0.77255  0.48576  0.95510
     61   1.27058  2.81291  4.52890  3.94557  3.67959  4.17735  2.89443  2.33079  3.82814  2.77791  3.69704  4.15890  4.55510  4.05333  4.01654  2.75321  3.32248  2.83466  5.18672  2.28575     78 - -
          2.68618  4.42225  2.77519  2.73123  3.46354  2.40513  3.72494  3.29354  2.67741  2.69355  4.24690  2.90347  2.73739  3.18146  2.89801  2.37887  2.77519  2.98518  4.58477  3.61503
          0.00716  5.33886  6.06120  0.61958  0.77255  0.48576  0.95510
     62   1.42321  4.55466  4.91746  4.32324  3.67137  3.17756  4.64882  2.14700  4.15476  1.49079  3.68066  4.40138  4.66701  4.32660  4.23846  3.60226  2.69605  2.29232  5.20946  4.02801     79 - -
          2.68618  4.42225  2.77519  2.73123  3.46354  2.40513  3.72494  3.29354  2.67741  2.69355  4.24690  2.90347  2.73739  3.18146  2.89801  2.37887  2.77519  2.98518  4.58477  3.61503
          0.00716  5.33886  6.06120  0.61958  0.77255  0.48576  0.95510
     63   2.09224  4.57843  3.22004  2.80701  2.72064  4.16992  4.46715  2.50466  3.77600  2.19832  2.46548  4.12109  3.42334  4.00772  3.98073  2.83363  3.31228  2.27978  5.18736  2.47889     80 - -
          2.68618  4.42225  2.77519  2.73123  3.46354  2.40513  3.72494  3.29354  2.67741  2.69355  4.24690  2.90347  2.73739  3.18146  2.89801  2.37887  2.77519  2.98518  4.58477  3.61503
          0.00716  5.33886  6.06120  0.61958  0.77255  0.48576  0.95510
     64   2.00299  2.88258  3.86417  3.29816  2.86896  4.02168  1.94184  3.34536  2.81900  2.59566  3.93511  3.72480  4.40249  2.59922  2.91109  3.26005  3.29462  2.48416  5.40936  4.16552     81 - -
          2.68618  4.42225  2.77519  2.73123  3.46354  2.40513  3.72494  3.29354  2.67741  2.69355  4.24690  2.90347  2.73739  3.18146  2.89801  2.37887  2.77519  2.98518  4.58477  3.61503
          0.04718  5.33886  3.18740  0.61958  0.77255  0.48576  0.95510
     65   2.24564  5.39486  2.73017  2.76450  4.69302  2.49029  4.00594  3.33106  2.76441  3.68197  4.45264  3.30234  2.16481  2.22908  3.24699  2.44746  2.73742  2.95510  5.86236  4.48410     82 - -
          2.68671  4.42278  2.77572  2.73124  3.46298  2.40528  3.72343  3.29332  2.67721  2.69407  4.24742  2.90349  2.73792  3.18199  2.89714  2.37903  2.77414  2.98449  4.58529  3.61556
          0.62967  1.40990  1.50030  1.31901  0.31115  0.62910  0.76158
     66   2.90144  5.34918  3.17408  2.23772  4.66958  3.68410  2.65291  4.13767  2.27633  2.81316  4.39667  2.49283  4.07706  2.10559  3.10173  2.87599  2.38031  2.72845  5.79635  4.40203     88 - -
          2.68618  4.42225  2.77519  2.73123  3.46354  2.40513  3.72494  3.29354  2.67741  2.69355  4.24690  2.90347  2.73739  3.18146  2.89801  2.37887  2.77519  2.98518  4.58477  3.61503
          0.00957  5.04985  5.77220  0.61958  0.77255  0.86869  0.54386
     67   1.83994  5.19374  3.31185  2.33362  4.46673  3.76798  3.99965  2.77236  2.79256  3.48080  4.28776  3.30590  4.17535  2.63571  3.25723  1.45479  3.20239  3.54878  5.71299  4.37006     89 - -
          2.68618  4.42225  2.77519  2.73123  3.46354  2.40513  3.72494  3.29354  2.67741  2.69355  4.24690  2.90347  2.73739  3.18146  2.89801  2.37887  2.77519  2.98518  4.58477  3.61503
          0.00890  5.12174  5.84409  0.61958  0.77255  1.05803  0.42639
     68   2.45011  5.28907  2.72207  2.33671  4.57551  3.08669  3.92788  4.02167  2.69126  2.37925  4.34644  3.22775  2.26937  3.04784  2.19615  2.92840  3.16501  2.71277  5.75926  4.38711     90 - -
          2.68618  4.42225  2.77519  2.73123  3.46354  2.40513  3.72494  3.29354  2.67741  2.69355  4.24690  2.90347  2.73739  3.18146  2.89801  2.37887  2.77519  2.98518  4.58477  3.61503
          0.00890  5.12174  5.84409  0.61958  0.77255  1.05803  0.42639
     69   2.08075  5.41562  3.19039  1.96335  4.75042  3.70901  2.81134  4.22828  2.31911  3.71595  4.45930  2.60067  4.10225  2.99639  2.31749  2.89933  2.46709  2.93030  5.85400  4.45065     91 - -
          2.68618  4.42225  2.77519  2.73123  3.46354  2.40513  3.72494  3.29354  2.67741  2.69355  4.24690  2.90347  2.73739  3.18146  2.89801  2.37887  2.77519  2.98518  4.58477  3.61503
          0.00890  5.12174  5.84409  0.61958  0.77255  0.58016  0.82055
     70   2.34917  5.47415  2.81587  2.30765  4.81250  2.75521  3.02174  2.97022  2.36933  3.77655  4.51659  2.44219  4.14909  2.55977  2.71223  2.94494  3.21072  2.42205  5.91086  4.50400     92 - -
          2.68618  4.42225  2.77519  2.73123  3.46354  2.40513  3.72494  3.29354  2.67741  2.69355  4.24690  2.90347  2.73739  3.18146  2.89801  2.37887  2.77519  2.98518  4.58477  3.61503
          0.05213  5.23359  3.09095  0.61958  0.77255  0.54101  0.87265
     71   2.35465  5.47771  2.68005  2.68883  4.81599  2.23246  3.95290  4.29595  1.81782  3.78074  4.52217  3.23541  3.21694  3.05213  2.18510  2.56268  3.21952  2.99099  5.91655  4.51107     93 - -
          2.68618  4.42225  2.77519  2.73123  3.46354  2.40513  3.72494  3.29354  2.67741  2.69355  4.24690  2.90347  2.73739  3.18146  2.89801  2.37887  2.77519  2.98518  4.58477  3.61503
          0.00786  5.24599  5.96833  0.61958  0.77255  0.50723  0.92171
     72   2.53612  5.48714  2.85262  2.40518  4.81758  3.79129  3.97988  4.29329  2.36093  2.71802  2.28006  3.26458  3.20312  2.63857  2.65529  1.90272  3.24320  3.86990  5.92862  4.52677     94 - -
          2.68618  4.42225  2.77519  2.73123  3.46354  2.40513  3.72494  3.29354  2.67741  2.69355  4.24690  2.90347  2.73739  3.18146  2.89801  2.37887  2.77519  2.98518  4.58477  3.61503
          0.00745  5.29951  6.02185  0.61958  0.77255  0.62786  0.76300
     73   2.58821  5.52496  2.59763  1.80316  4.86716  3.78964  1.80667  3.14516  2.71700  3.82883  4.56674  2.70116  4.18539  2.65191  2.65207  2.98256  3.25123  3.91413  5.95886  4.54898     95 - -
          2.68618  4.42225  2.77519  2.73123  3.46354  2.40513  3.72494  3.29354  2.67741  2.69355  4.24690  2.90347  2.73739  3.18146  2.89801  2.37887  2.77519  2.98518  4.58477  3.61503
          0.00745  5.29951  6.02185  0.61958  0.77255  0.62786  0.76300
     74   2.38139  5.52469  2.68264  2.38069  4.87068  3.01935  3.97188  4.35734  2.27086  3.83034  4.56517  2.33328  3.12424  2.25127  2.40970  2.97350  2.31336  3.91584  5.95676  4.54517     96 - -
          2.68618  4.42225  2.77519  2.73123  3.46354  2.40513  3.72494  3.29354  2.67741  2.69355  4.24690  2.90347  2.73739  3.18146  2.89801  2.37887  2.77519  2.98518  4.58477  3.61503
          0.00745  5.29951  6.02185  0.61958  0.77255  0.62786  0.76300
     75   3.01296  5.46681  2.23931  1.82766  4.78872  3.79539  3.98531  3.20945  2.25998  2.93303  4.51369  3.27232  2.30000  3.08964  3.21843  2.53823  2.75896  3.18693  5.91363  4.51705     97 - -
          2.68618  4.42225  2.77519  2.73123  3.46354  2.40513  3.72494  3.29354  2.67741  2.69355  4.24690  2.90347  2.73739  3.18146  2.89801  2.37887  2.77519  2.98518  4.58477  3.61503
          0.00745  5.29951  6.02185  0.61958  0.77255  0.62786  0.76300
     76   2.46371  5.49675  2.33280  2.79043  4.84667  1.28407  4.07553  4.31196  2.84245  3.82935  4.59307  2.57802  4.25329  3.18940  2.67772  3.06271  3.32666  2.96047  5.99214  4.59933     98 - -
          2.68618  4.42225  2.77519  2.73123  3.46354  2.40513  3.72494  3.29354  2.67741  2.69355  4.24690  2.90347  2.73739  3.18146  2.89801  2.37887  2.77519  2.98518  4.58477  3.61503
          0.00745  5.29951  6.02185  0.61958  0.77255  0.40617  1.09720
     77   2.39075  5.18001  3.49417  2.48133  4.40054  3.89502  4.10207  2.01553  2.14477  2.76574  4.25636  3.44474  4.28350  3.26827  2.11806  2.30055  3.27932  2.91189  5.69517  4.37657     99 - -
          2.68618  4.42225  2.77519  2.73123  3.46354  2.40513  3.72494  3.29354  2.67741  2.69355  4.24690  2.90347  2.73739  3.18146  2.89801  2.37887  2.77519  2.98518  4.58477  3.61503
          0.00716  5.33886  6.06120  0.61958  0.77255  0.48576  0.95510
     78   2.58424  5.44107  3.40272  2.87627  4.90553  3.03808  4.13381  4.37551  2.44223  3.88907  4.64396  2.73192  3.05739  3.24576  3.37240  1.03489  2.85393  3.93687  6.04316  4.65855    100 - -
          2.68618  4.42225  2.77519  2.73123  3.46354  2.40513  3.72494  3.29354  2.67741  2.69355  4.24690  2.90347  2.73739  3.18146  2.89801  2.37887  2.77519  2.98518  4.58477  3.61503
          0.00716  5.33886  6.06120  0.61958  0.77255  0.48576  0.95510
     79   3.56423  4.90485  5.48066  4.87685  1.87889  4.77605  5.09557  2.42541  4.68737  1.08077  3.60691  4.92163  5.06860  2.70561  4.69745  4.09996  3.79008  1.74090  5.48417  4.35538    101 - -
          2.68618  4.42225  2.77519  2.73123  3.46354  2.40513  3.72494  3.29354  2.67741  2.69355  4.24690  2.90347  2.73739  3.18146  2.89801  2.37887  2.77519  2.98518  4.58477  3.61503
          0.00716  5.33886  6.06120  0.61958  0.77255  0.48576  0.95510
     80   1.00903  5.13378  4.46231  4.07825  5.43936  1.21342  5.14231  4.90171  4.03932  4.52640  5.30323  4.23256  4.61821  4.36634  2.78189  2.22663  3.63534  4.24959  6.70879  5.49797    102 - -
          2.68618  4.42225  2.77519  2.73123  3.46354  2.40513  3.72494  3.29354  2.67741  2.69355  4.24690  2.90347  2.73739  3.18146  2.89801  2.37887  2.77519  2.98518  4.58477  3.61503
          0.00716  5.33886  6.06120  0.61958  0.77255  0.48576  0.95510
     81   1.85352  5.01617  3.63294  2.64526  3.16574  3.94524  4.16809  2.91240  2.56241  2.73042  4.10468  3.55287  2.84600  3.38495  1.80045  3.16455  3.28378  2.72022  5.56173  4.27925    103 - -
          2.68618  4.42225  2.77519  2.73123  3.46354  2.40513  3.72494  3.29354  2.67741  2.69355  4.24690  2.90347  2.73739  3.18146  2.89801  2.37887  2.77519  2.98518  4.58477  3.61503
          0.00716  5.33886  6.06120  0.61958  0.77255  0.48576  0.95510
     82   1.41303  3.29519  4.00398  3.43631  3.90585  4.05560  4.32862  3.26530  3.38351  2.48560  3.87813  3.82477  4.44125  1.93159  3.72349  2.68992  2.74267  3.04268  3.13165  4.12988    104 - -
          2.68618  4.42225  2.77519  2.73123  3.46354  2.40513  3.72494  3.29354  2.67741  2.69355  4.24690  2.90347  2.73739  3.18146  2.89801  2.37887  2.77519  2.98518  4.58477  3.61503
          0.00716  5.33886  6.06120  0.61958  0.77255  0.48576  0.95510
     83   1.60549  3.11796  4.80710  4.21881  3.65334  4.21974  4.58909  2.99293  4.05833  1.18750  3.67511  4.31964  2.80183  4.24280  4.16435  3.53017  3.35136  2.80411  5.17951  3.01351    105 - -
          2.68618  4.42225  2.77519  2.73123  3.46354  2.40513  3.72494  3.29354  2.67741  2.69355  4.24690  2.90347  2.73739  3.18146  2.89801  2.37887  2.77519  2.98518  4.58477  3.61503
          0.00716  5.33886  6.06120  0.61958  0.77255  0.48576  0.95510
     84   1.45626  5.15391  3.51351  2.21233  4.36574  2.44614  4.11232  3.76952  2.93809  2.82240  4.23266  3.46070  4.29096  3.28595  2.43641  3.11221  3.28065  3.47199  3.74066  3.01002    106 - -
          2.68618  4.42225  2.77519  2.73123  3.46354  2.40513  3.72494  3.29354  2.67741  2.69355  4.24690  2.90347  2.73739  3.18146  2.89801  2.37887  2.77519  2.98518  4.58477  3.61503
          0.06819  5.33886  2.79498  0.61958  0.77255  0.48576  0.95510
     85   3.01932  5.52846  2.72019  1.39488  4.87279  3.78421  3.97589  4.35801  1.95080  2.78511  4.57019  2.75417  2.81767  3.07353  2.73170  2.98071  3.25078  3.91888  5.96021  4.54975    107 - -
          2.68618  4.42225  2.77519  2.73123  3.46354  2.40513  3.72494  3.29354  2.67741  2.69355  4.24690  2.90347  2.73739  3.18146  2.89801  2.37887  2.77519  2.98518  4.58477  3.61503
          0.00761  5.27827  6.00062  0.61958  0.77255  0.69490  0.69139
     86   2.10699  5.12733  3.48133  2.92185  4.34492  3.17873  4.08114  3.74743  1.73747  2.03463  4.20811  3.42818  4.25898  3.25309  2.77068  2.63614  2.72425  2.66622  5.64925  4.33567    108 - -
          2.68618  4.42225  2.77519  2.73123  3.46354  2.40513  3.72494  3.29354  2.67741  2.69355  4.24690  2.90347  2.73739  3.18146  2.89801  2.37887  2.77519  2.98518  4.58477  3.61503
          0.00761  5.27827  6.00062  0.61958  0.77255  0.69490  0.69139
     87   2.29306  5.36803  3.33462  2.78028  4.67391  1.76718  4.01452  4.12138  2.77239  2.75475  4.44143  3.31384  2.81344  2.61117  2.47616  2.17358  3.24870  3.74212  5.85179  4.48038    109 - -
          2.68618  4.42225  2.77519  2.73123  3.46354  2.40513  3.72494  3.29354  2.67741  2.69355  4.24690  2.90347  2.73739  3.18146  2.89801  2.37887  2.77519  2.98518  4.58477  3.61503
          0.06274  5.27827  2.88758  0.61958  0.77255  0.69490  0.69139
     88   2.99241  5.49342  2.66724  2.68481  4.83831  2.60535  3.94683  4.32033  2.00182  3.79608  4.53532  3.23116  2.79307  2.36966  1.72409  2.95553  3.22271  3.88424  5.92372  3.27991    110 - -
          2.68618  4.42225  2.77519  2.73123  3.46354  2.40513  3.72494  3.29354  2.67741  2.69355  4.24690  2.90347  2.73739  3.18146  2.89801  2.37887  2.77519  2.98518  4.58477  3.61503
          0.11068  5.22357  2.30876  0.61958  0.77255  0.84406  0.56205
     89   3.03296  5.28392  3.31779  2.84906  4.58766  2.00360  4.08727  4.09221  2.87468  3.66060  4.46263  3.36342  4.23621  1.72762  3.33039  1.68872  3.29403  3.72173  5.82836  2.67560    111 - -
          2.68518  4.42334  2.77509  2.73076  3.46306  2.40340  3.72603  3.29463  2.67850  2.69208  4.24515  2.90456  2.73848  3.18158  2.89701  2.37943  2.77549  2.98627  4.58586  3.61612
          0.91965  0.85707  1.73197  1.67051  0.20844  1.05793  0.42644
     90   2.85540  5.17034  2.42140  2.63100  4.44392  3.65907  3.85966  3.88146  2.63315  2.11558  4.23270  2.56727  4.05285  2.36793  3.10984  2.28758  2.52093  2.84206  5.65054  4.28792    121 - -
          2.68618  4.42225  2.77519  2.73123  3.46354  2.40513  3.72494  3.29354  2.67741  2.69355  4.24690  2.90347  2.73739  3.18146  2.89801  2.37887  2.77519  2.98518  4.58477  3.61503
          0.01079  4.93059  5.65294  0.61958  0.77255  1.33009  0.30714
     91   1.85725  5.26487  3.14046  2.21084  4.57206  3.64230  3.83436  4.03064  2.21116  2.74209  4.31721  3.12730  4.03573  2.35045  3.06590  2.44150  2.41469  3.63526  5.72158  4.33669    122 - -
          2.68618  4.42225  2.77519  2.73123  3.46354  2.40513  3.72494  3.29354  2.67741  2.69355  4.24690  2.90347  2.73739  3.18146  2.89801  2.37887  2.77519  2.98518  4.58477  3.61503
          0.01079  4.93059  5.65294  0.61958  0.77255  0.84237  0.56333
     92   2.09098  5.04447  3.41767  2.24160  4.37583  3.74908  4.07378  3.77593  2.90479  3.40815  4.23362  3.38580  2.39210  3.24427  3.35497  1.82587  3.19623  2.00212  5.67174  4.35647    123 - -
          2.68618  4.42225  2.77519  2.73123  3.46354  2.40513  3.72494  3.29354  2.67741  2.69355  4.24690  2.90347  2.73739  3.18146  2.89801  2.37887  2.77519  2.98518  4.58477  3.61503
          0.00940  5.06775  5.79009  0.61958  0.77255  0.86303  0.54798
     93   2.17452  3.11032  2.36103  2.28272  4.65734  3.72508  3.91789  4.11699  2.29699  3.63952  4.40192  2.48961  4.11834  3.02837  3.15562  2.91859  2.41546  2.43072  5.80725  4.42064    124 - -
          2.68618  4.42225  2.77519  2.73123  3.46354  2.40513  3.72494  3.29354  2.67741  2.69355  4.24690  2.90347  2.73739  3.18146  2.89801  2.37887  2.77519  2.98518  4.58477  3.61503
          0.00880  5.13289  5.85523  0.61958  0.77255  0.40807  1.09343
     94   1.77231  4.51159  4.59870  4.00807  2.68355  3.02230  4.47967  2.52333  3.87529  2.70575  2.79227  4.18306  4.53909  3.05393  4.02927  2.41861  3.28770  1.65689  5.12578  3.93721    125 - -
          2.68618  4.42225  2.77519  2.73123  3.46354  2.40513  3.72494  3.29354  2.67741  2.69355  4.24690  2.90347  2.73739  3.18146  2.89801  2.37887  2.77519  2.98518  4.58477  3.61503
          0.00754  5.28777  6.01011  0.61958  0.77255  0.66566  0.72141
     95   2.55544  5.00816  3.64328  3.09062  4.24959  3.16483  4.19377  3.63641  3.07421  2.33191  4.15289  2.08411  3.09004  3.40684  3.49997  1.61780  3.28177  2.29295  5.60774  4.32446    126 - -
          2.68618  4.42225  2.77519  2.73123  3.46354  2.40513  3.72494  3.29354  2.67741  2.69355  4.24690  2.90347  2.73739  3.18146  2.89801  2.37887  2.77519  2.98518  4.58477  3.61503
          0.00754  5.28777  6.01011  0.61958  0.77255  0.38776  1.13500
     96   3.09559  5.61199  2.75862  1.41629  4.95693  2.82100  4.04224  4.44413  1.88829  3.91539  4.65579  3.30067  2.33865  3.14207  2.54541  3.05261  3.32854  4.00319  6.04107  4.62718    127 - -
          2.68618  4.42225  2.77519  2.73123  3.46354  2.40513  3.72494  3.29354  2.67741  2.69355  4.24690  2.90347  2.73739  3.18146  2.89801  2.37887  2.77519  2.98518  4.58477  3.61503
          0.00716  5.33886  6.06120  0.61958  0.77255  0.48576  0.95510
     97   2.18108  5.51085  3.40953  2.84373  4.83754  2.32911  4.05637  4.28822  1.77250  2.40120  4.56710  2.79636  4.27871  3.16740  1.87413  3.09331  3.33873  3.89386  5.95019  4.58352    128 - -
          2.68618  4.42225  2.77519  2.73123  3.46354  2.40513  3.72494  3.29354  2.67741  2.69355  4.24690  2.90347  2.73739  3.18146  2.89801  2.37887  2.77519  2.98518  4.58477  3.61503
          0.00716  5.33886  6.06120  0.61958  0.77255  0.48576  0.95510
     98   4.45282  6.38233  5.31212  4.13601  6.13735  4.87999  4.49711  5.28761  1.99048  4.53560  5.45882  4.36898  5.15550  2.69691  0.40621  4.40653  4.48067  5.01046  6.42052  5.43783    129 - -
          2.68618  4.42225  2.77519  2.73123  3.46354  2.40513  3.72494  3.29354  2.67741  2.69355  4.24690  2.90347  2.73739  3.18146  2.89801  2.37887  2.77519  2.98518  4.58477  3.61503
          0.00716  5.33886  6.06120  0.61958  0.77255  0.48576  0.95510
     99   3.22420  4.60954  5.05959  2.75068  1.39844  4.38991  4.71453  2.17484  4.27012  1.57667  2.75966  4.50884  4.73801  4.41156  4.32015  3.69878  2.80901  2.79514  5.21924  4.05393    130 - -
          2.68618  4.42225  2.77519  2.73123  3.46354  2.40513  3.72494  3.29354  2.67741  2.69355  4.24690  2.90347  2.73739  3.18146  2.89801  2.37887  2.77519  2.98518  4.58477  3.61503
          0.00716  5.33886  6.06120  0.61958  0.77255  0.48576  0.95510
    100   2.63742  5.52427  2.62583  1.86342  2.98002  3.80713  2.87141  4.34308  2.73248  3.18849  4.56684  3.27737  4.20048  2.65422  1.99547  2.55305  2.69317  3.91105  5.96126  4.55469    131 - -
          2.68618  4.42225  2.77519  2.73123  3.46354  2.40513  3.72494  3.29354  2.67741  2.69355  4.24690  2.90347  2.73739  3.18146  2.89801  2.37887  2.77519  2.98518  4.58477  3.61503
          0.00716  5.33886  6.06120  0.61958  0.77255  0.48576  0.95510
    101   1.64920  5.50969  3.37729  2.25845  4.83486  3.87333  4.05176  4.28890  2.75702  3.79986  4.56578  3.35827  4.26716  1.93524  1.81132  3.07900  3.32822  2.85383  5.95338  4.57906    132 - -
          2.68618  4.42225  2.77519  2.73123  3.46354  2.40513  3.72494  3.29354  2.67741  2.69355  4.24690  2.90347  2.73739  3.18146  2.89801  2.37887  2.77519  2.98518  4.58477  3.61503
          0.00716  5.33886  6.06120  0.61958  0.77255  0.48576  0.95510
    102   2.91206  5.19215  5.89899  5.31572  3.88518  5.23191  5.59510  2.33249  5.15222  0.66365  2.43527  5.39560  5.44577  5.17782  5.14660  4.58434  4.13926  1.96762  5.85775  4.78734    133 - -
          2.68618  4.42225  2.77519  2.73123  3.46354  2.40513  3.72494  3.29354  2.67741  2.69355  4.24690  2.90347  2.73739  3.18146  2.89801  2.37887  2.77519  2.98518  4.58477  3.61503
          0.00716  5.33886  6.06120  0.61958  0.77255  0.48576  0.95510
    103   3.07350  4.73419  4.05655  3.48554  3.86272  2.32033  4.34075  2.36152  3.42003  1.63823  3.84077  3.86017  4.45578  2.35339  2.64801  2.68333  3.30536  2.33325  5.32420  4.10132    134 - -
          2.68618  4.42225  2.77519  2.73123  3.46354  2.40513  3.72494  3.29354  2.67741  2.69355  4.24690  2.90347  2.73739  3.18146  2.89801  2.37887  2.77519  2.98518  4.58477  3.61503
          0.00716  5.33886  6.06120  0.61958  0.77255  0.48576  0.95510
    104   2.05335  5.54430  3.28417  1.65560  4.88867  3.81092  3.99840  4.37261  2.29056  3.84868  4.58632  2.41710  4.20539  3.09576  2.22061  2.53589  2.57071  3.93482  5.97724  4.56867    135 - -
          2.68618  4.42225  2.77519  2.73123  3.46354  2.40513  3.72494  3.29354  2.67741  2.69355  4.24690  2.90347  2.73739  3.18146  2.89801  2.37887  2.77519  2.98518  4.58477  3.61503
          0.00716  5.33886  6.06120  0.61958  0.77255  0.48576  0.95510
    105   1.07829  3.18384  4.15984  3.61931  4.27123  3.96911  4.55636  3.63856  3.56913  3.34769  4.22563  3.94804  4.49213  3.87028  2.71548  1.88410  2.65387  2.60781  5.69718  4.46815    136 - -
          2.68618  4.42225  2.77519  2.73123  3.46354  2.40513  3.72494  3.29354  2.67741  2.69355  4.24690  2.90347  2.73739  3.18146  2.89801  2.37887  2.77519  2.98518  4.58477  3.61503
          0.00716  5.33886  6.06120  0.61958  0.77255  0.48576  0.95510
    106   3.03471  5.53760  2.21396  2.40444  4.87902  3.05087  3.99651  4.36272  2.10034  2.35483  4.57946  2.75667  3.11505  3.09424  3.22624  2.25281  2.26269  3.92633  5.97239  4.56312    137 - -
          2.68618  4.42225  2.77519  2.73123  3.46354  2.40513  3.72494  3.29354  2.67741  2.69355  4.24690  2.90347  2.73739  3.18146  2.89801  2.37887  2.77519  2.98518  4.58477  3.61503
          0.27589  5.33886  1.44264  0.61958  0.77255  0.48576  0.95510
    107   1.89113  5.21372  2.03584  2.75014  4.56646  2.88910  3.98341  4.00621  2.76502  2.75753  4.35773  3.27136  4.13977  3.11376  3.24017  2.16883  2.17513  3.63014  5.77446  4.41495    138 - -
          2.68703  4.42310  2.77487  2.73132  3.46439  2.40598  3.72411  3.29439  2.67826  2.69162  4.24775  2.90342  2.73824  3.18015  2.89707  2.37865  2.77460  2.98603  4.58562  3.61316
          0.43101  1.26555  2.68728  1.85189  0.17072  0.36060  1.19486
    108   2.33593  5.10041  3.45516  2.57200  2.96081  3.84582  2.82570  3.71694  2.88362  3.34789  4.17895  3.40317  2.14901  3.22912  2.16020  3.05472  2.64989  2.44823  5.62105  4.30730    150 - -
          2.68618  4.42225  2.77519  2.73123  3.46354  2.40513  3.72494  3.29354  2.67741  2.69355  4.24690  2.90347  2.73739  3.18146  2.89801  2.37887  2.77519  2.98518  4.58477  3.61503
          0.00796  5.23359  5.95594  0.61958  0.77255  0.32262  1.28826
    109   2.60867  5.82152  1.55644  1.54506  5.15545  3.89821  4.19575  4.65483  3.00322  4.12482  4.88082  2.11458  2.73833  3.30852  3.52394  3.21309  2.83558  4.20925  6.25628  4.81533    151 - -
          2.68618  4.42225  2.77519  2.73123  3.46354  2.40513  3.72494  3.29354  2.67741  2.69355  4.24690  2.90347  2.73739  3.18146  2.89801  2.37887  2.77519  2.98518  4.58477  3.61503
          0.00716  5.33886  6.06120  0.61958  0.77255  0.48576  0.95510
    110   2.00907  5.55070  2.69212  1.68865  4.89148  2.73077  4.00643  4.37569  2.74674  3.85424  4.59322  2.49392  4.21021  2.73991  3.24049  3.00886  2.30999  3.93918  5.98552  3.24797    152 - -
          2.68618  4.42225  2.77519  2.73123  3.46354  2.40513  3.72494  3.29354  2.67741  2.69355  4.24690  2.90347  2.73739  3.18146  2.89801  2.37887  2.77519  2.98518  4.58477  3.61503
          0.00716  5.33886  6.06120  0.61958  0.77255  0.48576  0.95510
    111   2.18119  4.81220  2.69843  3.33236  2.84291  3.09945  4.28150  2.85583  3.29119  1.41893  3.91407  3.74996  3.15032  3.59788  2.69454  3.27297  3.29568  3.08815  5.39066  4.15113    153 - -
          2.68618  4.42225  2.77519  2.73123  3.46354  2.40513  3.72494  3.29354  2.67741  2.69355  4.24690  2.90347  2.73739  3.18146  2.89801  2.37887  2.77519  2.98518  4.58477  3.61503
          0.00716  5.33886  6.06120  0.61958  0.77255  0.48576  0.95510
    112   2.69197  2.48495  5.06024  4.44561  2.76989  4.27219  2.42069  2.14073  4.23220  1.56108  2.54932  4.43271  4.63467  4.36364  4.24233  3.58355  3.33428  2.23254  5.09918  3.92394    154 - -
          2.68618  4.42225  2.77519  2.73123  3.46354  2.40513  3.72494  3.29354  2.67741  2.69355  4.24690  2.90347  2.73739  3.18146  2.89801  2.37887  2.77519  2.98518  4.58477  3.61503
          0.00716  5.33886  6.06120  0.61958  0.77255  0.48576  0.95510
    113   3.05685  4.92639  3.73426  2.67676  3.28018  2.99341  4.21309  2.49918  3.14268  3.14965  4.02100  3.62953  4.36343  2.66556  1.60591  3.20778  2.74906  2.23802  5.48689  3.22894    155 - -
          2.68618  4.42225  2.77519  2.73123  3.46354  2.40513  3.72494  3.29354  2.67741  2.69355  4.24690  2.90347  2.73739  3.18146  2.89801  2.37887  2.77519  2.98518  4.58477  3.61503
          0.00716  5.33886  6.06120  0.61958  0.77255  0.48576  0.95510
    114   2.17183  5.04350  3.63137  3.06784  4.22676  3.95006  2.01931  2.91409  3.02658  2.27845  4.13068  3.55068  4.33517  2.19475  2.23356  3.16973  3.29473  3.34559  5.58188  3.21156    156 - -
          2.68618  4.42225  2.77519  2.73123  3.46354  2.40513  3.72494  3.29354  2.67741  2.69355  4.24690  2.90347  2.73739  3.18146  2.89801  2.37887  2.77519  2.98518  4.58477  3.61503
          0.00716  5.33886  6.06120  0.61958  0.77255  0.48576  0.95510
    115   4.65076  5.83225  6.59055  6.09336  3.93517  6.03897  6.47753  3.00862  5.94356  0.27732  3.66748  6.32031  6.03647  5.74435  5.85256  5.53818  4.87674  2.33659  6.28449  5.35071    157 - -
          2.68618  4.42225  2.77519  2.73123  3.46354  2.40513  3.72494  3.29354  2.67741  2.69355  4.24690  2.90347  2.73739  3.18146  2.89801  2.37887  2.77519  2.98518  4.58477  3.61503
          0.00716  5.33886  6.06120  0.61958  0.77255  0.48576  0.95510
    116   3.07026  3.25211  3.91047  3.34210  3.95855  4.03788  4.28538  2.58483  2.73533  2.58196  3.91873  3.75759  2.83692  3.60187  1.36766  2.57703  3.30180  2.57320  5.39450  4.15621    158 - -
          2.68618  4.42225  2.77519  2.73123  3.46354  2.40513  3.72494  3.29354  2.67741  2.69355  4.24690  2.90347  2.73739  3.18146  2.89801  2.37887  2.77519  2.98518  4.58477  3.61503
          0.00716  5.33886  6.06120  0.61958  0.77255  0.48576  0.95510
    117   2.41609  5.61407  3.42846  2.86044  4.97968  2.43244  4.06692  4.44040  2.32748  3.91002  4.66611  3.39128  3.17497  1.99973  1.39326  3.12655  3.38334  4.01941  6.02478  4.65537    159 - -
          2.68618  4.42225  2.77519  2.73123  3.46354  2.40513  3.72494  3.29354  2.67741  2.69355  4.24690  2.90347  2.73739  3.18146  2.89801  2.37887  2.77519  2.98518  4.58477  3.61503
          0.00716  5.33886  6.06120  0.61958  0.77255  0.48576  0.95510
    118   1.65675  4.65490  4.87476  4.28639  3.73151  4.38489  4.71575  2.52083  4.13767  1.39366  3.70879  4.43280  4.74185  2.54093  4.26576  3.68754  3.46906  1.75270  5.30949  4.13083    160 - -
          2.68618  4.42225  2.77519  2.73123  3.46354  2.40513  3.72494  3.29354  2.67741  2.69355  4.24690  2.90347  2.73739  3.18146  2.89801  2.37887  2.77519  2.98518  4.58477  3.61503
          0.00716  5.33886  6.06120  0.61958  0.77255  0.48576  0.95510
    119   2.74898  4.82085  5.48917  4.89345  2.86729  4.74219  5.10485  1.67738  4.70148  1.57214  2.21220  4.90809  5.05469  4.80794  4.71057  4.07160  3.72668  1.41454  5.52260  4.37478    161 - -
          2.68618  4.42225  2.77519  2.73123  3.46354  2.40513  3.72494  3.29354  2.67741  2.69355  4.24690  2.90347  2.73739  3.18146  2.89801  2.37887  2.77519  2.98518  4.58477  3.61503
          0.00716  5.33886  6.06120  0.61958  0.77255  0.48576  0.95510
    120   2.69334  5.51607  3.29396  2.73785  4.85137  2.73821  3.99929  4.32909  2.04858  3.81735  4.56081  3.28374  3.26285  2.61657  2.17596  1.72429  2.77937  3.09412  5.95589  4.55266    162 - -
          2.68618  4.42225  2.77519  2.73123  3.46354  2.40513  3.72494  3.29354  2.67741  2.69355  4.24690  2.90347  2.73739  3.18146  2.89801  2.37887  2.77519  2.98518  4.58477  3.61503
          0.00716  5.33886  6.06120  0.61958  0.77255  0.48576  0.95510
    121   3.08223  4.56565  4.52067  3.93449  2.92030  4.18045  3.25718  2.04149  3.81779  1.70527  3.05275  4.15172  4.55027  2.12341  3.06229  2.75842  3.31423  2.81975  5.17524  2.70159    163 - -
          2.68618  4.42225  2.77519  2.73123  3.46354  2.40513  3.72494  3.29354  2.67741  2.69355  4.24690  2.90347  2.73739  3.18146  2.89801  2.37887  2.77519  2.98518  4.58477  3.61503
          0.00716  5.33886  6.06120  0.61958  0.77255  0.48576  0.95510
    122   1.99720  3.22306  4.74923  4.15228  3.62422  4.22732  4.54345  2.16865  2.97534  1.26018  3.64087  4.28093  4.59405  4.18681  2.84970  3.52450  3.32751  2.45653  5.14439  3.96003    164 - -
          2.68618  4.42225  2.77519  2.73123  3.46354  2.40513  3.72494  3.29354  2.67741  2.69355  4.24690  2.90347  2.73739  3.18146  2.89801  2.37887  2.77519  2.98518  4.58477  3.61503
          0.00716  5.33886  6.06120  0.61958  0.77255  0.48576  0.95510
    123   2.61857  5.55339  2.75353  2.05211  4.89925  2.84321  3.99833  4.38599  1.73624  3.85876  4.59432  2.69711  4.20419  3.09495  1.93497  2.46526  3.27139  3.94455  5.98509  4.57318    165 - -
          2.68618  4.42225  2.77519  2.73123  3.46354  2.40513  3.72494  3.29354  2.67741  2.69355  4.24690  2.90347  2.73739  3.18146  2.89801  2.37887  2.77519  2.98518  4.58477  3.61503
          0.00716  5.33886  6.06120  0.61958  0.77255  0.48576  0.95510
    124   2.62468  5.57119  2.69609  2.22027  4.91672  2.28985  4.02241  4.40286  2.76689  3.87940  4.61854  2.27546  2.82686  3.12154  3.26246  1.79776  2.60374  3.96354  6.00936  4.59637    166 - -
          2.68618  4.42225  2.77519  2.73123  3.46354  2.40513  3.72494  3.29354  2.67741  2.69355  4.24690  2.90347  2.73739  3.18146  2.89801  2.37887  2.77519  2.98518  4.58477  3.61503
          0.00716  5.33886  6.06120  0.61958  0.77255  0.48576  0.95510
    125   2.63690  5.46948  3.31110  2.04801  4.78497  3.18175  2.87252  3.23416  2.16885  2.29274  4.51803  2.73377  4.21065  3.11505  2.69861  2.54062  2.85402  3.09426  5.92028  4.52794    167 - -
          2.68618  4.42225  2.77519  2.73123  3.46354  2.40513  3.72494  3.29354  2.67741  2.69355  4.24690  2.90347  2.73739  3.18146  2.89801  2.37887  2.77519  2.98518  4.58477  3.61503
          0.35244  5.33886  1.23023  0.61958  0.77255  0.48576  0.95510
    126   2.15859  5.42165  3.08460  1.82912  4.76566  2.08077  3.88985  4.24784  2.23606  3.73254  4.47927  2.59349  4.08378  2.99352  3.13737  2.30398  3.16674  3.81529  5.86942  4.45886    168 - -
          2.68622  4.42229  2.77523  2.73127  3.46358  2.40517  3.72498  3.29358  2.67745  2.69359  4.24694  2.90277  2.73743  3.18150  2.89805  2.37891  2.77523  2.98522  4.58481  3.61507
          0.23515  2.25001  2.26191  0.21301  1.65101  1.24990  0.33762
    127   2.45360  4.61663  4.76631  2.82382  3.87462  4.45227  4.86761  1.15536  4.13755  2.70931  3.77990  4.45473  4.80292  4.38673  4.34057  3.77687  3.47188  1.34931  5.53454  4.32758    170 - -
          2.68618  4.42225  2.77519  2.73123  3.46354  2.40513  3.72494  3.29354  2.67741  2.69355  4.24690  2.90347  2.73739  3.18146  2.89801  2.37887  2.77519  2.98518  4.58477  3.61503
          0.01123  4.89019  5.61254  0.61958  0.77255  1.37389  0.29185
    128   2.80169  4.71727  4.18607  3.83222  4.75627  3.55271  4.81778  4.10801  3.82392  3.84892  4.70037  3.94507  1.12549  4.11130  4.12178  1.31620  3.28253  2.43096  6.13728  4.92867    171 - -
          2.68565  4.42232  2.77526  2.73130  3.46361  2.40520  3.72501  3.29361  2.67748  2.69362  4.24697  2.90354  2.73746  3.18153  2.89808  2.37894  2.77479  2.98525  4.58484  3.61510
          0.22472  1.62147  5.61254  0.14424  2.00753  0.27428  1.42763
    129   3.58875  3.13230  5.61629  5.04347  2.66210  4.90757  5.31790  1.57365  4.87279  1.46498  3.84419  5.07468  5.20507  4.99888  4.90029  4.25195  3.82648  1.22593  5.72282  4.56304    173 - -
          2.68618  4.42225  2.77519  2.73123  3.46354  2.40513  3.72494  3.29354  2.67741  2.69355  4.24690  2.90347  2.73739  3.18146  2.89801  2.37887  2.77519  2.98518  4.58477  3.61503
          0.00754  5.28745  6.00980  0.61958  0.77255  0.38729  1.13598
    130   3.44702  6.00366  1.00445  2.84461  5.30478  3.96105  4.33528  4.82264  3.20457  4.29885  5.07997  1.71401  4.47985  2.73290  3.74629  2.63058  3.70259  4.38363  6.43467  3.10433    174 - -
          2.68618  4.42225  2.77519  2.73123  3.46354  2.40513  3.72494  3.29354  2.67741  2.69355  4.24690  2.90347  2.73739  3.18146  2.89801  2.37887  2.77519  2.98518  4.58477  3.61503
          0.00716  5.33886  6.06120  0.61958  0.77255  0.48576  0.95510
    131   4.05949  5.32665  5.69959  5.27601  2.53079  5.06821  4.52173  3.73610  5.06073  2.06772  4.37014  4.98634  5.38336  5.01135  4.99745  4.40903  4.28212  2.04662  1.45345  1.23926    175 - -
          2.68618  4.42225  2.77519  2.73123  3.46354  2.40513  3.72494  3.29354  2.67741  2.69355  4.24690  2.90347  2.73739  3.18146  2.89801  2.37887  2.77519  2.98518  4.58477  3.61503
          0.00716  5.33886  6.06120  0.61958  0.77255  0.48576  0.95510
    132   1.56396  5.15619  2.25325  2.95096  4.37190  3.89972  4.11311  2.82119  2.53941  2.30590  4.23628  3.45797  2.68957  3.28576  3.39263  3.11008  2.75527  3.47329  5.67890  4.36480    176 - -
          2.68618  4.42225  2.77519  2.73123  3.46354  2.40513  3.72494  3.29354  2.67741  2.69355  4.24690  2.90347  2.73739  3.18146  2.89801  2.37887  2.77519  2.98518  4.58477  3.61503
          0.00716  5.33886  6.06120  0.61958  0.77255  0.48576  0.95510
    133   2.19627  5.52933  2.77334  2.39979  4.86694  3.81080  4.00013  4.34741  2.73754  2.73320  4.57247  3.28119  4.20543  1.77814  2.32636  1.96355  3.26842  3.91606  5.96631  4.56014    177 - -
          2.68618  4.42225  2.77519  2.73123  3.46354  2.40513  3.72494  3.29354  2.67741  2.69355  4.24690  2.90347  2.73739  3.18146  2.89801  2.37887  2.77519  2.98518  4.58477  3.61503
          0.00716  5.33886  6.06120  0.61958  0.77255  0.48576  0.95510
    134   3.15664  5.62825  6.32341  5.73039  2.78408  5.73291  5.98309  3.09136  5.57875  0.36750  2.71574  5.89970  5.77097  5.41681  5.49908  5.11472  4.60135  3.38632  5.98919  5.01407    178 - -
          2.68618  4.42225  2.77519  2.73123  3.46354  2.40513  3.72494  3.29354  2.67741  2.69355  4.24690  2.90347  2.73739  3.18146  2.89801  2.37887  2.77519  2.98518  4.58477  3.61503
          0.00716  5.33886  6.06120  0.61958  0.77255  0.48576  0.95510
    135   1.27253  4.54850  4.79561  4.20489  3.63658  3.12463  4.58044  2.46440  4.04723  1.45967  3.65771  4.31988  4.62065  4.23301  4.15666  3.54993  3.35557  2.77795  5.16810  2.81121    179 - -
          2.68618  4.42225  2.77519  2.73123  3.46354  2.40513  3.72494  3.29354  2.67741  2.69355  4.24690  2.90347  2.73739  3.18146  2.89801  2.37887  2.77519  2.98518  4.58477  3.61503
          0.00716  5.33886  6.06120  0.61958  0.77255  0.48576  0.95510
    136   2.13022  5.53455  2.37689  2.35668  4.87595  3.80697  3.13913  4.35919  2.40535  3.83812  4.57634  3.27585  4.20082  3.09252  2.00833  1.96614  3.26410  2.84648  5.96926  4.56070    180 - -
          2.68618  4.42225  2.77519  2.73123  3.46354  2.40513  3.72494  3.29354  2.67741  2.69355  4.24690  2.90347  2.73739  3.18146  2.89801  2.37887  2.77519  2.98518  4.58477  3.61503
          0.00716  5.33886  6.06120  0.61958  0.77255  0.48576  0.95510
    137   3.12561  5.37569  1.32389  2.88607  4.62240  2.38075  4.13669  4.04752  2.94260  2.11494  3.26755  3.41651  4.31441  2.43816  3.41513  3.14125  3.36191  3.71466  5.87242  4.52122    181 - -
          2.68618  4.42225  2.77519  2.73123  3.46354  2.40513  3.72494  3.29354  2.67741  2.69355  4.24690  2.90347  2.73739  3.18146  2.89801  2.37887  2.77519  2.98518  4.58477  3.61503
          0.00716  5.33886  6.06120  0.61958  0.77255  0.48576  0.95510
    138   2.84366  5.11885  5.81378  5.22497  2.62792  5.11975  5.47379  1.88385  5.05191  0.70203  3.68179  5.28517  5.35706  5.09020  5.04490  4.46508  4.05316  2.28055  5.76926  4.68003    182 - -
          2.68618  4.42225  2.77519  2.73123  3.46354  2.40513  3.72494  3.29354  2.67741  2.69355  4.24690  2.90347  2.73739  3.18146  2.89801  2.37887  2.77519  2.98518  4.58477  3.61503
          0.00716  5.33886  6.06120  0.61958  0.77255  0.48576  0.95510
    139   3.07641  3.18224  4.30710  2.89216  2.33087  4.13670  4.42153  2.37101  3.64282  1.97974  3.73852  4.02360  4.50971  2.50661  2.41184  2.62323  2.75815  2.88600  3.60882  4.02584    183 - -
          2.68618  4.42225  2.77519  2.73123  3.46354  2.40513  3.72494  3.29354  2.67741  2.69355  4.24690  2.90347  2.73739  3.18146  2.89801  2.37887  2.77519  2.98518  4.58477  3.61503
          0.00716  5.33886  6.06120  0.61958  0.77255  0.48576  0.95510
    140   2.39474  5.31394  2.83178  2.44298  4.57256  3.85561  4.05459  4.00308  2.83524  2.37335  4.37836  2.84317  4.24659  3.18955  1.86034  3.05512  3.27164  3.65780  2.92670  2.37762    184 - -
          2.68618  4.42225  2.77519  2.73123  3.46354  2.40513  3.72494  3.29354  2.67741  2.69355  4.24690  2.90347  2.73739  3.18146  2.89801  2.37887  2.77519  2.98518  4.58477  3.61503
          0.00716  5.33886  6.06120  0.61958  0.77255  0.48576  0.95510
    141   4.24036  5.52731  5.63871  5.18863  2.42412  5.18131  4.56346  3.85491  4.81572  2.26478  4.42764  5.01025  5.48170  4.96176  3.02056  4.53067  4.45807  3.80691  0.56969  3.08072    185 - -
          2.68618  4.42225  2.77519  2.73123  3.46354  2.40513  3.72494  3.29354  2.67741  2.69355  4.24690  2.90347  2.73739  3.18146  2.89801  2.37887  2.77519  2.98518  4.58477  3.61503
          0.00716  5.33886  6.06120  0.61958  0.77255  0.48576  0.95510
    142   2.63613  3.36354  2.61434  2.41177  2.84786  2.23796  4.04218  4.06323  2.81462  3.62677  3.02590  2.00424  2.85372  3.16922  3.29124  3.04197  3.26894  3.70391  5.83186  4.46948    186 - -
          2.68618  4.42225  2.77519  2.73123  3.46354  2.40513  3.72494  3.29354  2.67741  2.69355  4.24690  2.90347  2.73739  3.18146  2.89801  2.37887  2.77519  2.98518  4.58477  3.61503
          0.00716  5.33886  6.06120  0.61958  0.77255  0.48576  0.95510
    143   2.24978  5.54379  2.11268  2.06779  4.88890  3.80474  2.66114  4.37509  2.41735  2.75290  4.58453  2.61828  3.22135  2.59145  3.22104  2.66606  3.26370  3.93447  5.97634  4.56505    187 - -
          2.68618  4.42225  2.77519  2.73123  3.46354  2.40513  3.72494  3.29354  2.67741  2.69355  4.24690  2.90347  2.73739  3.18146  2.89801  2.37887  2.77519  2.98518  4.58477  3.61503
          0.00716  5.33886  6.06120  0.61958  0.77255  0.48576  0.95510
    144   3.09543  5.61509  2.70978  1.66285  4.95732  2.30799  2.77135  4.44631  2.79568  3.91898  4.65914  2.75490  2.11386  3.14549  2.49046  3.05171  3.32948  4.00472  6.04677  4.62912    188 - -
          2.68618  4.42225  2.77519  2.73123  3.46354  2.40513  3.72494  3.29354  2.67741  2.69355  4.24690  2.90347  2.73739  3.18146  2.89801  2.37887  2.77519  2.98518  4.58477  3.61503
          0.00716  5.33886  6.06120  0.61958  0.77255  0.48576  0.95510
    145   3.03451  5.42859  2.36746  2.04439  4.72796  3.82713  4.01995  2.98460  2.43702  3.71418  4.48159  3.31490  4.21961  3.13344  3.25933  1.79254  2.28278  3.79446  3.24742  3.24000    189 - -
          2.68671  4.42121  2.77524  2.73049  3.46254  2.40678  3.72066  3.29519  2.67800  2.69372  4.24855  2.90299  2.73674  3.17952  2.89448  2.37935  2.77630  2.98683  4.58642  3.61504
          0.85023  0.95657  1.66879  1.96715  0.15065  0.48576  0.95510
    146   3.02007  5.54439  2.39887  1.89757  4.88636  2.58588  3.96298  4.37662  2.71779  3.84745  4.58984  2.63351  4.15864  1.88666  2.01581  2.97334  3.25521  3.93414  5.97428  4.55418    204 - -
          2.68618  4.42225  2.77519  2.73123  3.46354  2.40513  3.72494  3.29354  2.67741  2.69355  4.24690  2.90347  2.73739  3.18146  2.89801  2.37887  2.77519  2.98518  4.58477  3.61503
          0.00880  5.13289  5.85523  0.61958  0.77255  1.03769  0.43738
    147   3.28980  5.06469  4.07663  3.46615  2.70623  4.17005  3.12456  3.59340  3.02606  3.22596  4.16110  3.84408  4.54268  3.58613  0.85348  3.45154  3.50888  2.56659  5.26557  3.84299    205 - -
          2.68618  4.42225  2.77519  2.73123  3.46354  2.40513  3.72494  3.29354  2.67741  2.69355  4.24690  2.90347  2.73739  3.18146  2.89801  2.37887  2.77519  2.98518  4.58477  3.61503
          0.00880  5.13289  5.85523  0.61958  0.77255  0.75978  0.63068
    148   2.64966  4.81487  5.39524  4.87080  4.14577  4.71223  5.32084  1.25551  4.73798  2.94643  4.03972  4.92634  5.11047  4.94045  4.84432  2.61370  3.73591  0.97379  5.85113  4.65219    206 - -
          2.68618  4.42225  2.77519  2.73123  3.46354  2.40513  3.72494  3.29354  2.67741  2.69355  4.24690  2.90347  2.73739  3.18146  2.89801  2.37887  2.77519  2.98518  4.58477  3.61503
          0.00829  5.19229  5.91463  0.61958  0.77255  0.28760  1.38655
    149   3.52319  5.84783  3.89681  3.23363  5.28387  4.22471  4.22376  4.67341  1.78043  2.70237  4.90216  3.70399  4.58331  1.98726  1.15482  2.44869  3.70902  4.29509  6.15179  4.89887    207 - -
          2.68618  4.42225  2.77519  2.73123  3.46354  2.40513  3.72494  3.29354  2.67741  2.69355  4.24690  2.90347  2.73739  3.18146  2.89801  2.37887  2.77519  2.98518  4.58477  3.61503
          0.00716  5.33886  6.06120  0.61958  0.77255  0.48576  0.95510
    150   2.68761  4.64598  3.08293  3.67626  3.76111  4.12454  4.40495  2.13954  3.59693  2.04848  2.76987  3.98918  4.49842  3.04063  1.93439  3.39168  2.72678  2.45343  3.26492  4.03908    208 - -
          2.68618  4.42225  2.77519  2.73123  3.46354  2.40513  3.72494  3.29354  2.67741  2.69355  4.24690  2.90347  2.73739  3.18146  2.89801  2.37887  2.77519  2.98518  4.58477  3.61503
          0.00716  5.33886  6.06120  0.61958  0.77255  0.48576  0.95510
    151   2.15095  5.57400  2.48789  2.77348  4.92218  3.84686  4.02676  4.39883  2.39713  3.87407  4.61862  3.31676  4.24229  2.35455  1.31393  3.04833  2.80149  3.96734  5.99958  4.60245    209 - -
          2.68618  4.42225  2.77519  2.73123  3.46354  2.40513  3.72494  3.29354  2.67741  2.69355  4.24690  2.90347  2.73739  3.18146  2.89801  2.37887  2.77519  2.98518  4.58477  3.61503
          0.00716  5.33886  6.06120  0.61958  0.77255  0.48576  0.95510
    152   3.96474  5.24803  5.88954  5.31271  3.78024  5.24388  5.49181  2.39256  5.12911  1.60343  3.68938  5.38040  5.45531  5.15178  5.12286  4.59578  4.18746  2.26186  0.79491  4.54132    210 - -
          2.68618  4.42225  2.77519  2.73123  3.46354  2.40513  3.72494  3.29354  2.67741  2.69355  4.24690  2.90347  2.73739  3.18146  2.89801  2.37887  2.77519  2.98518  4.58477  3.61503
          0.00716  5.33886  6.06120  0.61958  0.77255  0.48576  0.95510
    153   1.17881  4.93372  4.74726  4.34994  4.70656  1.80793  5.13357  4.07460  4.30165  1.35697  4.68121  4.37463  4.64307  4.53902  4.53174  2.50164  3.57783  3.69663  6.15363  4.97462    211 - -
          2.68618  4.42225  2.77519  2.73123  3.46354  2.40513  3.72494  3.29354  2.67741  2.69355  4.24690  2.90347  2.73739  3.18146  2.89801  2.37887  2.77519  2.98518  4.58477  3.61503
          0.00716  5.33886  6.06120  0.61958  0.77255  0.48576  0.95510
    154   3.04756  5.53249  3.30728  2.22882  4.87173  3.82246  4.00451  4.34888  2.12731  2.59013  3.25550  2.61206  4.21473  2.09295  1.87218  3.01398  2.75347  3.92024  5.96594  4.56537    212 - -
          2.68618  4.42225  2.77519  2.73123  3.46354  2.40513  3.72494  3.29354  2.67741  2.69355  4.24690  2.90347  2.73739  3.18146  2.89801  2.37887  2.77519  2.98518  4.58477  3.61503
          0.00716  5.33886  6.06120  0.61958  0.77255  0.48576  0.95510
    155   2.76766  6.05315  0.97701  1.56386  5.40065  3.97123  4.38626  4.91301  3.27834  4.38432  5.16803  3.43817  4.51146  3.51829  3.83224  2.60644  2.77385  4.46004  6.52425  5.05230    213 - -
          2.68618  4.42225  2.77519  2.73123  3.46354  2.40513  3.72494  3.29354  2.67741  2.69355  4.24690  2.90347  2.73739  3.18146  2.89801  2.37887  2.77519  2.98518  4.58477  3.61503
          0.00716  5.33886  6.06120  0.61958  0.77255  0.48576  0.95510
    156   5.59645  6.38429  6.25524  6.30376  1.36199  5.91156  4.43412  5.10254  6.06461  4.15360  5.58804  5.39362  6.15168  5.60167  5.78433  5.34661  5.77633  5.08505  4.49655  0.42522    214 - -
          2.68618  4.42225  2.77519  2.73123  3.46354  2.40513  3.72494  3.29354  2.67741  2.69355  4.24690  2.90347  2.73739  3.18146  2.89801  2.37887  2.77519  2.98518  4.58477  3.61503
          0.00716  5.33886  6.06120  0.61958  0.77255  0.48576  0.95510
    157   3.52295  4.86847  5.31444  4.77600  2.69211  4.62568  2.32230  2.63414  4.57117  2.29757  3.98565  4.67197  4.97428  4.64417  4.57071  3.94538  3.75211  2.56573  3.03822  0.99742    215 - -
          2.68618  4.42225  2.77519  2.73123  3.46354  2.40513  3.72494  3.29354  2.67741  2.69355  4.24690  2.90347  2.73739  3.18146  2.89801  2.37887  2.77519  2.98518  4.58477  3.61503
          0.00716  5.33886  6.06120  0.61958  0.77255  0.48576  0.95510
    158   3.05634  5.24009  3.47071  2.91096  4.48164  2.55856  4.09213  3.89488  2.88266  2.28895  4.31719  3.42617  4.27887  2.31192  1.59975  2.49272  2.78607  2.83588  5.74731  4.41850    216 - -
          2.68618  4.42225  2.77519  2.73123  3.46354  2.40513  3.72494  3.29354  2.67741  2.69355  4.24690  2.90347  2.73739  3.18146  2.89801  2.37887  2.77519  2.98518  4.58477  3.61503
          0.00716  5.33886  6.06120  0.61958  0.77255  0.48576  0.95510
    159   1.89600  5.51643  2.80325  2.73521  4.85104  2.96529  3.12279  4.32936  2.73844  3.81769  4.56082  2.50315  4.20339  2.43470  3.22946  2.09415  2.32322  3.02826  5.95651  4.55221    217 - -
          2.68618  4.42225  2.77519  2.73123  3.46354  2.40513  3.72494  3.29354  2.67741  2.69355  4.24690  2.90347  2.73739  3.18146  2.89801  2.37887  2.77519  2.98518  4.58477  3.61503
          0.00482  5.33652        *  0.61958  0.77255  0.00000        *
//
