# Supplementary material for: MacSyFinder: A Program to Mine Genomes for Molecular Systems with an Application to CRISPR-Cas Systems
Source: PLoS One. 2014 Oct 17;9(10):e110726. doi: 10.1371/journal.pone.0110726 (PMC4201578; doi:10.1371/journal.pone.0110726)
Supplement: Data S2 — The Cas-Finder: models and profiles (compressed tarball archive). (ZIP) [file pone.0110726.s011.zip › Cas-Finder_macsyfinder/CASprofiles/csf1_TypeU.hmm]

HMMER3/b [3.0 | March 2010]
NAME  TIGR03114
ACC   TIGR03114
DESC  cas_csf1: CRISPR type AFERR-associated protein Csf1
LENG  202
ALPH  amino
RF    no
CS    no
MAP   yes
DATE  Sun Apr 11 22:22:45 2010
NSEQ  3
EFFN  0.788086
CKSUM 1195295281
GA    197.55 197.55;
TC    197.55 197.55;
NC    22.65 22.65;
STATS LOCAL MSV      -10.5181  0.70524
STATS LOCAL VITERBI  -11.2571  0.70524
STATS LOCAL FORWARD   -4.8036  0.70524
HMM          A        C        D        E        F        G        H        I        K        L        M        N        P        Q        R        S        T        V        W        Y   
            m->m     m->i     m->d     i->m     i->i     d->m     d->d
  COMPO   2.39744  3.92022  2.97066  2.78625  3.37653  2.88989  3.72421  2.83015  2.72320  2.39452  3.58700  3.19580  3.25217  3.15745  2.88826  2.65462  2.87515  2.58717  4.28307  3.67899
          2.68618  4.42225  2.77519  2.73123  3.46354  2.40513  3.72494  3.29354  2.67741  2.69355  4.24690  2.90347  2.73739  3.18146  2.89801  2.37887  2.77519  2.98518  4.58477  3.61503
          0.02577  4.06717  4.78952  0.61958  0.77255  0.00000        *
      1   2.82781  0.61852  4.38615  4.17325  4.12486  3.40590  4.77800  3.30529  4.00288  3.20991  4.33902  4.10887  4.12771  4.34119  4.09122  3.09922  3.31128  3.03561  5.49490  4.41001      1 - -
          2.68618  4.42225  2.77519  2.73123  3.46354  2.40513  3.72494  3.29354  2.67741  2.69355  4.24690  2.90347  2.73739  3.18146  2.89801  2.37887  2.77519  2.98518  4.58477  3.61503
          0.02577  4.06717  4.78952  0.61958  0.77255  0.48576  0.95510
      2   1.57924  4.22660  3.42253  3.21719  4.42063  1.30207  4.33210  3.79244  3.34517  3.52653  4.37415  3.36561  3.74872  3.61903  3.64248  2.47055  2.79328  3.24022  5.75346  4.55980      2 - -
          2.68618  4.42225  2.77519  2.73123  3.46354  2.40513  3.72494  3.29354  2.67741  2.69355  4.24690  2.90347  2.73739  3.18146  2.89801  2.37887  2.77519  2.98518  4.58477  3.61503
          0.02577  4.06717  4.78952  0.61958  0.77255  0.48576  0.95510
      3   1.97825  4.67985  2.97447  2.58021  4.24339  2.24389  3.78586  3.64310  1.96049  3.25826  4.08626  3.03664  3.82205  2.95729  2.92560  2.64101  2.89049  3.25861  5.47838  4.17742      3 - -
          2.68618  4.42225  2.77519  2.73123  3.46354  2.40513  3.72494  3.29354  2.67741  2.69355  4.24690  2.90347  2.73739  3.18146  2.89801  2.37887  2.77519  2.98518  4.58477  3.61503
          0.02577  4.06717  4.78952  0.61958  0.77255  0.48576  0.95510
      4   2.77456  5.09920  2.73377  2.37696  4.29954  3.40740  2.44578  3.85851  2.34938  3.37976  4.19750  2.21205  3.86600  2.15718  2.74622  2.74976  3.01062  3.49297  5.47836  4.09185      4 - -
          2.68618  4.42225  2.77519  2.73123  3.46354  2.40513  3.72494  3.29354  2.67741  2.69355  4.24690  2.90347  2.73739  3.18146  2.89801  2.37887  2.77519  2.98518  4.58477  3.61503
          0.02577  4.06717  4.78952  0.61958  0.77255  0.48576  0.95510
      5   2.91537  4.34644  4.31085  3.75598  2.93506  4.02926  4.15830  1.84470  3.60690  1.57482  3.15150  3.96280  4.35070  3.82382  3.78382  3.33658  3.14572  2.27772  4.64954  2.23205      5 - -
          2.68618  4.42225  2.77519  2.73123  3.46354  2.40513  3.72494  3.29354  2.67741  2.69355  4.24690  2.90347  2.73739  3.18146  2.89801  2.37887  2.77519  2.98518  4.58477  3.61503
          0.02577  4.06717  4.78952  0.61958  0.77255  0.48576  0.95510
      6   2.06981  4.51129  3.26810  2.74545  3.58363  3.49388  3.74781  3.09161  2.60733  2.74563  3.64615  3.18187  3.91380  2.32457  2.95944  2.77138  2.87907  2.84150  2.88750  3.67461      6 - -
          2.68618  4.42225  2.77519  2.73123  3.46354  2.40513  3.72494  3.29354  2.67741  2.69355  4.24690  2.90347  2.73739  3.18146  2.89801  2.37887  2.77519  2.98518  4.58477  3.61503
          0.02577  4.06717  4.78952  0.61958  0.77255  0.48576  0.95510
      7   2.58625  4.31118  3.73264  3.32882  3.71466  3.44284  4.24055  2.59095  3.25424  2.60918  3.67358  3.58154  2.35026  3.59174  3.53612  2.85557  2.95290  1.36282  5.27466  4.03890      7 - -
          2.68618  4.42225  2.77519  2.73123  3.46354  2.40513  3.72494  3.29354  2.67741  2.69355  4.24690  2.90347  2.73739  3.18146  2.89801  2.37887  2.77519  2.98518  4.58477  3.61503
          0.02577  4.06717  4.78952  0.61958  0.77255  0.48576  0.95510
      8   2.92516  4.67695  3.63847  3.56474  4.69525  0.48326  4.66911  4.34617  3.77225  3.97454  4.95485  3.80337  4.07407  4.08131  3.98306  3.10333  3.42156  3.83688  5.73487  4.80515      8 - -
          2.68618  4.42225  2.77519  2.73123  3.46354  2.40513  3.72494  3.29354  2.67741  2.69355  4.24690  2.90347  2.73739  3.18146  2.89801  2.37887  2.77519  2.98518  4.58477  3.61503
          0.02577  4.06717  4.78952  0.61958  0.77255  0.48576  0.95510
      9   3.21042  5.35513  0.67440  2.47763  4.76104  3.36868  4.11836  4.39602  3.24174  3.97123  4.95776  3.04222  4.03559  3.36074  3.78124  3.15365  3.55458  4.01580  5.89057  4.60716      9 - -
          2.68618  4.42225  2.77519  2.73123  3.46354  2.40513  3.72494  3.29354  2.67741  2.69355  4.24690  2.90347  2.73739  3.18146  2.89801  2.37887  2.77519  2.98518  4.58477  3.61503
          0.02577  4.06717  4.78952  0.61958  0.77255  0.48576  0.95510
     10   2.68457  4.63431  3.28000  2.72500  3.83564  3.50992  3.73808  3.21073  2.43304  2.19517  3.75007  3.16817  2.55464  2.94816  2.15372  2.79473  2.92681  2.95985  5.17367  3.90480     10 - -
          2.68588  4.42232  2.77527  2.73131  3.46361  2.40520  3.72502  3.29361  2.67711  2.69325  4.24697  2.90354  2.73747  3.18154  2.89808  2.37894  2.77527  2.98526  4.58484  3.61510
          0.20040  1.75283  4.78952  0.94256  0.49369  0.48576  0.95510
     11   2.63777  2.58126  4.08553  3.52848  3.12467  3.70150  4.04490  2.41476  3.39400  2.27304  3.26802  3.72178  4.11138  3.63683  3.58688  3.01704  2.89679  1.82611  4.69319  2.43606     14 - -
          2.68618  4.42225  2.77519  2.73123  3.46354  2.40513  3.72494  3.29354  2.67741  2.69355  4.24690  2.90347  2.73739  3.18146  2.89801  2.37887  2.77519  2.98518  4.58477  3.61503
          0.02577  4.06717  4.78952  0.61958  0.77255  0.48576  0.95510
     12   2.69794  4.82940  2.74218  1.84819  4.25254  3.32589  3.80522  3.56964  2.62824  3.25484  4.13044  2.98113  3.86930  2.98663  3.04681  2.74167  1.69822  3.23895  5.52780  4.19784     15 - -
          2.68618  4.42225  2.77519  2.73123  3.46354  2.40513  3.72494  3.29354  2.67741  2.69355  4.24690  2.90347  2.73739  3.18146  2.89801  2.37887  2.77519  2.98518  4.58477  3.61503
          0.02577  4.06717  4.78952  0.61958  0.77255  0.48576  0.95510
     13   1.96203  4.80071  3.08932  2.66147  4.30410  3.39912  3.76895  3.62498  1.47545  3.26370  4.13308  3.10579  3.90437  2.93559  2.66423  2.77491  3.00296  3.28455  5.47607  4.20684     16 - -
          2.68618  4.42225  2.77519  2.73123  3.46354  2.40513  3.72494  3.29354  2.67741  2.69355  4.24690  2.90347  2.73739  3.18146  2.89801  2.37887  2.77519  2.98518  4.58477  3.61503
          0.02577  4.06717  4.78952  0.61958  0.77255  0.48576  0.95510
     14   2.85057  4.54279  2.38948  3.07917  2.03257  3.73904  3.67231  3.04690  3.06020  2.63925  3.63626  3.42827  4.12237  3.32799  3.39606  3.01994  3.08486  2.84878  2.47810  2.70081     17 - -
          2.68618  4.42225  2.77519  2.73123  3.46354  2.40513  3.72494  3.29354  2.67741  2.69355  4.24690  2.90347  2.73739  3.18146  2.89801  2.37887  2.77519  2.98518  4.58477  3.61503
          0.02577  4.06717  4.78952  0.61958  0.77255  0.48576  0.95510
     15   2.59492  4.71449  3.02961  2.57022  4.19167  3.33755  3.73464  3.58640  1.90863  3.19762  4.02594  3.03510  3.83266  2.89926  2.82549  2.07062  2.19208  3.22506  5.41815  4.11840     18 - -
          2.68618  4.42225  2.77519  2.73123  3.46354  2.40513  3.72494  3.29354  2.67741  2.69355  4.24690  2.90347  2.73739  3.18146  2.89801  2.37887  2.77519  2.98518  4.58477  3.61503
          0.02577  4.06717  4.78952  0.61958  0.77255  0.48576  0.95510
     16   2.66218  4.26288  3.83059  3.30242  2.34575  3.65941  4.02953  2.53059  3.22405  2.26487  3.32681  3.59557  2.53624  3.49644  3.49701  2.97202  2.93122  1.89826  4.82141  3.52160     19 - -
          2.68618  4.42225  2.77519  2.73123  3.46354  2.40513  3.72494  3.29354  2.67741  2.69355  4.24690  2.90347  2.73739  3.18146  2.89801  2.37887  2.77519  2.98518  4.58477  3.61503
          0.02577  4.06717  4.78952  0.61958  0.77255  0.48576  0.95510
     17   2.63176  4.85690  1.98242  2.38568  4.40391  2.25846  3.79299  3.83946  2.68973  3.43400  4.25202  2.90002  3.80948  2.95789  3.18191  2.65434  2.08470  3.42501  5.64364  4.27228     20 - -
          2.68618  4.42225  2.77519  2.73123  3.46354  2.40513  3.72494  3.29354  2.67741  2.69355  4.24690  2.90347  2.73739  3.18146  2.89801  2.37887  2.77519  2.98518  4.58477  3.61503
          0.02577  4.06717  4.78952  0.61958  0.77255  0.48576  0.95510
     18   1.99199  4.72434  2.99947  2.55570  4.18933  3.33767  3.73673  3.57915  1.95904  3.19392  4.02580  3.02647  2.55333  2.90195  2.85082  2.66076  2.89116  3.22182  5.42228  4.11909     21 - -
          2.68618  4.42225  2.77519  2.73123  3.46354  2.40513  3.72494  3.29354  2.67741  2.69355  4.24690  2.90347  2.73739  3.18146  2.89801  2.37887  2.77519  2.98518  4.58477  3.61503
          0.02577  4.06717  4.78952  0.61958  0.77255  0.48576  0.95510
     19   2.30258  4.27225  3.28041  3.06783  4.43942  1.89799  4.24215  3.91531  3.22177  3.57727  4.39715  3.28304  3.73854  3.50243  3.55347  1.22249  2.79376  3.32553  5.75222  4.51767     22 - -
          2.68618  4.42225  2.77519  2.73123  3.46354  2.40513  3.72494  3.29354  2.67741  2.69355  4.24690  2.90347  2.73739  3.18146  2.89801  2.37887  2.77519  2.98518  4.58477  3.61503
          0.02577  4.06717  4.78952  0.61958  0.77255  0.48576  0.95510
     20   3.51637  4.86231  4.50628  4.26154  0.73981  4.15266  3.97850  3.02046  4.16473  2.34733  3.72414  4.24385  4.60973  4.27988  4.23612  3.77363  3.81906  3.02482  4.17692  2.52243     23 - -
          2.68618  4.42225  2.77519  2.73123  3.46354  2.40513  3.72494  3.29354  2.67741  2.69355  4.24690  2.90347  2.73739  3.18146  2.89801  2.37887  2.77519  2.98518  4.58477  3.61503
          0.02577  4.06717  4.78952  0.61958  0.77255  0.48576  0.95510
     21   2.57065  4.47099  3.23219  2.73732  3.73777  3.42286  3.80358  3.05159  2.68356  2.77013  2.58020  2.38363  3.88304  3.04730  3.06192  2.71686  2.17369  2.79115  5.13538  3.86473     24 - -
          2.68618  4.42225  2.77519  2.73123  3.46354  2.40513  3.72494  3.29354  2.67741  2.69355  4.24690  2.90347  2.73739  3.18146  2.89801  2.37887  2.77519  2.98518  4.58477  3.61503
          0.02577  4.06717  4.78952  0.61958  0.77255  0.48576  0.95510
     22   2.96357  5.46849  1.26255  2.15979  4.78598  3.24647  3.82692  4.35200  2.86008  3.86488  4.72473  1.92380  3.88158  3.00243  3.45207  2.86249  3.26947  3.91624  5.99050  4.48622     25 - -
          2.68618  4.42225  2.77519  2.73123  3.46354  2.40513  3.72494  3.29354  2.67741  2.69355  4.24690  2.90347  2.73739  3.18146  2.89801  2.37887  2.77519  2.98518  4.58477  3.61503
          0.02577  4.06717  4.78952  0.61958  0.77255  0.48576  0.95510
     23   2.67717  4.34392  3.61097  3.06215  2.39169  3.65502  3.90184  2.63580  2.26548  2.38887  3.39754  3.43462  4.04220  3.28028  3.23363  2.93322  2.91697  1.99535  4.85929  3.56139     26 - -
          2.68618  4.42225  2.77519  2.73123  3.46354  2.40513  3.72494  3.29354  2.67741  2.69355  4.24690  2.90347  2.73739  3.18146  2.89801  2.37887  2.77519  2.98518  4.58477  3.61503
          0.02577  4.06717  4.78952  0.61958  0.77255  0.48576  0.95510
     24   1.47678  4.35303  3.76134  3.33174  3.60223  3.50095  4.22646  2.59584  3.22256  1.80835  3.55623  3.59956  4.06321  3.57198  3.50297  2.89769  2.98459  2.42602  5.22654  3.98312     27 - -
          2.68618  4.42225  2.77519  2.73123  3.46354  2.40513  3.72494  3.29354  2.67741  2.69355  4.24690  2.90347  2.73739  3.18146  2.89801  2.37887  2.77519  2.98518  4.58477  3.61503
          0.02577  4.06717  4.78952  0.61958  0.77255  0.48576  0.95510
     25   3.21042  5.35513  0.67440  2.47763  4.76104  3.36868  4.11836  4.39602  3.24174  3.97123  4.95776  3.04222  4.03559  3.36074  3.78124  3.15365  3.55458  4.01580  5.89057  4.60716     28 - -
          2.68618  4.42225  2.77519  2.73123  3.46354  2.40513  3.72494  3.29354  2.67741  2.69355  4.24690  2.90347  2.73739  3.18146  2.89801  2.37887  2.77519  2.98518  4.58477  3.61503
          0.02577  4.06717  4.78952  0.61958  0.77255  0.48576  0.95510
     26   3.31286  4.63054  4.88641  4.35836  3.19067  4.58454  4.93476  1.58520  4.18694  1.00650  3.00546  4.61155  4.79608  4.36129  4.32416  3.96039  3.54871  2.06593  5.26668  4.13830     29 - -
          2.68618  4.42225  2.77519  2.73123  3.46354  2.40513  3.72494  3.29354  2.67741  2.69355  4.24690  2.90347  2.73739  3.18146  2.89801  2.37887  2.77519  2.98518  4.58477  3.61503
          0.02577  4.06717  4.78952  0.61958  0.77255  0.48576  0.95510
     27   2.12954  4.87197  2.90508  2.46999  4.12411  3.41219  2.57277  3.59857  2.38854  3.17830  4.01229  2.97475  3.85676  2.16077  2.77919  2.71369  2.93357  3.26660  5.36249  4.02130     30 - -
          2.68618  4.42225  2.77519  2.73123  3.46354  2.40513  3.72494  3.29354  2.67741  2.69355  4.24690  2.90347  2.73739  3.18146  2.89801  2.37887  2.77519  2.98518  4.58477  3.61503
          0.02577  4.06717  4.78952  0.61958  0.77255  0.48576  0.95510
     28   2.07429  4.82795  2.81394  2.45204  4.12989  3.34554  2.53165  3.63052  2.51291  3.22463  4.05601  2.17971  3.83805  2.88676  2.93796  2.68572  2.92792  3.27907  5.40151  4.04014     31 - -
          2.68618  4.42225  2.77519  2.73123  3.46354  2.40513  3.72494  3.29354  2.67741  2.69355  4.24690  2.90347  2.73739  3.18146  2.89801  2.37887  2.77519  2.98518  4.58477  3.61503
          0.02577  4.06717  4.78952  0.61958  0.77255  0.48576  0.95510
     29   2.80969  4.85764  3.27504  2.77665  4.33012  3.47294  3.78305  3.76519  2.29560  3.31376  4.18919  3.19915  2.23599  2.95434  1.44598  2.86989  3.08316  3.42250  5.44320  4.21234     32 - -
          2.68618  4.42225  2.77519  2.73123  3.46354  2.40513  3.72494  3.29354  2.67741  2.69355  4.24690  2.90347  2.73739  3.18146  2.89801  2.37887  2.77519  2.98518  4.58477  3.61503
          0.02577  4.06717  4.78952  0.61958  0.77255  0.48576  0.95510
     30   2.79896  4.53561  3.62096  3.23319  3.39921  1.37525  4.02428  3.37030  3.12940  3.00055  3.96162  3.54225  4.05066  3.50475  3.40720  2.98410  3.13418  3.09964  2.03421  3.45038     33 - -
          2.68618  4.42225  2.77519  2.73123  3.46354  2.40513  3.72494  3.29354  2.67741  2.69355  4.24690  2.90347  2.73739  3.18146  2.89801  2.37887  2.77519  2.98518  4.58477  3.61503
          0.02577  4.06717  4.78952  0.61958  0.77255  0.48576  0.95510
     31   2.30666  4.27235  3.26440  3.07878  4.45602  1.32776  4.26490  3.93615  3.25746  3.60170  4.42487  3.28905  3.74179  3.53223  3.58264  1.68037  2.80336  3.33910  5.77048  4.53857     34 - -
          2.68618  4.42225  2.77519  2.73123  3.46354  2.40513  3.72494  3.29354  2.67741  2.69355  4.24690  2.90347  2.73739  3.18146  2.89801  2.37887  2.77519  2.98518  4.58477  3.61503
          0.02577  4.06717  4.78952  0.61958  0.77255  0.48576  0.95510
     32   2.63176  4.85690  1.98242  2.38568  4.40391  2.25846  3.79299  3.83946  2.68973  3.43400  4.25202  2.90002  3.80948  2.95789  3.18191  2.65434  2.08470  3.42501  5.64364  4.27228     35 - -
          2.68618  4.42225  2.77519  2.73123  3.46354  2.40513  3.72494  3.29354  2.67741  2.69355  4.24690  2.90347  2.73739  3.18146  2.89801  2.37887  2.77519  2.98518  4.58477  3.61503
          0.02577  4.06717  4.78952  0.61958  0.77255  0.48576  0.95510
     33   2.78863  4.36977  3.81612  3.27447  2.14340  3.77520  2.45018  2.75709  3.16298  2.31364  2.38232  3.57058  4.13996  3.44208  3.43320  3.05552  3.02045  2.60931  4.43195  2.94100     36 - -
          2.68618  4.42225  2.77519  2.73123  3.46354  2.40513  3.72494  3.29354  2.67741  2.69355  4.24690  2.90347  2.73739  3.18146  2.89801  2.37887  2.77519  2.98518  4.58477  3.61503
          0.02577  4.06717  4.78952  0.61958  0.77255  0.48576  0.95510
     34   2.65232  4.28479  4.04921  3.61891  3.72156  3.59765  4.45727  2.23085  3.51083  2.49851  3.61902  3.80827  4.17277  3.83562  3.76332  3.00601  2.09269  1.24994  5.38012  4.15927     37 - -
          2.68618  4.42225  2.77519  2.73123  3.46354  2.40513  3.72494  3.29354  2.67741  2.69355  4.24690  2.90347  2.73739  3.18146  2.89801  2.37887  2.77519  2.98518  4.58477  3.61503
          0.02577  4.06717  4.78952  0.61958  0.77255  0.48576  0.95510
     35   2.82781  0.61852  4.38615  4.17325  4.12486  3.40590  4.77800  3.30529  4.00288  3.20991  4.33902  4.10887  4.12771  4.34119  4.09122  3.09922  3.31128  3.03561  5.49490  4.41001     38 - -
          2.68618  4.42225  2.77519  2.73123  3.46354  2.40513  3.72494  3.29354  2.67741  2.69355  4.24690  2.90347  2.73739  3.18146  2.89801  2.37887  2.77519  2.98518  4.58477  3.61503
          0.02577  4.06717  4.78952  0.61958  0.77255  0.48576  0.95510
     36   2.92516  4.67695  3.63847  3.56474  4.69525  0.48326  4.66911  4.34617  3.77225  3.97454  4.95485  3.80337  4.07407  4.08131  3.98306  3.10333  3.42156  3.83688  5.73487  4.80515     39 - -
          2.68618  4.42225  2.77519  2.73123  3.46354  2.40513  3.72494  3.29354  2.67741  2.69355  4.24690  2.90347  2.73739  3.18146  2.89801  2.37887  2.77519  2.98518  4.58477  3.61503
          0.02577  4.06717  4.78952  0.61958  0.77255  0.48576  0.95510
     37   2.06065  5.01258  2.05513  2.31482  4.29917  3.32783  2.53301  3.78209  2.54087  3.34970  4.16539  2.85761  3.82522  2.84440  3.02989  2.68932  2.96478  3.41268  5.53390  4.13886     40 - -
          2.68618  4.42225  2.77519  2.73123  3.46354  2.40513  3.72494  3.29354  2.67741  2.69355  4.24690  2.90347  2.73739  3.18146  2.89801  2.37887  2.77519  2.98518  4.58477  3.61503
          0.02577  4.06717  4.78952  0.61958  0.77255  0.48576  0.95510
     38   2.82781  0.61852  4.38615  4.17325  4.12486  3.40590  4.77800  3.30529  4.00288  3.20991  4.33902  4.10887  4.12771  4.34119  4.09122  3.09922  3.31128  3.03561  5.49490  4.41001     41 - -
          2.68618  4.42225  2.77519  2.73123  3.46354  2.40513  3.72494  3.29354  2.67741  2.69355  4.24690  2.90347  2.73739  3.18146  2.89801  2.37887  2.77519  2.98518  4.58477  3.61503
          0.02577  4.06717  4.78952  0.61958  0.77255  0.48576  0.95510
     39   1.96456  4.28749  3.65022  3.15774  3.61769  3.45054  4.07030  2.66151  3.07119  1.91027  3.54897  3.46385  3.97632  3.40101  3.38171  2.79949  2.13273  2.44891  5.13978  3.91735     42 - -
          2.68618  4.42225  2.77519  2.73123  3.46354  2.40513  3.72494  3.29354  2.67741  2.69355  4.24690  2.90347  2.73739  3.18146  2.89801  2.37887  2.77519  2.98518  4.58477  3.61503
          0.02577  4.06717  4.78952  0.61958  0.77255  0.48576  0.95510
     40   1.22524  4.27144  3.41890  3.12002  4.23952  3.06012  4.20501  3.56049  3.15848  3.30035  4.18198  3.33545  2.14897  3.47477  3.47763  2.51625  2.80370  3.11107  5.60001  4.38011     43 - -
          2.68618  4.42225  2.77519  2.73123  3.46354  2.40513  3.72494  3.29354  2.67741  2.69355  4.24690  2.90347  2.73739  3.18146  2.89801  2.37887  2.77519  2.98518  4.58477  3.61503
          0.02577  4.06717  4.78952  0.61958  0.77255  0.48576  0.95510
     41   3.15558  4.53673  4.66647  4.15877  3.28372  4.35107  4.79859  2.03317  3.99495  1.13335  3.12634  4.40113  4.66108  4.23220  4.17050  3.72910  3.41575  1.52523  5.26978  4.09853     44 - -
          2.68618  4.42225  2.77519  2.73123  3.46354  2.40513  3.72494  3.29354  2.67741  2.69355  4.24690  2.90347  2.73739  3.18146  2.89801  2.37887  2.77519  2.98518  4.58477  3.61503
          0.02577  4.06717  4.78952  0.61958  0.77255  0.48576  0.95510
     42   2.65162  4.35938  3.51341  2.96823  3.22485  3.59832  3.79368  2.84181  2.84680  2.50853  2.51783  2.41478  3.98936  3.19691  3.16626  2.86944  2.88913  2.63352  2.85164  3.36408     45 - -
          2.68618  4.42225  2.77519  2.73123  3.46354  2.40513  3.72494  3.29354  2.67741  2.69355  4.24690  2.90347  2.73739  3.18146  2.89801  2.37887  2.77519  2.98518  4.58477  3.61503
          0.02577  4.06717  4.78952  0.61958  0.77255  0.48576  0.95510
     43   1.55719  4.19632  3.48665  3.20885  4.33052  2.97669  4.27489  3.69707  3.25905  3.43254  4.27598  3.35038  3.73079  3.55210  3.56322  1.27762  2.74839  3.16739  5.68708  4.46837     46 - -
          2.68623  4.42230  2.77525  2.73129  3.46359  2.40487  3.72500  3.29359  2.67746  2.69360  4.24695  2.90352  2.73745  3.18152  2.89755  2.37892  2.77525  2.98524  4.58482  3.61508
          0.22123  1.65992  4.78952  0.66759  0.71937  0.48576  0.95510
     44   2.74697  4.89230  3.00967  2.60359  4.38848  3.40014  3.73533  3.80686  1.42663  3.36784  4.21216  3.06277  3.90118  2.89298  2.61072  2.05159  3.02672  3.43549  5.50869  4.22277     49 - -
          2.68618  4.42225  2.77519  2.73123  3.46354  2.40513  3.72494  3.29354  2.67741  2.69355  4.24690  2.90347  2.73739  3.18146  2.89801  2.37887  2.77519  2.98518  4.58477  3.61503
          0.02577  4.06717  4.78952  0.61958  0.77255  0.48576  0.95510
     45   1.94990  5.00009  1.38118  2.33895  4.53471  3.23288  3.86726  3.91809  2.84070  3.57386  4.43986  2.87306  3.85418  3.04841  3.36244  2.75264  3.09193  3.51898  5.79296  4.38898     50 - -
          2.68618  4.42225  2.77519  2.73123  3.46354  2.40513  3.72494  3.29354  2.67741  2.69355  4.24690  2.90347  2.73739  3.18146  2.89801  2.37887  2.77519  2.98518  4.58477  3.61503
          0.02577  4.06717  4.78952  0.61958  0.77255  0.48576  0.95510
     46   3.00885  4.41572  4.36121  3.84252  1.82937  4.04616  3.84913  2.67598  3.70631  2.11701  2.22650  3.93391  4.37218  3.84825  3.84409  3.35596  3.23565  2.60234  4.17603  1.93258     51 - -
          2.68618  4.42225  2.77519  2.73123  3.46354  2.40513  3.72494  3.29354  2.67741  2.69355  4.24690  2.90347  2.73739  3.18146  2.89801  2.37887  2.77519  2.98518  4.58477  3.61503
          0.02577  4.06717  4.78952  0.61958  0.77255  0.48576  0.95510
     47   3.32951  4.69365  4.77204  4.22340  3.07514  4.51415  4.80102  2.24125  4.02828  0.94749  1.96970  4.50336  4.72018  4.20380  4.16941  3.87212  3.55565  2.38194  5.15220  4.05679     52 - -
          2.68618  4.42225  2.77519  2.73123  3.46354  2.40513  3.72494  3.29354  2.67741  2.69355  4.24690  2.90347  2.73739  3.18146  2.89801  2.37887  2.77519  2.98518  4.58477  3.61503
          0.02577  4.06717  4.78952  0.61958  0.77255  0.48576  0.95510
     48   2.95675  5.11285  3.22807  2.69186  4.46607  3.59080  3.66177  3.90056  2.05877  3.37199  4.24220  3.13771  3.99905  1.59521  1.78783  2.95752  3.15867  3.57538  5.45951  4.21881     53 - -
          2.68618  4.42225  2.77519  2.73123  3.46354  2.40513  3.72494  3.29354  2.67741  2.69355  4.24690  2.90347  2.73739  3.18146  2.89801  2.37887  2.77519  2.98518  4.58477  3.61503
          0.02577  4.06717  4.78952  0.61958  0.77255  0.48576  0.95510
     49   1.96920  4.80598  1.95236  2.41206  4.39557  3.22110  3.80353  3.82930  2.69841  3.42923  4.24441  2.91574  3.79985  2.96905  3.18618  1.98711  2.93094  3.40527  5.63993  4.27261     54 - -
          2.68618  4.42225  2.77519  2.73123  3.46354  2.40513  3.72494  3.29354  2.67741  2.69355  4.24690  2.90347  2.73739  3.18146  2.89801  2.37887  2.77519  2.98518  4.58477  3.61503
          0.02577  4.06717  4.78952  0.61958  0.77255  0.48576  0.95510
     50   2.73462  4.45529  3.55646  3.13221  3.01959  3.57448  3.83845  2.97911  3.02614  2.66331  3.67171  3.44787  4.06087  3.38087  3.31607  2.93523  2.13177  2.76586  4.59416  1.63837     55 - -
          2.68618  4.42225  2.77519  2.73123  3.46354  2.40513  3.72494  3.29354  2.67741  2.69355  4.24690  2.90347  2.73739  3.18146  2.89801  2.37887  2.77519  2.98518  4.58477  3.61503
          0.02577  4.06717  4.78952  0.61958  0.77255  0.48576  0.95510
     51   1.66380  4.20414  3.52288  3.14222  4.20419  3.02315  4.17635  3.55398  3.14173  3.28032  4.11870  3.32708  3.73665  3.44139  3.47049  1.75859  1.83016  3.07951  5.56234  4.34575     56 - -
          2.68618  4.42225  2.77519  2.73123  3.46354  2.40513  3.72494  3.29354  2.67741  2.69355  4.24690  2.90347  2.73739  3.18146  2.89801  2.37887  2.77519  2.98518  4.58477  3.61503
          0.02577  4.06717  4.78952  0.61958  0.77255  0.48576  0.95510
     52   2.88653  5.13352  2.86000  2.51027  4.52253  3.45973  3.69358  3.96921  1.38807  3.47573  4.31898  2.14491  3.93614  2.84028  2.53635  2.86908  3.12514  3.60422  5.56616  4.26465     57 - -
          2.68618  4.42225  2.77519  2.73123  3.46354  2.40513  3.72494  3.29354  2.67741  2.69355  4.24690  2.90347  2.73739  3.18146  2.89801  2.37887  2.77519  2.98518  4.58477  3.61503
          0.02577  4.06717  4.78952  0.61958  0.77255  0.48576  0.95510
     53   2.30258  4.27225  3.28040  3.06782  4.43944  1.89738  4.24215  3.91532  3.22177  3.57728  4.39716  3.28303  3.73853  3.50242  3.55347  1.22281  2.79376  3.32554  5.75223  4.51768     58 - -
          2.68618  4.42225  2.77519  2.73123  3.46354  2.40513  3.72494  3.29354  2.67741  2.69355  4.24690  2.90347  2.73739  3.18146  2.89801  2.37887  2.77519  2.98518  4.58477  3.61503
          0.02577  4.06717  4.78952  0.61958  0.77255  0.48576  0.95510
     54   2.95101  4.39600  4.23376  3.73059  2.87998  4.01652  4.09358  1.43240  3.56568  2.12732  3.31740  3.93243  4.37067  3.82657  3.75622  3.34967  3.19369  2.24329  4.56874  2.17444     59 - -
          2.68618  4.42225  2.77519  2.73123  3.46354  2.40513  3.72494  3.29354  2.67741  2.69355  4.24690  2.90347  2.73739  3.18146  2.89801  2.37887  2.77519  2.98518  4.58477  3.61503
          0.02577  4.06717  4.78952  0.61958  0.77255  0.48576  0.95510
     55   2.06683  4.23113  4.08019  3.54995  2.33792  3.74948  4.20667  2.29881  3.45799  2.21133  3.30837  3.78186  4.18180  3.70609  3.68878  3.08082  2.97738  1.69797  4.92449  3.66926     60 - -
          2.68618  4.42225  2.77519  2.73123  3.46354  2.40513  3.72494  3.29354  2.67741  2.69355  4.24690  2.90347  2.73739  3.18146  2.89801  2.37887  2.77519  2.98518  4.58477  3.61503
          0.02577  4.06717  4.78952  0.61958  0.77255  0.48576  0.95510
     56   2.26392  2.20869  3.83188  3.39735  3.93098  3.06379  4.23902  3.24189  3.31281  3.01658  3.89171  3.46765  3.77021  3.59320  3.57489  1.78687  1.89492  2.85297  5.35947  4.16757     61 - -
          2.68618  4.42225  2.77519  2.73123  3.46354  2.40513  3.72494  3.29354  2.67741  2.69355  4.24690  2.90347  2.73739  3.18146  2.89801  2.37887  2.77519  2.98518  4.58477  3.61503
          0.02577  4.06717  4.78952  0.61958  0.77255  0.48576  0.95510
     57   2.73401  5.03651  2.79769  1.94595  4.36600  3.40751  3.64722  3.77743  1.86661  3.32860  4.14171  2.91948  3.85335  2.78402  2.72428  2.72236  2.27370  3.41790  5.50550  4.16447     62 - -
          2.68618  4.42225  2.77519  2.73123  3.46354  2.40513  3.72494  3.29354  2.67741  2.69355  4.24690  2.90347  2.73739  3.18146  2.89801  2.37887  2.77519  2.98518  4.58477  3.61503
          0.02577  4.06717  4.78952  0.61958  0.77255  0.48576  0.95510
     58   2.75146  4.84106  2.92288  2.63402  4.42722  1.54591  3.85558  3.86406  1.80735  3.44695  4.30389  3.09318  3.90736  3.03730  2.85507  2.80350  3.07219  3.47448  5.57833  4.31229     63 - -
          2.68618  4.42225  2.77519  2.73123  3.46354  2.40513  3.72494  3.29354  2.67741  2.69355  4.24690  2.90347  2.73739  3.18146  2.89801  2.37887  2.77519  2.98518  4.58477  3.61503
          0.02577  4.06717  4.78952  0.61958  0.77255  0.48576  0.95510
     59   2.92516  4.67695  3.63847  3.56474  4.69525  0.48326  4.66911  4.34617  3.77225  3.97454  4.95485  3.80337  4.07407  4.08131  3.98306  3.10333  3.42156  3.83688  5.73487  4.80515     64 - -
          2.68618  4.42225  2.77519  2.73123  3.46354  2.40513  3.72494  3.29354  2.67741  2.69355  4.24690  2.90347  2.73739  3.18146  2.89801  2.37887  2.77519  2.98518  4.58477  3.61503
          0.02577  4.06717  4.78952  0.61958  0.77255  0.48576  0.95510
     60   2.96439  4.45791  4.39147  4.06474  3.69989  3.92144  4.83522  2.06118  3.93558  2.35565  3.63934  4.22220  4.47411  4.28322  4.12874  3.44050  3.32309  0.81055  5.51588  4.25786     65 - -
          2.68618  4.42225  2.77519  2.73123  3.46354  2.40513  3.72494  3.29354  2.67741  2.69355  4.24690  2.90347  2.73739  3.18146  2.89801  2.37887  2.77519  2.98518  4.58477  3.61503
          0.02577  4.06717  4.78952  0.61958  0.77255  0.48576  0.95510
     61   2.93929  4.62367  3.58922  3.16974  1.53790  3.76832  3.79793  2.99982  3.05217  2.45207  3.59566  3.51203  4.18651  2.23770  3.34043  3.11850  3.19154  2.87723  4.44785  2.87867     66 - -
          2.68618  4.42225  2.77519  2.73123  3.46354  2.40513  3.72494  3.29354  2.67741  2.69355  4.24690  2.90347  2.73739  3.18146  2.89801  2.37887  2.77519  2.98518  4.58477  3.61503
          0.02577  4.06717  4.78952  0.61958  0.77255  0.48576  0.95510
     62   2.64565  4.82875  2.87971  2.49621  4.31788  2.27623  3.73456  3.74591  1.92622  3.31915  4.13855  2.98526  2.50184  2.89069  2.85323  2.68067  2.93562  3.36185  5.50640  4.18843     67 - -
          2.68618  4.42225  2.77519  2.73123  3.46354  2.40513  3.72494  3.29354  2.67741  2.69355  4.24690  2.90347  2.73739  3.18146  2.89801  2.37887  2.77519  2.98518  4.58477  3.61503
          0.02577  4.06717  4.78952  0.61958  0.77255  0.48576  0.95510
     63   3.35948  4.69958  4.71383  4.24946  1.38937  4.41479  4.21135  2.46781  4.09673  1.33319  3.12039  4.34114  4.68096  4.19128  4.19790  3.78745  3.59271  2.55797  4.43520  2.88888     68 - -
          2.68618  4.42225  2.77519  2.73123  3.46354  2.40513  3.72494  3.29354  2.67741  2.69355  4.24690  2.90347  2.73739  3.18146  2.89801  2.37887  2.77519  2.98518  4.58477  3.61503
          0.02577  4.06717  4.78952  0.61958  0.77255  0.48576  0.95510
     64   1.91640  4.24140  3.56430  3.09150  2.31101  3.33963  3.97457  2.93466  3.05803  2.67378  3.59826  3.38080  3.89117  3.34972  3.37595  2.03939  2.80996  2.67023  4.99274  3.69785     69 - -
          2.68618  4.42225  2.77519  2.73123  3.46354  2.40513  3.72494  3.29354  2.67741  2.69355  4.24690  2.90347  2.73739  3.18146  2.89801  2.37887  2.77519  2.98518  4.58477  3.61503
          0.02577  4.06717  4.78952  0.61958  0.77255  0.48576  0.95510
     65   2.66469  4.77627  2.97112  2.60550  4.31204  3.33011  3.78398  3.73938  1.86685  3.33266  4.17709  3.05876  3.86814  2.95578  2.78004  1.56648  2.97550  3.35848  5.50412  4.20525     70 - -
          2.68618  4.42225  2.77519  2.73123  3.46354  2.40513  3.72494  3.29354  2.67741  2.69355  4.24690  2.90347  2.73739  3.18146  2.89801  2.37887  2.77519  2.98518  4.58477  3.61503
          0.02577  4.06717  4.78952  0.61958  0.77255  0.48576  0.95510
     66   2.83500  4.70159  3.27817  2.87874  3.12321  3.56584  3.74164  3.38119  2.77718  2.96738  3.92512  1.61689  4.03575  3.18896  3.10659  2.93861  3.10520  3.12548  2.45330  3.09975     71 - -
          2.68618  4.42225  2.77519  2.73123  3.46354  2.40513  3.72494  3.29354  2.67741  2.69355  4.24690  2.90347  2.73739  3.18146  2.89801  2.37887  2.77519  2.98518  4.58477  3.61503
          0.02577  4.06717  4.78952  0.61958  0.77255  0.48576  0.95510
     67   2.73303  5.04978  1.98822  1.86396  4.32430  3.34334  3.69871  3.68506  2.56355  3.32449  4.15758  2.84748  3.83826  2.85072  3.06510  2.71512  2.98750  2.41135  5.56485  4.17450     72 - -
          2.68618  4.42225  2.77519  2.73123  3.46354  2.40513  3.72494  3.29354  2.67741  2.69355  4.24690  2.90347  2.73739  3.18146  2.89801  2.37887  2.77519  2.98518  4.58477  3.61503
          0.02577  4.06717  4.78952  0.61958  0.77255  0.48576  0.95510
     68   1.89233  4.98102  1.42618  2.34764  4.52014  3.23273  3.86574  3.90136  2.83405  3.55869  4.42277  2.87907  3.85163  3.04662  3.35208  2.74532  3.08077  3.50281  5.77966  4.37995     73 - -
          2.68618  4.42225  2.77519  2.73123  3.46354  2.40513  3.72494  3.29354  2.67741  2.69355  4.24690  2.90347  2.73739  3.18146  2.89801  2.37887  2.77519  2.98518  4.58477  3.61503
          0.02577  4.06717  4.78952  0.61958  0.77255  0.48576  0.95510
     69   2.96439  4.45791  4.39147  4.06474  3.69989  3.92144  4.83522  2.06118  3.93558  2.35565  3.63934  4.22220  4.47411  4.28322  4.12874  3.44050  3.32309  0.81055  5.51588  4.25786     74 - -
          2.68618  4.42225  2.77519  2.73123  3.46354  2.40513  3.72494  3.29354  2.67741  2.69355  4.24690  2.90347  2.73739  3.18146  2.89801  2.37887  2.77519  2.98518  4.58477  3.61503
          0.02577  4.06717  4.78952  0.61958  0.77255  0.48576  0.95510
     70   1.50139  4.62216  3.01503  2.67827  4.14231  3.28773  3.86744  3.51488  2.64458  3.16473  4.05848  3.10880  3.85815  2.14905  3.00261  2.68927  2.93171  3.17112  5.44977  4.15451     75 - -
          2.68618  4.42225  2.77519  2.73123  3.46354  2.40513  3.72494  3.29354  2.67741  2.69355  4.24690  2.90347  2.73739  3.18146  2.89801  2.37887  2.77519  2.98518  4.58477  3.61503
          0.02577  4.06717  4.78952  0.61958  0.77255  0.48576  0.95510
     71   2.13172  4.82554  3.10593  2.57712  4.10464  3.46399  2.49049  3.55094  2.29319  3.13435  3.97525  3.05225  3.88538  2.83004  2.08836  2.74871  2.94196  3.23095  5.31680  4.01404     76 - -
          2.68618  4.42225  2.77519  2.73123  3.46354  2.40513  3.72494  3.29354  2.67741  2.69355  4.24690  2.90347  2.73739  3.18146  2.89801  2.37887  2.77519  2.98518  4.58477  3.61503
          0.02577  4.06717  4.78952  0.61958  0.77255  0.48576  0.95510
     72   2.82717  4.36421  3.95172  3.44214  1.96389  2.40589  3.75002  2.86215  3.33748  2.49329  3.49479  3.64829  4.17847  3.57085  3.56669  3.09644  3.07486  2.67631  2.41600  2.65983     77 - -
          2.68618  4.42225  2.77519  2.73123  3.46354  2.40513  3.72494  3.29354  2.67741  2.69355  4.24690  2.90347  2.73739  3.18146  2.89801  2.37887  2.77519  2.98518  4.58477  3.61503
          0.02577  4.06717  4.78952  0.61958  0.77255  0.48576  0.95510
     73   3.38027  4.78724  4.50136  4.14631  3.22084  4.22736  4.74134  2.43979  3.91221  0.66784  3.19049  4.40287  4.63193  4.23356  4.05469  3.82738  3.66716  2.52689  5.16634  3.93320     78 - -
          2.68618  4.42225  2.77519  2.73123  3.46354  2.40513  3.72494  3.29354  2.67741  2.69355  4.24690  2.90347  2.73739  3.18146  2.89801  2.37887  2.77519  2.98518  4.58477  3.61503
          0.02577  4.06717  4.78952  0.61958  0.77255  0.48576  0.95510
     74   3.15558  4.53673  4.66647  4.15877  3.28372  4.35107  4.79859  2.03317  3.99495  1.13335  3.12634  4.40113  4.66108  4.23220  4.17050  3.72910  3.41575  1.52523  5.26978  4.09853     79 - -
          2.68618  4.42225  2.77519  2.73123  3.46354  2.40513  3.72494  3.29354  2.67741  2.69355  4.24690  2.90347  2.73739  3.18146  2.89801  2.37887  2.77519  2.98518  4.58477  3.61503
          0.02577  4.06717  4.78952  0.61958  0.77255  0.48576  0.95510
     75   2.56510  4.66874  2.76174  2.57107  4.36883  3.16630  3.92648  3.90160  2.81149  3.51275  4.35138  1.52380  3.81457  3.12924  3.22608  1.88632  2.95483  3.43623  5.65124  4.29089     80 - -
          2.68618  4.42225  2.77519  2.73123  3.46354  2.40513  3.72494  3.29354  2.67741  2.69355  4.24690  2.90347  2.73739  3.18146  2.89801  2.37887  2.77519  2.98518  4.58477  3.61503
          0.02577  4.06717  4.78952  0.61958  0.77255  0.48576  0.95510
     76   3.03049  4.75083  3.65941  3.52963  4.50116  3.42753  4.58756  4.10114  3.60448  3.70499  4.76591  3.81476  0.53390  3.98723  3.82437  3.20499  3.48817  3.72351  5.63002  4.62580     81 - -
          2.68618  4.42225  2.77519  2.73123  3.46354  2.40513  3.72494  3.29354  2.67741  2.69355  4.24690  2.90347  2.73739  3.18146  2.89801  2.37887  2.77519  2.98518  4.58477  3.61503
          0.02577  4.06717  4.78952  0.61958  0.77255  0.48576  0.95510
     77   3.03049  4.75083  3.65941  3.52963  4.50116  3.42753  4.58756  4.10114  3.60448  3.70499  4.76591  3.81476  0.53390  3.98723  3.82437  3.20499  3.48817  3.72351  5.63002  4.62580     82 - -
          2.68618  4.42225  2.77519  2.73123  3.46354  2.40513  3.72494  3.29354  2.67741  2.69355  4.24690  2.90347  2.73739  3.18146  2.89801  2.37887  2.77519  2.98518  4.58477  3.61503
          0.02577  4.06717  4.78952  0.61958  0.77255  0.48576  0.95510
     78   2.77093  5.05660  2.50175  1.40366  4.49133  3.28120  3.78642  3.94694  2.65208  3.52468  4.36643  2.86563  3.85588  2.95379  3.12007  2.01092  3.07332  3.55171  5.70522  4.31136     83 - -
          2.68618  4.42225  2.77519  2.73123  3.46354  2.40513  3.72494  3.29354  2.67741  2.69355  4.24690  2.90347  2.73739  3.18146  2.89801  2.37887  2.77519  2.98518  4.58477  3.61503
          0.02577  4.06717  4.78952  0.61958  0.77255  0.48576  0.95510
     79   3.03049  4.75083  3.65941  3.52963  4.50116  3.42753  4.58756  4.10114  3.60448  3.70499  4.76591  3.81476  0.53390  3.98723  3.82437  3.20499  3.48817  3.72351  5.63002  4.62580     84 - -
          2.68618  4.42225  2.77519  2.73123  3.46354  2.40513  3.72494  3.29354  2.67741  2.69355  4.24690  2.90347  2.73739  3.18146  2.89801  2.37887  2.77519  2.98518  4.58477  3.61503
          0.02577  4.06717  4.78952  0.61958  0.77255  0.48576  0.95510
     80   3.03049  4.75083  3.65941  3.52963  4.50116  3.42753  4.58756  4.10114  3.60448  3.70499  4.76591  3.81476  0.53390  3.98723  3.82437  3.20499  3.48817  3.72351  5.63002  4.62580     85 - -
          2.68618  4.42225  2.77519  2.73123  3.46354  2.40513  3.72494  3.29354  2.67741  2.69355  4.24690  2.90347  2.73739  3.18146  2.89801  2.37887  2.77519  2.98518  4.58477  3.61503
          0.02577  4.06717  4.78952  0.61958  0.77255  0.48576  0.95510
     81   3.68860  4.91167  4.68687  4.38386  1.06525  4.43513  3.50417  3.35344  4.22583  2.67380  3.94813  4.11783  4.74137  4.17911  4.24585  3.80765  3.91013  3.28523  3.63903  1.34352     86 - -
          2.68618  4.42225  2.77519  2.73123  3.46354  2.40513  3.72494  3.29354  2.67741  2.69355  4.24690  2.90347  2.73739  3.18146  2.89801  2.37887  2.77519  2.98518  4.58477  3.61503
          0.02577  4.06717  4.78952  0.61958  0.77255  0.48576  0.95510
     82   3.10413  4.48018  4.64659  4.14690  3.39452  4.32260  4.81433  1.93900  3.99110  1.47543  3.24809  4.38097  4.65645  4.25713  4.18167  3.70393  3.37109  1.19612  5.33765  4.13472     87 - -
          2.68618  4.42225  2.77519  2.73123  3.46354  2.40513  3.72494  3.29354  2.67741  2.69355  4.24690  2.90347  2.73739  3.18146  2.89801  2.37887  2.77519  2.98518  4.58477  3.61503
          0.02577  4.06717  4.78952  0.61958  0.77255  0.48576  0.95510
     83   1.51337  4.31433  3.73949  3.27140  3.58646  3.47193  4.15949  2.65003  3.16493  2.41195  2.31825  3.54718  4.01897  3.50073  3.45392  2.84577  2.92900  2.47077  5.17615  3.95627     88 - -
          2.68618  4.42225  2.77519  2.73123  3.46354  2.40513  3.72494  3.29354  2.67741  2.69355  4.24690  2.90347  2.73739  3.18146  2.89801  2.37887  2.77519  2.98518  4.58477  3.61503
          0.02577  4.06717  4.78952  0.61958  0.77255  0.48576  0.95510
     84   3.21620  4.53987  4.85477  4.29768  2.04703  4.45279  4.64312  1.68433  4.16541  1.27250  2.95812  4.47680  4.67207  4.25372  4.26015  3.79223  3.43971  2.21904  4.94666  3.69677     89 - -
          2.68618  4.42225  2.77519  2.73123  3.46354  2.40513  3.72494  3.29354  2.67741  2.69355  4.24690  2.90347  2.73739  3.18146  2.89801  2.37887  2.77519  2.98518  4.58477  3.61503
          0.02577  4.06717  4.78952  0.61958  0.77255  0.48576  0.95510
     85   3.01891  4.40222  4.43718  3.92515  1.87358  4.07457  3.86791  1.87297  3.78339  2.14901  3.32029  3.98195  4.39969  3.91006  3.90000  3.39045  3.24707  2.50643  4.17512  1.92432     90 - -
          2.68618  4.42225  2.77519  2.73123  3.46354  2.40513  3.72494  3.29354  2.67741  2.69355  4.24690  2.90347  2.73739  3.18146  2.89801  2.37887  2.77519  2.98518  4.58477  3.61503
          0.02577  4.06717  4.78952  0.61958  0.77255  0.48576  0.95510
     86   1.81884  4.47924  3.02140  2.70386  4.29414  3.12959  3.94386  3.72201  2.82828  3.35946  4.17918  2.12715  3.76854  3.14222  3.23923  1.82694  2.82610  3.26133  5.58258  4.28661     91 - -
          2.68618  4.42225  2.77519  2.73123  3.46354  2.40513  3.72494  3.29354  2.67741  2.69355  4.24690  2.90347  2.73739  3.18146  2.89801  2.37887  2.77519  2.98518  4.58477  3.61503
          0.02577  4.06717  4.78952  0.61958  0.77255  0.48576  0.95510
     87   2.52920  4.37317  3.61366  3.38021  4.15335  3.20465  4.38104  3.30479  3.32704  3.16124  4.20269  3.55446  3.92538  3.71300  3.57336  2.73310  0.87992  2.97832  5.57370  4.37135     92 - -
          2.68618  4.42225  2.77519  2.73123  3.46354  2.40513  3.72494  3.29354  2.67741  2.69355  4.24690  2.90347  2.73739  3.18146  2.89801  2.37887  2.77519  2.98518  4.58477  3.61503
          0.02577  4.06717  4.78952  0.61958  0.77255  0.48576  0.95510
     88   3.00948  5.14068  3.33894  2.75434  4.51987  3.63554  3.65619  3.93404  1.99834  3.39064  4.26582  3.18047  4.02918  1.98165  1.39856  3.01013  3.19825  3.61440  5.46048  4.24691     93 - -
          2.68618  4.42225  2.77519  2.73123  3.46354  2.40513  3.72494  3.29354  2.67741  2.69355  4.24690  2.90347  2.73739  3.18146  2.89801  2.37887  2.77519  2.98518  4.58477  3.61503
          0.02577  4.06717  4.78952  0.61958  0.77255  0.48576  0.95510
     89   2.98653  5.19623  3.11712  2.63687  4.58906  3.58168  3.65369  3.98955  1.30530  3.44831  4.30707  3.09795  3.99729  2.04973  2.29872  2.96634  3.18281  3.65142  5.52178  4.28340     94 - -
          2.68618  4.42225  2.77519  2.73123  3.46354  2.40513  3.72494  3.29354  2.67741  2.69355  4.24690  2.90347  2.73739  3.18146  2.89801  2.37887  2.77519  2.98518  4.58477  3.61503
          0.02577  4.06717  4.78952  0.61958  0.77255  0.48576  0.95510
     90   2.63950  4.61568  3.12810  2.64842  3.81478  3.44944  3.74358  3.22094  2.53634  2.17645  3.75988  3.11008  3.89069  2.27891  2.90378  2.16300  2.89560  2.95556  5.17713  3.87830     95 - -
          2.68618  4.42225  2.77519  2.73123  3.46354  2.40513  3.72494  3.29354  2.67741  2.69355  4.24690  2.90347  2.73739  3.18146  2.89801  2.37887  2.77519  2.98518  4.58477  3.61503
          0.02577  4.06717  4.78952  0.61958  0.77255  0.48576  0.95510
     91   2.73488  4.87525  2.79480  2.53782  4.37900  2.08826  3.83264  3.87344  2.58290  3.43889  4.29554  3.02257  3.88371  1.57327  2.95595  2.77070  3.05267  3.48222  5.57882  4.25984     96 - -
          2.68618  4.42225  2.77519  2.73123  3.46354  2.40513  3.72494  3.29354  2.67741  2.69355  4.24690  2.90347  2.73739  3.18146  2.89801  2.37887  2.77519  2.98518  4.58477  3.61503
          0.02577  4.06717  4.78952  0.61958  0.77255  0.48576  0.95510
     92   3.23087  5.00628  3.33732  3.12095  3.43828  3.62689  0.79045  3.96408  2.95948  3.43159  4.49310  3.52072  4.19220  3.49092  3.21136  3.30103  3.54261  3.69568  4.89978  3.38452     97 - -
          2.68618  4.42225  2.77519  2.73123  3.46354  2.40513  3.72494  3.29354  2.67741  2.69355  4.24690  2.90347  2.73739  3.18146  2.89801  2.37887  2.77519  2.98518  4.58477  3.61503
          0.02577  4.06717  4.78952  0.61958  0.77255  0.48576  0.95510
     93   3.16375  4.53412  4.67971  4.13768  3.21241  4.37646  4.74392  1.59692  3.97209  1.65463  1.65852  4.38936  4.64366  4.18069  4.13458  3.72854  3.40426  2.08731  5.19572  4.06658     98 - -
          2.68618  4.42225  2.77519  2.73123  3.46354  2.40513  3.72494  3.29354  2.67741  2.69355  4.24690  2.90347  2.73739  3.18146  2.89801  2.37887  2.77519  2.98518  4.58477  3.61503
          0.02577  4.06717  4.78952  0.61958  0.77255  0.48576  0.95510
     94   1.51346  4.31028  3.93210  3.48469  3.64284  3.59960  4.34839  1.77404  3.39399  2.42633  3.55483  3.72698  4.14602  3.71428  3.66711  2.98933  3.00615  2.13943  5.29038  4.06461     99 - -
          2.68618  4.42225  2.77519  2.73123  3.46354  2.40513  3.72494  3.29354  2.67741  2.69355  4.24690  2.90347  2.73739  3.18146  2.89801  2.37887  2.77519  2.98518  4.58477  3.61503
          0.02577  4.06717  4.78952  0.61958  0.77255  0.48576  0.95510
     95   3.67931  4.98102  4.40186  4.15908  2.89277  3.95932  4.16074  3.71579  3.87950  3.07517  4.33984  4.26996  4.49414  4.25694  3.97213  3.88099  3.99052  3.61136  0.56991  2.88538    100 - -
          2.68618  4.42225  2.77519  2.73123  3.46354  2.40513  3.72494  3.29354  2.67741  2.69355  4.24690  2.90347  2.73739  3.18146  2.89801  2.37887  2.77519  2.98518  4.58477  3.61503
          0.02577  4.06717  4.78952  0.61958  0.77255  0.48576  0.95510
     96   3.13031  5.22316  3.57758  2.87609  4.70065  3.72902  3.64317  4.03638  1.45516  3.46188  4.33892  3.26163  4.09008  2.77742  1.30245  3.12385  3.28656  3.72181  5.48613  4.33861    101 - -
          2.68618  4.42225  2.77519  2.73123  3.46354  2.40513  3.72494  3.29354  2.67741  2.69355  4.24690  2.90347  2.73739  3.18146  2.89801  2.37887  2.77519  2.98518  4.58477  3.61503
          0.02577  4.06717  4.78952  0.61958  0.77255  0.48576  0.95510
     97   1.22347  4.18928  3.62293  3.29597  4.17687  3.04652  4.28918  3.31857  3.27470  3.19364  4.10482  3.42157  3.77933  3.58550  3.56039  2.49642  1.86827  2.91524  5.59133  4.38812    102 - -
          2.68618  4.42225  2.77519  2.73123  3.46354  2.40513  3.72494  3.29354  2.67741  2.69355  4.24690  2.90347  2.73739  3.18146  2.89801  2.37887  2.77519  2.98518  4.58477  3.61503
          0.02577  4.06717  4.78952  0.61958  0.77255  0.48576  0.95510
     98   2.76528  4.78446  3.23631  2.79055  4.27241  3.42533  3.83685  3.72133  2.41967  3.29317  4.17642  3.20942  1.62986  3.02402  1.89142  2.84226  3.06397  3.37548  5.44023  4.20230    103 - -
          2.68618  4.42225  2.77519  2.73123  3.46354  2.40513  3.72494  3.29354  2.67741  2.69355  4.24690  2.90347  2.73739  3.18146  2.89801  2.37887  2.77519  2.98518  4.58477  3.61503
          0.02577  4.06717  4.78952  0.61958  0.77255  0.48576  0.95510
     99   2.96439  4.45791  4.39147  4.06474  3.69989  3.92144  4.83522  2.06118  3.93558  2.35565  3.63934  4.22220  4.47411  4.28322  4.12874  3.44050  3.32309  0.81055  5.51588  4.25786    104 - -
          2.68618  4.42225  2.77519  2.73123  3.46354  2.40513  3.72494  3.29354  2.67741  2.69355  4.24690  2.90347  2.73739  3.18146  2.89801  2.37887  2.77519  2.98518  4.58477  3.61503
          0.02577  4.06717  4.78952  0.61958  0.77255  0.48576  0.95510
    100   2.45919  2.33008  3.40224  3.03019  3.94290  3.20686  4.06095  3.33486  2.98793  3.09983  3.99592  1.54115  3.84700  3.34988  3.31154  2.63201  2.86152  2.98059  5.33834  4.05552    105 - -
          2.68618  4.42225  2.77519  2.73123  3.46354  2.40513  3.72494  3.29354  2.67741  2.69355  4.24690  2.90347  2.73739  3.18146  2.89801  2.37887  2.77519  2.98518  4.58477  3.61503
          0.02577  4.06717  4.78952  0.61958  0.77255  0.48576  0.95510
    101   3.38027  4.78724  4.50136  4.14631  3.22084  4.22736  4.74134  2.43979  3.91221  0.66784  3.19049  4.40287  4.63193  4.23356  4.05469  3.82738  3.66716  2.52689  5.16634  3.93320    106 - -
          2.68618  4.42225  2.77519  2.73123  3.46354  2.40513  3.72494  3.29354  2.67741  2.69355  4.24690  2.90347  2.73739  3.18146  2.89801  2.37887  2.77519  2.98518  4.58477  3.61503
          0.02577  4.06717  4.78952  0.61958  0.77255  0.48576  0.95510
    102   2.42150  4.34218  3.38744  3.21672  4.27637  3.06903  4.31891  3.82755  3.30382  3.53418  4.44663  3.40692  3.82483  3.63850  3.58071  0.83118  2.91701  3.31937  5.63398  4.36219    107 - -
          2.68618  4.42225  2.77519  2.73123  3.46354  2.40513  3.72494  3.29354  2.67741  2.69355  4.24690  2.90347  2.73739  3.18146  2.89801  2.37887  2.77519  2.98518  4.58477  3.61503
          0.02577  4.06717  4.78952  0.61958  0.77255  0.48576  0.95510
    103   3.01671  5.14178  3.35130  2.76374  4.52221  3.64035  3.65752  3.93572  1.99399  3.39135  4.26850  3.18698  4.03362  2.03463  1.36158  3.01810  3.20456  3.61754  5.45971  4.24905    108 - -
          2.68618  4.42225  2.77519  2.73123  3.46354  2.40513  3.72494  3.29354  2.67741  2.69355  4.24690  2.90347  2.73739  3.18146  2.89801  2.37887  2.77519  2.98518  4.58477  3.61503
          0.02577  4.06717  4.78952  0.61958  0.77255  0.48576  0.95510
    104   3.01782  5.61134  1.27170  1.55851  4.89494  3.25326  3.82007  4.42392  2.86382  3.91935  4.78265  2.71480  3.88856  2.99041  3.47566  2.89010  3.31155  3.99109  6.06644  4.54880    109 - -
          2.68618  4.42225  2.77519  2.73123  3.46354  2.40513  3.72494  3.29354  2.67741  2.69355  4.24690  2.90347  2.73739  3.18146  2.89801  2.37887  2.77519  2.98518  4.58477  3.61503
          0.02577  4.06717  4.78952  0.61958  0.77255  0.48576  0.95510
    105   2.74155  4.42694  3.67484  3.09318  3.48265  3.70400  3.95067  2.61479  2.79777  1.89637  3.41654  3.47038  4.08552  3.26048  2.24784  2.99205  2.97936  1.97206  5.02291  3.79307    110 - -
          2.68618  4.42225  2.77519  2.73123  3.46354  2.40513  3.72494  3.29354  2.67741  2.69355  4.24690  2.90347  2.73739  3.18146  2.89801  2.37887  2.77519  2.98518  4.58477  3.61503
          0.02577  4.06717  4.78952  0.61958  0.77255  0.48576  0.95510
    106   3.16957  4.56862  4.57556  4.05029  2.04147  4.27536  4.39907  2.37333  3.90872  1.62109  1.58163  4.25106  4.55710  4.05973  4.05242  3.61977  3.40491  2.45581  4.75763  3.39501    111 - -
          2.68618  4.42225  2.77519  2.73123  3.46354  2.40513  3.72494  3.29354  2.67741  2.69355  4.24690  2.90347  2.73739  3.18146  2.89801  2.37887  2.77519  2.98518  4.58477  3.61503
          0.02577  4.06717  4.78952  0.61958  0.77255  0.48576  0.95510
    107   2.81649  4.25012  4.26742  3.71038  3.15330  3.96169  4.22723  1.76779  3.58135  2.11405  3.24006  3.92801  4.30796  3.81698  3.77288  3.27064  3.05560  1.64142  4.81722  2.43441    112 - -
          2.68618  4.42225  2.77519  2.73123  3.46354  2.40513  3.72494  3.29354  2.67741  2.69355  4.24690  2.90347  2.73739  3.18146  2.89801  2.37887  2.77519  2.98518  4.58477  3.61503
          0.02577  4.06717  4.78952  0.61958  0.77255  0.48576  0.95510
    108   2.96439  4.45791  4.39147  4.06474  3.69989  3.92144  4.83522  2.06118  3.93558  2.35565  3.63934  4.22220  4.47411  4.28322  4.12874  3.44050  3.32309  0.81055  5.51588  4.25786    113 - -
          2.68618  4.42225  2.77519  2.73123  3.46354  2.40513  3.72494  3.29354  2.67741  2.69355  4.24690  2.90347  2.73739  3.18146  2.89801  2.37887  2.77519  2.98518  4.58477  3.61503
          0.02577  4.06717  4.78952  0.61958  0.77255  0.48576  0.95510
    109   3.23732  5.05450  3.74902  3.22464  4.45907  3.68240  3.98327  4.01793  2.34025  3.49860  4.49734  3.56757  4.17881  3.19710  0.71797  3.31436  3.49211  3.73435  5.46511  4.34807    114 - -
          2.68618  4.42225  2.77519  2.73123  3.46354  2.40513  3.72494  3.29354  2.67741  2.69355  4.24690  2.90347  2.73739  3.18146  2.89801  2.37887  2.77519  2.98518  4.58477  3.61503
          0.02577  4.06717  4.78952  0.61958  0.77255  0.48576  0.95510
    110   2.85644  4.36625  4.05654  3.56922  2.93920  3.86817  4.03421  2.42706  3.42783  2.29338  3.41503  3.79626  4.27146  3.71225  3.64916  3.20781  3.11762  1.43937  4.58714  2.12472    115 - -
          2.68618  4.42225  2.77519  2.73123  3.46354  2.40513  3.72494  3.29354  2.67741  2.69355  4.24690  2.90347  2.73739  3.18146  2.89801  2.37887  2.77519  2.98518  4.58477  3.61503
          0.02577  4.06717  4.78952  0.61958  0.77255  0.48576  0.95510
    111   2.83821  5.28600  1.76862  2.19731  4.68826  2.20660  3.77684  4.19575  2.73769  3.71171  4.53461  1.95277  3.84577  2.93548  3.29712  2.77140  3.13539  3.75948  5.87501  4.41340    116 - -
          2.68618  4.42225  2.77519  2.73123  3.46354  2.40513  3.72494  3.29354  2.67741  2.69355  4.24690  2.90347  2.73739  3.18146  2.89801  2.37887  2.77519  2.98518  4.58477  3.61503
          0.02577  4.06717  4.78952  0.61958  0.77255  0.48576  0.95510
    112   2.82392  4.92742  1.52392  2.48516  3.99784  3.42055  3.84599  3.34711  2.77450  2.11451  4.03053  3.01291  3.94421  3.05695  3.23789  2.86096  3.09937  3.11176  5.41957  4.03192    117 - -
          2.68618  4.42225  2.77519  2.73123  3.46354  2.40513  3.72494  3.29354  2.67741  2.69355  4.24690  2.90347  2.73739  3.18146  2.89801  2.37887  2.77519  2.98518  4.58477  3.61503
          0.02577  4.06717  4.78952  0.61958  0.77255  0.48576  0.95510
    113   2.88520  5.18573  3.07094  1.99393  4.58277  3.54217  3.61247  3.97774  1.65667  3.43733  4.25551  3.02915  3.93735  2.73523  1.87829  2.85678  3.08290  3.61371  5.52214  4.25389    118 - -
          2.68618  4.42225  2.77519  2.73123  3.46354  2.40513  3.72494  3.29354  2.67741  2.69355  4.24690  2.90347  2.73739  3.18146  2.89801  2.37887  2.77519  2.98518  4.58477  3.61503
          0.02577  4.06717  4.78952  0.61958  0.77255  0.48576  0.95510
    114   2.63504  4.67369  2.27972  2.54506  3.91466  3.41451  3.75885  3.18331  2.62863  2.25890  3.81590  3.04044  3.87312  2.95601  3.06673  2.71918  2.20122  2.91671  5.28326  3.96780    119 - -
          2.68618  4.42225  2.77519  2.73123  3.46354  2.40513  3.72494  3.29354  2.67741  2.69355  4.24690  2.90347  2.73739  3.18146  2.89801  2.37887  2.77519  2.98518  4.58477  3.61503
          0.02577  4.06717  4.78952  0.61958  0.77255  0.48576  0.95510
    115   3.31286  4.63054  4.88641  4.35836  3.19067  4.58454  4.93476  1.58520  4.18694  1.00650  3.00546  4.61155  4.79608  4.36129  4.32416  3.96039  3.54871  2.06593  5.26668  4.13830    120 - -
          2.68618  4.42225  2.77519  2.73123  3.46354  2.40513  3.72494  3.29354  2.67741  2.69355  4.24690  2.90347  2.73739  3.18146  2.89801  2.37887  2.77519  2.98518  4.58477  3.61503
          0.02577  4.06717  4.78952  0.61958  0.77255  0.48576  0.95510
    116   2.70062  4.72173  3.16041  2.62532  3.90070  3.50545  2.60291  3.31735  1.94685  2.95863  3.82721  3.09463  3.90674  2.87731  2.70359  2.77807  2.92823  2.28273  5.19508  3.89646    121 - -
          2.68618  4.42225  2.77519  2.73123  3.46354  2.40513  3.72494  3.29354  2.67741  2.69355  4.24690  2.90347  2.73739  3.18146  2.89801  2.37887  2.77519  2.98518  4.58477  3.61503
          0.02577  4.06717  4.78952  0.61958  0.77255  0.48576  0.95510
    117   3.18515  4.55558  4.60365  4.23032  3.51245  4.27008  4.92617  0.86481  4.06224  2.06329  3.42227  4.44898  4.68653  4.39317  4.23713  3.78797  3.48248  1.87113  5.44053  4.19282    122 - -
          2.68618  4.42225  2.77519  2.73123  3.46354  2.40513  3.72494  3.29354  2.67741  2.69355  4.24690  2.90347  2.73739  3.18146  2.89801  2.37887  2.77519  2.98518  4.58477  3.61503
          0.02577  4.06717  4.78952  0.61958  0.77255  0.48576  0.95510
    118   3.23732  5.05450  3.74902  3.22464  4.45907  3.68240  3.98327  4.01793  2.34025  3.49860  4.49734  3.56757  4.17881  3.19710  0.71797  3.31436  3.49211  3.73435  5.46511  4.34807    123 - -
          2.68618  4.42225  2.77519  2.73123  3.46354  2.40513  3.72494  3.29354  2.67741  2.69355  4.24690  2.90347  2.73739  3.18146  2.89801  2.37887  2.77519  2.98518  4.58477  3.61503
          0.02577  4.06717  4.78952  0.61958  0.77255  0.48576  0.95510
    119   3.23732  5.05450  3.74902  3.22464  4.45907  3.68240  3.98327  4.01793  2.34025  3.49860  4.49734  3.56757  4.17881  3.19710  0.71797  3.31436  3.49211  3.73435  5.46511  4.34807    124 - -
          2.68618  4.42225  2.77519  2.73123  3.46354  2.40513  3.72494  3.29354  2.67741  2.69355  4.24690  2.90347  2.73739  3.18146  2.89801  2.37887  2.77519  2.98518  4.58477  3.61503
          0.02577  4.06717  4.78952  0.61958  0.77255  0.48576  0.95510
    120   1.96944  4.69465  2.94703  2.54260  4.16715  3.30524  3.76018  3.57517  2.54708  3.18752  4.02433  3.01511  2.53416  2.20152  2.95581  2.64218  2.88071  3.21368  5.43019  4.11678    125 - -
          2.68618  4.42225  2.77519  2.73123  3.46354  2.40513  3.72494  3.29354  2.67741  2.69355  4.24690  2.90347  2.73739  3.18146  2.89801  2.37887  2.77519  2.98518  4.58477  3.61503
          0.02577  4.06717  4.78952  0.61958  0.77255  0.48576  0.95510
    121   2.70538  4.36689  3.63358  3.09086  3.26214  3.67553  2.54799  2.66334  2.93824  1.91324  3.38972  3.45649  4.06221  3.30021  3.23708  2.95947  2.94520  2.00489  4.81615  3.48710    126 - -
          2.68618  4.42225  2.77519  2.73123  3.46354  2.40513  3.72494  3.29354  2.67741  2.69355  4.24690  2.90347  2.73739  3.18146  2.89801  2.37887  2.77519  2.98518  4.58477  3.61503
          0.02577  4.06717  4.78952  0.61958  0.77255  0.48576  0.95510
    122   1.99410  4.39695  3.94441  3.50555  3.44522  3.69405  4.32722  2.43625  3.37042  1.29724  3.36866  3.76934  4.20032  3.70674  3.62009  3.08657  3.09019  2.33048  5.17476  3.95568    127 - -
          2.68618  4.42225  2.77519  2.73123  3.46354  2.40513  3.72494  3.29354  2.67741  2.69355  4.24690  2.90347  2.73739  3.18146  2.89801  2.37887  2.77519  2.98518  4.58477  3.61503
          0.02577  4.06717  4.78952  0.61958  0.77255  0.48576  0.95510
    123   3.38027  4.78724  4.50136  4.14631  3.22084  4.22736  4.74134  2.43979  3.91221  0.66784  3.19049  4.40287  4.63193  4.23356  4.05469  3.82738  3.66716  2.52689  5.16634  3.93320    128 - -
          2.68618  4.42225  2.77519  2.73123  3.46354  2.40513  3.72494  3.29354  2.67741  2.69355  4.24690  2.90347  2.73739  3.18146  2.89801  2.37887  2.77519  2.98518  4.58477  3.61503
          0.02577  4.06717  4.78952  0.61958  0.77255  0.48576  0.95510
    124   2.84771  5.35478  1.80362  1.67823  4.67297  3.27707  3.73422  4.16864  2.66478  3.67617  4.49000  2.75106  3.84304  2.88296  3.22012  2.04859  3.12088  3.74728  5.84185  4.37713    129 - -
          2.68618  4.42225  2.77519  2.73123  3.46354  2.40513  3.72494  3.29354  2.67741  2.69355  4.24690  2.90347  2.73739  3.18146  2.89801  2.37887  2.77519  2.98518  4.58477  3.61503
          0.02577  4.06717  4.78952  0.61958  0.77255  0.48576  0.95510
    125   1.61741  4.20738  3.42975  3.12658  4.37448  1.93924  4.22712  3.79964  3.20800  3.47207  4.28258  3.30324  3.71244  3.48254  3.54341  1.65228  2.73081  3.23050  5.70177  4.48480    130 - -
          2.68618  4.42225  2.77519  2.73123  3.46354  2.40513  3.72494  3.29354  2.67741  2.69355  4.24690  2.90347  2.73739  3.18146  2.89801  2.37887  2.77519  2.98518  4.58477  3.61503
          0.02577  4.06717  4.78952  0.61958  0.77255  0.48576  0.95510
    126   2.10776  4.30953  4.36336  3.84264  3.57347  4.02922  4.58510  1.52817  3.74918  2.27628  3.43624  4.08124  4.43471  4.02324  3.98803  3.37971  3.14200  1.44519  5.31352  4.10722    131 - -
          2.68618  4.42225  2.77519  2.73123  3.46354  2.40513  3.72494  3.29354  2.67741  2.69355  4.24690  2.90347  2.73739  3.18146  2.89801  2.37887  2.77519  2.98518  4.58477  3.61503
          0.02577  4.06717  4.78952  0.61958  0.77255  0.48576  0.95510
    127   2.81466  5.15405  2.90053  1.91865  4.50882  3.47134  3.62062  3.93331  2.17727  3.41713  4.22625  2.95768  3.89124  2.13228  2.00074  2.78471  3.02985  3.56102  5.53345  4.21913    132 - -
          2.68618  4.42225  2.77519  2.73123  3.46354  2.40513  3.72494  3.29354  2.67741  2.69355  4.24690  2.90347  2.73739  3.18146  2.89801  2.37887  2.77519  2.98518  4.58477  3.61503
          0.02577  4.06717  4.78952  0.61958  0.77255  0.48576  0.95510
    128   0.76583  4.30030  3.67056  3.47595  4.25625  3.11867  4.47353  3.41166  3.49750  3.28386  4.29779  3.57304  3.87676  3.82149  3.73155  2.65072  2.94182  3.03196  5.66372  4.48717    133 - -
          2.68618  4.42225  2.77519  2.73123  3.46354  2.40513  3.72494  3.29354  2.67741  2.69355  4.24690  2.90347  2.73739  3.18146  2.89801  2.37887  2.77519  2.98518  4.58477  3.61503
          0.02577  4.06717  4.78952  0.61958  0.77255  0.48576  0.95510
    129   1.93763  2.61315  3.92289  3.38073  3.26937  3.48893  4.01024  2.65700  3.24735  2.41137  3.35160  3.57839  3.97671  3.51861  3.46980  2.82782  2.81340  2.43891  2.72866  3.53153    134 - -
          2.68618  4.42225  2.77519  2.73123  3.46354  2.40513  3.72494  3.29354  2.67741  2.69355  4.24690  2.90347  2.73739  3.18146  2.89801  2.37887  2.77519  2.98518  4.58477  3.61503
          0.02577  4.06717  4.78952  0.61958  0.77255  0.48576  0.95510
    130   3.00499  5.21810  3.36267  2.71094  4.66259  3.65308  3.60973  4.01995  1.53677  3.44882  4.28969  3.14717  4.01397  2.05254  1.72522  2.98355  3.17484  3.67817  5.49630  4.29540    135 - -
          2.68618  4.42225  2.77519  2.73123  3.46354  2.40513  3.72494  3.29354  2.67741  2.69355  4.24690  2.90347  2.73739  3.18146  2.89801  2.37887  2.77519  2.98518  4.58477  3.61503
          0.02577  4.06717  4.78952  0.61958  0.77255  0.48576  0.95510
    131   1.61416  4.20218  3.52649  3.14641  4.20681  3.02110  4.17948  3.55711  3.14607  3.28336  4.12136  3.32870  3.73582  3.44498  3.47418  1.75655  1.88744  3.08092  5.56495  4.34898    136 - -
          2.68618  4.42225  2.77519  2.73123  3.46354  2.40513  3.72494  3.29354  2.67741  2.69355  4.24690  2.90347  2.73739  3.18146  2.89801  2.37887  2.77519  2.98518  4.58477  3.61503
          0.02577  4.06717  4.78952  0.61958  0.77255  0.48576  0.95510
    132   3.31286  4.63054  4.88641  4.35836  3.19067  4.58454  4.93476  1.58520  4.18694  1.00650  3.00546  4.61155  4.79608  4.36129  4.32416  3.96039  3.54871  2.06593  5.26668  4.13830    137 - -
          2.68618  4.42225  2.77519  2.73123  3.46354  2.40513  3.72494  3.29354  2.67741  2.69355  4.24690  2.90347  2.73739  3.18146  2.89801  2.37887  2.77519  2.98518  4.58477  3.61503
          0.02577  4.06717  4.78952  0.61958  0.77255  0.48576  0.95510
    133   2.66554  4.91141  2.60117  1.84358  4.42228  2.27192  3.77471  3.87363  2.64397  3.44646  4.26433  2.88833  3.81962  2.93705  3.12101  1.96416  2.97688  3.46280  5.64526  4.27209    138 - -
          2.68618  4.42225  2.77519  2.73123  3.46354  2.40513  3.72494  3.29354  2.67741  2.69355  4.24690  2.90347  2.73739  3.18146  2.89801  2.37887  2.77519  2.98518  4.58477  3.61503
          0.02577  4.06717  4.78952  0.61958  0.77255  0.48576  0.95510
    134   2.71631  4.93770  2.58712  1.77568  4.41697  3.27206  3.80203  3.86318  2.65933  3.45849  4.30085  2.90714  3.84806  2.97531  3.11083  1.58267  3.03049  3.47012  5.65058  4.27905    139 - -
          2.68618  4.42225  2.77519  2.73123  3.46354  2.40513  3.72494  3.29354  2.67741  2.69355  4.24690  2.90347  2.73739  3.18146  2.89801  2.37887  2.77519  2.98518  4.58477  3.61503
          0.02577  4.06717  4.78952  0.61958  0.77255  0.48576  0.95510
    135   1.91854  2.56608  4.04263  3.51602  2.32379  3.51031  4.11146  2.54144  3.40575  2.36187  3.35195  3.66955  4.01852  3.64285  3.61001  2.86442  2.84385  2.33957  4.84140  3.59258    140 - -
          2.68618  4.42225  2.77519  2.73123  3.46354  2.40513  3.72494  3.29354  2.67741  2.69355  4.24690  2.90347  2.73739  3.18146  2.89801  2.37887  2.77519  2.98518  4.58477  3.61503
          0.02577  4.06717  4.78952  0.61958  0.77255  0.48576  0.95510
    136   2.79119  4.62965  3.43352  2.89310  3.73167  3.62101  3.82670  3.00873  1.89869  2.61369  1.92942  3.30697  4.02763  3.06221  2.75340  2.94296  3.02602  2.82768  5.15348  3.91076    141 - -
          2.68618  4.42225  2.77519  2.73123  3.46354  2.40513  3.72494  3.29354  2.67741  2.69355  4.24690  2.90347  2.73739  3.18146  2.89801  2.37887  2.77519  2.98518  4.58477  3.61503
          0.02577  4.06717  4.78952  0.61958  0.77255  0.48576  0.95510
    137   2.63846  4.57051  3.19445  2.69451  3.82263  2.50643  3.76155  2.29906  2.04773  2.84240  3.73156  3.14570  3.90435  2.98234  2.89603  2.76173  2.89157  2.85139  5.17496  3.90638    142 - -
          2.68618  4.42225  2.77519  2.73123  3.46354  2.40513  3.72494  3.29354  2.67741  2.69355  4.24690  2.90347  2.73739  3.18146  2.89801  2.37887  2.77519  2.98518  4.58477  3.61503
          0.02577  4.06717  4.78952  0.61958  0.77255  0.48576  0.95510
    138   2.04696  4.30569  4.32451  3.80345  3.57063  3.99687  4.55393  1.57742  3.71120  2.28460  3.43754  4.04608  4.40921  3.98711  3.95473  3.34601  3.12679  1.46214  5.29891  4.09194    143 - -
          2.68618  4.42225  2.77519  2.73123  3.46354  2.40513  3.72494  3.29354  2.67741  2.69355  4.24690  2.90347  2.73739  3.18146  2.89801  2.37887  2.77519  2.98518  4.58477  3.61503
          0.02577  4.06717  4.78952  0.61958  0.77255  0.48576  0.95510
    139   2.66694  4.86265  2.21591  2.42012  4.10609  3.41237  3.66924  2.55026  2.02883  3.10582  3.95125  2.94406  3.84450  2.82672  2.90334  2.69323  2.90587  3.13442  5.37439  4.03285    144 - -
          2.68618  4.42225  2.77519  2.73123  3.46354  2.40513  3.72494  3.29354  2.67741  2.69355  4.24690  2.90347  2.73739  3.18146  2.89801  2.37887  2.77519  2.98518  4.58477  3.61503
          0.02577  4.06717  4.78952  0.61958  0.77255  0.48576  0.95510
    140   2.70934  4.98920  2.58155  1.78935  4.43077  2.28951  3.75219  3.88247  2.60921  3.44666  4.26550  2.87528  2.45653  2.90986  3.08795  2.70472  3.00119  3.48574  5.63773  4.26249    145 - -
          2.68618  4.42225  2.77519  2.73123  3.46354  2.40513  3.72494  3.29354  2.67741  2.69355  4.24690  2.90347  2.73739  3.18146  2.89801  2.37887  2.77519  2.98518  4.58477  3.61503
          0.02577  4.06717  4.78952  0.61958  0.77255  0.48576  0.95510
    141   2.81932  4.34444  4.16822  3.69895  3.56796  3.87139  4.49147  1.31048  3.56635  2.27012  3.45443  3.94552  4.33703  3.89366  3.80955  3.25002  2.18176  1.92707  5.29759  4.08013    146 - -
          2.68618  4.42225  2.77519  2.73123  3.46354  2.40513  3.72494  3.29354  2.67741  2.69355  4.24690  2.90347  2.73739  3.18146  2.89801  2.37887  2.77519  2.98518  4.58477  3.61503
          0.02577  4.06717  4.78952  0.61958  0.77255  0.48576  0.95510
    142   1.52552  4.66157  3.09867  2.70491  4.19931  3.33653  3.83357  3.50948  1.89787  3.19372  4.07078  3.13057  3.87974  3.02246  2.83853  2.72407  2.95227  3.17013  5.44967  4.17947    147 - -
          2.68618  4.42225  2.77519  2.73123  3.46354  2.40513  3.72494  3.29354  2.67741  2.69355  4.24690  2.90347  2.73739  3.18146  2.89801  2.37887  2.77519  2.98518  4.58477  3.61503
          0.02577  4.06717  4.78952  0.61958  0.77255  0.48576  0.95510
    143   2.80373  4.93744  2.97361  2.61793  4.46915  2.19499  3.78377  3.89533  1.35319  3.44588  4.29527  3.08421  3.92441  2.94650  2.67650  2.83399  3.08862  3.51694  5.55843  4.29608    148 - -
          2.68618  4.42225  2.77519  2.73123  3.46354  2.40513  3.72494  3.29354  2.67741  2.69355  4.24690  2.90347  2.73739  3.18146  2.89801  2.37887  2.77519  2.98518  4.58477  3.61503
          0.20040  4.06717  1.80501  0.61958  0.77255  0.48576  0.95510
    144   1.48319  4.11918  3.35153  3.07785  4.17567  2.90774  4.15029  3.51105  3.12569  3.26974  4.13036  3.24514  3.65051  3.43015  3.43056  1.62363  2.66867  3.02220  5.54483  4.31761    149 - -
          2.68618  4.42225  2.77519  2.73123  3.46354  2.40513  3.72494  3.29354  2.67741  2.69355  4.24690  2.90347  2.73739  3.18146  2.89801  2.37887  2.77519  2.98518  4.58477  3.61503
          0.03061  3.89738  4.61973  0.61958  0.77255  0.64553  0.74314
    145   1.82410  4.31585  3.69174  3.26419  3.49174  3.49329  4.16159  2.46321  3.14256  1.69715  3.44372  3.55123  4.03359  3.50493  3.42161  2.88764  2.95260  2.31227  5.14519  3.89578    150 - -
          2.68618  4.42225  2.77519  2.73123  3.46354  2.40513  3.72494  3.29354  2.67741  2.69355  4.24690  2.90347  2.73739  3.18146  2.89801  2.37887  2.77519  2.98518  4.58477  3.61503
          0.03061  3.89738  4.61973  0.61958  0.77255  0.64553  0.74314
    146   1.91419  4.77839  2.60532  1.73737  4.23010  3.23223  3.76151  3.53190  2.61378  3.23228  4.11742  2.89591  3.80022  2.94706  3.04312  2.68137  2.95423  3.19672  5.51101  4.17224    151 - -
          2.68618  4.42225  2.77519  2.73123  3.46354  2.40513  3.72494  3.29354  2.67741  2.69355  4.24690  2.90347  2.73739  3.18146  2.89801  2.37887  2.77519  2.98518  4.58477  3.61503
          0.03061  3.89738  4.61973  0.61958  0.77255  0.64553  0.74314
    147   2.85104  4.99631  3.00005  2.55560  4.14621  3.47988  2.31816  3.74325  1.60671  3.25908  4.12714  3.02361  3.90982  2.77509  2.38029  2.85607  3.06510  3.42460  5.29379  3.96906    152 - -
          2.68610  4.42259  2.77553  2.73157  3.46298  2.40484  3.72528  3.29312  2.67652  2.69388  4.24723  2.90380  2.73730  3.18180  2.89732  2.37920  2.77508  2.98552  4.58510  3.61537
          0.26814  1.49013  4.61973  2.12728  0.12688  0.39743  1.11487
    148   1.91531  4.34900  3.44077  2.96541  3.69044  3.38042  3.95951  2.92022  2.90596  2.03734  3.63327  3.32034  2.51508  3.24833  3.24850  2.72282  2.84953  2.67780  5.15602  3.91168    165 - -
          2.68618  4.42225  2.77519  2.73123  3.46354  2.40513  3.72494  3.29354  2.67741  2.69355  4.24690  2.90347  2.73739  3.18146  2.89801  2.37887  2.77519  2.98518  4.58477  3.61503
          0.02577  4.06717  4.78952  0.61958  0.77255  0.48576  0.95510
    149   2.76184  4.47846  3.64467  3.24241  2.04823  3.56281  3.98448  2.98983  3.20860  2.55708  3.66020  3.54433  1.62171  3.51130  3.50355  2.97361  3.08365  2.81497  4.73697  3.25962    166 - -
          2.68618  4.42225  2.77519  2.73123  3.46354  2.40513  3.72494  3.29354  2.67741  2.69355  4.24690  2.90347  2.73739  3.18146  2.89801  2.37887  2.77519  2.98518  4.58477  3.61503
          0.02577  4.06717  4.78952  0.61958  0.77255  0.48576  0.95510
    150   1.41807  4.23929  3.91047  3.50930  3.82649  3.36244  4.38935  2.51004  3.43759  2.66790  3.74146  3.66027  4.00963  3.74384  3.70232  2.78677  2.91268  1.65789  5.41902  4.20202    167 - -
          2.68618  4.42225  2.77519  2.73123  3.46354  2.40513  3.72494  3.29354  2.67741  2.69355  4.24690  2.90347  2.73739  3.18146  2.89801  2.37887  2.77519  2.98518  4.58477  3.61503
          0.02577  4.06717  4.78952  0.61958  0.77255  0.48576  0.95510
    151   2.77051  4.63758  3.52351  2.95110  3.88554  3.56897  3.84685  3.06638  2.42608  2.81643  3.81488  3.33224  4.01852  3.06814  1.56813  2.91807  3.03523  2.08289  5.24332  3.99416    168 - -
          2.68618  4.42225  2.77519  2.73123  3.46354  2.40513  3.72494  3.29354  2.67741  2.69355  4.24690  2.90347  2.73739  3.18146  2.89801  2.37887  2.77519  2.98518  4.58477  3.61503
          0.02577  4.06717  4.78952  0.61958  0.77255  0.48576  0.95510
    152   3.38027  4.78724  4.50136  4.14631  3.22084  4.22736  4.74134  2.43979  3.91221  0.66784  3.19049  4.40287  4.63193  4.23356  4.05469  3.82738  3.66716  2.52689  5.16634  3.93320    169 - -
          2.68618  4.42225  2.77519  2.73123  3.46354  2.40513  3.72494  3.29354  2.67741  2.69355  4.24690  2.90347  2.73739  3.18146  2.89801  2.37887  2.77519  2.98518  4.58477  3.61503
          0.02577  4.06717  4.78952  0.61958  0.77255  0.48576  0.95510
    153   2.77087  5.05650  2.50183  1.40398  4.49126  3.28120  3.78641  3.94686  2.65205  3.52461  4.36635  2.86566  3.85587  2.95378  3.12004  2.01043  3.07325  3.55163  5.70516  4.31132    170 - -
          2.68618  4.42225  2.77519  2.73123  3.46354  2.40513  3.72494  3.29354  2.67741  2.69355  4.24690  2.90347  2.73739  3.18146  2.89801  2.37887  2.77519  2.98518  4.58477  3.61503
          0.02577  4.06717  4.78952  0.61958  0.77255  0.48576  0.95510
    154   2.70644  4.76193  3.25105  2.76146  4.29487  3.39967  3.77234  3.73540  2.29810  3.30514  4.16296  3.16602  3.91225  2.94492  1.49069  2.02031  3.00638  3.36701  5.44230  4.18268    171 - -
          2.68618  4.42225  2.77519  2.73123  3.46354  2.40513  3.72494  3.29354  2.67741  2.69355  4.24690  2.90347  2.73739  3.18146  2.89801  2.37887  2.77519  2.98518  4.58477  3.61503
          0.02577  4.06717  4.78952  0.61958  0.77255  0.48576  0.95510
    155   2.79425  5.24385  1.89250  1.73399  4.55793  3.29858  3.70968  4.01922  2.60073  3.55643  4.36698  2.78165  3.83421  2.85455  3.13158  2.73489  2.22808  3.61972  5.73797  4.30273    172 - -
          2.68618  4.42225  2.77519  2.73123  3.46354  2.40513  3.72494  3.29354  2.67741  2.69355  4.24690  2.90347  2.73739  3.18146  2.89801  2.37887  2.77519  2.98518  4.58477  3.61503
          0.02577  4.06717  4.78952  0.61958  0.77255  0.48576  0.95510
    156   3.32951  4.69365  4.77204  4.22340  3.07514  4.51415  4.80102  2.24125  4.02828  0.94749  1.96970  4.50336  4.72018  4.20380  4.16941  3.87212  3.55565  2.38194  5.15220  4.05679    173 - -
          2.68618  4.42225  2.77519  2.73123  3.46354  2.40513  3.72494  3.29354  2.67741  2.69355  4.24690  2.90347  2.73739  3.18146  2.89801  2.37887  2.77519  2.98518  4.58477  3.61503
          0.02577  4.06717  4.78952  0.61958  0.77255  0.48576  0.95510
    157   2.66476  2.87835  3.01093  2.01271  4.06754  3.43911  3.67294  3.44227  1.96911  3.07139  3.91232  3.01372  3.86164  2.83909  2.77256  2.71364  2.90397  3.13401  5.31590  4.01367    174 - -
          2.68618  4.42225  2.77519  2.73123  3.46354  2.40513  3.72494  3.29354  2.67741  2.69355  4.24690  2.90347  2.73739  3.18146  2.89801  2.37887  2.77519  2.98518  4.58477  3.61503
          0.02577  4.06717  4.78952  0.61958  0.77255  0.48576  0.95510
    158   2.95985  5.46442  1.29874  2.16060  4.78214  3.24732  3.82424  4.34665  2.85370  3.85920  4.71742  1.86848  3.88047  2.99894  3.44405  2.85954  3.26479  3.91116  5.98553  4.48254    175 - -
          2.68618  4.42225  2.77519  2.73123  3.46354  2.40513  3.72494  3.29354  2.67741  2.69355  4.24690  2.90347  2.73739  3.18146  2.89801  2.37887  2.77519  2.98518  4.58477  3.61503
          0.02577  4.06717  4.78952  0.61958  0.77255  0.48576  0.95510
    159   2.82133  5.02150  2.60356  1.76939  4.44685  3.32694  3.83844  3.88764  2.68578  3.47724  4.34723  2.94895  1.64742  3.01908  3.12110  2.82294  3.12177  3.52195  5.65432  4.31710    176 - -
          2.68618  4.42225  2.77519  2.73123  3.46354  2.40513  3.72494  3.29354  2.67741  2.69355  4.24690  2.90347  2.73739  3.18146  2.89801  2.37887  2.77519  2.98518  4.58477  3.61503
          0.02577  4.06717  4.78952  0.61958  0.77255  0.48576  0.95510
    160   2.00026  4.83559  2.67017  1.83101  4.34586  2.28188  3.78480  3.76276  2.65215  3.36940  4.19578  2.92170  3.82019  2.95326  3.11798  2.66823  2.95222  3.37100  5.59123  4.23740    177 - -
          2.68618  4.42225  2.77519  2.73123  3.46354  2.40513  3.72494  3.29354  2.67741  2.69355  4.24690  2.90347  2.73739  3.18146  2.89801  2.37887  2.77519  2.98518  4.58477  3.61503
          0.02577  4.06717  4.78952  0.61958  0.77255  0.48576  0.95510
    161   2.60520  4.51000  3.22155  2.70513  3.63394  3.46629  2.64757  3.10542  2.61679  2.76855  2.61780  3.15106  3.89168  2.99971  2.98975  2.14679  2.85710  2.84613  5.03674  3.72328    178 - -
          2.68618  4.42225  2.77519  2.73123  3.46354  2.40513  3.72494  3.29354  2.67741  2.69355  4.24690  2.90347  2.73739  3.18146  2.89801  2.37887  2.77519  2.98518  4.58477  3.61503
          0.02577  4.06717  4.78952  0.61958  0.77255  0.48576  0.95510
    162   2.30666  4.27235  3.26440  3.07878  4.45602  1.32776  4.26490  3.93615  3.25746  3.60170  4.42487  3.28905  3.74179  3.53223  3.58264  1.68037  2.80336  3.33910  5.77048  4.53857    179 - -
          2.68618  4.42225  2.77519  2.73123  3.46354  2.40513  3.72494  3.29354  2.67741  2.69355  4.24690  2.90347  2.73739  3.18146  2.89801  2.37887  2.77519  2.98518  4.58477  3.61503
          0.02577  4.06717  4.78952  0.61958  0.77255  0.48576  0.95510
    163   2.02357  4.31034  4.09780  3.57615  3.47468  3.82842  4.35468  2.16825  3.47227  1.75828  3.36826  3.84612  4.26406  3.76197  3.73124  3.16908  3.05536  1.63226  5.16464  3.96124    180 - -
          2.68618  4.42225  2.77519  2.73123  3.46354  2.40513  3.72494  3.29354  2.67741  2.69355  4.24690  2.90347  2.73739  3.18146  2.89801  2.37887  2.77519  2.98518  4.58477  3.61503
          0.02577  4.06717  4.78952  0.61958  0.77255  0.48576  0.95510
    164   3.31286  4.63054  4.88641  4.35836  3.19067  4.58454  4.93476  1.58520  4.18694  1.00650  3.00546  4.61155  4.79608  4.36129  4.32416  3.96039  3.54871  2.06593  5.26668  4.13830    181 - -
          2.68618  4.42225  2.77519  2.73123  3.46354  2.40513  3.72494  3.29354  2.67741  2.69355  4.24690  2.90347  2.73739  3.18146  2.89801  2.37887  2.77519  2.98518  4.58477  3.61503
          0.02577  4.06717  4.78952  0.61958  0.77255  0.48576  0.95510
    165   1.90665  4.67742  3.32503  2.82323  4.21912  3.39173  3.81707  3.56434  2.37390  3.19575  4.08333  3.21038  3.91421  3.00123  1.53887  2.77190  2.98457  3.22692  5.42011  4.17976    182 - -
          2.68618  4.42225  2.77519  2.73123  3.46354  2.40513  3.72494  3.29354  2.67741  2.69355  4.24690  2.90347  2.73739  3.18146  2.89801  2.37887  2.77519  2.98518  4.58477  3.61503
          0.02577  4.06717  4.78952  0.61958  0.77255  0.48576  0.95510
    166   2.76528  4.78446  3.23631  2.79055  4.27241  3.42533  3.83685  3.72133  2.41967  3.29317  4.17642  3.20942  1.62986  3.02402  1.89142  2.84226  3.06397  3.37548  5.44023  4.20230    183 - -
          2.68618  4.42225  2.77519  2.73123  3.46354  2.40513  3.72494  3.29354  2.67741  2.69355  4.24690  2.90347  2.73739  3.18146  2.89801  2.37887  2.77519  2.98518  4.58477  3.61503
          0.22123  4.06717  1.70735  0.61958  0.77255  0.48576  0.95510
    167   2.78151  5.16145  1.79025  2.20606  4.47588  3.25633  3.66261  3.94315  1.83893  3.48568  4.32351  2.76161  3.79812  2.81796  2.94099  2.72844  3.04612  3.56167  5.63509  4.23620    184 - -
          2.68618  4.42225  2.77519  2.73123  3.46354  2.40513  3.72494  3.29354  2.67741  2.69355  4.24690  2.90347  2.73739  3.18146  2.89801  2.37887  2.77519  2.98518  4.58477  3.61503
          0.03125  3.87719  4.59953  0.61958  0.77255  0.38980  1.13070
    168   2.57868  4.22874  3.69315  3.16549  3.26978  2.47510  3.91663  2.73596  3.05504  2.47177  3.41430  3.46489  3.98420  3.36566  3.33380  2.84895  2.85445  2.00030  2.67079  3.47256    185 - -
          2.68618  4.42225  2.77519  2.73123  3.46354  2.40513  3.72494  3.29354  2.67741  2.69355  4.24690  2.90347  2.73739  3.18146  2.89801  2.37887  2.77519  2.98518  4.58477  3.61503
          0.02577  4.06717  4.78952  0.61958  0.77255  0.48576  0.95510
    169   2.74044  4.28912  3.98940  3.45865  3.46514  3.80195  4.25307  1.77696  3.36471  2.27883  3.37957  3.75670  2.61269  3.65898  3.63784  3.12330  3.01103  1.63415  5.09972  3.88652    186 - -
          2.68618  4.42225  2.77519  2.73123  3.46354  2.40513  3.72494  3.29354  2.67741  2.69355  4.24690  2.90347  2.73739  3.18146  2.89801  2.37887  2.77519  2.98518  4.58477  3.61503
          0.02577  4.06717  4.78952  0.61958  0.77255  0.48576  0.95510
    170   2.83775  5.37029  1.82177  1.74866  4.67689  3.30495  3.69815  4.16964  1.96901  3.65583  4.45662  2.76368  3.84120  2.83577  3.07498  2.75536  3.09513  3.74586  5.80205  4.35143    187 - -
          2.68618  4.42225  2.77519  2.73123  3.46354  2.40513  3.72494  3.29354  2.67741  2.69355  4.24690  2.90347  2.73739  3.18146  2.89801  2.37887  2.77519  2.98518  4.58477  3.61503
          0.02577  4.06717  4.78952  0.61958  0.77255  0.48576  0.95510
    171   2.13754  5.04242  2.74012  1.88512  4.37645  3.38681  3.65945  3.79124  1.92352  3.34696  4.16048  2.90214  3.84797  2.79853  2.78535  2.71804  2.97527  3.42772  5.52893  4.17747    188 - -
          2.68618  4.42225  2.77519  2.73123  3.46354  2.40513  3.72494  3.29354  2.67741  2.69355  4.24690  2.90347  2.73739  3.18146  2.89801  2.37887  2.77519  2.98518  4.58477  3.61503
          0.02577  4.06717  4.78952  0.61958  0.77255  0.48576  0.95510
    172   1.98768  4.25707  3.81075  3.30964  3.60635  3.54494  4.17520  1.84351  3.23109  2.50618  3.52745  3.58934  4.05723  3.53844  3.52642  2.89465  2.14944  2.21018  5.16073  3.94431    189 - -
          2.68618  4.42225  2.77519  2.73123  3.46354  2.40513  3.72494  3.29354  2.67741  2.69355  4.24690  2.90347  2.73739  3.18146  2.89801  2.37887  2.77519  2.98518  4.58477  3.61503
          0.02577  4.06717  4.78952  0.61958  0.77255  0.48576  0.95510
    173   1.93276  4.38894  3.92316  3.48301  3.45859  3.67302  4.31171  2.44966  3.35162  1.34132  3.38497  3.74808  4.18387  3.68839  3.60519  3.06423  3.07546  2.33674  5.17506  3.95396    190 - -
          2.68618  4.42225  2.77519  2.73123  3.46354  2.40513  3.72494  3.29354  2.67741  2.69355  4.24690  2.90347  2.73739  3.18146  2.89801  2.37887  2.77519  2.98518  4.58477  3.61503
          0.02577  4.06717  4.78952  0.61958  0.77255  0.48576  0.95510
    174   1.46146  4.79912  1.90578  2.45547  4.39228  3.22271  3.88960  3.74638  2.83536  3.43529  4.29840  2.95410  3.83827  3.07916  3.31780  2.69632  3.00334  3.35607  5.67830  4.31968    191 - -
          2.68618  4.42225  2.77519  2.73123  3.46354  2.40513  3.72494  3.29354  2.67741  2.69355  4.24690  2.90347  2.73739  3.18146  2.89801  2.37887  2.77519  2.98518  4.58477  3.61503
          0.02577  4.06717  4.78952  0.61958  0.77255  0.48576  0.95510
    175   2.76147  5.09448  2.57841  1.84921  4.37836  2.30638  2.48932  3.86202  2.50384  3.40893  4.22778  2.85616  3.84689  2.84611  2.96362  2.73452  3.01718  3.49109  5.57708  4.18836    192 - -
          2.68618  4.42225  2.77519  2.73123  3.46354  2.40513  3.72494  3.29354  2.67741  2.69355  4.24690  2.90347  2.73739  3.18146  2.89801  2.37887  2.77519  2.98518  4.58477  3.61503
          0.02577  4.06717  4.78952  0.61958  0.77255  0.48576  0.95510
    176   1.96920  4.80598  1.95236  2.41206  4.39557  3.22110  3.80353  3.82930  2.69841  3.42923  4.24441  2.91574  3.79985  2.96905  3.18618  1.98711  2.93094  3.40527  5.63993  4.27261    193 - -
          2.68618  4.42225  2.77519  2.73123  3.46354  2.40513  3.72494  3.29354  2.67741  2.69355  4.24690  2.90347  2.73739  3.18146  2.89801  2.37887  2.77519  2.98518  4.58477  3.61503
          0.02577  4.06717  4.78952  0.61958  0.77255  0.48576  0.95510
    177   1.66117  4.30029  3.37196  3.09881  4.26332  3.07112  4.20729  3.58445  3.15015  3.32176  4.21428  3.32951  1.49219  3.47508  3.46811  2.53759  2.82926  3.13739  5.61905  4.39584    194 - -
          2.68620  4.42227  2.77522  2.73087  3.46356  2.40515  3.72497  3.29356  2.67743  2.69357  4.24692  2.90349  2.73742  3.18149  2.89803  2.37889  2.77522  2.98521  4.58479  3.61505
          0.20058  1.75199  4.78952  0.28184  1.40402  0.48576  0.95510
    178   0.76583  4.30030  3.67056  3.47595  4.25625  3.11867  4.47353  3.41166  3.49750  3.28386  4.29779  3.57304  3.87676  3.82149  3.73155  2.65072  2.94182  3.03196  5.66372  4.48717    196 - -
          2.68618  4.42225  2.77519  2.73123  3.46354  2.40513  3.72494  3.29354  2.67741  2.69355  4.24690  2.90347  2.73739  3.18146  2.89801  2.37887  2.77519  2.98518  4.58477  3.61503
          0.02577  4.06717  4.78952  0.61958  0.77255  0.48576  0.95510
    179   2.67865  4.35071  3.59186  3.07344  3.08180  3.62167  3.81407  2.81389  2.97502  1.94727  3.46188  3.41919  4.02985  3.29705  3.27980  2.22219  2.92796  2.61351  4.62853  2.35550    197 - -
          2.68618  4.42225  2.77519  2.73123  3.46354  2.40513  3.72494  3.29354  2.67741  2.69355  4.24690  2.90347  2.73739  3.18146  2.89801  2.37887  2.77519  2.98518  4.58477  3.61503
          0.02577  4.06717  4.78952  0.61958  0.77255  0.48576  0.95510
    180   1.98486  4.32862  3.45734  2.95484  3.64416  3.39529  3.93067  2.91026  2.89220  2.62876  2.39884  3.31393  2.56233  3.22591  3.23682  2.72062  2.83051  2.66921  5.10405  3.86801    198 - -
          2.68618  4.42225  2.77519  2.73123  3.46354  2.40513  3.72494  3.29354  2.67741  2.69355  4.24690  2.90347  2.73739  3.18146  2.89801  2.37887  2.77519  2.98518  4.58477  3.61503
          0.02577  4.06717  4.78952  0.61958  0.77255  0.48576  0.95510
    181   2.88710  5.18533  3.07450  1.99418  4.58259  3.54379  3.61278  3.97681  1.68809  3.43656  4.25536  3.03109  3.93868  2.73574  1.83627  2.85899  3.08447  3.61351  5.52128  4.25420    199 - -
          2.68618  4.42225  2.77519  2.73123  3.46354  2.40513  3.72494  3.29354  2.67741  2.69355  4.24690  2.90347  2.73739  3.18146  2.89801  2.37887  2.77519  2.98518  4.58477  3.61503
          0.02577  4.06717  4.78952  0.61958  0.77255  0.48576  0.95510
    182   0.76583  4.30030  3.67056  3.47595  4.25625  3.11867  4.47353  3.41166  3.49750  3.28386  4.29779  3.57304  3.87676  3.82149  3.73155  2.65072  2.94182  3.03196  5.66372  4.48717    200 - -
          2.68618  4.42225  2.77519  2.73123  3.46354  2.40513  3.72494  3.29354  2.67741  2.69355  4.24690  2.90347  2.73739  3.18146  2.89801  2.37887  2.77519  2.98518  4.58477  3.61503
          0.02577  4.06717  4.78952  0.61958  0.77255  0.48576  0.95510
    183   2.06029  4.23699  3.80612  3.26564  3.22920  3.68408  3.98536  2.00594  3.16701  2.31948  3.32692  3.57118  4.08202  3.45575  3.43654  2.97990  2.90932  2.31417  4.78687  2.49733    201 - -
          2.68618  4.42225  2.77519  2.73123  3.46354  2.40513  3.72494  3.29354  2.67741  2.69355  4.24690  2.90347  2.73739  3.18146  2.89801  2.37887  2.77519  2.98518  4.58477  3.61503
          0.02577  4.06717  4.78952  0.61958  0.77255  0.48576  0.95510
    184   2.72917  4.97658  2.78882  2.41758  4.22997  2.42684  2.45239  3.74226  2.39603  3.29627  4.12147  2.93586  3.85940  2.17291  2.79534  2.73094  2.97727  3.38922  5.44028  4.07736    202 - -
          2.68618  4.42225  2.77519  2.73123  3.46354  2.40513  3.72494  3.29354  2.67741  2.69355  4.24690  2.90347  2.73739  3.18146  2.89801  2.37887  2.77519  2.98518  4.58477  3.61503
          0.02577  4.06717  4.78952  0.61958  0.77255  0.48576  0.95510
    185   2.78016  4.31626  4.07591  3.54365  3.45161  3.84822  4.32152  2.17910  3.42813  1.75560  3.34761  3.82871  4.26410  3.72655  3.68900  3.17816  2.16410  1.65022  5.13543  3.93220    203 - -
          2.68618  4.42225  2.77519  2.73123  3.46354  2.40513  3.72494  3.29354  2.67741  2.69355  4.24690  2.90347  2.73739  3.18146  2.89801  2.37887  2.77519  2.98518  4.58477  3.61503
          0.02577  4.06717  4.78952  0.61958  0.77255  0.48576  0.95510
    186   3.31280  4.63047  4.88645  4.35840  3.19075  4.58454  4.93480  1.58480  4.18700  1.00676  3.00553  4.61156  4.79609  4.36135  4.32421  3.96039  3.54866  2.06576  5.26674  4.13835    204 - -
          2.68618  4.42225  2.77519  2.73123  3.46354  2.40513  3.72494  3.29354  2.67741  2.69355  4.24690  2.90347  2.73739  3.18146  2.89801  2.37887  2.77519  2.98518  4.58477  3.61503
          0.02577  4.06717  4.78952  0.61958  0.77255  0.48576  0.95510
    187   2.96146  5.11743  3.24130  2.69718  4.47494  3.59610  3.65940  3.90580  2.04966  3.37505  4.24459  3.14125  4.00154  1.63106  1.73945  2.96166  3.16142  3.58055  5.46019  4.22268    205 - -
          2.68618  4.42225  2.77519  2.73123  3.46354  2.40513  3.72494  3.29354  2.67741  2.69355  4.24690  2.90347  2.73739  3.18146  2.89801  2.37887  2.77519  2.98518  4.58477  3.61503
          0.02577  4.06717  4.78952  0.61958  0.77255  0.48576  0.95510
    188   2.29711  4.24184  3.42833  3.11914  4.26539  3.02314  4.19523  3.62720  3.13587  3.35713  4.20935  3.31672  3.74970  3.45925  3.45300  1.28976  1.87539  3.13935  5.61944  4.38530    206 - -
          2.68618  4.42225  2.77519  2.73123  3.46354  2.40513  3.72494  3.29354  2.67741  2.69355  4.24690  2.90347  2.73739  3.18146  2.89801  2.37887  2.77519  2.98518  4.58477  3.61503
          0.02577  4.06717  4.78952  0.61958  0.77255  0.48576  0.95510
    189   2.07164  4.34584  4.01669  3.46668  3.29175  3.84993  4.22301  2.36266  3.34629  1.62466  2.30235  3.77397  4.22850  3.62936  3.60218  3.15845  3.05119  2.27705  5.00201  3.82220    207 - -
          2.68618  4.42225  2.77519  2.73123  3.46354  2.40513  3.72494  3.29354  2.67741  2.69355  4.24690  2.90347  2.73739  3.18146  2.89801  2.37887  2.77519  2.98518  4.58477  3.61503
          0.02577  4.06717  4.78952  0.61958  0.77255  0.48576  0.95510
    190   2.64600  4.62617  3.31462  2.81793  4.11394  3.38783  3.82419  3.45441  2.43626  3.10841  4.00096  3.20899  3.90628  3.02081  2.00503  2.75642  1.62324  3.13430  5.36664  4.11885    208 - -
          2.68618  4.42225  2.77519  2.73123  3.46354  2.40513  3.72494  3.29354  2.67741  2.69355  4.24690  2.90347  2.73739  3.18146  2.89801  2.37887  2.77519  2.98518  4.58477  3.61503
          0.02577  4.06717  4.78952  0.61958  0.77255  0.48576  0.95510
    191   3.09900  4.47585  4.64194  4.14470  3.40905  4.31744  4.81718  1.92980  3.98881  1.52395  3.26481  4.37798  4.65588  4.25994  4.18164  3.70036  3.36756  1.16327  5.34781  4.13967    209 - -
          2.68618  4.42225  2.77519  2.73123  3.46354  2.40513  3.72494  3.29354  2.67741  2.69355  4.24690  2.90347  2.73739  3.18146  2.89801  2.37887  2.77519  2.98518  4.58477  3.61503
          0.02577  4.06717  4.78952  0.61958  0.77255  0.48576  0.95510
    192   2.92516  4.67695  3.63847  3.56474  4.69525  0.48326  4.66911  4.34617  3.77225  3.97454  4.95485  3.80337  4.07407  4.08131  3.98306  3.10333  3.42156  3.83688  5.73487  4.80515    210 - -
          2.68618  4.42225  2.77519  2.73123  3.46354  2.40513  3.72494  3.29354  2.67741  2.69355  4.24690  2.90347  2.73739  3.18146  2.89801  2.37887  2.77519  2.98518  4.58477  3.61503
          0.02577  4.06717  4.78952  0.61958  0.77255  0.48576  0.95510
    193   3.13325  5.27132  2.58757  0.77704  4.64403  3.40938  4.01883  4.13742  2.92499  3.72511  4.69517  3.06123  4.02461  3.23335  3.35071  3.09846  3.44047  3.80285  5.77876  4.50668    211 - -
          2.68618  4.42225  2.77519  2.73123  3.46354  2.40513  3.72494  3.29354  2.67741  2.69355  4.24690  2.90347  2.73739  3.18146  2.89801  2.37887  2.77519  2.98518  4.58477  3.61503
          0.02577  4.06717  4.78952  0.61958  0.77255  0.48576  0.95510
    194   2.65478  4.18400  3.94733  3.38266  3.17240  3.70990  4.00650  1.96103  3.23803  2.22373  3.24338  3.64328  4.09514  3.52018  3.46541  3.00713  2.24219  2.31024  2.81576  3.47427    212 - -
          2.68618  4.42225  2.77519  2.73123  3.46354  2.40513  3.72494  3.29354  2.67741  2.69355  4.24690  2.90347  2.73739  3.18146  2.89801  2.37887  2.77519  2.98518  4.58477  3.61503
          0.02577  4.06717  4.78952  0.61958  0.77255  0.48576  0.95510
    195   3.67931  4.98102  4.40186  4.15908  2.89277  3.95932  4.16074  3.71579  3.87950  3.07517  4.33984  4.26996  4.49414  4.25694  3.97213  3.88099  3.99052  3.61136  0.56991  2.88538    213 - -
          2.68618  4.42225  2.77519  2.73123  3.46354  2.40513  3.72494  3.29354  2.67741  2.69355  4.24690  2.90347  2.73739  3.18146  2.89801  2.37887  2.77519  2.98518  4.58477  3.61503
          0.02577  4.06717  4.78952  0.61958  0.77255  0.48576  0.95510
    196   1.17862  4.20901  3.47158  3.23727  4.37989  1.80581  4.32258  3.74312  3.33548  3.48098  4.32720  3.37365  3.74406  3.61088  3.63199  2.46079  2.77674  3.20375  5.72158  4.52845    214 - -
          2.68618  4.42225  2.77519  2.73123  3.46354  2.40513  3.72494  3.29354  2.67741  2.69355  4.24690  2.90347  2.73739  3.18146  2.89801  2.37887  2.77519  2.98518  4.58477  3.61503
          0.02577  4.06717  4.78952  0.61958  0.77255  0.48576  0.95510
    197   3.33500  4.69773  4.77840  4.23012  3.07452  4.52082  4.80736  2.24022  4.03442  0.92439  2.02778  4.51050  4.72500  4.20896  4.17482  3.87961  3.56102  2.38243  5.15484  4.06019    215 - -
          2.68618  4.42225  2.77519  2.73123  3.46354  2.40513  3.72494  3.29354  2.67741  2.69355  4.24690  2.90347  2.73739  3.18146  2.89801  2.37887  2.77519  2.98518  4.58477  3.61503
          0.02577  4.06717  4.78952  0.61958  0.77255  0.48576  0.95510
    198   2.50853  2.63634  3.49941  2.95123  3.74101  3.36566  3.88796  3.05612  2.73278  2.78659  3.67833  3.29484  3.87968  3.16295  2.24070  2.69470  2.08456  2.77616  5.13312  3.90101    216 - -
          2.68618  4.42225  2.77519  2.73123  3.46354  2.40513  3.72494  3.29354  2.67741  2.69355  4.24690  2.90347  2.73739  3.18146  2.89801  2.37887  2.77519  2.98518  4.58477  3.61503
          0.02577  4.06717  4.78952  0.61958  0.77255  0.48576  0.95510
    199   2.09261  4.42532  3.43865  2.93705  2.32427  3.56833  2.48814  2.95840  2.88072  2.61893  3.56325  3.32050  3.98971  3.20349  3.22329  2.85599  2.92381  2.73565  4.66117  3.20469    217 - -
          2.68618  4.42225  2.77519  2.73123  3.46354  2.40513  3.72494  3.29354  2.67741  2.69355  4.24690  2.90347  2.73739  3.18146  2.89801  2.37887  2.77519  2.98518  4.58477  3.61503
          0.02577  4.06717  4.78952  0.61958  0.77255  0.48576  0.95510
    200   3.30699  4.62265  4.89001  4.36200  3.20004  4.58433  4.93905  1.54016  4.19250  1.03698  3.01437  4.61311  4.79704  4.36754  4.32996  3.96006  3.54323  2.04725  5.27326  4.14383    218 - -
          2.68618  4.42225  2.77519  2.73123  3.46354  2.40513  3.72494  3.29354  2.67741  2.69355  4.24690  2.90347  2.73739  3.18146  2.89801  2.37887  2.77519  2.98518  4.58477  3.61503
          0.02577  4.06717  4.78952  0.61958  0.77255  0.48576  0.95510
    201   2.89982  4.63090  3.71047  3.13310  3.54377  3.74488  3.93239  2.88538  2.58009  1.42915  3.52950  3.49830  4.14031  3.21249  2.04539  3.09927  3.13429  2.77803  5.07929  3.82358    219 - -
          2.68618  4.42225  2.77519  2.73123  3.46354  2.40513  3.72494  3.29354  2.67741  2.69355  4.24690  2.90347  2.73739  3.18146  2.89801  2.37887  2.77519  2.98518  4.58477  3.61503
          0.02577  4.06717  4.78952  0.61958  0.77255  0.48576  0.95510
    202   2.74599  4.65733  3.22187  2.75176  3.11464  3.55906  2.50184  3.27667  2.69545  2.88363  3.79794  3.18854  3.97709  3.06153  3.06951  2.16698  2.98989  3.01782  4.63862  2.22940    220 - -
          2.68618  4.42225  2.77519  2.73123  3.46354  2.40513  3.72494  3.29354  2.67741  2.69355  4.24690  2.90347  2.73739  3.18146  2.89801  2.37887  2.77519  2.98518  4.58477  3.61503
          0.01742  4.05882        *  0.61958  0.77255  0.00000        *
//
