# Supplementary material for: MacSyFinder: A Program to Mine Genomes for Molecular Systems with an Application to CRISPR-Cas Systems
Source: PLoS One. 2014 Oct 17;9(10):e110726. doi: 10.1371/journal.pone.0110726 (PMC4201578; doi:10.1371/journal.pone.0110726)
Supplement: Data S2 — The Cas-Finder: models and profiles (compressed tarball archive). (ZIP) [file pone.0110726.s011.zip › Cas-Finder_macsyfinder/CASprofiles/csf2_TypeU.hmm]

HMMER3/b [3.0 | March 2010]
NAME  TIGR03115
ACC   TIGR03115
DESC  cas_csf2: CRISPR type AFERR-associated protein Csf2
LENG  344
ALPH  amino
RF    no
CS    no
MAP   yes
DATE  Sun Apr 11 22:22:45 2010
NSEQ  3
EFFN  0.946289
CKSUM 1292377097
GA    102.85 102.85;
TC    102.85 102.85;
NC    24.05 24.05;
STATS LOCAL MSV      -11.3255  0.70024
STATS LOCAL VITERBI  -11.9922  0.70024
STATS LOCAL FORWARD   -5.4355  0.70024
HMM          A        C        D        E        F        G        H        I        K        L        M        N        P        Q        R        S        T        V        W        Y   
            m->m     m->i     m->d     i->m     i->i     d->m     d->d
  COMPO   2.39295  4.49432  2.90811  2.72042  3.38867  2.62654  3.75858  2.86039  2.71938  2.42380  3.60344  3.08738  3.48295  3.06861  2.89119  2.69299  2.81486  2.66768  4.93490  3.64433
          2.68618  4.42225  2.77519  2.73123  3.46354  2.40513  3.72494  3.29354  2.67741  2.69355  4.24690  2.90347  2.73739  3.18146  2.89801  2.37887  2.77519  2.98518  4.58477  3.61503
          0.02346  4.16017  4.88251  0.61958  0.77255  0.00000        *
      1   3.22666  4.55156  4.85022  4.33976  1.99941  4.44401  4.60663  1.22707  4.20528  1.81046  3.16661  4.47870  4.71583  4.33352  4.31340  3.80730  3.46731  2.10972  4.91613  3.53579      1 - -
          2.68618  4.42225  2.77519  2.73123  3.46354  2.40513  3.72494  3.29354  2.67741  2.69355  4.24690  2.90347  2.73739  3.18146  2.89801  2.37887  2.77519  2.98518  4.58477  3.61503
          0.02346  4.16017  4.88251  0.61958  0.77255  0.48576  0.95510
      2   2.77549  5.02022  3.06996  2.54730  4.39466  3.49312  3.66622  3.81799  2.23291  3.34106  4.15630  3.03734  3.91186  2.08021  1.97076  2.07800  3.00598  3.45770  5.48435  4.18366      2 - -
          2.68618  4.42225  2.77519  2.73123  3.46354  2.40513  3.72494  3.29354  2.67741  2.69355  4.24690  2.90347  2.73739  3.18146  2.89801  2.37887  2.77519  2.98518  4.58477  3.61503
          0.02346  4.16017  4.88251  0.61958  0.77255  0.48576  0.95510
      3   1.51014  4.26971  3.52691  3.32564  4.51120  1.21382  4.42670  3.89272  3.45349  3.62225  4.46280  3.44575  3.80351  3.71852  3.74255  2.51784  2.84518  3.31795  5.84203  4.65759      3 - -
          2.68618  4.42225  2.77519  2.73123  3.46354  2.40513  3.72494  3.29354  2.67741  2.69355  4.24690  2.90347  2.73739  3.18146  2.89801  2.37887  2.77519  2.98518  4.58477  3.61503
          0.02346  4.16017  4.88251  0.61958  0.77255  0.48576  0.95510
      4   3.08329  4.40767  4.83232  4.28102  2.14564  4.36599  4.70960  1.53437  4.15576  1.91457  3.19929  4.43431  4.64791  4.31000  4.27192  3.70859  3.32248  1.48513  5.12596  3.90092      4 - -
          2.68618  4.42225  2.77519  2.73123  3.46354  2.40513  3.72494  3.29354  2.67741  2.69355  4.24690  2.90347  2.73739  3.18146  2.89801  2.37887  2.77519  2.98518  4.58477  3.61503
          0.02346  4.16017  4.88251  0.61958  0.77255  0.48576  0.95510
      5   3.22665  4.55170  4.84966  4.33920  1.98872  4.44320  4.60373  1.23228  4.20458  1.81011  3.16620  4.47755  4.71507  4.33239  4.31240  3.80635  3.46723  2.11218  4.91272  3.53124      5 - -
          2.68618  4.42225  2.77519  2.73123  3.46354  2.40513  3.72494  3.29354  2.67741  2.69355  4.24690  2.90347  2.73739  3.18146  2.89801  2.37887  2.77519  2.98518  4.58477  3.61503
          0.02346  4.16017  4.88251  0.61958  0.77255  0.48576  0.95510
      6   2.87257  5.05736  3.27996  2.66892  4.44591  3.59023  3.66182  3.81978  1.66038  3.33548  4.16899  3.12734  3.97649  2.79656  1.83360  2.88312  2.18032  3.48399  5.46446  4.21776      6 - -
          2.68618  4.42225  2.77519  2.73123  3.46354  2.40513  3.72494  3.29354  2.67741  2.69355  4.24690  2.90347  2.73739  3.18146  2.89801  2.37887  2.77519  2.98518  4.58477  3.61503
          0.02346  4.16017  4.88251  0.61958  0.77255  0.48576  0.95510
      7   2.83849  4.44611  4.02242  3.55581  3.44079  3.79187  4.34966  2.46646  3.38686  1.24063  3.35774  3.82909  4.26560  3.73398  3.62981  3.16965  2.06232  2.37435  5.17481  3.96466      7 - -
          2.68618  4.42225  2.77519  2.73123  3.46354  2.40513  3.72494  3.29354  2.67741  2.69355  4.24690  2.90347  2.73739  3.18146  2.89801  2.37887  2.77519  2.98518  4.58477  3.61503
          0.02346  4.16017  4.88251  0.61958  0.77255  0.48576  0.95510
      8   2.69657  4.68499  3.36609  2.85872  4.18360  3.43511  3.85748  3.52920  2.45018  3.17318  4.06112  3.24970  3.95019  3.04931  1.91500  2.80268  1.54020  3.20418  5.41872  4.17395      8 - -
          2.68618  4.42225  2.77519  2.73123  3.46354  2.40513  3.72494  3.29354  2.67741  2.69355  4.24690  2.90347  2.73739  3.18146  2.89801  2.37887  2.77519  2.98518  4.58477  3.61503
          0.02346  4.16017  4.88251  0.61958  0.77255  0.48576  0.95510
      9   1.10901  4.22430  3.61757  3.34017  4.39469  3.01739  4.37489  3.75907  3.38132  3.49939  4.34004  3.43923  3.78193  3.66391  3.67123  1.62010  2.79336  3.21824  5.75676  4.55137      9 - -
          2.68618  4.42225  2.77519  2.73123  3.46354  2.40513  3.72494  3.29354  2.67741  2.69355  4.24690  2.90347  2.73739  3.18146  2.89801  2.37887  2.77519  2.98518  4.58477  3.61503
          0.02346  4.16017  4.88251  0.61958  0.77255  0.48576  0.95510
     10   2.81921  4.85337  3.03129  2.72199  3.96039  3.44368  2.13745  3.75384  2.69070  3.32750  4.22031  3.18149  1.52789  3.13235  3.04229  2.88217  3.12438  3.41527  5.30814  3.90708     10 - -
          2.68618  4.42225  2.77519  2.73123  3.46354  2.40513  3.72494  3.29354  2.67741  2.69355  4.24690  2.90347  2.73739  3.18146  2.89801  2.37887  2.77519  2.98518  4.58477  3.61503
          0.02346  4.16017  4.88251  0.61958  0.77255  0.48576  0.95510
     11   2.85192  4.37361  4.11322  3.55312  3.28254  3.92534  4.26872  2.39317  3.41986  1.55607  2.18396  3.84993  4.28436  3.69425  3.65899  3.22949  2.17025  2.32227  5.00415  3.83444     11 - -
          2.68618  4.42225  2.77519  2.73123  3.46354  2.40513  3.72494  3.29354  2.67741  2.69355  4.24690  2.90347  2.73739  3.18146  2.89801  2.37887  2.77519  2.98518  4.58477  3.61503
          0.02346  4.16017  4.88251  0.61958  0.77255  0.48576  0.95510
     12   3.36419  5.11254  3.45827  3.25649  3.52867  3.72682  0.65776  4.11275  3.09369  3.56552  4.63878  3.65025  4.29970  3.62926  3.33708  3.43520  3.68142  3.84269  4.98719  3.47340     12 - -
          2.68618  4.42225  2.77519  2.73123  3.46354  2.40513  3.72494  3.29354  2.67741  2.69355  4.24690  2.90347  2.73739  3.18146  2.89801  2.37887  2.77519  2.98518  4.58477  3.61503
          0.02346  4.16017  4.88251  0.61958  0.77255  0.48576  0.95510
     13   2.78260  4.38670  3.80306  3.25735  3.47639  3.81494  4.11956  1.85705  3.12756  2.30417  3.39535  3.62434  4.19028  2.35806  3.42768  3.10265  3.02471  1.75741  5.07413  3.85250     13 - -
          2.68618  4.42225  2.77519  2.73123  3.46354  2.40513  3.72494  3.29354  2.67741  2.69355  4.24690  2.90347  2.73739  3.18146  2.89801  2.37887  2.77519  2.98518  4.58477  3.61503
          0.02346  4.16017  4.88251  0.61958  0.77255  0.48576  0.95510
     14   1.15012  4.23013  3.70782  3.38018  4.24892  3.08571  4.36180  3.40989  3.35785  3.27475  4.17729  3.48539  3.82558  3.66172  3.63911  2.53705  1.78504  2.99189  5.65944  4.46133     14 - -
          2.68618  4.42225  2.77519  2.73123  3.46354  2.40513  3.72494  3.29354  2.67741  2.69355  4.24690  2.90347  2.73739  3.18146  2.89801  2.37887  2.77519  2.98518  4.58477  3.61503
          0.02346  4.16017  4.88251  0.61958  0.77255  0.48576  0.95510
     15   1.90409  4.84688  1.93405  2.44975  4.44645  3.25880  3.83630  3.88617  2.72441  3.47748  4.28731  2.95325  3.83457  2.99814  3.21317  1.92485  2.96247  3.45507  5.68271  4.31391     15 - -
          2.68618  4.42225  2.77519  2.73123  3.46354  2.40513  3.72494  3.29354  2.67741  2.69355  4.24690  2.90347  2.73739  3.18146  2.89801  2.37887  2.77519  2.98518  4.58477  3.61503
          0.02346  4.16017  4.88251  0.61958  0.77255  0.48576  0.95510
     16   2.41635  4.38994  3.29615  3.04742  4.39612  3.10204  4.21463  3.86473  3.14360  3.52560  4.36838  3.31325  1.41879  3.46517  3.48186  1.66664  2.88114  3.34271  5.71588  4.45895     16 - -
          2.68618  4.42225  2.77519  2.73123  3.46354  2.40513  3.72494  3.29354  2.67741  2.69355  4.24690  2.90347  2.73739  3.18146  2.89801  2.37887  2.77519  2.98518  4.58477  3.61503
          0.22078  4.16017  1.70098  0.61958  0.77255  0.48576  0.95510
     17   2.56052  4.29394  3.56178  3.16871  3.63065  2.01865  4.10652  1.75653  3.11422  2.59038  3.62518  3.46497  3.96831  3.45625  3.40837  2.81171  2.90823  2.42134  5.15846  3.90709     17 - -
          2.68618  4.42225  2.77519  2.73123  3.46354  2.40513  3.72494  3.29354  2.67741  2.69355  4.24690  2.90347  2.73739  3.18146  2.89801  2.37887  2.77519  2.98518  4.58477  3.61503
          0.02850  3.96789  4.69023  0.61958  0.77255  0.67884  0.70766
     18   2.61656  4.73700  2.82089  2.51213  4.20015  3.26348  3.75529  3.68707  2.49888  3.27499  4.13094  2.98134  3.81651  1.94879  2.86747  1.84867  2.93365  3.31079  5.45043  4.11450     18 - -
          2.68618  4.42225  2.77519  2.73123  3.46354  2.40513  3.72494  3.29354  2.67741  2.69355  4.24690  2.90347  2.73739  3.18146  2.89801  2.37887  2.77519  2.98518  4.58477  3.61503
          0.02850  3.96789  4.69023  0.61958  0.77255  0.67884  0.70766
     19   2.87836  4.41269  3.95250  3.44000  2.74990  3.85780  3.88059  2.62328  3.26928  2.10902  2.08332  3.69695  4.22340  3.56689  3.50064  3.17399  3.11789  2.53842  4.41490  1.94367     19 - -
          2.68618  4.42225  2.77519  2.73123  3.46354  2.40513  3.72494  3.29354  2.67741  2.69355  4.24690  2.90347  2.73739  3.18146  2.89801  2.37887  2.77519  2.98518  4.58477  3.61503
          0.02850  3.96789  4.69023  0.61958  0.77255  0.67884  0.70766
     20   2.60934  4.65606  3.15936  2.69909  4.18580  3.31497  3.75160  3.62946  2.34663  3.22211  4.07885  3.10768  3.84401  2.93311  1.82312  1.83774  2.92311  3.26062  5.38482  4.11098     20 - -
          2.68618  4.42225  2.77519  2.73123  3.46354  2.40513  3.72494  3.29354  2.67741  2.69355  4.24690  2.90347  2.73739  3.18146  2.89801  2.37887  2.77519  2.98518  4.58477  3.61503
          0.02850  3.96789  4.69023  0.61958  0.77255  0.67884  0.70766
     21   3.26472  4.62601  4.61384  4.12722  1.74823  4.34548  4.26069  2.35971  3.98232  1.18329  3.01934  4.28010  4.60868  4.10464  4.10844  3.70941  3.49743  2.45124  4.52553  3.03474     21 - -
          2.68618  4.42225  2.77519  2.73123  3.46354  2.40513  3.72494  3.29354  2.67741  2.69355  4.24690  2.90347  2.73739  3.18146  2.89801  2.37887  2.77519  2.98518  4.58477  3.61503
          0.02850  3.96789  4.69023  0.61958  0.77255  0.67884  0.70766
     22   3.09385  5.23458  0.79029  2.39820  4.62482  3.28451  4.01764  4.23508  3.12021  3.82670  4.80751  2.95912  3.94412  3.25739  3.64890  3.04588  3.43468  3.86432  5.77474  4.48277     22 - -
          2.68581  4.42234  2.77529  2.73133  3.46363  2.40522  3.72504  3.29363  2.67750  2.69364  4.24699  2.90356  2.73700  3.18156  2.89810  2.37896  2.77478  2.98528  4.58486  3.61512
          0.27758  1.45585  4.69023  0.96441  0.47998  0.67884  0.70766
     23   2.79630  5.06198  1.51851  2.27600  4.61162  1.81270  3.85487  4.12638  2.86630  3.69212  4.55075  2.82223  3.82719  3.04433  3.40381  2.77241  3.13774  3.68724  5.80927  4.42332     26 - -
          2.68618  4.42225  2.77519  2.73123  3.46354  2.40513  3.72494  3.29354  2.67741  2.69355  4.24690  2.90347  2.73739  3.18146  2.89801  2.37887  2.77519  2.98518  4.58477  3.61503
          0.02850  3.96789  4.69023  0.61958  0.77255  0.67884  0.70766
     24   3.06060  5.02678  3.24286  2.84730  4.43502  3.53909  3.81430  3.87042  0.91489  3.41503  4.37198  3.26734  4.03322  3.00083  2.45291  3.09671  3.30710  3.57305  5.45098  4.27774     27 - -
          2.68618  4.42225  2.77519  2.73123  3.46354  2.40513  3.72494  3.29354  2.67741  2.69355  4.24690  2.90347  2.73739  3.18146  2.89801  2.37887  2.77519  2.98518  4.58477  3.61503
          0.02850  3.96789  4.69023  0.61958  0.77255  0.67884  0.70766
     25   2.28386  4.22173  3.30327  3.03915  4.23446  1.72120  4.15177  3.58368  3.10369  3.31961  4.18150  3.26072  3.71423  3.42080  3.42097  2.45567  1.65896  3.10648  5.57521  4.35599     28 - -
          2.68618  4.42225  2.77519  2.73123  3.46354  2.40513  3.72494  3.29354  2.67741  2.69355  4.24690  2.90347  2.73739  3.18146  2.89801  2.37887  2.77519  2.98518  4.58477  3.61503
          0.02850  3.96789  4.69023  0.61958  0.77255  0.67884  0.70766
     26   2.82506  4.36617  3.93360  3.45204  2.83212  3.80096  3.92160  2.49628  3.31351  2.28640  3.40932  3.69544  4.20915  3.60773  3.55006  3.13835  3.08698  1.69147  4.47616  1.95145     29 - -
          2.68618  4.42225  2.77519  2.73123  3.46354  2.40513  3.72494  3.29354  2.67741  2.69355  4.24690  2.90347  2.73739  3.18146  2.89801  2.37887  2.77519  2.98518  4.58477  3.61503
          0.02850  3.96789  4.69023  0.61958  0.77255  0.67884  0.70766
     27   2.82376  4.36447  3.93439  3.45241  2.83713  3.80088  3.92470  2.49192  3.31397  2.28476  3.40755  3.69620  4.20897  3.60829  3.55052  3.13819  3.08566  1.68283  4.48115  1.96455     30 - -
          2.68618  4.42225  2.77519  2.73123  3.46354  2.40513  3.72494  3.29354  2.67741  2.69355  4.24690  2.90347  2.73739  3.18146  2.89801  2.37887  2.77519  2.98518  4.58477  3.61503
          0.02850  3.96789  4.69023  0.61958  0.77255  0.38157  1.14818
     28   2.65068  4.76471  2.04775  2.51130  4.17067  2.24755  3.82225  3.49762  2.71660  3.20286  4.05557  3.01085  3.86994  3.00711  3.18213  2.71021  2.95008  2.17585  5.48283  4.14798     31 - -
          2.68618  4.42225  2.77519  2.73123  3.46354  2.40513  3.72494  3.29354  2.67741  2.69355  4.24690  2.90347  2.73739  3.18146  2.89801  2.37887  2.77519  2.98518  4.58477  3.61503
          0.02346  4.16017  4.88251  0.61958  0.77255  0.48576  0.95510
     29   2.77654  4.78847  3.27465  2.88557  4.44336  1.38509  3.96417  3.90821  2.57431  3.48244  4.34400  3.28481  3.97931  3.15671  1.78269  2.86423  3.11560  3.50826  5.58128  4.36338     32 - -
          2.68618  4.42225  2.77519  2.73123  3.46354  2.40513  3.72494  3.29354  2.67741  2.69355  4.24690  2.90347  2.73739  3.18146  2.89801  2.37887  2.77519  2.98518  4.58477  3.61503
          0.02346  4.16017  4.88251  0.61958  0.77255  0.48576  0.95510
     30   3.03926  5.25873  3.18227  2.68598  4.66741  3.63311  3.68860  4.06398  1.24588  3.50966  4.36514  3.14439  4.04287  1.96683  2.31466  3.01499  3.23120  3.72140  5.57093  4.33862     33 - -
          2.68618  4.42225  2.77519  2.73123  3.46354  2.40513  3.72494  3.29354  2.67741  2.69355  4.24690  2.90347  2.73739  3.18146  2.89801  2.37887  2.77519  2.98518  4.58477  3.61503
          0.02346  4.16017  4.88251  0.61958  0.77255  0.48576  0.95510
     31   2.34523  4.27998  3.52293  3.20862  4.29782  3.07650  4.26401  3.65201  3.21521  3.38898  4.24344  3.38955  3.80500  3.53622  3.52497  1.67754  1.29572  3.17084  5.65929  4.43203     34 - -
          2.68618  4.42225  2.77519  2.73123  3.46354  2.40513  3.72494  3.29354  2.67741  2.69355  4.24690  2.90347  2.73739  3.18146  2.89801  2.37887  2.77519  2.98518  4.58477  3.61503
          0.02346  4.16017  4.88251  0.61958  0.77255  0.48576  0.95510
     32   2.71265  4.90201  2.78741  1.90726  4.17866  3.40889  3.73313  3.52868  2.55705  3.19475  4.03857  2.16878  3.87813  2.89885  3.00854  2.73768  2.96664  2.28356  5.45236  4.10506     35 - -
          2.68618  4.42225  2.77519  2.73123  3.46354  2.40513  3.72494  3.29354  2.67741  2.69355  4.24690  2.90347  2.73739  3.18146  2.89801  2.37887  2.77519  2.98518  4.58477  3.61503
          0.02346  4.16017  4.88251  0.61958  0.77255  0.48576  0.95510
     33   3.06364  4.80041  3.79549  3.73616  4.85402  0.39716  4.82912  4.53329  3.95602  4.14761  5.13262  3.96107  4.19989  4.25795  4.15121  3.24531  3.56709  4.00584  5.86331  4.96899     36 - -
          2.68618  4.42225  2.77519  2.73123  3.46354  2.40513  3.72494  3.29354  2.67741  2.69355  4.24690  2.90347  2.73739  3.18146  2.89801  2.37887  2.77519  2.98518  4.58477  3.61503
          0.02346  4.16017  4.88251  0.61958  0.77255  0.48576  0.95510
     34   3.18506  4.53314  4.79676  4.23149  3.22496  4.43233  4.78016  2.13005  4.09565  1.30979  2.03110  4.45966  4.67692  4.24710  4.23186  3.76900  3.41600  1.60602  5.19510  4.09504     37 - -
          2.68618  4.42225  2.77519  2.73123  3.46354  2.40513  3.72494  3.29354  2.67741  2.69355  4.24690  2.90347  2.73739  3.18146  2.89801  2.37887  2.77519  2.98518  4.58477  3.61503
          0.02346  4.16017  4.88251  0.61958  0.77255  0.48576  0.95510
     35   1.66716  4.31429  3.47411  3.06696  4.19002  3.13090  4.13247  3.52896  3.06509  3.24851  4.09679  3.32412  2.15400  3.38004  3.41749  2.53705  1.87381  3.09759  5.54534  4.31146     38 - -
          2.68618  4.42225  2.77519  2.73123  3.46354  2.40513  3.72494  3.29354  2.67741  2.69355  4.24690  2.90347  2.73739  3.18146  2.89801  2.37887  2.77519  2.98518  4.58477  3.61503
          0.02346  4.16017  4.88251  0.61958  0.77255  0.48576  0.95510
     36   2.40491  2.30364  3.44022  3.00856  4.04406  3.18459  4.05695  3.44632  2.99094  3.13886  3.98807  2.08001  3.82236  3.31518  3.34601  1.81860  2.80828  3.05184  5.41379  4.16223     39 - -
          2.68618  4.42225  2.77519  2.73123  3.46354  2.40513  3.72494  3.29354  2.67741  2.69355  4.24690  2.90347  2.73739  3.18146  2.89801  2.37887  2.77519  2.98518  4.58477  3.61503
          0.02346  4.16017  4.88251  0.61958  0.77255  0.48576  0.95510
     37   2.62672  4.52113  3.29671  2.79104  3.79363  3.48341  3.84963  3.01668  2.69772  2.78550  3.70669  3.22442  3.93696  2.24020  3.06523  2.77650  2.14978  2.07891  5.19533  3.93118     40 - -
          2.68618  4.42225  2.77519  2.73123  3.46354  2.40513  3.72494  3.29354  2.67741  2.69355  4.24690  2.90347  2.73739  3.18146  2.89801  2.37887  2.77519  2.98518  4.58477  3.61503
          0.02346  4.16017  4.88251  0.61958  0.77255  0.48576  0.95510
     38   1.84102  4.27747  3.63518  3.17554  3.72992  2.18810  4.10385  1.98488  3.13654  2.74309  3.68018  3.45527  3.94487  3.43993  3.45178  2.74152  2.85933  2.58272  5.20205  3.97810     41 - -
          2.68618  4.42225  2.77519  2.73123  3.46354  2.40513  3.72494  3.29354  2.67741  2.69355  4.24690  2.90347  2.73739  3.18146  2.89801  2.37887  2.77519  2.98518  4.58477  3.61503
          0.02346  4.16017  4.88251  0.61958  0.77255  0.48576  0.95510
     39   2.04315  4.51737  3.37316  2.83867  3.75106  3.56117  3.85419  2.15697  2.05564  2.72944  3.66035  3.27014  3.98077  3.09936  3.01813  2.84157  2.92426  2.65325  5.16096  3.90783     42 - -
          2.68618  4.42225  2.77519  2.73123  3.46354  2.40513  3.72494  3.29354  2.67741  2.69355  4.24690  2.90347  2.73739  3.18146  2.89801  2.37887  2.77519  2.98518  4.58477  3.61503
          0.02346  4.16017  4.88251  0.61958  0.77255  0.48576  0.95510
     40   2.67925  4.72903  3.06086  2.68701  4.17319  3.38165  3.85414  3.55231  2.58171  3.18400  4.07589  3.13392  3.91492  2.06832  2.93038  2.76164  1.56895  3.22427  5.45861  4.16219     43 - -
          2.68618  4.42225  2.77519  2.73123  3.46354  2.40513  3.72494  3.29354  2.67741  2.69355  4.24690  2.90347  2.73739  3.18146  2.89801  2.37887  2.77519  2.98518  4.58477  3.61503
          0.02346  4.16017  4.88251  0.61958  0.77255  0.48576  0.95510
     41   2.65110  4.59154  3.29730  2.73748  3.83425  3.49972  3.76427  3.20869  2.51716  2.86110  2.49107  3.17960  3.92176  2.98147  2.15773  2.11811  2.90135  2.94107  5.17523  3.90929     44 - -
          2.68618  4.42225  2.77519  2.73123  3.46354  2.40513  3.72494  3.29354  2.67741  2.69355  4.24690  2.90347  2.73739  3.18146  2.89801  2.37887  2.77519  2.98518  4.58477  3.61503
          0.02346  4.16017  4.88251  0.61958  0.77255  0.48576  0.95510
     42   2.71500  4.84252  3.07191  2.00704  4.10539  3.49562  3.69333  3.44526  2.37925  3.08835  3.94073  3.05232  3.90374  2.85495  2.10636  2.76073  2.94556  2.31023  5.34685  4.04635     45 - -
          2.68618  4.42225  2.77519  2.73123  3.46354  2.40513  3.72494  3.29354  2.67741  2.69355  4.24690  2.90347  2.73739  3.18146  2.89801  2.37887  2.77519  2.98518  4.58477  3.61503
          0.02346  4.16017  4.88251  0.61958  0.77255  0.48576  0.95510
     43   2.78104  4.39001  3.79224  3.24662  3.47949  3.81027  4.11352  1.86698  3.11712  2.30813  3.39836  3.61600  4.18609  2.33917  3.41911  3.09730  3.02311  1.76859  5.07518  3.85277     46 - -
          2.68618  4.42225  2.77519  2.73123  3.46354  2.40513  3.72494  3.29354  2.67741  2.69355  4.24690  2.90347  2.73739  3.18146  2.89801  2.37887  2.77519  2.98518  4.58477  3.61503
          0.02346  4.16017  4.88251  0.61958  0.77255  0.48576  0.95510
     44   2.60980  4.59676  3.10421  2.67712  3.89142  3.39520  3.81794  3.30972  2.67879  2.15340  3.85821  2.20444  3.88906  3.04114  3.07450  2.03377  2.90064  3.01052  5.25638  3.94370     47 - -
          2.68618  4.42225  2.77519  2.73123  3.46354  2.40513  3.72494  3.29354  2.67741  2.69355  4.24690  2.90347  2.73739  3.18146  2.89801  2.37887  2.77519  2.98518  4.58477  3.61503
          0.02346  4.16017  4.88251  0.61958  0.77255  0.48576  0.95510
     45   2.85524  4.36684  4.02266  3.48752  2.00243  3.87218  2.37976  1.96379  3.36697  2.32642  3.38702  3.71963  4.23205  3.61125  3.59326  3.16465  3.08747  2.56063  4.39265  2.88498     48 - -
          2.68618  4.42225  2.77519  2.73123  3.46354  2.40513  3.72494  3.29354  2.67741  2.69355  4.24690  2.90347  2.73739  3.18146  2.89801  2.37887  2.77519  2.98518  4.58477  3.61503
          0.02346  4.16017  4.88251  0.61958  0.77255  0.48576  0.95510
     46   1.97057  4.50851  3.23392  2.78687  3.80259  3.42873  3.87482  3.09809  2.76659  2.07591  3.75408  2.24096  3.92019  3.12284  3.14414  2.75160  2.89767  2.83386  5.21063  3.92885     49 - -
          2.68618  4.42225  2.77519  2.73123  3.46354  2.40513  3.72494  3.29354  2.67741  2.69355  4.24690  2.90347  2.73739  3.18146  2.89801  2.37887  2.77519  2.98518  4.58477  3.61503
          0.02346  4.16017  4.88251  0.61958  0.77255  0.48576  0.95510
     47   2.67521  4.90107  2.78756  1.88034  4.29572  3.35748  3.74381  3.70582  2.55645  3.30465  4.12585  2.95354  2.45871  2.89882  3.01102  2.69594  2.13494  3.34189  5.52892  4.17836     50 - -
          2.68618  4.42225  2.77519  2.73123  3.46354  2.40513  3.72494  3.29354  2.67741  2.69355  4.24690  2.90347  2.73739  3.18146  2.89801  2.37887  2.77519  2.98518  4.58477  3.61503
          0.02346  4.16017  4.88251  0.61958  0.77255  0.48576  0.95510
     48   1.88677  4.90328  1.85728  2.42212  4.52264  2.11757  3.86391  3.97041  2.78340  3.55526  4.37034  2.93493  3.84797  3.03030  3.28649  2.69364  3.01139  3.52854  5.75505  4.37502     51 - -
          2.68618  4.42225  2.77519  2.73123  3.46354  2.40513  3.72494  3.29354  2.67741  2.69355  4.24690  2.90347  2.73739  3.18146  2.89801  2.37887  2.77519  2.98518  4.58477  3.61503
          0.02346  4.16017  4.88251  0.61958  0.77255  0.48576  0.95510
     49   3.06364  4.80041  3.79549  3.73616  4.85402  0.39716  4.82912  4.53329  3.95602  4.14761  5.13262  3.96107  4.19989  4.25795  4.15121  3.24531  3.56709  4.00584  5.86331  4.96899     52 - -
          2.68624  4.42231  2.77526  2.73129  3.46260  2.40519  3.72501  3.29360  2.67747  2.69361  4.24696  2.90296  2.73746  3.18152  2.89807  2.37893  2.77526  2.98524  4.58483  3.61509
          0.22078  1.65794  4.88251  0.66930  0.71758  0.48576  0.95510
     50   2.75667  4.50984  3.48836  2.19142  3.49845  3.69866  3.94580  2.73774  2.87532  1.83123  2.36188  3.39459  4.07390  3.22876  3.22384  2.96609  2.98888  2.60905  5.06734  3.83729     55 - -
          2.68618  4.42225  2.77519  2.73123  3.46354  2.40513  3.72494  3.29354  2.67741  2.69355  4.24690  2.90347  2.73739  3.18146  2.89801  2.37887  2.77519  2.98518  4.58477  3.61503
          0.02346  4.16017  4.88251  0.61958  0.77255  0.48576  0.95510
     51   2.03225  4.45588  3.48459  2.92717  3.67709  3.56698  3.88079  2.13740  2.71566  2.65947  3.60330  3.32907  3.99158  3.15158  2.20679  2.85371  2.91746  2.63385  5.10683  3.86665     56 - -
          2.68618  4.42225  2.77519  2.73123  3.46354  2.40513  3.72494  3.29354  2.67741  2.69355  4.24690  2.90347  2.73739  3.18146  2.89801  2.37887  2.77519  2.98518  4.58477  3.61503
          0.02346  4.16017  4.88251  0.61958  0.77255  0.48576  0.95510
     52   2.66091  4.65984  3.19192  2.67844  3.95460  3.47533  3.77054  3.24953  1.95807  2.95788  3.83619  3.13884  2.52707  2.96675  2.88170  2.76035  2.91867  2.18263  5.27297  3.99457     57 - -
          2.68618  4.42225  2.77519  2.73123  3.46354  2.40513  3.72494  3.29354  2.67741  2.69355  4.24690  2.90347  2.73739  3.18146  2.89801  2.37887  2.77519  2.98518  4.58477  3.61503
          0.02346  4.16017  4.88251  0.61958  0.77255  0.48576  0.95510
     53   2.82763  5.15719  2.88410  2.45921  4.44856  3.48180  2.39973  3.93323  1.77341  3.43243  4.24312  2.15934  3.91415  2.79651  2.62153  2.80154  3.05089  3.56271  5.53710  4.19428     58 - -
          2.68618  4.42225  2.77519  2.73123  3.46354  2.40513  3.72494  3.29354  2.67741  2.69355  4.24690  2.90347  2.73739  3.18146  2.89801  2.37887  2.77519  2.98518  4.58477  3.61503
          0.02346  4.16017  4.88251  0.61958  0.77255  0.48576  0.95510
     54   3.22666  4.55156  4.85022  4.33976  1.99941  4.44401  4.60663  1.22707  4.20528  1.81046  3.16661  4.47870  4.71583  4.33352  4.31340  3.80730  3.46731  2.10972  4.91613  3.53579     59 - -
          2.68618  4.42225  2.77519  2.73123  3.46354  2.40513  3.72494  3.29354  2.67741  2.69355  4.24690  2.90347  2.73739  3.18146  2.89801  2.37887  2.77519  2.98518  4.58477  3.61503
          0.02346  4.16017  4.88251  0.61958  0.77255  0.48576  0.95510
     55   3.18075  4.87932  3.82046  3.70796  4.66254  3.55106  4.75309  4.29325  3.79217  3.88391  4.95234  3.98121  0.43255  4.17167  3.99644  3.35934  3.64656  3.90364  5.75945  4.79012     60 - -
          2.68618  4.42225  2.77519  2.73123  3.46354  2.40513  3.72494  3.29354  2.67741  2.69355  4.24690  2.90347  2.73739  3.18146  2.89801  2.37887  2.77519  2.98518  4.58477  3.61503
          0.02346  4.16017  4.88251  0.61958  0.77255  0.48576  0.95510
     56   2.98610  4.49113  4.13086  3.66797  2.73165  3.94729  3.94319  2.65584  3.51757  2.41156  3.54532  3.85018  4.35330  3.78389  3.72421  3.29557  3.24891  1.77912  4.38477  1.44249     61 - -
          2.68618  4.42225  2.77519  2.73123  3.46354  2.40513  3.72494  3.29354  2.67741  2.69355  4.24690  2.90347  2.73739  3.18146  2.89801  2.37887  2.77519  2.98518  4.58477  3.61503
          0.02346  4.16017  4.88251  0.61958  0.77255  0.48576  0.95510
     57   3.22665  4.55170  4.84966  4.33920  1.98872  4.44320  4.60373  1.23228  4.20458  1.81011  3.16620  4.47755  4.71507  4.33239  4.31240  3.80635  3.46723  2.11218  4.91272  3.53124     62 - -
          2.68618  4.42225  2.77519  2.73123  3.46354  2.40513  3.72494  3.29354  2.67741  2.69355  4.24690  2.90347  2.73739  3.18146  2.89801  2.37887  2.77519  2.98518  4.58477  3.61503
          0.02346  4.16017  4.88251  0.61958  0.77255  0.48576  0.95510
     58   1.63602  4.32009  3.41955  3.05282  4.32882  3.08235  4.16127  3.74065  3.09334  3.40863  4.22837  3.30318  2.09487  3.39621  3.45412  1.71698  2.79625  3.23442  5.65279  4.41317     63 - -
          2.68618  4.42225  2.77519  2.73123  3.46354  2.40513  3.72494  3.29354  2.67741  2.69355  4.24690  2.90347  2.73739  3.18146  2.89801  2.37887  2.77519  2.98518  4.58477  3.61503
          0.02346  4.16017  4.88251  0.61958  0.77255  0.48576  0.95510
     59   1.43209  4.34162  3.80854  3.34092  3.61735  3.50784  4.21272  2.69248  3.23393  2.44424  2.20499  3.60348  4.05943  3.56347  3.51639  2.88450  2.96617  2.51334  5.20917  3.99373     64 - -
          2.68618  4.42225  2.77519  2.73123  3.46354  2.40513  3.72494  3.29354  2.67741  2.69355  4.24690  2.90347  2.73739  3.18146  2.89801  2.37887  2.77519  2.98518  4.58477  3.61503
          0.02346  4.16017  4.88251  0.61958  0.77255  0.48576  0.95510
     60   2.99260  4.98123  2.91294  2.83270  4.39354  3.40210  4.19639  4.17750  3.13089  3.79354  4.75469  0.73426  4.07232  3.47799  3.48830  3.05394  3.38901  3.76957  5.66615  4.32768     65 - -
          2.68618  4.42225  2.77519  2.73123  3.46354  2.40513  3.72494  3.29354  2.67741  2.69355  4.24690  2.90347  2.73739  3.18146  2.89801  2.37887  2.77519  2.98518  4.58477  3.61503
          0.02346  4.16017  4.88251  0.61958  0.77255  0.48576  0.95510
     61   2.83267  5.27377  1.77388  2.25402  4.67112  3.30196  3.78615  4.17349  2.70863  3.68909  4.49848  1.97669  3.87222  2.93639  3.25255  1.96408  3.12130  3.73961  5.85105  4.40050     66 - -
          2.68618  4.42225  2.77519  2.73123  3.46354  2.40513  3.72494  3.29354  2.67741  2.69355  4.24690  2.90347  2.73739  3.18146  2.89801  2.37887  2.77519  2.98518  4.58477  3.61503
          0.02346  4.16017  4.88251  0.61958  0.77255  0.48576  0.95510
     62   3.23241  4.51077  5.02658  4.49200  3.45865  4.62555  5.08520  1.42909  4.38095  1.44914  3.24880  4.69598  4.85878  4.55448  4.52165  3.99394  3.47492  1.37178  5.46789  4.33149     67 - -
          2.68618  4.42225  2.77519  2.73123  3.46354  2.40513  3.72494  3.29354  2.67741  2.69355  4.24690  2.90347  2.73739  3.18146  2.89801  2.37887  2.77519  2.98518  4.58477  3.61503
          0.02346  4.16017  4.88251  0.61958  0.77255  0.48576  0.95510
     63   2.74844  4.81170  3.30107  2.80479  4.36631  3.44021  3.81319  3.80736  2.33037  3.36889  4.22257  3.20821  3.95348  2.98228  1.41534  1.93970  3.04943  3.43129  5.49878  4.24186     68 - -
          2.68618  4.42225  2.77519  2.73123  3.46354  2.40513  3.72494  3.29354  2.67741  2.69355  4.24690  2.90347  2.73739  3.18146  2.89801  2.37887  2.77519  2.98518  4.58477  3.61503
          0.02346  4.16017  4.88251  0.61958  0.77255  0.48576  0.95510
     64   3.06364  4.80041  3.79549  3.73616  4.85402  0.39716  4.82912  4.53329  3.95602  4.14761  5.13262  3.96107  4.19989  4.25795  4.15121  3.24531  3.56709  4.00584  5.86331  4.96899     69 - -
          2.68618  4.42225  2.77519  2.73123  3.46354  2.40513  3.72494  3.29354  2.67741  2.69355  4.24690  2.90347  2.73739  3.18146  2.89801  2.37887  2.77519  2.98518  4.58477  3.61503
          0.02346  4.16017  4.88251  0.61958  0.77255  0.48576  0.95510
     65   2.98300  4.83171  3.67801  3.05066  3.85567  3.74911  3.85492  3.23094  2.33966  1.91156  3.82617  3.42961  4.14207  3.07535  1.39813  3.10983  3.20208  3.06881  5.23128  3.97613     70 - -
          2.68618  4.42225  2.77519  2.73123  3.46354  2.40513  3.72494  3.29354  2.67741  2.69355  4.24690  2.90347  2.73739  3.18146  2.89801  2.37887  2.77519  2.98518  4.58477  3.61503
          0.02346  4.16017  4.88251  0.61958  0.77255  0.48576  0.95510
     66   3.39477  4.69008  5.03653  4.50615  3.22777  4.69631  5.05189  1.53994  4.33842  0.95407  3.02904  4.74661  4.88481  4.47904  4.45277  4.07787  3.62790  2.10913  5.33074  4.22397     71 - -
          2.68618  4.42225  2.77519  2.73123  3.46354  2.40513  3.72494  3.29354  2.67741  2.69355  4.24690  2.90347  2.73739  3.18146  2.89801  2.37887  2.77519  2.98518  4.58477  3.61503
          0.02346  4.16017  4.88251  0.61958  0.77255  0.48576  0.95510
     67   3.36066  5.15988  3.88352  3.34613  4.58933  3.78018  4.07570  4.15987  2.41068  3.62357  4.62452  3.67936  4.27630  3.28901  0.61590  3.43621  3.61178  3.87334  5.55984  4.46342     72 - -
          2.68618  4.42225  2.77519  2.73123  3.46354  2.40513  3.72494  3.29354  2.67741  2.69355  4.24690  2.90347  2.73739  3.18146  2.89801  2.37887  2.77519  2.98518  4.58477  3.61503
          0.02346  4.16017  4.88251  0.61958  0.77255  0.48576  0.95510
     68   3.36066  5.15988  3.88352  3.34613  4.58933  3.78018  4.07570  4.15987  2.41068  3.62357  4.62452  3.67936  4.27630  3.28901  0.61590  3.43621  3.61178  3.87334  5.55984  4.46342     73 - -
          2.68618  4.42225  2.77519  2.73123  3.46354  2.40513  3.72494  3.29354  2.67741  2.69355  4.24690  2.90347  2.73739  3.18146  2.89801  2.37887  2.77519  2.98518  4.58477  3.61503
          0.02346  4.16017  4.88251  0.61958  0.77255  0.48576  0.95510
     69   2.08269  4.94406  3.01771  2.52809  4.24527  3.47564  2.45241  3.67956  1.83254  3.24461  4.07030  3.02537  3.89977  2.82822  2.67922  2.76205  2.97722  3.34196  5.42082  4.10505     74 - -
          2.68618  4.42225  2.77519  2.73123  3.46354  2.40513  3.72494  3.29354  2.67741  2.69355  4.24690  2.90347  2.73739  3.18146  2.89801  2.37887  2.77519  2.98518  4.58477  3.61503
          0.02346  4.16017  4.88251  0.61958  0.77255  0.48576  0.95510
     70   0.66730  4.36221  3.78052  3.59709  4.36426  3.17691  4.58135  3.53483  3.62153  3.40218  4.40997  3.66568  3.94432  3.93744  3.84482  2.71400  3.01190  3.13785  5.76158  4.59797     75 - -
          2.68618  4.42225  2.77519  2.73123  3.46354  2.40513  3.72494  3.29354  2.67741  2.69355  4.24690  2.90347  2.73739  3.18146  2.89801  2.37887  2.77519  2.98518  4.58477  3.61503
          0.02346  4.16017  4.88251  0.61958  0.77255  0.48576  0.95510
     71   1.06975  4.25334  3.57270  3.34340  4.46879  1.77896  4.41552  3.84186  3.44137  3.57522  4.41542  3.45231  3.79874  3.70882  3.72956  2.50891  2.82968  3.28158  5.80839  4.62390     76 - -
          2.68618  4.42225  2.77519  2.73123  3.46354  2.40513  3.72494  3.29354  2.67741  2.69355  4.24690  2.90347  2.73739  3.18146  2.89801  2.37887  2.77519  2.98518  4.58477  3.61503
          0.02346  4.16017  4.88251  0.61958  0.77255  0.48576  0.95510
     72   1.86229  4.61000  3.19442  2.73044  4.23831  2.18692  3.85837  3.64257  2.59494  3.26163  4.08983  3.14457  3.85026  3.03794  2.05493  2.64637  2.88879  3.24803  5.48431  4.20628     77 - -
          2.68618  4.42225  2.77519  2.73123  3.46354  2.40513  3.72494  3.29354  2.67741  2.69355  4.24690  2.90347  2.73739  3.18146  2.89801  2.37887  2.77519  2.98518  4.58477  3.61503
          0.02346  4.16017  4.88251  0.61958  0.77255  0.48576  0.95510
     73   3.23241  4.51077  5.02658  4.49200  3.45865  4.62555  5.08520  1.42909  4.38095  1.44914  3.24880  4.69598  4.85878  4.55448  4.52165  3.99394  3.47492  1.37178  5.46789  4.33149     78 - -
          2.68618  4.42225  2.77519  2.73123  3.46354  2.40513  3.72494  3.29354  2.67741  2.69355  4.24690  2.90347  2.73739  3.18146  2.89801  2.37887  2.77519  2.98518  4.58477  3.61503
          0.02346  4.16017  4.88251  0.61958  0.77255  0.48576  0.95510
     74   3.23096  4.50896  5.02657  4.49248  3.46374  4.62558  5.08727  1.42681  4.38181  1.46284  3.25399  4.69620  4.85959  4.55693  4.52335  3.99422  3.47373  1.35991  5.47176  4.33388     79 - -
          2.68618  4.42225  2.77519  2.73123  3.46354  2.40513  3.72494  3.29354  2.67741  2.69355  4.24690  2.90347  2.73739  3.18146  2.89801  2.37887  2.77519  2.98518  4.58477  3.61503
          0.02346  4.16017  4.88251  0.61958  0.77255  0.48576  0.95510
     75   3.36077  4.72854  4.80940  4.26437  3.12198  4.53568  4.83004  2.29231  4.05819  1.16194  1.45720  4.53524  4.75342  4.24320  4.19680  3.89780  3.58986  2.42735  5.18716  4.08125     80 - -
          2.68618  4.42225  2.77519  2.73123  3.46354  2.40513  3.72494  3.29354  2.67741  2.69355  4.24690  2.90347  2.73739  3.18146  2.89801  2.37887  2.77519  2.98518  4.58477  3.61503
          0.02346  4.16017  4.88251  0.61958  0.77255  0.48576  0.95510
     76   2.93105  5.35144  2.50895  1.34067  4.65501  3.39185  3.76411  4.13639  2.53518  3.63481  4.47426  2.87607  3.92679  2.00587  2.96774  2.86489  3.18614  3.74962  5.77731  4.37735     81 - -
          2.68618  4.42225  2.77519  2.73123  3.46354  2.40513  3.72494  3.29354  2.67741  2.69355  4.24690  2.90347  2.73739  3.18146  2.89801  2.37887  2.77519  2.98518  4.58477  3.61503
          0.02346  4.16017  4.88251  0.61958  0.77255  0.48576  0.95510
     77   1.44684  4.84334  2.75570  1.81360  4.34812  3.32392  3.88388  3.67326  2.74563  3.35978  4.22977  3.02080  3.89813  3.06858  3.18074  2.76135  3.03640  3.31944  5.62549  4.29127     82 - -
          2.68618  4.42225  2.77519  2.73123  3.46354  2.40513  3.72494  3.29354  2.67741  2.69355  4.24690  2.90347  2.73739  3.18146  2.89801  2.37887  2.77519  2.98518  4.58477  3.61503
          0.02346  4.16017  4.88251  0.61958  0.77255  0.48576  0.95510
     78   3.39403  4.68918  5.03674  4.50638  3.22877  4.69613  5.05222  1.53488  4.33884  0.95737  3.03002  4.74661  4.88482  4.47962  4.45325  4.07768  3.62721  2.10709  5.33140  4.22446     83 - -
          2.68618  4.42225  2.77519  2.73123  3.46354  2.40513  3.72494  3.29354  2.67741  2.69355  4.24690  2.90347  2.73739  3.18146  2.89801  2.37887  2.77519  2.98518  4.58477  3.61503
          0.02346  4.16017  4.88251  0.61958  0.77255  0.48576  0.95510
     79   1.88216  4.60499  3.21346  2.72285  4.20080  3.30768  3.83921  3.60363  2.57588  3.22560  4.05394  3.13984  3.84691  3.01784  2.07538  1.94342  2.87583  3.21840  5.45395  4.17282     84 - -
          2.68618  4.42225  2.77519  2.73123  3.46354  2.40513  3.72494  3.29354  2.67741  2.69355  4.24690  2.90347  2.73739  3.18146  2.89801  2.37887  2.77519  2.98518  4.58477  3.61503
          0.02346  4.16017  4.88251  0.61958  0.77255  0.48576  0.95510
     80   2.02580  4.54244  3.41892  2.85842  3.75192  3.54885  3.83079  3.04516  2.58853  2.05545  3.67128  3.27436  3.97375  3.07268  2.14827  2.83769  2.93566  2.81535  5.14767  3.89936     85 - -
          2.68618  4.42225  2.77519  2.73123  3.46354  2.40513  3.72494  3.29354  2.67741  2.69355  4.24690  2.90347  2.73739  3.18146  2.89801  2.37887  2.77519  2.98518  4.58477  3.61503
          0.02346  4.16017  4.88251  0.61958  0.77255  0.48576  0.95510
     81   2.85775  5.08677  3.20683  2.62616  4.49347  3.56274  3.65817  3.88858  1.67163  3.38490  4.20699  3.09546  3.95963  2.78798  1.85134  2.08764  3.06979  3.53377  5.49745  4.23524     86 - -
          2.68618  4.42225  2.77519  2.73123  3.46354  2.40513  3.72494  3.29354  2.67741  2.69355  4.24690  2.90347  2.73739  3.18146  2.89801  2.37887  2.77519  2.98518  4.58477  3.61503
          0.02346  4.16017  4.88251  0.61958  0.77255  0.48576  0.95510
     82   2.81271  4.91188  2.98028  2.68541  4.51144  1.44943  3.90107  3.95170  1.73457  3.52253  4.37643  3.14481  3.96153  3.07861  2.87801  2.86042  3.13123  3.55582  5.64207  4.37925     87 - -
          2.68618  4.42225  2.77519  2.73123  3.46354  2.40513  3.72494  3.29354  2.67741  2.69355  4.24690  2.90347  2.73739  3.18146  2.89801  2.37887  2.77519  2.98518  4.58477  3.61503
          0.02346  4.16017  4.88251  0.61958  0.77255  0.48576  0.95510
     83   2.80242  5.26489  1.92451  2.27740  4.51821  3.36706  2.40122  4.04792  2.51534  3.55030  4.34619  2.83802  3.86288  2.07669  3.00752  2.74549  3.05092  3.64346  5.68022  4.24863     88 - -
          2.68618  4.42225  2.77519  2.73123  3.46354  2.40513  3.72494  3.29354  2.67741  2.69355  4.24690  2.90347  2.73739  3.18146  2.89801  2.37887  2.77519  2.98518  4.58477  3.61503
          0.02346  4.16017  4.88251  0.61958  0.77255  0.48576  0.95510
     84   2.94266  4.89069  3.44026  2.87957  4.01048  3.68572  3.80377  3.30993  1.35456  2.01840  3.92142  3.30397  4.08506  2.99488  2.55601  3.03099  3.15976  3.10849  5.31535  4.05770     89 - -
          2.68618  4.42225  2.77519  2.73123  3.46354  2.40513  3.72494  3.29354  2.67741  2.69355  4.24690  2.90347  2.73739  3.18146  2.89801  2.37887  2.77519  2.98518  4.58477  3.61503
          0.02346  4.16017  4.88251  0.61958  0.77255  0.48576  0.95510
     85   3.19337  4.47888  4.99624  4.51029  3.69658  4.59627  5.22015  1.34768  4.40564  2.18658  3.48762  4.70759  4.89714  4.66757  4.59335  3.99757  3.46079  0.98304  5.69203  4.48179     90 - -
          2.68618  4.42225  2.77519  2.73123  3.46354  2.40513  3.72494  3.29354  2.67741  2.69355  4.24690  2.90347  2.73739  3.18146  2.89801  2.37887  2.77519  2.98518  4.58477  3.61503
          0.02346  4.16017  4.88251  0.61958  0.77255  0.48576  0.95510
     86   2.40384  4.38544  3.30449  3.03174  4.39864  3.09796  4.19552  3.86431  3.11957  3.51943  4.35359  3.30158  2.02660  3.43774  3.46727  1.22848  2.86507  3.33804  5.71286  4.45511     91 - -
          2.68618  4.42225  2.77519  2.73123  3.46354  2.40513  3.72494  3.29354  2.67741  2.69355  4.24690  2.90347  2.73739  3.18146  2.89801  2.37887  2.77519  2.98518  4.58477  3.61503
          0.02346  4.16017  4.88251  0.61958  0.77255  0.48576  0.95510
     87   2.77639  4.42694  3.76736  3.18354  3.47698  3.76027  4.01212  2.59381  2.89278  1.81964  3.40990  3.54723  4.13669  3.34193  2.24360  3.04941  3.01316  1.88198  5.03249  3.81138     92 - -
          2.68618  4.42225  2.77519  2.73123  3.46354  2.40513  3.72494  3.29354  2.67741  2.69355  4.24690  2.90347  2.73739  3.18146  2.89801  2.37887  2.77519  2.98518  4.58477  3.61503
          0.02346  4.16017  4.88251  0.61958  0.77255  0.48576  0.95510
     88   2.01323  5.10966  2.57674  1.77747  4.48378  3.34145  3.74909  3.92981  2.59539  3.48872  4.30153  2.06924  3.86543  2.89767  3.08353  2.74177  3.03941  3.53938  5.67916  4.28305     93 - -
          2.68618  4.42225  2.77519  2.73123  3.46354  2.40513  3.72494  3.29354  2.67741  2.69355  4.24690  2.90347  2.73739  3.18146  2.89801  2.37887  2.77519  2.98518  4.58477  3.61503
          0.02346  4.16017  4.88251  0.61958  0.77255  0.48576  0.95510
     89   3.23385  4.59307  4.80422  4.29406  3.31156  4.45409  4.90200  2.06737  4.13058  1.04847  3.14173  4.52298  4.74544  4.34254  4.28694  3.83581  3.49070  1.52262  5.32328  4.16982     94 - -
          2.68618  4.42225  2.77519  2.73123  3.46354  2.40513  3.72494  3.29354  2.67741  2.69355  4.24690  2.90347  2.73739  3.18146  2.89801  2.37887  2.77519  2.98518  4.58477  3.61503
          0.02346  4.16017  4.88251  0.61958  0.77255  0.48576  0.95510
     90   3.68948  5.06061  4.27655  4.06843  2.36608  4.17594  3.79292  3.66214  3.91860  3.03919  4.30834  4.09647  4.64693  4.15310  4.03912  3.79359  3.97974  3.54736  4.01783  0.59509     95 - -
          2.68618  4.42225  2.77519  2.73123  3.46354  2.40513  3.72494  3.29354  2.67741  2.69355  4.24690  2.90347  2.73739  3.18146  2.89801  2.37887  2.77519  2.98518  4.58477  3.61503
          0.02346  4.16017  4.88251  0.61958  0.77255  0.48576  0.95510
     91   1.95771  4.51004  3.23146  2.78443  3.80702  3.42666  3.87400  3.10338  2.76472  2.09156  3.75783  2.23985  3.91879  3.12095  3.14298  2.74957  2.89708  2.83796  5.21361  3.93139     96 - -
          2.68618  4.42225  2.77519  2.73123  3.46354  2.40513  3.72494  3.29354  2.67741  2.69355  4.24690  2.90347  2.73739  3.18146  2.89801  2.37887  2.77519  2.98518  4.58477  3.61503
          0.02346  4.16017  4.88251  0.61958  0.77255  0.48576  0.95510
     92   2.38152  4.27436  3.53944  3.13582  4.03189  1.99827  4.14747  3.35081  3.13551  3.10887  3.97616  3.37232  3.82957  3.43506  3.46801  1.78700  2.80415  1.94287  5.42960  4.20035     97 - -
          2.68618  4.42225  2.77519  2.73123  3.46354  2.40513  3.72494  3.29354  2.67741  2.69355  4.24690  2.90347  2.73739  3.18146  2.89801  2.37887  2.77519  2.98518  4.58477  3.61503
          0.02346  4.16017  4.88251  0.61958  0.77255  0.48576  0.95510
     93   3.39477  4.69008  5.03653  4.50615  3.22777  4.69631  5.05189  1.53994  4.33842  0.95407  3.02904  4.74661  4.88481  4.47904  4.45277  4.07787  3.62790  2.10913  5.33074  4.22397     98 - -
          2.68618  4.42225  2.77519  2.73123  3.46354  2.40513  3.72494  3.29354  2.67741  2.69355  4.24690  2.90347  2.73739  3.18146  2.89801  2.37887  2.77519  2.98518  4.58477  3.61503
          0.02346  4.16017  4.88251  0.61958  0.77255  0.48576  0.95510
     94   2.63773  2.62238  3.61926  3.05968  3.44704  3.60210  3.92068  2.75741  2.91373  2.43801  2.39910  3.42320  4.01135  2.33814  3.21856  2.88533  2.88886  2.56350  4.93955  3.71155     99 - -
          2.68618  4.42225  2.77519  2.73123  3.46354  2.40513  3.72494  3.29354  2.67741  2.69355  4.24690  2.90347  2.73739  3.18146  2.89801  2.37887  2.77519  2.98518  4.58477  3.61503
          0.02346  4.16017  4.88251  0.61958  0.77255  0.48576  0.95510
     95   1.85093  2.43707  3.56700  3.03067  3.81418  3.35253  3.96502  3.13266  2.82849  2.86465  3.75224  3.34854  3.89893  3.24425  2.14460  2.69748  2.84622  2.83641  5.20697  3.97854    100 - -
          2.68618  4.42225  2.77519  2.73123  3.46354  2.40513  3.72494  3.29354  2.67741  2.69355  4.24690  2.90347  2.73739  3.18146  2.89801  2.37887  2.77519  2.98518  4.58477  3.61503
          0.02346  4.16017  4.88251  0.61958  0.77255  0.48576  0.95510
     96   3.06364  4.80041  3.79549  3.73616  4.85402  0.39716  4.82912  4.53329  3.95602  4.14761  5.13262  3.96107  4.19989  4.25795  4.15121  3.24531  3.56709  4.00584  5.86331  4.96899    101 - -
          2.68618  4.42225  2.77519  2.73123  3.46354  2.40513  3.72494  3.29354  2.67741  2.69355  4.24690  2.90347  2.73739  3.18146  2.89801  2.37887  2.77519  2.98518  4.58477  3.61503
          0.02346  4.16017  4.88251  0.61958  0.77255  0.48576  0.95510
     97   1.10515  4.22412  3.61800  3.34090  4.39455  3.01736  4.37538  3.75866  3.38205  3.49928  4.34006  3.43959  3.78200  3.66460  3.67173  1.62612  2.79341  3.21795  5.75679  4.55148    102 - -
          2.68618  4.42225  2.77519  2.73123  3.46354  2.40513  3.72494  3.29354  2.67741  2.69355  4.24690  2.90347  2.73739  3.18146  2.89801  2.37887  2.77519  2.98518  4.58477  3.61503
          0.22644  4.16017  1.67650  0.61958  0.77255  0.48576  0.95510
     98   2.96904  4.39871  4.39936  3.90695  1.92250  4.06172  4.29461  2.17612  3.79146  1.90424  3.19483  4.08325  4.43022  3.98986  3.96749  3.42201  3.23510  1.52836  4.72672  3.29752    103 - -
          2.68624  4.42231  2.77526  2.73129  3.46360  2.40519  3.72501  3.29360  2.67747  2.69361  4.24696  2.90353  2.73746  3.18152  2.89750  2.37859  2.77526  2.98524  4.58483  3.61509
          0.27633  1.46016  4.68474  0.66930  0.71758  0.37948  1.15271
     99   2.34512  4.28014  3.52252  3.20782  4.29823  3.07642  4.26349  3.65285  3.21453  3.38938  4.24358  3.38908  3.80481  3.53544  3.52460  1.66912  1.30180  3.17139  5.65944  4.43211    106 - -
          2.68618  4.42225  2.77519  2.73123  3.46354  2.40513  3.72494  3.29354  2.67741  2.69355  4.24690  2.90347  2.73739  3.18146  2.89801  2.37887  2.77519  2.98518  4.58477  3.61503
          0.02346  4.16017  4.88251  0.61958  0.77255  0.48576  0.95510
    100   3.06364  4.80041  3.79549  3.73616  4.85402  0.39716  4.82912  4.53329  3.95602  4.14761  5.13262  3.96107  4.19989  4.25795  4.15121  3.24531  3.56709  4.00584  5.86331  4.96899    107 - -
          2.68618  4.42225  2.77519  2.73123  3.46354  2.40513  3.72494  3.29354  2.67741  2.69355  4.24690  2.90347  2.73739  3.18146  2.89801  2.37887  2.77519  2.98518  4.58477  3.61503
          0.02346  4.16017  4.88251  0.61958  0.77255  0.48576  0.95510
    101   1.96078  4.43583  3.34834  2.88267  3.74367  3.46536  3.92890  2.11743  2.86326  2.76104  3.68437  2.27473  3.95123  3.20052  3.23226  2.78426  2.89327  2.64512  5.18056  3.91876    108 - -
          2.68618  4.42225  2.77519  2.73123  3.46354  2.40513  3.72494  3.29354  2.67741  2.69355  4.24690  2.90347  2.73739  3.18146  2.89801  2.37887  2.77519  2.98518  4.58477  3.61503
          0.02346  4.16017  4.88251  0.61958  0.77255  0.48576  0.95510
    102   2.76071  5.07467  2.81366  2.42866  4.45339  3.41635  3.69315  3.89762  1.83662  3.42421  4.22987  2.14540  2.45339  2.82883  2.77100  2.74753  3.00971  3.51418  5.57673  4.22891    109 - -
          2.68618  4.42225  2.77519  2.73123  3.46354  2.40513  3.72494  3.29354  2.67741  2.69355  4.24690  2.90347  2.73739  3.18146  2.89801  2.37887  2.77519  2.98518  4.58477  3.61503
          0.02346  4.16017  4.88251  0.61958  0.77255  0.48576  0.95510
    103   1.94763  4.91936  1.94381  2.41065  4.43338  3.29101  3.80426  3.86686  2.68362  3.45576  4.26981  2.93002  2.33585  2.96198  3.17694  2.68719  2.98205  3.45757  5.66389  4.28836    110 - -
          2.68618  4.42225  2.77519  2.73123  3.46354  2.40513  3.72494  3.29354  2.67741  2.69355  4.24690  2.90347  2.73739  3.18146  2.89801  2.37887  2.77519  2.98518  4.58477  3.61503
          0.02346  4.16017  4.88251  0.61958  0.77255  0.48576  0.95510
    104   2.89594  5.12477  2.54733  1.63827  4.65838  1.40675  3.94211  4.13387  2.86068  3.70621  4.56594  2.96975  3.94642  3.12775  3.33237  2.88514  3.22399  3.72048  5.84277  4.48998    111 - -
          2.68618  4.42225  2.77519  2.73123  3.46354  2.40513  3.72494  3.29354  2.67741  2.69355  4.24690  2.90347  2.73739  3.18146  2.89801  2.37887  2.77519  2.98518  4.58477  3.61503
          0.02346  4.16017  4.88251  0.61958  0.77255  0.48576  0.95510
    105   2.76849  5.08068  2.74009  2.41400  4.49918  2.27120  3.72543  3.95010  1.85030  3.47724  4.28532  2.08659  3.88231  2.86619  2.84875  2.75444  3.03275  3.55411  5.63053  4.27398    112 - -
          2.68618  4.42225  2.77519  2.73123  3.46354  2.40513  3.72494  3.29354  2.67741  2.69355  4.24690  2.90347  2.73739  3.18146  2.89801  2.37887  2.77519  2.98518  4.58477  3.61503
          0.02346  4.16017  4.88251  0.61958  0.77255  0.48576  0.95510
    106   1.90914  4.84471  1.94329  2.45110  4.44525  3.25852  3.83651  3.88490  2.72427  3.47637  4.28613  2.95415  3.83428  2.99840  3.21265  1.91124  2.96145  3.45371  5.68170  4.31333    113 - -
          2.68618  4.42225  2.77519  2.73123  3.46354  2.40513  3.72494  3.29354  2.67741  2.69355  4.24690  2.90347  2.73739  3.18146  2.89801  2.37887  2.77519  2.98518  4.58477  3.61503
          0.22078  4.16017  1.70098  0.61958  0.77255  0.48576  0.95510
    107   2.95431  4.40064  4.37820  3.85434  3.29096  4.09027  4.54910  2.04983  3.70344  1.83332  2.02340  4.11185  4.44927  3.97271  3.91381  3.44413  3.22011  1.47439  5.16501  3.98987    114 - -
          2.68618  4.42225  2.77519  2.73123  3.46354  2.40513  3.72494  3.29354  2.67741  2.69355  4.24690  2.90347  2.73739  3.18146  2.89801  2.37887  2.77519  2.98518  4.58477  3.61503
          0.02850  3.96789  4.69023  0.61958  0.77255  0.38157  1.14818
    108   2.34531  4.27987  3.52322  3.20920  4.29753  3.07656  4.26439  3.65141  3.21570  3.38871  4.24334  3.38989  3.80514  3.53679  3.52524  1.68356  1.29143  3.17044  5.65919  4.43197    115 - -
          2.68618  4.42225  2.77519  2.73123  3.46354  2.40513  3.72494  3.29354  2.67741  2.69355  4.24690  2.90347  2.73739  3.18146  2.89801  2.37887  2.77519  2.98518  4.58477  3.61503
          0.02346  4.16017  4.88251  0.61958  0.77255  0.48576  0.95510
    109   2.95912  4.36900  4.43373  3.87514  2.97855  4.09260  4.23791  1.76782  3.72158  1.51691  3.15927  4.05686  4.40808  3.91858  3.87520  3.40377  3.18890  2.29168  4.70363  2.21294    116 - -
          2.68618  4.42225  2.77519  2.73123  3.46354  2.40513  3.72494  3.29354  2.67741  2.69355  4.24690  2.90347  2.73739  3.18146  2.89801  2.37887  2.77519  2.98518  4.58477  3.61503
          0.02346  4.16017  4.88251  0.61958  0.77255  0.48576  0.95510
    110   2.82094  5.23350  2.55034  1.76135  4.56688  2.24914  3.72646  4.03472  2.53026  3.55167  4.35913  2.85945  3.87874  2.06277  2.99984  2.77263  3.07744  3.63742  5.71335  4.31060    117 - -
          2.68618  4.42225  2.77519  2.73123  3.46354  2.40513  3.72494  3.29354  2.67741  2.69355  4.24690  2.90347  2.73739  3.18146  2.89801  2.37887  2.77519  2.98518  4.58477  3.61503
          0.02346  4.16017  4.88251  0.61958  0.77255  0.48576  0.95510
    111   2.93105  5.35144  2.50895  1.34067  4.65501  3.39185  3.76411  4.13639  2.53518  3.63481  4.47426  2.87607  3.92679  2.00587  2.96774  2.86489  3.18614  3.74962  5.77731  4.37735    118 - -
          2.68618  4.42225  2.77519  2.73123  3.46354  2.40513  3.72494  3.29354  2.67741  2.69355  4.24690  2.90347  2.73739  3.18146  2.89801  2.37887  2.77519  2.98518  4.58477  3.61503
          0.02346  4.16017  4.88251  0.61958  0.77255  0.48576  0.95510
    112   2.95877  4.36891  4.43225  3.87383  2.97695  4.09174  4.23569  1.76835  3.72027  1.52193  3.16070  4.05546  4.40748  3.91752  3.87413  3.40287  3.18858  2.29221  4.70126  2.20438    119 - -
          2.68618  4.42225  2.77519  2.73123  3.46354  2.40513  3.72494  3.29354  2.67741  2.69355  4.24690  2.90347  2.73739  3.18146  2.89801  2.37887  2.77519  2.98518  4.58477  3.61503
          0.02346  4.16017  4.88251  0.61958  0.77255  0.48576  0.95510
    113   2.85425  4.86596  3.40602  2.76853  4.12986  3.63739  3.70086  2.33652  1.72522  3.06676  3.94897  3.20590  4.00616  2.87081  1.88952  2.92220  3.05586  3.17841  5.30750  4.07499    120 - -
          2.68618  4.42225  2.77519  2.73123  3.46354  2.40513  3.72494  3.29354  2.67741  2.69355  4.24690  2.90347  2.73739  3.18146  2.89801  2.37887  2.77519  2.98518  4.58477  3.61503
          0.02346  4.16017  4.88251  0.61958  0.77255  0.48576  0.95510
    114   2.07561  4.95725  3.11257  2.57701  4.32150  3.49661  3.67807  3.72475  2.25440  3.27275  4.10028  3.05950  3.91490  2.09955  1.97139  2.78141  2.99403  3.38178  5.44668  4.15644    121 - -
          2.68618  4.42225  2.77519  2.73123  3.46354  2.40513  3.72494  3.29354  2.67741  2.69355  4.24690  2.90347  2.73739  3.18146  2.89801  2.37887  2.77519  2.98518  4.58477  3.61503
          0.02346  4.16017  4.88251  0.61958  0.77255  0.48576  0.95510
    115   1.44508  4.42928  3.53681  3.11798  3.30756  3.48986  3.94931  3.04056  3.06373  2.75624  3.73086  3.43685  4.01992  3.39675  3.37432  2.85975  2.98279  2.79924  4.84608  2.15330    122 - -
          2.68618  4.42225  2.77519  2.73123  3.46354  2.40513  3.72494  3.29354  2.67741  2.69355  4.24690  2.90347  2.73739  3.18146  2.89801  2.37887  2.77519  2.98518  4.58477  3.61503
          0.02346  4.16017  4.88251  0.61958  0.77255  0.48576  0.95510
    116   2.77525  5.01933  3.07056  2.54776  4.39393  3.49306  3.66643  3.81716  2.23317  3.34048  4.15581  3.03767  3.91189  2.09330  1.96598  2.07038  3.00584  3.45698  5.48398  4.18343    123 - -
          2.68618  4.42225  2.77519  2.73123  3.46354  2.40513  3.72494  3.29354  2.67741  2.69355  4.24690  2.90347  2.73739  3.18146  2.89801  2.37887  2.77519  2.98518  4.58477  3.61503
          0.02346  4.16017  4.88251  0.61958  0.77255  0.48576  0.95510
    117   2.94289  5.40794  1.34711  2.27320  4.72903  3.35544  3.79604  4.22445  1.85045  3.73273  4.56448  2.84123  3.91928  2.94882  3.14981  2.86425  3.21229  3.81549  5.86494  4.43316    124 - -
          2.68618  4.42225  2.77519  2.73123  3.46354  2.40513  3.72494  3.29354  2.67741  2.69355  4.24690  2.90347  2.73739  3.18146  2.89801  2.37887  2.77519  2.98518  4.58477  3.61503
          0.02346  4.16017  4.88251  0.61958  0.77255  0.48576  0.95510
    118   2.85944  5.35197  1.81497  2.23800  4.59123  3.33906  2.31271  4.14879  2.63141  3.64998  4.45748  2.01243  3.87748  2.88838  3.16127  2.78652  3.12126  3.73539  5.77539  4.31324    125 - -
          2.68618  4.42225  2.77519  2.73123  3.46354  2.40513  3.72494  3.29354  2.67741  2.69355  4.24690  2.90347  2.73739  3.18146  2.89801  2.37887  2.77519  2.98518  4.58477  3.61503
          0.02346  4.16017  4.88251  0.61958  0.77255  0.48576  0.95510
    119   2.75176  4.34623  3.91262  3.38339  3.42859  3.76620  4.18965  2.41973  3.27741  1.73867  3.35853  3.69707  2.46806  3.58231  3.55525  3.08388  3.02155  1.75329  5.05898  3.84538    126 - -
          2.68618  4.42225  2.77519  2.73123  3.46354  2.40513  3.72494  3.29354  2.67741  2.69355  4.24690  2.90347  2.73739  3.18146  2.89801  2.37887  2.77519  2.98518  4.58477  3.61503
          0.02346  4.16017  4.88251  0.61958  0.77255  0.48576  0.95510
    120   3.87092  5.04333  4.82336  4.56068  1.34506  4.56261  3.53170  3.53370  4.39400  2.82533  4.11634  4.21236  4.86069  4.29808  4.38021  3.94360  4.08861  3.46552  3.65053  0.92935    127 - -
          2.68618  4.42225  2.77519  2.73123  3.46354  2.40513  3.72494  3.29354  2.67741  2.69355  4.24690  2.90347  2.73739  3.18146  2.89801  2.37887  2.77519  2.98518  4.58477  3.61503
          0.02346  4.16017  4.88251  0.61958  0.77255  0.48576  0.95510
    121   2.04498  4.27091  4.10456  3.54912  2.22263  3.82496  4.15887  2.46544  3.44251  2.05332  2.21765  3.79645  4.20572  3.67628  3.65856  3.13169  3.00908  2.35875  4.83022  3.59165    128 - -
          2.68618  4.42225  2.77519  2.73123  3.46354  2.40513  3.72494  3.29354  2.67741  2.69355  4.24690  2.90347  2.73739  3.18146  2.89801  2.37887  2.77519  2.98518  4.58477  3.61503
          0.02346  4.16017  4.88251  0.61958  0.77255  0.48576  0.95510
    122   3.06364  4.80041  3.79549  3.73616  4.85402  0.39716  4.82912  4.53329  3.95602  4.14761  5.13262  3.96107  4.19989  4.25795  4.15121  3.24531  3.56709  4.00584  5.86331  4.96899    129 - -
          2.68618  4.42225  2.77519  2.73123  3.46354  2.40513  3.72494  3.29354  2.67741  2.69355  4.24690  2.90347  2.73739  3.18146  2.89801  2.37887  2.77519  2.98518  4.58477  3.61503
          0.02346  4.16017  4.88251  0.61958  0.77255  0.48576  0.95510
    123   3.49468  4.87717  4.65084  4.30161  3.27169  4.34435  4.86833  2.50056  4.06705  0.58742  3.22165  4.54954  4.73628  4.36512  4.19204  3.96399  3.77912  2.61081  5.24504  4.03159    130 - -
          2.68618  4.42225  2.77519  2.73123  3.46354  2.40513  3.72494  3.29354  2.67741  2.69355  4.24690  2.90347  2.73739  3.18146  2.89801  2.37887  2.77519  2.98518  4.58477  3.61503
          0.02346  4.16017  4.88251  0.61958  0.77255  0.48576  0.95510
    124   3.74073  4.94431  4.85588  4.55182  0.98920  4.50208  3.60247  3.36049  4.35402  2.64818  3.93385  4.23399  4.80752  4.29134  4.33815  3.89419  3.96286  3.31391  1.94262  2.00850    131 - -
          2.68618  4.42225  2.77519  2.73123  3.46354  2.40513  3.72494  3.29354  2.67741  2.69355  4.24690  2.90347  2.73739  3.18146  2.89801  2.37887  2.77519  2.98518  4.58477  3.61503
          0.02346  4.16017  4.88251  0.61958  0.77255  0.48576  0.95510
    125   3.06364  4.80041  3.79549  3.73616  4.85402  0.39716  4.82912  4.53329  3.95602  4.14761  5.13262  3.96107  4.19989  4.25795  4.15121  3.24531  3.56709  4.00584  5.86331  4.96899    132 - -
          2.68618  4.42225  2.77519  2.73123  3.46354  2.40513  3.72494  3.29354  2.67741  2.69355  4.24690  2.90347  2.73739  3.18146  2.89801  2.37887  2.77519  2.98518  4.58477  3.61503
          0.02346  4.16017  4.88251  0.61958  0.77255  0.48576  0.95510
    126   3.06364  4.80041  3.79549  3.73616  4.85402  0.39716  4.82912  4.53329  3.95602  4.14761  5.13262  3.96107  4.19989  4.25795  4.15121  3.24531  3.56709  4.00584  5.86331  4.96899    133 - -
          2.68618  4.42225  2.77519  2.73123  3.46354  2.40513  3.72494  3.29354  2.67741  2.69355  4.24690  2.90347  2.73739  3.18146  2.89801  2.37887  2.77519  2.98518  4.58477  3.61503
          0.02346  4.16017  4.88251  0.61958  0.77255  0.48576  0.95510
    127   3.06364  4.80041  3.79549  3.73616  4.85402  0.39716  4.82912  4.53329  3.95602  4.14761  5.13262  3.96107  4.19989  4.25795  4.15121  3.24531  3.56709  4.00584  5.86331  4.96899    134 - -
          2.68618  4.42225  2.77519  2.73123  3.46354  2.40513  3.72494  3.29354  2.67741  2.69355  4.24690  2.90347  2.73739  3.18146  2.89801  2.37887  2.77519  2.98518  4.58477  3.61503
          0.02346  4.16017  4.88251  0.61958  0.77255  0.48576  0.95510
    128   2.38448  4.37043  3.35528  2.95964  4.26034  3.13126  4.07813  3.66597  2.97966  3.33004  4.15599  3.26034  2.16890  3.30184  3.35274  1.77016  1.87425  3.20175  5.58140  4.32798    135 - -
          2.68618  4.42225  2.77519  2.73123  3.46354  2.40513  3.72494  3.29354  2.67741  2.69355  4.24690  2.90347  2.73739  3.18146  2.89801  2.37887  2.77519  2.98518  4.58477  3.61503
          0.02346  4.16017  4.88251  0.61958  0.77255  0.48576  0.95510
    129   2.78711  4.80090  3.31276  2.71500  2.51594  3.59156  3.69535  3.40888  1.82204  3.00600  3.88494  3.16797  3.97054  2.89017  1.99052  2.85958  3.00064  3.13728  5.19607  3.89051    136 - -
          2.68618  4.42225  2.77519  2.73123  3.46354  2.40513  3.72494  3.29354  2.67741  2.69355  4.24690  2.90347  2.73739  3.18146  2.89801  2.37887  2.77519  2.98518  4.58477  3.61503
          0.02346  4.16017  4.88251  0.61958  0.77255  0.48576  0.95510
    130   3.22216  4.73030  4.37347  3.99854  3.36959  4.05780  4.66725  2.57572  3.74836  1.92875  0.91644  4.23751  4.52823  4.11571  3.91783  3.59681  3.53752  2.61353  5.24295  4.02609    137 - -
          2.68618  4.42225  2.77519  2.73123  3.46354  2.40513  3.72494  3.29354  2.67741  2.69355  4.24690  2.90347  2.73739  3.18146  2.89801  2.37887  2.77519  2.98518  4.58477  3.61503
          0.02346  4.16017  4.88251  0.61958  0.77255  0.48576  0.95510
    131   2.94775  4.39214  4.32686  3.76249  2.95540  4.04614  4.18507  2.48501  3.60933  1.47371  2.13392  3.97889  4.36201  3.82063  3.78383  3.34867  3.17461  2.46149  4.68481  2.22072    138 - -
          2.68618  4.42225  2.77519  2.73123  3.46354  2.40513  3.72494  3.29354  2.67741  2.69355  4.24690  2.90347  2.73739  3.18146  2.89801  2.37887  2.77519  2.98518  4.58477  3.61503
          0.02346  4.16017  4.88251  0.61958  0.77255  0.48576  0.95510
    132   2.97423  5.20769  3.03966  1.87354  4.59307  3.56942  3.71467  4.00140  2.18807  3.48774  4.33633  3.09505  4.00570  2.85402  1.39516  2.95470  3.18705  3.65411  5.57924  4.31727    139 - -
          2.68618  4.42225  2.77519  2.73123  3.46354  2.40513  3.72494  3.29354  2.67741  2.69355  4.24690  2.90347  2.73739  3.18146  2.89801  2.37887  2.77519  2.98518  4.58477  3.61503
          0.22313  4.16017  1.69075  0.61958  0.77255  0.48576  0.95510
    133   2.36243  4.28376  3.28903  3.10966  4.16980  3.01200  4.21668  3.70526  3.18970  3.41850  4.33717  3.31916  3.75860  3.53185  3.47250  0.95884  2.84963  3.21994  5.53495  4.25395    140 - -
          2.68618  4.42225  2.77519  2.73123  3.46354  2.40513  3.72494  3.29354  2.67741  2.69355  4.24690  2.90347  2.73739  3.18146  2.89801  2.37887  2.77519  2.98518  4.58477  3.61503
          0.02857  3.96561  4.68796  0.61958  0.77255  0.38070  1.15006
    134   3.21451  5.30175  3.68720  2.95324  4.80505  3.79997  3.68486  4.12870  1.43857  3.53460  4.41389  3.32752  4.15288  2.81684  1.19584  3.20321  3.36085  3.81424  5.54139  4.40947    141 - -
          2.68618  4.42225  2.77519  2.73123  3.46354  2.40513  3.72494  3.29354  2.67741  2.69355  4.24690  2.90347  2.73739  3.18146  2.89801  2.37887  2.77519  2.98518  4.58477  3.61503
          0.02346  4.16017  4.88251  0.61958  0.77255  0.48576  0.95510
    135   2.76441  2.46148  4.45929  3.90187  2.18548  3.89350  4.29428  2.24096  3.75752  2.15356  3.24717  4.01016  4.28911  3.94482  3.88271  3.22827  3.02602  1.64585  4.83328  3.57318    142 - -
          2.68618  4.42225  2.77519  2.73123  3.46354  2.40513  3.72494  3.29354  2.67741  2.69355  4.24690  2.90347  2.73739  3.18146  2.89801  2.37887  2.77519  2.98518  4.58477  3.61503
          0.02346  4.16017  4.88251  0.61958  0.77255  0.48576  0.95510
    136   2.83229  4.42387  3.90370  3.31189  3.39073  3.85407  4.08585  1.90891  3.00811  1.71122  3.31284  3.65773  4.20607  3.44365  2.26433  3.14395  3.06119  2.40033  5.00942  3.80324    143 - -
          2.68618  4.42225  2.77519  2.73123  3.46354  2.40513  3.72494  3.29354  2.67741  2.69355  4.24690  2.90347  2.73739  3.18146  2.89801  2.37887  2.77519  2.98518  4.58477  3.61503
          0.22644  4.16017  1.67650  0.61958  0.77255  0.48576  0.95510
    137   2.77750  5.00897  2.45460  1.56330  4.49005  1.90100  3.80433  3.94953  2.70301  3.53203  4.39063  2.85652  3.83408  2.98670  3.16824  2.76716  3.09268  3.55488  5.68641  4.33124    144 - -
          2.68618  4.42225  2.77519  2.73123  3.46354  2.40513  3.72494  3.29354  2.67741  2.69355  4.24690  2.90347  2.73739  3.18146  2.89801  2.37887  2.77519  2.98518  4.58477  3.61503
          0.02866  3.96239  4.68474  0.61958  0.77255  0.37948  1.15271
    138   2.79613  4.61261  3.20516  2.02511  3.86361  3.60316  4.03045  2.69401  2.91964  2.75683  3.78095  3.32595  4.08447  3.28262  3.28814  2.98232  3.07219  1.44267  5.35465  4.07433    145 - -
          2.68618  4.42225  2.77519  2.73123  3.46354  2.40513  3.72494  3.29354  2.67741  2.69355  4.24690  2.90347  2.73739  3.18146  2.89801  2.37887  2.77519  2.98518  4.58477  3.61503
          0.02346  4.16017  4.88251  0.61958  0.77255  0.48576  0.95510
    139   2.74060  5.05980  2.86387  1.90646  4.41305  3.43126  3.66686  3.84958  2.33924  3.37796  4.17912  2.95080  3.87212  2.79806  2.08189  2.06571  2.97976  3.47339  5.53695  4.19240    146 - -
          2.68618  4.42225  2.77519  2.73123  3.46354  2.40513  3.72494  3.29354  2.67741  2.69355  4.24690  2.90347  2.73739  3.18146  2.89801  2.37887  2.77519  2.98518  4.58477  3.61503
          0.02346  4.16017  4.88251  0.61958  0.77255  0.48576  0.95510
    140   3.03091  5.56204  1.19304  2.19695  4.87945  3.29239  3.88117  4.45244  2.92726  3.95461  4.81633  1.83599  3.93351  3.05672  3.53068  2.92149  3.33811  4.00893  6.07773  4.56246    147 - -
          2.68618  4.42225  2.77519  2.73123  3.46354  2.40513  3.72494  3.29354  2.67741  2.69355  4.24690  2.90347  2.73739  3.18146  2.89801  2.37887  2.77519  2.98518  4.58477  3.61503
          0.02346  4.16017  4.88251  0.61958  0.77255  0.48576  0.95510
    141   1.40254  4.38649  3.84564  3.41239  3.62317  3.55563  4.28702  2.62507  3.30253  1.73737  3.57254  3.66888  4.11617  3.64313  3.57611  2.95235  3.03062  2.46099  5.25735  4.02173    148 - -
          2.68618  4.42225  2.77519  2.73123  3.46354  2.40513  3.72494  3.29354  2.67741  2.69355  4.24690  2.90347  2.73739  3.18146  2.89801  2.37887  2.77519  2.98518  4.58477  3.61503
          0.02346  4.16017  4.88251  0.61958  0.77255  0.48576  0.95510
    142   3.14713  4.49428  4.78390  4.22796  2.06441  4.36332  4.59807  2.19814  4.09557  1.34019  3.05976  4.39723  4.62628  4.21780  4.20575  3.69840  3.37830  1.63633  4.96465  3.70625    149 - -
          2.68618  4.42225  2.77519  2.73123  3.46354  2.40513  3.72494  3.29354  2.67741  2.69355  4.24690  2.90347  2.73739  3.18146  2.89801  2.37887  2.77519  2.98518  4.58477  3.61503
          0.02346  4.16017  4.88251  0.61958  0.77255  0.48576  0.95510
    143   3.18075  4.87932  3.82046  3.70796  4.66254  3.55106  4.75309  4.29325  3.79217  3.88391  4.95234  3.98121  0.43255  4.17167  3.99644  3.35934  3.64656  3.90364  5.75945  4.79012    150 - -
          2.68618  4.42225  2.77519  2.73123  3.46354  2.40513  3.72494  3.29354  2.67741  2.69355  4.24690  2.90347  2.73739  3.18146  2.89801  2.37887  2.77519  2.98518  4.58477  3.61503
          0.02346  4.16017  4.88251  0.61958  0.77255  0.48576  0.95510
    144   3.13455  4.44898  4.87191  4.32162  3.40113  4.45804  4.88020  1.48438  4.20201  1.90514  2.12310  4.51774  4.72318  4.37974  4.34298  3.80668  3.37508  1.42949  5.32449  4.18636    151 - -
          2.68618  4.42225  2.77519  2.73123  3.46354  2.40513  3.72494  3.29354  2.67741  2.69355  4.24690  2.90347  2.73739  3.18146  2.89801  2.37887  2.77519  2.98518  4.58477  3.61503
          0.02346  4.16017  4.88251  0.61958  0.77255  0.48576  0.95510
    145   2.76987  4.39562  3.75892  3.19715  3.22472  3.76404  2.50086  2.69563  3.02587  1.75757  2.29746  3.55119  4.12725  3.37792  3.30769  3.04146  3.00019  2.57675  4.81943  3.51741    152 - -
          2.68618  4.42225  2.77519  2.73123  3.46354  2.40513  3.72494  3.29354  2.67741  2.69355  4.24690  2.90347  2.73739  3.18146  2.89801  2.37887  2.77519  2.98518  4.58477  3.61503
          0.02346  4.16017  4.88251  0.61958  0.77255  0.48576  0.95510
    146   2.01292  5.10835  2.57742  1.78846  4.48286  3.34141  3.74941  3.92869  2.59571  3.48794  4.30090  2.05506  3.86550  2.89812  3.08360  2.74177  3.03926  3.53843  5.67861  4.28278    153 - -
          2.68618  4.42225  2.77519  2.73123  3.46354  2.40513  3.72494  3.29354  2.67741  2.69355  4.24690  2.90347  2.73739  3.18146  2.89801  2.37887  2.77519  2.98518  4.58477  3.61503
          0.02346  4.16017  4.88251  0.61958  0.77255  0.48576  0.95510
    147   1.85263  2.46735  2.16183  2.77853  4.01274  3.29045  3.92698  3.31727  2.84279  3.05961  3.92212  3.18371  3.85324  3.15091  3.25358  2.64192  2.85271  2.98321  5.37483  4.09757    154 - -
          2.68618  4.42225  2.77519  2.73123  3.46354  2.40513  3.72494  3.29354  2.67741  2.69355  4.24690  2.90347  2.73739  3.18146  2.89801  2.37887  2.77519  2.98518  4.58477  3.61503
          0.02346  4.16017  4.88251  0.61958  0.77255  0.48576  0.95510
    148   2.59614  4.43845  3.71532  3.49348  4.25458  3.26512  4.48475  3.41857  3.44229  3.27145  4.31100  3.64712  3.99518  3.82444  3.67998  2.80164  0.76342  3.08082  5.66563  4.47429    155 - -
          2.68624  4.42231  2.77526  2.73129  3.46360  2.40519  3.72501  3.29360  2.67700  2.69361  4.24696  2.90353  2.73746  3.18153  2.89807  2.37893  2.77526  2.98461  4.58483  3.61509
          0.22644  1.63448  4.88251  0.66971  0.71715  0.48576  0.95510
    149   1.95480  4.67548  3.13543  2.65230  4.14650  3.37199  3.79087  3.49304  1.92745  3.15245  3.99410  3.10380  3.86828  2.96611  2.90521  2.68502  2.10728  3.15145  5.40928  4.12058    158 - -
          2.68618  4.42225  2.77519  2.73123  3.46354  2.40513  3.72494  3.29354  2.67741  2.69355  4.24690  2.90347  2.73739  3.18146  2.89801  2.37887  2.77519  2.98518  4.58477  3.61503
          0.02346  4.16017  4.88251  0.61958  0.77255  0.48576  0.95510
    150   1.88541  4.89857  1.87226  2.42491  4.52038  2.09952  3.86510  3.96775  2.78447  3.55334  4.36848  2.93682  3.84761  3.03178  3.28682  2.69246  3.00982  3.52576  5.75353  4.37448    159 - -
          2.68618  4.42225  2.77519  2.73123  3.46354  2.40513  3.72494  3.29354  2.67741  2.69355  4.24690  2.90347  2.73739  3.18146  2.89801  2.37887  2.77519  2.98518  4.58477  3.61503
          0.02346  4.16017  4.88251  0.61958  0.77255  0.48576  0.95510
    151   2.79740  4.59335  3.34181  2.97648  3.54988  3.59161  3.97905  2.95963  2.89810  1.43859  3.68834  2.15682  4.07837  3.30638  3.21355  2.97629  3.08171  2.78246  5.08688  3.73275    160 - -
          2.68618  4.42225  2.77519  2.73123  3.46354  2.40513  3.72494  3.29354  2.67741  2.69355  4.24690  2.90347  2.73739  3.18146  2.89801  2.37887  2.77519  2.98518  4.58477  3.61503
          0.02346  4.16017  4.88251  0.61958  0.77255  0.48576  0.95510
    152   3.14713  4.49428  4.78390  4.22796  2.06441  4.36332  4.59807  2.19814  4.09557  1.34019  3.05976  4.39723  4.62628  4.21780  4.20575  3.69840  3.37830  1.63633  4.96465  3.70625    161 - -
          2.68618  4.42225  2.77519  2.73123  3.46354  2.40513  3.72494  3.29354  2.67741  2.69355  4.24690  2.90347  2.73739  3.18146  2.89801  2.37887  2.77519  2.98518  4.58477  3.61503
          0.02346  4.16017  4.88251  0.61958  0.77255  0.48576  0.95510
    153   2.57788  4.51635  3.33295  3.14447  4.57307  1.70616  4.34871  4.06988  3.31829  3.70952  4.56655  3.42884  1.19925  3.61974  3.64745  2.72903  3.04783  3.53322  5.79731  4.63691    162 - -
          2.68618  4.42225  2.77519  2.73123  3.46354  2.40513  3.72494  3.29354  2.67741  2.69355  4.24690  2.90347  2.73739  3.18146  2.89801  2.37887  2.77519  2.98518  4.58477  3.61503
          0.02346  4.16017  4.88251  0.61958  0.77255  0.48576  0.95510
    154   1.90194  4.67663  3.01456  2.60809  4.23723  3.29631  3.82409  3.65617  2.62521  3.26934  4.09318  3.06432  3.83764  2.11548  3.03840  1.94688  2.89141  3.26647  5.49766  4.18516    163 - -
          2.68618  4.42225  2.77519  2.73123  3.46354  2.40513  3.72494  3.29354  2.67741  2.69355  4.24690  2.90347  2.73739  3.18146  2.89801  2.37887  2.77519  2.98518  4.58477  3.61503
          0.02346  4.16017  4.88251  0.61958  0.77255  0.48576  0.95510
    155   2.81890  4.47455  3.78339  3.18618  3.40158  3.79697  4.00331  2.69627  2.86957  1.71048  2.28995  3.55748  4.15089  3.32628  2.22858  3.07822  3.04416  2.60405  5.00282  3.79982    164 - -
          2.68618  4.42225  2.77519  2.73123  3.46354  2.40513  3.72494  3.29354  2.67741  2.69355  4.24690  2.90347  2.73739  3.18146  2.89801  2.37887  2.77519  2.98518  4.58477  3.61503
          0.02346  4.16017  4.88251  0.61958  0.77255  0.48576  0.95510
    156   2.00914  4.38512  4.02729  3.51530  1.91130  3.84962  3.81384  2.81408  3.42124  2.45695  3.48195  3.71510  4.23367  3.63827  3.64388  3.15357  3.11000  2.64223  4.28144  1.95239    165 - -
          2.68618  4.42225  2.77519  2.73123  3.46354  2.40513  3.72494  3.29354  2.67741  2.69355  4.24690  2.90347  2.73739  3.18146  2.89801  2.37887  2.77519  2.98518  4.58477  3.61503
          0.02346  4.16017  4.88251  0.61958  0.77255  0.48576  0.95510
    157   2.75884  5.02595  2.81556  2.43979  4.28983  2.31630  2.40998  3.80036  2.42154  3.34770  4.16772  2.96053  3.88749  2.10283  2.82534  2.75611  3.00640  3.44078  5.48891  4.12337    166 - -
          2.68618  4.42225  2.77519  2.73123  3.46354  2.40513  3.72494  3.29354  2.67741  2.69355  4.24690  2.90347  2.73739  3.18146  2.89801  2.37887  2.77519  2.98518  4.58477  3.61503
          0.02346  4.16017  4.88251  0.61958  0.77255  0.48576  0.95510
    158   1.59228  4.33884  3.46226  3.19352  4.34710  3.11086  4.29293  3.67671  3.24671  3.41159  4.29749  3.40251  1.37777  3.56477  3.55911  2.58042  2.87763  3.21172  5.69993  4.48400    167 - -
          2.68618  4.42225  2.77519  2.73123  3.46354  2.40513  3.72494  3.29354  2.67741  2.69355  4.24690  2.90347  2.73739  3.18146  2.89801  2.37887  2.77519  2.98518  4.58477  3.61503
          0.02346  4.16017  4.88251  0.61958  0.77255  0.48576  0.95510
    159   2.78187  4.70057  3.25515  2.78214  3.13805  3.59401  2.38098  3.32421  2.72953  2.92715  3.84128  3.22004  4.01123  3.09255  3.10703  2.09422  3.02577  3.06372  4.66412  2.18114    168 - -
          2.68618  4.42225  2.77519  2.73123  3.46354  2.40513  3.72494  3.29354  2.67741  2.69355  4.24690  2.90347  2.73739  3.18146  2.89801  2.37887  2.77519  2.98518  4.58477  3.61503
          0.02346  4.16017  4.88251  0.61958  0.77255  0.48576  0.95510
    160   1.92351  2.54574  3.24846  2.03787  3.88855  3.36526  3.88672  3.17957  2.78431  2.92791  3.80407  3.20173  3.88223  3.12304  3.17392  2.69114  2.85995  2.88352  5.26611  4.00015    169 - -
          2.68618  4.42225  2.77519  2.73123  3.46354  2.40513  3.72494  3.29354  2.67741  2.69355  4.24690  2.90347  2.73739  3.18146  2.89801  2.37887  2.77519  2.98518  4.58477  3.61503
          0.02346  4.16017  4.88251  0.61958  0.77255  0.48576  0.95510
    161   2.73113  4.75665  3.07800  2.62112  3.68797  3.51316  2.45923  3.36808  2.53699  2.19810  3.86780  2.23453  3.93655  2.95575  2.91605  2.80221  2.96941  3.09174  5.08418  3.67647    170 - -
          2.68618  4.42225  2.77519  2.73123  3.46354  2.40513  3.72494  3.29354  2.67741  2.69355  4.24690  2.90347  2.73739  3.18146  2.89801  2.37887  2.77519  2.98518  4.58477  3.61503
          0.02346  4.16017  4.88251  0.61958  0.77255  0.48576  0.95510
    162   2.93219  5.09058  3.15558  2.69652  4.49243  3.55326  3.73871  3.96357  2.19693  3.46464  4.31804  2.07706  4.00826  2.89028  1.37371  2.94233  3.16902  3.60854  5.52843  4.26077    171 - -
          2.68618  4.42225  2.77519  2.73123  3.46354  2.40513  3.72494  3.29354  2.67741  2.69355  4.24690  2.90347  2.73739  3.18146  2.89801  2.37887  2.77519  2.98518  4.58477  3.61503
          0.02346  4.16017  4.88251  0.61958  0.77255  0.48576  0.95510
    163   1.42463  4.60538  3.14590  2.78638  3.92509  3.34905  2.26267  3.49588  2.75155  3.14716  4.03390  3.19788  3.91237  3.15605  3.10652  2.74114  2.96438  3.16036  5.30276  3.94745    172 - -
          2.68618  4.42225  2.77519  2.73123  3.46354  2.40513  3.72494  3.29354  2.67741  2.69355  4.24690  2.90347  2.73739  3.18146  2.89801  2.37887  2.77519  2.98518  4.58477  3.61503
          0.02346  4.16017  4.88251  0.61958  0.77255  0.48576  0.95510
    164   1.90039  4.30892  3.69875  3.20062  3.63750  3.48220  4.10087  2.70732  3.11724  1.88929  3.57283  3.50145  4.00667  3.43941  3.42582  2.82895  2.05880  2.49213  5.15490  3.93505    173 - -
          2.68618  4.42225  2.77519  2.73123  3.46354  2.40513  3.72494  3.29354  2.67741  2.69355  4.24690  2.90347  2.73739  3.18146  2.89801  2.37887  2.77519  2.98518  4.58477  3.61503
          0.02346  4.16017  4.88251  0.61958  0.77255  0.48576  0.95510
    165   2.79600  4.91250  2.91361  2.62095  4.33681  3.40125  3.86675  3.82983  2.58769  3.38622  4.26979  3.09956  1.59443  1.97351  2.94320  2.83798  3.10082  3.47229  5.56057  4.24682    174 - -
          2.68609  4.42263  2.77506  2.73063  3.46392  2.40480  3.72533  3.29392  2.67779  2.69346  4.24728  2.90327  2.73778  3.18185  2.89839  2.37821  2.77558  2.98493  4.58515  3.61541
          0.47411  1.63448  1.70098  2.16182  0.12230  0.48576  0.95510
    166   2.78692  4.55233  3.48018  3.39200  4.53147  0.59597  4.50594  4.15478  3.58621  3.79681  4.77373  3.64454  3.94651  3.90287  3.81129  2.96166  3.27559  3.66469  5.60091  4.63678    187 - -
          2.68618  4.42225  2.77519  2.73123  3.46354  2.40513  3.72494  3.29354  2.67741  2.69355  4.24690  2.90347  2.73739  3.18146  2.89801  2.37887  2.77519  2.98518  4.58477  3.61503
          0.02850  3.96789  4.69023  0.61958  0.77255  0.38157  1.14818
    167   2.78839  5.11140  1.95712  2.33559  4.11882  3.38627  3.71307  3.83066  2.60930  3.38643  4.21763  2.10163  3.88161  2.89307  3.10970  2.76206  3.04160  3.47512  5.43833  2.44221    188 - -
          2.68618  4.42225  2.77519  2.73123  3.46354  2.40513  3.72494  3.29354  2.67741  2.69355  4.24690  2.90347  2.73739  3.18146  2.89801  2.37887  2.77519  2.98518  4.58477  3.61503
          0.02346  4.16017  4.88251  0.61958  0.77255  0.48576  0.95510
    168   2.89097  5.18390  3.08079  2.56166  4.51806  3.56124  2.37221  3.96185  1.67803  3.43578  4.25452  3.05156  3.95905  2.04929  2.43269  2.86769  3.09359  3.60206  5.52027  4.22805    189 - -
          2.68618  4.42225  2.77519  2.73123  3.46354  2.40513  3.72494  3.29354  2.67741  2.69355  4.24690  2.90347  2.73739  3.18146  2.89801  2.37887  2.77519  2.98518  4.58477  3.61503
          0.02346  4.16017  4.88251  0.61958  0.77255  0.48576  0.95510
    169   3.28347  4.59137  4.98520  4.42434  2.01543  4.53820  4.74151  1.63543  4.28739  1.22708  2.97783  4.58710  4.74352  4.35010  4.35764  3.88226  3.50528  2.26584  5.01474  3.79099    190 - -
          2.68618  4.42225  2.77519  2.73123  3.46354  2.40513  3.72494  3.29354  2.67741  2.69355  4.24690  2.90347  2.73739  3.18146  2.89801  2.37887  2.77519  2.98518  4.58477  3.61503
          0.02346  4.16017  4.88251  0.61958  0.77255  0.48576  0.95510
    170   2.75657  4.36678  4.01055  3.53887  3.62830  3.73366  4.37799  1.71188  3.41775  2.40137  3.53852  3.80197  4.23689  3.75232  3.68494  3.10773  1.56153  2.13268  5.28617  4.06225    191 - -
          2.68618  4.42225  2.77519  2.73123  3.46354  2.40513  3.72494  3.29354  2.67741  2.69355  4.24690  2.90347  2.73739  3.18146  2.89801  2.37887  2.77519  2.98518  4.58477  3.61503
          0.02346  4.16017  4.88251  0.61958  0.77255  0.48576  0.95510
    171   3.05648  5.66037  1.58247  1.18599  4.94725  3.30363  3.86000  4.47981  2.89234  3.96650  4.82230  2.76293  3.93338  3.02684  3.50091  2.92911  3.34750  4.04150  6.10954  4.59190    192 - -
          2.68618  4.42225  2.77519  2.73123  3.46354  2.40513  3.72494  3.29354  2.67741  2.69355  4.24690  2.90347  2.73739  3.18146  2.89801  2.37887  2.77519  2.98518  4.58477  3.61503
          0.02346  4.16017  4.88251  0.61958  0.77255  0.48576  0.95510
    172   2.80057  4.57169  3.53744  3.04310  3.82742  3.65849  3.99205  2.72767  1.95198  2.73166  3.74523  3.43415  4.10610  3.24647  2.97698  3.00824  3.06620  1.45891  5.27348  4.02685    193 - -
          2.68618  4.42225  2.77519  2.73123  3.46354  2.40513  3.72494  3.29354  2.67741  2.69355  4.24690  2.90347  2.73739  3.18146  2.89801  2.37887  2.77519  2.98518  4.58477  3.61503
          0.02346  4.16017  4.88251  0.61958  0.77255  0.48576  0.95510
    173   2.69779  4.54800  3.43042  2.84627  3.65566  3.57039  3.77274  3.12349  2.52827  2.78243  3.67902  3.26096  3.97167  3.03575  2.11690  2.84724  2.17945  2.87671  2.70202  3.74753    194 - -
          2.68618  4.42225  2.77519  2.73123  3.46354  2.40513  3.72494  3.29354  2.67741  2.69355  4.24690  2.90347  2.73739  3.18146  2.89801  2.37887  2.77519  2.98518  4.58477  3.61503
          0.02346  4.16017  4.88251  0.61958  0.77255  0.48576  0.95510
    174   2.67764  4.59020  3.20609  2.73908  3.64412  2.36839  2.44076  3.20007  2.65759  2.11641  3.74983  3.18571  3.94251  3.05370  3.02172  2.80192  2.93445  2.93934  5.05977  3.70925    195 - -
          2.68618  4.42225  2.77519  2.73123  3.46354  2.40513  3.72494  3.29354  2.67741  2.69355  4.24690  2.90347  2.73739  3.18146  2.89801  2.37887  2.77519  2.98518  4.58477  3.61503
          0.02346  4.16017  4.88251  0.61958  0.77255  0.48576  0.95510
    175   3.22666  4.55156  4.85022  4.33976  1.99941  4.44401  4.60663  1.22707  4.20528  1.81046  3.16661  4.47870  4.71583  4.33352  4.31340  3.80730  3.46731  2.10972  4.91613  3.53579    196 - -
          2.68618  4.42225  2.77519  2.73123  3.46354  2.40513  3.72494  3.29354  2.67741  2.69355  4.24690  2.90347  2.73739  3.18146  2.89801  2.37887  2.77519  2.98518  4.58477  3.61503
          0.02346  4.16017  4.88251  0.61958  0.77255  0.48576  0.95510
    176   1.97832  4.46278  3.44570  2.90395  3.78938  3.47703  3.89107  2.98284  2.71053  2.78772  3.70576  3.29652  3.94893  3.14275  2.17808  2.78361  2.89709  2.02801  5.18923  3.94382    197 - -
          2.68618  4.42225  2.77519  2.73123  3.46354  2.40513  3.72494  3.29354  2.67741  2.69355  4.24690  2.90347  2.73739  3.18146  2.89801  2.37887  2.77519  2.98518  4.58477  3.61503
          0.02346  4.16017  4.88251  0.61958  0.77255  0.48576  0.95510
    177   2.74965  4.81265  3.30227  2.80568  4.36709  3.44109  3.81308  3.80808  2.32903  3.36936  4.22324  3.20886  3.95417  2.98216  1.41062  1.94600  3.05044  3.43219  5.49884  4.24224    198 - -
          2.68618  4.42225  2.77519  2.73123  3.46354  2.40513  3.72494  3.29354  2.67741  2.69355  4.24690  2.90347  2.73739  3.18146  2.89801  2.37887  2.77519  2.98518  4.58477  3.61503
          0.02346  4.16017  4.88251  0.61958  0.77255  0.48576  0.95510
    178   2.70351  4.81474  3.04448  2.56524  4.10153  3.47001  3.71696  3.44622  1.91474  3.10718  3.95677  2.23772  3.90139  2.88572  2.80056  2.75613  2.94737  2.26642  5.35611  4.05087    199 - -
          2.68618  4.42225  2.77519  2.73123  3.46354  2.40513  3.72494  3.29354  2.67741  2.69355  4.24690  2.90347  2.73739  3.18146  2.89801  2.37887  2.77519  2.98518  4.58477  3.61503
          0.02346  4.16017  4.88251  0.61958  0.77255  0.48576  0.95510
    179   3.32735  5.46918  0.57956  2.56336  4.89154  3.45469  4.22189  4.55139  3.36597  4.11144  5.10543  3.13072  4.12837  3.46809  3.91417  3.26361  3.67524  4.16278  6.00069  4.72918    200 - -
          2.68618  4.42225  2.77519  2.73123  3.46354  2.40513  3.72494  3.29354  2.67741  2.69355  4.24690  2.90347  2.73739  3.18146  2.89801  2.37887  2.77519  2.98518  4.58477  3.61503
          0.02346  4.16017  4.88251  0.61958  0.77255  0.48576  0.95510
    180   3.32735  5.46918  0.57956  2.56336  4.89154  3.45469  4.22189  4.55139  3.36597  4.11144  5.10543  3.13072  4.12837  3.46809  3.91417  3.26361  3.67524  4.16278  6.00069  4.72918    201 - -
          2.68618  4.42225  2.77519  2.73123  3.46354  2.40513  3.72494  3.29354  2.67741  2.69355  4.24690  2.90347  2.73739  3.18146  2.89801  2.37887  2.77519  2.98518  4.58477  3.61503
          0.02346  4.16017  4.88251  0.61958  0.77255  0.48576  0.95510
    181   3.14713  4.49428  4.78390  4.22796  2.06441  4.36332  4.59807  2.19814  4.09557  1.34019  3.05976  4.39723  4.62628  4.21780  4.20575  3.69840  3.37830  1.63633  4.96465  3.70625    202 - -
          2.68618  4.42225  2.77519  2.73123  3.46354  2.40513  3.72494  3.29354  2.67741  2.69355  4.24690  2.90347  2.73739  3.18146  2.89801  2.37887  2.77519  2.98518  4.58477  3.61503
          0.02346  4.16017  4.88251  0.61958  0.77255  0.48576  0.95510
    182   2.73446  5.00365  2.94812  1.94579  4.33882  3.45587  3.66474  3.74993  2.31888  3.30217  4.11446  2.98328  3.88098  2.80049  2.06938  2.73662  2.19534  3.39539  5.48134  4.15543    203 - -
          2.68618  4.42225  2.77519  2.73123  3.46354  2.40513  3.72494  3.29354  2.67741  2.69355  4.24690  2.90347  2.73739  3.18146  2.89801  2.37887  2.77519  2.98518  4.58477  3.61503
          0.02346  4.16017  4.88251  0.61958  0.77255  0.48576  0.95510
    183   2.86646  5.18286  1.92897  2.44078  4.52676  3.43580  3.75485  4.01054  2.45654  3.52903  4.35686  2.97138  3.92883  2.90113  1.51278  2.83794  3.11807  3.63043  5.64126  4.29238    204 - -
          2.68618  4.42225  2.77519  2.73123  3.46354  2.40513  3.72494  3.29354  2.67741  2.69355  4.24690  2.90347  2.73739  3.18146  2.89801  2.37887  2.77519  2.98518  4.58477  3.61503
          0.02346  4.16017  4.88251  0.61958  0.77255  0.48576  0.95510
    184   3.23247  4.59145  4.80398  4.29378  3.31354  4.45352  4.90200  2.06523  4.13062  1.05402  3.14382  4.52244  4.74518  4.34296  4.28720  3.83513  3.48937  1.51482  5.32426  4.17034    205 - -
          2.68618  4.42225  2.77519  2.73123  3.46354  2.40513  3.72494  3.29354  2.67741  2.69355  4.24690  2.90347  2.73739  3.18146  2.89801  2.37887  2.77519  2.98518  4.58477  3.61503
          0.02346  4.16017  4.88251  0.61958  0.77255  0.48576  0.95510
    185   2.69728  4.30558  3.85383  3.31144  3.41074  3.70611  4.11426  2.49720  3.21214  2.26716  2.28505  3.62726  2.51331  3.50970  3.49387  3.01287  2.96329  1.82227  5.00022  3.79437    206 - -
          2.68618  4.42225  2.77519  2.73123  3.46354  2.40513  3.72494  3.29354  2.67741  2.69355  4.24690  2.90347  2.73739  3.18146  2.89801  2.37887  2.77519  2.98518  4.58477  3.61503
          0.02346  4.16017  4.88251  0.61958  0.77255  0.48576  0.95510
    186   2.84950  5.15877  3.01401  2.52252  4.52293  3.52159  3.65319  3.95356  2.18020  3.43707  4.24858  2.16674  3.93423  2.06211  1.90511  2.82769  3.06409  3.58361  5.54205  4.23923    207 - -
          2.68618  4.42225  2.77519  2.73123  3.46354  2.40513  3.72494  3.29354  2.67741  2.69355  4.24690  2.90347  2.73739  3.18146  2.89801  2.37887  2.77519  2.98518  4.58477  3.61503
          0.02346  4.16017  4.88251  0.61958  0.77255  0.48576  0.95510
    187   2.64644  4.22075  3.84623  3.29282  3.17480  3.66225  3.94595  2.02757  3.16499  2.37899  3.33964  3.57187  4.06560  3.45582  3.41511  2.17525  2.89632  2.45312  2.67192  3.39661    208 - -
          2.68618  4.42225  2.77519  2.73123  3.46354  2.40513  3.72494  3.29354  2.67741  2.69355  4.24690  2.90347  2.73739  3.18146  2.89801  2.37887  2.77519  2.98518  4.58477  3.61503
          0.02346  4.16017  4.88251  0.61958  0.77255  0.48576  0.95510
    188   2.96618  5.39740  1.29890  2.27548  4.47244  3.35205  2.18723  4.21392  2.77621  3.72135  4.57516  2.84567  3.93305  3.00220  3.30693  2.88812  3.24461  3.81663  5.74024  4.24759    209 - -
          2.68618  4.42225  2.77519  2.73123  3.46354  2.40513  3.72494  3.29354  2.67741  2.69355  4.24690  2.90347  2.73739  3.18146  2.89801  2.37887  2.77519  2.98518  4.58477  3.61503
          0.02346  4.16017  4.88251  0.61958  0.77255  0.48576  0.95510
    189   2.71125  4.90192  2.88477  1.94095  4.15282  3.44604  3.69958  3.51548  2.46351  3.14428  3.99308  2.98181  3.88108  2.16390  2.88629  2.73658  2.94995  2.32929  5.40869  4.07586    210 - -
          2.68618  4.42225  2.77519  2.73123  3.46354  2.40513  3.72494  3.29354  2.67741  2.69355  4.24690  2.90347  2.73739  3.18146  2.89801  2.37887  2.77519  2.98518  4.58477  3.61503
          0.02346  4.16017  4.88251  0.61958  0.77255  0.48576  0.95510
    190   2.05497  4.36736  4.34908  3.80611  3.40406  4.07204  4.49028  1.63941  3.68876  1.60031  3.28093  4.06312  4.43087  3.94556  3.90805  3.39925  3.17457  1.99574  5.16203  3.98087    211 - -
          2.68618  4.42225  2.77519  2.73123  3.46354  2.40513  3.72494  3.29354  2.67741  2.69355  4.24690  2.90347  2.73739  3.18146  2.89801  2.37887  2.77519  2.98518  4.58477  3.61503
          0.02346  4.16017  4.88251  0.61958  0.77255  0.48576  0.95510
    191   2.07694  4.99555  2.91532  1.93404  4.34038  3.43900  3.67416  3.75366  2.35009  3.31015  4.12199  2.97441  3.87522  2.81142  2.07834  2.72843  2.96574  3.39539  5.49333  4.16152    212 - -
          2.68618  4.42225  2.77519  2.73123  3.46354  2.40513  3.72494  3.29354  2.67741  2.69355  4.24690  2.90347  2.73739  3.18146  2.89801  2.37887  2.77519  2.98518  4.58477  3.61503
          0.02346  4.16017  4.88251  0.61958  0.77255  0.48576  0.95510
    192   2.00512  5.10701  2.57852  1.78458  4.48159  3.34148  3.74927  3.92723  2.59542  3.48672  4.29967  2.06985  3.86535  2.89798  3.08321  2.74136  3.03858  3.53712  5.67759  4.28202    213 - -
          2.68618  4.42225  2.77519  2.73123  3.46354  2.40513  3.72494  3.29354  2.67741  2.69355  4.24690  2.90347  2.73739  3.18146  2.89801  2.37887  2.77519  2.98518  4.58477  3.61503
          0.02346  4.16017  4.88251  0.61958  0.77255  0.48576  0.95510
    193   2.90750  4.39598  4.16077  3.67455  2.96333  3.93327  4.09174  2.43514  3.52875  2.32903  3.45091  3.87954  4.33365  3.80221  3.73542  3.27625  3.16835  1.33738  4.61475  2.07236    214 - -
          2.68618  4.42225  2.77519  2.73123  3.46354  2.40513  3.72494  3.29354  2.67741  2.69355  4.24690  2.90347  2.73739  3.18146  2.89801  2.37887  2.77519  2.98518  4.58477  3.61503
          0.02346  4.16017  4.88251  0.61958  0.77255  0.48576  0.95510
    194   2.79613  4.61261  3.20516  2.02511  3.86361  3.60316  4.03045  2.69401  2.91964  2.75683  3.78095  3.32595  4.08447  3.28262  3.28814  2.98232  3.07219  1.44267  5.35465  4.07433    215 - -
          2.68618  4.42225  2.77519  2.73123  3.46354  2.40513  3.72494  3.29354  2.67741  2.69355  4.24690  2.90347  2.73739  3.18146  2.89801  2.37887  2.77519  2.98518  4.58477  3.61503
          0.02346  4.16017  4.88251  0.61958  0.77255  0.48576  0.95510
    195   2.92680  5.31179  2.57402  1.74309  4.61971  3.41350  3.75597  4.09255  2.48349  3.59342  4.43573  2.90502  3.93449  1.53322  2.88900  2.87015  3.17676  3.71513  5.73329  4.35375    216 - -
          2.68618  4.42225  2.77519  2.73123  3.46354  2.40513  3.72494  3.29354  2.67741  2.69355  4.24690  2.90347  2.73739  3.18146  2.89801  2.37887  2.77519  2.98518  4.58477  3.61503
          0.02346  4.16017  4.88251  0.61958  0.77255  0.48576  0.95510
    196   1.98820  5.17728  1.82112  2.28834  4.59084  3.30610  3.78293  4.06193  2.69042  3.60694  4.41844  2.00486  3.86584  2.93431  3.21987  2.75377  3.08184  3.64390  5.78695  4.35919    217 - -
          2.68618  4.42225  2.77519  2.73123  3.46354  2.40513  3.72494  3.29354  2.67741  2.69355  4.24690  2.90347  2.73739  3.18146  2.89801  2.37887  2.77519  2.98518  4.58477  3.61503
          0.02346  4.16017  4.88251  0.61958  0.77255  0.48576  0.95510
    197   2.00084  4.38371  4.02289  3.51044  1.92280  3.84678  3.81487  2.81292  3.41678  2.45672  3.48085  3.71216  4.23117  3.63480  3.64052  3.15048  3.10720  2.64070  4.28566  1.95642    218 - -
          2.68618  4.42225  2.77519  2.73123  3.46354  2.40513  3.72494  3.29354  2.67741  2.69355  4.24690  2.90347  2.73739  3.18146  2.89801  2.37887  2.77519  2.98518  4.58477  3.61503
          0.02346  4.16017  4.88251  0.61958  0.77255  0.48576  0.95510
    198   3.23381  5.37399  2.65147  0.67564  4.76156  3.48453  4.10985  4.27523  3.02972  3.84999  4.82219  3.13900  4.10605  3.32632  3.46093  3.19276  3.54374  3.93315  5.87784  4.61384    219 - -
          2.68618  4.42225  2.77519  2.73123  3.46354  2.40513  3.72494  3.29354  2.67741  2.69355  4.24690  2.90347  2.73739  3.18146  2.89801  2.37887  2.77519  2.98518  4.58477  3.61503
          0.02346  4.16017  4.88251  0.61958  0.77255  0.48576  0.95510
    199   2.01292  5.10835  2.57742  1.78846  4.48286  3.34141  3.74941  3.92869  2.59571  3.48794  4.30090  2.05506  3.86550  2.89812  3.08360  2.74177  3.03926  3.53843  5.67861  4.28278    220 - -
          2.68618  4.42225  2.77519  2.73123  3.46354  2.40513  3.72494  3.29354  2.67741  2.69355  4.24690  2.90347  2.73739  3.18146  2.89801  2.37887  2.77519  2.98518  4.58477  3.61503
          0.02346  4.16017  4.88251  0.61958  0.77255  0.48576  0.95510
    200   2.05616  5.00916  2.74193  1.87465  4.29128  3.39724  2.45610  3.74427  2.48879  3.31476  4.13231  2.92281  3.86496  2.85083  2.93803  2.72533  2.97835  3.39015  5.50944  4.14234    221 - -
          2.68618  4.42225  2.77519  2.73123  3.46354  2.40513  3.72494  3.29354  2.67741  2.69355  4.24690  2.90347  2.73739  3.18146  2.89801  2.37887  2.77519  2.98518  4.58477  3.61503
          0.02346  4.16017  4.88251  0.61958  0.77255  0.48576  0.95510
    201   3.02729  4.40415  4.64751  4.07824  2.10996  4.21616  4.50093  2.24381  3.94398  1.75312  2.09346  4.25359  4.50697  4.08815  4.06473  3.53932  3.25931  1.68101  4.94175  3.73677    222 - -
          2.68618  4.42225  2.77519  2.73123  3.46354  2.40513  3.72494  3.29354  2.67741  2.69355  4.24690  2.90347  2.73739  3.18146  2.89801  2.37887  2.77519  2.98518  4.58477  3.61503
          0.02346  4.16017  4.88251  0.61958  0.77255  0.48576  0.95510
    202   1.27990  4.51702  3.06553  2.82202  4.33804  3.17590  4.07237  3.72983  2.97568  3.43035  4.28422  1.97322  3.84634  3.29632  3.35720  2.62802  2.92273  3.28626  5.65729  4.36137    223 - -
          2.68618  4.42225  2.77519  2.73123  3.46354  2.40513  3.72494  3.29354  2.67741  2.69355  4.24690  2.90347  2.73739  3.18146  2.89801  2.37887  2.77519  2.98518  4.58477  3.61503
          0.02346  4.16017  4.88251  0.61958  0.77255  0.48576  0.95510
    203   1.91061  4.67975  3.01235  2.60584  4.23872  3.29734  3.82250  3.65788  2.62258  3.27040  4.09406  3.06291  3.83786  2.10050  3.03589  1.95330  2.89216  3.26826  5.49817  4.18517    224 - -
          2.68618  4.42225  2.77519  2.73123  3.46354  2.40513  3.72494  3.29354  2.67741  2.69355  4.24690  2.90347  2.73739  3.18146  2.89801  2.37887  2.77519  2.98518  4.58477  3.61503
          0.02346  4.16017  4.88251  0.61958  0.77255  0.48576  0.95510
    204   2.93646  4.96973  3.48713  2.81061  4.17644  3.68150  3.67800  3.64007  1.64722  3.18677  4.05567  3.23225  4.03939  2.84645  1.78929  2.98296  3.12328  3.35529  2.56642  4.05134    225 - -
          2.68618  4.42225  2.77519  2.73123  3.46354  2.40513  3.72494  3.29354  2.67741  2.69355  4.24690  2.90347  2.73739  3.18146  2.89801  2.37887  2.77519  2.98518  4.58477  3.61503
          0.02346  4.16017  4.88251  0.61958  0.77255  0.48576  0.95510
    205   2.91367  4.73737  3.41750  2.97974  2.07036  3.70751  3.81366  3.16694  2.86474  2.62944  3.73195  3.38872  4.13302  1.59397  3.19440  3.04026  3.16406  3.01248  4.68421  3.14562    226 - -
          2.68618  4.42225  2.77519  2.73123  3.46354  2.40513  3.72494  3.29354  2.67741  2.69355  4.24690  2.90347  2.73739  3.18146  2.89801  2.37887  2.77519  2.98518  4.58477  3.61503
          0.02346  4.16017  4.88251  0.61958  0.77255  0.48576  0.95510
    206   1.88503  4.69787  2.95811  2.59629  4.28574  2.19200  3.84349  3.70728  2.65503  3.31678  4.14151  3.05615  3.84281  2.08761  3.07088  2.65247  2.91406  3.30830  5.54086  4.22587    227 - -
          2.68618  4.42225  2.77519  2.73123  3.46354  2.40513  3.72494  3.29354  2.67741  2.69355  4.24690  2.90347  2.73739  3.18146  2.89801  2.37887  2.77519  2.98518  4.58477  3.61503
          0.02346  4.16017  4.88251  0.61958  0.77255  0.48576  0.95510
    207   1.28612  4.51881  3.06317  2.81964  4.33868  3.17647  4.07094  3.73080  2.97384  3.43080  4.28453  1.96299  3.84643  3.29447  3.35588  2.62845  2.92321  3.28731  5.65745  4.36109    228 - -
          2.68618  4.42225  2.77519  2.73123  3.46354  2.40513  3.72494  3.29354  2.67741  2.69355  4.24690  2.90347  2.73739  3.18146  2.89801  2.37887  2.77519  2.98518  4.58477  3.61503
          0.22078  4.16017  1.70098  0.61958  0.77255  0.48576  0.95510
    208   3.06669  4.39788  4.72768  4.23294  3.53315  4.38476  4.95634  1.31196  4.11674  2.04067  3.34564  4.45953  4.70880  4.38708  4.32138  3.77140  3.33539  1.21923  5.49166  4.28481    229 - -
          2.68618  4.42225  2.77519  2.73123  3.46354  2.40513  3.72494  3.29354  2.67741  2.69355  4.24690  2.90347  2.73739  3.18146  2.89801  2.37887  2.77519  2.98518  4.58477  3.61503
          0.02850  3.96789  4.69023  0.61958  0.77255  0.67884  0.70766
    209   3.26319  4.69753  4.34242  3.98333  3.17377  4.10282  4.60916  2.38372  3.75013  0.76610  3.16806  4.24952  4.52218  4.09561  3.91034  3.68572  3.55333  2.44570  5.08704  3.83218    230 - -
          2.68621  4.42228  2.77523  2.73126  3.46357  2.40516  3.72498  3.29357  2.67744  2.69358  4.24693  2.90350  2.73743  3.18072  2.89804  2.37890  2.77523  2.98521  4.58480  3.61506
          0.28182  1.44219  4.69023  0.24712  1.51889  0.38157  1.14818
    210   2.68663  4.79647  2.74488  2.61137  4.56943  1.91264  4.03589  4.10896  2.96160  3.70118  4.54390  1.33686  3.89395  3.24206  3.39271  2.74840  3.08597  3.61757  5.81038  4.47116    232 - -
          2.68618  4.42225  2.77519  2.73123  3.46354  2.40513  3.72494  3.29354  2.67741  2.69355  4.24690  2.90347  2.73739  3.18146  2.89801  2.37887  2.77519  2.98518  4.58477  3.61503
          0.02346  4.16017  4.88251  0.61958  0.77255  0.48576  0.95510
    211   2.84535  5.19982  2.94819  1.90777  4.56412  3.50704  3.64652  3.98987  2.19475  3.46417  4.26830  2.99008  3.92201  2.06621  1.93017  2.81262  3.05893  3.61114  5.57205  4.25736    233 - -
          2.68618  4.42225  2.77519  2.73123  3.46354  2.40513  3.72494  3.29354  2.67741  2.69355  4.24690  2.90347  2.73739  3.18146  2.89801  2.37887  2.77519  2.98518  4.58477  3.61503
          0.02346  4.16017  4.88251  0.61958  0.77255  0.48576  0.95510
    212   1.71789  4.23559  3.70478  3.26276  3.91969  3.21917  4.19489  3.07373  3.22176  2.95634  3.86254  3.46171  3.87206  3.51570  3.52987  1.80828  2.81386  1.87404  5.36288  4.14742    234 - -
          2.68618  4.42225  2.77519  2.73123  3.46354  2.40513  3.72494  3.29354  2.67741  2.69355  4.24690  2.90347  2.73739  3.18146  2.89801  2.37887  2.77519  2.98518  4.58477  3.61503
          0.02346  4.16017  4.88251  0.61958  0.77255  0.48576  0.95510
    213   2.94512  5.41083  1.33526  2.27204  4.73153  3.35461  3.79786  4.22749  1.86479  3.73604  4.56852  2.84042  3.91990  2.95110  3.15581  2.86594  3.21506  3.81845  5.86839  4.43567    235 - -
          2.68618  4.42225  2.77519  2.73123  3.46354  2.40513  3.72494  3.29354  2.67741  2.69355  4.24690  2.90347  2.73739  3.18146  2.89801  2.37887  2.77519  2.98518  4.58477  3.61503
          0.02346  4.16017  4.88251  0.61958  0.77255  0.48576  0.95510
    214   3.36066  5.15988  3.88352  3.34613  4.58933  3.78018  4.07570  4.15987  2.41068  3.62357  4.62452  3.67936  4.27630  3.28901  0.61590  3.43621  3.61178  3.87334  5.55984  4.46342    236 - -
          2.68618  4.42225  2.77519  2.73123  3.46354  2.40513  3.72494  3.29354  2.67741  2.69355  4.24690  2.90347  2.73739  3.18146  2.89801  2.37887  2.77519  2.98518  4.58477  3.61503
          0.02346  4.16017  4.88251  0.61958  0.77255  0.48576  0.95510
    215   2.86684  5.41058  1.82462  1.70867  4.72156  3.34255  3.72880  4.21798  1.89813  3.69752  4.49299  2.79972  3.87444  2.86356  3.10145  2.78390  3.12310  3.78840  5.83896  4.38636    237 - -
          2.68618  4.42225  2.77519  2.73123  3.46354  2.40513  3.72494  3.29354  2.67741  2.69355  4.24690  2.90347  2.73739  3.18146  2.89801  2.37887  2.77519  2.98518  4.58477  3.61503
          0.22313  4.16017  1.69075  0.61958  0.77255  0.48576  0.95510
    216   2.78605  5.05120  2.58960  2.35471  4.34429  3.32114  3.69541  3.88659  2.42170  3.42281  4.27542  1.92156  3.85140  1.93127  2.80489  2.76815  3.05677  3.51719  5.53517  4.15604    238 - -
          2.68618  4.42225  2.77519  2.73123  3.46354  2.40513  3.72494  3.29354  2.67741  2.69355  4.24690  2.90347  2.73739  3.18146  2.89801  2.37887  2.77519  2.98518  4.58477  3.61503
          0.02857  3.96561  4.68796  0.61958  0.77255  0.38070  1.15006
    217   3.03837  5.25842  3.18112  2.68504  4.66685  3.63253  3.68846  4.06360  1.25075  3.50943  4.36470  3.14371  4.04234  1.95863  2.31554  3.01407  3.23044  3.72087  5.57092  4.33823    239 - -
          2.68618  4.42225  2.77519  2.73123  3.46354  2.40513  3.72494  3.29354  2.67741  2.69355  4.24690  2.90347  2.73739  3.18146  2.89801  2.37887  2.77519  2.98518  4.58477  3.61503
          0.02346  4.16017  4.88251  0.61958  0.77255  0.48576  0.95510
    218   1.51599  4.27003  3.52625  3.32557  4.51183  1.20900  4.42706  3.89340  3.45392  3.62299  4.46363  3.44580  3.80369  3.71894  3.74290  2.51813  2.84558  3.31849  5.84255  4.65815    240 - -
          2.68618  4.42225  2.77519  2.73123  3.46354  2.40513  3.72494  3.29354  2.67741  2.69355  4.24690  2.90347  2.73739  3.18146  2.89801  2.37887  2.77519  2.98518  4.58477  3.61503
          0.02346  4.16017  4.88251  0.61958  0.77255  0.48576  0.95510
    219   2.64788  4.85483  2.80497  1.87445  4.30208  3.33269  3.76382  3.71801  2.58695  3.31912  4.13660  2.96555  3.84560  2.92173  3.04238  1.99913  2.12877  3.34119  5.54047  4.19230    241 - -
          2.68618  4.42225  2.77519  2.73123  3.46354  2.40513  3.72494  3.29354  2.67741  2.69355  4.24690  2.90347  2.73739  3.18146  2.89801  2.37887  2.77519  2.98518  4.58477  3.61503
          0.02346  4.16017  4.88251  0.61958  0.77255  0.48576  0.95510
    220   1.91583  4.68019  3.01195  2.60550  4.23922  3.29735  3.82233  3.65848  2.62232  3.27085  4.09444  3.06267  3.83783  2.10044  3.03569  1.94801  2.89224  3.26875  5.49847  4.18537    242 - -
          2.68618  4.42225  2.77519  2.73123  3.46354  2.40513  3.72494  3.29354  2.67741  2.69355  4.24690  2.90347  2.73739  3.18146  2.89801  2.37887  2.77519  2.98518  4.58477  3.61503
          0.02346  4.16017  4.88251  0.61958  0.77255  0.48576  0.95510
    221   3.26151  5.21409  3.45515  3.03499  4.66748  3.70797  3.95496  4.11783  0.70180  3.62461  4.57991  3.44298  4.19565  3.13681  2.53272  3.29020  3.49782  3.81285  5.61018  4.46963    243 - -
          2.68618  4.42225  2.77519  2.73123  3.46354  2.40513  3.72494  3.29354  2.67741  2.69355  4.24690  2.90347  2.73739  3.18146  2.89801  2.37887  2.77519  2.98518  4.58477  3.61503
          0.02346  4.16017  4.88251  0.61958  0.77255  0.48576  0.95510
    222   1.59813  4.24234  3.68480  3.35520  4.23105  3.10030  4.34425  3.38288  3.33048  3.25162  4.15983  3.47808  3.83328  3.64151  3.61517  2.54989  1.28465  2.97672  5.64364  4.44152    244 - -
          2.68618  4.42225  2.77519  2.73123  3.46354  2.40513  3.72494  3.29354  2.67741  2.69355  4.24690  2.90347  2.73739  3.18146  2.89801  2.37887  2.77519  2.98518  4.58477  3.61503
          0.02346  4.16017  4.88251  0.61958  0.77255  0.48576  0.95510
    223   2.63946  4.87006  1.98743  2.43441  4.40235  3.28505  3.80034  3.83873  2.66848  3.42850  4.23776  2.94483  3.83529  2.95760  3.15369  1.95248  2.07495  3.42613  5.63584  4.26750    245 - -
          2.68618  4.42225  2.77519  2.73123  3.46354  2.40513  3.72494  3.29354  2.67741  2.69355  4.24690  2.90347  2.73739  3.18146  2.89801  2.37887  2.77519  2.98518  4.58477  3.61503
          0.22313  4.16017  1.69075  0.61958  0.77255  0.48576  0.95510
    224   2.78388  4.54956  3.47668  3.38818  4.52779  0.59884  4.50230  4.15050  3.58208  3.79283  4.76969  3.64103  3.94367  3.89891  3.80746  2.95854  3.27237  3.66085  5.59788  4.63300    246 - -
          2.68627  4.42234  2.77529  2.73132  3.46264  2.40522  3.72504  3.29363  2.67750  2.69318  4.24699  2.90356  2.73749  3.18156  2.89810  2.37896  2.77529  2.98466  4.58486  3.61512
          0.27530  1.46338  4.68796  0.96338  0.48062  0.68072  0.70573
    225   2.85905  5.18202  2.64365  1.70469  4.52904  3.38884  3.65352  3.94635  1.66885  3.46019  4.30192  2.88816  3.87710  2.79777  2.61920  2.81710  3.09311  3.58487  5.58816  4.26027    250 - -
          2.68618  4.42225  2.77519  2.73123  3.46354  2.40513  3.72494  3.29354  2.67741  2.69355  4.24690  2.90347  2.73739  3.18146  2.89801  2.37887  2.77519  2.98518  4.58477  3.61503
          0.02857  3.96561  4.68796  0.61958  0.77255  0.68072  0.70573
    226   2.93797  5.49615  1.50917  1.47217  4.78201  3.21185  3.75703  4.29652  2.77353  3.80471  4.66163  2.67814  3.83368  2.92480  3.36585  2.82237  3.22687  3.87439  5.95690  4.45804    251 - -
          2.68618  4.42225  2.77519  2.73123  3.46354  2.40513  3.72494  3.29354  2.67741  2.69355  4.24690  2.90347  2.73739  3.18146  2.89801  2.37887  2.77519  2.98518  4.58477  3.61503
          0.02857  3.96561  4.68796  0.61958  0.77255  0.68072  0.70573
    227   2.26084  4.19864  3.35773  3.04286  4.16066  2.99102  4.11650  3.50287  3.05164  3.24600  4.10821  3.25673  3.70613  3.38250  3.36926  1.59631  1.69387  3.04397  5.52339  4.28578    252 - -
          2.68618  4.42225  2.77519  2.73123  3.46354  2.40513  3.72494  3.29354  2.67741  2.69355  4.24690  2.90347  2.73739  3.18146  2.89801  2.37887  2.77519  2.98518  4.58477  3.61503
          0.02857  3.96561  4.68796  0.61958  0.77255  0.68072  0.70573
    228   1.82019  4.80654  2.63479  1.71844  4.26591  3.25637  3.78390  3.57868  2.63786  3.27004  4.14778  2.91917  3.82248  2.96668  3.07249  2.69896  2.97328  3.23720  5.54168  4.20092    253 - -
          2.68618  4.42225  2.77519  2.73123  3.46354  2.40513  3.72494  3.29354  2.67741  2.69355  4.24690  2.90347  2.73739  3.18146  2.89801  2.37887  2.77519  2.98518  4.58477  3.61503
          0.02857  3.96561  4.68796  0.61958  0.77255  0.68072  0.70573
    229   2.65932  4.77747  2.93813  2.55993  4.27493  3.32138  3.72104  3.69466  1.70860  3.28326  4.13133  3.01761  3.84198  2.88949  2.67309  1.86722  2.95508  3.32616  5.45013  4.15546    254 - -
          2.68618  4.42225  2.77519  2.73123  3.46354  2.40513  3.72494  3.29354  2.67741  2.69355  4.24690  2.90347  2.73739  3.18146  2.89801  2.37887  2.77519  2.98518  4.58477  3.61503
          0.02857  3.96561  4.68796  0.61958  0.77255  0.68072  0.70573
    230   3.20124  4.53741  4.73139  4.20908  3.20482  4.46140  4.82805  1.43118  4.03953  1.23651  3.03714  4.46954  4.70609  4.25879  4.20486  3.83290  3.44306  1.93612  5.23546  4.07207    255 - -
          2.68618  4.42225  2.77519  2.73123  3.46354  2.40513  3.72494  3.29354  2.67741  2.69355  4.24690  2.90347  2.73739  3.18146  2.89801  2.37887  2.77519  2.98518  4.58477  3.61503
          0.02857  3.96561  4.68796  0.61958  0.77255  0.68072  0.70573
    231   3.05841  5.02461  3.24052  2.84533  4.43233  3.53720  3.81287  3.86757  0.91768  3.41266  4.36968  3.26548  4.03145  2.99949  2.45224  3.09464  3.30506  3.57031  5.44919  4.27560    256 - -
          2.68618  4.42225  2.77519  2.73123  3.46354  2.40513  3.72494  3.29354  2.67741  2.69355  4.24690  2.90347  2.73739  3.18146  2.89801  2.37887  2.77519  2.98518  4.58477  3.61503
          0.02857  3.96561  4.68796  0.61958  0.77255  0.68072  0.70573
    232   2.67717  4.73630  3.07336  2.63364  4.18315  3.37976  3.72483  3.49360  1.69570  3.14945  4.02849  3.07712  3.87209  2.89875  2.62697  2.74655  2.00013  3.17424  5.38592  4.11906    257 - -
          2.68618  4.42225  2.77519  2.73123  3.46354  2.40513  3.72494  3.29354  2.67741  2.69355  4.24690  2.90347  2.73739  3.18146  2.89801  2.37887  2.77519  2.98518  4.58477  3.61503
          0.02857  3.96561  4.68796  0.61958  0.77255  0.68072  0.70573
    233   2.49249  4.57550  2.76527  2.55647  4.27732  3.11384  3.88282  3.79636  2.76471  3.41818  4.25815  1.87716  3.76075  3.08966  3.17077  1.70634  2.88407  3.33927  5.56922  4.22013    258 - -
          2.68618  4.42225  2.77519  2.73123  3.46354  2.40513  3.72494  3.29354  2.67741  2.69355  4.24690  2.90347  2.73739  3.18146  2.89801  2.37887  2.77519  2.98518  4.58477  3.61503
          0.02857  3.96561  4.68796  0.61958  0.77255  0.68072  0.70573
    234   3.09127  5.23181  0.79315  2.39653  4.62172  3.28267  4.01545  4.23144  3.11757  3.82344  4.80414  2.95736  3.94211  3.25516  3.64599  3.04353  3.43203  3.86090  5.77210  4.47998    259 - -
          2.68618  4.42225  2.77519  2.73123  3.46354  2.40513  3.72494  3.29354  2.67741  2.69355  4.24690  2.90347  2.73739  3.18146  2.89801  2.37887  2.77519  2.98518  4.58477  3.61503
          0.02857  3.96561  4.68796  0.61958  0.77255  0.38070  1.15006
    235   3.23385  4.59307  4.80422  4.29406  3.31156  4.45409  4.90200  2.06737  4.13058  1.04847  3.14173  4.52298  4.74544  4.34254  4.28694  3.83581  3.49070  1.52262  5.32328  4.16982    260 - -
          2.68618  4.42225  2.77519  2.73123  3.46354  2.40513  3.72494  3.29354  2.67741  2.69355  4.24690  2.90347  2.73739  3.18146  2.89801  2.37887  2.77519  2.98518  4.58477  3.61503
          0.02346  4.16017  4.88251  0.61958  0.77255  0.48576  0.95510
    236   2.02315  4.95971  2.87165  2.46828  4.36773  3.39815  3.71304  3.78909  1.87139  3.35263  4.16519  2.16244  3.87152  2.85673  2.81655  2.72190  2.97360  3.41529  5.53426  4.19804    261 - -
          2.68618  4.42225  2.77519  2.73123  3.46354  2.40513  3.72494  3.29354  2.67741  2.69355  4.24690  2.90347  2.73739  3.18146  2.89801  2.37887  2.77519  2.98518  4.58477  3.61503
          0.02346  4.16017  4.88251  0.61958  0.77255  0.48576  0.95510
    237   2.55955  4.58630  3.03047  2.75549  4.27312  3.23567  3.99422  3.66300  2.85146  3.35610  4.21680  2.00091  3.86626  3.20817  3.23113  2.66913  1.45046  3.25957  5.58558  4.27956    262 - -
          2.68618  4.42225  2.77519  2.73123  3.46354  2.40513  3.72494  3.29354  2.67741  2.69355  4.24690  2.90347  2.73739  3.18146  2.89801  2.37887  2.77519  2.98518  4.58477  3.61503
          0.02346  4.16017  4.88251  0.61958  0.77255  0.48576  0.95510
    238   3.03332  4.42703  4.43405  3.92766  1.80112  4.07288  3.85944  2.68801  3.78882  2.30229  3.42546  3.97871  4.41256  3.92121  3.91044  3.38917  3.26509  1.81279  4.17128  1.82839    263 - -
          2.68618  4.42225  2.77519  2.73123  3.46354  2.40513  3.72494  3.29354  2.67741  2.69355  4.24690  2.90347  2.73739  3.18146  2.89801  2.37887  2.77519  2.98518  4.58477  3.61503
          0.02346  4.16017  4.88251  0.61958  0.77255  0.48576  0.95510
    239   2.44028  4.26403  3.65152  3.18665  3.84970  3.27642  4.12809  3.00846  3.13439  2.88271  3.79321  3.43399  3.89200  3.44289  3.45319  1.87355  1.95346  1.88880  5.29408  4.07104    264 - -
          2.68618  4.42225  2.77519  2.73123  3.46354  2.40513  3.72494  3.29354  2.67741  2.69355  4.24690  2.90347  2.73739  3.18146  2.89801  2.37887  2.77519  2.98518  4.58477  3.61503
          0.02346  4.16017  4.88251  0.61958  0.77255  0.48576  0.95510
    240   1.90926  4.67725  3.01400  2.60760  4.23793  3.29632  3.82386  3.65702  2.62483  3.26997  4.09371  3.06398  3.83760  2.11539  3.03811  1.93947  2.89152  3.26716  5.49808  4.18543    265 - -
          2.68618  4.42225  2.77519  2.73123  3.46354  2.40513  3.72494  3.29354  2.67741  2.69355  4.24690  2.90347  2.73739  3.18146  2.89801  2.37887  2.77519  2.98518  4.58477  3.61503
          0.02346  4.16017  4.88251  0.61958  0.77255  0.48576  0.95510
    241   3.16781  4.52101  4.77641  4.27694  3.44997  4.41840  4.92171  1.94873  4.12328  1.47597  3.29350  4.49556  4.74026  4.37563  4.30039  3.80411  3.43308  1.11041  5.40895  4.21343    266 - -
          2.68618  4.42225  2.77519  2.73123  3.46354  2.40513  3.72494  3.29354  2.67741  2.69355  4.24690  2.90347  2.73739  3.18146  2.89801  2.37887  2.77519  2.98518  4.58477  3.61503
          0.02346  4.16017  4.88251  0.61958  0.77255  0.48576  0.95510
    242   2.93004  5.35016  2.51086  1.34985  4.65399  3.39227  3.76330  4.13512  2.53324  3.63346  4.47257  2.87649  3.92651  1.99112  2.96537  2.86412  3.18490  3.74835  5.77584  4.37628    267 - -
          2.68618  4.42225  2.77519  2.73123  3.46354  2.40513  3.72494  3.29354  2.67741  2.69355  4.24690  2.90347  2.73739  3.18146  2.89801  2.37887  2.77519  2.98518  4.58477  3.61503
          0.02346  4.16017  4.88251  0.61958  0.77255  0.48576  0.95510
    243   1.85543  4.27073  3.61029  3.13348  2.27018  3.36615  4.01556  2.98553  3.09945  2.72060  3.63893  3.41799  3.92162  3.38887  3.41716  1.95344  2.83973  2.71634  5.03839  3.75012    268 - -
          2.68618  4.42225  2.77519  2.73123  3.46354  2.40513  3.72494  3.29354  2.67741  2.69355  4.24690  2.90347  2.73739  3.18146  2.89801  2.37887  2.77519  2.98518  4.58477  3.61503
          0.02346  4.16017  4.88251  0.61958  0.77255  0.48576  0.95510
    244   3.20902  4.49041  5.01818  4.53260  3.67474  4.61622  5.23494  1.06089  4.42584  2.14864  3.46279  4.72944  4.90918  4.68030  4.60763  4.01926  3.47520  1.25427  5.68606  4.48380    269 - -
          2.68618  4.42225  2.77519  2.73123  3.46354  2.40513  3.72494  3.29354  2.67741  2.69355  4.24690  2.90347  2.73739  3.18146  2.89801  2.37887  2.77519  2.98518  4.58477  3.61503
          0.02346  4.16017  4.88251  0.61958  0.77255  0.48576  0.95510
    245   2.87018  4.52510  3.83018  3.25681  3.60311  3.79685  4.05020  1.48537  2.77736  2.45490  3.55376  3.60183  4.19617  3.35731  2.07397  3.13769  3.11439  2.46088  5.13745  3.90270    270 - -
          2.68618  4.42225  2.77519  2.73123  3.46354  2.40513  3.72494  3.29354  2.67741  2.69355  4.24690  2.90347  2.73739  3.18146  2.89801  2.37887  2.77519  2.98518  4.58477  3.61503
          0.02346  4.16017  4.88251  0.61958  0.77255  0.48576  0.95510
    246   1.57840  4.33794  3.46332  3.19319  4.34597  3.11049  4.29194  3.67576  3.24585  3.41051  4.29579  3.40207  1.39077  3.56360  3.55858  2.57944  2.87644  3.21070  5.69886  4.48287    271 - -
          2.68618  4.42225  2.77519  2.73123  3.46354  2.40513  3.72494  3.29354  2.67741  2.69355  4.24690  2.90347  2.73739  3.18146  2.89801  2.37887  2.77519  2.98518  4.58477  3.61503
          0.02346  4.16017  4.88251  0.61958  0.77255  0.48576  0.95510
    247   3.06364  4.80041  3.79549  3.73616  4.85402  0.39716  4.82912  4.53329  3.95602  4.14761  5.13262  3.96107  4.19989  4.25795  4.15121  3.24531  3.56709  4.00584  5.86331  4.96899    272 - -
          2.68618  4.42225  2.77519  2.73123  3.46354  2.40513  3.72494  3.29354  2.67741  2.69355  4.24690  2.90347  2.73739  3.18146  2.89801  2.37887  2.77519  2.98518  4.58477  3.61503
          0.02346  4.16017  4.88251  0.61958  0.77255  0.48576  0.95510
    248   2.60076  4.31091  3.94638  3.51673  3.80532  3.48701  4.38987  2.49591  3.41660  2.64263  3.72175  3.71021  4.09544  3.74404  3.68542  2.89586  1.46187  1.65671  5.40194  4.18051    273 - -
          2.68618  4.42225  2.77519  2.73123  3.46354  2.40513  3.72494  3.29354  2.67741  2.69355  4.24690  2.90347  2.73739  3.18146  2.89801  2.37887  2.77519  2.98518  4.58477  3.61503
          0.02346  4.16017  4.88251  0.61958  0.77255  0.48576  0.95510
    249   2.74269  4.93787  2.90325  1.93878  4.15097  3.46858  3.69534  3.55670  2.42524  2.27497  3.99688  2.99357  3.89681  2.15436  2.82709  2.76256  2.97470  3.25655  5.40408  4.07409    274 - -
          2.68618  4.42225  2.77519  2.73123  3.46354  2.40513  3.72494  3.29354  2.67741  2.69355  4.24690  2.90347  2.73739  3.18146  2.89801  2.37887  2.77519  2.98518  4.58477  3.61503
          0.02346  4.16017  4.88251  0.61958  0.77255  0.48576  0.95510
    250   3.45703  4.77058  4.93615  4.43854  1.85787  4.59469  4.53395  2.41091  4.28831  0.91495  3.01071  4.57461  4.80314  4.34316  4.36415  3.96821  3.68090  2.56273  4.73578  3.30524    275 - -
          2.68618  4.42225  2.77519  2.73123  3.46354  2.40513  3.72494  3.29354  2.67741  2.69355  4.24690  2.90347  2.73739  3.18146  2.89801  2.37887  2.77519  2.98518  4.58477  3.61503
          0.02346  4.16017  4.88251  0.61958  0.77255  0.48576  0.95510
    251   2.96822  5.00135  1.89924  2.62255  3.25495  3.54535  3.76696  3.64362  2.92159  3.20904  4.17095  3.12078  4.05604  3.17843  3.36754  2.98710  3.23346  3.37336  4.79920  1.49949    276 - -
          2.68618  4.42225  2.77519  2.73123  3.46354  2.40513  3.72494  3.29354  2.67741  2.69355  4.24690  2.90347  2.73739  3.18146  2.89801  2.37887  2.77519  2.98518  4.58477  3.61503
          0.02346  4.16017  4.88251  0.61958  0.77255  0.48576  0.95510
    252   3.11423  4.51330  4.61334  4.13347  1.45748  4.20538  4.34114  2.31012  4.00517  1.97691  3.28122  4.24587  4.56506  4.16316  4.13996  3.57439  3.37882  1.62775  4.68765  3.20751    277 - -
          2.68618  4.42225  2.77519  2.73123  3.46354  2.40513  3.72494  3.29354  2.67741  2.69355  4.24690  2.90347  2.73739  3.18146  2.89801  2.37887  2.77519  2.98518  4.58477  3.61503
          0.02346  4.16017  4.88251  0.61958  0.77255  0.48576  0.95510
    253   2.57664  4.68766  3.11418  2.66378  4.31425  2.20350  3.82366  3.74536  2.53940  3.33218  4.14759  3.10027  3.84829  2.98861  2.03872  1.93026  2.90548  3.33340  5.52445  4.22905    278 - -
          2.68618  4.42225  2.77519  2.73123  3.46354  2.40513  3.72494  3.29354  2.67741  2.69355  4.24690  2.90347  2.73739  3.18146  2.89801  2.37887  2.77519  2.98518  4.58477  3.61503
          0.02346  4.16017  4.88251  0.61958  0.77255  0.48576  0.95510
    254   3.15434  4.49442  4.83960  4.26565  2.05325  4.37766  4.63807  1.67528  4.12549  1.61837  2.03158  4.43121  4.62094  4.22023  4.21033  3.70821  3.37839  2.28117  4.99049  3.81536    279 - -
          2.68618  4.42225  2.77519  2.73123  3.46354  2.40513  3.72494  3.29354  2.67741  2.69355  4.24690  2.90347  2.73739  3.18146  2.89801  2.37887  2.77519  2.98518  4.58477  3.61503
          0.02346  4.16017  4.88251  0.61958  0.77255  0.48576  0.95510
    255   2.66619  4.71138  2.19236  2.56614  3.94769  3.44535  3.78344  3.22388  2.65361  2.18529  3.84549  3.06409  3.90127  2.97879  3.09476  2.74747  2.18336  2.95691  5.31422  3.99834    280 - -
          2.68618  4.42225  2.77519  2.73123  3.46354  2.40513  3.72494  3.29354  2.67741  2.69355  4.24690  2.90347  2.73739  3.18146  2.89801  2.37887  2.77519  2.98518  4.58477  3.61503
          0.02346  4.16017  4.88251  0.61958  0.77255  0.48576  0.95510
    256   3.18746  4.53510  4.79968  4.23428  3.22326  4.43498  4.78225  2.13138  4.09843  1.29942  2.03910  4.46253  4.67859  4.24876  4.23402  3.77175  3.41823  1.61171  5.19521  4.09610    281 - -
          2.68618  4.42225  2.77519  2.73123  3.46354  2.40513  3.72494  3.29354  2.67741  2.69355  4.24690  2.90347  2.73739  3.18146  2.89801  2.37887  2.77519  2.98518  4.58477  3.61503
          0.02346  4.16017  4.88251  0.61958  0.77255  0.48576  0.95510
    257   3.05990  5.28006  3.43309  2.76221  4.74181  3.70409  3.64479  4.09387  1.52183  3.50877  4.34862  3.19438  4.05986  1.96355  1.66894  3.03451  3.22540  3.74860  5.54393  4.34975    282 - -
          2.68618  4.42225  2.77519  2.73123  3.46354  2.40513  3.72494  3.29354  2.67741  2.69355  4.24690  2.90347  2.73739  3.18146  2.89801  2.37887  2.77519  2.98518  4.58477  3.61503
          0.02346  4.16017  4.88251  0.61958  0.77255  0.48576  0.95510
    258   2.94188  4.97588  1.36373  2.66083  3.60254  3.53647  3.84798  3.67272  2.86639  3.23869  4.17386  3.16396  4.03666  3.16534  3.30077  2.97579  3.20591  3.39065  2.23140  3.55579    283 - -
          2.68618  4.42225  2.77519  2.73123  3.46354  2.40513  3.72494  3.29354  2.67741  2.69355  4.24690  2.90347  2.73739  3.18146  2.89801  2.37887  2.77519  2.98518  4.58477  3.61503
          0.02346  4.16017  4.88251  0.61958  0.77255  0.48576  0.95510
    259   1.15977  4.23046  3.70697  3.37850  4.24769  3.08623  4.36032  3.40920  3.35605  3.27362  4.17598  3.48470  3.82563  3.66002  3.63773  2.53726  1.76919  2.99151  5.65807  4.45977    284 - -
          2.68618  4.42225  2.77519  2.73123  3.46354  2.40513  3.72494  3.29354  2.67741  2.69355  4.24690  2.90347  2.73739  3.18146  2.89801  2.37887  2.77519  2.98518  4.58477  3.61503
          0.22078  4.16017  1.70098  0.61958  0.77255  0.48576  0.95510
    260   2.71153  4.30513  3.94274  3.47054  3.53793  3.70525  4.31582  1.60238  3.34568  2.28527  3.44098  3.74674  4.19130  3.68607  3.61423  3.07602  1.98202  2.01341  5.21625  3.99047    285 - -
          2.68618  4.42225  2.77519  2.73123  3.46354  2.40513  3.72494  3.29354  2.67741  2.69355  4.24690  2.90347  2.73739  3.18146  2.89801  2.37887  2.77519  2.98518  4.58477  3.61503
          0.02850  3.96789  4.69023  0.61958  0.77255  0.38157  1.14818
    261   2.34523  4.27998  3.52293  3.20862  4.29782  3.07650  4.26401  3.65201  3.21521  3.38898  4.24344  3.38955  3.80500  3.53622  3.52497  1.67754  1.29572  3.17084  5.65929  4.43203    286 - -
          2.68618  4.42225  2.77519  2.73123  3.46354  2.40513  3.72494  3.29354  2.67741  2.69355  4.24690  2.90347  2.73739  3.18146  2.89801  2.37887  2.77519  2.98518  4.58477  3.61503
          0.02346  4.16017  4.88251  0.61958  0.77255  0.48576  0.95510
    262   2.97463  5.47469  1.28994  2.23129  4.75360  3.32825  3.82360  4.29619  2.76742  3.79458  4.64141  2.80834  3.92153  1.95850  3.30878  2.88200  3.25589  3.88103  5.93149  4.46019    287 - -
          2.68618  4.42225  2.77519  2.73123  3.46354  2.40513  3.72494  3.29354  2.67741  2.69355  4.24690  2.90347  2.73739  3.18146  2.89801  2.37887  2.77519  2.98518  4.58477  3.61503
          0.02346  4.16017  4.88251  0.61958  0.77255  0.48576  0.95510
    263   0.66730  4.36221  3.78052  3.59709  4.36426  3.17691  4.58135  3.53483  3.62153  3.40218  4.40997  3.66568  3.94432  3.93744  3.84482  2.71400  3.01190  3.13785  5.76158  4.59797    288 - -
          2.68618  4.42225  2.77519  2.73123  3.46354  2.40513  3.72494  3.29354  2.67741  2.69355  4.24690  2.90347  2.73739  3.18146  2.89801  2.37887  2.77519  2.98518  4.58477  3.61503
          0.02346  4.16017  4.88251  0.61958  0.77255  0.48576  0.95510
    264   3.14724  5.11994  3.13028  2.90032  4.32567  3.58107  4.05736  4.01187  2.70313  3.48400  4.51401  3.35875  4.14516  0.79706  2.97706  3.18756  3.44882  3.72644  5.55005  4.26804    289 - -
          2.68618  4.42225  2.77519  2.73123  3.46354  2.40513  3.72494  3.29354  2.67741  2.69355  4.24690  2.90347  2.73739  3.18146  2.89801  2.37887  2.77519  2.98518  4.58477  3.61503
          0.02346  4.16017  4.88251  0.61958  0.77255  0.48576  0.95510
    265   2.03225  4.45588  3.48459  2.92717  3.67709  3.56698  3.88079  2.13740  2.71566  2.65947  3.60330  3.32907  3.99158  3.15158  2.20679  2.85371  2.91746  2.63385  5.10683  3.86665    290 - -
          2.68618  4.42225  2.77519  2.73123  3.46354  2.40513  3.72494  3.29354  2.67741  2.69355  4.24690  2.90347  2.73739  3.18146  2.89801  2.37887  2.77519  2.98518  4.58477  3.61503
          0.02346  4.16017  4.88251  0.61958  0.77255  0.48576  0.95510
    266   3.06364  4.80041  3.79549  3.73616  4.85402  0.39716  4.82912  4.53329  3.95602  4.14761  5.13262  3.96107  4.19989  4.25795  4.15121  3.24531  3.56709  4.00584  5.86331  4.96899    291 - -
          2.68618  4.42225  2.77519  2.73123  3.46354  2.40513  3.72494  3.29354  2.67741  2.69355  4.24690  2.90347  2.73739  3.18146  2.89801  2.37887  2.77519  2.98518  4.58477  3.61503
          0.02346  4.16017  4.88251  0.61958  0.77255  0.48576  0.95510
    267   3.49468  4.87717  4.65084  4.30161  3.27169  4.34435  4.86833  2.50056  4.06705  0.58742  3.22165  4.54954  4.73628  4.36512  4.19204  3.96399  3.77912  2.61081  5.24504  4.03159    292 - -
          2.68618  4.42225  2.77519  2.73123  3.46354  2.40513  3.72494  3.29354  2.67741  2.69355  4.24690  2.90347  2.73739  3.18146  2.89801  2.37887  2.77519  2.98518  4.58477  3.61503
          0.02346  4.16017  4.88251  0.61958  0.77255  0.48576  0.95510
    268   3.45703  4.77058  4.93615  4.43854  1.85787  4.59469  4.53395  2.41091  4.28831  0.91495  3.01071  4.57461  4.80314  4.34316  4.36415  3.96821  3.68090  2.56273  4.73578  3.30524    293 - -
          2.68618  4.42225  2.77519  2.73123  3.46354  2.40513  3.72494  3.29354  2.67741  2.69355  4.24690  2.90347  2.73739  3.18146  2.89801  2.37887  2.77519  2.98518  4.58477  3.61503
          0.02346  4.16017  4.88251  0.61958  0.77255  0.48576  0.95510
    269   3.49468  4.87717  4.65084  4.30161  3.27169  4.34435  4.86833  2.50056  4.06705  0.58742  3.22165  4.54954  4.73628  4.36512  4.19204  3.96399  3.77912  2.61081  5.24504  4.03159    294 - -
          2.68618  4.42225  2.77519  2.73123  3.46354  2.40513  3.72494  3.29354  2.67741  2.69355  4.24690  2.90347  2.73739  3.18146  2.89801  2.37887  2.77519  2.98518  4.58477  3.61503
          0.02346  4.16017  4.88251  0.61958  0.77255  0.48576  0.95510
    270   1.90085  2.39161  4.09907  3.57673  3.45853  3.56777  4.23890  2.49127  3.44905  1.79342  3.42358  3.74096  4.08768  3.71383  3.66426  2.93024  2.91388  2.29851  5.02876  3.82965    295 - -
          2.68618  4.42225  2.77519  2.73123  3.46354  2.40513  3.72494  3.29354  2.67741  2.69355  4.24690  2.90347  2.73739  3.18146  2.89801  2.37887  2.77519  2.98518  4.58477  3.61503
          0.02346  4.16017  4.88251  0.61958  0.77255  0.48576  0.95510
    271   1.15412  4.23027  3.70746  3.37947  4.24840  3.08592  4.36118  3.40960  3.35710  3.27428  4.17674  3.48510  3.82560  3.66100  3.63853  2.53714  1.77843  2.99173  5.65886  4.46067    296 - -
          2.68618  4.42225  2.77519  2.73123  3.46354  2.40513  3.72494  3.29354  2.67741  2.69355  4.24690  2.90347  2.73739  3.18146  2.89801  2.37887  2.77519  2.98518  4.58477  3.61503
          0.02346  4.16017  4.88251  0.61958  0.77255  0.48576  0.95510
    272   3.23484  4.59423  4.80440  4.29427  3.31016  4.45450  4.90199  2.06890  4.13056  1.04454  3.14025  4.52336  4.74563  4.34225  4.28675  3.83630  3.49166  1.52819  5.32259  4.16946    297 - -
          2.68618  4.42225  2.77519  2.73123  3.46354  2.40513  3.72494  3.29354  2.67741  2.69355  4.24690  2.90347  2.73739  3.18146  2.89801  2.37887  2.77519  2.98518  4.58477  3.61503
          0.02346  4.16017  4.88251  0.61958  0.77255  0.48576  0.95510
    273   2.06268  5.00441  2.10751  2.38624  4.36708  3.37626  3.68721  3.80513  2.45904  3.36179  4.16053  2.91694  3.84119  2.82267  2.16638  2.68018  2.94256  3.42311  5.54829  4.17859    298 - -
          2.68618  4.42225  2.77519  2.73123  3.46354  2.40513  3.72494  3.29354  2.67741  2.69355  4.24690  2.90347  2.73739  3.18146  2.89801  2.37887  2.77519  2.98518  4.58477  3.61503
          0.02346  4.16017  4.88251  0.61958  0.77255  0.48576  0.95510
    274   2.76190  5.02683  1.75617  2.38027  4.59356  3.25857  3.89302  4.09367  2.85005  3.66897  4.50246  2.90950  3.87892  3.06906  3.36788  1.41471  3.10451  3.64739  5.83227  4.41833    299 - -
          2.68618  4.42225  2.77519  2.73123  3.46354  2.40513  3.72494  3.29354  2.67741  2.69355  4.24690  2.90347  2.73739  3.18146  2.89801  2.37887  2.77519  2.98518  4.58477  3.61503
          0.02346  4.16017  4.88251  0.61958  0.77255  0.48576  0.95510
    275   3.20281  4.60616  4.52102  4.00809  2.73923  4.21003  4.13976  2.63969  3.74660  1.08126  3.23381  4.14696  4.52895  3.99026  3.88198  3.57809  3.43486  2.67233  2.24909  2.97762    300 - -
          2.68618  4.42225  2.77519  2.73123  3.46354  2.40513  3.72494  3.29354  2.67741  2.69355  4.24690  2.90347  2.73739  3.18146  2.89801  2.37887  2.77519  2.98518  4.58477  3.61503
          0.02346  4.16017  4.88251  0.61958  0.77255  0.48576  0.95510
    276   1.44840  4.34237  4.03552  3.58647  3.67527  3.66789  4.42576  1.69025  3.49445  2.45235  3.58380  3.81325  4.21138  3.80630  3.75768  3.05921  3.05791  2.14086  5.33292  4.11215    301 - -
          2.68618  4.42225  2.77519  2.73123  3.46354  2.40513  3.72494  3.29354  2.67741  2.69355  4.24690  2.90347  2.73739  3.18146  2.89801  2.37887  2.77519  2.98518  4.58477  3.61503
          0.02346  4.16017  4.88251  0.61958  0.77255  0.48576  0.95510
    277   2.96334  5.39888  2.37096  1.64588  4.72420  3.33706  3.82856  4.23505  2.72732  3.75832  4.60643  1.43571  3.92873  2.99372  3.22498  2.88659  3.24788  3.82840  5.89553  4.45135    302 - -
          2.68618  4.42225  2.77519  2.73123  3.46354  2.40513  3.72494  3.29354  2.67741  2.69355  4.24690  2.90347  2.73739  3.18146  2.89801  2.37887  2.77519  2.98518  4.58477  3.61503
          0.02346  4.16017  4.88251  0.61958  0.77255  0.48576  0.95510
    278   2.73425  5.00548  2.94521  1.93440  4.34068  3.45506  3.66445  3.75230  2.31955  3.30401  4.11590  2.98185  3.88040  2.79995  2.07546  2.73589  2.20355  3.39720  5.48281  4.15614    303 - -
          2.68618  4.42225  2.77519  2.73123  3.46354  2.40513  3.72494  3.29354  2.67741  2.69355  4.24690  2.90347  2.73739  3.18146  2.89801  2.37887  2.77519  2.98518  4.58477  3.61503
          0.02346  4.16017  4.88251  0.61958  0.77255  0.48576  0.95510
    279   2.85572  5.33163  2.50435  1.74613  4.64537  3.36896  3.71939  4.12800  2.51657  3.62031  4.42313  2.04356  3.88353  2.03747  2.98778  2.78863  3.10649  3.71862  5.76272  4.34315    304 - -
          2.68618  4.42225  2.77519  2.73123  3.46354  2.40513  3.72494  3.29354  2.67741  2.69355  4.24690  2.90347  2.73739  3.18146  2.89801  2.37887  2.77519  2.98518  4.58477  3.61503
          0.02346  4.16017  4.88251  0.61958  0.77255  0.48576  0.95510
    280   1.40489  4.60925  3.36323  2.89047  4.20018  3.36275  3.91548  3.54819  2.56339  3.20684  4.08886  3.26148  3.92086  3.11586  1.93904  2.74638  2.96780  3.19801  5.45749  4.21138    305 - -
          2.68618  4.42225  2.77519  2.73123  3.46354  2.40513  3.72494  3.29354  2.67741  2.69355  4.24690  2.90347  2.73739  3.18146  2.89801  2.37887  2.77519  2.98518  4.58477  3.61503
          0.02346  4.16017  4.88251  0.61958  0.77255  0.48576  0.95510
    281   3.49468  4.87717  4.65084  4.30161  3.27169  4.34435  4.86833  2.50056  4.06705  0.58742  3.22165  4.54954  4.73628  4.36512  4.19204  3.96399  3.77912  2.61081  5.24504  4.03159    306 - -
          2.68618  4.42225  2.77519  2.73123  3.46354  2.40513  3.72494  3.29354  2.67741  2.69355  4.24690  2.90347  2.73739  3.18146  2.89801  2.37887  2.77519  2.98518  4.58477  3.61503
          0.02346  4.16017  4.88251  0.61958  0.77255  0.48576  0.95510
    282   3.06364  4.80041  3.79549  3.73616  4.85402  0.39716  4.82912  4.53329  3.95602  4.14761  5.13262  3.96107  4.19989  4.25795  4.15121  3.24531  3.56709  4.00584  5.86331  4.96899    307 - -
          2.68618  4.42225  2.77519  2.73123  3.46354  2.40513  3.72494  3.29354  2.67741  2.69355  4.24690  2.90347  2.73739  3.18146  2.89801  2.37887  2.77519  2.98518  4.58477  3.61503
          0.02346  4.16017  4.88251  0.61958  0.77255  0.48576  0.95510
    283   3.06364  4.80041  3.79549  3.73616  4.85402  0.39716  4.82912  4.53329  3.95602  4.14761  5.13262  3.96107  4.19989  4.25795  4.15121  3.24531  3.56709  4.00584  5.86331  4.96899    308 - -
          2.68618  4.42225  2.77519  2.73123  3.46354  2.40513  3.72494  3.29354  2.67741  2.69355  4.24690  2.90347  2.73739  3.18146  2.89801  2.37887  2.77519  2.98518  4.58477  3.61503
          0.02346  4.16017  4.88251  0.61958  0.77255  0.48576  0.95510
    284   2.93237  4.52046  3.86282  3.36568  2.59913  2.26913  3.71627  3.06115  3.25558  2.67703  3.66756  3.61678  4.22970  3.52708  3.51909  3.14523  3.17383  2.86123  2.31344  1.85104    309 - -
          2.68618  4.42225  2.77519  2.73123  3.46354  2.40513  3.72494  3.29354  2.67741  2.69355  4.24690  2.90347  2.73739  3.18146  2.89801  2.37887  2.77519  2.98518  4.58477  3.61503
          0.02346  4.16017  4.88251  0.61958  0.77255  0.48576  0.95510
    285   1.84102  4.27747  3.63518  3.17554  3.72992  2.18810  4.10385  1.98488  3.13654  2.74309  3.68018  3.45527  3.94487  3.43993  3.45178  2.74152  2.85933  2.58272  5.20205  3.97810    310 - -
          2.68618  4.42225  2.77519  2.73123  3.46354  2.40513  3.72494  3.29354  2.67741  2.69355  4.24690  2.90347  2.73739  3.18146  2.89801  2.37887  2.77519  2.98518  4.58477  3.61503
          0.02346  4.16017  4.88251  0.61958  0.77255  0.48576  0.95510
    286   2.81949  4.67506  3.59191  3.01163  3.92747  3.62080  3.89303  3.08571  2.46231  2.85277  3.85272  3.38753  4.06810  3.11553  1.48309  2.97195  3.08277  1.99721  5.28423  4.04046    311 - -
          2.68618  4.42225  2.77519  2.73123  3.46354  2.40513  3.72494  3.29354  2.67741  2.69355  4.24690  2.90347  2.73739  3.18146  2.89801  2.37887  2.77519  2.98518  4.58477  3.61503
          0.02346  4.16017  4.88251  0.61958  0.77255  0.48576  0.95510
    287   2.87782  5.06237  3.01057  2.61842  4.44562  3.49247  3.75508  3.94185  2.30234  3.46203  4.30953  1.55548  3.97282  2.91147  1.86133  2.88671  3.13219  3.57706  5.54281  4.24004    312 - -
          2.68618  4.42225  2.77519  2.73123  3.46354  2.40513  3.72494  3.29354  2.67741  2.69355  4.24690  2.90347  2.73739  3.18146  2.89801  2.37887  2.77519  2.98518  4.58477  3.61503
          0.02346  4.16017  4.88251  0.61958  0.77255  0.48576  0.95510
    288   3.06364  4.80041  3.79549  3.73616  4.85402  0.39716  4.82912  4.53329  3.95602  4.14761  5.13262  3.96107  4.19989  4.25795  4.15121  3.24531  3.56709  4.00584  5.86331  4.96899    313 - -
          2.68618  4.42225  2.77519  2.73123  3.46354  2.40513  3.72494  3.29354  2.67741  2.69355  4.24690  2.90347  2.73739  3.18146  2.89801  2.37887  2.77519  2.98518  4.58477  3.61503
          0.02346  4.16017  4.88251  0.61958  0.77255  0.48576  0.95510
    289   2.97351  4.62738  3.82810  3.31353  1.44450  3.81919  3.85293  3.05168  2.97146  2.56621  3.66705  3.61414  4.22951  3.44093  2.04175  3.17314  3.22224  2.90428  4.53009  2.98767    314 - -
          2.68618  4.42225  2.77519  2.73123  3.46354  2.40513  3.72494  3.29354  2.67741  2.69355  4.24690  2.90347  2.73739  3.18146  2.89801  2.37887  2.77519  2.98518  4.58477  3.61503
          0.02346  4.16017  4.88251  0.61958  0.77255  0.48576  0.95510
    290   3.06364  4.80041  3.79549  3.73616  4.85402  0.39716  4.82912  4.53329  3.95602  4.14761  5.13262  3.96107  4.19989  4.25795  4.15121  3.24531  3.56709  4.00584  5.86331  4.96899    315 - -
          2.68618  4.42225  2.77519  2.73123  3.46354  2.40513  3.72494  3.29354  2.67741  2.69355  4.24690  2.90347  2.73739  3.18146  2.89801  2.37887  2.77519  2.98518  4.58477  3.61503
          0.02346  4.16017  4.88251  0.61958  0.77255  0.48576  0.95510
    291   2.85775  5.08677  3.20683  2.62616  4.49347  3.56274  3.65817  3.88858  1.67163  3.38490  4.20699  3.09546  3.95963  2.78798  1.85134  2.08764  3.06979  3.53377  5.49745  4.23524    316 - -
          2.68618  4.42225  2.77519  2.73123  3.46354  2.40513  3.72494  3.29354  2.67741  2.69355  4.24690  2.90347  2.73739  3.18146  2.89801  2.37887  2.77519  2.98518  4.58477  3.61503
          0.02346  4.16017  4.88251  0.61958  0.77255  0.48576  0.95510
    292   3.64942  4.96928  4.63599  4.41372  0.63695  4.25327  4.03978  3.14812  4.31617  2.45529  3.84052  4.35660  4.71178  4.40646  4.36416  3.89822  3.95394  3.15855  4.21958  2.55713    317 - -
          2.68618  4.42225  2.77519  2.73123  3.46354  2.40513  3.72494  3.29354  2.67741  2.69355  4.24690  2.90347  2.73739  3.18146  2.89801  2.37887  2.77519  2.98518  4.58477  3.61503
          0.02346  4.16017  4.88251  0.61958  0.77255  0.48576  0.95510
    293   2.34523  4.27998  3.52293  3.20862  4.29782  3.07650  4.26401  3.65201  3.21521  3.38898  4.24344  3.38955  3.80500  3.53622  3.52497  1.67754  1.29572  3.17084  5.65929  4.43203    318 - -
          2.68624  4.42231  2.77475  2.73129  3.46259  2.40519  3.72501  3.29360  2.67747  2.69361  4.24696  2.90353  2.73746  3.18152  2.89807  2.37893  2.77526  2.98524  4.58483  3.61509
          0.22313  1.64814  4.88251  0.66947  0.71740  0.48576  0.95510
    294   1.38701  4.87045  1.82002  2.48341  4.47577  3.26425  3.93388  3.84322  2.88394  3.51875  4.37704  2.98673  3.88299  3.12054  3.37408  2.74379  3.05826  3.44265  5.75208  4.38675    321 - -
          2.68618  4.42225  2.77519  2.73123  3.46354  2.40513  3.72494  3.29354  2.67741  2.69355  4.24690  2.90347  2.73739  3.18146  2.89801  2.37887  2.77519  2.98518  4.58477  3.61503
          0.02346  4.16017  4.88251  0.61958  0.77255  0.48576  0.95510
    295   1.95151  4.83284  2.78919  1.85634  4.33278  3.30735  3.79339  3.75043  2.63582  3.35448  4.17235  2.97144  3.84334  2.95513  3.09623  1.97482  2.94402  3.36050  5.57580  4.22686    322 - -
          2.68618  4.42225  2.77519  2.73123  3.46354  2.40513  3.72494  3.29354  2.67741  2.69355  4.24690  2.90347  2.73739  3.18146  2.89801  2.37887  2.77519  2.98518  4.58477  3.61503
          0.02346  4.16017  4.88251  0.61958  0.77255  0.48576  0.95510
    296   2.78146  4.35605  3.86270  3.30604  3.19672  3.80594  2.48353  1.96139  3.13897  1.74984  3.30285  3.63149  4.16783  3.47237  3.40187  3.09185  3.01370  2.44357  4.80078  3.49069    323 - -
          2.68618  4.42225  2.77519  2.73123  3.46354  2.40513  3.72494  3.29354  2.67741  2.69355  4.24690  2.90347  2.73739  3.18146  2.89801  2.37887  2.77519  2.98518  4.58477  3.61503
          0.02346  4.16017  4.88251  0.61958  0.77255  0.48576  0.95510
    297   2.87913  4.49111  3.82682  3.28912  2.13313  3.86377  3.98757  2.70477  3.16346  1.65209  3.29474  3.63717  4.21674  2.29840  3.44922  3.14690  3.10939  2.63793  4.71534  3.31567    324 - -
          2.68618  4.42225  2.77519  2.73123  3.46354  2.40513  3.72494  3.29354  2.67741  2.69355  4.24690  2.90347  2.73739  3.18146  2.89801  2.37887  2.77519  2.98518  4.58477  3.61503
          0.02346  4.16017  4.88251  0.61958  0.77255  0.48576  0.95510
    298   2.83644  4.44516  4.01912  3.55232  3.44231  3.78926  4.34723  2.46801  3.38385  1.24691  3.35974  3.82600  4.26345  3.73115  3.62737  3.16680  2.05236  2.37496  5.17455  3.96404    325 - -
          2.68618  4.42225  2.77519  2.73123  3.46354  2.40513  3.72494  3.29354  2.67741  2.69355  4.24690  2.90347  2.73739  3.18146  2.89801  2.37887  2.77519  2.98518  4.58477  3.61503
          0.02346  4.16017  4.88251  0.61958  0.77255  0.48576  0.95510
    299   1.89302  4.24651  3.73789  3.23493  2.29317  3.46708  4.05784  2.75920  3.17437  2.54546  3.51258  3.50826  3.98541  3.45801  3.46735  2.80983  2.05490  2.53490  5.00187  3.75067    326 - -
          2.68618  4.42225  2.77519  2.73123  3.46354  2.40513  3.72494  3.29354  2.67741  2.69355  4.24690  2.90347  2.73739  3.18146  2.89801  2.37887  2.77519  2.98518  4.58477  3.61503
          0.02346  4.16017  4.88251  0.61958  0.77255  0.48576  0.95510
    300   2.72507  5.03013  2.71948  2.39537  4.42871  3.35984  3.72766  3.89929  2.49962  3.44087  4.24670  2.10073  3.86110  2.09213  2.94128  2.01313  2.99694  3.50337  5.60615  4.23235    327 - -
          2.68618  4.42225  2.77519  2.73123  3.46354  2.40513  3.72494  3.29354  2.67741  2.69355  4.24690  2.90347  2.73739  3.18146  2.89801  2.37887  2.77519  2.98518  4.58477  3.61503
          0.02346  4.16017  4.88251  0.61958  0.77255  0.48576  0.95510
    301   2.70541  4.85325  2.03710  2.46008  4.13540  2.29327  3.77962  3.53497  2.66379  2.20415  4.03927  2.97945  3.88240  2.96206  3.13228  2.74353  2.97772  3.21812  5.44624  4.09774    328 - -
          2.68618  4.42225  2.77519  2.73123  3.46354  2.40513  3.72494  3.29354  2.67741  2.69355  4.24690  2.90347  2.73739  3.18146  2.89801  2.37887  2.77519  2.98518  4.58477  3.61503
          0.02346  4.16017  4.88251  0.61958  0.77255  0.48576  0.95510
    302   2.89594  5.12477  2.54733  1.63827  4.65838  1.40675  3.94211  4.13387  2.86068  3.70621  4.56594  2.96975  3.94642  3.12775  3.33237  2.88514  3.22399  3.72048  5.84277  4.48998    329 - -
          2.68618  4.42225  2.77519  2.73123  3.46354  2.40513  3.72494  3.29354  2.67741  2.69355  4.24690  2.90347  2.73739  3.18146  2.89801  2.37887  2.77519  2.98518  4.58477  3.61503
          0.02346  4.16017  4.88251  0.61958  0.77255  0.48576  0.95510
    303   2.94419  5.40962  1.34018  2.27252  4.73048  3.35496  3.79710  4.22622  1.85880  3.73466  4.56683  2.84075  3.91964  2.95015  3.15330  2.86523  3.21390  3.81721  5.86695  4.43462    330 - -
          2.68618  4.42225  2.77519  2.73123  3.46354  2.40513  3.72494  3.29354  2.67741  2.69355  4.24690  2.90347  2.73739  3.18146  2.89801  2.37887  2.77519  2.98518  4.58477  3.61503
          0.02346  4.16017  4.88251  0.61958  0.77255  0.48576  0.95510
    304   2.72604  4.91813  2.95792  1.96509  4.19332  3.47188  3.68664  3.52846  1.89683  3.17021  4.01038  3.00418  3.89211  2.83824  2.78115  2.75042  2.95788  2.33354  5.41240  4.09271    331 - -
          2.68618  4.42225  2.77519  2.73123  3.46354  2.40513  3.72494  3.29354  2.67741  2.69355  4.24690  2.90347  2.73739  3.18146  2.89801  2.37887  2.77519  2.98518  4.58477  3.61503
          0.02346  4.16017  4.88251  0.61958  0.77255  0.48576  0.95510
    305   2.05925  4.90742  2.93481  2.49151  4.16774  3.43882  2.46508  3.63997  2.41540  3.21677  4.04594  2.99830  3.88095  2.14404  2.81185  2.73343  2.95565  3.30356  5.40030  4.05745    332 - -
          2.68618  4.42225  2.77519  2.73123  3.46354  2.40513  3.72494  3.29354  2.67741  2.69355  4.24690  2.90347  2.73739  3.18146  2.89801  2.37887  2.77519  2.98518  4.58477  3.61503
          0.02346  4.16017  4.88251  0.61958  0.77255  0.48576  0.95510
    306   2.73980  4.37797  3.70565  3.16835  2.26913  3.72676  3.95699  2.66473  3.07277  2.30229  3.36690  3.52540  4.10955  2.33442  3.37554  3.00845  2.98019  1.94371  4.81215  3.48014    333 - -
          2.68618  4.42225  2.77519  2.73123  3.46354  2.40513  3.72494  3.29354  2.67741  2.69355  4.24690  2.90347  2.73739  3.18146  2.89801  2.37887  2.77519  2.98518  4.58477  3.61503
          0.02346  4.16017  4.88251  0.61958  0.77255  0.48576  0.95510
    307   1.85998  5.05244  1.31575  2.38219  4.60530  3.27452  3.91690  3.99818  2.89386  3.64456  4.50628  2.91660  3.89921  3.09700  3.41949  2.79686  3.14035  3.58975  5.85744  4.45091    334 - -
          2.68618  4.42225  2.77519  2.73123  3.46354  2.40513  3.72494  3.29354  2.67741  2.69355  4.24690  2.90347  2.73739  3.18146  2.89801  2.37887  2.77519  2.98518  4.58477  3.61503
          0.02346  4.16017  4.88251  0.61958  0.77255  0.48576  0.95510
    308   1.95613  4.74426  2.97533  2.56369  4.22162  3.33867  3.78532  3.63445  2.56840  3.23989  4.07080  3.03983  2.40604  2.12543  2.98184  2.66997  2.91182  3.26679  5.47504  4.15733    335 - -
          2.68618  4.42225  2.77519  2.73123  3.46354  2.40513  3.72494  3.29354  2.67741  2.69355  4.24690  2.90347  2.73739  3.18146  2.89801  2.37887  2.77519  2.98518  4.58477  3.61503
          0.02346  4.16017  4.88251  0.61958  0.77255  0.48576  0.95510
    309   3.11665  4.51616  4.61285  4.13397  1.44453  4.20556  4.33693  2.31541  4.00555  1.97643  3.28184  4.24536  4.56559  4.16291  4.14010  3.57495  3.38145  1.64197  4.68145  3.19865    336 - -
          2.68618  4.42225  2.77519  2.73123  3.46354  2.40513  3.72494  3.29354  2.67741  2.69355  4.24690  2.90347  2.73739  3.18146  2.89801  2.37887  2.77519  2.98518  4.58477  3.61503
          0.02346  4.16017  4.88251  0.61958  0.77255  0.48576  0.95510
    310   2.02847  4.48142  3.35767  2.84867  3.55591  3.53773  2.49916  2.99946  2.74014  2.05027  3.60980  3.26835  3.96577  3.12383  3.08737  2.82543  2.91125  2.77018  5.00658  3.69614    337 - -
          2.68618  4.42225  2.77519  2.73123  3.46354  2.40513  3.72494  3.29354  2.67741  2.69355  4.24690  2.90347  2.73739  3.18146  2.89801  2.37887  2.77519  2.98518  4.58477  3.61503
          0.02346  4.16017  4.88251  0.61958  0.77255  0.48576  0.95510
    311   2.73918  4.52752  2.33514  2.89477  3.65081  3.65371  3.96934  2.62811  2.92030  1.94840  3.57286  3.34621  4.06548  3.23556  3.31212  2.94209  2.98826  1.91053  5.18071  3.90733    338 - -
          2.68618  4.42225  2.77519  2.73123  3.46354  2.40513  3.72494  3.29354  2.67741  2.69355  4.24690  2.90347  2.73739  3.18146  2.89801  2.37887  2.77519  2.98518  4.58477  3.61503
          0.02346  4.16017  4.88251  0.61958  0.77255  0.48576  0.95510
    312   2.92027  5.17451  1.60409  2.40441  4.78410  1.33134  4.00280  4.31573  3.03603  3.87177  4.73321  2.94831  3.94792  3.19686  3.57962  2.89856  3.27531  3.85533  5.96943  4.59003    339 - -
          2.68618  4.42225  2.77519  2.73123  3.46354  2.40513  3.72494  3.29354  2.67741  2.69355  4.24690  2.90347  2.73739  3.18146  2.89801  2.37887  2.77519  2.98518  4.58477  3.61503
          0.02346  4.16017  4.88251  0.61958  0.77255  0.48576  0.95510
    313   2.79774  5.28721  1.93549  1.78433  4.60583  3.36709  3.68824  4.08697  2.48415  3.57791  4.36361  2.83425  3.85765  2.81534  2.14647  2.73686  3.04425  3.67019  5.72094  4.30016    340 - -
          2.68618  4.42225  2.77519  2.73123  3.46354  2.40513  3.72494  3.29354  2.67741  2.69355  4.24690  2.90347  2.73739  3.18146  2.89801  2.37887  2.77519  2.98518  4.58477  3.61503
          0.02346  4.16017  4.88251  0.61958  0.77255  0.48576  0.95510
    314   2.05683  4.61434  3.29178  2.75929  3.84187  3.53447  3.79629  3.10843  1.96425  2.11651  3.74008  3.20488  3.95547  3.01347  2.88032  2.81776  2.93854  2.86487  5.20532  3.94348    341 - -
          2.68618  4.42225  2.77519  2.73123  3.46354  2.40513  3.72494  3.29354  2.67741  2.69355  4.24690  2.90347  2.73739  3.18146  2.89801  2.37887  2.77519  2.98518  4.58477  3.61503
          0.02346  4.16017  4.88251  0.61958  0.77255  0.48576  0.95510
    315   2.55560  4.66104  2.97618  2.61318  4.27293  3.26616  3.86063  3.69262  2.69576  3.31500  4.13810  2.10052  2.33741  3.03843  3.12075  2.63342  2.02453  3.28781  5.54142  4.22478    342 - -
          2.68618  4.42225  2.77519  2.73123  3.46354  2.40513  3.72494  3.29354  2.67741  2.69355  4.24690  2.90347  2.73739  3.18146  2.89801  2.37887  2.77519  2.98518  4.58477  3.61503
          0.02346  4.16017  4.88251  0.61958  0.77255  0.48576  0.95510
    316   2.77572  4.78688  3.27434  2.88671  4.44307  1.37681  3.96612  3.90832  2.57789  3.48305  4.34477  3.28558  3.97916  3.15913  1.79253  2.86385  3.11553  3.50801  5.58191  4.36411    343 - -
          2.68618  4.42225  2.77519  2.73123  3.46354  2.40513  3.72494  3.29354  2.67741  2.69355  4.24690  2.90347  2.73739  3.18146  2.89801  2.37887  2.77519  2.98518  4.58477  3.61503
          0.02346  4.16017  4.88251  0.61958  0.77255  0.48576  0.95510
    317   2.85945  4.99501  2.80229  1.44507  3.73858  3.48622  3.75123  3.62435  2.64732  3.20751  4.11313  3.03188  3.96788  3.00285  3.06898  2.87362  3.10863  3.33359  5.16103  2.28764    344 - -
          2.68618  4.42225  2.77519  2.73123  3.46354  2.40513  3.72494  3.29354  2.67741  2.69355  4.24690  2.90347  2.73739  3.18146  2.89801  2.37887  2.77519  2.98518  4.58477  3.61503
          0.02346  4.16017  4.88251  0.61958  0.77255  0.48576  0.95510
    318   2.66592  4.70765  2.20236  2.56931  3.94279  3.44659  3.78461  3.21811  2.65567  2.17512  3.84135  3.06658  3.90216  2.98089  3.09608  2.74849  2.18333  2.95209  5.31093  3.99595    345 - -
          2.68618  4.42225  2.77519  2.73123  3.46354  2.40513  3.72494  3.29354  2.67741  2.69355  4.24690  2.90347  2.73739  3.18146  2.89801  2.37887  2.77519  2.98518  4.58477  3.61503
          0.02346  4.16017  4.88251  0.61958  0.77255  0.48576  0.95510
    319   2.65878  4.86079  2.96080  2.52370  4.32991  3.37366  3.73490  3.75812  1.87226  3.32577  4.13740  3.01292  2.44292  2.88312  2.83538  2.01794  2.93941  3.37469  5.51259  4.18909    346 - -
          2.68618  4.42225  2.77519  2.73123  3.46354  2.40513  3.72494  3.29354  2.67741  2.69355  4.24690  2.90347  2.73739  3.18146  2.89801  2.37887  2.77519  2.98518  4.58477  3.61503
          0.02346  4.16017  4.88251  0.61958  0.77255  0.48576  0.95510
    320   2.66464  4.39231  3.68566  3.26704  3.52146  3.52178  4.13301  2.81605  3.14863  1.37211  3.57636  3.55531  4.06387  3.51101  3.42365  1.98217  2.99992  2.63933  5.10137  3.81256    347 - -
          2.68618  4.42225  2.77519  2.73123  3.46354  2.40513  3.72494  3.29354  2.67741  2.69355  4.24690  2.90347  2.73739  3.18146  2.89801  2.37887  2.77519  2.98518  4.58477  3.61503
          0.02346  4.16017  4.88251  0.61958  0.77255  0.48576  0.95510
    321   2.60188  4.31088  3.94831  3.51839  3.80423  3.48903  4.39085  2.49255  3.41824  2.64103  3.72045  3.71188  4.09688  3.74547  3.68687  2.89774  1.46671  1.65043  5.40148  4.18013    348 - -
          2.68618  4.42225  2.77519  2.73123  3.46354  2.40513  3.72494  3.29354  2.67741  2.69355  4.24690  2.90347  2.73739  3.18146  2.89801  2.37887  2.77519  2.98518  4.58477  3.61503
          0.02346  4.16017  4.88251  0.61958  0.77255  0.48576  0.95510
    322   1.88677  4.90328  1.85728  2.42212  4.52264  2.11757  3.86391  3.97041  2.78340  3.55526  4.37034  2.93493  3.84797  3.03030  3.28649  2.69364  3.01139  3.52854  5.75505  4.37502    349 - -
          2.68618  4.42225  2.77519  2.73123  3.46354  2.40513  3.72494  3.29354  2.67741  2.69355  4.24690  2.90347  2.73739  3.18146  2.89801  2.37887  2.77519  2.98518  4.58477  3.61503
          0.02346  4.16017  4.88251  0.61958  0.77255  0.48576  0.95510
    323   1.97857  4.42061  3.38288  2.88225  3.64580  3.47301  2.48433  2.97047  2.81150  2.72775  3.63783  3.28202  3.93964  3.16725  3.16573  2.77700  2.87667  2.05722  5.07994  3.80378    350 - -
          2.68618  4.42225  2.77519  2.73123  3.46354  2.40513  3.72494  3.29354  2.67741  2.69355  4.24690  2.90347  2.73739  3.18146  2.89801  2.37887  2.77519  2.98518  4.58477  3.61503
          0.02346  4.16017  4.88251  0.61958  0.77255  0.48576  0.95510
    324   1.96457  4.75809  2.89761  1.92403  4.20214  3.34191  3.78959  3.55325  2.62210  3.21641  4.05328  3.01553  3.85385  2.96024  3.06468  2.67947  2.11528  3.20497  5.47900  4.15268    351 - -
          2.68618  4.42225  2.77519  2.73123  3.46354  2.40513  3.72494  3.29354  2.67741  2.69355  4.24690  2.90347  2.73739  3.18146  2.89801  2.37887  2.77519  2.98518  4.58477  3.61503
          0.22078  4.16017  1.70098  0.61958  0.77255  0.48576  0.95510
    325   2.59345  4.38199  3.43139  3.06650  3.64050  1.90173  4.04008  2.94389  3.00007  1.69697  3.70559  3.39263  3.93706  3.37526  3.29847  2.79821  2.94483  2.72260  5.13933  3.86187    352 - -
          2.68618  4.42225  2.77519  2.73123  3.46354  2.40513  3.72494  3.29354  2.67741  2.69355  4.24690  2.90347  2.73739  3.18146  2.89801  2.37887  2.77519  2.98518  4.58477  3.61503
          0.02850  3.96789  4.69023  0.61958  0.77255  0.38157  1.14818
    326   2.41668  4.39000  3.29610  3.04813  4.39618  3.10209  4.21540  3.86493  3.14455  3.52598  4.36904  3.31373  1.41120  3.46623  3.48247  1.67510  2.88163  3.34294  5.71611  4.45921    353 - -
          2.68618  4.42225  2.77519  2.73123  3.46354  2.40513  3.72494  3.29354  2.67741  2.69355  4.24690  2.90347  2.73739  3.18146  2.89801  2.37887  2.77519  2.98518  4.58477  3.61503
          0.02346  4.16017  4.88251  0.61958  0.77255  0.48576  0.95510
    327   2.04250  4.26539  3.76334  3.21485  3.24427  3.66708  3.95408  2.65163  3.11401  2.34309  2.34134  3.53362  4.06407  3.40794  3.39207  2.95475  2.90737  2.47255  4.78518  2.41452    354 - -
          2.68618  4.42225  2.77519  2.73123  3.46354  2.40513  3.72494  3.29354  2.67741  2.69355  4.24690  2.90347  2.73739  3.18146  2.89801  2.37887  2.77519  2.98518  4.58477  3.61503
          0.02346  4.16017  4.88251  0.61958  0.77255  0.48576  0.95510
    328   2.97784  4.36936  4.54931  3.97635  2.98543  4.12610  4.30459  1.78292  3.79778  1.43236  3.07617  4.13201  4.42902  3.97450  3.91824  3.44185  3.20537  2.34238  2.47637  3.43719    355 - -
          2.68618  4.42225  2.77519  2.73123  3.46354  2.40513  3.72494  3.29354  2.67741  2.69355  4.24690  2.90347  2.73739  3.18146  2.89801  2.37887  2.77519  2.98518  4.58477  3.61503
          0.02346  4.16017  4.88251  0.61958  0.77255  0.48576  0.95510
    329   2.06865  5.01212  2.73979  1.86754  4.29419  3.39706  2.44780  3.74772  2.48843  3.31748  4.13480  2.92188  3.86500  2.85041  2.93789  2.72565  2.97925  3.39311  5.51144  4.14378    356 - -
          2.68618  4.42225  2.77519  2.73123  3.46354  2.40513  3.72494  3.29354  2.67741  2.69355  4.24690  2.90347  2.73739  3.18146  2.89801  2.37887  2.77519  2.98518  4.58477  3.61503
          0.02346  4.16017  4.88251  0.61958  0.77255  0.48576  0.95510
    330   0.66730  4.36221  3.78052  3.59709  4.36426  3.17691  4.58135  3.53483  3.62153  3.40218  4.40997  3.66568  3.94432  3.93744  3.84482  2.71400  3.01190  3.13785  5.76158  4.59797    357 - -
          2.68618  4.42225  2.77519  2.73123  3.46354  2.40513  3.72494  3.29354  2.67741  2.69355  4.24690  2.90347  2.73739  3.18146  2.89801  2.37887  2.77519  2.98518  4.58477  3.61503
          0.02346  4.16017  4.88251  0.61958  0.77255  0.48576  0.95510
    331   1.88870  4.35800  3.90999  3.44690  3.53436  3.59766  4.27117  2.60180  3.31841  2.29663  1.61929  3.69685  4.12832  3.64666  3.57688  2.97796  3.02046  2.45872  5.18155  3.97741    358 - -
          2.68618  4.42225  2.77519  2.73123  3.46354  2.40513  3.72494  3.29354  2.67741  2.69355  4.24690  2.90347  2.73739  3.18146  2.89801  2.37887  2.77519  2.98518  4.58477  3.61503
          0.02346  4.16017  4.88251  0.61958  0.77255  0.48576  0.95510
    332   2.85639  5.08564  3.20505  2.62504  4.49199  3.56172  3.65823  3.88738  1.67291  3.38416  4.20611  3.09464  3.95888  2.78809  1.85749  2.08188  3.06872  3.53248  5.49721  4.23449    359 - -
          2.68618  4.42225  2.77519  2.73123  3.46354  2.40513  3.72494  3.29354  2.67741  2.69355  4.24690  2.90347  2.73739  3.18146  2.89801  2.37887  2.77519  2.98518  4.58477  3.61503
          0.02346  4.16017  4.88251  0.61958  0.77255  0.48576  0.95510
    333   1.88230  2.46212  3.43233  2.93220  3.82584  3.34623  3.93873  3.15542  2.83798  2.87638  3.76276  3.28880  3.88563  2.18648  3.18521  2.68333  2.84219  2.85798  5.22158  3.97540    360 - -
          2.68618  4.42225  2.77519  2.73123  3.46354  2.40513  3.72494  3.29354  2.67741  2.69355  4.24690  2.90347  2.73739  3.18146  2.89801  2.37887  2.77519  2.98518  4.58477  3.61503
          0.02346  4.16017  4.88251  0.61958  0.77255  0.48576  0.95510
    334   2.93791  5.31772  2.65406  1.38569  4.66902  3.44593  3.73601  4.10623  1.76599  3.60169  4.43323  2.93420  3.94544  2.87665  2.76071  2.88244  3.17633  3.72581  5.72001  4.36921    361 - -
          2.68618  4.42225  2.77519  2.73123  3.46354  2.40513  3.72494  3.29354  2.67741  2.69355  4.24690  2.90347  2.73739  3.18146  2.89801  2.37887  2.77519  2.98518  4.58477  3.61503
          0.02346  4.16017  4.88251  0.61958  0.77255  0.48576  0.95510
    335   3.39403  4.68918  5.03674  4.50638  3.22877  4.69613  5.05222  1.53488  4.33884  0.95737  3.03002  4.74661  4.88482  4.47962  4.45325  4.07768  3.62721  2.10709  5.33140  4.22446    362 - -
          2.68618  4.42225  2.77519  2.73123  3.46354  2.40513  3.72494  3.29354  2.67741  2.69355  4.24690  2.90347  2.73739  3.18146  2.89801  2.37887  2.77519  2.98518  4.58477  3.61503
          0.02346  4.16017  4.88251  0.61958  0.77255  0.48576  0.95510
    336   2.00689  5.33254  1.79384  1.70333  4.65588  3.32441  3.76129  4.12871  2.67401  3.65499  4.46627  2.80479  3.87571  2.90749  3.21955  2.78619  3.12511  3.71764  5.83043  4.38032    363 - -
          2.68618  4.42225  2.77519  2.73123  3.46354  2.40513  3.72494  3.29354  2.67741  2.69355  4.24690  2.90347  2.73739  3.18146  2.89801  2.37887  2.77519  2.98518  4.58477  3.61503
          0.02346  4.16017  4.88251  0.61958  0.77255  0.48576  0.95510
    337   0.66730  4.36221  3.78052  3.59709  4.36426  3.17691  4.58135  3.53483  3.62153  3.40218  4.40997  3.66568  3.94432  3.93744  3.84482  2.71400  3.01190  3.13785  5.76158  4.59797    364 - -
          2.68618  4.42225  2.77519  2.73123  3.46354  2.40513  3.72494  3.29354  2.67741  2.69355  4.24690  2.90347  2.73739  3.18146  2.89801  2.37887  2.77519  2.98518  4.58477  3.61503
          0.02346  4.16017  4.88251  0.61958  0.77255  0.48576  0.95510
    338   1.90578  4.30903  3.69868  3.20052  3.63735  3.48243  4.10079  2.70713  3.11709  1.88926  3.57268  3.50145  4.00678  3.43932  3.42568  2.82914  2.05284  2.49200  5.15479  3.93494    365 - -
          2.68618  4.42225  2.77519  2.73123  3.46354  2.40513  3.72494  3.29354  2.67741  2.69355  4.24690  2.90347  2.73739  3.18146  2.89801  2.37887  2.77519  2.98518  4.58477  3.61503
          0.02346  4.16017  4.88251  0.61958  0.77255  0.48576  0.95510
    339   1.15977  4.23046  3.70697  3.37850  4.24769  3.08623  4.36032  3.40920  3.35605  3.27362  4.17598  3.48470  3.82563  3.66002  3.63773  2.53726  1.76919  2.99151  5.65807  4.45977    366 - -
          2.68618  4.42225  2.77519  2.73123  3.46354  2.40513  3.72494  3.29354  2.67741  2.69355  4.24690  2.90347  2.73739  3.18146  2.89801  2.37887  2.77519  2.98518  4.58477  3.61503
          0.02346  4.16017  4.88251  0.61958  0.77255  0.48576  0.95510
    340   2.75512  4.48215  3.49409  2.19627  3.58758  3.70762  3.99543  2.57010  2.93458  1.90491  3.49908  3.42246  4.09926  3.28275  3.28788  2.99002  2.99624  1.87470  5.13229  3.88674    367 - -
          2.68618  4.42225  2.77519  2.73123  3.46354  2.40513  3.72494  3.29354  2.67741  2.69355  4.24690  2.90347  2.73739  3.18146  2.89801  2.37887  2.77519  2.98518  4.58477  3.61503
          0.02346  4.16017  4.88251  0.61958  0.77255  0.48576  0.95510
    341   1.58649  4.33846  3.46270  3.19338  4.34663  3.11070  4.29252  3.67632  3.24635  3.41114  4.29678  3.40232  1.38315  3.56428  3.55889  2.58001  2.87713  3.21129  5.69949  4.48352    368 - -
          2.68618  4.42225  2.77519  2.73123  3.46354  2.40513  3.72494  3.29354  2.67741  2.69355  4.24690  2.90347  2.73739  3.18146  2.89801  2.37887  2.77519  2.98518  4.58477  3.61503
          0.02346  4.16017  4.88251  0.61958  0.77255  0.48576  0.95510
    342   1.76639  4.52865  3.06756  2.74011  4.35543  3.17162  3.98140  3.78786  2.86211  3.41775  4.23218  2.03526  3.80842  3.17469  3.27823  1.80471  2.86531  3.31931  5.63633  4.33788    369 - -
          2.68618  4.42225  2.77519  2.73123  3.46354  2.40513  3.72494  3.29354  2.67741  2.69355  4.24690  2.90347  2.73739  3.18146  2.89801  2.37887  2.77519  2.98518  4.58477  3.61503
          0.02346  4.16017  4.88251  0.61958  0.77255  0.48576  0.95510
    343   1.92056  4.42854  4.02744  3.58602  3.47326  3.74101  4.38700  2.47695  3.45233  1.23116  3.39143  3.83608  4.24794  3.77698  3.69412  3.13424  3.13222  2.37559  5.20904  3.99910    370 - -
          2.68618  4.42225  2.77519  2.73123  3.46354  2.40513  3.72494  3.29354  2.67741  2.69355  4.24690  2.90347  2.73739  3.18146  2.89801  2.37887  2.77519  2.98518  4.58477  3.61503
          0.02346  4.16017  4.88251  0.61958  0.77255  0.48576  0.95510
    344   3.32692  4.63141  5.01575  4.44514  3.16917  4.61927  4.94245  1.59445  4.30685  1.20233  1.97007  4.66868  4.79959  4.39152  4.39903  3.96712  3.54809  2.20854  5.23384  4.17834    371 - -
          2.68618  4.42225  2.77519  2.73123  3.46354  2.40513  3.72494  3.29354  2.67741  2.69355  4.24690  2.90347  2.73739  3.18146  2.89801  2.37887  2.77519  2.98518  4.58477  3.61503
          0.01585  4.15256        *  0.61958  0.77255  0.00000        *
//
