# Supplementary material for: MacSyFinder: A Program to Mine Genomes for Molecular Systems with an Application to CRISPR-Cas Systems
Source: PLoS One. 2014 Oct 17;9(10):e110726. doi: 10.1371/journal.pone.0110726 (PMC4201578; doi:10.1371/journal.pone.0110726)
Supplement: Data S2 — The Cas-Finder: models and profiles (compressed tarball archive). (ZIP) [file pone.0110726.s011.zip › Cas-Finder_macsyfinder/CASprofiles/csf3_TypeU.hmm]

HMMER3/b [3.0 | March 2010]
NAME  TIGR03116
ACC   TIGR03116
DESC  cas_csf3: CRISPR type AFERR-associated protein Csf3
LENG  215
ALPH  amino
RF    no
CS    no
MAP   yes
DATE  Sun Apr 11 22:22:46 2010
NSEQ  3
EFFN  0.764648
CKSUM 1794157729
GA    210.15 210.15;
TC    210.15 210.15;
NC    17.20 17.20;
STATS LOCAL MSV      -10.5647  0.70450
STATS LOCAL VITERBI  -11.2973  0.70450
STATS LOCAL FORWARD   -4.7811  0.70450
HMM          A        C        D        E        F        G        H        I        K        L        M        N        P        Q        R        S        T        V        W        Y   
            m->m     m->i     m->d     i->m     i->i     d->m     d->d
  COMPO   2.45242  4.50309  2.85597  2.65711  3.43623  2.82020  3.64116  2.85465  2.68649  2.48004  3.70339  3.14186  3.19669  3.14313  2.85162  2.72076  2.89082  2.73303  4.00457  3.39603
          2.68618  4.42225  2.77519  2.73123  3.46354  2.40513  3.72494  3.29354  2.67741  2.69355  4.24690  2.90347  2.73739  3.18146  2.89801  2.37887  2.77519  2.98518  4.58477  3.61503
          0.02615  4.05263  4.77497  0.61958  0.77255  0.00000        *
      1   3.00790  4.73143  3.63514  3.50276  4.47667  3.40892  4.56250  4.07211  3.57621  3.67789  4.73774  3.78967  0.55174  3.95943  3.79835  3.18180  3.46431  3.69630  5.61028  4.60090      1 - -
          2.68618  4.42225  2.77519  2.73123  3.46354  2.40513  3.72494  3.29354  2.67741  2.69355  4.24690  2.90347  2.73739  3.18146  2.89801  2.37887  2.77519  2.98518  4.58477  3.61503
          0.02615  4.05263  4.77497  0.61958  0.77255  0.48576  0.95510
      2   3.36280  4.77369  4.47804  4.12225  3.21347  4.20911  4.72176  2.43099  3.88826  0.68138  3.18647  4.38020  4.61575  4.21319  4.03341  3.80636  3.65012  2.51443  5.15443  3.91816      2 - -
          2.68618  4.42225  2.77519  2.73123  3.46354  2.40513  3.72494  3.29354  2.67741  2.69355  4.24690  2.90347  2.73739  3.18146  2.89801  2.37887  2.77519  2.98518  4.58477  3.61503
          0.02615  4.05263  4.77497  0.61958  0.77255  0.48576  0.95510
      3   2.87506  5.17581  3.05166  1.97340  4.56862  3.53164  3.60863  3.96507  1.69447  3.42817  4.24635  3.01916  3.92915  2.73203  1.88345  2.84709  3.07422  3.60146  5.51647  4.24530      3 - -
          2.68618  4.42225  2.77519  2.73123  3.46354  2.40513  3.72494  3.29354  2.67741  2.69355  4.24690  2.90347  2.73739  3.18146  2.89801  2.37887  2.77519  2.98518  4.58477  3.61503
          0.02615  4.05263  4.77497  0.61958  0.77255  0.48576  0.95510
      4   3.17334  4.54689  4.58428  4.20983  3.50147  4.25532  4.90774  0.87907  4.04145  2.05458  3.41282  4.43042  4.67254  4.37345  4.21790  3.77119  3.47067  1.86772  5.42701  4.17848      4 - -
          2.68618  4.42225  2.77519  2.73123  3.46354  2.40513  3.72494  3.29354  2.67741  2.69355  4.24690  2.90347  2.73739  3.18146  2.89801  2.37887  2.77519  2.98518  4.58477  3.61503
          0.02615  4.05263  4.77497  0.61958  0.77255  0.48576  0.95510
      5   2.70681  4.94743  2.92227  1.99415  4.27909  3.42561  3.64085  3.68225  2.29338  3.24579  4.06617  2.96215  3.85475  2.78199  2.10822  2.71555  2.27542  3.33660  5.43399  4.11537      5 - -
          2.68618  4.42225  2.77519  2.73123  3.46354  2.40513  3.72494  3.29354  2.67741  2.69355  4.24690  2.90347  2.73739  3.18146  2.89801  2.37887  2.77519  2.98518  4.58477  3.61503
          0.02615  4.05263  4.77497  0.61958  0.77255  0.48576  0.95510
      6   3.49614  4.84616  4.48615  4.23803  0.75730  4.13713  3.96964  3.00129  4.14140  2.33126  3.70678  4.22655  4.59408  4.26045  4.21644  3.75459  3.79859  3.00468  4.17124  2.51811      6 - -
          2.68618  4.42225  2.77519  2.73123  3.46354  2.40513  3.72494  3.29354  2.67741  2.69355  4.24690  2.90347  2.73739  3.18146  2.89801  2.37887  2.77519  2.98518  4.58477  3.61503
          0.02615  4.05263  4.77497  0.61958  0.77255  0.48576  0.95510
      7   2.95119  5.14786  3.32045  2.68247  4.52167  3.62404  2.43044  3.92201  1.60643  3.38274  4.22297  3.12636  3.98915  2.73806  1.75744  2.94077  3.13000  3.58745  5.44592  4.21827      7 - -
          2.68618  4.42225  2.77519  2.73123  3.46354  2.40513  3.72494  3.29354  2.67741  2.69355  4.24690  2.90347  2.73739  3.18146  2.89801  2.37887  2.77519  2.98518  4.58477  3.61503
          0.02615  4.05263  4.77497  0.61958  0.77255  0.48576  0.95510
      8   3.36280  4.77369  4.47804  4.12225  3.21347  4.20911  4.72176  2.43099  3.88826  0.68138  3.18647  4.38020  4.61575  4.21319  4.03341  3.80636  3.65012  2.51443  5.15443  3.91816      8 - -
          2.68618  4.42225  2.77519  2.73123  3.46354  2.40513  3.72494  3.29354  2.67741  2.69355  4.24690  2.90347  2.73739  3.18146  2.89801  2.37887  2.77519  2.98518  4.58477  3.61503
          0.02615  4.05263  4.77497  0.61958  0.77255  0.48576  0.95510
      9   2.01439  4.58889  2.24526  2.60842  3.97658  3.35567  3.82916  3.10729  2.72332  2.96826  3.86541  3.07870  3.86347  3.03229  3.16114  2.69147  2.88162  2.16184  5.35019  4.04485      9 - -
          2.68618  4.42225  2.77519  2.73123  3.46354  2.40513  3.72494  3.29354  2.67741  2.69355  4.24690  2.90347  2.73739  3.18146  2.89801  2.37887  2.77519  2.98518  4.58477  3.61503
          0.02615  4.05263  4.77497  0.61958  0.77255  0.48576  0.95510
     10   2.32541  4.25890  3.38680  3.11548  4.27888  1.93195  4.21296  3.62874  3.17028  3.36527  4.22568  3.32387  3.76225  3.48569  3.48347  2.50029  1.35713  3.14969  5.62174  4.40734     10 - -
          2.68618  4.42225  2.77519  2.73123  3.46354  2.40513  3.72494  3.29354  2.67741  2.69355  4.24690  2.90347  2.73739  3.18146  2.89801  2.37887  2.77519  2.98518  4.58477  3.61503
          0.02615  4.05263  4.77497  0.61958  0.77255  0.48576  0.95510
     11   3.00790  4.73143  3.63514  3.50276  4.47667  3.40892  4.56250  4.07211  3.57621  3.67789  4.73774  3.78967  0.55174  3.95943  3.79835  3.18180  3.46431  3.69630  5.61028  4.60090     11 - -
          2.68618  4.42225  2.77519  2.73123  3.46354  2.40513  3.72494  3.29354  2.67741  2.69355  4.24690  2.90347  2.73739  3.18146  2.89801  2.37887  2.77519  2.98518  4.58477  3.61503
          0.02615  4.05263  4.77497  0.61958  0.77255  0.48576  0.95510
     12   2.92856  4.40704  4.20466  3.66131  2.85700  3.94788  4.04900  2.57393  3.43119  1.96105  1.70381  3.87414  4.30008  3.72066  3.61539  3.28053  3.16675  2.53501  2.52717  3.12601     12 - -
          2.68620  4.42227  2.77522  2.73126  3.46356  2.40515  3.72497  3.29356  2.67743  2.69319  4.24692  2.90349  2.73742  3.18149  2.89803  2.37889  2.77522  2.98521  4.58479  3.61505
          0.20951  1.71160  4.77497  0.27748  1.41754  0.48576  0.95510
     13   2.56943  4.54036  3.13952  2.67042  3.86529  3.37740  3.78013  3.21036  2.60859  2.90551  3.78532  3.11502  3.85770  2.27582  2.98946  2.11061  2.85479  2.21901  5.22116  3.93540     14 - -
          2.68618  4.42225  2.77519  2.73123  3.46354  2.40513  3.72494  3.29354  2.67741  2.69355  4.24690  2.90347  2.73739  3.18146  2.89801  2.37887  2.77519  2.98518  4.58477  3.61503
          0.02615  4.05263  4.77497  0.61958  0.77255  0.48576  0.95510
     14   2.73708  4.91878  3.06367  2.53909  4.18204  3.47322  2.51766  3.65834  2.23779  3.21001  4.04164  3.02482  2.61602  2.79236  2.05004  2.75847  2.96476  3.32558  5.35218  4.03796     15 - -
          2.68618  4.42225  2.77519  2.73123  3.46354  2.40513  3.72494  3.29354  2.67741  2.69355  4.24690  2.90347  2.73739  3.18146  2.89801  2.37887  2.77519  2.98518  4.58477  3.61503
          0.02615  4.05263  4.77497  0.61958  0.77255  0.48576  0.95510
     15   2.35503  4.33622  3.22128  2.94463  4.30341  3.05025  4.11020  3.76216  3.02821  3.42129  4.26113  3.22820  2.17135  3.35175  3.37797  1.32509  2.80848  3.25590  5.62228  4.35972     16 - -
          2.68618  4.42225  2.77519  2.73123  3.46354  2.40513  3.72494  3.29354  2.67741  2.69355  4.24690  2.90347  2.73739  3.18146  2.89801  2.37887  2.77519  2.98518  4.58477  3.61503
          0.02615  4.05263  4.77497  0.61958  0.77255  0.48576  0.95510
     16   1.95099  4.83996  1.91547  2.38328  4.44871  2.20924  3.81981  3.88865  2.74139  3.48381  4.30364  2.89392  3.80225  2.98958  3.24044  2.64869  2.96249  3.45588  5.69025  4.31548     17 - -
          2.68618  4.42225  2.77519  2.73123  3.46354  2.40513  3.72494  3.29354  2.67741  2.69355  4.24690  2.90347  2.73739  3.18146  2.89801  2.37887  2.77519  2.98518  4.58477  3.61503
          0.02615  4.05263  4.77497  0.61958  0.77255  0.48576  0.95510
     17   3.17678  4.63485  4.18459  3.73533  2.42363  4.08281  3.77389  2.83298  3.53521  1.66808  3.51438  3.87882  4.43612  3.79273  3.72102  3.43231  3.41416  2.76704  4.10451  1.38282     18 - -
          2.68618  4.42225  2.77519  2.73123  3.46354  2.40513  3.72494  3.29354  2.67741  2.69355  4.24690  2.90347  2.73739  3.18146  2.89801  2.37887  2.77519  2.98518  4.58477  3.61503
          0.02615  4.05263  4.77497  0.61958  0.77255  0.48576  0.95510
     18   2.50153  4.44419  3.22596  3.02401  4.44802  1.81506  4.22844  3.93330  3.18439  3.57753  4.43760  3.32439  1.33739  3.49389  3.51971  2.64924  2.96125  3.41976  5.68352  4.50817     19 - -
          2.68618  4.42225  2.77519  2.73123  3.46354  2.40513  3.72494  3.29354  2.67741  2.69355  4.24690  2.90347  2.73739  3.18146  2.89801  2.37887  2.77519  2.98518  4.58477  3.61503
          0.02615  4.05263  4.77497  0.61958  0.77255  0.48576  0.95510
     19   3.03280  4.37484  4.70713  4.15658  2.21543  4.29126  4.61996  1.59450  4.03719  1.85520  3.14485  4.33466  4.57820  4.20268  4.17388  3.62927  3.27220  1.53543  5.05848  3.82423     20 - -
          2.68618  4.42225  2.77519  2.73123  3.46354  2.40513  3.72494  3.29354  2.67741  2.69355  4.24690  2.90347  2.73739  3.18146  2.89801  2.37887  2.77519  2.98518  4.58477  3.61503
          0.02615  4.05263  4.77497  0.61958  0.77255  0.48576  0.95510
     20   3.21121  4.99047  3.31958  3.10109  3.42519  3.61211  0.81310  3.94210  2.93988  3.41180  4.47162  3.50172  4.17630  3.47067  3.19298  3.28130  3.52217  3.67396  4.88706  3.37170     21 - -
          2.68618  4.42225  2.77519  2.73123  3.46354  2.40513  3.72494  3.29354  2.67741  2.69355  4.24690  2.90347  2.73739  3.18146  2.89801  2.37887  2.77519  2.98518  4.58477  3.61503
          0.02615  4.05263  4.77497  0.61958  0.77255  0.48576  0.95510
     21   3.34536  4.68873  4.69521  4.22936  1.41393  4.40083  4.20597  2.45763  4.07746  1.32999  3.11260  4.32666  4.66847  4.17630  4.18216  3.77259  3.57886  2.54595  4.43431  2.89029     22 - -
          2.68618  4.42225  2.77519  2.73123  3.46354  2.40513  3.72494  3.29354  2.67741  2.69355  4.24690  2.90347  2.73739  3.18146  2.89801  2.37887  2.77519  2.98518  4.58477  3.61503
          0.02615  4.05263  4.77497  0.61958  0.77255  0.48576  0.95510
     22   3.19281  5.33743  0.69039  2.46519  4.74092  3.35586  4.10296  4.37217  3.22320  3.94974  4.93528  3.02930  4.02170  3.34486  3.76123  3.13724  3.53644  3.99329  5.87352  4.58858     23 - -
          2.68618  4.42225  2.77519  2.73123  3.46354  2.40513  3.72494  3.29354  2.67741  2.69355  4.24690  2.90347  2.73739  3.18146  2.89801  2.37887  2.77519  2.98518  4.58477  3.61503
          0.02615  4.05263  4.77497  0.61958  0.77255  0.48576  0.95510
     23   1.16467  4.20141  3.46053  3.22528  4.36370  1.87131  4.31013  3.72356  3.32170  3.46384  4.31181  3.36398  3.73638  3.59865  3.61829  2.45414  2.76892  3.18892  5.70666  4.51275     24 - -
          2.68618  4.42225  2.77519  2.73123  3.46354  2.40513  3.72494  3.29354  2.67741  2.69355  4.24690  2.90347  2.73739  3.18146  2.89801  2.37887  2.77519  2.98518  4.58477  3.61503
          0.02615  4.05263  4.77497  0.61958  0.77255  0.48576  0.95510
     24   3.36280  4.77369  4.47804  4.12225  3.21347  4.20911  4.72176  2.43099  3.88826  0.68138  3.18647  4.38020  4.61575  4.21319  4.03341  3.80636  3.65012  2.51443  5.15443  3.91816     25 - -
          2.68618  4.42225  2.77519  2.73123  3.46354  2.40513  3.72494  3.29354  2.67741  2.69355  4.24690  2.90347  2.73739  3.18146  2.89801  2.37887  2.77519  2.98518  4.58477  3.61503
          0.02615  4.05263  4.77497  0.61958  0.77255  0.48576  0.95510
     25   3.07624  4.41203  4.73246  4.18048  3.33801  4.36957  4.77664  1.54286  4.06272  1.84188  2.18794  4.40199  4.64184  4.25426  4.22440  3.71166  3.31668  1.48521  5.25551  4.11641     26 - -
          2.68618  4.42225  2.77519  2.73123  3.46354  2.40513  3.72494  3.29354  2.67741  2.69355  4.24690  2.90347  2.73739  3.18146  2.89801  2.37887  2.77519  2.98518  4.58477  3.61503
          0.02615  4.05263  4.77497  0.61958  0.77255  0.48576  0.95510
     26   0.78231  4.29121  3.65401  3.45789  4.24002  3.11012  4.45745  3.39312  3.47900  3.26606  4.28105  3.55923  3.86677  3.80425  3.71458  2.64147  2.93153  3.01604  5.64901  4.47056     27 - -
          2.68618  4.42225  2.77519  2.73123  3.46354  2.40513  3.72494  3.29354  2.67741  2.69355  4.24690  2.90347  2.73739  3.18146  2.89801  2.37887  2.77519  2.98518  4.58477  3.61503
          0.02615  4.05263  4.77497  0.61958  0.77255  0.48576  0.95510
     27   3.30148  4.89266  3.79382  3.41404  2.23461  4.00595  2.11830  3.51615  3.24349  2.93748  4.05441  3.63086  4.39095  3.57073  3.48934  3.36476  3.53284  3.33776  3.87886  1.21010     28 - -
          2.68618  4.42225  2.77519  2.73123  3.46354  2.40513  3.72494  3.29354  2.67741  2.69355  4.24690  2.90347  2.73739  3.18146  2.89801  2.37887  2.77519  2.98518  4.58477  3.61503
          0.02615  4.05263  4.77497  0.61958  0.77255  0.48576  0.95510
     28   0.78231  4.29121  3.65401  3.45789  4.24002  3.11012  4.45745  3.39312  3.47900  3.26606  4.28105  3.55923  3.86677  3.80425  3.71458  2.64147  2.93153  3.01604  5.64901  4.47056     29 - -
          2.68618  4.42225  2.77519  2.73123  3.46354  2.40513  3.72494  3.29354  2.67741  2.69355  4.24690  2.90347  2.73739  3.18146  2.89801  2.37887  2.77519  2.98518  4.58477  3.61503
          0.02615  4.05263  4.77497  0.61958  0.77255  0.48576  0.95510
     29   2.72010  4.50163  3.40648  2.97009  3.65382  3.56767  3.96485  2.73490  2.79695  2.56297  3.62263  3.36827  4.03710  2.28258  3.10363  2.92279  3.00020  1.57450  5.16555  3.89073     30 - -
          2.68618  4.42225  2.77519  2.73123  3.46354  2.40513  3.72494  3.29354  2.67741  2.69355  4.24690  2.90347  2.73739  3.18146  2.89801  2.37887  2.77519  2.98518  4.58477  3.61503
          0.02615  4.05263  4.77497  0.61958  0.77255  0.48576  0.95510
     30   2.39255  4.22639  3.57999  3.12191  3.82442  3.22188  4.07731  2.97985  3.06961  2.85401  3.76593  3.37474  3.84046  3.38429  3.39117  1.91574  2.02105  1.96913  5.26541  4.03927     31 - -
          2.68618  4.42225  2.77519  2.73123  3.46354  2.40513  3.72494  3.29354  2.67741  2.69355  4.24690  2.90347  2.73739  3.18146  2.89801  2.37887  2.77519  2.98518  4.58477  3.61503
          0.02615  4.05263  4.77497  0.61958  0.77255  0.48576  0.95510
     31   2.97579  5.05905  3.34544  2.76602  4.17736  3.62557  2.34571  3.83178  2.06251  3.31890  4.19894  3.19013  4.02221  2.83078  1.41221  2.99232  3.17289  3.52272  5.29667  3.99043     32 - -
          2.68618  4.42225  2.77519  2.73123  3.46354  2.40513  3.72494  3.29354  2.67741  2.69355  4.24690  2.90347  2.73739  3.18146  2.89801  2.37887  2.77519  2.98518  4.58477  3.61503
          0.02615  4.05263  4.77497  0.61958  0.77255  0.48576  0.95510
     32   1.94840  4.98686  1.40358  2.33493  4.52002  3.22654  3.85960  3.90126  2.83127  3.55907  4.42534  2.86824  3.84679  3.04092  3.35137  2.74415  3.08178  3.50377  5.77969  4.37727     33 - -
          2.68618  4.42225  2.77519  2.73123  3.46354  2.40513  3.72494  3.29354  2.67741  2.69355  4.24690  2.90347  2.73739  3.18146  2.89801  2.37887  2.77519  2.98518  4.58477  3.61503
          0.02615  4.05263  4.77497  0.61958  0.77255  0.48576  0.95510
     33   1.21070  4.17544  3.50956  3.23118  4.29616  2.96915  4.27893  3.64646  3.27368  3.39563  4.24476  3.35782  3.72450  3.56483  3.56979  1.67372  2.73746  3.12961  5.66215  4.44843     34 - -
          2.68618  4.42225  2.77519  2.73123  3.46354  2.40513  3.72494  3.29354  2.67741  2.69355  4.24690  2.90347  2.73739  3.18146  2.89801  2.37887  2.77519  2.98518  4.58477  3.61503
          0.02615  4.05263  4.77497  0.61958  0.77255  0.48576  0.95510
     34   2.82795  4.68212  3.13807  2.04284  3.67897  3.59461  3.91353  2.90571  2.75513  1.55213  3.63468  3.25620  4.04376  3.16540  3.10073  2.97171  3.07813  2.75669  5.20453  3.91917     35 - -
          2.68586  4.42230  2.77524  2.73128  3.46359  2.40490  3.72499  3.29359  2.67746  2.69360  4.24695  2.90352  2.73744  3.18151  2.89806  2.37892  2.77524  2.98523  4.58482  3.61508
          0.20189  1.74654  4.77497  0.66570  0.72137  0.48576  0.95510
     35   2.79697  4.56860  3.60291  3.02146  3.60397  3.65549  3.87187  2.92985  2.54194  2.46225  1.86108  3.40038  4.05934  3.13657  2.09025  2.98266  3.03673  2.78060  5.08374  3.84660     38 - -
          2.68618  4.42225  2.77519  2.73123  3.46354  2.40513  3.72494  3.29354  2.67741  2.69355  4.24690  2.90347  2.73739  3.18146  2.89801  2.37887  2.77519  2.98518  4.58477  3.61503
          0.02615  4.05263  4.77497  0.61958  0.77255  0.48576  0.95510
     36   2.73082  5.09109  1.93243  2.26410  4.47632  3.27835  3.72354  3.93591  2.60974  3.49351  4.30640  2.09312  3.82055  2.87462  3.12421  2.70107  2.20326  3.53474  5.68107  4.26778     39 - -
          2.68618  4.42225  2.77519  2.73123  3.46354  2.40513  3.72494  3.29354  2.67741  2.69355  4.24690  2.90347  2.73739  3.18146  2.89801  2.37887  2.77519  2.98518  4.58477  3.61503
          0.02615  4.05263  4.77497  0.61958  0.77255  0.48576  0.95510
     37   1.17627  4.20180  3.45894  3.22382  4.36478  1.84859  4.30959  3.72533  3.32095  3.46498  4.31265  3.36317  3.73619  3.59777  3.61795  2.45396  2.76891  3.19009  5.70738  4.51329     40 - -
          2.68618  4.42225  2.77519  2.73123  3.46354  2.40513  3.72494  3.29354  2.67741  2.69355  4.24690  2.90347  2.73739  3.18146  2.89801  2.37887  2.77519  2.98518  4.58477  3.61503
          0.02615  4.05263  4.77497  0.61958  0.77255  0.48576  0.95510
     38   2.69556  4.93730  1.84305  2.34757  4.49408  3.20885  3.84131  3.98555  2.79199  3.57379  4.41068  2.87144  3.82582  3.02028  3.30005  1.50828  3.03820  3.55021  5.74388  4.33918     41 - -
          2.68618  4.42225  2.77519  2.73123  3.46354  2.40513  3.72494  3.29354  2.67741  2.69355  4.24690  2.90347  2.73739  3.18146  2.89801  2.37887  2.77519  2.98518  4.58477  3.61503
          0.02615  4.05263  4.77497  0.61958  0.77255  0.48576  0.95510
     39   1.90792  4.38306  3.28277  2.85407  3.86795  3.29667  3.93689  3.04280  2.85567  2.89601  3.79760  2.28017  3.85608  3.19009  3.22759  2.65383  2.82947  2.06520  5.27514  4.01104     42 - -
          2.68618  4.42225  2.77519  2.73123  3.46354  2.40513  3.72494  3.29354  2.67741  2.69355  4.24690  2.90347  2.73739  3.18146  2.89801  2.37887  2.77519  2.98518  4.58477  3.61503
          0.02615  4.05263  4.77497  0.61958  0.77255  0.48576  0.95510
     40   1.96492  4.78861  1.98690  2.41335  4.38057  3.21414  3.80040  3.81228  2.69544  3.41525  4.23142  2.91476  3.79359  2.96710  3.18116  1.98166  2.92176  3.38961  5.62795  4.26325     43 - -
          2.68618  4.42225  2.77519  2.73123  3.46354  2.40513  3.72494  3.29354  2.67741  2.69355  4.24690  2.90347  2.73739  3.18146  2.89801  2.37887  2.77519  2.98518  4.58477  3.61503
          0.02615  4.05263  4.77497  0.61958  0.77255  0.48576  0.95510
     41   1.65810  4.29357  3.35986  3.08482  4.24982  3.06484  4.19388  3.56976  3.13537  3.30741  4.20034  3.31841  1.52514  3.46098  3.45437  2.53026  2.82089  3.12523  5.60609  4.38183     44 - -
          2.68618  4.42225  2.77519  2.73123  3.46354  2.40513  3.72494  3.29354  2.67741  2.69355  4.24690  2.90347  2.73739  3.18146  2.89801  2.37887  2.77519  2.98518  4.58477  3.61503
          0.02615  4.05263  4.77497  0.61958  0.77255  0.48576  0.95510
     42   2.68260  4.25306  3.85506  3.29631  3.11539  3.69814  3.94504  2.59594  3.13293  1.82355  3.27472  3.58485  4.08572  3.44683  3.38053  2.99418  2.23576  2.44317  2.73932  3.37079     45 - -
          2.68618  4.42225  2.77519  2.73123  3.46354  2.40513  3.72494  3.29354  2.67741  2.69355  4.24690  2.90347  2.73739  3.18146  2.89801  2.37887  2.77519  2.98518  4.58477  3.61503
          0.02615  4.05263  4.77497  0.61958  0.77255  0.48576  0.95510
     43   2.61679  4.43122  3.44764  3.10222  3.75808  1.53108  4.09901  3.08624  3.05226  1.86516  3.83470  3.42181  3.95950  3.42624  3.35369  2.81098  2.98532  2.84153  5.23434  3.95576     46 - -
          2.68618  4.42225  2.77519  2.73123  3.46354  2.40513  3.72494  3.29354  2.67741  2.69355  4.24690  2.90347  2.73739  3.18146  2.89801  2.37887  2.77519  2.98518  4.58477  3.61503
          0.02615  4.05263  4.77497  0.61958  0.77255  0.48576  0.95510
     44   2.68684  4.98200  2.12073  1.91796  4.23217  3.36085  3.66141  3.64182  2.49376  3.23317  2.72166  2.86571  3.82221  2.80992  2.97843  2.68018  2.93134  3.30408  5.47417  4.10056     47 - -
          2.68618  4.42225  2.77519  2.73123  3.46354  2.40513  3.72494  3.29354  2.67741  2.69355  4.24690  2.90347  2.73739  3.18146  2.89801  2.37887  2.77519  2.98518  4.58477  3.61503
          0.02615  4.05263  4.77497  0.61958  0.77255  0.48576  0.95510
     45   2.09347  4.61661  3.04576  2.09036  3.84041  3.45134  3.77511  3.07750  2.62241  2.20529  3.74150  3.09552  3.89810  2.98761  3.02335  2.75488  2.90268  2.83093  5.22706  3.93764     48 - -
          2.68618  4.42225  2.77519  2.73123  3.46354  2.40513  3.72494  3.29354  2.67741  2.69355  4.24690  2.90347  2.73739  3.18146  2.89801  2.37887  2.77519  2.98518  4.58477  3.61503
          0.02615  4.05263  4.77497  0.61958  0.77255  0.48576  0.95510
     46   2.91308  5.13255  2.98478  1.91605  4.50397  3.51505  3.67192  3.91176  2.16047  3.41256  4.26431  3.04631  3.95405  2.81451  1.50667  2.89913  3.12914  3.57023  5.51759  4.25188     49 - -
          2.68618  4.42225  2.77519  2.73123  3.46354  2.40513  3.72494  3.29354  2.67741  2.69355  4.24690  2.90347  2.73739  3.18146  2.89801  2.37887  2.77519  2.98518  4.58477  3.61503
          0.02615  4.05263  4.77497  0.61958  0.77255  0.48576  0.95510
     47   2.86364  5.41743  1.78371  1.70988  4.71087  3.28141  3.71529  4.21597  2.62339  3.70160  4.51157  2.73748  3.84082  2.09526  3.16832  2.77097  3.12832  3.78903  5.85295  4.38229     50 - -
          2.68618  4.42225  2.77519  2.73123  3.46354  2.40513  3.72494  3.29354  2.67741  2.69355  4.24690  2.90347  2.73739  3.18146  2.89801  2.37887  2.77519  2.98518  4.58477  3.61503
          0.02615  4.05263  4.77497  0.61958  0.77255  0.48576  0.95510
     48   3.09758  4.55897  4.20590  3.72497  2.62967  4.07312  3.94757  2.63779  3.52904  1.24926  3.30684  3.91813  4.41304  3.79411  3.71814  3.41496  3.33293  2.61145  4.34014  1.97391     51 - -
          2.68618  4.42225  2.77519  2.73123  3.46354  2.40513  3.72494  3.29354  2.67741  2.69355  4.24690  2.90347  2.73739  3.18146  2.89801  2.37887  2.77519  2.98518  4.58477  3.61503
          0.02615  4.05263  4.77497  0.61958  0.77255  0.48576  0.95510
     49   1.96331  4.78218  2.00703  2.41749  4.37661  3.21339  3.80140  3.80789  2.69581  3.41164  4.22780  2.91754  3.79296  2.96841  3.18041  1.96463  2.91909  3.38523  5.62488  4.26154     52 - -
          2.68618  4.42225  2.77519  2.73123  3.46354  2.40513  3.72494  3.29354  2.67741  2.69355  4.24690  2.90347  2.73739  3.18146  2.89801  2.37887  2.77519  2.98518  4.58477  3.61503
          0.02615  4.05263  4.77497  0.61958  0.77255  0.48576  0.95510
     50   2.86080  5.19917  2.53674  1.44559  4.35293  3.36585  2.38503  3.96094  2.50104  3.48521  4.33189  2.86751  3.88623  2.88181  2.92723  2.81585  3.11386  3.59716  5.56667  4.15079     53 - -
          2.68618  4.42225  2.77519  2.73123  3.46354  2.40513  3.72494  3.29354  2.67741  2.69355  4.24690  2.90347  2.73739  3.18146  2.89801  2.37887  2.77519  2.98518  4.58477  3.61503
          0.20189  4.05263  1.79916  0.61958  0.77255  0.48576  0.95510
     51   3.13536  4.49689  4.59190  4.07343  3.17745  4.36203  4.72293  1.48711  3.89858  1.29064  3.02689  4.34805  4.62784  4.14744  4.08344  3.73027  3.38035  1.91295  5.18219  3.99622     54 - -
          2.68623  4.42020  2.77524  2.73128  3.46359  2.40518  3.72499  3.29291  2.67746  2.69360  4.24695  2.90352  2.73744  3.18151  2.89806  2.37892  2.77524  2.98523  4.58482  3.61508
          0.52992  1.57145  1.59158  0.66578  0.72128  0.39809  1.11352
     52   2.99159  5.12041  0.91521  2.33591  4.49765  3.21205  3.93259  4.08624  3.01704  3.69418  4.67224  2.89241  3.86497  3.17167  3.53360  2.95367  3.33018  3.72518  5.66588  4.37011     57 - -
          2.68618  4.42225  2.77519  2.73123  3.46354  2.40513  3.72494  3.29354  2.67741  2.69355  4.24690  2.90347  2.73739  3.18146  2.89801  2.37887  2.77519  2.98518  4.58477  3.61503
          0.03134  3.87446  4.59680  0.61958  0.77255  0.64996  0.73829
     53   3.15741  4.61905  4.19271  3.83249  3.13632  3.98473  4.48760  2.34038  3.60022  0.87275  3.15850  4.10778  4.41969  3.96808  3.77600  3.55570  3.45154  2.37825  5.01642  3.74022     58 - -
          2.68618  4.42225  2.77519  2.73123  3.46354  2.40513  3.72494  3.29354  2.67741  2.69355  4.24690  2.90347  2.73739  3.18146  2.89801  2.37887  2.77519  2.98518  4.58477  3.61503
          0.03134  3.87446  4.59680  0.61958  0.77255  0.64996  0.73829
     54   2.75386  4.51099  3.36123  3.20047  4.19565  3.19838  4.27784  3.74148  3.25792  3.36814  4.41800  3.50702  0.82394  3.64664  3.50331  2.92139  3.19556  3.38664  5.38175  4.31631     59 - -
          2.68618  4.42225  2.77519  2.73123  3.46354  2.40513  3.72494  3.29354  2.67741  2.69355  4.24690  2.90347  2.73739  3.18146  2.89801  2.37887  2.77519  2.98518  4.58477  3.61503
          0.03134  3.87446  4.59680  0.61958  0.77255  0.39528  1.11929
     55   3.35047  4.68982  4.76930  4.27150  1.94591  4.46987  4.43675  2.35657  4.12522  0.98287  2.98527  4.43274  4.70198  4.21940  4.23107  3.83772  3.57841  2.48291  4.67858  3.24338     60 - -
          2.68618  4.42225  2.77519  2.73123  3.46354  2.40513  3.72494  3.29354  2.67741  2.69355  4.24690  2.90347  2.73739  3.18146  2.89801  2.37887  2.77519  2.98518  4.58477  3.61503
          0.02615  4.05263  4.77497  0.61958  0.77255  0.48576  0.95510
     56   1.99296  4.81265  2.67505  1.87435  4.32952  2.25215  3.78527  3.74369  2.65415  3.35471  4.18292  2.92330  3.81452  2.95603  3.11694  2.66111  2.94356  3.35315  5.57955  4.22949     61 - -
          2.68618  4.42225  2.77519  2.73123  3.46354  2.40513  3.72494  3.29354  2.67741  2.69355  4.24690  2.90347  2.73739  3.18146  2.89801  2.37887  2.77519  2.98518  4.58477  3.61503
          0.02615  4.05263  4.77497  0.61958  0.77255  0.48576  0.95510
     57   3.10064  5.21210  3.52208  2.83962  4.68282  3.70546  3.63467  4.02457  1.21927  3.45329  4.32573  3.23513  4.07011  2.76802  1.61850  3.09233  3.26157  3.70555  5.48210  4.32434     62 - -
          2.68618  4.42225  2.77519  2.73123  3.46354  2.40513  3.72494  3.29354  2.67741  2.69355  4.24690  2.90347  2.73739  3.18146  2.89801  2.37887  2.77519  2.98518  4.58477  3.61503
          0.02615  4.05263  4.77497  0.61958  0.77255  0.48576  0.95510
     58   2.64495  4.68747  2.95823  2.04857  3.82965  3.43174  3.69845  3.28105  2.54473  2.93592  3.80180  3.02097  3.86448  2.90597  2.96220  2.71898  2.27663  3.00011  5.18297  2.68014     63 - -
          2.68618  4.42225  2.77519  2.73123  3.46354  2.40513  3.72494  3.29354  2.67741  2.69355  4.24690  2.90347  2.73739  3.18146  2.89801  2.37887  2.77519  2.98518  4.58477  3.61503
          0.02615  4.05263  4.77497  0.61958  0.77255  0.48576  0.95510
     59   2.84694  5.12751  2.45568  1.32681  4.59335  2.08222  3.83788  4.06542  2.74326  3.62926  4.48247  2.87515  3.87971  3.01405  3.22415  2.81940  3.15609  3.66157  5.77309  4.40059     64 - -
          2.68618  4.42225  2.77519  2.73123  3.46354  2.40513  3.72494  3.29354  2.67741  2.69355  4.24690  2.90347  2.73739  3.18146  2.89801  2.37887  2.77519  2.98518  4.58477  3.61503
          0.02615  4.05263  4.77497  0.61958  0.77255  0.48576  0.95510
     60   2.75934  5.13108  2.47568  1.78358  4.50049  3.29240  3.71723  3.97110  2.57374  3.51011  4.32437  2.10771  3.83121  2.86761  3.06588  2.05828  3.03484  3.57084  5.68634  4.27724     65 - -
          2.68618  4.42225  2.77519  2.73123  3.46354  2.40513  3.72494  3.29354  2.67741  2.69355  4.24690  2.90347  2.73739  3.18146  2.89801  2.37887  2.77519  2.98518  4.58477  3.61503
          0.02615  4.05263  4.77497  0.61958  0.77255  0.48576  0.95510
     61   2.72764  5.01271  2.70060  2.38546  4.43121  2.33118  3.69662  3.87819  1.90478  3.41714  4.23201  2.17011  3.84539  2.84291  2.82241  2.72020  2.99588  3.48948  5.57859  4.22746     66 - -
          2.68618  4.42225  2.77519  2.73123  3.46354  2.40513  3.72494  3.29354  2.67741  2.69355  4.24690  2.90347  2.73739  3.18146  2.89801  2.37887  2.77519  2.98518  4.58477  3.61503
          0.02615  4.05263  4.77497  0.61958  0.77255  0.48576  0.95510
     62   1.94575  4.98598  1.40562  2.33533  4.51935  3.22654  3.85953  3.90049  2.83095  3.55837  4.42455  2.86851  3.84667  3.04083  3.35088  2.74381  3.08126  3.50302  5.77907  4.37685     67 - -
          2.68618  4.42225  2.77519  2.73123  3.46354  2.40513  3.72494  3.29354  2.67741  2.69355  4.24690  2.90347  2.73739  3.18146  2.89801  2.37887  2.77519  2.98518  4.58477  3.61503
          0.02615  4.05263  4.77497  0.61958  0.77255  0.48576  0.95510
     63   2.66169  4.90598  2.59288  1.84015  4.41523  2.26748  3.77005  3.86599  2.64016  3.43983  4.25871  2.88254  3.81474  2.93308  3.11667  1.99435  2.97314  3.45625  5.63933  4.26648     68 - -
          2.68618  4.42225  2.77519  2.73123  3.46354  2.40513  3.72494  3.29354  2.67741  2.69355  4.24690  2.90347  2.73739  3.18146  2.89801  2.37887  2.77519  2.98518  4.58477  3.61503
          0.02615  4.05263  4.77497  0.61958  0.77255  0.48576  0.95510
     64   3.65201  4.95949  4.37763  4.13075  2.87364  3.94130  4.13950  3.68704  3.85103  3.04926  4.31190  4.24435  4.47478  4.22926  3.94648  3.85385  3.96232  3.58225  0.58890  2.86689     69 - -
          2.68618  4.42225  2.77519  2.73123  3.46354  2.40513  3.72494  3.29354  2.67741  2.69355  4.24690  2.90347  2.73739  3.18146  2.89801  2.37887  2.77519  2.98518  4.58477  3.61503
          0.02615  4.05263  4.77497  0.61958  0.77255  0.48576  0.95510
     65   2.69150  2.40747  4.44416  3.97481  3.59704  3.70986  4.59497  2.08566  3.82835  2.38436  3.51888  4.03617  4.26490  4.09219  4.00330  3.12544  3.04532  1.19809  5.29313  4.07824     70 - -
          2.68618  4.42225  2.77519  2.73123  3.46354  2.40513  3.72494  3.29354  2.67741  2.69355  4.24690  2.90347  2.73739  3.18146  2.89801  2.37887  2.77519  2.98518  4.58477  3.61503
          0.02615  4.05263  4.77497  0.61958  0.77255  0.48576  0.95510
     66   3.65201  4.95949  4.37763  4.13075  2.87364  3.94130  4.13950  3.68704  3.85103  3.04926  4.31190  4.24435  4.47478  4.22926  3.94648  3.85385  3.96232  3.58225  0.58890  2.86689     71 - -
          2.68618  4.42225  2.77519  2.73123  3.46354  2.40513  3.72494  3.29354  2.67741  2.69355  4.24690  2.90347  2.73739  3.18146  2.89801  2.37887  2.77519  2.98518  4.58477  3.61503
          0.02615  4.05263  4.77497  0.61958  0.77255  0.48576  0.95510
     67   2.97525  5.18552  3.10267  2.62586  4.57483  3.57170  3.64811  3.97658  1.33456  3.43801  4.29656  3.08837  3.98849  2.03009  2.30036  2.95559  3.17269  3.63864  5.51431  4.27354     72 - -
          2.68618  4.42225  2.77519  2.73123  3.46354  2.40513  3.72494  3.29354  2.67741  2.69355  4.24690  2.90347  2.73739  3.18146  2.89801  2.37887  2.77519  2.98518  4.58477  3.61503
          0.02615  4.05263  4.77497  0.61958  0.77255  0.48576  0.95510
     68   0.78231  4.29121  3.65401  3.45789  4.24002  3.11012  4.45745  3.39312  3.47900  3.26606  4.28105  3.55923  3.86677  3.80425  3.71458  2.64147  2.93153  3.01604  5.64901  4.47056     73 - -
          2.68618  4.42225  2.77519  2.73123  3.46354  2.40513  3.72494  3.29354  2.67741  2.69355  4.24690  2.90347  2.73739  3.18146  2.89801  2.37887  2.77519  2.98518  4.58477  3.61503
          0.02615  4.05263  4.77497  0.61958  0.77255  0.48576  0.95510
     69   2.41258  4.33344  3.37280  3.20064  4.26076  3.06046  4.30364  3.80959  3.28671  3.51712  4.43037  3.39378  3.81491  3.62246  3.56459  0.84850  2.90687  3.30473  5.61943  4.34627     74 - -
          2.68618  4.42225  2.77519  2.73123  3.46354  2.40513  3.72494  3.29354  2.67741  2.69355  4.24690  2.90347  2.73739  3.18146  2.89801  2.37887  2.77519  2.98518  4.58477  3.61503
          0.02615  4.05263  4.77497  0.61958  0.77255  0.48576  0.95510
     70   2.14510  4.95721  3.19053  2.61539  4.34163  3.51678  3.63960  3.71739  1.74266  3.25844  4.09493  3.07718  3.92081  2.78122  1.91567  2.81535  3.01330  3.38424  5.41130  4.15472     75 - -
          2.68618  4.42225  2.77519  2.73123  3.46354  2.40513  3.72494  3.29354  2.67741  2.69355  4.24690  2.90347  2.73739  3.18146  2.89801  2.37887  2.77519  2.98518  4.58477  3.61503
          0.02615  4.05263  4.77497  0.61958  0.77255  0.48576  0.95510
     71   3.31701  4.68461  4.75021  4.20227  3.07120  4.49843  4.78551  2.23445  4.00678  0.94751  2.00866  4.48415  4.70779  4.18762  4.15140  3.85585  3.54372  2.37180  5.14472  4.04586     76 - -
          2.68618  4.42225  2.77519  2.73123  3.46354  2.40513  3.72494  3.29354  2.67741  2.69355  4.24690  2.90347  2.73739  3.18146  2.89801  2.37887  2.77519  2.98518  4.58477  3.61503
          0.02615  4.05263  4.77497  0.61958  0.77255  0.48576  0.95510
     72   2.68181  4.79743  2.92922  2.02390  4.00704  3.44593  3.68147  2.50001  2.44641  2.99410  3.87095  2.99469  3.86861  2.25507  2.85103  2.72980  2.91574  3.07084  5.30298  3.98842     77 - -
          2.68618  4.42225  2.77519  2.73123  3.46354  2.40513  3.72494  3.29354  2.67741  2.69355  4.24690  2.90347  2.73739  3.18146  2.89801  2.37887  2.77519  2.98518  4.58477  3.61503
          0.02615  4.05263  4.77497  0.61958  0.77255  0.48576  0.95510
     73   2.57762  4.30627  3.71593  3.31170  3.70945  3.43229  4.22726  2.59402  3.23752  2.60540  3.66884  3.56721  2.35157  3.57602  3.52113  2.84437  2.94419  1.38518  5.26741  4.03081     78 - -
          2.68618  4.42225  2.77519  2.73123  3.46354  2.40513  3.72494  3.29354  2.67741  2.69355  4.24690  2.90347  2.73739  3.18146  2.89801  2.37887  2.77519  2.98518  4.58477  3.61503
          0.02615  4.05263  4.77497  0.61958  0.77255  0.48576  0.95510
     74   3.16528  4.46556  4.87589  4.33866  3.39447  4.52267  4.96328  1.47500  4.22530  1.46684  3.19243  4.56545  4.76814  4.41707  4.38707  3.88329  3.40815  1.41432  5.38842  4.24536     79 - -
          2.68618  4.42225  2.77519  2.73123  3.46354  2.40513  3.72494  3.29354  2.67741  2.69355  4.24690  2.90347  2.73739  3.18146  2.89801  2.37887  2.77519  2.98518  4.58477  3.61503
          0.02615  4.05263  4.77497  0.61958  0.77255  0.48576  0.95510
     75   1.59634  4.19912  3.41940  3.11784  4.36121  1.93425  4.21830  3.78468  3.19997  3.45871  4.27043  3.29503  3.70494  3.47468  3.53473  1.70292  2.72328  3.21853  5.68986  4.47293     80 - -
          2.68618  4.42225  2.77519  2.73123  3.46354  2.40513  3.72494  3.29354  2.67741  2.69355  4.24690  2.90347  2.73739  3.18146  2.89801  2.37887  2.77519  2.98518  4.58477  3.61503
          0.02615  4.05263  4.77497  0.61958  0.77255  0.48576  0.95510
     76   2.89154  4.56040  3.73168  3.21821  1.60035  3.74378  3.80815  2.97807  2.90583  2.50332  3.59801  3.53384  4.15536  3.36400  2.12571  3.09081  3.14098  2.82783  4.52120  2.99437     81 - -
          2.68618  4.42225  2.77519  2.73123  3.46354  2.40513  3.72494  3.29354  2.67741  2.69355  4.24690  2.90347  2.73739  3.18146  2.89801  2.37887  2.77519  2.98518  4.58477  3.61503
          0.02615  4.05263  4.77497  0.61958  0.77255  0.48576  0.95510
     77   2.64399  4.56050  3.16333  2.69934  3.61234  2.47395  2.56744  3.17215  2.61465  2.16878  3.72195  3.14652  3.90605  3.01466  2.97758  2.76622  2.90116  2.91048  5.02674  3.67377     82 - -
          2.68618  4.42225  2.77519  2.73123  3.46354  2.40513  3.72494  3.29354  2.67741  2.69355  4.24690  2.90347  2.73739  3.18146  2.89801  2.37887  2.77519  2.98518  4.58477  3.61503
          0.02615  4.05263  4.77497  0.61958  0.77255  0.48576  0.95510
     78   2.69942  4.96757  2.58489  1.83244  4.41389  2.28261  3.75076  3.86342  2.60806  3.43147  4.25207  2.87570  2.42521  2.91021  3.08390  2.69854  2.99319  3.46846  5.62503  4.25355     83 - -
          2.68618  4.42225  2.77519  2.73123  3.46354  2.40513  3.72494  3.29354  2.67741  2.69355  4.24690  2.90347  2.73739  3.18146  2.89801  2.37887  2.77519  2.98518  4.58477  3.61503
          0.02615  4.05263  4.77497  0.61958  0.77255  0.48576  0.95510
     79   2.75911  4.90044  3.07768  2.55524  4.01021  3.50775  3.63285  3.56704  1.85799  3.13209  3.98198  3.04019  3.90482  2.19260  2.58354  2.78722  2.97541  3.26054  5.24957  2.61600     84 - -
          2.68618  4.42225  2.77519  2.73123  3.46354  2.40513  3.72494  3.29354  2.67741  2.69355  4.24690  2.90347  2.73739  3.18146  2.89801  2.37887  2.77519  2.98518  4.58477  3.61503
          0.02615  4.05263  4.77497  0.61958  0.77255  0.48576  0.95510
     80   2.59916  4.77121  2.86117  2.48100  4.24239  3.29899  3.73311  3.68433  2.50818  3.26888  4.09000  2.96952  2.50679  2.18229  2.92478  2.05264  2.89655  3.30298  5.47357  4.14097     85 - -
          2.68618  4.42225  2.77519  2.73123  3.46354  2.40513  3.72494  3.29354  2.67741  2.69355  4.24690  2.90347  2.73739  3.18146  2.89801  2.37887  2.77519  2.98518  4.58477  3.61503
          0.02615  4.05263  4.77497  0.61958  0.77255  0.48576  0.95510
     81   2.78959  4.83645  3.30357  2.69126  4.12711  3.56326  3.66111  3.45378  1.77182  3.07125  3.94120  3.13763  3.94656  2.82586  1.96251  2.84907  3.00103  2.34374  5.29668  4.05282     86 - -
          2.68618  4.42225  2.77519  2.73123  3.46354  2.40513  3.72494  3.29354  2.67741  2.69355  4.24690  2.90347  2.73739  3.18146  2.89801  2.37887  2.77519  2.98518  4.58477  3.61503
          0.02615  4.05263  4.77497  0.61958  0.77255  0.48576  0.95510
     82   2.82558  4.62727  3.58793  2.99468  3.73640  3.66549  3.85546  2.11424  2.45513  2.62725  3.67878  3.38120  4.06885  3.09518  1.63965  2.99717  3.06196  2.72352  5.16095  3.91148     87 - -
          2.68618  4.42225  2.77519  2.73123  3.46354  2.40513  3.72494  3.29354  2.67741  2.69355  4.24690  2.90347  2.73739  3.18146  2.89801  2.37887  2.77519  2.98518  4.58477  3.61503
          0.02615  4.05263  4.77497  0.61958  0.77255  0.48576  0.95510
     83   2.96519  4.48096  4.03940  3.53910  2.66086  3.92908  3.86079  2.71560  3.36159  2.20022  2.25458  3.76262  4.29408  3.64650  3.57995  3.25132  3.20488  2.62725  4.32572  1.57158     88 - -
          2.68618  4.42225  2.77519  2.73123  3.46354  2.40513  3.72494  3.29354  2.67741  2.69355  4.24690  2.90347  2.73739  3.18146  2.89801  2.37887  2.77519  2.98518  4.58477  3.61503
          0.02615  4.05263  4.77497  0.61958  0.77255  0.48576  0.95510
     84   2.68239  4.45131  3.39388  2.22395  3.33434  3.59543  3.78058  2.89637  2.74565  2.04119  3.49685  3.28560  3.98227  3.12376  3.08206  2.86671  2.91361  2.69839  2.85776  3.47725     89 - -
          2.68618  4.42225  2.77519  2.73123  3.46354  2.40513  3.72494  3.29354  2.67741  2.69355  4.24690  2.90347  2.73739  3.18146  2.89801  2.37887  2.77519  2.98518  4.58477  3.61503
          0.02615  4.05263  4.77497  0.61958  0.77255  0.48576  0.95510
     85   2.29921  4.23269  3.43297  3.11798  4.20951  3.03099  4.18020  3.55167  3.12296  3.29642  4.15773  3.31711  3.75102  3.45082  3.43556  1.73276  1.41886  3.08869  5.57450  4.34178     90 - -
          2.68618  4.42225  2.77519  2.73123  3.46354  2.40513  3.72494  3.29354  2.67741  2.69355  4.24690  2.90347  2.73739  3.18146  2.89801  2.37887  2.77519  2.98518  4.58477  3.61503
          0.02615  4.05263  4.77497  0.61958  0.77255  0.48576  0.95510
     86   1.49666  4.55068  3.30207  2.83944  4.12282  3.31347  3.87015  3.46378  2.53320  3.13210  4.02024  3.21196  3.87192  3.07502  2.02967  2.69825  2.91647  3.12151  5.39513  4.14633     91 - -
          2.68618  4.42225  2.77519  2.73123  3.46354  2.40513  3.72494  3.29354  2.67741  2.69355  4.24690  2.90347  2.73739  3.18146  2.89801  2.37887  2.77519  2.98518  4.58477  3.61503
          0.02615  4.05263  4.77497  0.61958  0.77255  0.48576  0.95510
     87   2.87634  5.12347  2.84544  2.49947  4.50967  3.44966  3.68864  3.95730  1.41983  3.46653  4.30975  2.12167  3.92766  2.83595  2.54101  2.85929  3.11611  3.59255  5.55958  4.25567     92 - -
          2.68618  4.42225  2.77519  2.73123  3.46354  2.40513  3.72494  3.29354  2.67741  2.69355  4.24690  2.90347  2.73739  3.18146  2.89801  2.37887  2.77519  2.98518  4.58477  3.61503
          0.02615  4.05263  4.77497  0.61958  0.77255  0.48576  0.95510
     88   2.51104  4.53087  2.98495  2.70697  4.19633  3.19045  3.93801  3.57744  2.79288  3.27881  4.14430  2.08714  3.81731  3.15449  3.16884  2.62251  1.56689  3.18396  5.51479  4.20963     93 - -
          2.68618  4.42225  2.77519  2.73123  3.46354  2.40513  3.72494  3.29354  2.67741  2.69355  4.24690  2.90347  2.73739  3.18146  2.89801  2.37887  2.77519  2.98518  4.58477  3.61503
          0.20281  4.05263  1.79463  0.61958  0.77255  0.48576  0.95510
     89   2.66059  4.53691  3.10800  2.74851  3.53987  3.41564  3.80655  2.98120  2.67575  1.93577  3.71266  2.16051  3.91603  3.09999  3.00833  2.80114  2.95038  2.76541  5.02708  3.64642     94 - -
          2.68618  4.42225  2.77519  2.73123  3.46354  2.40513  3.72494  3.29354  2.67741  2.69355  4.24690  2.90347  2.73739  3.18146  2.89801  2.37887  2.77519  2.98518  4.58477  3.61503
          0.03113  3.88095  4.60329  0.61958  0.77255  0.39775  1.11423
     90   2.75772  4.77991  3.22711  2.77757  4.26311  3.42007  3.82337  3.71024  2.40425  3.28179  4.16414  3.19786  1.68477  3.00934  1.87036  2.83350  3.05421  3.36540  5.43024  4.19117     95 - -
          2.68618  4.42225  2.77519  2.73123  3.46354  2.40513  3.72494  3.29354  2.67741  2.69355  4.24690  2.90347  2.73739  3.18146  2.89801  2.37887  2.77519  2.98518  4.58477  3.61503
          0.02615  4.05263  4.77497  0.61958  0.77255  0.48576  0.95510
     91   2.96694  4.38304  4.30990  3.79834  1.86707  4.00093  3.82282  2.63306  3.66937  2.23961  3.36819  3.89241  4.34356  3.82361  3.81743  3.31326  3.19961  1.88736  4.16290  1.92594     96 - -
          2.68618  4.42225  2.77519  2.73123  3.46354  2.40513  3.72494  3.29354  2.67741  2.69355  4.24690  2.90347  2.73739  3.18146  2.89801  2.37887  2.77519  2.98518  4.58477  3.61503
          0.02615  4.05263  4.77497  0.61958  0.77255  0.48576  0.95510
     92   2.72908  5.08690  1.93493  2.26584  4.47259  3.27861  3.72347  3.93146  2.60911  3.48995  4.30293  2.11186  3.82034  2.87467  3.12296  2.70019  2.18441  3.53085  5.67814  4.26578     97 - -
          2.68618  4.42225  2.77519  2.73123  3.46354  2.40513  3.72494  3.29354  2.67741  2.69355  4.24690  2.90347  2.73739  3.18146  2.89801  2.37887  2.77519  2.98518  4.58477  3.61503
          0.02615  4.05263  4.77497  0.61958  0.77255  0.48576  0.95510
     93   2.77043  4.78414  1.65500  2.55778  3.95189  3.45587  3.87269  2.17287  2.79544  2.90216  3.90983  3.07133  3.95823  3.08420  3.24941  2.85506  3.04363  2.78574  5.39816  4.04411     98 - -
          2.68618  4.42225  2.77519  2.73123  3.46354  2.40513  3.72494  3.29354  2.67741  2.69355  4.24690  2.90347  2.73739  3.18146  2.89801  2.37887  2.77519  2.98518  4.58477  3.61503
          0.02615  4.05263  4.77497  0.61958  0.77255  0.48576  0.95510
     94   1.98193  4.32947  3.44148  2.93977  3.65123  3.38545  3.92235  2.91691  2.87814  2.63642  2.46891  3.30142  2.53365  3.21331  3.22523  2.71083  2.82501  2.67346  5.10784  3.87013     99 - -
          2.68618  4.42225  2.77519  2.73123  3.46354  2.40513  3.72494  3.29354  2.67741  2.69355  4.24690  2.90347  2.73739  3.18146  2.89801  2.37887  2.77519  2.98518  4.58477  3.61503
          0.02615  4.05263  4.77497  0.61958  0.77255  0.48576  0.95510
     95   1.94174  4.54983  3.17663  2.69675  4.13910  3.26636  3.80746  3.53677  2.54672  3.16706  4.00137  3.10858  3.80978  2.99209  2.15217  1.98247  2.83827  3.15806  5.40166  4.12447    100 - -
          2.68618  4.42225  2.77519  2.73123  3.46354  2.40513  3.72494  3.29354  2.67741  2.69355  4.24690  2.90347  2.73739  3.18146  2.89801  2.37887  2.77519  2.98518  4.58477  3.61503
          0.02615  4.05263  4.77497  0.61958  0.77255  0.48576  0.95510
     96   3.21880  5.03839  3.72881  3.20665  4.43914  3.66760  3.96975  3.99636  2.33041  3.47968  4.47820  3.55101  4.16418  3.18380  0.73513  3.29616  3.47424  3.71328  5.45078  4.33065    101 - -
          2.68618  4.42225  2.77519  2.73123  3.46354  2.40513  3.72494  3.29354  2.67741  2.69355  4.24690  2.90347  2.73739  3.18146  2.89801  2.37887  2.77519  2.98518  4.58477  3.61503
          0.02615  4.05263  4.77497  0.61958  0.77255  0.48576  0.95510
     97   2.11215  4.25259  4.17068  3.62547  2.29362  3.87319  4.23010  1.80590  3.52270  2.07371  3.21917  3.86216  4.25199  3.75704  3.73517  3.19016  3.02661  2.11529  4.88063  3.62665    102 - -
          2.68618  4.42225  2.77519  2.73123  3.46354  2.40513  3.72494  3.29354  2.67741  2.69355  4.24690  2.90347  2.73739  3.18146  2.89801  2.37887  2.77519  2.98518  4.58477  3.61503
          0.02615  4.05263  4.77497  0.61958  0.77255  0.48576  0.95510
     98   2.94323  4.39228  4.21360  3.71054  2.86483  4.00381  4.07464  1.46739  3.54654  2.12749  3.31541  3.91479  4.35887  3.80869  3.73958  3.33598  3.18580  2.25081  4.55128  2.14420    103 - -
          2.68618  4.42225  2.77519  2.73123  3.46354  2.40513  3.72494  3.29354  2.67741  2.69355  4.24690  2.90347  2.73739  3.18146  2.89801  2.37887  2.77519  2.98518  4.58477  3.61503
          0.20951  4.05263  1.76236  0.61958  0.77255  0.48576  0.95510
     99   1.49990  4.13538  3.26357  3.03700  4.22611  1.78240  4.15591  3.56972  3.14567  3.31932  4.18084  3.22519  3.64552  3.43693  3.45371  2.37896  2.68798  3.06713  5.56990  4.36129    104 - -
          2.68618  4.42225  2.77519  2.73123  3.46354  2.40513  3.72494  3.29354  2.67741  2.69355  4.24690  2.90347  2.73739  3.18146  2.89801  2.37887  2.77519  2.98518  4.58477  3.61503
          0.03134  3.87446  4.59680  0.61958  0.77255  0.39528  1.11929
    100   3.19281  5.33743  0.69039  2.46519  4.74092  3.35586  4.10296  4.37217  3.22320  3.94974  4.93528  3.02930  4.02170  3.34486  3.76123  3.13724  3.53644  3.99329  5.87352  4.58858    105 - -
          2.68618  4.42225  2.77519  2.73123  3.46354  2.40513  3.72494  3.29354  2.67741  2.69355  4.24690  2.90347  2.73739  3.18146  2.89801  2.37887  2.77519  2.98518  4.58477  3.61503
          0.02615  4.05263  4.77497  0.61958  0.77255  0.48576  0.95510
    101   2.77087  5.19533  1.91722  2.24472  4.54354  2.33065  3.69625  4.01802  1.97211  3.53798  4.34219  2.80307  3.82892  2.83784  3.03632  2.72076  3.03520  3.61077  5.70069  4.28466    106 - -
          2.68618  4.42225  2.77519  2.73123  3.46354  2.40513  3.72494  3.29354  2.67741  2.69355  4.24690  2.90347  2.73739  3.18146  2.89801  2.37887  2.77519  2.98518  4.58477  3.61503
          0.02615  4.05263  4.77497  0.61958  0.77255  0.48576  0.95510
    102   3.16528  4.46556  4.87589  4.33866  3.39447  4.52267  4.96328  1.47500  4.22530  1.46684  3.19243  4.56545  4.76814  4.41707  4.38707  3.88329  3.40815  1.41432  5.38842  4.24536    107 - -
          2.68618  4.42225  2.77519  2.73123  3.46354  2.40513  3.72494  3.29354  2.67741  2.69355  4.24690  2.90347  2.73739  3.18146  2.89801  2.37887  2.77519  2.98518  4.58477  3.61503
          0.02615  4.05263  4.77497  0.61958  0.77255  0.48576  0.95510
    103   2.72582  5.03432  2.02030  1.86640  4.30761  3.34036  3.69455  3.66464  2.55895  3.30829  4.14290  2.84651  3.83408  2.84751  3.05870  2.71035  2.98018  2.40611  5.55164  4.16375    108 - -
          2.68618  4.42225  2.77519  2.73123  3.46354  2.40513  3.72494  3.29354  2.67741  2.69355  4.24690  2.90347  2.73739  3.18146  2.89801  2.37887  2.77519  2.98518  4.58477  3.61503
          0.20281  4.05263  1.79463  0.61958  0.77255  0.48576  0.95510
    104   2.73362  4.49507  3.53267  2.96812  3.57822  3.60261  3.83938  2.02100  2.52293  2.46922  3.53853  3.35090  4.01307  3.10493  2.03039  2.93282  2.97873  2.55090  5.05689  3.80034    109 - -
          2.68618  4.42225  2.77519  2.73123  3.46354  2.40513  3.72494  3.29354  2.67741  2.69355  4.24690  2.90347  2.73739  3.18146  2.89801  2.37887  2.77519  2.98518  4.58477  3.61503
          0.03113  3.88095  4.60329  0.61958  0.77255  0.64489  0.74385
    105   2.67516  4.44992  3.35069  3.25109  4.39354  0.71615  4.37098  3.99509  3.43353  3.64819  4.62389  3.51495  3.84133  3.75700  3.66878  2.84730  3.15705  3.52176  5.48659  4.49568    110 - -
          2.68618  4.42225  2.77519  2.73123  3.46354  2.40513  3.72494  3.29354  2.67741  2.69355  4.24690  2.90347  2.73739  3.18146  2.89801  2.37887  2.77519  2.98518  4.58477  3.61503
          0.03113  3.88095  4.60329  0.61958  0.77255  0.64489  0.74385
    106   2.99509  4.42917  4.38198  3.88498  3.26440  4.13449  4.59757  1.96727  3.71932  1.39430  3.14135  4.15270  4.49144  4.01273  3.93439  3.50976  3.26634  1.47716  5.18766  3.96957    111 - -
          2.68618  4.42225  2.77519  2.73123  3.46354  2.40513  3.72494  3.29354  2.67741  2.69355  4.24690  2.90347  2.73739  3.18146  2.89801  2.37887  2.77519  2.98518  4.58477  3.61503
          0.03113  3.88095  4.60329  0.61958  0.77255  0.64489  0.74385
    107   2.82815  4.60229  3.55459  2.96796  3.22519  3.60524  3.67460  3.18807  2.41337  2.75627  3.73484  3.32704  4.00750  3.04834  1.87062  2.96808  3.05480  2.97150  2.34438  3.23961    112 - -
          2.68623  4.42230  2.77524  2.73090  3.46359  2.40518  3.72499  3.29359  2.67746  2.69360  4.24695  2.90352  2.73744  3.18151  2.89806  2.37892  2.77484  2.98523  4.58482  3.61508
          0.24469  1.57486  4.60329  0.66570  0.72137  0.39775  1.11423
    108   2.82076  5.27185  2.46919  1.79148  4.58090  3.33159  3.68321  4.05815  2.47525  3.55940  4.36916  2.11143  3.84792  2.10095  2.93704  2.75754  3.07177  3.65816  5.70694  4.29520    115 - -
          2.68618  4.42225  2.77519  2.73123  3.46354  2.40513  3.72494  3.29354  2.67741  2.69355  4.24690  2.90347  2.73739  3.18146  2.89801  2.37887  2.77519  2.98518  4.58477  3.61503
          0.02615  4.05263  4.77497  0.61958  0.77255  0.48576  0.95510
    109   1.25954  4.26692  3.40322  3.10384  4.22783  3.05483  4.19127  3.54782  3.14251  3.28768  4.17018  3.32366  2.12024  3.46001  3.46292  2.51038  2.79703  3.10099  5.58833  4.36709    116 - -
          2.68618  4.42225  2.77519  2.73123  3.46354  2.40513  3.72494  3.29354  2.67741  2.69355  4.24690  2.90347  2.73739  3.18146  2.89801  2.37887  2.77519  2.98518  4.58477  3.61503
          0.02615  4.05263  4.77497  0.61958  0.77255  0.48576  0.95510
    110   2.87782  4.91976  3.39937  2.74778  4.19700  3.62380  3.64877  3.55333  1.69521  2.27697  3.99533  3.17740  3.98911  2.80852  1.84457  2.92610  3.07009  3.27760  5.31206  4.08775    117 - -
          2.68618  4.42225  2.77519  2.73123  3.46354  2.40513  3.72494  3.29354  2.67741  2.69355  4.24690  2.90347  2.73739  3.18146  2.89801  2.37887  2.77519  2.98518  4.58477  3.61503
          0.02615  4.05263  4.77497  0.61958  0.77255  0.48576  0.95510
    111   2.74339  4.83308  2.91510  2.62506  4.41514  1.57495  3.84609  3.85111  1.80552  3.43490  4.29196  3.08459  3.89942  3.02778  2.84622  2.79539  3.06329  3.46288  5.56780  4.30114    118 - -
          2.68618  4.42225  2.77519  2.73123  3.46354  2.40513  3.72494  3.29354  2.67741  2.69355  4.24690  2.90347  2.73739  3.18146  2.89801  2.37887  2.77519  2.98518  4.58477  3.61503
          0.02615  4.05263  4.77497  0.61958  0.77255  0.48576  0.95510
    112   1.98093  4.67963  2.96888  2.57263  4.23633  2.31044  3.77662  3.63509  1.93997  3.25003  4.07844  3.03021  3.81813  2.94757  2.91136  2.63857  2.88687  3.25261  5.46992  4.16906    119 - -
          2.68618  4.42225  2.77519  2.73123  3.46354  2.40513  3.72494  3.29354  2.67741  2.69355  4.24690  2.90347  2.73739  3.18146  2.89801  2.37887  2.77519  2.98518  4.58477  3.61503
          0.02615  4.05263  4.77497  0.61958  0.77255  0.48576  0.95510
    113   2.33683  4.23125  3.46420  3.06424  3.97503  2.11056  4.08357  3.29067  3.06426  3.05120  3.92071  3.31067  3.77954  3.36863  3.39844  1.84869  2.75619  2.00792  5.37242  4.13963    120 - -
          2.68618  4.42225  2.77519  2.73123  3.46354  2.40513  3.72494  3.29354  2.67741  2.69355  4.24690  2.90347  2.73739  3.18146  2.89801  2.37887  2.77519  2.98518  4.58477  3.61503
          0.20281  4.05263  1.79463  0.61958  0.77255  0.48576  0.95510
    114   2.78066  4.99899  2.70798  2.40868  4.35972  3.34560  3.64518  3.81629  1.72267  3.36044  4.21284  2.03386  3.84652  2.80459  2.57797  2.77376  3.03523  3.46020  5.47751  4.15693    121 - -
          2.68618  4.42225  2.77519  2.73123  3.46354  2.40513  3.72494  3.29354  2.67741  2.69355  4.24690  2.90347  2.73739  3.18146  2.89801  2.37887  2.77519  2.98518  4.58477  3.61503
          0.03113  3.88095  4.60329  0.61958  0.77255  0.64489  0.74385
    115   2.76233  4.51844  3.37039  3.21052  4.20525  3.20546  4.28740  3.75268  3.26852  3.37866  4.42877  3.51645  0.81202  3.65704  3.51322  2.93005  3.20453  3.39711  5.38962  4.32597    122 - -
          2.68618  4.42225  2.77519  2.73123  3.46354  2.40513  3.72494  3.29354  2.67741  2.69355  4.24690  2.90347  2.73739  3.18146  2.89801  2.37887  2.77519  2.98518  4.58477  3.61503
          0.03113  3.88095  4.60329  0.61958  0.77255  0.64489  0.74385
    116   2.74005  4.76474  2.81029  1.87541  3.49957  3.41351  3.65884  3.34087  2.56510  2.95641  3.88392  2.99398  3.88322  2.94296  2.95552  2.79189  2.98783  3.07843  4.94998  2.30874    123 - -
          2.68618  4.42225  2.77519  2.73123  3.46354  2.40513  3.72494  3.29354  2.67741  2.69355  4.24690  2.90347  2.73739  3.18146  2.89801  2.37887  2.77519  2.98518  4.58477  3.61503
          0.03113  3.88095  4.60329  0.61958  0.77255  0.64489  0.74385
    117   1.58661  4.12690  3.45670  3.13199  4.03662  2.98885  4.14978  3.13437  3.10909  3.03136  3.96423  3.30353  3.70376  3.43827  3.40306  2.43565  1.77764  2.76472  5.46109  4.24615    124 - -
          2.68618  4.42225  2.77519  2.73123  3.46354  2.40513  3.72494  3.29354  2.67741  2.69355  4.24690  2.90347  2.73739  3.18146  2.89801  2.37887  2.77519  2.98518  4.58477  3.61503
          0.03113  3.88095  4.60329  0.61958  0.77255  0.64489  0.74385
    118   2.58869  4.32312  3.49209  3.12298  1.93219  2.02975  3.89469  2.96403  3.12360  2.62720  3.65303  3.40789  3.92997  3.41525  3.41697  2.79896  2.93215  2.73629  4.68121  3.21536    125 - -
          2.68618  4.42225  2.77519  2.73123  3.46354  2.40513  3.72494  3.29354  2.67741  2.69355  4.24690  2.90347  2.73739  3.18146  2.89801  2.37887  2.77519  2.98518  4.58477  3.61503
          0.03113  3.88095  4.60329  0.61958  0.77255  0.39775  1.11423
    119   2.09298  4.43227  3.43811  2.88453  3.65544  3.52787  3.84491  2.20549  2.67108  2.63230  3.58021  3.28839  3.95543  3.11112  2.27031  2.81691  2.88644  2.61027  5.08423  3.84181    126 - -
          2.68618  4.42225  2.77519  2.73123  3.46354  2.40513  3.72494  3.29354  2.67741  2.69355  4.24690  2.90347  2.73739  3.18146  2.89801  2.37887  2.77519  2.98518  4.58477  3.61503
          0.02615  4.05263  4.77497  0.61958  0.77255  0.48576  0.95510
    120   3.17334  4.54689  4.58428  4.20983  3.50147  4.25532  4.90774  0.87907  4.04145  2.05458  3.41282  4.43042  4.67254  4.37345  4.21790  3.77119  3.47067  1.86772  5.42701  4.17848    127 - -
          2.68618  4.42225  2.77519  2.73123  3.46354  2.40513  3.72494  3.29354  2.67741  2.69355  4.24690  2.90347  2.73739  3.18146  2.89801  2.37887  2.77519  2.98518  4.58477  3.61503
          0.02615  4.05263  4.77497  0.61958  0.77255  0.48576  0.95510
    121   3.19281  5.33743  0.69039  2.46519  4.74092  3.35586  4.10296  4.37217  3.22320  3.94974  4.93528  3.02930  4.02170  3.34486  3.76123  3.13724  3.53644  3.99329  5.87352  4.58858    128 - -
          2.68618  4.42225  2.77519  2.73123  3.46354  2.40513  3.72494  3.29354  2.67741  2.69355  4.24690  2.90347  2.73739  3.18146  2.89801  2.37887  2.77519  2.98518  4.58477  3.61503
          0.02615  4.05263  4.77497  0.61958  0.77255  0.48576  0.95510
    122   2.39315  4.32754  3.34437  3.01040  4.14979  3.12065  4.10264  3.46448  3.00625  3.19640  4.08984  3.28754  2.18283  3.35826  3.33616  2.55883  1.45451  3.06336  5.50985  4.27310    129 - -
          2.68618  4.42225  2.77519  2.73123  3.46354  2.40513  3.72494  3.29354  2.67741  2.69355  4.24690  2.90347  2.73739  3.18146  2.89801  2.37887  2.77519  2.98518  4.58477  3.61503
          0.02615  4.05263  4.77497  0.61958  0.77255  0.48576  0.95510
    123   1.92635  4.38714  3.27657  2.84871  3.87101  3.29736  3.93440  3.04624  2.85136  2.89881  3.80016  2.25590  3.85600  3.18624  3.22428  2.65422  2.83053  2.06757  5.27713  4.01208    130 - -
          2.68618  4.42225  2.77519  2.73123  3.46354  2.40513  3.72494  3.29354  2.67741  2.69355  4.24690  2.90347  2.73739  3.18146  2.89801  2.37887  2.77519  2.98518  4.58477  3.61503
          0.02615  4.05263  4.77497  0.61958  0.77255  0.48576  0.95510
    124   2.69309  4.74843  3.23714  2.75065  4.27956  3.38839  3.76744  3.72027  2.30187  3.29286  4.15026  3.15643  3.90229  2.94082  1.53027  1.99789  2.99428  3.35204  5.43356  4.17183    131 - -
          2.68618  4.42225  2.77519  2.73123  3.46354  2.40513  3.72494  3.29354  2.67741  2.69355  4.24690  2.90347  2.73739  3.18146  2.89801  2.37887  2.77519  2.98518  4.58477  3.61503
          0.02615  4.05263  4.77497  0.61958  0.77255  0.48576  0.95510
    125   2.90426  4.65821  3.61464  3.53873  4.67086  0.49833  4.64467  4.31756  3.74429  3.94801  4.92771  3.77944  4.05492  4.05446  3.95735  3.08190  3.39953  3.81109  5.71503  4.78003    132 - -
          2.68618  4.42225  2.77519  2.73123  3.46354  2.40513  3.72494  3.29354  2.67741  2.69355  4.24690  2.90347  2.73739  3.18146  2.89801  2.37887  2.77519  2.98518  4.58477  3.61503
          0.02615  4.05263  4.77497  0.61958  0.77255  0.48576  0.95510
    126   2.80721  4.45053  3.72604  3.17473  3.35106  3.80228  4.04387  1.99607  2.99578  1.71855  3.26887  3.56255  4.15879  2.39120  3.29172  3.08516  3.03881  2.42898  5.00470  3.78209    133 - -
          2.68618  4.42225  2.77519  2.73123  3.46354  2.40513  3.72494  3.29354  2.67741  2.69355  4.24690  2.90347  2.73739  3.18146  2.89801  2.37887  2.77519  2.98518  4.58477  3.61503
          0.02615  4.05263  4.77497  0.61958  0.77255  0.48576  0.95510
    127   2.64695  4.64824  3.06442  2.61573  3.87219  2.46128  3.74116  3.27733  2.52687  2.23281  3.80550  3.08462  3.88278  2.23385  2.89816  2.73955  2.90643  3.00316  5.21777  3.91791    134 - -
          2.68618  4.42225  2.77519  2.73123  3.46354  2.40513  3.72494  3.29354  2.67741  2.69355  4.24690  2.90347  2.73739  3.18146  2.89801  2.37887  2.77519  2.98518  4.58477  3.61503
          0.02615  4.05263  4.77497  0.61958  0.77255  0.48576  0.95510
    128   3.10064  5.21210  3.52208  2.83962  4.68282  3.70546  3.63467  4.02457  1.21927  3.45329  4.32573  3.23513  4.07011  2.76802  1.61850  3.09233  3.26157  3.70555  5.48210  4.32434    135 - -
          2.68618  4.42225  2.77519  2.73123  3.46354  2.40513  3.72494  3.29354  2.67741  2.69355  4.24690  2.90347  2.73739  3.18146  2.89801  2.37887  2.77519  2.98518  4.58477  3.61503
          0.02615  4.05263  4.77497  0.61958  0.77255  0.48576  0.95510
    129   2.62225  4.72697  2.69504  2.55148  4.46869  1.99629  3.96162  4.00010  2.87865  3.59968  4.44483  1.46906  3.83157  3.16843  3.30488  2.68561  3.01636  3.52355  5.71723  4.37891    136 - -
          2.68618  4.42225  2.77519  2.73123  3.46354  2.40513  3.72494  3.29354  2.67741  2.69355  4.24690  2.90347  2.73739  3.18146  2.89801  2.37887  2.77519  2.98518  4.58477  3.61503
          0.02615  4.05263  4.77497  0.61958  0.77255  0.48576  0.95510
    130   2.10516  4.25528  3.69174  3.14591  3.22939  3.62892  3.91255  2.63263  3.04633  2.32237  2.45639  3.47819  4.02700  3.34904  3.33477  2.91523  2.87971  2.45420  4.77040  2.49469    137 - -
          2.68618  4.42225  2.77519  2.73123  3.46354  2.40513  3.72494  3.29354  2.67741  2.69355  4.24690  2.90347  2.73739  3.18146  2.89801  2.37887  2.77519  2.98518  4.58477  3.61503
          0.02615  4.05263  4.77497  0.61958  0.77255  0.48576  0.95510
    131   2.12563  4.86171  2.90209  2.46876  4.11198  3.40781  2.57242  3.58660  2.38760  3.16823  4.00366  2.97266  3.85327  2.19131  2.77731  2.71080  2.92955  3.25616  5.35373  4.01322    138 - -
          2.68618  4.42225  2.77519  2.73123  3.46354  2.40513  3.72494  3.29354  2.67741  2.69355  4.24690  2.90347  2.73739  3.18146  2.89801  2.37887  2.77519  2.98518  4.58477  3.61503
          0.02615  4.05263  4.77497  0.61958  0.77255  0.48576  0.95510
    132   2.71990  4.48094  3.43995  2.26442  3.48036  3.65662  3.90305  2.70918  2.82125  1.88829  2.46010  3.34894  4.03428  3.18245  3.16971  2.92519  2.95266  2.57372  5.03989  3.80483    139 - -
          2.68618  4.42225  2.77519  2.73123  3.46354  2.40513  3.72494  3.29354  2.67741  2.69355  4.24690  2.90347  2.73739  3.18146  2.89801  2.37887  2.77519  2.98518  4.58477  3.61503
          0.02615  4.05263  4.77497  0.61958  0.77255  0.48576  0.95510
    133   3.68473  4.91551  4.64681  4.34114  1.40643  4.41910  3.48587  3.37515  4.18709  2.70020  3.97097  4.09244  4.72829  4.15262  4.21988  3.79086  3.90680  3.30007  3.62376  1.02275    140 - -
          2.68618  4.42225  2.77519  2.73123  3.46354  2.40513  3.72494  3.29354  2.67741  2.69355  4.24690  2.90347  2.73739  3.18146  2.89801  2.37887  2.77519  2.98518  4.58477  3.61503
          0.02615  4.05263  4.77497  0.61958  0.77255  0.48576  0.95510
    134   3.17678  4.63485  4.18459  3.73533  2.42363  4.08281  3.77389  2.83298  3.53521  1.66808  3.51438  3.87882  4.43612  3.79273  3.72102  3.43231  3.41416  2.76704  4.10451  1.38282    141 - -
          2.68618  4.42225  2.77519  2.73123  3.46354  2.40513  3.72494  3.29354  2.67741  2.69355  4.24690  2.90347  2.73739  3.18146  2.89801  2.37887  2.77519  2.98518  4.58477  3.61503
          0.02615  4.05263  4.77497  0.61958  0.77255  0.48576  0.95510
    135   2.39293  4.32678  3.34581  3.01196  4.14907  3.12055  4.10350  3.46326  3.00749  3.19567  4.08935  3.28844  2.21334  3.35950  3.33703  2.55888  1.43951  3.06236  5.50952  4.27300    142 - -
          2.68618  4.42225  2.77519  2.73123  3.46354  2.40513  3.72494  3.29354  2.67741  2.69355  4.24690  2.90347  2.73739  3.18146  2.89801  2.37887  2.77519  2.98518  4.58477  3.61503
          0.02615  4.05263  4.77497  0.61958  0.77255  0.48576  0.95510
    136   2.77839  4.31383  4.07348  3.54178  3.44702  3.84702  4.32080  2.17033  3.42550  1.74855  3.34182  3.82730  4.26252  3.72475  3.68640  3.17745  2.20089  1.64503  5.13423  3.93099    143 - -
          2.68618  4.42225  2.77519  2.73123  3.46354  2.40513  3.72494  3.29354  2.67741  2.69355  4.24690  2.90347  2.73739  3.18146  2.89801  2.37887  2.77519  2.98518  4.58477  3.61503
          0.02615  4.05263  4.77497  0.61958  0.77255  0.48576  0.95510
    137   2.76036  5.04024  2.50282  1.43628  4.47568  3.27522  3.78009  3.92958  2.64428  3.50947  4.35147  2.86254  3.84903  2.94790  3.11055  1.98927  3.06297  3.53575  5.69168  4.30001    144 - -
          2.68618  4.42225  2.77519  2.73123  3.46354  2.40513  3.72494  3.29354  2.67741  2.69355  4.24690  2.90347  2.73739  3.18146  2.89801  2.37887  2.77519  2.98518  4.58477  3.61503
          0.02615  4.05263  4.77497  0.61958  0.77255  0.48576  0.95510
    138   2.79351  5.20175  2.51619  1.82097  4.45448  3.34118  2.47873  3.96749  2.47384  3.48586  4.29838  2.11988  3.84475  2.82105  2.93560  2.74340  3.04252  3.58210  5.62453  4.21251    145 - -
          2.68618  4.42225  2.77519  2.73123  3.46354  2.40513  3.72494  3.29354  2.67741  2.69355  4.24690  2.90347  2.73739  3.18146  2.89801  2.37887  2.77519  2.98518  4.58477  3.61503
          0.02615  4.05263  4.77497  0.61958  0.77255  0.48576  0.95510
    139   1.53582  4.30581  3.92321  3.47563  3.63554  3.59604  4.34083  1.77098  3.38472  2.41781  3.54730  3.71997  4.14109  3.70586  3.65846  2.98530  3.00120  2.13196  5.28381  4.05760    146 - -
          2.68618  4.42225  2.77519  2.73123  3.46354  2.40513  3.72494  3.29354  2.67741  2.69355  4.24690  2.90347  2.73739  3.18146  2.89801  2.37887  2.77519  2.98518  4.58477  3.61503
          0.02615  4.05263  4.77497  0.61958  0.77255  0.48576  0.95510
    140   2.77819  5.15433  2.66542  1.88445  4.42694  3.38870  2.51851  3.91247  2.34910  3.42313  4.23224  2.87041  3.85267  2.13237  2.76009  2.74003  3.01264  3.53614  5.55761  4.18130    147 - -
          2.68618  4.42225  2.77519  2.73123  3.46354  2.40513  3.72494  3.29354  2.67741  2.69355  4.24690  2.90347  2.73739  3.18146  2.89801  2.37887  2.77519  2.98518  4.58477  3.61503
          0.02615  4.05263  4.77497  0.61958  0.77255  0.48576  0.95510
    141   2.88309  5.27888  2.47539  1.42352  4.57585  3.34923  3.71970  4.05100  2.48633  3.55915  4.40485  2.83830  3.88314  2.08225  2.91209  2.82237  3.13814  3.67366  5.70959  4.31651    148 - -
          2.68618  4.42225  2.77519  2.73123  3.46354  2.40513  3.72494  3.29354  2.67741  2.69355  4.24690  2.90347  2.73739  3.18146  2.89801  2.37887  2.77519  2.98518  4.58477  3.61503
          0.02615  4.05263  4.77497  0.61958  0.77255  0.48576  0.95510
    142   3.14794  4.53375  4.64518  4.13817  3.27272  4.33645  4.78206  2.03585  3.97303  1.12727  3.11719  4.38343  4.64857  4.21326  4.15081  3.71439  3.40858  1.55249  5.25808  4.08524    149 - -
          2.68618  4.42225  2.77519  2.73123  3.46354  2.40513  3.72494  3.29354  2.67741  2.69355  4.24690  2.90347  2.73739  3.18146  2.89801  2.37887  2.77519  2.98518  4.58477  3.61503
          0.02615  4.05263  4.77497  0.61958  0.77255  0.48576  0.95510
    143   2.08896  5.00999  2.05022  2.30903  4.29447  3.32273  2.52914  3.77862  2.53779  3.34637  4.16271  2.85207  3.82107  2.84085  3.02680  2.68626  2.96222  3.40954  5.52996  4.13427    150 - -
          2.68618  4.42225  2.77519  2.73123  3.46354  2.40513  3.72494  3.29354  2.67741  2.69355  4.24690  2.90347  2.73739  3.18146  2.89801  2.37887  2.77519  2.98518  4.58477  3.61503
          0.02615  4.05263  4.77497  0.61958  0.77255  0.48576  0.95510
    144   1.51506  4.30396  3.80006  3.36377  2.16845  3.49579  4.09217  2.70511  3.30989  2.42636  3.52279  3.59524  4.04412  3.58630  3.57928  2.88116  2.95905  2.52409  4.87134  3.48127    151 - -
          2.68618  4.42225  2.77519  2.73123  3.46354  2.40513  3.72494  3.29354  2.67741  2.69355  4.24690  2.90347  2.73739  3.18146  2.89801  2.37887  2.77519  2.98518  4.58477  3.61503
          0.02615  4.05263  4.77497  0.61958  0.77255  0.48576  0.95510
    145   3.58947  4.87822  4.52066  4.16511  1.99184  4.32076  3.48853  3.43175  3.93336  2.79663  4.00789  4.01362  4.64933  4.03344  4.01691  3.69874  3.81208  3.31688  1.46952  1.38439    152 - -
          2.68618  4.42225  2.77519  2.73123  3.46354  2.40513  3.72494  3.29354  2.67741  2.69355  4.24690  2.90347  2.73739  3.18146  2.89801  2.37887  2.77519  2.98518  4.58477  3.61503
          0.02615  4.05263  4.77497  0.61958  0.77255  0.48576  0.95510
    146   2.60860  1.74769  4.36069  3.91038  3.60772  3.55912  4.53517  2.24014  3.75188  2.43252  3.55685  3.93994  4.16191  4.02281  3.92628  2.98744  2.99049  1.55561  5.27414  4.05636    153 - -
          2.68618  4.42225  2.77519  2.73123  3.46354  2.40513  3.72494  3.29354  2.67741  2.69355  4.24690  2.90347  2.73739  3.18146  2.89801  2.37887  2.77519  2.98518  4.58477  3.61503
          0.02615  4.05263  4.77497  0.61958  0.77255  0.48576  0.95510
    147   3.17334  4.54689  4.58428  4.20983  3.50147  4.25532  4.90774  0.87907  4.04145  2.05458  3.41282  4.43042  4.67254  4.37345  4.21790  3.77119  3.47067  1.86772  5.42701  4.17848    154 - -
          2.68618  4.42225  2.77519  2.73123  3.46354  2.40513  3.72494  3.29354  2.67741  2.69355  4.24690  2.90347  2.73739  3.18146  2.89801  2.37887  2.77519  2.98518  4.58477  3.61503
          0.02615  4.05263  4.77497  0.61958  0.77255  0.48576  0.95510
    148   2.90426  4.65821  3.61464  3.53873  4.67086  0.49833  4.64467  4.31756  3.74429  3.94801  4.92771  3.77944  4.05492  4.05446  3.95735  3.08190  3.39953  3.81109  5.71503  4.78003    155 - -
          2.68618  4.42225  2.77519  2.73123  3.46354  2.40513  3.72494  3.29354  2.67741  2.69355  4.24690  2.90347  2.73739  3.18146  2.89801  2.37887  2.77519  2.98518  4.58477  3.61503
          0.02615  4.05263  4.77497  0.61958  0.77255  0.48576  0.95510
    149   3.00931  5.59770  1.26903  1.58272  4.88146  3.24638  3.81297  4.40879  2.85581  3.90662  4.77049  2.70888  3.88134  2.98361  3.46615  2.88267  3.30306  3.97766  6.05434  4.53867    156 - -
          2.68618  4.42225  2.77519  2.73123  3.46354  2.40513  3.72494  3.29354  2.67741  2.69355  4.24690  2.90347  2.73739  3.18146  2.89801  2.37887  2.77519  2.98518  4.58477  3.61503
          0.02615  4.05263  4.77497  0.61958  0.77255  0.48576  0.95510
    150   2.69684  4.81459  2.99152  2.03756  4.05529  3.46722  3.67010  2.50232  1.96268  3.03488  3.89759  3.01306  3.87845  2.83623  2.75378  2.74337  2.92510  3.07999  5.31431  4.01138    157 - -
          2.68618  4.42225  2.77519  2.73123  3.46354  2.40513  3.72494  3.29354  2.67741  2.69355  4.24690  2.90347  2.73739  3.18146  2.89801  2.37887  2.77519  2.98518  4.58477  3.61503
          0.02615  4.05263  4.77497  0.61958  0.77255  0.48576  0.95510
    151   2.98252  5.55480  1.64530  1.26764  4.84284  3.25376  3.79811  4.36326  2.81401  3.86309  4.71726  2.71782  3.87559  2.96444  3.40864  2.86417  3.27106  3.93526  6.01085  4.50795    158 - -
          2.68618  4.42225  2.77519  2.73123  3.46354  2.40513  3.72494  3.29354  2.67741  2.69355  4.24690  2.90347  2.73739  3.18146  2.89801  2.37887  2.77519  2.98518  4.58477  3.61503
          0.02615  4.05263  4.77497  0.61958  0.77255  0.48576  0.95510
    152   1.49907  4.34861  3.75232  3.32267  3.59460  3.49722  4.21865  2.58673  3.21307  1.80522  3.54858  3.59237  4.05815  3.56346  3.49393  2.89356  2.97960  2.41756  5.21960  3.97557    159 - -
          2.68618  4.42225  2.77519  2.73123  3.46354  2.40513  3.72494  3.29354  2.67741  2.69355  4.24690  2.90347  2.73739  3.18146  2.89801  2.37887  2.77519  2.98518  4.58477  3.61503
          0.02615  4.05263  4.77497  0.61958  0.77255  0.48576  0.95510
    153   3.29682  4.61697  4.86496  4.33734  3.19086  4.56708  4.91912  1.56529  4.16649  1.03345  3.00764  4.59140  4.78290  4.34646  4.30741  3.94200  3.53335  2.04844  5.26090  4.12842    160 - -
          2.68618  4.42225  2.77519  2.73123  3.46354  2.40513  3.72494  3.29354  2.67741  2.69355  4.24690  2.90347  2.73739  3.18146  2.89801  2.37887  2.77519  2.98518  4.58477  3.61503
          0.02615  4.05263  4.77497  0.61958  0.77255  0.48576  0.95510
    154   2.86343  5.14155  2.81654  1.53123  4.48997  3.45118  3.67963  3.91982  2.26657  3.43140  4.27221  2.97198  3.91436  2.82247  1.95099  2.83945  3.09407  3.56406  5.55487  4.24628    161 - -
          2.68618  4.42225  2.77519  2.73123  3.46354  2.40513  3.72494  3.29354  2.67741  2.69355  4.24690  2.90347  2.73739  3.18146  2.89801  2.37887  2.77519  2.98518  4.58477  3.61503
          0.02615  4.05263  4.77497  0.61958  0.77255  0.48576  0.95510
    155   2.58079  4.48528  3.17190  2.73909  2.43279  3.39625  3.78141  3.17310  2.76776  2.84472  3.73654  2.32450  3.88438  3.08965  3.15788  2.10440  2.87102  2.89393  4.96351  3.56200    162 - -
          2.68618  4.42225  2.77519  2.73123  3.46354  2.40513  3.72494  3.29354  2.67741  2.69355  4.24690  2.90347  2.73739  3.18146  2.89801  2.37887  2.77519  2.98518  4.58477  3.61503
          0.02615  4.05263  4.77497  0.61958  0.77255  0.48576  0.95510
    156   3.09857  4.55986  4.20480  3.72450  2.62191  4.07236  3.94039  2.64386  3.52881  1.26150  3.31325  3.91583  4.41274  3.79325  3.71779  3.41409  3.33393  2.61572  4.33068  1.94847    163 - -
          2.68618  4.42225  2.77519  2.73123  3.46354  2.40513  3.72494  3.29354  2.67741  2.69355  4.24690  2.90347  2.73739  3.18146  2.89801  2.37887  2.77519  2.98518  4.58477  3.61503
          0.02615  4.05263  4.77497  0.61958  0.77255  0.48576  0.95510
    157   3.36280  4.77369  4.47804  4.12225  3.21347  4.20911  4.72176  2.43099  3.88826  0.68138  3.18647  4.38020  4.61575  4.21319  4.03341  3.80636  3.65012  2.51443  5.15443  3.91816    164 - -
          2.68618  4.42225  2.77519  2.73123  3.46354  2.40513  3.72494  3.29354  2.67741  2.69355  4.24690  2.90347  2.73739  3.18146  2.89801  2.37887  2.77519  2.98518  4.58477  3.61503
          0.02615  4.05263  4.77497  0.61958  0.77255  0.48576  0.95510
    158   1.89872  4.28916  3.47041  3.00820  3.73024  3.29866  3.98645  2.97944  2.95329  2.05715  3.68951  3.32462  3.86671  3.28650  3.28668  1.98993  2.81039  2.70366  5.17697  3.93242    165 - -
          2.68618  4.42225  2.77519  2.73123  3.46354  2.40513  3.72494  3.29354  2.67741  2.69355  4.24690  2.90347  2.73739  3.18146  2.89801  2.37887  2.77519  2.98518  4.58477  3.61503
          0.02615  4.05263  4.77497  0.61958  0.77255  0.48576  0.95510
    159   2.75175  5.12196  2.60839  1.86329  4.43807  3.35337  3.66440  3.89160  2.42858  3.41995  4.22978  2.85025  2.56782  2.13769  2.87405  2.71807  2.99919  3.51213  5.59130  4.21073    166 - -
          2.68628  4.42235  2.77529  2.73095  3.46364  2.40495  3.72504  3.29364  2.67751  2.69365  4.24700  2.90357  2.73749  3.18156  2.89811  2.37870  2.77529  2.98528  4.58241  3.61513
          0.20189  1.74654  4.77497  1.15761  0.37722  0.48576  0.95510
    160   3.13274  4.44042  4.86051  4.36992  3.58533  4.48928  5.07916  1.14202  4.25580  2.07358  3.38681  4.58255  4.79840  4.51706  4.44804  3.88366  3.40009  1.29240  5.57108  4.36863    171 - -
          2.68618  4.42225  2.77519  2.73123  3.46354  2.40513  3.72494  3.29354  2.67741  2.69355  4.24690  2.90347  2.73739  3.18146  2.89801  2.37887  2.77519  2.98518  4.58477  3.61503
          0.02615  4.05263  4.77497  0.61958  0.77255  0.48576  0.95510
    161   2.66851  4.83221  1.93592  2.42841  4.33448  3.25293  3.84083  3.68771  2.75793  3.37136  4.23599  2.93724  3.83969  3.02485  3.23417  2.70497  1.62739  3.32030  5.61896  4.25809    172 - -
          2.68618  4.42225  2.77519  2.73123  3.46354  2.40513  3.72494  3.29354  2.67741  2.69355  4.24690  2.90347  2.73739  3.18146  2.89801  2.37887  2.77519  2.98518  4.58477  3.61503
          0.02615  4.05263  4.77497  0.61958  0.77255  0.48576  0.95510
    162   2.74948  4.78562  2.91589  2.65320  3.97265  2.09317  1.61013  3.76037  2.69725  3.34320  4.22474  3.11287  3.91544  3.11041  3.05837  2.81362  3.07321  3.39874  5.30966  3.91522    173 - -
          2.68618  4.42225  2.77519  2.73123  3.46354  2.40513  3.72494  3.29354  2.67741  2.69355  4.24690  2.90347  2.73739  3.18146  2.89801  2.37887  2.77519  2.98518  4.58477  3.61503
          0.02615  4.05263  4.77497  0.61958  0.77255  0.48576  0.95510
    163   3.24825  4.56078  4.85602  4.33827  3.28414  4.54841  4.94299  1.23038  4.17227  1.35607  3.10878  4.58146  4.78703  4.38361  4.32653  3.92821  3.49175  1.89783  5.32425  4.16153    174 - -
          2.68618  4.42225  2.77519  2.73123  3.46354  2.40513  3.72494  3.29354  2.67741  2.69355  4.24690  2.90347  2.73739  3.18146  2.89801  2.37887  2.77519  2.98518  4.58477  3.61503
          0.02615  4.05263  4.77497  0.61958  0.77255  0.48576  0.95510
    164   2.90426  4.65821  3.61464  3.53873  4.67086  0.49833  4.64467  4.31756  3.74429  3.94801  4.92771  3.77944  4.05492  4.05446  3.95735  3.08190  3.39953  3.81109  5.71503  4.78003    175 - -
          2.68618  4.42225  2.77519  2.73123  3.46354  2.40513  3.72494  3.29354  2.67741  2.69355  4.24690  2.90347  2.73739  3.18146  2.89801  2.37887  2.77519  2.98518  4.58477  3.61503
          0.02615  4.05263  4.77497  0.61958  0.77255  0.48576  0.95510
    165   2.76875  4.70936  3.31383  2.79932  3.99093  3.54531  3.80153  3.09388  1.52513  2.91068  3.87694  3.22814  3.98737  2.99713  2.68359  2.88324  3.02259  2.12187  5.30944  4.04765    176 - -
          2.68618  4.42225  2.77519  2.73123  3.46354  2.40513  3.72494  3.29354  2.67741  2.69355  4.24690  2.90347  2.73739  3.18146  2.89801  2.37887  2.77519  2.98518  4.58477  3.61503
          0.02615  4.05263  4.77497  0.61958  0.77255  0.48576  0.95510
    166   2.82110  5.02845  3.12644  2.58704  4.43598  2.40432  3.63698  3.83100  1.72136  3.33922  4.16751  3.05697  3.92273  2.77265  1.90807  2.82606  3.03964  3.48044  5.46051  4.19949    177 - -
          2.68618  4.42225  2.77519  2.73123  3.46354  2.40513  3.72494  3.29354  2.67741  2.69355  4.24690  2.90347  2.73739  3.18146  2.89801  2.37887  2.77519  2.98518  4.58477  3.61503
          0.02615  4.05263  4.77497  0.61958  0.77255  0.48576  0.95510
    167   2.29921  4.23269  3.43297  3.11798  4.20951  3.03099  4.18020  3.55167  3.12296  3.29642  4.15773  3.31711  3.75102  3.45082  3.43556  1.73276  1.41886  3.08869  5.57450  4.34178    178 - -
          2.68618  4.42225  2.77519  2.73123  3.46354  2.40513  3.72494  3.29354  2.67741  2.69355  4.24690  2.90347  2.73739  3.18146  2.89801  2.37887  2.77519  2.98518  4.58477  3.61503
          0.02615  4.05263  4.77497  0.61958  0.77255  0.48576  0.95510
    168   3.11825  5.20923  3.56190  2.86644  4.68194  3.71835  3.63814  4.01986  1.47718  3.44946  4.32692  3.25311  4.08132  2.77319  1.30276  3.11323  3.27632  3.70594  5.47697  4.32728    179 - -
          2.68618  4.42225  2.77519  2.73123  3.46354  2.40513  3.72494  3.29354  2.67741  2.69355  4.24690  2.90347  2.73739  3.18146  2.89801  2.37887  2.77519  2.98518  4.58477  3.61503
          0.02615  4.05263  4.77497  0.61958  0.77255  0.48576  0.95510
    169   2.71138  4.36642  3.62379  3.10288  3.41072  3.69636  3.99006  2.00018  2.99837  1.90316  3.39956  2.46027  4.08925  3.34379  3.31299  2.98713  2.95701  2.32713  4.97536  3.70901    180 - -
          2.68618  4.42225  2.77519  2.73123  3.46354  2.40513  3.72494  3.29354  2.67741  2.69355  4.24690  2.90347  2.73739  3.18146  2.89801  2.37887  2.77519  2.98518  4.58477  3.61503
          0.02615  4.05263  4.77497  0.61958  0.77255  0.48576  0.95510
    170   2.90426  4.65821  3.61464  3.53873  4.67086  0.49833  4.64467  4.31756  3.74429  3.94801  4.92771  3.77944  4.05492  4.05446  3.95735  3.08190  3.39953  3.81109  5.71503  4.78003    181 - -
          2.68618  4.42225  2.77519  2.73123  3.46354  2.40513  3.72494  3.29354  2.67741  2.69355  4.24690  2.90347  2.73739  3.18146  2.89801  2.37887  2.77519  2.98518  4.58477  3.61503
          0.02615  4.05263  4.77497  0.61958  0.77255  0.48576  0.95510
    171   3.18589  4.87565  3.62279  3.22474  2.37840  3.89766  1.61311  3.50168  3.05654  2.95056  4.02997  3.51604  4.29543  3.42907  3.33292  3.24836  3.41931  3.30483  4.00881  1.67595    182 - -
          2.68618  4.42225  2.77519  2.73123  3.46354  2.40513  3.72494  3.29354  2.67741  2.69355  4.24690  2.90347  2.73739  3.18146  2.89801  2.37887  2.77519  2.98518  4.58477  3.61503
          0.02615  4.05263  4.77497  0.61958  0.77255  0.48576  0.95510
    172   2.90426  4.65821  3.61464  3.53873  4.67086  0.49833  4.64467  4.31756  3.74429  3.94801  4.92771  3.77944  4.05492  4.05446  3.95735  3.08190  3.39953  3.81109  5.71503  4.78003    183 - -
          2.68618  4.42225  2.77519  2.73123  3.46354  2.40513  3.72494  3.29354  2.67741  2.69355  4.24690  2.90347  2.73739  3.18146  2.89801  2.37887  2.77519  2.98518  4.58477  3.61503
          0.02615  4.05263  4.77497  0.61958  0.77255  0.48576  0.95510
    173   1.95833  4.67999  3.32166  2.81918  4.21745  3.39188  3.80851  3.56183  2.35702  3.19154  4.08126  3.20623  3.91238  2.99216  1.51831  2.77377  2.98555  3.22624  5.41428  4.17507    184 - -
          2.68618  4.42225  2.77519  2.73123  3.46354  2.40513  3.72494  3.29354  2.67741  2.69355  4.24690  2.90347  2.73739  3.18146  2.89801  2.37887  2.77519  2.98518  4.58477  3.61503
          0.02615  4.05263  4.77497  0.61958  0.77255  0.48576  0.95510
    174   3.16475  4.46422  4.87794  4.34123  3.39940  4.52420  4.96699  1.46165  4.22821  1.48158  3.19723  4.56757  4.77005  4.42106  4.39041  3.88526  3.40786  1.41028  5.39290  4.24868    185 - -
          2.68618  4.42225  2.77519  2.73123  3.46354  2.40513  3.72494  3.29354  2.67741  2.69355  4.24690  2.90347  2.73739  3.18146  2.89801  2.37887  2.77519  2.98518  4.58477  3.61503
          0.02615  4.05263  4.77497  0.61958  0.77255  0.48576  0.95510
    175   1.98894  4.65613  3.01941  2.58807  4.19341  3.29060  3.76683  3.58869  1.96675  3.20965  4.03842  3.04096  3.81542  2.93825  2.89600  2.01470  2.86880  3.21390  5.43601  4.13734    186 - -
          2.68618  4.42225  2.77519  2.73123  3.46354  2.40513  3.72494  3.29354  2.67741  2.69355  4.24690  2.90347  2.73739  3.18146  2.89801  2.37887  2.77519  2.98518  4.58477  3.61503
          0.02615  4.05263  4.77497  0.61958  0.77255  0.48576  0.95510
    176   2.51434  4.60831  2.93492  2.57880  4.21333  3.22359  3.82321  3.62837  2.66022  3.25763  4.08551  2.16489  2.44577  3.00527  3.08015  2.59557  2.10971  3.22945  5.48865  4.17516    187 - -
          2.68618  4.42225  2.77519  2.73123  3.46354  2.40513  3.72494  3.29354  2.67741  2.69355  4.24690  2.90347  2.73739  3.18146  2.89801  2.37887  2.77519  2.98518  4.58477  3.61503
          0.02615  4.05263  4.77497  0.61958  0.77255  0.48576  0.95510
    177   2.09511  4.25199  4.16375  3.61854  2.31669  3.86922  4.22803  1.80734  3.51649  2.07816  3.22165  3.85700  4.24895  3.75200  3.73070  3.18593  3.02421  2.11553  4.88326  3.63053    188 - -
          2.68618  4.42225  2.77519  2.73123  3.46354  2.40513  3.72494  3.29354  2.67741  2.69355  4.24690  2.90347  2.73739  3.18146  2.89801  2.37887  2.77519  2.98518  4.58477  3.61503
          0.02615  4.05263  4.77497  0.61958  0.77255  0.48576  0.95510
    178   2.88309  5.27888  2.47539  1.42352  4.57585  3.34923  3.71970  4.05100  2.48633  3.55915  4.40485  2.83830  3.88314  2.08225  2.91209  2.82237  3.13814  3.67366  5.70959  4.31651    189 - -
          2.68633  4.42240  2.77494  2.73138  3.46288  2.40500  3.72509  3.29369  2.67756  2.69333  4.24705  2.90362  2.73755  3.18161  2.89724  2.37902  2.77535  2.98533  4.58492  3.61518
          0.20281  1.74224  4.77497  1.48693  0.25627  0.48576  0.95510
    179   3.13306  4.44125  4.85931  4.36898  3.58366  4.48833  5.07818  1.13474  4.25437  2.07136  3.38539  4.58176  4.79780  4.51573  4.44655  3.88289  3.40054  1.30266  5.56993  4.36759    196 - -
          2.68618  4.42225  2.77519  2.73123  3.46354  2.40513  3.72494  3.29354  2.67741  2.69355  4.24690  2.90347  2.73739  3.18146  2.89801  2.37887  2.77519  2.98518  4.58477  3.61503
          0.02615  4.05263  4.77497  0.61958  0.77255  0.48576  0.95510
    180   2.68504  4.79144  3.04980  2.06714  4.05026  3.46618  3.66910  3.38580  2.35628  3.03509  3.89398  3.03136  3.87687  2.83573  2.15956  2.73707  2.91679  2.37218  5.30189  4.00564    197 - -
          2.68618  4.42225  2.77519  2.73123  3.46354  2.40513  3.72494  3.29354  2.67741  2.69355  4.24690  2.90347  2.73739  3.18146  2.89801  2.37887  2.77519  2.98518  4.58477  3.61503
          0.02615  4.05263  4.77497  0.61958  0.77255  0.48576  0.95510
    181   2.08697  5.26334  1.83169  1.74529  4.58568  3.28143  3.72247  4.04851  2.63737  3.58781  4.40465  2.76725  3.83414  2.87183  3.17894  2.74572  3.08097  3.64612  5.77137  4.32788    198 - -
          2.68618  4.42225  2.77519  2.73123  3.46354  2.40513  3.72494  3.29354  2.67741  2.69355  4.24690  2.90347  2.73739  3.18146  2.89801  2.37887  2.77519  2.98518  4.58477  3.61503
          0.02615  4.05263  4.77497  0.61958  0.77255  0.48576  0.95510
    182   2.63723  2.32768  1.51488  2.69316  4.09593  3.30547  3.94585  3.41440  2.88162  3.17823  4.07818  3.14409  3.88310  3.17411  3.30569  2.74204  2.97823  3.09228  5.43211  4.13953    199 - -
          2.68618  4.42225  2.77519  2.73123  3.46354  2.40513  3.72494  3.29354  2.67741  2.69355  4.24690  2.90347  2.73739  3.18146  2.89801  2.37887  2.77519  2.98518  4.58477  3.61503
          0.02615  4.05263  4.77497  0.61958  0.77255  0.48576  0.95510
    183   2.82034  5.09920  2.53171  1.39230  4.49317  3.31621  3.79084  3.94436  2.64198  3.51173  4.36574  2.88915  2.30249  2.95837  3.10122  2.79853  3.10794  3.56760  5.68203  4.31645    200 - -
          2.68618  4.42225  2.77519  2.73123  3.46354  2.40513  3.72494  3.29354  2.67741  2.69355  4.24690  2.90347  2.73739  3.18146  2.89801  2.37887  2.77519  2.98518  4.58477  3.61503
          0.02615  4.05263  4.77497  0.61958  0.77255  0.48576  0.95510
    184   2.76271  5.04407  2.49970  1.42439  4.47839  3.27532  3.78042  3.93254  2.64514  3.51221  4.35459  2.86153  3.84962  2.94830  3.11168  2.00693  3.06523  3.53872  5.69403  4.30168    201 - -
          2.68618  4.42225  2.77519  2.73123  3.46354  2.40513  3.72494  3.29354  2.67741  2.69355  4.24690  2.90347  2.73739  3.18146  2.89801  2.37887  2.77519  2.98518  4.58477  3.61503
          0.02615  4.05263  4.77497  0.61958  0.77255  0.48576  0.95510
    185   0.78231  4.29121  3.65401  3.45789  4.24002  3.11012  4.45745  3.39312  3.47900  3.26606  4.28105  3.55923  3.86677  3.80425  3.71458  2.64147  2.93153  3.01604  5.64901  4.47056    202 - -
          2.68618  4.42225  2.77519  2.73123  3.46354  2.40513  3.72494  3.29354  2.67741  2.69355  4.24690  2.90347  2.73739  3.18146  2.89801  2.37887  2.77519  2.98518  4.58477  3.61503
          0.02615  4.05263  4.77497  0.61958  0.77255  0.48576  0.95510
    186   1.93942  4.28516  3.62956  3.13907  3.63008  3.43203  4.06071  2.67386  3.05409  1.96515  3.56088  3.44678  3.96262  3.38588  3.36770  2.78228  2.12507  2.45693  5.14634  3.92201    203 - -
          2.68618  4.42225  2.77519  2.73123  3.46354  2.40513  3.72494  3.29354  2.67741  2.69355  4.24690  2.90347  2.73739  3.18146  2.89801  2.37887  2.77519  2.98518  4.58477  3.61503
          0.02615  4.05263  4.77497  0.61958  0.77255  0.48576  0.95510
    187   2.78865  5.23275  1.87480  1.76996  4.54680  3.29307  3.70575  4.00602  2.59787  3.54614  4.35805  2.77754  3.82934  2.85145  3.12811  2.73041  2.22384  3.60838  5.72961  4.29572    204 - -
          2.68618  4.42225  2.77519  2.73123  3.46354  2.40513  3.72494  3.29354  2.67741  2.69355  4.24690  2.90347  2.73739  3.18146  2.89801  2.37887  2.77519  2.98518  4.58477  3.61503
          0.02615  4.05263  4.77497  0.61958  0.77255  0.48576  0.95510
    188   3.11865  5.20799  3.56240  2.86768  4.68014  3.71836  3.63886  4.01836  1.48990  3.44864  4.32657  3.25399  4.08175  2.77418  1.29158  3.11406  3.27693  3.70482  5.47647  4.32691    205 - -
          2.68618  4.42225  2.77519  2.73123  3.46354  2.40513  3.72494  3.29354  2.67741  2.69355  4.24690  2.90347  2.73739  3.18146  2.89801  2.37887  2.77519  2.98518  4.58477  3.61503
          0.02615  4.05263  4.77497  0.61958  0.77255  0.48576  0.95510
    189   3.65201  4.95949  4.37763  4.13075  2.87364  3.94130  4.13950  3.68704  3.85103  3.04926  4.31190  4.24435  4.47478  4.22926  3.94648  3.85385  3.96232  3.58225  0.58890  2.86689    206 - -
          2.68618  4.42225  2.77519  2.73123  3.46354  2.40513  3.72494  3.29354  2.67741  2.69355  4.24690  2.90347  2.73739  3.18146  2.89801  2.37887  2.77519  2.98518  4.58477  3.61503
          0.02615  4.05263  4.77497  0.61958  0.77255  0.48576  0.95510
    190   3.10064  5.21210  3.52208  2.83962  4.68282  3.70546  3.63467  4.02457  1.21927  3.45329  4.32573  3.23513  4.07011  2.76802  1.61850  3.09233  3.26157  3.70555  5.48210  4.32434    207 - -
          2.68618  4.42225  2.77519  2.73123  3.46354  2.40513  3.72494  3.29354  2.67741  2.69355  4.24690  2.90347  2.73739  3.18146  2.89801  2.37887  2.77519  2.98518  4.58477  3.61503
          0.02615  4.05263  4.77497  0.61958  0.77255  0.48576  0.95510
    191   2.72498  4.83369  3.03449  2.55063  4.06525  3.47541  3.66890  3.46566  1.88941  2.33134  3.94066  2.30848  3.89345  2.83940  2.66749  2.76971  2.95491  3.16929  5.30498  4.00084    208 - -
          2.68618  4.42225  2.77519  2.73123  3.46354  2.40513  3.72494  3.29354  2.67741  2.69355  4.24690  2.90347  2.73739  3.18146  2.89801  2.37887  2.77519  2.98518  4.58477  3.61503
          0.02615  4.05263  4.77497  0.61958  0.77255  0.48576  0.95510
    192   3.21880  5.03839  3.72881  3.20665  4.43914  3.66760  3.96975  3.99636  2.33041  3.47968  4.47820  3.55101  4.16418  3.18380  0.73513  3.29616  3.47424  3.71328  5.45078  4.33065    209 - -
          2.68618  4.42225  2.77519  2.73123  3.46354  2.40513  3.72494  3.29354  2.67741  2.69355  4.24690  2.90347  2.73739  3.18146  2.89801  2.37887  2.77519  2.98518  4.58477  3.61503
          0.02615  4.05263  4.77497  0.61958  0.77255  0.48576  0.95510
    193   2.63326  4.34211  3.51171  2.98538  3.23421  3.56807  3.81038  2.82645  2.87847  2.54269  3.47838  2.45064  3.98176  3.22155  3.19613  2.85486  2.88386  2.08233  2.78404  3.36770    210 - -
          2.68618  4.42225  2.77519  2.73123  3.46354  2.40513  3.72494  3.29354  2.67741  2.69355  4.24690  2.90347  2.73739  3.18146  2.89801  2.37887  2.77519  2.98518  4.58477  3.61503
          0.02615  4.05263  4.77497  0.61958  0.77255  0.48576  0.95510
    194   1.98834  4.39012  3.92577  3.48712  3.44491  3.68090  4.31391  2.43395  3.35272  1.32010  3.37010  3.75326  4.18849  3.69104  3.60460  3.07306  3.07983  2.32552  5.16988  3.94873    211 - -
          2.68618  4.42225  2.77519  2.73123  3.46354  2.40513  3.72494  3.29354  2.67741  2.69355  4.24690  2.90347  2.73739  3.18146  2.89801  2.37887  2.77519  2.98518  4.58477  3.61503
          0.02615  4.05263  4.77497  0.61958  0.77255  0.48576  0.95510
    195   2.75030  4.78673  2.97144  2.65250  3.89738  3.38710  2.24989  3.66167  2.61936  3.24112  4.13218  3.11406  1.71129  3.05845  2.97401  2.81395  3.05100  3.32840  5.24577  3.84831    212 - -
          2.68618  4.42225  2.77519  2.73123  3.46354  2.40513  3.72494  3.29354  2.67741  2.69355  4.24690  2.90347  2.73739  3.18146  2.89801  2.37887  2.77519  2.98518  4.58477  3.61503
          0.20189  4.05263  1.79916  0.61958  0.77255  0.48576  0.95510
    196   2.78261  5.16310  1.79683  2.20883  4.47810  3.25915  3.66333  3.94533  1.82652  3.48700  4.32420  2.76418  3.79990  2.81822  2.93839  2.72962  3.04678  3.56354  5.63587  4.23746    213 - -
          2.68618  4.42225  2.77519  2.73123  3.46354  2.40513  3.72494  3.29354  2.67741  2.69355  4.24690  2.90347  2.73739  3.18146  2.89801  2.37887  2.77519  2.98518  4.58477  3.61503
          0.03110  3.88184  4.60419  0.61958  0.77255  0.64419  0.74463
    197   2.78416  5.16689  1.77600  2.20547  4.48126  3.25698  3.66472  3.94937  1.84414  3.49110  4.32871  2.76155  3.79959  2.82000  2.94683  2.73026  3.04899  3.56710  5.64027  4.24010    214 - -
          2.68618  4.42225  2.77519  2.73123  3.46354  2.40513  3.72494  3.29354  2.67741  2.69355  4.24690  2.90347  2.73739  3.18146  2.89801  2.37887  2.77519  2.98518  4.58477  3.61503
          0.03110  3.88184  4.60419  0.61958  0.77255  0.39809  1.11352
    198   2.91750  4.35176  4.34650  3.77172  2.93703  4.02632  4.19333  2.43010  3.59615  1.45438  2.18172  3.98047  4.33508  3.80800  3.75652  3.33196  3.14348  2.42906  2.64443  3.38376    215 - -
          2.68618  4.42225  2.77519  2.73123  3.46354  2.40513  3.72494  3.29354  2.67741  2.69355  4.24690  2.90347  2.73739  3.18146  2.89801  2.37887  2.77519  2.98518  4.58477  3.61503
          0.02615  4.05263  4.77497  0.61958  0.77255  0.48576  0.95510
    199   2.81204  5.01236  2.59754  1.76618  4.43518  3.32000  3.82880  3.87490  2.67524  3.46513  4.33483  2.94096  1.68245  3.00917  3.11049  2.81387  3.11177  3.51004  5.64366  4.30611    216 - -
          2.68618  4.42225  2.77519  2.73123  3.46354  2.40513  3.72494  3.29354  2.67741  2.69355  4.24690  2.90347  2.73739  3.18146  2.89801  2.37887  2.77519  2.98518  4.58477  3.61503
          0.02615  4.05263  4.77497  0.61958  0.77255  0.48576  0.95510
    200   2.89541  5.42924  1.72617  1.67010  4.74641  2.18309  3.75828  4.25313  2.73067  3.75372  4.58052  2.72842  3.85042  2.91438  3.30719  2.79994  3.17668  3.82506  5.91642  4.43385    217 - -
          2.68618  4.42225  2.77519  2.73123  3.46354  2.40513  3.72494  3.29354  2.67741  2.69355  4.24690  2.90347  2.73739  3.18146  2.89801  2.37887  2.77519  2.98518  4.58477  3.61503
          0.02615  4.05263  4.77497  0.61958  0.77255  0.48576  0.95510
    201   1.24573  4.18360  3.60941  3.28189  4.16495  3.04128  4.27701  3.30405  3.26061  3.18037  4.09276  3.41141  3.77257  3.57260  3.54728  2.49070  1.86479  2.90325  5.57994  4.37578    218 - -
          2.68618  4.42225  2.77519  2.73123  3.46354  2.40513  3.72494  3.29354  2.67741  2.69355  4.24690  2.90347  2.73739  3.18146  2.89801  2.37887  2.77519  2.98518  4.58477  3.61503
          0.02615  4.05263  4.77497  0.61958  0.77255  0.48576  0.95510
    202   2.62233  4.74444  2.19516  2.45549  4.03209  2.46013  3.71813  3.42171  2.58129  3.06553  2.64843  2.96448  3.83182  2.89864  3.03846  2.67488  2.88844  3.10924  5.34380  4.01266    219 - -
          2.68626  4.42233  2.77527  2.73091  3.46362  2.40491  3.72502  3.29362  2.67748  2.69363  4.24697  2.90354  2.73747  3.18154  2.89808  2.37894  2.77527  2.98474  4.58485  3.61511
          0.20951  1.71160  4.77497  0.94565  0.49172  0.48576  0.95510
    203   3.51705  4.93266  4.10884  3.87516  2.32239  4.04363  3.71734  3.50225  3.72771  2.90879  4.15914  3.95205  4.51475  3.98986  3.87304  3.63447  3.80544  3.38174  3.97195  0.71175    223 - -
          2.68618  4.42225  2.77519  2.73123  3.46354  2.40513  3.72494  3.29354  2.67741  2.69355  4.24690  2.90347  2.73739  3.18146  2.89801  2.37887  2.77519  2.98518  4.58477  3.61503
          0.02615  4.05263  4.77497  0.61958  0.77255  0.48576  0.95510
    204   2.02498  4.82447  2.73599  1.91856  4.25753  3.29764  3.73973  3.65916  2.57428  3.27286  4.10213  2.92813  2.52637  2.90368  3.02828  2.66194  2.92264  3.29352  5.50684  4.16131    224 - -
          2.68618  4.42225  2.77519  2.73123  3.46354  2.40513  3.72494  3.29354  2.67741  2.69355  4.24690  2.90347  2.73739  3.18146  2.89801  2.37887  2.77519  2.98518  4.58477  3.61503
          0.02615  4.05263  4.77497  0.61958  0.77255  0.48576  0.95510
    205   2.50153  4.44419  3.22596  3.02401  4.44802  1.81506  4.22844  3.93330  3.18439  3.57753  4.43760  3.32439  1.33739  3.49389  3.51971  2.64924  2.96125  3.41976  5.68352  4.50817    225 - -
          2.68618  4.42225  2.77519  2.73123  3.46354  2.40513  3.72494  3.29354  2.67741  2.69355  4.24690  2.90347  2.73739  3.18146  2.89801  2.37887  2.77519  2.98518  4.58477  3.61503
          0.02615  4.05263  4.77497  0.61958  0.77255  0.48576  0.95510
    206   3.13274  4.44042  4.86051  4.36992  3.58533  4.48928  5.07916  1.14202  4.25580  2.07358  3.38681  4.58255  4.79840  4.51706  4.44804  3.88366  3.40009  1.29240  5.57108  4.36863    226 - -
          2.68618  4.42225  2.77519  2.73123  3.46354  2.40513  3.72494  3.29354  2.67741  2.69355  4.24690  2.90347  2.73739  3.18146  2.89801  2.37887  2.77519  2.98518  4.58477  3.61503
          0.20281  4.05263  1.79463  0.61958  0.77255  0.48576  0.95510
    207   2.71158  4.56993  3.28176  2.79316  3.55189  3.54132  3.79378  2.91362  2.55424  2.40096  2.35601  3.22757  3.95954  2.20553  2.86602  2.85892  2.95738  2.77046  5.06270  3.78465    227 - -
          2.68618  4.42225  2.77519  2.73123  3.46354  2.40513  3.72494  3.29354  2.67741  2.69355  4.24690  2.90347  2.73739  3.18146  2.89801  2.37887  2.77519  2.98518  4.58477  3.61503
          0.03113  3.88095  4.60329  0.61958  0.77255  0.39775  1.11423
    208   1.57708  4.21944  3.40853  3.20140  4.40557  1.32827  4.31730  3.77569  3.32827  3.51048  4.35899  3.35362  3.74017  3.60346  3.62684  2.46291  2.78469  3.22718  5.73901  4.54394    228 - -
          2.68618  4.42225  2.77519  2.73123  3.46354  2.40513  3.72494  3.29354  2.67741  2.69355  4.24690  2.90347  2.73739  3.18146  2.89801  2.37887  2.77519  2.98518  4.58477  3.61503
          0.02615  4.05263  4.77497  0.61958  0.77255  0.48576  0.95510
    209   2.53638  4.63156  3.07282  2.63221  4.24545  2.29199  3.78835  3.67368  2.50848  3.26857  4.08980  3.06537  3.80958  2.95898  2.10509  1.99305  2.86616  3.27004  5.46722  4.17551    229 - -
          2.68618  4.42225  2.77519  2.73123  3.46354  2.40513  3.72494  3.29354  2.67741  2.69355  4.24690  2.90347  2.73739  3.18146  2.89801  2.37887  2.77519  2.98518  4.58477  3.61503
          0.02615  4.05263  4.77497  0.61958  0.77255  0.48576  0.95510
    210   2.78388  4.40720  3.92335  3.46006  3.41699  3.72694  4.27887  2.42799  3.29089  1.32635  3.34056  3.74635  4.20424  3.65056  3.54318  3.10420  2.15232  2.32761  5.13895  3.91823    230 - -
          2.68618  4.42225  2.77519  2.73123  3.46354  2.40513  3.72494  3.29354  2.67741  2.69355  4.24690  2.90347  2.73739  3.18146  2.89801  2.37887  2.77519  2.98518  4.58477  3.61503
          0.02615  4.05263  4.77497  0.61958  0.77255  0.48576  0.95510
    211   2.97552  5.05888  3.34501  2.76574  4.17693  3.62540  2.34237  3.83154  2.06278  3.31874  4.19874  3.18994  4.02207  2.83080  1.41387  2.99206  3.17267  3.52246  5.29651  3.99010    231 - -
          2.68618  4.42225  2.77519  2.73123  3.46354  2.40513  3.72494  3.29354  2.67741  2.69355  4.24690  2.90347  2.73739  3.18146  2.89801  2.37887  2.77519  2.98518  4.58477  3.61503
          0.02615  4.05263  4.77497  0.61958  0.77255  0.48576  0.95510
    212   2.60006  4.77422  2.86036  2.47917  4.24379  3.30003  3.73141  3.68585  2.50556  3.26969  4.09041  2.96834  2.53684  2.16516  2.92242  2.05179  2.89668  3.30448  5.47385  4.14080    232 - -
          2.68618  4.42225  2.77519  2.73123  3.46354  2.40513  3.72494  3.29354  2.67741  2.69355  4.24690  2.90347  2.73739  3.18146  2.89801  2.37887  2.77519  2.98518  4.58477  3.61503
          0.02615  4.05263  4.77497  0.61958  0.77255  0.48576  0.95510
    213   3.00790  4.73143  3.63514  3.50276  4.47667  3.40892  4.56250  4.07211  3.57621  3.67789  4.73774  3.78967  0.55174  3.95943  3.79835  3.18180  3.46431  3.69630  5.61028  4.60090    233 - -
          2.68618  4.42225  2.77519  2.73123  3.46354  2.40513  3.72494  3.29354  2.67741  2.69355  4.24690  2.90347  2.73739  3.18146  2.89801  2.37887  2.77519  2.98518  4.58477  3.61503
          0.02615  4.05263  4.77497  0.61958  0.77255  0.48576  0.95510
    214   3.51705  4.93266  4.10884  3.87516  2.32239  4.04363  3.71734  3.50225  3.72771  2.90879  4.15914  3.95205  4.51475  3.98986  3.87304  3.63447  3.80544  3.38174  3.97195  0.71175    234 - -
          2.68618  4.42225  2.77519  2.73123  3.46354  2.40513  3.72494  3.29354  2.67741  2.69355  4.24690  2.90347  2.73739  3.18146  2.89801  2.37887  2.77519  2.98518  4.58477  3.61503
          0.02615  4.05263  4.77497  0.61958  0.77255  0.48576  0.95510
    215   3.65201  4.95949  4.37763  4.13075  2.87364  3.94130  4.13950  3.68704  3.85103  3.04926  4.31190  4.24435  4.47478  4.22926  3.94648  3.85385  3.96232  3.58225  0.58890  2.86689    235 - -
          2.68618  4.42225  2.77519  2.73123  3.46354  2.40513  3.72494  3.29354  2.67741  2.69355  4.24690  2.90347  2.73739  3.18146  2.89801  2.37887  2.77519  2.98518  4.58477  3.61503
          0.01768  4.04415        *  0.61958  0.77255  0.00000        *
//
