# Supplementary material for: MacSyFinder: A Program to Mine Genomes for Molecular Systems with an Application to CRISPR-Cas Systems
Source: PLoS One. 2014 Oct 17;9(10):e110726. doi: 10.1371/journal.pone.0110726 (PMC4201578; doi:10.1371/journal.pone.0110726)
Supplement: Data S2 — The Cas-Finder: models and profiles (compressed tarball archive). (ZIP) [file pone.0110726.s011.zip › Cas-Finder_macsyfinder/CASprofiles/csf4_TypeU.hmm]

HMMER3/b [3.0 | March 2010]
NAME  TIGR03117
ACC   TIGR03117
DESC  cas_csf4: CRISPR type AFERR-associated DEAD/DEAH-box helicase Csf4
LENG  676
ALPH  amino
RF    no
CS    no
MAP   yes
DATE  Sun Apr 11 22:22:47 2010
NSEQ  3
EFFN  0.864258
CKSUM 4058439578
GA    592.45 592.45;
TC    592.45 592.45;
NC    47.45 47.45;
STATS LOCAL MSV      -11.9960  0.69675
STATS LOCAL VITERBI  -12.9971  0.69675
STATS LOCAL FORWARD   -6.3502  0.69675
HMM          A        C        D        E        F        G        H        I        K        L        M        N        P        Q        R        S        T        V        W        Y   
            m->m     m->i     m->d     i->m     i->i     d->m     d->d
  COMPO   2.40447  4.39107  2.97789  2.71700  3.47132  2.89645  3.73176  2.77896  2.73712  2.34631  3.62277  3.19644  3.33614  3.10117  2.85502  2.63424  2.85623  2.58011  4.44452  3.68922
          2.68618  4.42225  2.77519  2.73123  3.46354  2.40513  3.72494  3.29354  2.67741  2.69355  4.24690  2.90347  2.73739  3.18146  2.89801  2.37887  2.77519  2.98518  4.58477  3.61503
          0.02460  4.11303  4.83537  0.61958  0.77255  0.00000        *
      1   3.18162  5.32149  2.61780  0.72578  4.70133  3.44551  4.06243  4.20456  2.97521  3.78583  4.75666  3.09826  4.06376  3.27774  3.40380  3.14363  3.49009  3.86621  5.82708  4.55857      1 - -
          2.68618  4.42225  2.77519  2.73123  3.46354  2.40513  3.72494  3.29354  2.67741  2.69355  4.24690  2.90347  2.73739  3.18146  2.89801  2.37887  2.77519  2.98518  4.58477  3.61503
          0.02460  4.11303  4.83537  0.61958  0.77255  0.48576  0.95510
      2   3.09674  5.07501  3.08645  2.85230  4.27454  3.54109  4.01016  3.94970  2.65782  3.42713  4.45524  3.31152  4.10246  0.85963  2.93417  3.13757  3.39683  3.66638  5.50647  4.21946      2 - -
          2.68618  4.42225  2.77519  2.73123  3.46354  2.40513  3.72494  3.29354  2.67741  2.69355  4.24690  2.90347  2.73739  3.18146  2.89801  2.37887  2.77519  2.98518  4.58477  3.61503
          0.02460  4.11303  4.83537  0.61958  0.77255  0.48576  0.95510
      3   1.14988  4.20215  3.56960  3.29140  4.35033  2.99565  4.33181  3.70855  3.33307  3.45267  4.29700  3.40283  3.75608  3.61941  3.62587  1.64705  2.76809  3.17852  5.71413  4.50507      3 - -
          2.68618  4.42225  2.77519  2.73123  3.46354  2.40513  3.72494  3.29354  2.67741  2.69355  4.24690  2.90347  2.73739  3.18146  2.89801  2.37887  2.77519  2.98518  4.58477  3.61503
          0.02460  4.11303  4.83537  0.61958  0.77255  0.48576  0.95510
      4   2.82307  4.87292  3.30567  2.70479  4.07850  3.59538  3.68188  3.47790  2.20853  2.22480  3.92921  3.15678  3.97345  2.12822  1.94222  2.87905  3.03045  3.21320  5.29031  4.03014      4 - -
          2.68618  4.42225  2.77519  2.73123  3.46354  2.40513  3.72494  3.29354  2.67741  2.69355  4.24690  2.90347  2.73739  3.18146  2.89801  2.37887  2.77519  2.98518  4.58477  3.61503
          0.02460  4.11303  4.83537  0.61958  0.77255  0.48576  0.95510
      5   3.08435  4.49134  4.56030  4.07944  1.50651  4.16962  4.31227  2.29512  3.95354  1.95434  3.25815  4.20348  4.53167  4.11852  4.09657  3.53710  3.34940  1.65130  4.66993  3.19220      5 - -
          2.68618  4.42225  2.77519  2.73123  3.46354  2.40513  3.72494  3.29354  2.67741  2.69355  4.24690  2.90347  2.73739  3.18146  2.89801  2.37887  2.77519  2.98518  4.58477  3.61503
          0.02460  4.11303  4.83537  0.61958  0.77255  0.48576  0.95510
      6   3.78971  4.98659  4.74916  4.46770  1.35763  4.50073  3.51005  3.46375  4.30633  2.76981  4.05189  4.16091  4.80328  4.23599  4.31184  3.87765  4.00921  3.39260  3.63630  0.97598      6 - -
          2.68593  4.42242  2.77537  2.73096  3.46371  2.40498  3.72512  3.29371  2.67716  2.69287  4.24707  2.90364  2.73757  3.18163  2.89818  2.37904  2.77537  2.98536  4.58494  3.61520
          0.21582  1.68105  4.83537  1.51561  0.24804  0.48576  0.95510
      7   2.92784  4.65616  3.74550  3.16172  3.56691  3.77259  3.95316  2.90917  2.59042  1.39429  3.54703  3.52479  4.16533  3.23161  1.99717  3.12780  3.16052  2.80518  5.10234  3.85107     13 - -
          2.68618  4.42225  2.77519  2.73123  3.46354  2.40513  3.72494  3.29354  2.67741  2.69355  4.24690  2.90347  2.73739  3.18146  2.89801  2.37887  2.77519  2.98518  4.58477  3.61503
          0.02460  4.11303  4.83537  0.61958  0.77255  0.48576  0.95510
      8   2.58356  4.68986  2.78592  2.59440  4.40538  3.18545  3.95185  3.93856  2.83821  3.54638  4.38225  1.48873  3.83520  3.15306  3.25510  1.83654  2.97495  3.46705  5.68435  4.32442     14 - -
          2.68618  4.42225  2.77519  2.73123  3.46354  2.40513  3.72494  3.29354  2.67741  2.69355  4.24690  2.90347  2.73739  3.18146  2.89801  2.37887  2.77519  2.98518  4.58477  3.61503
          0.02460  4.11303  4.83537  0.61958  0.77255  0.48576  0.95510
      9   2.92462  2.49937  4.61345  4.05306  3.31422  4.14124  4.55398  1.60618  3.90645  1.57491  3.20819  4.21738  4.47607  4.11009  4.04758  3.47744  3.17317  1.91857  5.08387  3.90577     15 - -
          2.68618  4.42225  2.77519  2.73123  3.46354  2.40513  3.72494  3.29354  2.67741  2.69355  4.24690  2.90347  2.73739  3.18146  2.89801  2.37887  2.77519  2.98518  4.58477  3.61503
          0.02460  4.11303  4.83537  0.61958  0.77255  0.48576  0.95510
     10   2.74918  4.87354  3.09859  2.02541  4.10786  3.51595  3.67297  3.48751  2.30316  2.29439  3.94429  3.06048  3.91437  2.83391  2.06064  2.78924  2.96980  3.19760  5.33115  4.04000     16 - -
          2.68618  4.42225  2.77519  2.73123  3.46354  2.40513  3.72494  3.29354  2.67741  2.69355  4.24690  2.90347  2.73739  3.18146  2.89801  2.37887  2.77519  2.98518  4.58477  3.61503
          0.02460  4.11303  4.83537  0.61958  0.77255  0.48576  0.95510
     11   2.65760  4.89637  1.92921  2.39300  4.44493  2.18622  3.80930  3.88553  2.70677  3.47332  4.28903  2.91061  3.82848  2.97211  3.20307  2.67537  2.10021  3.46623  5.67834  4.30173     17 - -
          2.68618  4.42225  2.77519  2.73123  3.46354  2.40513  3.72494  3.29354  2.67741  2.69355  4.24690  2.90347  2.73739  3.18146  2.89801  2.37887  2.77519  2.98518  4.58477  3.61503
          0.02460  4.11303  4.83537  0.61958  0.77255  0.48576  0.95510
     12   1.65289  4.29890  3.38328  3.01877  4.29218  3.06210  4.12930  3.70089  3.06040  3.37118  4.19336  3.27419  2.15605  3.36477  3.42131  1.74661  2.77366  3.20168  5.61803  4.37728     18 - -
          2.68618  4.42225  2.77519  2.73123  3.46354  2.40513  3.72494  3.29354  2.67741  2.69355  4.24690  2.90347  2.73739  3.18146  2.89801  2.37887  2.77519  2.98518  4.58477  3.61503
          0.02460  4.11303  4.83537  0.61958  0.77255  0.48576  0.95510
     13   2.06451  4.32387  4.13282  3.59239  2.18752  3.87828  4.18102  2.41970  3.48731  1.60710  3.19293  3.84127  4.25563  3.72101  3.70620  3.19300  3.06953  2.33154  4.80815  3.51141     19 - -
          2.68618  4.42225  2.77519  2.73123  3.46354  2.40513  3.72494  3.29354  2.67741  2.69355  4.24690  2.90347  2.73739  3.18146  2.89801  2.37887  2.77519  2.98518  4.58477  3.61503
          0.02460  4.11303  4.83537  0.61958  0.77255  0.48576  0.95510
     14   2.82947  5.17640  2.92550  1.92119  4.53615  3.48917  3.63285  3.96117  2.18470  3.44009  4.24662  2.97383  3.90624  2.08737  1.96773  2.79816  3.04374  3.58563  5.55201  4.23770     20 - -
          2.68618  4.42225  2.77519  2.73123  3.46354  2.40513  3.72494  3.29354  2.67741  2.69355  4.24690  2.90347  2.73739  3.18146  2.89801  2.37887  2.77519  2.98518  4.58477  3.61503
          0.02460  4.11303  4.83537  0.61958  0.77255  0.48576  0.95510
     15   2.66446  4.66378  3.08867  2.63633  3.88646  2.39480  3.76069  3.29027  2.55003  2.18341  3.81759  3.10541  3.90224  2.21601  2.92302  2.75809  2.92317  3.01713  5.23371  3.93524     21 - -
          2.68618  4.42225  2.77519  2.73123  3.46354  2.40513  3.72494  3.29354  2.67741  2.69355  4.24690  2.90347  2.73739  3.18146  2.89801  2.37887  2.77519  2.98518  4.58477  3.61503
          0.02460  4.11303  4.83537  0.61958  0.77255  0.48576  0.95510
     16   2.66502  4.85830  2.89750  2.50825  4.34750  2.27475  3.74590  3.77721  1.89330  3.34546  4.16222  2.99897  2.42953  2.89927  2.85944  2.69691  2.95287  3.39050  5.52854  4.20873     22 - -
          2.68618  4.42225  2.77519  2.73123  3.46354  2.40513  3.72494  3.29354  2.67741  2.69355  4.24690  2.90347  2.73739  3.18146  2.89801  2.37887  2.77519  2.98518  4.58477  3.61503
          0.02460  4.11303  4.83537  0.61958  0.77255  0.48576  0.95510
     17   3.04515  5.17626  3.38191  2.78679  4.56606  3.66638  3.67489  3.97617  2.00392  3.42526  4.30044  3.20910  4.05680  1.97415  1.33727  3.04362  3.23040  3.65564  5.48689  4.27969     23 - -
          2.68618  4.42225  2.77519  2.73123  3.46354  2.40513  3.72494  3.29354  2.67741  2.69355  4.24690  2.90347  2.73739  3.18146  2.89801  2.37887  2.77519  2.98518  4.58477  3.61503
          0.02460  4.11303  4.83537  0.61958  0.77255  0.48576  0.95510
     18   3.17547  4.46789  4.94997  4.46201  3.63459  4.56072  5.16628  1.09356  4.35185  2.11466  3.42848  4.66547  4.86059  4.60885  4.53784  3.95988  3.44209  1.27217  5.63465  4.43263     24 - -
          2.68618  4.42225  2.77519  2.73123  3.46354  2.40513  3.72494  3.29354  2.67741  2.69355  4.24690  2.90347  2.73739  3.18146  2.89801  2.37887  2.77519  2.98518  4.58477  3.61503
          0.02460  4.11303  4.83537  0.61958  0.77255  0.48576  0.95510
     19   1.83916  4.31134  3.47829  3.03675  3.77818  2.21251  4.02576  3.03379  3.00129  2.00570  3.73309  3.34913  3.88675  3.32700  3.33450  2.67870  2.83640  2.75186  5.22110  3.98230     25 - -
          2.68618  4.42225  2.77519  2.73123  3.46354  2.40513  3.72494  3.29354  2.67741  2.69355  4.24690  2.90347  2.73739  3.18146  2.89801  2.37887  2.77519  2.98518  4.58477  3.61503
          0.02460  4.11303  4.83537  0.61958  0.77255  0.48576  0.95510
     20   3.27344  4.61179  4.86145  4.29196  2.02531  4.47656  4.65289  2.31846  4.15563  1.16908  2.00311  4.49118  4.67815  4.22460  4.24473  3.80927  3.48958  2.46242  4.94458  3.74055     26 - -
          2.68618  4.42225  2.77519  2.73123  3.46354  2.40513  3.72494  3.29354  2.67741  2.69355  4.24690  2.90347  2.73739  3.18146  2.89801  2.37887  2.77519  2.98518  4.58477  3.61503
          0.02460  4.11303  4.83537  0.61958  0.77255  0.48576  0.95510
     21   2.03451  4.32129  4.16282  3.63826  3.47980  3.87482  4.39401  2.16060  3.53299  1.72602  3.37232  3.89901  4.30215  3.81516  3.78269  3.21506  3.08157  1.58785  5.17581  3.97600     27 - -
          2.68618  4.42225  2.77519  2.73123  3.46354  2.40513  3.72494  3.29354  2.67741  2.69355  4.24690  2.90347  2.73739  3.18146  2.89801  2.37887  2.77519  2.98518  4.58477  3.61503
          0.02460  4.11303  4.83537  0.61958  0.77255  0.48576  0.95510
     22   3.18162  5.32149  2.61780  0.72578  4.70133  3.44551  4.06243  4.20456  2.97521  3.78583  4.75666  3.09826  4.06376  3.27774  3.40380  3.14363  3.49009  3.86621  5.82708  4.55857     28 - -
          2.68618  4.42225  2.77519  2.73123  3.46354  2.40513  3.72494  3.29354  2.67741  2.69355  4.24690  2.90347  2.73739  3.18146  2.89801  2.37887  2.77519  2.98518  4.58477  3.61503
          0.02460  4.11303  4.83537  0.61958  0.77255  0.48576  0.95510
     23   1.10859  4.22984  3.52270  3.29022  4.42146  1.82181  4.36796  3.78881  3.38732  3.52503  4.36857  3.41265  3.77065  3.65900  3.67949  2.48409  2.80216  3.24007  5.76255  4.57376     29 - -
          2.68618  4.42225  2.77519  2.73123  3.46354  2.40513  3.72494  3.29354  2.67741  2.69355  4.24690  2.90347  2.73739  3.18146  2.89801  2.37887  2.77519  2.98518  4.58477  3.61503
          0.02460  4.11303  4.83537  0.61958  0.77255  0.48576  0.95510
     24   1.56991  4.22727  3.47549  3.16994  4.41186  1.87515  4.26460  3.83978  3.24845  3.51063  4.31874  3.33693  3.73654  3.52074  3.58197  1.66860  2.75376  3.26245  5.73822  4.52396     30 - -
          2.68618  4.42225  2.77519  2.73123  3.46354  2.40513  3.72494  3.29354  2.67741  2.69355  4.24690  2.90347  2.73739  3.18146  2.89801  2.37887  2.77519  2.98518  4.58477  3.61503
          0.02460  4.11303  4.83537  0.61958  0.77255  0.48576  0.95510
     25   2.56126  4.40449  3.66268  3.43464  4.20214  3.23367  4.43090  3.35966  3.38242  3.21437  4.25475  3.59903  3.95894  3.76650  3.62469  2.76594  0.82080  3.02773  5.61802  4.42092     31 - -
          2.68618  4.42225  2.77519  2.73123  3.46354  2.40513  3.72494  3.29354  2.67741  2.69355  4.24690  2.90347  2.73739  3.18146  2.89801  2.37887  2.77519  2.98518  4.58477  3.61503
          0.02460  4.11303  4.83537  0.61958  0.77255  0.48576  0.95510
     26   2.99244  4.73707  3.71493  3.64823  4.77296  0.43868  4.74726  4.43757  3.86184  4.05918  5.04164  3.88015  4.13541  4.16740  4.06520  3.17231  3.49235  3.91934  5.79789  4.88527     32 - -
          2.68618  4.42225  2.77519  2.73123  3.46354  2.40513  3.72494  3.29354  2.67741  2.69355  4.24690  2.90347  2.73739  3.18146  2.89801  2.37887  2.77519  2.98518  4.58477  3.61503
          0.02460  4.11303  4.83537  0.61958  0.77255  0.48576  0.95510
     27   3.15921  4.45614  4.92684  4.43841  3.65662  4.53982  5.15060  1.36279  4.33057  2.15324  3.45367  4.64253  4.84776  4.59484  4.52263  3.93716  3.42712  1.01653  5.64031  4.43046     33 - -
          2.68618  4.42225  2.77519  2.73123  3.46354  2.40513  3.72494  3.29354  2.67741  2.69355  4.24690  2.90347  2.73739  3.18146  2.89801  2.37887  2.77519  2.98518  4.58477  3.61503
          0.02460  4.11303  4.83537  0.61958  0.77255  0.48576  0.95510
     28   2.99244  4.73707  3.71493  3.64823  4.77296  0.43868  4.74726  4.43757  3.86184  4.05918  5.04164  3.88015  4.13541  4.16740  4.06520  3.17231  3.49235  3.91934  5.79789  4.88527     34 - -
          2.68618  4.42225  2.77519  2.73123  3.46354  2.40513  3.72494  3.29354  2.67741  2.69355  4.24690  2.90347  2.73739  3.18146  2.89801  2.37887  2.77519  2.98518  4.58477  3.61503
          0.02460  4.11303  4.83537  0.61958  0.77255  0.48576  0.95510
     29   3.20914  5.16706  3.40010  2.98508  4.60914  3.66457  3.91685  4.05548  0.75018  3.57128  4.52626  3.39636  4.15326  3.09934  2.50889  3.23922  3.44765  3.75209  5.56947  4.42032     35 - -
          2.68618  4.42225  2.77519  2.73123  3.46354  2.40513  3.72494  3.29354  2.67741  2.69355  4.24690  2.90347  2.73739  3.18146  2.89801  2.37887  2.77519  2.98518  4.58477  3.61503
          0.02460  4.11303  4.83537  0.61958  0.77255  0.48576  0.95510
     30   2.32474  4.25859  3.48310  3.16858  4.25722  3.05632  4.22665  3.60555  3.17421  3.34644  4.20423  3.35753  3.78104  3.49840  3.48503  1.71511  1.33844  3.13312  5.62058  4.39093     36 - -
          2.68618  4.42225  2.77519  2.73123  3.46354  2.40513  3.72494  3.29354  2.67741  2.69355  4.24690  2.90347  2.73739  3.18146  2.89801  2.37887  2.77519  2.98518  4.58477  3.61503
          0.02460  4.11303  4.83537  0.61958  0.77255  0.48576  0.95510
     31   2.92784  4.65616  3.74550  3.16172  3.56691  3.77259  3.95316  2.90917  2.59042  1.39429  3.54703  3.52479  4.16533  3.23161  1.99717  3.12780  3.16052  2.80518  5.10234  3.85107     37 - -
          2.68618  4.42225  2.77519  2.73123  3.46354  2.40513  3.72494  3.29354  2.67741  2.69355  4.24690  2.90347  2.73739  3.18146  2.89801  2.37887  2.77519  2.98518  4.58477  3.61503
          0.02460  4.11303  4.83537  0.61958  0.77255  0.48576  0.95510
     32   0.71579  4.33001  3.72388  3.53447  4.30860  3.14661  4.52564  3.47139  3.55741  3.34123  4.35201  3.61780  3.90929  3.87745  3.78638  2.68103  2.97547  3.08328  5.71116  4.54082     38 - -
          2.68618  4.42225  2.77519  2.73123  3.46354  2.40513  3.72494  3.29354  2.67741  2.69355  4.24690  2.90347  2.73739  3.18146  2.89801  2.37887  2.77519  2.98518  4.58477  3.61503
          0.02460  4.11303  4.83537  0.61958  0.77255  0.48576  0.95510
     33   2.95403  4.46085  4.09620  3.58393  2.81565  3.95038  3.98693  2.64360  3.40280  2.09922  1.66963  3.81951  4.31085  3.68867  3.61447  3.27306  3.19348  2.57588  4.49486  2.07527     39 - -
          2.68618  4.42225  2.77519  2.73123  3.46354  2.40513  3.72494  3.29354  2.67741  2.69355  4.24690  2.90347  2.73739  3.18146  2.89801  2.37887  2.77519  2.98518  4.58477  3.61503
          0.02460  4.11303  4.83537  0.61958  0.77255  0.48576  0.95510
     34   3.29097  4.60400  4.94875  4.37904  3.15250  4.57433  4.89571  1.61844  4.24162  1.20786  2.01667  4.61132  4.76201  4.34077  4.34627  3.91936  3.51291  2.18340  5.20852  4.14657     40 - -
          2.68618  4.42225  2.77519  2.73123  3.46354  2.40513  3.72494  3.29354  2.67741  2.69355  4.24690  2.90347  2.73739  3.18146  2.89801  2.37887  2.77519  2.98518  4.58477  3.61503
          0.02460  4.11303  4.83537  0.61958  0.77255  0.48576  0.95510
     35   2.07816  4.35816  4.07690  3.52459  3.28780  3.88789  4.25784  2.37008  3.40259  1.57565  2.24154  3.82238  4.26029  3.67625  3.64850  3.19707  3.07673  2.29186  5.00817  3.83438     41 - -
          2.68618  4.42225  2.77519  2.73123  3.46354  2.40513  3.72494  3.29354  2.67741  2.69355  4.24690  2.90347  2.73739  3.18146  2.89801  2.37887  2.77519  2.98518  4.58477  3.61503
          0.02460  4.11303  4.83537  0.61958  0.77255  0.48576  0.95510
     36   1.11481  4.23003  3.52190  3.28948  4.42200  1.80943  4.36769  3.78968  3.38692  3.52560  4.36898  3.41224  3.77055  3.65855  3.67930  2.48399  2.80215  3.24063  5.76291  4.57403     42 - -
          2.68618  4.42225  2.77519  2.73123  3.46354  2.40513  3.72494  3.29354  2.67741  2.69355  4.24690  2.90347  2.73739  3.18146  2.89801  2.37887  2.77519  2.98518  4.58477  3.61503
          0.02460  4.11303  4.83537  0.61958  0.77255  0.48576  0.95510
     37   1.34892  4.25577  3.94476  3.54511  3.85635  3.37473  4.41942  2.54343  3.47355  2.70191  3.77200  3.68606  4.02696  3.77665  3.73544  2.80077  2.93065  1.66947  5.44648  4.23142     43 - -
          2.68618  4.42225  2.77519  2.73123  3.46354  2.40513  3.72494  3.29354  2.67741  2.69355  4.24690  2.90347  2.73739  3.18146  2.89801  2.37887  2.77519  2.98518  4.58477  3.61503
          0.02460  4.11303  4.83537  0.61958  0.77255  0.48576  0.95510
     38   2.71320  4.82371  2.95379  1.99446  3.92746  3.47037  2.53246  3.43011  2.46186  2.28631  3.90231  3.01841  3.89287  2.87715  2.85924  2.75818  2.94565  3.14233  5.24748  3.89411     44 - -
          2.68618  4.42225  2.77519  2.73123  3.46354  2.40513  3.72494  3.29354  2.67741  2.69355  4.24690  2.90347  2.73739  3.18146  2.89801  2.37887  2.77519  2.98518  4.58477  3.61503
          0.02460  4.11303  4.83537  0.61958  0.77255  0.48576  0.95510
     39   1.95620  4.61556  3.08009  2.63788  4.09824  3.32092  3.80527  3.46245  2.60254  3.11721  3.96673  3.08597  3.84024  2.16271  2.99817  2.64981  2.12413  3.11851  5.39334  4.09987     45 - -
          2.68618  4.42225  2.77519  2.73123  3.46354  2.40513  3.72494  3.29354  2.67741  2.69355  4.24690  2.90347  2.73739  3.18146  2.89801  2.37887  2.77519  2.98518  4.58477  3.61503
          0.02460  4.11303  4.83537  0.61958  0.77255  0.48576  0.95510
     40   2.76614  2.53758  4.37945  3.80572  2.20782  3.88921  4.19909  2.36402  3.65821  1.96644  2.23709  3.94763  4.24914  3.83786  3.78643  3.20528  3.00908  2.26330  4.72764  3.48101     46 - -
          2.68618  4.42225  2.77519  2.73123  3.46354  2.40513  3.72494  3.29354  2.67741  2.69355  4.24690  2.90347  2.73739  3.18146  2.89801  2.37887  2.77519  2.98518  4.58477  3.61503
          0.02460  4.11303  4.83537  0.61958  0.77255  0.48576  0.95510
     41   1.95303  4.41124  3.98322  3.54270  3.45955  3.71534  4.35476  2.45684  3.40874  1.26744  3.38049  3.80001  4.22207  3.73922  3.65498  3.10788  3.10911  2.35262  5.19095  3.97637     47 - -
          2.68618  4.42225  2.77519  2.73123  3.46354  2.40513  3.72494  3.29354  2.67741  2.69355  4.24690  2.90347  2.73739  3.18146  2.89801  2.37887  2.77519  2.98518  4.58477  3.61503
          0.02460  4.11303  4.83537  0.61958  0.77255  0.48576  0.95510
     42   3.15130  5.26264  3.58861  2.88523  4.74990  3.74934  3.65931  4.08426  1.16937  3.49974  4.37261  3.27460  4.10821  2.79077  1.58521  3.13939  3.30605  3.76440  5.51713  4.36864     48 - -
          2.68618  4.42225  2.77519  2.73123  3.46354  2.40513  3.72494  3.29354  2.67741  2.69355  4.24690  2.90347  2.73739  3.18146  2.89801  2.37887  2.77519  2.98518  4.58477  3.61503
          0.02460  4.11303  4.83537  0.61958  0.77255  0.48576  0.95510
     43   2.86885  5.38552  1.76144  1.69196  4.70441  3.29563  3.75278  4.20301  2.68399  3.70623  4.51847  2.76775  3.86192  2.90058  3.24161  1.99984  3.14186  3.77822  5.86937  4.40153     49 - -
          2.68618  4.42225  2.77519  2.73123  3.46354  2.40513  3.72494  3.29354  2.67741  2.69355  4.24690  2.90347  2.73739  3.18146  2.89801  2.37887  2.77519  2.98518  4.58477  3.61503
          0.02460  4.11303  4.83537  0.61958  0.77255  0.48576  0.95510
     44   2.79292  4.76410  3.34100  2.74717  3.80233  3.59846  2.46215  3.35530  2.30410  2.18754  3.84447  3.18794  3.97782  2.90688  2.01446  2.87724  3.00592  3.09760  5.11931  3.79419     50 - -
          2.68618  4.42225  2.77519  2.73123  3.46354  2.40513  3.72494  3.29354  2.67741  2.69355  4.24690  2.90347  2.73739  3.18146  2.89801  2.37887  2.77519  2.98518  4.58477  3.61503
          0.02460  4.11303  4.83537  0.61958  0.77255  0.48576  0.95510
     45   2.81831  4.92199  3.02580  2.65933  4.39254  3.43926  3.81231  3.81226  1.74213  3.38318  4.25049  3.12295  1.65788  2.98304  2.72546  2.85925  3.10057  3.45969  5.53152  4.26588     51 - -
          2.68618  4.42225  2.77519  2.73123  3.46354  2.40513  3.72494  3.29354  2.67741  2.69355  4.24690  2.90347  2.73739  3.18146  2.89801  2.37887  2.77519  2.98518  4.58477  3.61503
          0.02460  4.11303  4.83537  0.61958  0.77255  0.48576  0.95510
     46   2.65580  4.89254  1.94030  2.39516  4.44182  2.18667  3.80959  3.88192  2.70660  3.47040  4.28619  2.91213  3.82820  2.97257  3.20223  2.67441  2.08950  3.46297  5.67591  4.30017     52 - -
          2.68621  4.42228  2.77522  2.73126  3.46357  2.40515  3.72497  3.29357  2.67743  2.69316  4.24692  2.90349  2.73742  3.18149  2.89803  2.37889  2.77522  2.98521  4.58480  3.61506
          0.21210  1.69734  4.83537  0.26503  1.45750  0.48576  0.95510
     47   1.91363  4.67454  2.93789  2.58128  4.25854  2.21083  3.82802  3.67802  2.64109  3.29071  4.11818  3.04002  3.82585  2.12926  3.05450  2.63721  2.89764  3.28225  5.51755  4.20430     54 - -
          2.68618  4.42225  2.77519  2.73123  3.46354  2.40513  3.72494  3.29354  2.67741  2.69355  4.24690  2.90347  2.73739  3.18146  2.89801  2.37887  2.77519  2.98518  4.58477  3.61503
          0.02460  4.11303  4.83537  0.61958  0.77255  0.48576  0.95510
     48   3.03167  5.24826  3.39750  2.73599  4.70122  3.67799  3.62659  4.05597  1.54496  3.47799  4.31832  3.17018  4.03626  2.00223  1.68273  3.00829  3.19935  3.71248  5.51938  4.32182     55 - -
          2.68618  4.42225  2.77519  2.73123  3.46354  2.40513  3.72494  3.29354  2.67741  2.69355  4.24690  2.90347  2.73739  3.18146  2.89801  2.37887  2.77519  2.98518  4.58477  3.61503
          0.02460  4.11303  4.83537  0.61958  0.77255  0.48576  0.95510
     49   2.88430  4.32149  4.37635  3.84546  3.56627  4.06386  4.57305  1.55316  3.74408  2.28418  3.43529  4.09066  4.45155  4.01953  3.97979  3.40515  2.17987  1.43245  5.29426  4.08894     56 - -
          2.68618  4.42225  2.77519  2.73123  3.46354  2.40513  3.72494  3.29354  2.67741  2.69355  4.24690  2.90347  2.73739  3.18146  2.89801  2.37887  2.77519  2.98518  4.58477  3.61503
          0.02460  4.11303  4.83537  0.61958  0.77255  0.48576  0.95510
     50   1.34113  4.25543  3.94191  3.54281  3.85862  3.37110  4.41811  2.54973  3.47143  2.70526  3.77465  3.68341  4.02437  3.77469  3.73355  2.79741  2.92918  1.68016  5.44756  4.23246     57 - -
          2.68618  4.42225  2.77519  2.73123  3.46354  2.40513  3.72494  3.29354  2.67741  2.69355  4.24690  2.90347  2.73739  3.18146  2.89801  2.37887  2.77519  2.98518  4.58477  3.61503
          0.02460  4.11303  4.83537  0.61958  0.77255  0.48576  0.95510
     51   3.22281  4.58379  4.66428  4.29470  3.54778  4.31638  4.98446  0.82131  4.12766  2.09172  3.45305  4.50741  4.73067  4.45538  4.29771  3.84095  3.52022  1.88335  5.48365  4.23839     58 - -
          2.68618  4.42225  2.77519  2.73123  3.46354  2.40513  3.72494  3.29354  2.67741  2.69355  4.24690  2.90347  2.73739  3.18146  2.89801  2.37887  2.77519  2.98518  4.58477  3.61503
          0.02460  4.11303  4.83537  0.61958  0.77255  0.48576  0.95510
     52   1.18938  4.20910  3.66384  3.33582  4.21112  3.06565  4.32345  3.36289  3.31399  3.23254  4.13920  3.45208  3.80163  3.62137  3.59785  2.51601  1.82227  2.95250  5.62347  4.42265     59 - -
          2.68618  4.42225  2.77519  2.73123  3.46354  2.40513  3.72494  3.29354  2.67741  2.69355  4.24690  2.90347  2.73739  3.18146  2.89801  2.37887  2.77519  2.98518  4.58477  3.61503
          0.02460  4.11303  4.83537  0.61958  0.77255  0.48576  0.95510
     53   1.85518  4.28304  4.11864  3.71469  3.79300  3.56517  4.54418  2.26182  3.63204  2.56779  3.68674  3.85502  4.17571  3.93270  3.87394  2.98917  3.02394  1.20124  5.45736  4.24162     60 - -
          2.68618  4.42225  2.77519  2.73123  3.46354  2.40513  3.72494  3.29354  2.67741  2.69355  4.24690  2.90347  2.73739  3.18146  2.89801  2.37887  2.77519  2.98518  4.58477  3.61503
          0.02460  4.11303  4.83537  0.61958  0.77255  0.48576  0.95510
     54   3.10337  4.81326  3.73761  3.61622  4.57974  3.48750  4.66811  4.19450  3.69561  3.79205  4.85653  3.89558  0.48129  4.07680  3.90804  3.27984  3.56505  3.81105  5.69318  4.70577     61 - -
          2.68618  4.42225  2.77519  2.73123  3.46354  2.40513  3.72494  3.29354  2.67741  2.69355  4.24690  2.90347  2.73739  3.18146  2.89801  2.37887  2.77519  2.98518  4.58477  3.61503
          0.02460  4.11303  4.83537  0.61958  0.77255  0.48576  0.95510
     55   2.56126  4.40449  3.66268  3.43464  4.20214  3.23367  4.43090  3.35966  3.38242  3.21437  4.25475  3.59903  3.95894  3.76650  3.62469  2.76594  0.82080  3.02773  5.61802  4.42092     62 - -
          2.68618  4.42225  2.77519  2.73123  3.46354  2.40513  3.72494  3.29354  2.67741  2.69355  4.24690  2.90347  2.73739  3.18146  2.89801  2.37887  2.77519  2.98518  4.58477  3.61503
          0.02460  4.11303  4.83537  0.61958  0.77255  0.48576  0.95510
     56   2.76307  4.34942  3.81777  3.26240  3.18842  3.77998  2.54417  1.98784  3.09580  1.77966  3.30105  3.59520  4.14364  3.43488  3.36455  3.06479  2.99550  2.43983  4.78796  3.47252     63 - -
          2.68618  4.42225  2.77519  2.73123  3.46354  2.40513  3.72494  3.29354  2.67741  2.69355  4.24690  2.90347  2.73739  3.18146  2.89801  2.37887  2.77519  2.98518  4.58477  3.61503
          0.02460  4.11303  4.83537  0.61958  0.77255  0.48576  0.95510
     57   0.71579  4.33001  3.72388  3.53447  4.30860  3.14661  4.52564  3.47139  3.55741  3.34123  4.35201  3.61780  3.90929  3.87745  3.78638  2.68103  2.97547  3.08328  5.71116  4.54082     64 - -
          2.68618  4.42225  2.77519  2.73123  3.46354  2.40513  3.72494  3.29354  2.67741  2.69355  4.24690  2.90347  2.73739  3.18146  2.89801  2.37887  2.77519  2.98518  4.58477  3.61503
          0.02460  4.11303  4.83537  0.61958  0.77255  0.48576  0.95510
     58   3.19796  4.56880  4.73510  4.22621  3.29058  4.40342  4.84914  2.05603  4.06159  1.07297  3.12655  4.46260  4.70321  4.28529  4.22698  3.78351  3.45630  1.54784  5.29245  4.13149     65 - -
          2.68618  4.42225  2.77519  2.73123  3.46354  2.40513  3.72494  3.29354  2.67741  2.69355  4.24690  2.90347  2.73739  3.18146  2.89801  2.37887  2.77519  2.98518  4.58477  3.61503
          0.02460  4.11303  4.83537  0.61958  0.77255  0.48576  0.95510
     59   3.31222  4.69266  4.73117  4.18765  3.10829  4.47557  4.77113  2.27181  3.98159  1.18579  1.50650  4.46404  4.70572  4.18341  4.13155  3.83487  3.54315  2.39496  5.15773  4.04088     66 - -
          2.68618  4.42225  2.77519  2.73123  3.46354  2.40513  3.72494  3.29354  2.67741  2.69355  4.24690  2.90347  2.73739  3.18146  2.89801  2.37887  2.77519  2.98518  4.58477  3.61503
          0.02460  4.11303  4.83537  0.61958  0.77255  0.48576  0.95510
     60   2.72549  5.09086  2.01975  2.33167  4.46147  2.34159  3.69387  3.92772  2.48525  3.45718  4.25383  2.87376  3.83875  2.83032  2.16252  2.70044  2.98627  3.52749  5.61950  4.23343     67 - -
          2.68618  4.42225  2.77519  2.73123  3.46354  2.40513  3.72494  3.29354  2.67741  2.69355  4.24690  2.90347  2.73739  3.18146  2.89801  2.37887  2.77519  2.98518  4.58477  3.61503
          0.02460  4.11303  4.83537  0.61958  0.77255  0.48576  0.95510
     61   2.89495  5.09654  2.92032  2.54840  4.07914  3.50784  2.34018  3.85563  2.31767  3.35853  4.22932  3.04316  3.96399  1.59752  2.63887  2.88734  3.12610  3.52518  5.33038  3.92012     68 - -
          2.68618  4.42225  2.77519  2.73123  3.46354  2.40513  3.72494  3.29354  2.67741  2.69355  4.24690  2.90347  2.73739  3.18146  2.89801  2.37887  2.77519  2.98518  4.58477  3.61503
          0.02460  4.11303  4.83537  0.61958  0.77255  0.48576  0.95510
     62   2.82183  4.32577  4.12483  3.57765  2.19369  3.88886  4.16899  2.42434  3.46524  1.60521  3.18252  3.83399  4.25569  3.70464  3.68556  3.19763  2.18365  2.33921  4.80046  3.50707     69 - -
          2.68618  4.42225  2.77519  2.73123  3.46354  2.40513  3.72494  3.29354  2.67741  2.69355  4.24690  2.90347  2.73739  3.18146  2.89801  2.37887  2.77519  2.98518  4.58477  3.61503
          0.02460  4.11303  4.83537  0.61958  0.77255  0.48576  0.95510
     63   2.04828  4.25648  3.90233  3.34858  3.13281  3.71161  3.98256  2.60308  3.20003  1.78929  3.28711  3.62392  4.10663  3.49704  3.44181  3.01278  2.94261  2.44960  2.68144  3.39578     70 - -
          2.68618  4.42225  2.77519  2.73123  3.46354  2.40513  3.72494  3.29354  2.67741  2.69355  4.24690  2.90347  2.73739  3.18146  2.89801  2.37887  2.77519  2.98518  4.58477  3.61503
          0.02460  4.11303  4.83537  0.61958  0.77255  0.48576  0.95510
     64   2.72879  5.03653  2.85016  1.92022  4.38790  3.41741  3.65544  3.82200  2.32675  3.35456  4.15906  2.94008  3.86008  2.78879  2.09696  2.10463  2.96842  3.44964  5.51653  4.17507     71 - -
          2.68618  4.42225  2.77519  2.73123  3.46354  2.40513  3.72494  3.29354  2.67741  2.69355  4.24690  2.90347  2.73739  3.18146  2.89801  2.37887  2.77519  2.98518  4.58477  3.61503
          0.02460  4.11303  4.83537  0.61958  0.77255  0.48576  0.95510
     65   1.94931  4.97173  2.61653  1.41103  4.42693  3.31507  3.82693  3.77150  2.68569  3.42773  4.29228  2.93594  3.88150  2.99825  3.14156  2.76715  3.06155  3.41125  5.67117  4.30691     72 - -
          2.68618  4.42225  2.77519  2.73123  3.46354  2.40513  3.72494  3.29354  2.67741  2.69355  4.24690  2.90347  2.73739  3.18146  2.89801  2.37887  2.77519  2.98518  4.58477  3.61503
          0.02460  4.11303  4.83537  0.61958  0.77255  0.48576  0.95510
     66   3.21950  4.58940  4.44991  3.98112  2.24224  4.16229  3.65918  3.00658  3.79693  1.75050  3.61843  3.96400  4.48915  3.92562  3.91113  3.48360  3.44276  2.88894  2.19113  1.61194     73 - -
          2.68618  4.42225  2.77519  2.73123  3.46354  2.40513  3.72494  3.29354  2.67741  2.69355  4.24690  2.90347  2.73739  3.18146  2.89801  2.37887  2.77519  2.98518  4.58477  3.61503
          0.02460  4.11303  4.83537  0.61958  0.77255  0.48576  0.95510
     67   2.75634  5.07000  2.79810  1.89925  4.43007  2.35637  3.67304  3.86665  2.35262  3.39491  4.20279  2.93449  3.86960  2.80893  2.07835  2.74114  2.99916  3.49108  5.55170  4.20900     74 - -
          2.68618  4.42225  2.77519  2.73123  3.46354  2.40513  3.72494  3.29354  2.67741  2.69355  4.24690  2.90347  2.73739  3.18146  2.89801  2.37887  2.77519  2.98518  4.58477  3.61503
          0.02460  4.11303  4.83537  0.61958  0.77255  0.48576  0.95510
     68   3.17156  5.26113  3.63130  2.91419  4.75107  3.76363  3.66351  4.08109  1.45509  3.49717  4.37546  3.29406  4.12081  2.79670  1.24114  3.16287  3.32303  3.76668  5.51284  4.37309     75 - -
          2.68618  4.42225  2.77519  2.73123  3.46354  2.40513  3.72494  3.29354  2.67741  2.69355  4.24690  2.90347  2.73739  3.18146  2.89801  2.37887  2.77519  2.98518  4.58477  3.61503
          0.02460  4.11303  4.83537  0.61958  0.77255  0.48576  0.95510
     69   3.19642  4.56694  4.73491  4.22595  3.29287  4.40284  4.84921  2.05354  4.06172  1.07938  3.12894  4.46206  4.70295  4.28579  4.22737  3.78279  3.45479  1.53885  5.29359  4.13216     76 - -
          2.68618  4.42225  2.77519  2.73123  3.46354  2.40513  3.72494  3.29354  2.67741  2.69355  4.24690  2.90347  2.73739  3.18146  2.89801  2.37887  2.77519  2.98518  4.58477  3.61503
          0.02460  4.11303  4.83537  0.61958  0.77255  0.48576  0.95510
     70   2.61565  4.75358  2.96827  2.53677  4.17696  3.35304  3.74290  3.58595  2.50539  3.18981  4.02401  3.01924  2.49092  2.16089  2.91074  2.67020  2.16675  3.23357  5.42690  4.11104     77 - -
          2.68618  4.42225  2.77519  2.73123  3.46354  2.40513  3.72494  3.29354  2.67741  2.69355  4.24690  2.90347  2.73739  3.18146  2.89801  2.37887  2.77519  2.98518  4.58477  3.61503
          0.21582  4.11303  1.72729  0.61958  0.77255  0.48576  0.95510
     71   1.46063  4.15559  3.31204  3.08413  4.27054  1.70710  4.19778  3.62183  3.19309  3.36605  4.22235  3.26117  3.67041  3.47950  3.49967  2.39928  2.71085  3.10744  5.61239  4.40726     78 - -
          2.68618  4.42225  2.77519  2.73123  3.46354  2.40513  3.72494  3.29354  2.67741  2.69355  4.24690  2.90347  2.73739  3.18146  2.89801  2.37887  2.77519  2.98518  4.58477  3.61503
          0.02971  3.92691  4.64926  0.61958  0.77255  0.38770  1.13512
     72   2.86780  5.38351  1.76810  1.69280  4.70265  3.29584  3.75235  4.20097  2.68287  3.70444  4.51653  2.76819  3.86168  2.90007  3.24008  1.99351  3.14072  3.77638  5.86770  4.40034     79 - -
          2.68618  4.42225  2.77519  2.73123  3.46354  2.40513  3.72494  3.29354  2.67741  2.69355  4.24690  2.90347  2.73739  3.18146  2.89801  2.37887  2.77519  2.98518  4.58477  3.61503
          0.02460  4.11303  4.83537  0.61958  0.77255  0.48576  0.95510
     73   1.84577  4.31111  3.47924  3.03759  3.77579  2.21353  4.02578  3.03093  3.00187  1.99812  3.73090  3.35000  3.88758  3.32757  3.33475  2.67995  2.83682  2.74976  5.21937  3.98069     80 - -
          2.68618  4.42225  2.77519  2.73123  3.46354  2.40513  3.72494  3.29354  2.67741  2.69355  4.24690  2.90347  2.73739  3.18146  2.89801  2.37887  2.77519  2.98518  4.58477  3.61503
          0.02460  4.11303  4.83537  0.61958  0.77255  0.48576  0.95510
     74   2.64204  4.37660  3.64448  3.22561  3.50960  3.49610  4.10125  2.80297  3.10756  1.42698  3.56819  3.52008  4.03767  3.47367  3.38641  1.99827  2.97666  2.62243  5.08383  3.79116     81 - -
          2.68618  4.42225  2.77519  2.73123  3.46354  2.40513  3.72494  3.29354  2.67741  2.69355  4.24690  2.90347  2.73739  3.18146  2.89801  2.37887  2.77519  2.98518  4.58477  3.61503
          0.02460  4.11303  4.83537  0.61958  0.77255  0.48576  0.95510
     75   1.87650  4.29747  3.49442  3.01969  3.73716  2.24348  3.99265  3.02585  2.97440  2.77135  2.34466  3.33860  3.87993  3.29542  3.31170  2.67355  2.81786  2.74545  5.17451  3.94188     82 - -
          2.68618  4.42225  2.77519  2.73123  3.46354  2.40513  3.72494  3.29354  2.67741  2.69355  4.24690  2.90347  2.73739  3.18146  2.89801  2.37887  2.77519  2.98518  4.58477  3.61503
          0.02460  4.11303  4.83537  0.61958  0.77255  0.48576  0.95510
     76   2.77861  5.12643  2.58859  1.81424  4.41244  2.32028  2.40780  3.89795  2.51743  3.43979  4.25555  2.86729  3.86154  2.85723  2.98085  2.74819  3.03370  3.52269  5.60479  4.21233     83 - -
          2.68618  4.42225  2.77519  2.73123  3.46354  2.40513  3.72494  3.29354  2.67741  2.69355  4.24690  2.90347  2.73739  3.18146  2.89801  2.37887  2.77519  2.98518  4.58477  3.61503
          0.02460  4.11303  4.83537  0.61958  0.77255  0.48576  0.95510
     77   2.54367  4.48407  3.28474  3.09009  4.51695  1.76068  4.29451  4.00857  3.25779  3.65022  4.50860  3.38184  1.25202  3.56293  3.58984  2.69325  3.00902  3.48244  5.74623  4.57898     84 - -
          2.68618  4.42225  2.77519  2.73123  3.46354  2.40513  3.72494  3.29354  2.67741  2.69355  4.24690  2.90347  2.73739  3.18146  2.89801  2.37887  2.77519  2.98518  4.58477  3.61503
          0.02460  4.11303  4.83537  0.61958  0.77255  0.48576  0.95510
     78   3.13431  4.49881  4.71011  4.21079  3.42415  4.36904  4.86766  1.94113  4.05612  1.48443  3.27299  4.43704  4.69762  4.31617  4.24042  3.75268  3.40062  1.14676  5.37422  4.17420     85 - -
          2.68618  4.42225  2.77519  2.73123  3.46354  2.40513  3.72494  3.29354  2.67741  2.69355  4.24690  2.90347  2.73739  3.18146  2.89801  2.37887  2.77519  2.98518  4.58477  3.61503
          0.02460  4.11303  4.83537  0.61958  0.77255  0.48576  0.95510
     79   2.71774  4.96363  2.86286  2.44449  4.20516  3.41779  2.48150  3.72267  2.38492  3.27783  4.09834  2.95898  3.86588  2.15609  2.78426  2.09532  2.96222  3.37059  5.42000  4.05605     86 - -
          2.68618  4.42225  2.77519  2.73123  3.46354  2.40513  3.72494  3.29354  2.67741  2.69355  4.24690  2.90347  2.73739  3.18146  2.89801  2.37887  2.77519  2.98518  4.58477  3.61503
          0.02460  4.11303  4.83537  0.61958  0.77255  0.48576  0.95510
     80   1.19592  4.20933  3.66331  3.33470  4.21029  3.06602  4.32244  3.36246  3.31277  3.23180  4.13830  3.45162  3.80168  3.62021  3.59692  2.51616  1.81159  2.95227  5.62254  4.42159     87 - -
          2.68618  4.42225  2.77519  2.73123  3.46354  2.40513  3.72494  3.29354  2.67741  2.69355  4.24690  2.90347  2.73739  3.18146  2.89801  2.37887  2.77519  2.98518  4.58477  3.61503
          0.02460  4.11303  4.83537  0.61958  0.77255  0.48576  0.95510
     81   1.71520  4.21671  3.65178  3.23722  3.93743  2.06524  4.18871  3.08830  3.21436  2.97192  3.87761  3.43321  3.84324  3.50591  3.52242  2.58769  2.79399  1.88932  5.37663  4.16254     88 - -
          2.68618  4.42225  2.77519  2.73123  3.46354  2.40513  3.72494  3.29354  2.67741  2.69355  4.24690  2.90347  2.73739  3.18146  2.89801  2.37887  2.77519  2.98518  4.58477  3.61503
          0.02460  4.11303  4.83537  0.61958  0.77255  0.48576  0.95510
     82   2.76532  4.37460  3.96814  3.52507  1.55615  3.68093  4.07758  2.67443  3.43531  2.32204  3.46536  3.73298  4.17781  3.69996  3.66864  3.05805  2.05728  2.53294  4.68833  3.22882     89 - -
          2.68618  4.42225  2.77519  2.73123  3.46354  2.40513  3.72494  3.29354  2.67741  2.69355  4.24690  2.90347  2.73739  3.18146  2.89801  2.37887  2.77519  2.98518  4.58477  3.61503
          0.21843  4.11303  1.71558  0.61958  0.77255  0.48576  0.95510
     83   3.22652  4.59963  4.54799  4.06195  1.79535  4.29889  4.22654  2.34147  3.91873  1.21172  3.01396  4.22675  4.57094  4.05616  4.05677  3.66160  3.46114  2.42344  4.50740  3.01476     90 - -
          2.68618  4.42225  2.77519  2.73123  3.46354  2.40513  3.72494  3.29354  2.67741  2.69355  4.24690  2.90347  2.73739  3.18146  2.89801  2.37887  2.77519  2.98518  4.58477  3.61503
          0.02979  3.92439  4.64673  0.61958  0.77255  0.66781  0.71914
     84   2.63763  4.33899  3.60038  3.15927  3.51642  3.52499  4.08382  1.78733  3.06144  2.36875  3.48292  3.49189  2.28408  3.42152  3.35999  2.90258  2.94983  2.33377  5.10686  3.85454     91 - -
          2.68618  4.42225  2.77519  2.73123  3.46354  2.40513  3.72494  3.29354  2.67741  2.69355  4.24690  2.90347  2.73739  3.18146  2.89801  2.37887  2.77519  2.98518  4.58477  3.61503
          0.02979  3.92439  4.64673  0.61958  0.77255  0.38674  1.13715
     85   2.99244  4.73707  3.71493  3.64823  4.77296  0.43868  4.74726  4.43757  3.86184  4.05918  5.04164  3.88015  4.13541  4.16740  4.06520  3.17231  3.49235  3.91934  5.79789  4.88527     92 - -
          2.68618  4.42225  2.77519  2.73123  3.46354  2.40513  3.72494  3.29354  2.67741  2.69355  4.24690  2.90347  2.73739  3.18146  2.89801  2.37887  2.77519  2.98518  4.58477  3.61503
          0.02460  4.11303  4.83537  0.61958  0.77255  0.48576  0.95510
     86   2.76123  4.99458  3.05675  2.53785  4.36617  3.47793  3.65388  3.78844  2.22045  3.31570  4.13397  3.02608  3.89842  2.11396  1.97985  2.11170  2.99240  3.43165  5.46215  4.16372     93 - -
          2.68618  4.42225  2.77519  2.73123  3.46354  2.40513  3.72494  3.29354  2.67741  2.69355  4.24690  2.90347  2.73739  3.18146  2.89801  2.37887  2.77519  2.98518  4.58477  3.61503
          0.02460  4.11303  4.83537  0.61958  0.77255  0.48576  0.95510
     87   2.83216  5.13267  2.99365  2.50738  4.49227  3.50339  3.63926  3.92313  2.16957  3.41148  4.22529  2.19714  3.91802  2.09269  1.92915  2.81236  3.04767  3.55622  5.52007  4.21756     94 - -
          2.68618  4.42225  2.77519  2.73123  3.46354  2.40513  3.72494  3.29354  2.67741  2.69355  4.24690  2.90347  2.73739  3.18146  2.89801  2.37887  2.77519  2.98518  4.58477  3.61503
          0.02460  4.11303  4.83537  0.61958  0.77255  0.48576  0.95510
     88   3.18162  5.32149  2.61780  0.72578  4.70133  3.44551  4.06243  4.20456  2.97521  3.78583  4.75666  3.09826  4.06376  3.27774  3.40380  3.14363  3.49009  3.86621  5.82708  4.55857     95 - -
          2.68618  4.42225  2.77519  2.73123  3.46354  2.40513  3.72494  3.29354  2.67741  2.69355  4.24690  2.90347  2.73739  3.18146  2.89801  2.37887  2.77519  2.98518  4.58477  3.61503
          0.02460  4.11303  4.83537  0.61958  0.77255  0.48576  0.95510
     89   3.58120  4.91427  4.57003  4.33618  0.68722  4.20198  4.00774  3.08232  4.23892  2.39944  3.78038  4.29899  4.65963  4.34180  4.29879  3.83446  3.88472  3.08970  4.19661  2.53804     96 - -
          2.68618  4.42225  2.77519  2.73123  3.46354  2.40513  3.72494  3.29354  2.67741  2.69355  4.24690  2.90347  2.73739  3.18146  2.89801  2.37887  2.77519  2.98518  4.58477  3.61503
          0.02460  4.11303  4.83537  0.61958  0.77255  0.48576  0.95510
     90   3.15868  4.45610  4.92517  4.43684  3.65658  4.53836  5.14934  1.36864  4.32884  2.15356  3.45389  4.64108  4.84684  4.59343  4.52112  3.93571  3.42672  1.01285  5.63986  4.42978     97 - -
          2.68618  4.42225  2.77519  2.73123  3.46354  2.40513  3.72494  3.29354  2.67741  2.69355  4.24690  2.90347  2.73739  3.18146  2.89801  2.37887  2.77519  2.98518  4.58477  3.61503
          0.02460  4.11303  4.83537  0.61958  0.77255  0.48576  0.95510
     91   2.73069  4.98417  1.80403  2.36686  4.54766  3.23611  3.86993  4.04372  2.82347  3.62500  4.45978  2.89332  3.85481  3.04722  3.33645  1.44834  3.07348  3.60225  5.79142  4.38219     98 - -
          2.68618  4.42225  2.77519  2.73123  3.46354  2.40513  3.72494  3.29354  2.67741  2.69355  4.24690  2.90347  2.73739  3.18146  2.89801  2.37887  2.77519  2.98518  4.58477  3.61503
          0.02460  4.11303  4.83537  0.61958  0.77255  0.48576  0.95510
     92   2.62724  4.56817  3.29233  2.75049  3.86427  3.46136  3.78532  3.18006  2.53778  2.87537  3.76782  3.18294  2.55735  3.00105  2.15922  2.75232  2.89439  2.18033  5.20750  3.94366     99 - -
          2.68618  4.42225  2.77519  2.73123  3.46354  2.40513  3.72494  3.29354  2.67741  2.69355  4.24690  2.90347  2.73739  3.18146  2.89801  2.37887  2.77519  2.98518  4.58477  3.61503
          0.02460  4.11303  4.83537  0.61958  0.77255  0.48576  0.95510
     93   2.82280  5.27771  1.82667  2.23512  4.61836  2.24231  3.73988  4.11081  2.62950  3.62402  4.43265  2.80112  3.85578  2.06583  3.15594  2.76090  3.09422  3.69470  5.78628  4.34715    100 - -
          2.68618  4.42225  2.77519  2.73123  3.46354  2.40513  3.72494  3.29354  2.67741  2.69355  4.24690  2.90347  2.73739  3.18146  2.89801  2.37887  2.77519  2.98518  4.58477  3.61503
          0.02460  4.11303  4.83537  0.61958  0.77255  0.48576  0.95510
     94   1.49355  4.69099  3.11991  2.71987  4.23276  3.35824  3.84711  3.54841  1.86022  3.22525  4.09873  3.14694  3.89882  3.03291  2.84443  2.74299  2.97256  3.20558  5.47448  4.20406    101 - -
          2.68618  4.42225  2.77519  2.73123  3.46354  2.40513  3.72494  3.29354  2.67741  2.69355  4.24690  2.90347  2.73739  3.18146  2.89801  2.37887  2.77519  2.98518  4.58477  3.61503
          0.02460  4.11303  4.83537  0.61958  0.77255  0.48576  0.95510
     95   3.19536  4.56567  4.73477  4.22576  3.29446  4.40244  4.84926  2.05182  4.06181  1.08385  3.13061  4.46169  4.70277  4.28614  4.22763  3.78229  3.45376  1.53265  5.29440  4.13263    102 - -
          2.68618  4.42225  2.77519  2.73123  3.46354  2.40513  3.72494  3.29354  2.67741  2.69355  4.24690  2.90347  2.73739  3.18146  2.89801  2.37887  2.77519  2.98518  4.58477  3.61503
          0.02460  4.11303  4.83537  0.61958  0.77255  0.48576  0.95510
     96   2.76688  4.95263  3.13126  2.57983  4.30287  3.50409  3.65697  3.70073  2.20926  3.24686  4.07890  3.05817  3.91223  2.13073  1.96917  2.78766  2.21539  3.36567  5.41886  4.13746    103 - -
          2.68618  4.42225  2.77519  2.73123  3.46354  2.40513  3.72494  3.29354  2.67741  2.69355  4.24690  2.90347  2.73739  3.18146  2.89801  2.37887  2.77519  2.98518  4.58477  3.61503
          0.02460  4.11303  4.83537  0.61958  0.77255  0.48576  0.95510
     97   3.02341  5.61448  1.60553  1.22359  4.90189  3.28104  3.83204  4.42939  2.85720  3.92137  4.77618  2.74217  3.90731  2.99853  3.45991  2.89980  3.31329  3.99527  6.06636  4.55484    104 - -
          2.68618  4.42225  2.77519  2.73123  3.46354  2.40513  3.72494  3.29354  2.67741  2.69355  4.24690  2.90347  2.73739  3.18146  2.89801  2.37887  2.77519  2.98518  4.58477  3.61503
          0.02460  4.11303  4.83537  0.61958  0.77255  0.48576  0.95510
     98   3.14647  4.59184  4.28522  3.80613  2.63646  4.12759  3.98123  2.66470  3.60766  1.19516  3.32490  3.98084  4.46234  3.85898  3.78508  3.47167  3.38085  2.64620  4.35120  1.92281    105 - -
          2.68618  4.42225  2.77519  2.73123  3.46354  2.40513  3.72494  3.29354  2.67741  2.69355  4.24690  2.90347  2.73739  3.18146  2.89801  2.37887  2.77519  2.98518  4.58477  3.61503
          0.02460  4.11303  4.83537  0.61958  0.77255  0.48576  0.95510
     99   3.43611  4.83088  4.57497  4.22258  3.24510  4.28496  4.80357  2.46881  3.98818  0.62690  3.20469  4.47482  4.68317  4.29815  4.12214  3.89425  3.72173  2.56736  5.20460  3.98123    106 - -
          2.68618  4.42225  2.77519  2.73123  3.46354  2.40513  3.72494  3.29354  2.67741  2.69355  4.24690  2.90347  2.73739  3.18146  2.89801  2.37887  2.77519  2.98518  4.58477  3.61503
          0.02460  4.11303  4.83537  0.61958  0.77255  0.48576  0.95510
    100   2.75535  5.18015  1.99542  2.28631  4.51272  3.34872  3.68215  3.98139  1.92841  3.49863  4.29252  2.84005  2.49196  2.81495  2.96683  2.71176  3.00792  3.57866  5.65859  4.25350    107 - -
          2.68618  4.42225  2.77519  2.73123  3.46354  2.40513  3.72494  3.29354  2.67741  2.69355  4.24690  2.90347  2.73739  3.18146  2.89801  2.37887  2.77519  2.98518  4.58477  3.61503
          0.02460  4.11303  4.83537  0.61958  0.77255  0.48576  0.95510
    101   2.86238  5.38735  1.79888  2.20102  4.68747  3.31030  3.73309  4.19736  2.62686  3.68890  4.49542  2.00493  3.86091  2.06718  3.16212  2.77979  3.12713  3.77276  5.83666  4.37514    108 - -
          2.68618  4.42225  2.77519  2.73123  3.46354  2.40513  3.72494  3.29354  2.67741  2.69355  4.24690  2.90347  2.73739  3.18146  2.89801  2.37887  2.77519  2.98518  4.58477  3.61503
          0.02460  4.11303  4.83537  0.61958  0.77255  0.48576  0.95510
    102   2.51815  4.34947  3.41609  2.93617  3.71136  3.37606  3.93661  2.15858  2.89486  2.75559  3.66698  3.29859  2.45497  3.22650  3.24688  2.03872  2.83753  2.71558  5.14486  3.89457    109 - -
          2.68618  4.42225  2.77519  2.73123  3.46354  2.40513  3.72494  3.29354  2.67741  2.69355  4.24690  2.90347  2.73739  3.18146  2.89801  2.37887  2.77519  2.98518  4.58477  3.61503
          0.02460  4.11303  4.83537  0.61958  0.77255  0.48576  0.95510
    103   2.79235  5.22993  1.90173  2.26389  4.57866  2.28688  3.71408  4.05603  1.92698  3.56989  4.37046  2.82309  3.84990  2.85324  3.05134  2.73983  3.05521  3.64452  5.72848  4.30962    110 - -
          2.68618  4.42225  2.77519  2.73123  3.46354  2.40513  3.72494  3.29354  2.67741  2.69355  4.24690  2.90347  2.73739  3.18146  2.89801  2.37887  2.77519  2.98518  4.58477  3.61503
          0.21210  4.11303  1.74437  0.61958  0.77255  0.48576  0.95510
    104   2.81682  4.72603  3.15491  2.73934  3.09025  3.55599  3.63081  3.30377  2.56708  2.84928  3.83059  3.17174  3.98544  2.05446  2.88880  2.89644  3.05555  3.07268  4.61817  2.05840    111 - -
          2.68621  4.42228  2.77522  2.73126  3.46263  2.40515  3.72497  3.29357  2.67744  2.69358  4.24692  2.90349  2.73742  3.18149  2.89803  2.37890  2.77522  2.98521  4.58480  3.61506
          0.26854  1.48736  4.65288  0.26051  1.47256  0.38909  1.13220
    105   2.77498  5.03413  1.39479  2.35609  4.51717  3.27497  3.85804  3.90416  2.80307  3.55056  4.41121  2.89282  3.87515  3.03340  3.31572  2.77067  2.05384  3.51636  5.77044  4.36892    113 - -
          2.68618  4.42225  2.77519  2.73123  3.46354  2.40513  3.72494  3.29354  2.67741  2.69355  4.24690  2.90347  2.73739  3.18146  2.89801  2.37887  2.77519  2.98518  4.58477  3.61503
          0.02460  4.11303  4.83537  0.61958  0.77255  0.48576  0.95510
    106   2.01865  4.52042  3.30455  2.79029  3.84396  3.46711  3.84131  2.99518  2.04726  2.83240  3.74186  3.21794  3.92728  3.06825  2.99912  2.76655  2.89462  2.08967  5.22389  3.96319    114 - -
          2.68618  4.42225  2.77519  2.73123  3.46354  2.40513  3.72494  3.29354  2.67741  2.69355  4.24690  2.90347  2.73739  3.18146  2.89801  2.37887  2.77519  2.98518  4.58477  3.61503
          0.02460  4.11303  4.83537  0.61958  0.77255  0.48576  0.95510
    107   2.65173  4.83525  2.31118  2.46453  4.06952  3.43698  3.65983  3.47469  2.42298  3.07294  2.67555  2.97831  3.84830  2.81593  2.24271  2.68478  2.88678  3.16372  5.33344  4.00282    115 - -
          2.68618  4.42225  2.77519  2.73123  3.46354  2.40513  3.72494  3.29354  2.67741  2.69355  4.24690  2.90347  2.73739  3.18146  2.89801  2.37887  2.77519  2.98518  4.58477  3.61503
          0.02460  4.11303  4.83537  0.61958  0.77255  0.48576  0.95510
    108   2.77030  5.15679  2.62453  1.83337  4.47551  3.37227  3.68122  3.93270  2.44645  3.45519  4.26059  2.86532  2.50668  2.10413  2.89649  2.73340  3.01725  3.54761  5.62184  4.23666    116 - -
          2.68618  4.42225  2.77519  2.73123  3.46354  2.40513  3.72494  3.29354  2.67741  2.69355  4.24690  2.90347  2.73739  3.18146  2.89801  2.37887  2.77519  2.98518  4.58477  3.61503
          0.02460  4.11303  4.83537  0.61958  0.77255  0.48576  0.95510
    109   1.47550  4.64953  3.03150  2.69115  4.17465  3.30738  3.88259  3.55128  2.65671  3.19687  4.08643  3.12379  3.87624  2.08969  3.01681  2.70650  2.95072  3.20364  5.47597  4.17954    117 - -
          2.68618  4.42225  2.77519  2.73123  3.46354  2.40513  3.72494  3.29354  2.67741  2.69355  4.24690  2.90347  2.73739  3.18146  2.89801  2.37887  2.77519  2.98518  4.58477  3.61503
          0.02460  4.11303  4.83537  0.61958  0.77255  0.48576  0.95510
    110   3.15921  4.45614  4.92684  4.43841  3.65662  4.53982  5.15060  1.36279  4.33057  2.15324  3.45367  4.64253  4.84776  4.59484  4.52263  3.93716  3.42712  1.01653  5.64031  4.43046    118 - -
          2.68618  4.42225  2.77519  2.73123  3.46354  2.40513  3.72494  3.29354  2.67741  2.69355  4.24690  2.90347  2.73739  3.18146  2.89801  2.37887  2.77519  2.98518  4.58477  3.61503
          0.02460  4.11303  4.83537  0.61958  0.77255  0.48576  0.95510
    111   2.73308  5.05799  2.71641  1.87747  4.37309  3.38712  3.67398  3.80420  2.42548  3.35558  4.16749  2.89729  3.85168  2.14641  2.86266  2.71660  2.21808  3.43883  5.54550  4.18075    119 - -
          2.68618  4.42225  2.77519  2.73123  3.46354  2.40513  3.72494  3.29354  2.67741  2.69355  4.24690  2.90347  2.73739  3.18146  2.89801  2.37887  2.77519  2.98518  4.58477  3.61503
          0.02460  4.11303  4.83537  0.61958  0.77255  0.48576  0.95510
    112   2.68814  4.55524  3.40433  2.83253  3.75053  3.55297  3.79743  3.04757  2.52386  2.09819  3.66507  3.25290  3.96523  3.03273  2.14181  2.83738  2.19773  2.81974  5.13434  3.88670    120 - -
          2.68618  4.42225  2.77519  2.73123  3.46354  2.40513  3.72494  3.29354  2.67741  2.69355  4.24690  2.90347  2.73739  3.18146  2.89801  2.37887  2.77519  2.98518  4.58477  3.61503
          0.02460  4.11303  4.83537  0.61958  0.77255  0.48576  0.95510
    113   3.76688  5.05001  4.47914  4.24950  2.95517  4.01697  4.22931  3.80841  3.97071  3.15869  4.42980  4.35197  4.55602  4.34558  4.05433  3.96805  4.08098  3.70510  0.51397  2.94579    121 - -
          2.68618  4.42225  2.77519  2.73123  3.46354  2.40513  3.72494  3.29354  2.67741  2.69355  4.24690  2.90347  2.73739  3.18146  2.89801  2.37887  2.77519  2.98518  4.58477  3.61503
          0.02460  4.11303  4.83537  0.61958  0.77255  0.48576  0.95510
    114   3.19796  4.53464  4.80979  4.27165  3.28946  4.46515  4.86063  1.22719  4.11282  1.73059  2.09650  4.50339  4.72260  4.31127  4.26281  3.82525  3.43962  1.97993  5.28258  4.15152    122 - -
          2.68618  4.42225  2.77519  2.73123  3.46354  2.40513  3.72494  3.29354  2.67741  2.69355  4.24690  2.90347  2.73739  3.18146  2.89801  2.37887  2.77519  2.98518  4.58477  3.61503
          0.02460  4.11303  4.83537  0.61958  0.77255  0.48576  0.95510
    115   2.86171  5.08164  2.53232  1.66567  4.61026  1.46151  3.91275  4.08083  2.82651  3.65836  4.51875  2.94753  3.91831  3.09907  3.29386  2.85452  3.18902  3.67207  5.79962  4.45000    123 - -
          2.68618  4.42225  2.77519  2.73123  3.46354  2.40513  3.72494  3.29354  2.67741  2.69355  4.24690  2.90347  2.73739  3.18146  2.89801  2.37887  2.77519  2.98518  4.58477  3.61503
          0.02460  4.11303  4.83537  0.61958  0.77255  0.48576  0.95510
    116   2.80964  4.91471  3.19435  2.63591  4.15100  3.56315  3.67120  3.53781  1.78362  2.25001  3.97734  3.10616  3.95096  2.14326  2.51996  2.84855  3.02001  3.25482  5.33749  4.06655    124 - -
          2.68618  4.42225  2.77519  2.73123  3.46354  2.40513  3.72494  3.29354  2.67741  2.69355  4.24690  2.90347  2.73739  3.18146  2.89801  2.37887  2.77519  2.98518  4.58477  3.61503
          0.02460  4.11303  4.83537  0.61958  0.77255  0.48576  0.95510
    117   2.69533  4.98003  1.83918  2.34618  4.57125  2.15630  3.82850  4.05124  2.75605  3.60476  4.41600  2.87485  3.83242  2.99070  3.27445  1.92915  3.02731  3.59726  5.78589  4.38149    125 - -
          2.68618  4.42225  2.77519  2.73123  3.46354  2.40513  3.72494  3.29354  2.67741  2.69355  4.24690  2.90347  2.73739  3.18146  2.89801  2.37887  2.77519  2.98518  4.58477  3.61503
          0.02460  4.11303  4.83537  0.61958  0.77255  0.48576  0.95510
    118   2.99244  4.73707  3.71493  3.64823  4.77296  0.43868  4.74726  4.43757  3.86184  4.05918  5.04164  3.88015  4.13541  4.16740  4.06520  3.17231  3.49235  3.91934  5.79789  4.88527    126 - -
          2.68618  4.42225  2.77519  2.73123  3.46354  2.40513  3.72494  3.29354  2.67741  2.69355  4.24690  2.90347  2.73739  3.18146  2.89801  2.37887  2.77519  2.98518  4.58477  3.61503
          0.02460  4.11303  4.83537  0.61958  0.77255  0.48576  0.95510
    119   2.85120  5.06738  2.60925  1.71655  4.49356  3.34856  3.85919  3.93973  2.70998  3.52267  4.38970  2.96251  1.61130  3.03759  3.15093  2.84715  3.15074  3.56925  5.69429  4.35195    127 - -
          2.68560  4.42250  2.77545  2.73105  3.46379  2.40538  3.72402  3.29227  2.67766  2.69296  4.24715  2.90372  2.73765  3.18172  2.89775  2.37912  2.77545  2.98544  4.58502  3.61528
          0.21210  1.69734  4.83537  1.86786  0.16777  0.48576  0.95510
    120   1.65503  2.21856  3.82447  3.38900  3.95228  3.10507  4.25020  3.24706  3.31522  3.02540  3.90851  3.48388  2.15077  3.59695  3.58672  2.52624  2.75247  2.86864  5.38156  4.18810    137 - -
          2.68618  4.42225  2.77519  2.73123  3.46354  2.40513  3.72494  3.29354  2.67741  2.69355  4.24690  2.90347  2.73739  3.18146  2.89801  2.37887  2.77519  2.98518  4.58477  3.61503
          0.02460  4.11303  4.83537  0.61958  0.77255  0.48576  0.95510
    121   2.71481  4.53731  2.40186  2.83250  3.54826  3.62325  3.88783  2.79268  2.82711  1.91714  2.46588  3.28949  4.01509  3.14929  3.21618  2.89012  2.95280  2.64074  5.08995  3.82726    138 - -
          2.68618  4.42225  2.77519  2.73123  3.46354  2.40513  3.72494  3.29354  2.67741  2.69355  4.24690  2.90347  2.73739  3.18146  2.89801  2.37887  2.77519  2.98518  4.58477  3.61503
          0.02460  4.11303  4.83537  0.61958  0.77255  0.48576  0.95510
    122   2.39545  4.36901  3.25631  3.00570  4.35183  3.08120  4.17424  3.81724  3.09946  3.47997  4.32580  3.27898  1.46604  3.42422  3.43887  1.71474  2.85631  3.30526  5.67362  4.41392    139 - -
          2.68618  4.42225  2.77519  2.73123  3.46354  2.40513  3.72494  3.29354  2.67741  2.69355  4.24690  2.90347  2.73739  3.18146  2.89801  2.37887  2.77519  2.98518  4.58477  3.61503
          0.02460  4.11303  4.83537  0.61958  0.77255  0.48576  0.95510
    123   2.85557  5.21277  1.45643  2.34973  4.54083  3.37233  3.75764  4.04066  2.54958  3.56457  4.39461  2.89730  3.89679  2.90926  2.06467  2.81348  3.11877  3.65162  5.68764  4.30483    140 - -
          2.68618  4.42225  2.77519  2.73123  3.46354  2.40513  3.72494  3.29354  2.67741  2.69355  4.24690  2.90347  2.73739  3.18146  2.89801  2.37887  2.77519  2.98518  4.58477  3.61503
          0.02460  4.11303  4.83537  0.61958  0.77255  0.48576  0.95510
    124   1.15427  4.20235  3.56912  3.29059  4.35052  2.99569  4.33127  3.70908  3.33229  3.45284  4.29701  3.40243  3.75600  3.61864  3.62534  1.64036  2.76802  3.17890  5.71412  4.50497    141 - -
          2.68618  4.42225  2.77519  2.73123  3.46354  2.40513  3.72494  3.29354  2.67741  2.69355  4.24690  2.90347  2.73739  3.18146  2.89801  2.37887  2.77519  2.98518  4.58477  3.61503
          0.02460  4.11303  4.83537  0.61958  0.77255  0.48576  0.95510
    125   2.56084  4.35946  3.63477  3.25213  3.83518  3.36308  4.21980  2.85555  3.18925  2.76252  3.80989  3.51389  1.60425  3.53903  3.48650  2.78791  2.95042  1.80502  5.35489  4.10904    142 - -
          2.68618  4.42225  2.77519  2.73123  3.46354  2.40513  3.72494  3.29354  2.67741  2.69355  4.24690  2.90347  2.73739  3.18146  2.89801  2.37887  2.77519  2.98518  4.58477  3.61503
          0.02460  4.11303  4.83537  0.61958  0.77255  0.48576  0.95510
    126   2.79240  4.25974  4.21333  3.65984  2.25245  3.90489  4.24039  1.78578  3.54788  2.08180  3.22024  3.89019  4.27259  3.77919  3.75044  3.21711  2.20033  2.14049  4.87789  3.63084    143 - -
          2.68618  4.42225  2.77519  2.73123  3.46354  2.40513  3.72494  3.29354  2.67741  2.69355  4.24690  2.90347  2.73739  3.18146  2.89801  2.37887  2.77519  2.98518  4.58477  3.61503
          0.02460  4.11303  4.83537  0.61958  0.77255  0.48576  0.95510
    127   3.03056  5.24775  3.39549  2.73478  4.70024  3.67716  3.62655  4.05534  1.54578  3.47764  4.31780  3.16934  4.03563  1.99617  1.68849  3.00718  3.19847  3.71170  5.51935  4.32129    144 - -
          2.68618  4.42225  2.77519  2.73123  3.46354  2.40513  3.72494  3.29354  2.67741  2.69355  4.24690  2.90347  2.73739  3.18146  2.89801  2.37887  2.77519  2.98518  4.58477  3.61503
          0.02460  4.11303  4.83537  0.61958  0.77255  0.48576  0.95510
    128   2.72723  4.76606  3.20162  2.63650  3.93474  3.53612  2.53744  3.37317  1.88777  2.97904  2.60118  3.10675  3.92292  2.86529  2.66381  2.79645  2.94655  3.09584  5.21223  3.91683    145 - -
          2.68618  4.42225  2.77519  2.73123  3.46354  2.40513  3.72494  3.29354  2.67741  2.69355  4.24690  2.90347  2.73739  3.18146  2.89801  2.37887  2.77519  2.98518  4.58477  3.61503
          0.02460  4.11303  4.83537  0.61958  0.77255  0.48576  0.95510
    129   2.09120  4.84852  3.12168  2.58754  4.13423  3.47912  2.50302  3.57738  2.30090  3.15769  3.99606  3.06386  3.89856  2.83856  2.04183  2.76066  2.95548  3.25493  5.33914  4.03700    146 - -
          2.68618  4.42225  2.77519  2.73123  3.46354  2.40513  3.72494  3.29354  2.67741  2.69355  4.24690  2.90347  2.73739  3.18146  2.89801  2.37887  2.77519  2.98518  4.58477  3.61503
          0.02460  4.11303  4.83537  0.61958  0.77255  0.48576  0.95510
    130   3.28814  4.85195  3.95425  3.51746  2.38511  4.00919  2.04236  3.47117  3.20372  2.92513  4.02206  3.71749  4.40024  3.60886  3.42130  3.39756  3.52154  3.29338  1.47288  2.33223    147 - -
          2.68618  4.42225  2.77519  2.73123  3.46354  2.40513  3.72494  3.29354  2.67741  2.69355  4.24690  2.90347  2.73739  3.18146  2.89801  2.37887  2.77519  2.98518  4.58477  3.61503
          0.02460  4.11303  4.83537  0.61958  0.77255  0.48576  0.95510
    131   2.83060  4.36215  4.06696  3.50831  3.27835  3.89763  4.24127  2.37942  3.37575  1.57408  2.24581  3.81296  4.25959  3.65724  3.62220  3.20102  2.19729  2.30473  4.99579  3.82243    148 - -
          2.68618  4.42225  2.77519  2.73123  3.46354  2.40513  3.72494  3.29354  2.67741  2.69355  4.24690  2.90347  2.73739  3.18146  2.89801  2.37887  2.77519  2.98518  4.58477  3.61503
          0.02460  4.11303  4.83537  0.61958  0.77255  0.48576  0.95510
    132   2.67520  4.30157  4.09226  3.66111  3.74205  3.62531  4.49046  2.23982  3.55314  2.51986  3.63878  3.84361  4.20026  3.87431  3.80223  3.03412  2.04693  1.22005  5.40208  4.18276    149 - -
          2.68618  4.42225  2.77519  2.73123  3.46354  2.40513  3.72494  3.29354  2.67741  2.69355  4.24690  2.90347  2.73739  3.18146  2.89801  2.37887  2.77519  2.98518  4.58477  3.61503
          0.02460  4.11303  4.83537  0.61958  0.77255  0.48576  0.95510
    133   2.58337  4.69713  2.91551  2.56149  4.16930  2.23978  2.40765  3.66968  2.63794  3.27257  4.10063  3.02893  3.83219  2.99251  3.05832  1.96225  2.90600  3.28288  5.45546  4.11227    150 - -
          2.68618  4.42225  2.77519  2.73123  3.46354  2.40513  3.72494  3.29354  2.67741  2.69355  4.24690  2.90347  2.73739  3.18146  2.89801  2.37887  2.77519  2.98518  4.58477  3.61503
          0.02460  4.11303  4.83537  0.61958  0.77255  0.48576  0.95510
    134   1.94664  4.74951  2.06168  2.48570  4.28688  3.27029  3.80946  3.65144  2.68285  3.30885  4.13720  2.97729  3.82197  2.97831  3.15219  2.64183  2.09579  3.26947  5.55720  4.21376    151 - -
          2.68618  4.42225  2.77519  2.73123  3.46354  2.40513  3.72494  3.29354  2.67741  2.69355  4.24690  2.90347  2.73739  3.18146  2.89801  2.37887  2.77519  2.98518  4.58477  3.61503
          0.02460  4.11303  4.83537  0.61958  0.77255  0.48576  0.95510
    135   3.43611  4.83088  4.57497  4.22258  3.24510  4.28496  4.80357  2.46881  3.98818  0.62690  3.20469  4.47482  4.68317  4.29815  4.12214  3.89425  3.72173  2.56736  5.20460  3.98123    152 - -
          2.68618  4.42225  2.77519  2.73123  3.46354  2.40513  3.72494  3.29354  2.67741  2.69355  4.24690  2.90347  2.73739  3.18146  2.89801  2.37887  2.77519  2.98518  4.58477  3.61503
          0.02460  4.11303  4.83537  0.61958  0.77255  0.48576  0.95510
    136   3.15097  5.26236  3.58767  2.88488  4.74940  3.74900  3.65943  4.08395  1.16633  3.49961  4.37248  3.27438  4.10805  2.79092  1.59039  3.13910  3.30585  3.76407  5.51713  4.36847    153 - -
          2.68618  4.42225  2.77519  2.73123  3.46354  2.40513  3.72494  3.29354  2.67741  2.69355  4.24690  2.90347  2.73739  3.18146  2.89801  2.37887  2.77519  2.98518  4.58477  3.61503
          0.02460  4.11303  4.83537  0.61958  0.77255  0.48576  0.95510
    137   2.10951  4.99807  2.97297  2.49788  4.35304  3.46026  3.66003  3.75963  1.81906  3.30355  4.12463  2.99832  3.88912  2.11777  2.61885  2.75907  2.98730  3.40829  5.47324  4.16441    154 - -
          2.68618  4.42225  2.77519  2.73123  3.46354  2.40513  3.72494  3.29354  2.67741  2.69355  4.24690  2.90347  2.73739  3.18146  2.89801  2.37887  2.77519  2.98518  4.58477  3.61503
          0.02460  4.11303  4.83537  0.61958  0.77255  0.48576  0.95510
    138   3.20151  4.48823  4.96304  4.42772  3.43561  4.58160  5.03527  1.43926  4.31616  1.47316  3.22903  4.64086  4.82062  4.49870  4.46640  3.94697  3.44439  1.38070  5.43716  4.29665    155 - -
          2.68618  4.42225  2.77519  2.73123  3.46354  2.40513  3.72494  3.29354  2.67741  2.69355  4.24690  2.90347  2.73739  3.18146  2.89801  2.37887  2.77519  2.98518  4.58477  3.61503
          0.02460  4.11303  4.83537  0.61958  0.77255  0.48576  0.95510
    139   0.71579  4.33001  3.72388  3.53447  4.30860  3.14661  4.52564  3.47139  3.55741  3.34123  4.35201  3.61780  3.90929  3.87745  3.78638  2.68103  2.97547  3.08328  5.71116  4.54082    156 - -
          2.68618  4.42225  2.77519  2.73123  3.46354  2.40513  3.72494  3.29354  2.67741  2.69355  4.24690  2.90347  2.73739  3.18146  2.89801  2.37887  2.77519  2.98518  4.58477  3.61503
          0.02460  4.11303  4.83537  0.61958  0.77255  0.48576  0.95510
    140   2.42633  4.36350  3.37322  3.06639  4.23370  3.13976  4.16885  3.55539  3.07256  3.28313  4.17995  3.33235  1.49317  3.42629  3.39564  2.59190  1.85880  3.13814  5.58771  4.35415    157 - -
          2.68618  4.42225  2.77519  2.73123  3.46354  2.40513  3.72494  3.29354  2.67741  2.69355  4.24690  2.90347  2.73739  3.18146  2.89801  2.37887  2.77519  2.98518  4.58477  3.61503
          0.02460  4.11303  4.83537  0.61958  0.77255  0.48576  0.95510
    141   1.98017  4.49392  3.21473  2.77037  3.79115  3.40974  3.85960  3.08413  2.74855  2.11152  3.74401  2.28344  3.90343  3.10707  3.12508  2.73476  2.88270  2.81916  5.19863  3.91555    158 - -
          2.68618  4.42225  2.77519  2.73123  3.46354  2.40513  3.72494  3.29354  2.67741  2.69355  4.24690  2.90347  2.73739  3.18146  2.89801  2.37887  2.77519  2.98518  4.58477  3.61503
          0.02460  4.11303  4.83537  0.61958  0.77255  0.48576  0.95510
    142   3.40931  4.73385  4.86295  4.36516  1.89108  4.53903  4.48941  2.38689  4.21663  0.94554  2.99893  4.51154  4.75801  4.28861  4.30544  3.90986  3.63491  2.52740  4.70829  3.27516    159 - -
          2.68618  4.42225  2.77519  2.73123  3.46354  2.40513  3.72494  3.29354  2.67741  2.69355  4.24690  2.90347  2.73739  3.18146  2.89801  2.37887  2.77519  2.98518  4.58477  3.61503
          0.21843  4.11303  1.71558  0.61958  0.77255  0.48576  0.95510
    143   2.76647  4.76487  2.73714  2.62780  4.13652  3.21878  3.96293  3.85799  2.87091  3.49895  4.45383  1.06936  3.87315  3.23571  3.22739  2.83164  3.15000  3.47495  5.43648  4.08107    160 - -
          2.68618  4.42225  2.77519  2.73123  3.46354  2.40513  3.72494  3.29354  2.67741  2.69355  4.24690  2.90347  2.73739  3.18146  2.89801  2.37887  2.77519  2.98518  4.58477  3.61503
          0.02979  3.92439  4.64673  0.61958  0.77255  0.38674  1.13715
    144   2.79940  4.82193  3.27155  2.81898  4.31657  3.45648  3.85766  3.76600  2.42632  3.33199  4.21369  3.23695  1.58427  3.04227  1.83125  2.87398  3.09592  3.41793  5.47124  4.23692    161 - -
          2.68618  4.42225  2.77519  2.73123  3.46354  2.40513  3.72494  3.29354  2.67741  2.69355  4.24690  2.90347  2.73739  3.18146  2.89801  2.37887  2.77519  2.98518  4.58477  3.61503
          0.02460  4.11303  4.83537  0.61958  0.77255  0.48576  0.95510
    145   2.71463  4.41204  3.59907  3.04699  3.44836  3.68476  3.95751  2.65143  2.91125  2.29271  2.39980  3.44342  4.06684  2.37256  3.23108  2.95882  2.95361  1.97509  5.00596  3.78232    162 - -
          2.68618  4.42225  2.77519  2.73123  3.46354  2.40513  3.72494  3.29354  2.67741  2.69355  4.24690  2.90347  2.73739  3.18146  2.89801  2.37887  2.77519  2.98518  4.58477  3.61503
          0.02460  4.11303  4.83537  0.61958  0.77255  0.48576  0.95510
    146   2.07312  4.97721  2.14050  2.37699  4.33885  3.36111  3.67623  3.77368  2.45014  3.33576  4.13764  2.90623  3.82780  2.81390  2.20194  2.66771  2.92823  3.39541  5.52639  4.15946    163 - -
          2.68618  4.42225  2.77519  2.73123  3.46354  2.40513  3.72494  3.29354  2.67741  2.69355  4.24690  2.90347  2.73739  3.18146  2.89801  2.37887  2.77519  2.98518  4.58477  3.61503
          0.02460  4.11303  4.83537  0.61958  0.77255  0.48576  0.95510
    147   2.69015  4.44726  2.39949  2.90703  2.42229  3.61150  3.88475  2.72634  2.92714  2.52434  3.52106  3.33168  4.02198  3.22396  3.30223  2.89601  2.93790  1.98779  4.93974  3.59634    164 - -
          2.68618  4.42225  2.77519  2.73123  3.46354  2.40513  3.72494  3.29354  2.67741  2.69355  4.24690  2.90347  2.73739  3.18146  2.89801  2.37887  2.77519  2.98518  4.58477  3.61503
          0.02460  4.11303  4.83537  0.61958  0.77255  0.48576  0.95510
    148   2.72832  2.31047  4.51204  4.04503  3.62978  3.75440  4.64929  2.09441  3.89696  2.41260  3.54871  4.09285  4.30875  4.15596  4.06371  3.17230  3.08193  1.15904  5.33140  4.11799    165 - -
          2.68618  4.42225  2.77519  2.73123  3.46354  2.40513  3.72494  3.29354  2.67741  2.69355  4.24690  2.90347  2.73739  3.18146  2.89801  2.37887  2.77519  2.98518  4.58477  3.61503
          0.02460  4.11303  4.83537  0.61958  0.77255  0.48576  0.95510
    149   2.35426  2.14421  4.02646  3.62088  3.91639  3.15991  4.38403  3.00812  3.48514  2.93518  3.89078  3.62513  3.87186  3.77991  3.70118  2.60417  1.35227  2.68906  5.40100  4.21192    166 - -
          2.68618  4.42225  2.77519  2.73123  3.46354  2.40513  3.72494  3.29354  2.67741  2.69355  4.24690  2.90347  2.73739  3.18146  2.89801  2.37887  2.77519  2.98518  4.58477  3.61503
          0.21210  4.11303  1.74437  0.61958  0.77255  0.48576  0.95510
    150   3.22042  4.66547  4.28266  3.92276  3.15800  4.05582  4.56027  2.36521  3.68993  0.80691  3.16280  4.19260  4.48118  4.04438  3.85651  3.63341  3.51203  2.41762  5.05838  3.79511    167 - -
          2.68618  4.42225  2.77519  2.73123  3.46354  2.40513  3.72494  3.29354  2.67741  2.69355  4.24690  2.90347  2.73739  3.18146  2.89801  2.37887  2.77519  2.98518  4.58477  3.61503
          0.02960  3.93053  4.65288  0.61958  0.77255  0.66286  0.72438
    151   2.34378  4.26496  3.25707  3.07548  4.13418  2.99377  4.18376  3.66461  3.15315  3.38035  4.30157  3.29102  3.73735  3.49793  3.43744  1.00680  2.82824  3.18702  5.50202  4.21800    168 - -
          2.68618  4.42225  2.77519  2.73123  3.46354  2.40513  3.72494  3.29354  2.67741  2.69355  4.24690  2.90347  2.73739  3.18146  2.89801  2.37887  2.77519  2.98518  4.58477  3.61503
          0.02960  3.93053  4.65288  0.61958  0.77255  0.66286  0.72438
    152   2.91702  5.46221  1.52724  1.50515  4.74814  3.19744  3.74023  4.25808  2.75270  3.77208  4.62979  2.66606  3.81741  2.90848  3.34045  2.80464  3.20554  3.84023  5.92631  4.43272    169 - -
          2.68618  4.42225  2.77519  2.73123  3.46354  2.40513  3.72494  3.29354  2.67741  2.69355  4.24690  2.90347  2.73739  3.18146  2.89801  2.37887  2.77519  2.98518  4.58477  3.61503
          0.02960  3.93053  4.65288  0.61958  0.77255  0.66286  0.72438
    153   2.62287  4.61141  3.25531  2.75065  4.07627  3.35827  3.74774  3.41296  2.32862  3.05924  3.95586  3.14796  3.86300  2.93861  1.85613  2.72531  1.98512  3.09911  5.31206  4.06491    170 - -
          2.68618  4.42225  2.77519  2.73123  3.46354  2.40513  3.72494  3.29354  2.67741  2.69355  4.24690  2.90347  2.73739  3.18146  2.89801  2.37887  2.77519  2.98518  4.58477  3.61503
          0.02960  3.93053  4.65288  0.61958  0.77255  0.38909  1.13220
    154   2.87244  5.39351  1.77060  1.69320  4.70260  3.30140  3.74942  4.20014  2.67473  3.70187  4.51382  2.76972  2.34819  2.89619  3.22961  2.78854  3.14217  3.77782  5.86294  4.39797    171 - -
          2.68618  4.42225  2.77519  2.73123  3.46354  2.40513  3.72494  3.29354  2.67741  2.69355  4.24690  2.90347  2.73739  3.18146  2.89801  2.37887  2.77519  2.98518  4.58477  3.61503
          0.02460  4.11303  4.83537  0.61958  0.77255  0.48576  0.95510
    155   2.77498  5.03413  1.39479  2.35609  4.51717  3.27497  3.85804  3.90416  2.80307  3.55056  4.41121  2.89282  3.87515  3.03340  3.31572  2.77067  2.05384  3.51636  5.77044  4.36892    172 - -
          2.68618  4.42225  2.77519  2.73123  3.46354  2.40513  3.72494  3.29354  2.67741  2.69355  4.24690  2.90347  2.73739  3.18146  2.89801  2.37887  2.77519  2.98518  4.58477  3.61503
          0.02460  4.11303  4.83537  0.61958  0.77255  0.48576  0.95510
    156   3.05240  5.65933  1.21406  1.55864  4.94208  3.27475  3.84856  4.47661  2.90146  3.96679  4.83223  2.73454  3.91446  3.01967  3.52021  2.92034  3.34772  4.03957  6.11190  4.58739    173 - -
          2.68618  4.42225  2.77519  2.73123  3.46354  2.40513  3.72494  3.29354  2.67741  2.69355  4.24690  2.90347  2.73739  3.18146  2.89801  2.37887  2.77519  2.98518  4.58477  3.61503
          0.02460  4.11303  4.83537  0.61958  0.77255  0.48576  0.95510
    157   3.05359  5.66018  1.20358  1.57119  4.94289  3.27467  3.84946  4.47750  2.90335  3.96801  4.83405  2.73463  3.91490  3.02083  3.52246  2.92136  3.34916  4.04062  6.11308  4.58845    174 - -
          2.68618  4.42225  2.77519  2.73123  3.46354  2.40513  3.72494  3.29354  2.67741  2.69355  4.24690  2.90347  2.73739  3.18146  2.89801  2.37887  2.77519  2.98518  4.58477  3.61503
          0.02460  4.11303  4.83537  0.61958  0.77255  0.48576  0.95510
    158   3.26714  5.41117  0.62608  2.51859  4.82497  3.41021  4.16833  4.47200  3.30179  4.03974  5.02972  3.08461  4.08048  3.41246  3.84573  3.20680  3.61308  4.08760  5.94463  4.66663    175 - -
          2.68618  4.42225  2.77519  2.73123  3.46354  2.40513  3.72494  3.29354  2.67741  2.69355  4.24690  2.90347  2.73739  3.18146  2.89801  2.37887  2.77519  2.98518  4.58477  3.61503
          0.02460  4.11303  4.83537  0.61958  0.77255  0.48576  0.95510
    159   2.81795  4.92007  3.02531  2.66049  4.39137  3.43835  3.81422  3.81126  1.75127  3.38296  4.25077  3.12383  1.64754  2.98550  2.72890  2.85946  3.10094  3.45875  5.53170  4.26620    176 - -
          2.68618  4.42225  2.77519  2.73123  3.46354  2.40513  3.72494  3.29354  2.67741  2.69355  4.24690  2.90347  2.73739  3.18146  2.89801  2.37887  2.77519  2.98518  4.58477  3.61503
          0.02460  4.11303  4.83537  0.61958  0.77255  0.48576  0.95510
    160   2.74063  4.75070  3.23580  2.85169  4.39647  1.42591  3.93699  3.86039  2.55969  3.44027  4.30279  3.25223  3.94728  3.13161  1.84144  2.82979  3.08054  3.46345  5.54611  4.32434    177 - -
          2.68618  4.42225  2.77519  2.73123  3.46354  2.40513  3.72494  3.29354  2.67741  2.69355  4.24690  2.90347  2.73739  3.18146  2.89801  2.37887  2.77519  2.98518  4.58477  3.61503
          0.02460  4.11303  4.83537  0.61958  0.77255  0.48576  0.95510
    161   3.29916  4.63243  4.59190  4.13912  1.62019  4.26802  3.74488  2.88187  3.98810  1.62594  3.49340  4.08725  4.57182  4.04832  4.07053  3.59710  3.52103  2.83647  3.95570  1.64149    178 - -
          2.68618  4.42225  2.77519  2.73123  3.46354  2.40513  3.72494  3.29354  2.67741  2.69355  4.24690  2.90347  2.73739  3.18146  2.89801  2.37887  2.77519  2.98518  4.58477  3.61503
          0.02460  4.11303  4.83537  0.61958  0.77255  0.48576  0.95510
    162   2.74554  4.52561  3.43320  2.99497  3.68176  3.59495  3.98932  2.75273  2.81986  2.59104  3.64822  3.39360  4.06282  2.21254  3.12646  2.94909  3.02466  1.52948  5.19163  3.91802    179 - -
          2.68618  4.42225  2.77519  2.73123  3.46354  2.40513  3.72494  3.29354  2.67741  2.69355  4.24690  2.90347  2.73739  3.18146  2.89801  2.37887  2.77519  2.98518  4.58477  3.61503
          0.02460  4.11303  4.83537  0.61958  0.77255  0.48576  0.95510
    163   2.73359  4.95630  2.60780  1.79086  4.44592  3.28907  3.82485  3.89480  2.68346  3.48767  4.32852  2.92779  3.86710  2.99766  3.13619  1.50574  3.04978  3.49765  5.67758  4.30545    180 - -
          2.68618  4.42225  2.77519  2.73123  3.46354  2.40513  3.72494  3.29354  2.67741  2.69355  4.24690  2.90347  2.73739  3.18146  2.89801  2.37887  2.77519  2.98518  4.58477  3.61503
          0.02460  4.11303  4.83537  0.61958  0.77255  0.48576  0.95510
    164   2.78660  4.55880  3.47698  3.10639  2.89541  3.56439  3.78560  3.26189  3.06353  2.88109  3.86457  3.42282  4.07917  3.39604  3.36903  1.99904  3.09877  3.01165  4.48069  1.49039    181 - -
          2.68618  4.42225  2.77519  2.73123  3.46354  2.40513  3.72494  3.29354  2.67741  2.69355  4.24690  2.90347  2.73739  3.18146  2.89801  2.37887  2.77519  2.98518  4.58477  3.61503
          0.02460  4.11303  4.83537  0.61958  0.77255  0.48576  0.95510
    165   2.94967  4.80027  3.63916  3.01887  3.82488  3.71926  3.83304  3.19971  2.32986  1.92897  3.79933  3.40076  4.11417  3.05503  1.45656  3.07720  3.17069  3.03520  5.20459  3.94573    182 - -
          2.68618  4.42225  2.77519  2.73123  3.46354  2.40513  3.72494  3.29354  2.67741  2.69355  4.24690  2.90347  2.73739  3.18146  2.89801  2.37887  2.77519  2.98518  4.58477  3.61503
          0.02460  4.11303  4.83537  0.61958  0.77255  0.48576  0.95510
    166   3.18162  5.32149  2.61780  0.72578  4.70133  3.44551  4.06243  4.20456  2.97521  3.78583  4.75666  3.09826  4.06376  3.27774  3.40380  3.14363  3.49009  3.86621  5.82708  4.55857    183 - -
          2.68618  4.42225  2.77519  2.73123  3.46354  2.40513  3.72494  3.29354  2.67741  2.69355  4.24690  2.90347  2.73739  3.18146  2.89801  2.37887  2.77519  2.98518  4.58477  3.61503
          0.02460  4.11303  4.83537  0.61958  0.77255  0.48576  0.95510
    167   2.88978  4.85940  3.18083  2.75901  3.24858  3.61128  3.69324  3.46688  2.57874  2.99745  3.96514  3.20589  4.04105  1.63560  2.90749  2.94795  3.12671  3.22119  4.75705  2.18310    184 - -
          2.68618  4.42225  2.77519  2.73123  3.46354  2.40513  3.72494  3.29354  2.67741  2.69355  4.24690  2.90347  2.73739  3.18146  2.89801  2.37887  2.77519  2.98518  4.58477  3.61503
          0.21210  4.11303  1.74437  0.61958  0.77255  0.48576  0.95510
    168   3.39874  4.69616  4.52014  4.14024  1.36450  4.22557  3.51859  3.07287  3.96101  2.41243  3.66452  3.99755  4.54973  4.00628  4.02565  3.59941  3.62715  3.01247  1.92895  1.98814    185 - -
          2.68618  4.42225  2.77519  2.73123  3.46354  2.40513  3.72494  3.29354  2.67741  2.69355  4.24690  2.90347  2.73739  3.18146  2.89801  2.37887  2.77519  2.98518  4.58477  3.61503
          0.02960  3.93053  4.65288  0.61958  0.77255  0.66286  0.72438
    169   2.91661  5.46155  1.53333  1.50015  4.74754  3.19760  3.74000  4.25737  2.75202  3.77139  4.62895  2.66625  3.81734  2.90818  3.33952  2.80436  3.20504  3.83956  5.92563  4.43225    186 - -
          2.68618  4.42225  2.77519  2.73123  3.46354  2.40513  3.72494  3.29354  2.67741  2.69355  4.24690  2.90347  2.73739  3.18146  2.89801  2.37887  2.77519  2.98518  4.58477  3.61503
          0.02960  3.93053  4.65288  0.61958  0.77255  0.66286  0.72438
    170   2.60357  4.64912  2.90240  2.57741  3.78665  3.28037  2.22413  3.55197  2.56104  3.15283  4.02755  3.02611  3.82600  2.98230  2.92394  1.88389  2.91969  3.20373  5.16557  3.74213    187 - -
          2.68624  4.42231  2.77525  2.73084  3.46360  2.40518  3.72500  3.29281  2.67746  2.69361  4.24695  2.90352  2.73745  3.18152  2.89806  2.37892  2.77525  2.98524  4.58483  3.61509
          0.26854  1.48736  4.65288  0.66825  0.71868  0.38909  1.13220
    171   2.06441  4.53295  3.39980  2.84073  3.74338  3.53272  3.81450  3.03394  2.56657  2.08118  3.66255  3.25714  3.95856  3.05459  2.15917  2.82298  2.92299  2.80402  5.13765  3.88822    190 - -
          2.68618  4.42225  2.77519  2.73123  3.46354  2.40513  3.72494  3.29354  2.67741  2.69355  4.24690  2.90347  2.73739  3.18146  2.89801  2.37887  2.77519  2.98518  4.58477  3.61503
          0.02460  4.11303  4.83537  0.61958  0.77255  0.48576  0.95510
    172   2.79870  4.82014  3.27120  2.82019  4.31548  3.45541  3.85959  3.76535  2.42986  3.33190  4.21396  3.23784  1.57408  3.04472  1.84182  2.87380  3.09598  3.41720  5.47140  4.23710    191 - -
          2.68618  4.42225  2.77519  2.73123  3.46354  2.40513  3.72494  3.29354  2.67741  2.69355  4.24690  2.90347  2.73739  3.18146  2.89801  2.37887  2.77519  2.98518  4.58477  3.61503
          0.02460  4.11303  4.83537  0.61958  0.77255  0.48576  0.95510
    173   2.89894  5.20943  3.08645  1.94855  4.60995  3.55737  3.62667  4.00683  1.67132  3.46191  4.27739  3.04239  3.95153  2.74791  1.84712  2.86868  3.09662  3.63910  5.54345  4.27307    192 - -
          2.68618  4.42225  2.77519  2.73123  3.46354  2.40513  3.72494  3.29354  2.67741  2.69355  4.24690  2.90347  2.73739  3.18146  2.89801  2.37887  2.77519  2.98518  4.58477  3.61503
          0.02460  4.11303  4.83537  0.61958  0.77255  0.48576  0.95510
    174   2.26578  2.09250  3.92912  3.56663  4.09492  3.03021  4.38871  3.43780  3.47053  3.22347  4.10395  3.54354  3.78410  3.75508  3.69999  1.21305  2.75697  2.99257  5.52040  4.31816    193 - -
          2.68618  4.42225  2.77519  2.73123  3.46354  2.40513  3.72494  3.29354  2.67741  2.69355  4.24690  2.90347  2.73739  3.18146  2.89801  2.37887  2.77519  2.98518  4.58477  3.61503
          0.02460  4.11303  4.83537  0.61958  0.77255  0.48576  0.95510
    175   2.72791  5.03561  2.84883  1.91998  4.38687  3.41660  3.65567  3.82113  2.32847  3.35407  4.15852  2.93951  3.85958  2.78910  2.10684  2.09622  2.96777  3.44872  5.51648  4.17464    194 - -
          2.68618  4.42225  2.77519  2.73123  3.46354  2.40513  3.72494  3.29354  2.67741  2.69355  4.24690  2.90347  2.73739  3.18146  2.89801  2.37887  2.77519  2.98518  4.58477  3.61503
          0.02460  4.11303  4.83537  0.61958  0.77255  0.48576  0.95510
    176   3.22281  4.58379  4.66428  4.29470  3.54778  4.31638  4.98446  0.82131  4.12766  2.09172  3.45305  4.50741  4.73067  4.45538  4.29771  3.84095  3.52022  1.88335  5.48365  4.23839    195 - -
          2.68618  4.42225  2.77519  2.73123  3.46354  2.40513  3.72494  3.29354  2.67741  2.69355  4.24690  2.90347  2.73739  3.18146  2.89801  2.37887  2.77519  2.98518  4.58477  3.61503
          0.02460  4.11303  4.83537  0.61958  0.77255  0.48576  0.95510
    177   3.19642  4.56694  4.73491  4.22595  3.29287  4.40284  4.84921  2.05354  4.06172  1.07938  3.12894  4.46206  4.70295  4.28579  4.22737  3.78279  3.45479  1.53885  5.29359  4.13216    196 - -
          2.68618  4.42225  2.77519  2.73123  3.46354  2.40513  3.72494  3.29354  2.67741  2.69355  4.24690  2.90347  2.73739  3.18146  2.89801  2.37887  2.77519  2.98518  4.58477  3.61503
          0.02460  4.11303  4.83537  0.61958  0.77255  0.48576  0.95510
    178   3.12259  4.47701  4.72864  4.17423  2.10320  4.33142  4.56363  2.18239  4.04489  1.34706  3.04518  4.35432  4.59773  4.17592  4.16587  3.66508  3.35439  1.66023  4.94190  3.67776    197 - -
          2.68618  4.42225  2.77519  2.73123  3.46354  2.40513  3.72494  3.29354  2.67741  2.69355  4.24690  2.90347  2.73739  3.18146  2.89801  2.37887  2.77519  2.98518  4.58477  3.61503
          0.02460  4.11303  4.83537  0.61958  0.77255  0.48576  0.95510
    179   2.71092  1.75676  4.27379  3.76092  3.36852  3.69613  4.35204  2.41178  3.57251  2.17065  2.16181  3.89907  4.19864  3.85228  3.75293  3.08261  3.03153  2.27836  5.04040  3.83192    198 - -
          2.68618  4.42225  2.77519  2.73123  3.46354  2.40513  3.72494  3.29354  2.67741  2.69355  4.24690  2.90347  2.73739  3.18146  2.89801  2.37887  2.77519  2.98518  4.58477  3.61503
          0.02460  4.11303  4.83537  0.61958  0.77255  0.48576  0.95510
    180   2.32459  4.25876  3.48264  3.16766  4.25773  3.05621  4.22606  3.60662  3.17347  3.34695  4.20442  3.35698  3.78080  3.49751  3.48464  1.70541  1.34547  3.13383  5.62078  4.39106    199 - -
          2.68618  4.42225  2.77519  2.73123  3.46354  2.40513  3.72494  3.29354  2.67741  2.69355  4.24690  2.90347  2.73739  3.18146  2.89801  2.37887  2.77519  2.98518  4.58477  3.61503
          0.02460  4.11303  4.83537  0.61958  0.77255  0.48576  0.95510
    181   3.29497  5.05756  3.39535  3.18596  3.48140  3.67500  0.72246  4.03563  3.02375  3.49605  4.56315  3.58287  4.24396  3.55724  3.27158  3.36547  3.60931  3.76642  4.94155  3.42684    200 - -
          2.68618  4.42225  2.77519  2.73123  3.46354  2.40513  3.72494  3.29354  2.67741  2.69355  4.24690  2.90347  2.73739  3.18146  2.89801  2.37887  2.77519  2.98518  4.58477  3.61503
          0.02460  4.11303  4.83537  0.61958  0.77255  0.48576  0.95510
    182   1.18938  4.20910  3.66384  3.33582  4.21112  3.06565  4.32345  3.36289  3.31399  3.23254  4.13920  3.45208  3.80163  3.62137  3.59785  2.51601  1.82227  2.95250  5.62347  4.42265    201 - -
          2.68618  4.42225  2.77519  2.73123  3.46354  2.40513  3.72494  3.29354  2.67741  2.69355  4.24690  2.90347  2.73739  3.18146  2.89801  2.37887  2.77519  2.98518  4.58477  3.61503
          0.02460  4.11303  4.83537  0.61958  0.77255  0.48576  0.95510
    183   3.17607  4.69029  4.31738  3.93576  3.33718  4.01913  4.61537  2.53796  3.68882  1.90113  0.98159  4.18149  4.48678  4.05802  3.86449  3.54721  3.48915  2.57075  5.20613  3.98618    202 - -
          2.68618  4.42225  2.77519  2.73123  3.46354  2.40513  3.72494  3.29354  2.67741  2.69355  4.24690  2.90347  2.73739  3.18146  2.89801  2.37887  2.77519  2.98518  4.58477  3.61503
          0.02460  4.11303  4.83537  0.61958  0.77255  0.48576  0.95510
    184   3.43611  4.83088  4.57497  4.22258  3.24510  4.28496  4.80357  2.46881  3.98818  0.62690  3.20469  4.47482  4.68317  4.29815  4.12214  3.89425  3.72173  2.56736  5.20460  3.98123    203 - -
          2.68618  4.42225  2.77519  2.73123  3.46354  2.40513  3.72494  3.29354  2.67741  2.69355  4.24690  2.90347  2.73739  3.18146  2.89801  2.37887  2.77519  2.98518  4.58477  3.61503
          0.02460  4.11303  4.83537  0.61958  0.77255  0.48576  0.95510
    185   1.53427  4.24664  3.47464  3.26981  4.46336  1.26625  4.37716  3.83987  3.39670  3.57150  4.41535  3.40435  3.77481  3.66624  3.69033  2.49263  2.81742  3.27691  5.79542  4.60611    204 - -
          2.68618  4.42225  2.77519  2.73123  3.46354  2.40513  3.72494  3.29354  2.67741  2.69355  4.24690  2.90347  2.73739  3.18146  2.89801  2.37887  2.77519  2.98518  4.58477  3.61503
          0.21210  4.11303  1.74437  0.61958  0.77255  0.48576  0.95510
    186   2.63649  4.45915  3.28901  2.90050  3.04520  3.42096  3.73253  3.15530  2.86253  2.79973  3.75559  3.25881  3.93435  3.21249  3.19130  1.92250  2.94503  2.89503  4.59515  2.01922    205 - -
          2.68618  4.42225  2.77519  2.73123  3.46354  2.40513  3.72494  3.29354  2.67741  2.69355  4.24690  2.90347  2.73739  3.18146  2.89801  2.37887  2.77519  2.98518  4.58477  3.61503
          0.02960  3.93053  4.65288  0.61958  0.77255  0.38909  1.13220
    187   2.64204  4.37660  3.64448  3.22561  3.50960  3.49610  4.10125  2.80297  3.10756  1.42698  3.56819  3.52008  4.03767  3.47367  3.38641  1.99827  2.97666  2.62243  5.08383  3.79116    206 - -
          2.68618  4.42225  2.77519  2.73123  3.46354  2.40513  3.72494  3.29354  2.67741  2.69355  4.24690  2.90347  2.73739  3.18146  2.89801  2.37887  2.77519  2.98518  4.58477  3.61503
          0.02460  4.11303  4.83537  0.61958  0.77255  0.48576  0.95510
    188   1.82136  4.23217  3.81519  3.34699  3.78887  3.35409  4.23437  2.65250  3.28115  2.73230  3.71101  3.55638  3.96322  3.57912  3.57524  2.74170  1.98389  1.77401  5.30170  4.09027    207 - -
          2.68618  4.42225  2.77519  2.73123  3.46354  2.40513  3.72494  3.29354  2.67741  2.69355  4.24690  2.90347  2.73739  3.18146  2.89801  2.37887  2.77519  2.98518  4.58477  3.61503
          0.02460  4.11303  4.83537  0.61958  0.77255  0.48576  0.95510
    189   2.76511  4.42920  3.66915  3.11256  2.31815  3.73309  3.90414  2.72442  2.17231  1.82823  3.37488  3.48417  4.10116  3.30654  3.22198  3.00968  2.99539  2.58700  4.80013  3.45398    208 - -
          2.68618  4.42225  2.77519  2.73123  3.46354  2.40513  3.72494  3.29354  2.67741  2.69355  4.24690  2.90347  2.73739  3.18146  2.89801  2.37887  2.77519  2.98518  4.58477  3.61503
          0.02460  4.11303  4.83537  0.61958  0.77255  0.48576  0.95510
    190   3.04515  5.17626  3.38191  2.78679  4.56606  3.66638  3.67489  3.97617  2.00392  3.42526  4.30044  3.20910  4.05680  1.97415  1.33727  3.04362  3.23040  3.65564  5.48689  4.27969    209 - -
          2.68618  4.42225  2.77519  2.73123  3.46354  2.40513  3.72494  3.29354  2.67741  2.69355  4.24690  2.90347  2.73739  3.18146  2.89801  2.37887  2.77519  2.98518  4.58477  3.61503
          0.02460  4.11303  4.83537  0.61958  0.77255  0.48576  0.95510
    191   2.84065  5.14805  1.97193  2.42493  4.48847  3.41582  3.73358  3.96986  2.43526  3.49324  4.32259  2.95411  3.90743  2.88086  1.55519  2.81505  3.09236  3.59314  5.60946  4.26212    210 - -
          2.68618  4.42225  2.77519  2.73123  3.46354  2.40513  3.72494  3.29354  2.67741  2.69355  4.24690  2.90347  2.73739  3.18146  2.89801  2.37887  2.77519  2.98518  4.58477  3.61503
          0.02460  4.11303  4.83537  0.61958  0.77255  0.48576  0.95510
    192   2.77959  4.81473  3.22558  2.66792  3.92250  3.56404  2.47685  3.42339  1.84677  2.23401  3.89537  3.13009  3.95170  2.87261  2.60293  2.84292  2.99449  3.14925  5.20058  3.88562    211 - -
          2.68618  4.42225  2.77519  2.73123  3.46354  2.40513  3.72494  3.29354  2.67741  2.69355  4.24690  2.90347  2.73739  3.18146  2.89801  2.37887  2.77519  2.98518  4.58477  3.61503
          0.02460  4.11303  4.83537  0.61958  0.77255  0.48576  0.95510
    193   2.72227  4.40313  3.77827  3.30668  3.16831  3.57480  3.95963  2.96047  3.09203  2.61091  3.63287  3.56756  4.07894  3.48250  3.34096  2.95837  2.01489  2.75529  1.72296  3.28052    212 - -
          2.68618  4.42225  2.77519  2.73123  3.46354  2.40513  3.72494  3.29354  2.67741  2.69355  4.24690  2.90347  2.73739  3.18146  2.89801  2.37887  2.77519  2.98518  4.58477  3.61503
          0.21210  4.11303  1.74437  0.61958  0.77255  0.48576  0.95510
    194   1.72214  4.20177  3.84793  3.44580  3.73234  3.36403  4.33424  2.36211  3.36983  2.54370  3.64180  3.62248  3.99106  3.68640  3.63738  2.78488  2.88405  1.54649  5.34964  4.12671    213 - -
          2.68618  4.42225  2.77519  2.73123  3.46354  2.40513  3.72494  3.29354  2.67741  2.69355  4.24690  2.90347  2.73739  3.18146  2.89801  2.37887  2.77519  2.98518  4.58477  3.61503
          0.02960  3.93053  4.65288  0.61958  0.77255  0.66286  0.72438
    195   1.82896  4.62103  2.92119  2.58863  4.09064  3.25917  3.78542  3.46293  2.54005  3.10438  4.00609  3.03396  3.81462  2.00924  2.89490  2.66045  2.90028  3.13129  5.39028  4.08835    214 - -
          2.68618  4.42225  2.77519  2.73123  3.46354  2.40513  3.72494  3.29354  2.67741  2.69355  4.24690  2.90347  2.73739  3.18146  2.89801  2.37887  2.77519  2.98518  4.58477  3.61503
          0.02960  3.93053  4.65288  0.61958  0.77255  0.66286  0.72438
    196   1.48367  4.13307  3.37804  3.10137  4.20393  2.92040  4.17208  3.54659  3.14921  3.29934  4.15580  3.26421  3.66485  3.45100  3.45472  1.56154  2.68243  3.04985  5.57021  4.34486    215 - -
          2.68618  4.42225  2.77519  2.73123  3.46354  2.40513  3.72494  3.29354  2.67741  2.69355  4.24690  2.90347  2.73739  3.18146  2.89801  2.37887  2.77519  2.98518  4.58477  3.61503
          0.02960  3.93053  4.65288  0.61958  0.77255  0.66286  0.72438
    197   3.07106  4.90623  3.56764  3.06657  4.27552  3.54798  3.86658  3.82120  2.26116  3.32658  4.32519  3.42190  4.04770  3.08398  0.89330  3.15239  3.33303  3.54263  5.33500  4.19021    216 - -
          2.68618  4.42225  2.77519  2.73123  3.46354  2.40513  3.72494  3.29354  2.67741  2.69355  4.24690  2.90347  2.73739  3.18146  2.89801  2.37887  2.77519  2.98518  4.58477  3.61503
          0.02960  3.93053  4.65288  0.61958  0.77255  0.66286  0.72438
    198   1.48367  4.13307  3.37804  3.10137  4.20393  2.92040  4.17208  3.54659  3.14921  3.29934  4.15580  3.26421  3.66485  3.45100  3.45472  1.56154  2.68243  3.04985  5.57021  4.34486    217 - -
          2.68618  4.42225  2.77519  2.73123  3.46354  2.40513  3.72494  3.29354  2.67741  2.69355  4.24690  2.90347  2.73739  3.18146  2.89801  2.37887  2.77519  2.98518  4.58477  3.61503
          0.02960  3.93053  4.65288  0.61958  0.77255  0.66286  0.72438
    199   2.64434  4.83523  1.78044  2.34008  4.31197  3.20434  3.77854  3.66564  2.70076  3.34618  4.21369  2.85961  3.79101  2.95993  3.18624  2.66773  1.97497  3.30025  5.59159  4.21803    218 - -
          2.68618  4.42225  2.77519  2.73123  3.46354  2.40513  3.72494  3.29354  2.67741  2.69355  4.24690  2.90347  2.73739  3.18146  2.89801  2.37887  2.77519  2.98518  4.58477  3.61503
          0.02960  3.93053  4.65288  0.61958  0.77255  0.66286  0.72438
    200   2.84680  5.15913  2.63110  1.73244  4.50317  3.37560  3.64303  3.91755  1.68852  3.43717  4.28207  2.87768  3.86528  2.78910  2.60798  2.80705  3.08151  3.55989  5.56896  4.24303    219 - -
          2.68618  4.42225  2.77519  2.73123  3.46354  2.40513  3.72494  3.29354  2.67741  2.69355  4.24690  2.90347  2.73739  3.18146  2.89801  2.37887  2.77519  2.98518  4.58477  3.61503
          0.02960  3.93053  4.65288  0.61958  0.77255  0.66286  0.72438
    201   2.66252  4.64851  1.96682  2.55741  3.93398  3.35997  3.85573  2.95629  2.78495  2.90386  3.88408  3.04887  3.88993  3.07397  3.22746  2.76697  2.96079  1.91192  5.36646  4.02789    220 - -
          2.68618  4.42225  2.77519  2.73123  3.46354  2.40513  3.72494  3.29354  2.67741  2.69355  4.24690  2.90347  2.73739  3.18146  2.89801  2.37887  2.77519  2.98518  4.58477  3.61503
          0.02960  3.93053  4.65288  0.61958  0.77255  0.66286  0.72438
    202   2.59455  4.63567  3.14333  2.68766  4.15880  3.29966  3.73949  3.60257  2.33743  3.19885  4.05823  3.09513  3.83006  2.92337  1.84889  1.87837  2.90896  3.23666  5.36392  4.08963    221 - -
          2.68618  4.42225  2.77519  2.73123  3.46354  2.40513  3.72494  3.29354  2.67741  2.69355  4.24690  2.90347  2.73739  3.18146  2.89801  2.37887  2.77519  2.98518  4.58477  3.61503
          0.02960  3.93053  4.65288  0.61958  0.77255  0.66286  0.72438
    203   0.93324  4.22124  3.52167  3.31562  4.11030  3.04423  4.33079  3.24452  3.33337  3.12345  4.14891  3.45052  3.78893  3.66922  3.57991  2.57103  2.85241  2.88888  5.53167  4.33836    222 - -
          2.68618  4.42225  2.77519  2.73123  3.46354  2.40513  3.72494  3.29354  2.67741  2.69355  4.24690  2.90347  2.73739  3.18146  2.89801  2.37887  2.77519  2.98518  4.58477  3.61503
          0.02960  3.93053  4.65288  0.61958  0.77255  0.66286  0.72438
    204   1.83116  4.32763  3.73170  3.29980  3.48561  3.52546  4.18549  2.46021  3.17733  1.63339  3.43257  3.58406  4.05954  3.53456  3.45301  2.91775  2.97261  2.31534  5.14847  3.90447    223 - -
          2.68618  4.42225  2.77519  2.73123  3.46354  2.40513  3.72494  3.29354  2.67741  2.69355  4.24690  2.90347  2.73739  3.18146  2.89801  2.37887  2.77519  2.98518  4.58477  3.61503
          0.02960  3.93053  4.65288  0.61958  0.77255  0.66286  0.72438
    205   2.75480  4.50785  3.56717  2.99749  3.59341  3.62902  3.86092  1.96106  2.54206  2.48001  3.54935  3.37784  4.03628  3.12792  1.98831  2.95848  2.99825  2.55439  5.07286  3.82043    224 - -
          2.68618  4.42225  2.77519  2.73123  3.46354  2.40513  3.72494  3.29354  2.67741  2.69355  4.24690  2.90347  2.73739  3.18146  2.89801  2.37887  2.77519  2.98518  4.58477  3.61503
          0.02960  3.93053  4.65288  0.61958  0.77255  0.66286  0.72438
    206   2.66047  4.71119  3.05810  2.62534  4.15660  3.36296  3.71825  3.46246  1.73303  3.12549  4.00803  3.06725  3.85900  2.89507  2.62722  2.73327  2.02130  3.14569  5.36855  4.10178    225 - -
          2.68618  4.42225  2.77519  2.73123  3.46354  2.40513  3.72494  3.29354  2.67741  2.69355  4.24690  2.90347  2.73739  3.18146  2.89801  2.37887  2.77519  2.98518  4.58477  3.61503
          0.02960  3.93053  4.65288  0.61958  0.77255  0.66286  0.72438
    207   2.82813  5.05477  2.85063  1.80312  4.40073  3.43028  3.63276  3.81619  2.18172  3.33840  4.19005  2.96372  3.88366  2.77984  1.81013  2.81638  3.05429  3.47591  5.46729  4.17977    226 - -
          2.68618  4.42225  2.77519  2.73123  3.46354  2.40513  3.72494  3.29354  2.67741  2.69355  4.24690  2.90347  2.73739  3.18146  2.89801  2.37887  2.77519  2.98518  4.58477  3.61503
          0.02960  3.93053  4.65288  0.61958  0.77255  0.66286  0.72438
    208   1.86050  4.78892  2.62226  1.73500  4.24511  3.24374  3.77272  3.55196  2.62589  3.24846  4.12990  2.90835  3.81075  2.95714  3.05752  2.68902  2.96208  3.21382  5.52414  4.18497    227 - -
          2.68618  4.42225  2.77519  2.73123  3.46354  2.40513  3.72494  3.29354  2.67741  2.69355  4.24690  2.90347  2.73739  3.18146  2.89801  2.37887  2.77519  2.98518  4.58477  3.61503
          0.02960  3.93053  4.65288  0.61958  0.77255  0.66286  0.72438
    209   2.69600  4.29578  3.91190  3.44153  3.52626  3.68424  4.29419  1.62409  3.31575  2.27222  3.42996  3.72154  4.17190  3.65973  3.58655  3.05547  2.03031  2.00884  5.20430  3.97668    228 - -
          2.68618  4.42225  2.77519  2.73123  3.46354  2.40513  3.72494  3.29354  2.67741  2.69355  4.24690  2.90347  2.73739  3.18146  2.89801  2.37887  2.77519  2.98518  4.58477  3.61503
          0.02960  3.93053  4.65288  0.61958  0.77255  0.66286  0.72438
    210   1.80515  4.81542  1.73724  2.34316  4.35626  3.17415  3.80883  3.70883  2.75923  3.39580  4.26499  2.85843  3.78487  2.99519  3.25352  2.66118  2.97488  3.32774  5.63781  4.26260    229 - -
          2.68618  4.42225  2.77519  2.73123  3.46354  2.40513  3.72494  3.29354  2.67741  2.69355  4.24690  2.90347  2.73739  3.18146  2.89801  2.37887  2.77519  2.98518  4.58477  3.61503
          0.02960  3.93053  4.65288  0.61958  0.77255  0.66286  0.72438
    211   1.83116  4.32763  3.73170  3.29980  3.48561  3.52546  4.18549  2.46021  3.17733  1.63339  3.43257  3.58406  4.05954  3.53456  3.45301  2.91775  2.97261  2.31534  5.14847  3.90447    230 - -
          2.68618  4.42225  2.77519  2.73123  3.46354  2.40513  3.72494  3.29354  2.67741  2.69355  4.24690  2.90347  2.73739  3.18146  2.89801  2.37887  2.77519  2.98518  4.58477  3.61503
          0.02960  3.93053  4.65288  0.61958  0.77255  0.66286  0.72438
    212   2.86475  4.36548  4.07967  3.53784  2.80225  3.86857  3.95645  2.55549  3.31273  1.96709  2.07493  3.76896  4.22676  3.61695  3.51377  3.19648  3.10369  2.50190  2.36225  3.03939    231 - -
          2.68618  4.42225  2.77519  2.73123  3.46354  2.40513  3.72494  3.29354  2.67741  2.69355  4.24690  2.90347  2.73739  3.18146  2.89801  2.37887  2.77519  2.98518  4.58477  3.61503
          0.02960  3.93053  4.65288  0.61958  0.77255  0.66286  0.72438
    213   3.02955  4.44627  4.45755  3.95719  3.28381  4.19047  4.65337  1.96647  3.79458  1.36910  3.15123  4.21715  4.53646  4.07554  4.00134  3.56560  3.29788  1.43559  5.21763  4.00954    232 - -
          2.68618  4.42225  2.77519  2.73123  3.46354  2.40513  3.72494  3.29354  2.67741  2.69355  4.24690  2.90347  2.73739  3.18146  2.89801  2.37887  2.77519  2.98518  4.58477  3.61503
          0.02960  3.93053  4.65288  0.61958  0.77255  0.66286  0.72438
    214   0.93324  4.22124  3.52167  3.31562  4.11030  3.04423  4.33079  3.24452  3.33337  3.12345  4.14891  3.45052  3.78893  3.66922  3.57991  2.57103  2.85241  2.88888  5.53167  4.33836    233 - -
          2.68618  4.42225  2.77519  2.73123  3.46354  2.40513  3.72494  3.29354  2.67741  2.69355  4.24690  2.90347  2.73739  3.18146  2.89801  2.37887  2.77519  2.98518  4.58477  3.61503
          0.02960  3.93053  4.65288  0.61958  0.77255  0.66286  0.72438
    215   3.17403  4.52041  4.67379  4.15277  3.19197  4.42045  4.78413  1.45767  3.98118  1.25477  3.03087  4.41922  4.67347  4.21231  4.15459  3.79035  3.41699  1.92718  5.21236  4.04026    234 - -
          2.68618  4.42225  2.77519  2.73123  3.46354  2.40513  3.72494  3.29354  2.67741  2.69355  4.24690  2.90347  2.73739  3.18146  2.89801  2.37887  2.77519  2.98518  4.58477  3.61503
          0.02960  3.93053  4.65288  0.61958  0.77255  0.66286  0.72438
    216   2.62430  4.61338  3.25582  2.75051  4.07810  3.35931  3.74691  3.41489  2.32601  3.06051  3.95709  3.14792  3.86354  2.93744  1.84815  2.72634  1.99288  3.10102  5.31261  4.06565    235 - -
          2.68618  4.42225  2.77519  2.73123  3.46354  2.40513  3.72494  3.29354  2.67741  2.69355  4.24690  2.90347  2.73739  3.18146  2.89801  2.37887  2.77519  2.98518  4.58477  3.61503
          0.02960  3.93053  4.65288  0.61958  0.77255  0.66286  0.72438
    217   1.47730  4.13277  3.37879  3.10206  4.20350  2.92038  4.17238  3.54583  3.14973  3.29886  4.15540  3.26456  3.66487  3.45147  3.45509  1.56833  2.68234  3.04928  5.56995  4.34473    236 - -
          2.68618  4.42225  2.77519  2.73123  3.46354  2.40513  3.72494  3.29354  2.67741  2.69355  4.24690  2.90347  2.73739  3.18146  2.89801  2.37887  2.77519  2.98518  4.58477  3.61503
          0.02960  3.93053  4.65288  0.61958  0.77255  0.66286  0.72438
    218   2.66210  4.80536  2.65930  1.76329  4.21226  3.27633  3.74572  3.52255  2.56562  3.20961  4.08979  2.91506  3.81904  2.92578  2.98449  2.69908  2.02216  3.19572  5.48480  4.14991    237 - -
          2.68618  4.42225  2.77519  2.73123  3.46354  2.40513  3.72494  3.29354  2.67741  2.69355  4.24690  2.90347  2.73739  3.18146  2.89801  2.37887  2.77519  2.98518  4.58477  3.61503
          0.02960  3.93053  4.65288  0.61958  0.77255  0.66286  0.72438
    219   3.00236  5.12525  2.51236  0.94561  4.47876  3.31158  3.90337  3.94419  2.79120  3.55197  4.52341  2.96612  3.91891  3.11779  3.20609  2.97885  3.30703  3.62203  5.63941  4.36163    238 - -
          2.68618  4.42225  2.77519  2.73123  3.46354  2.40513  3.72494  3.29354  2.67741  2.69355  4.24690  2.90347  2.73739  3.18146  2.89801  2.37887  2.77519  2.98518  4.58477  3.61503
          0.02960  3.93053  4.65288  0.61958  0.77255  0.66286  0.72438
    220   2.77188  4.91914  2.96124  2.55088  4.28140  3.40456  3.65825  3.76669  2.20015  3.30616  4.16159  2.02158  3.87947  2.82071  1.80071  2.79287  3.02514  3.41740  5.40321  4.10699    239 - -
          2.68618  4.42225  2.77519  2.73123  3.46354  2.40513  3.72494  3.29354  2.67741  2.69355  4.24690  2.90347  2.73739  3.18146  2.89801  2.37887  2.77519  2.98518  4.58477  3.61503
          0.02960  3.93053  4.65288  0.61958  0.77255  0.66286  0.72438
    221   2.75836  4.97905  2.44883  1.59535  4.45990  1.93009  3.79086  3.91588  2.68727  3.50322  4.36373  2.84702  3.81902  2.97484  3.14828  2.75156  3.07425  3.52450  5.66008  4.30887    240 - -
          2.68618  4.42225  2.77519  2.73123  3.46354  2.40513  3.72494  3.29354  2.67741  2.69355  4.24690  2.90347  2.73739  3.18146  2.89801  2.37887  2.77519  2.98518  4.58477  3.61503
          0.02960  3.93053  4.65288  0.61958  0.77255  0.66286  0.72438
    222   3.02517  4.99127  3.20503  2.81563  4.39096  3.50840  3.79151  3.82385  0.96158  3.37628  4.33461  3.23755  4.00465  2.97970  2.44295  3.06335  3.27413  3.52836  5.42177  4.24288    241 - -
          2.68584  4.42234  2.77528  2.73087  3.46362  2.40521  3.72503  3.29363  2.67707  2.69363  4.24698  2.90355  2.73748  3.18155  2.89809  2.37895  2.77528  2.98527  4.58486  3.61512
          0.26854  1.48736  4.65288  0.95706  0.48454  0.66286  0.72438
    223   3.07106  4.90623  3.56764  3.06657  4.27552  3.54798  3.86658  3.82120  2.26116  3.32658  4.32519  3.42190  4.04770  3.08398  0.89330  3.15239  3.33303  3.54263  5.33500  4.19021    245 - -
          2.68618  4.42225  2.77519  2.73123  3.46354  2.40513  3.72494  3.29354  2.67741  2.69355  4.24690  2.90347  2.73739  3.18146  2.89801  2.37887  2.77519  2.98518  4.58477  3.61503
          0.02960  3.93053  4.65288  0.61958  0.77255  0.66286  0.72438
    224   3.22042  4.66547  4.28266  3.92276  3.15800  4.05582  4.56027  2.36521  3.68993  0.80691  3.16280  4.19260  4.48118  4.04438  3.85651  3.63341  3.51203  2.41762  5.05838  3.79511    246 - -
          2.68618  4.42225  2.77519  2.73123  3.46354  2.40513  3.72494  3.29354  2.67741  2.69355  4.24690  2.90347  2.73739  3.18146  2.89801  2.37887  2.77519  2.98518  4.58477  3.61503
          0.02960  3.93053  4.65288  0.61958  0.77255  0.66286  0.72438
    225   3.03002  4.52559  4.03640  3.56456  2.51949  3.96481  3.79719  2.67519  3.37288  1.53937  3.36574  3.77226  4.32116  3.66039  3.58317  3.30462  3.26811  2.61387  4.20450  1.78392    247 - -
          2.68618  4.42225  2.77519  2.73123  3.46354  2.40513  3.72494  3.29354  2.67741  2.69355  4.24690  2.90347  2.73739  3.18146  2.89801  2.37887  2.77519  2.98518  4.58477  3.61503
          0.02960  3.93053  4.65288  0.61958  0.77255  0.66286  0.72438
    226   2.92702  4.91451  2.94149  2.69703  4.09077  3.40446  3.85588  3.73033  2.51380  3.22693  4.25307  3.15731  3.95870  1.13431  2.79687  2.97228  3.22390  3.45637  5.35248  4.05003    248 - -
          2.68618  4.42225  2.77519  2.73123  3.46354  2.40513  3.72494  3.29354  2.67741  2.69355  4.24690  2.90347  2.73739  3.18146  2.89801  2.37887  2.77519  2.98518  4.58477  3.61503
          0.02960  3.93053  4.65288  0.61958  0.77255  0.66286  0.72438
    227   1.71425  4.20128  3.84513  3.44310  3.73356  3.36086  4.33227  2.36687  3.36734  2.54612  3.64336  3.61974  3.98860  3.68394  3.63520  2.78177  2.88247  1.55404  5.34959  4.12665    249 - -
          2.68618  4.42225  2.77519  2.73123  3.46354  2.40513  3.72494  3.29354  2.67741  2.69355  4.24690  2.90347  2.73739  3.18146  2.89801  2.37887  2.77519  2.98518  4.58477  3.61503
          0.02960  3.93053  4.65288  0.61958  0.77255  0.66286  0.72438
    228   3.22042  4.66547  4.28266  3.92276  3.15800  4.05582  4.56027  2.36521  3.68993  0.80691  3.16280  4.19260  4.48118  4.04438  3.85651  3.63341  3.51203  2.41762  5.05838  3.79511    250 - -
          2.68618  4.42225  2.77519  2.73123  3.46354  2.40513  3.72494  3.29354  2.67741  2.69355  4.24690  2.90347  2.73739  3.18146  2.89801  2.37887  2.77519  2.98518  4.58477  3.61503
          0.02960  3.93053  4.65288  0.61958  0.77255  0.66286  0.72438
    229   2.77269  4.91952  2.96371  2.55217  4.28204  3.40555  3.65793  3.76693  2.19826  3.30611  4.16162  2.02954  3.88002  2.82030  1.79323  2.79372  3.02566  3.41780  5.40290  4.10725    251 - -
          2.68618  4.42225  2.77519  2.73123  3.46354  2.40513  3.72494  3.29354  2.67741  2.69355  4.24690  2.90347  2.73739  3.18146  2.89801  2.37887  2.77519  2.98518  4.58477  3.61503
          0.02960  3.93053  4.65288  0.61958  0.77255  0.66286  0.72438
    230   2.91661  5.46155  1.53333  1.50015  4.74754  3.19760  3.74000  4.25737  2.75202  3.77139  4.62895  2.66625  3.81734  2.90818  3.33952  2.80436  3.20504  3.83956  5.92563  4.43225    252 - -
          2.68618  4.42225  2.77519  2.73123  3.46354  2.40513  3.72494  3.29354  2.67741  2.69355  4.24690  2.90347  2.73739  3.18146  2.89801  2.37887  2.77519  2.98518  4.58477  3.61503
          0.02960  3.93053  4.65288  0.61958  0.77255  0.66286  0.72438
    231   3.07631  4.47894  4.41799  4.03599  3.41343  4.12902  4.75336  1.00882  3.86525  1.98763  3.33979  4.27319  4.55468  4.20757  4.05518  3.62994  3.37445  1.84841  5.31625  4.05954    253 - -
          2.68618  4.42225  2.77519  2.73123  3.46354  2.40513  3.72494  3.29354  2.67741  2.69355  4.24690  2.90347  2.73739  3.18146  2.89801  2.37887  2.77519  2.98518  4.58477  3.61503
          0.02960  3.93053  4.65288  0.61958  0.77255  0.66286  0.72438
    232   2.76049  4.79249  2.82101  1.83692  3.50717  3.43087  3.67281  3.37470  2.58486  2.98591  3.91158  3.00761  3.90079  2.95872  2.97862  2.80894  3.00808  3.11005  4.96008  2.22506    254 - -
          2.68618  4.42225  2.77519  2.73123  3.46354  2.40513  3.72494  3.29354  2.67741  2.69355  4.24690  2.90347  2.73739  3.18146  2.89801  2.37887  2.77519  2.98518  4.58477  3.61503
          0.02960  3.93053  4.65288  0.61958  0.77255  0.66286  0.72438
    233   0.93324  4.22124  3.52167  3.31562  4.11030  3.04423  4.33079  3.24452  3.33337  3.12345  4.14891  3.45052  3.78893  3.66922  3.57991  2.57103  2.85241  2.88888  5.53167  4.33836    255 - -
          2.68618  4.42225  2.77519  2.73123  3.46354  2.40513  3.72494  3.29354  2.67741  2.69355  4.24690  2.90347  2.73739  3.18146  2.89801  2.37887  2.77519  2.98518  4.58477  3.61503
          0.02960  3.93053  4.65288  0.61958  0.77255  0.66286  0.72438
    234   2.82738  5.17619  2.47905  1.68193  4.46713  3.31663  3.66777  3.93044  2.40661  3.45121  4.30466  2.81539  3.84081  1.95786  2.81104  2.77885  3.07939  3.56840  5.61041  4.23555    256 - -
          2.68632  4.41996  2.77534  2.73138  3.46368  2.40495  3.72509  3.29290  2.67755  2.69369  4.24704  2.90361  2.73754  3.18161  2.89709  2.37901  2.77534  2.98533  4.58491  3.61518
          0.26854  1.48736  4.65288  1.36366  0.29534  0.66286  0.72438
    235   1.44632  4.15644  3.31721  3.08841  4.27241  1.71795  4.20069  3.62382  3.19645  3.36794  4.22388  3.26417  3.67211  3.48257  3.50281  2.40050  2.71203  3.10902  5.61445  4.40965    262 - -
          2.68618  4.42225  2.77519  2.73123  3.46354  2.40513  3.72494  3.29354  2.67741  2.69355  4.24690  2.90347  2.73739  3.18146  2.89801  2.37887  2.77519  2.98518  4.58477  3.61503
          0.02960  3.93053  4.65288  0.61958  0.77255  0.66286  0.72438
    236   3.00236  5.12525  2.51236  0.94561  4.47876  3.31158  3.90337  3.94419  2.79120  3.55197  4.52341  2.96612  3.91891  3.11779  3.20609  2.97885  3.30703  3.62203  5.63941  4.36163    263 - -
          2.68618  4.42225  2.77519  2.73123  3.46354  2.40513  3.72494  3.29354  2.67741  2.69355  4.24690  2.90347  2.73739  3.18146  2.89801  2.37887  2.77519  2.98518  4.58477  3.61503
          0.02960  3.93053  4.65288  0.61958  0.77255  0.66286  0.72438
    237   1.49063  2.01111  3.95450  3.57781  3.86677  3.02358  4.33624  2.92107  3.45743  2.87786  3.83987  3.53797  3.75591  3.73636  3.66258  2.47794  2.70096  2.59170  5.35646  4.17201    264 - -
          2.68618  4.42225  2.77519  2.73123  3.46354  2.40513  3.72494  3.29354  2.67741  2.69355  4.24690  2.90347  2.73739  3.18146  2.89801  2.37887  2.77519  2.98518  4.58477  3.61503
          0.02960  3.93053  4.65288  0.61958  0.77255  0.66286  0.72438
    238   2.67934  4.89935  2.51369  1.69941  4.34596  3.22446  3.74160  3.78460  2.59729  3.38779  4.23750  2.84579  3.79827  2.91740  3.04481  1.87115  2.98824  3.40375  5.58475  4.21278    265 - -
          2.68618  4.42225  2.77519  2.73123  3.46354  2.40513  3.72494  3.29354  2.67741  2.69355  4.24690  2.90347  2.73739  3.18146  2.89801  2.37887  2.77519  2.98518  4.58477  3.61503
          0.02960  3.93053  4.65288  0.61958  0.77255  0.66286  0.72438
    239   2.91661  5.46155  1.53333  1.50015  4.74754  3.19760  3.74000  4.25737  2.75202  3.77139  4.62895  2.66625  3.81734  2.90818  3.33952  2.80436  3.20504  3.83956  5.92563  4.43225    266 - -
          2.68618  4.42225  2.77519  2.73123  3.46354  2.40513  3.72494  3.29354  2.67741  2.69355  4.24690  2.90347  2.73739  3.18146  2.89801  2.37887  2.77519  2.98518  4.58477  3.61503
          0.02960  3.93053  4.65288  0.61958  0.77255  0.66286  0.72438
    240   2.66526  4.70184  2.84797  2.57937  3.91810  1.95530  2.05904  3.65855  2.62944  3.25028  4.12895  3.03936  3.84199  3.03557  2.99510  2.73248  2.98808  3.30048  5.25377  3.86818    267 - -
          2.68618  4.42225  2.77519  2.73123  3.46354  2.40513  3.72494  3.29354  2.67741  2.69355  4.24690  2.90347  2.73739  3.18146  2.89801  2.37887  2.77519  2.98518  4.58477  3.61503
          0.02960  3.93053  4.65288  0.61958  0.77255  0.66286  0.72438
    241   1.82326  4.32693  3.72886  3.29713  3.48816  3.52234  4.18393  2.46291  3.17511  1.64135  3.43557  3.58140  4.05733  3.53248  3.45124  2.91471  2.97092  2.31703  5.14934  3.90501    268 - -
          2.68618  4.42225  2.77519  2.73123  3.46354  2.40513  3.72494  3.29354  2.67741  2.69355  4.24690  2.90347  2.73739  3.18146  2.89801  2.37887  2.77519  2.98518  4.58477  3.61503
          0.02960  3.93053  4.65288  0.61958  0.77255  0.38909  1.13220
    242   2.87968  5.12469  1.64245  2.38298  4.72949  1.37987  3.96978  4.25543  2.99553  3.81718  4.67777  2.92447  3.91609  3.16387  3.53312  2.86233  3.23373  3.80021  5.91958  4.54424    269 - -
          2.68618  4.42225  2.77519  2.73123  3.46354  2.40513  3.72494  3.29354  2.67741  2.69355  4.24690  2.90347  2.73739  3.18146  2.89801  2.37887  2.77519  2.98518  4.58477  3.61503
          0.02460  4.11303  4.83537  0.61958  0.77255  0.48576  0.95510
    243   2.89799  4.69307  3.53081  3.00450  3.69799  3.71360  3.89810  2.96301  1.86745  1.49320  3.64684  3.40657  4.11544  3.14547  2.77521  3.06404  3.12800  2.81934  5.17131  3.92053    270 - -
          2.68618  4.42225  2.77519  2.73123  3.46354  2.40513  3.72494  3.29354  2.67741  2.69355  4.24690  2.90347  2.73739  3.18146  2.89801  2.37887  2.77519  2.98518  4.58477  3.61503
          0.02460  4.11303  4.83537  0.61958  0.77255  0.48576  0.95510
    244   3.40982  4.73438  4.86381  4.36572  1.90283  4.54027  4.49340  2.38553  4.21725  0.94052  2.99743  4.51332  4.75877  4.28936  4.30623  3.91122  3.63540  2.52658  4.71242  3.28127    271 - -
          2.68618  4.42225  2.77519  2.73123  3.46354  2.40513  3.72494  3.29354  2.67741  2.69355  4.24690  2.90347  2.73739  3.18146  2.89801  2.37887  2.77519  2.98518  4.58477  3.61503
          0.02460  4.11303  4.83537  0.61958  0.77255  0.48576  0.95510
    245   2.54367  4.48407  3.28474  3.09009  4.51695  1.76068  4.29451  4.00857  3.25779  3.65022  4.50860  3.38184  1.25202  3.56293  3.58984  2.69325  3.00902  3.48244  5.74623  4.57898    272 - -
          2.68618  4.42225  2.77519  2.73123  3.46354  2.40513  3.72494  3.29354  2.67741  2.69355  4.24690  2.90347  2.73739  3.18146  2.89801  2.37887  2.77519  2.98518  4.58477  3.61503
          0.02460  4.11303  4.83537  0.61958  0.77255  0.48576  0.95510
    246   2.73135  5.04262  2.70026  2.37438  4.40411  3.36203  3.70105  3.87042  2.45960  3.41067  4.22122  2.14183  2.46908  2.12292  2.89332  2.71894  2.99330  3.48608  5.57709  4.20650    273 - -
          2.68618  4.42225  2.77519  2.73123  3.46354  2.40513  3.72494  3.29354  2.67741  2.69355  4.24690  2.90347  2.73739  3.18146  2.89801  2.37887  2.77519  2.98518  4.58477  3.61503
          0.02460  4.11303  4.83537  0.61958  0.77255  0.48576  0.95510
    247   2.81085  4.36683  3.95454  3.42137  2.16468  3.82700  4.04746  2.57990  3.32503  1.64864  3.24002  3.71232  2.52187  3.58343  3.57835  3.13026  3.05694  2.49208  4.71001  3.34807    274 - -
          2.68618  4.42225  2.77519  2.73123  3.46354  2.40513  3.72494  3.29354  2.67741  2.69355  4.24690  2.90347  2.73739  3.18146  2.89801  2.37887  2.77519  2.98518  4.58477  3.61503
          0.02460  4.11303  4.83537  0.61958  0.77255  0.48576  0.95510
    248   1.89139  5.02117  1.35923  2.36167  4.56557  3.25306  3.89049  3.95323  2.86412  3.60449  4.46769  2.89535  3.87523  3.07091  3.38690  2.77203  3.11240  3.54965  5.82090  4.41666    275 - -
          2.68618  4.42225  2.77519  2.73123  3.46354  2.40513  3.72494  3.29354  2.67741  2.69355  4.24690  2.90347  2.73739  3.18146  2.89801  2.37887  2.77519  2.98518  4.58477  3.61503
          0.02460  4.11303  4.83537  0.61958  0.77255  0.48576  0.95510
    249   2.93674  4.35664  4.37360  3.81655  2.95839  4.06127  4.20045  1.80823  3.66543  1.53708  3.15215  4.01104  4.37938  3.87197  3.83045  3.37053  3.16675  2.28342  4.67913  2.23298    276 - -
          2.68618  4.42225  2.77519  2.73123  3.46354  2.40513  3.72494  3.29354  2.67741  2.69355  4.24690  2.90347  2.73739  3.18146  2.89801  2.37887  2.77519  2.98518  4.58477  3.61503
          0.02460  4.11303  4.83537  0.61958  0.77255  0.48576  0.95510
    250   3.43611  4.83088  4.57497  4.22258  3.24510  4.28496  4.80357  2.46881  3.98818  0.62690  3.20469  4.47482  4.68317  4.29815  4.12214  3.89425  3.72173  2.56736  5.20460  3.98123    277 - -
          2.68618  4.42225  2.77519  2.73123  3.46354  2.40513  3.72494  3.29354  2.67741  2.69355  4.24690  2.90347  2.73739  3.18146  2.89801  2.37887  2.77519  2.98518  4.58477  3.61503
          0.02460  4.11303  4.83537  0.61958  0.77255  0.48576  0.95510
    251   3.20201  4.48943  4.96128  4.42545  3.43091  4.58016  5.03173  1.45176  4.31353  1.45918  3.22447  4.63895  4.81882  4.49496  4.46328  3.94512  3.44466  1.38426  5.43284  4.29347    278 - -
          2.68618  4.42225  2.77519  2.73123  3.46354  2.40513  3.72494  3.29354  2.67741  2.69355  4.24690  2.90347  2.73739  3.18146  2.89801  2.37887  2.77519  2.98518  4.58477  3.61503
          0.02460  4.11303  4.83537  0.61958  0.77255  0.48576  0.95510
    252   3.00260  4.48632  4.45335  4.13042  3.73821  3.96710  4.89457  2.07071  4.00213  2.38735  3.67280  4.27996  4.51898  4.34754  4.19061  3.49098  3.36127  0.76749  5.56117  4.30507    279 - -
          2.68618  4.42225  2.77519  2.73123  3.46354  2.40513  3.72494  3.29354  2.67741  2.69355  4.24690  2.90347  2.73739  3.18146  2.89801  2.37887  2.77519  2.98518  4.58477  3.61503
          0.02460  4.11303  4.83537  0.61958  0.77255  0.48576  0.95510
    253   3.26714  5.41117  0.62608  2.51859  4.82497  3.41021  4.16833  4.47200  3.30179  4.03974  5.02972  3.08461  4.08048  3.41246  3.84573  3.20680  3.61308  4.08760  5.94463  4.66663    280 - -
          2.68618  4.42225  2.77519  2.73123  3.46354  2.40513  3.72494  3.29354  2.67741  2.69355  4.24690  2.90347  2.73739  3.18146  2.89801  2.37887  2.77519  2.98518  4.58477  3.61503
          0.02460  4.11303  4.83537  0.61958  0.77255  0.48576  0.95510
    254   3.18162  5.32149  2.61780  0.72578  4.70133  3.44551  4.06243  4.20456  2.97521  3.78583  4.75666  3.09826  4.06376  3.27774  3.40380  3.14363  3.49009  3.86621  5.82708  4.55857    281 - -
          2.68618  4.42225  2.77519  2.73123  3.46354  2.40513  3.72494  3.29354  2.67741  2.69355  4.24690  2.90347  2.73739  3.18146  2.89801  2.37887  2.77519  2.98518  4.58477  3.61503
          0.02460  4.11303  4.83537  0.61958  0.77255  0.48576  0.95510
    255   1.10859  4.22984  3.52270  3.29022  4.42146  1.82181  4.36796  3.78881  3.38732  3.52503  4.36857  3.41265  3.77065  3.65900  3.67949  2.48409  2.80216  3.24007  5.76255  4.57376    282 - -
          2.68618  4.42225  2.77519  2.73123  3.46354  2.40513  3.72494  3.29354  2.67741  2.69355  4.24690  2.90347  2.73739  3.18146  2.89801  2.37887  2.77519  2.98518  4.58477  3.61503
          0.02460  4.11303  4.83537  0.61958  0.77255  0.48576  0.95510
    256   3.29497  5.05756  3.39535  3.18596  3.48140  3.67500  0.72246  4.03563  3.02375  3.49605  4.56315  3.58287  4.24396  3.55724  3.27158  3.36547  3.60931  3.76642  4.94155  3.42684    283 - -
          2.68618  4.42225  2.77519  2.73123  3.46354  2.40513  3.72494  3.29354  2.67741  2.69355  4.24690  2.90347  2.73739  3.18146  2.89801  2.37887  2.77519  2.98518  4.58477  3.61503
          0.02460  4.11303  4.83537  0.61958  0.77255  0.48576  0.95510
    257   2.67094  4.58118  3.25765  2.74448  3.74496  3.52119  3.79593  3.06222  2.59697  2.10313  3.66267  3.19427  3.94261  2.25211  2.95096  2.80336  2.20850  2.83880  5.15536  3.88588    284 - -
          2.68618  4.42225  2.77519  2.73123  3.46354  2.40513  3.72494  3.29354  2.67741  2.69355  4.24690  2.90347  2.73739  3.18146  2.89801  2.37887  2.77519  2.98518  4.58477  3.61503
          0.02460  4.11303  4.83537  0.61958  0.77255  0.48576  0.95510
    258   3.40235  4.73154  4.78319  4.31820  1.35967  4.46697  4.25577  2.48575  4.16370  1.29800  3.12640  4.39973  4.72348  4.24323  4.25327  3.84105  3.63365  2.58667  4.46740  2.92539    285 - -
          2.68618  4.42225  2.77519  2.73123  3.46354  2.40513  3.72494  3.29354  2.67741  2.69355  4.24690  2.90347  2.73739  3.18146  2.89801  2.37887  2.77519  2.98518  4.58477  3.61503
          0.02460  4.11303  4.83537  0.61958  0.77255  0.48576  0.95510
    259   3.18162  5.32149  2.61780  0.72578  4.70133  3.44551  4.06243  4.20456  2.97521  3.78583  4.75666  3.09826  4.06376  3.27774  3.40380  3.14363  3.49009  3.86621  5.82708  4.55857    286 - -
          2.68618  4.42225  2.77519  2.73123  3.46354  2.40513  3.72494  3.29354  2.67741  2.69355  4.24690  2.90347  2.73739  3.18146  2.89801  2.37887  2.77519  2.98518  4.58477  3.61503
          0.02460  4.11303  4.83537  0.61958  0.77255  0.48576  0.95510
    260   2.05544  5.12073  1.96409  2.29128  4.46195  3.32961  3.70774  3.91908  2.55328  3.46475  4.27120  2.84292  3.83871  2.12403  3.05306  2.71004  3.00639  3.52736  5.65127  4.24599    287 - -
          2.68618  4.42225  2.77519  2.73123  3.46354  2.40513  3.72494  3.29354  2.67741  2.69355  4.24690  2.90347  2.73739  3.18146  2.89801  2.37887  2.77519  2.98518  4.58477  3.61503
          0.02460  4.11303  4.83537  0.61958  0.77255  0.48576  0.95510
    261   1.77489  4.50270  3.04523  2.72211  4.32248  3.15035  3.96207  3.75222  2.84484  3.38625  4.20349  2.08032  3.78801  3.15805  3.25831  1.83552  2.84484  3.28823  5.60761  4.31068    288 - -
          2.68618  4.42225  2.77519  2.73123  3.46354  2.40513  3.72494  3.29354  2.67741  2.69355  4.24690  2.90347  2.73739  3.18146  2.89801  2.37887  2.77519  2.98518  4.58477  3.61503
          0.02460  4.11303  4.83537  0.61958  0.77255  0.48576  0.95510
    262   3.12875  4.47502  4.78645  4.21368  2.09903  4.34663  4.60570  1.70108  4.07685  1.60391  2.05273  4.38970  4.59268  4.18021  4.17208  3.67549  3.35314  2.26152  4.97020  3.79195    289 - -
          2.68618  4.42225  2.77519  2.73123  3.46354  2.40513  3.72494  3.29354  2.67741  2.69355  4.24690  2.90347  2.73739  3.18146  2.89801  2.37887  2.77519  2.98518  4.58477  3.61503
          0.02460  4.11303  4.83537  0.61958  0.77255  0.48576  0.95510
    263   1.77572  4.50436  3.04294  2.72028  4.32294  3.15096  3.96112  3.75274  2.84366  3.38657  4.20381  2.06883  3.78825  3.15689  3.25743  1.84530  2.84548  3.28899  5.60779  4.31047    290 - -
          2.68618  4.42225  2.77519  2.73123  3.46354  2.40513  3.72494  3.29354  2.67741  2.69355  4.24690  2.90347  2.73739  3.18146  2.89801  2.37887  2.77519  2.98518  4.58477  3.61503
          0.02460  4.11303  4.83537  0.61958  0.77255  0.48576  0.95510
    264   2.66407  4.60564  3.29631  2.74428  3.83939  3.49516  3.75606  3.22322  2.47271  2.17038  3.76660  3.17994  3.92337  2.97291  2.14070  2.11785  2.91600  2.95685  5.17539  3.90280    291 - -
          2.68618  4.42225  2.77519  2.73123  3.46354  2.40513  3.72494  3.29354  2.67741  2.69355  4.24690  2.90347  2.73739  3.18146  2.89801  2.37887  2.77519  2.98518  4.58477  3.61503
          0.02460  4.11303  4.83537  0.61958  0.77255  0.48576  0.95510
    265   1.83688  4.28173  4.11283  3.70835  3.79352  3.55919  4.53880  2.26923  3.62611  2.57106  3.68805  3.84903  4.17068  3.92658  3.86874  2.98291  3.02050  1.21272  5.45511  4.23952    292 - -
          2.68618  4.42225  2.77519  2.73123  3.46354  2.40513  3.72494  3.29354  2.67741  2.69355  4.24690  2.90347  2.73739  3.18146  2.89801  2.37887  2.77519  2.98518  4.58477  3.61503
          0.02460  4.11303  4.83537  0.61958  0.77255  0.48576  0.95510
    266   2.75904  4.51586  3.43476  2.94291  3.05685  3.64678  3.74586  3.00276  2.86156  2.02033  3.61320  2.31919  4.04522  3.20822  3.19909  2.92986  2.99685  2.79067  4.60401  2.24613    293 - -
          2.68618  4.42225  2.77519  2.73123  3.46354  2.40513  3.72494  3.29354  2.67741  2.69355  4.24690  2.90347  2.73739  3.18146  2.89801  2.37887  2.77519  2.98518  4.58477  3.61503
          0.02460  4.11303  4.83537  0.61958  0.77255  0.48576  0.95510
    267   1.55785  4.21756  3.52927  3.25257  4.37390  2.99697  4.31483  3.74619  3.30296  3.47812  4.31800  3.38386  3.75503  3.59283  3.60499  1.21434  2.77235  3.20578  5.72839  4.51274    294 - -
          2.68618  4.42225  2.77519  2.73123  3.46354  2.40513  3.72494  3.29354  2.67741  2.69355  4.24690  2.90347  2.73739  3.18146  2.89801  2.37887  2.77519  2.98518  4.58477  3.61503
          0.02460  4.11303  4.83537  0.61958  0.77255  0.48576  0.95510
    268   2.70904  5.00226  2.70522  2.38475  4.39968  3.34279  3.71494  3.86912  2.48712  3.41496  4.22397  2.14605  3.84630  2.11384  2.92533  2.03039  2.98213  3.47664  5.58266  4.21171    295 - -
          2.68618  4.42225  2.77519  2.73123  3.46354  2.40513  3.72494  3.29354  2.67741  2.69355  4.24690  2.90347  2.73739  3.18146  2.89801  2.37887  2.77519  2.98518  4.58477  3.61503
          0.02460  4.11303  4.83537  0.61958  0.77255  0.48576  0.95510
    269   2.03963  4.59309  3.08852  2.65969  3.66049  3.42775  3.76513  3.25576  2.68096  2.92099  3.79833  2.27043  3.89548  3.02617  3.08206  2.73766  2.90186  2.97210  5.07741  2.47054    296 - -
          2.68618  4.42225  2.77519  2.73123  3.46354  2.40513  3.72494  3.29354  2.67741  2.69355  4.24690  2.90347  2.73739  3.18146  2.89801  2.37887  2.77519  2.98518  4.58477  3.61503
          0.02460  4.11303  4.83537  0.61958  0.77255  0.48576  0.95510
    270   3.35136  4.65716  4.96189  4.43258  3.21077  4.63957  4.99361  1.55100  4.26355  0.98742  3.01848  4.67871  4.83997  4.42132  4.38948  4.01810  3.58592  2.08174  5.29953  4.18184    297 - -
          2.68618  4.42225  2.77519  2.73123  3.46354  2.40513  3.72494  3.29354  2.67741  2.69355  4.24690  2.90347  2.73739  3.18146  2.89801  2.37887  2.77519  2.98518  4.58477  3.61503
          0.02460  4.11303  4.83537  0.61958  0.77255  0.48576  0.95510
    271   2.45063  4.37057  3.43486  3.26901  4.32643  3.09695  4.36846  3.88527  3.35944  3.58912  4.49918  3.44959  3.85707  3.69073  3.63293  0.77854  2.95006  3.36642  5.68065  4.41332    298 - -
          2.68618  4.42225  2.77519  2.73123  3.46354  2.40513  3.72494  3.29354  2.67741  2.69355  4.24690  2.90347  2.73739  3.18146  2.89801  2.37887  2.77519  2.98518  4.58477  3.61503
          0.02460  4.11303  4.83537  0.61958  0.77255  0.48576  0.95510
    272   3.38095  4.73151  4.85458  4.30447  3.08719  4.57820  4.86362  2.26145  4.10939  0.90141  1.96419  4.57936  4.76963  4.26563  4.23775  3.93963  3.60504  2.41589  5.18198  4.09902    299 - -
          2.68618  4.42225  2.77519  2.73123  3.46354  2.40513  3.72494  3.29354  2.67741  2.69355  4.24690  2.90347  2.73739  3.18146  2.89801  2.37887  2.77519  2.98518  4.58477  3.61503
          0.02460  4.11303  4.83537  0.61958  0.77255  0.48576  0.95510
    273   2.94630  4.84584  3.49871  2.92549  3.39665  3.69110  3.70215  3.46930  2.36477  3.01884  3.97097  3.31889  4.08603  3.02658  1.48040  3.02801  3.16335  3.22531  4.83787  2.18553    300 - -
          2.68623  4.42231  2.77525  2.73129  3.46359  2.40518  3.72500  3.29359  2.67746  2.69318  4.24497  2.90352  2.73745  3.18152  2.89806  2.37892  2.77525  2.98524  4.58482  3.61509
          0.21210  1.69734  4.83537  0.66775  0.71921  0.48576  0.95510
    274   2.83987  5.15004  1.95412  2.42143  4.48999  3.41410  3.73335  3.97182  2.43803  3.49500  4.32385  2.95140  3.90632  2.88048  1.56846  2.81362  3.09178  3.59446  5.61165  4.26284    303 - -
          2.68618  4.42225  2.77519  2.73123  3.46354  2.40513  3.72494  3.29354  2.67741  2.69355  4.24690  2.90347  2.73739  3.18146  2.89801  2.37887  2.77519  2.98518  4.58477  3.61503
          0.02460  4.11303  4.83537  0.61958  0.77255  0.48576  0.95510
    275   3.40982  4.73438  4.86381  4.36572  1.90283  4.54027  4.49340  2.38553  4.21725  0.94052  2.99743  4.51332  4.75877  4.28936  4.30623  3.91122  3.63540  2.52658  4.71242  3.28127    304 - -
          2.68618  4.42225  2.77519  2.73123  3.46354  2.40513  3.72494  3.29354  2.67741  2.69355  4.24690  2.90347  2.73739  3.18146  2.89801  2.37887  2.77519  2.98518  4.58477  3.61503
          0.02460  4.11303  4.83537  0.61958  0.77255  0.48576  0.95510
    276   2.92589  4.69891  3.49351  3.04105  3.10046  3.71611  1.70576  3.13081  2.77687  1.88229  3.73164  3.42239  4.13923  3.26113  3.05831  3.07076  3.17158  2.96738  4.67029  3.14684    305 - -
          2.68618  4.42225  2.77519  2.73123  3.46354  2.40513  3.72494  3.29354  2.67741  2.69355  4.24690  2.90347  2.73739  3.18146  2.89801  2.37887  2.77519  2.98518  4.58477  3.61503
          0.02460  4.11303  4.83537  0.61958  0.77255  0.48576  0.95510
    277   2.91096  4.96058  3.43363  2.77317  4.24707  3.65252  3.66723  3.60235  1.66060  2.23357  4.03430  3.20152  4.01508  2.82402  1.80924  2.95522  3.10057  3.32418  5.34483  4.12423    306 - -
          2.68618  4.42225  2.77519  2.73123  3.46354  2.40513  3.72494  3.29354  2.67741  2.69355  4.24690  2.90347  2.73739  3.18146  2.89801  2.37887  2.77519  2.98518  4.58477  3.61503
          0.02460  4.11303  4.83537  0.61958  0.77255  0.48576  0.95510
    278   2.06718  4.78436  2.16300  2.46931  3.91726  3.39989  3.72109  3.43466  2.61104  3.07494  3.92970  2.98193  3.86482  2.92116  3.07069  2.71603  2.92523  3.12950  5.27034  2.57877    307 - -
          2.68618  4.42225  2.77519  2.73123  3.46354  2.40513  3.72494  3.29354  2.67741  2.69355  4.24690  2.90347  2.73739  3.18146  2.89801  2.37887  2.77519  2.98518  4.58477  3.61503
          0.02460  4.11303  4.83537  0.61958  0.77255  0.48576  0.95510
    279   2.05033  4.32191  4.40217  3.88019  3.59124  4.05494  4.61074  1.53334  3.78667  2.30025  3.45542  4.11245  4.45846  4.05706  4.02080  3.40554  3.15997  1.42651  5.32866  4.12272    308 - -
          2.68618  4.42225  2.77519  2.73123  3.46354  2.40513  3.72494  3.29354  2.67741  2.69355  4.24690  2.90347  2.73739  3.18146  2.89801  2.37887  2.77519  2.98518  4.58477  3.61503
          0.02460  4.11303  4.83537  0.61958  0.77255  0.48576  0.95510
    280   2.79038  5.08487  2.51766  1.37334  4.52430  3.29973  3.80492  3.98363  2.67201  3.55619  4.39499  2.88205  3.87431  2.97062  3.14360  1.97144  3.09273  3.58398  5.73387  4.33731    309 - -
          2.68618  4.42225  2.77519  2.73123  3.46354  2.40513  3.72494  3.29354  2.67741  2.69355  4.24690  2.90347  2.73739  3.18146  2.89801  2.37887  2.77519  2.98518  4.58477  3.61503
          0.02460  4.11303  4.83537  0.61958  0.77255  0.48576  0.95510
    281   2.85923  4.95687  3.31441  2.69383  4.13348  3.60731  3.64829  3.63559  1.71974  3.18370  4.03940  3.14441  3.97796  2.81314  1.88369  2.89222  3.05728  3.33606  5.29113  2.51298    310 - -
          2.68618  4.42225  2.77519  2.73123  3.46354  2.40513  3.72494  3.29354  2.67741  2.69355  4.24690  2.90347  2.73739  3.18146  2.89801  2.37887  2.77519  2.98518  4.58477  3.61503
          0.02460  4.11303  4.83537  0.61958  0.77255  0.48576  0.95510
    282   2.65612  2.61620  3.71856  3.13377  3.44816  3.61610  3.92669  2.72713  2.84425  1.92750  3.42901  3.46721  4.02886  3.28391  2.27605  2.91657  2.90887  2.53341  4.93433  3.70693    311 - -
          2.68618  4.42225  2.77519  2.73123  3.46354  2.40513  3.72494  3.29354  2.67741  2.69355  4.24690  2.90347  2.73739  3.18146  2.89801  2.37887  2.77519  2.98518  4.58477  3.61503
          0.02460  4.11303  4.83537  0.61958  0.77255  0.48576  0.95510
    283   2.96511  5.11603  3.09698  2.65502  4.24499  3.57824  1.72295  3.88118  1.67164  3.38216  4.25168  3.12055  4.00926  2.86522  2.44859  2.96445  3.17704  3.55862  5.38443  4.05381    312 - -
          2.68618  4.42225  2.77519  2.73123  3.46354  2.40513  3.72494  3.29354  2.67741  2.69355  4.24690  2.90347  2.73739  3.18146  2.89801  2.37887  2.77519  2.98518  4.58477  3.61503
          0.21843  4.11303  1.71558  0.61958  0.77255  0.48576  0.95510
    284   1.53500  4.14130  3.49197  3.16296  4.06393  3.00301  4.17548  3.17482  3.14018  3.06488  3.99111  3.32733  3.72023  3.46496  3.43404  2.44902  1.74609  2.79818  5.48511  4.27234    313 - -
          2.68618  4.42225  2.77519  2.73123  3.46354  2.40513  3.72494  3.29354  2.67741  2.69355  4.24690  2.90347  2.73739  3.18146  2.89801  2.37887  2.77519  2.98518  4.58477  3.61503
          0.02979  3.92439  4.64673  0.61958  0.77255  0.38674  1.13715
    285   2.61780  4.79028  2.91511  2.53187  4.34760  2.27349  3.76999  3.78018  1.89791  3.35478  4.16822  3.00881  3.83696  2.92689  2.90347  1.98544  2.92630  3.37597  5.54341  4.22259    314 - -
          2.68618  4.42225  2.77519  2.73123  3.46354  2.40513  3.72494  3.29354  2.67741  2.69355  4.24690  2.90347  2.73739  3.18146  2.89801  2.37887  2.77519  2.98518  4.58477  3.61503
          0.02460  4.11303  4.83537  0.61958  0.77255  0.48576  0.95510
    286   2.09505  4.98814  2.72666  1.88762  4.26692  3.38295  2.48902  3.71917  2.47601  3.29258  4.11284  2.91042  3.85200  2.84019  2.92226  2.71451  2.96613  3.36799  5.48887  4.12359    315 - -
          2.68618  4.42225  2.77519  2.73123  3.46354  2.40513  3.72494  3.29354  2.67741  2.69355  4.24690  2.90347  2.73739  3.18146  2.89801  2.37887  2.77519  2.98518  4.58477  3.61503
          0.02460  4.11303  4.83537  0.61958  0.77255  0.48576  0.95510
    287   2.52424  4.46939  3.28030  3.08697  4.52549  1.19366  4.29499  4.01652  3.26318  3.65727  4.51056  3.37369  1.88893  3.56163  3.59776  2.67434  2.99300  3.47974  5.75781  4.58733    316 - -
          2.68618  4.42225  2.77519  2.73123  3.46354  2.40513  3.72494  3.29354  2.67741  2.69355  4.24690  2.90347  2.73739  3.18146  2.89801  2.37887  2.77519  2.98518  4.58477  3.61503
          0.02460  4.11303  4.83537  0.61958  0.77255  0.48576  0.95510
    288   2.89439  4.90515  3.26526  2.75414  3.65097  3.61608  3.69061  3.53916  1.43147  3.10442  4.01916  3.19638  4.02231  2.94414  2.60731  2.94566  3.11253  3.26965  5.02562  2.30320    317 - -
          2.68618  4.42225  2.77519  2.73123  3.46354  2.40513  3.72494  3.29354  2.67741  2.69355  4.24690  2.90347  2.73739  3.18146  2.89801  2.37887  2.77519  2.98518  4.58477  3.61503
          0.02460  4.11303  4.83537  0.61958  0.77255  0.48576  0.95510
    289   2.73684  4.84504  2.82102  2.59482  4.40880  1.50357  3.90441  3.90881  2.68633  3.48460  4.34632  3.06764  3.90500  1.97790  3.05992  2.78685  3.07716  3.50482  5.62529  4.31294    318 - -
          2.68621  4.42228  2.77522  2.73126  3.46357  2.40515  3.72497  3.29357  2.67743  2.69358  4.24692  2.90349  2.73742  3.18149  2.89803  2.37859  2.77522  2.98521  4.58480  3.61506
          0.21210  1.69734  4.83537  0.26503  1.45750  0.48576  0.95510
    290   3.17562  4.46832  4.94929  4.46144  3.63367  4.56017  5.16568  1.08957  4.35102  2.11345  3.42769  4.66499  4.86023  4.60805  4.53699  3.95941  3.44231  1.27786  5.63398  4.43205    320 - -
          2.68618  4.42225  2.77519  2.73123  3.46354  2.40513  3.72494  3.29354  2.67741  2.69355  4.24690  2.90347  2.73739  3.18146  2.89801  2.37887  2.77519  2.98518  4.58477  3.61503
          0.02460  4.11303  4.83537  0.61958  0.77255  0.48576  0.95510
    291   2.41831  4.24818  3.61676  3.15444  3.84063  3.25087  4.10371  3.00125  3.10259  2.87277  3.78294  3.40523  3.86780  3.41393  3.42351  1.88851  1.97398  1.93630  5.28239  4.05773    321 - -
          2.68618  4.42225  2.77519  2.73123  3.46354  2.40513  3.72494  3.29354  2.67741  2.69355  4.24690  2.90347  2.73739  3.18146  2.89801  2.37887  2.77519  2.98518  4.58477  3.61503
          0.02460  4.11303  4.83537  0.61958  0.77255  0.48576  0.95510
    292   1.55785  4.21756  3.52927  3.25257  4.37390  2.99697  4.31483  3.74619  3.30296  3.47812  4.31800  3.38386  3.75503  3.59283  3.60499  1.21434  2.77235  3.20578  5.72839  4.51274    322 - -
          2.68618  4.42225  2.77519  2.73123  3.46354  2.40513  3.72494  3.29354  2.67741  2.69355  4.24690  2.90347  2.73739  3.18146  2.89801  2.37887  2.77519  2.98518  4.58477  3.61503
          0.02460  4.11303  4.83537  0.61958  0.77255  0.48576  0.95510
    293   1.49355  4.69099  3.11991  2.71987  4.23276  3.35824  3.84711  3.54841  1.86022  3.22525  4.09873  3.14694  3.89882  3.03291  2.84443  2.74299  2.97256  3.20558  5.47448  4.20406    323 - -
          2.68618  4.42225  2.77519  2.73123  3.46354  2.40513  3.72494  3.29354  2.67741  2.69355  4.24690  2.90347  2.73739  3.18146  2.89801  2.37887  2.77519  2.98518  4.58477  3.61503
          0.02460  4.11303  4.83537  0.61958  0.77255  0.48576  0.95510
    294   1.99113  4.65586  3.11947  2.64091  4.12577  3.35665  3.77764  3.46682  1.93652  3.13096  3.97536  3.09095  3.85437  2.95463  2.88736  2.67298  2.13424  3.12782  5.39078  4.10388    324 - -
          2.68618  4.42225  2.77519  2.73123  3.46354  2.40513  3.72494  3.29354  2.67741  2.69355  4.24690  2.90347  2.73739  3.18146  2.89801  2.37887  2.77519  2.98518  4.58477  3.61503
          0.02460  4.11303  4.83537  0.61958  0.77255  0.48576  0.95510
    295   3.00260  4.48632  4.45335  4.13042  3.73821  3.96710  4.89457  2.07071  4.00213  2.38735  3.67280  4.27996  4.51898  4.34754  4.19061  3.49098  3.36127  0.76749  5.56117  4.30507    325 - -
          2.68618  4.42225  2.77519  2.73123  3.46354  2.40513  3.72494  3.29354  2.67741  2.69355  4.24690  2.90347  2.73739  3.18146  2.89801  2.37887  2.77519  2.98518  4.58477  3.61503
          0.02460  4.11303  4.83537  0.61958  0.77255  0.48576  0.95510
    296   1.14360  4.20186  3.57029  3.29257  4.35007  2.99559  4.33260  3.70779  3.33423  3.45243  4.29701  3.40341  3.75620  3.62053  3.62664  1.65675  2.76818  3.17798  5.71416  4.50522    326 - -
          2.68618  4.42225  2.77519  2.73123  3.46354  2.40513  3.72494  3.29354  2.67741  2.69355  4.24690  2.90347  2.73739  3.18146  2.89801  2.37887  2.77519  2.98518  4.58477  3.61503
          0.02460  4.11303  4.83537  0.61958  0.77255  0.48576  0.95510
    297   0.71579  4.33001  3.72388  3.53447  4.30860  3.14661  4.52564  3.47139  3.55741  3.34123  4.35201  3.61780  3.90929  3.87745  3.78638  2.68103  2.97547  3.08328  5.71116  4.54082    327 - -
          2.68618  4.42225  2.77519  2.73123  3.46354  2.40513  3.72494  3.29354  2.67741  2.69355  4.24690  2.90347  2.73739  3.18146  2.89801  2.37887  2.77519  2.98518  4.58477  3.61503
          0.02460  4.11303  4.83537  0.61958  0.77255  0.48576  0.95510
    298   3.10882  4.43198  4.81237  4.26118  3.37230  4.41958  4.83496  1.50584  4.14235  1.87615  2.15137  4.46794  4.68756  4.32551  4.29182  3.76539  3.34924  1.45613  5.29320  4.15497    328 - -
          2.68618  4.42225  2.77519  2.73123  3.46354  2.40513  3.72494  3.29354  2.67741  2.69355  4.24690  2.90347  2.73739  3.18146  2.89801  2.37887  2.77519  2.98518  4.58477  3.61503
          0.02460  4.11303  4.83537  0.61958  0.77255  0.48576  0.95510
    299   2.56687  4.63277  3.18479  2.67826  4.15403  3.33540  3.78386  3.55161  2.49373  3.17114  4.00436  3.11014  3.84525  2.95959  2.09365  2.01121  2.11183  3.18816  5.40029  4.11906    329 - -
          2.68618  4.42225  2.77519  2.73123  3.46354  2.40513  3.72494  3.29354  2.67741  2.69355  4.24690  2.90347  2.73739  3.18146  2.89801  2.37887  2.77519  2.98518  4.58477  3.61503
          0.02460  4.11303  4.83537  0.61958  0.77255  0.48576  0.95510
    300   2.05969  5.04575  2.00876  2.32254  4.33488  3.34212  2.47153  3.81992  2.55386  3.38222  4.19516  2.86727  3.83982  2.85562  3.04598  2.70423  2.98308  3.44626  5.56306  4.16444    330 - -
          2.68618  4.42225  2.77519  2.73123  3.46354  2.40513  3.72494  3.29354  2.67741  2.69355  4.24690  2.90347  2.73739  3.18146  2.89801  2.37887  2.77519  2.98518  4.58477  3.61503
          0.02460  4.11303  4.83537  0.61958  0.77255  0.48576  0.95510
    301   2.40340  2.32680  3.98774  3.51880  3.67095  2.10604  4.24839  2.78986  3.41879  2.71088  3.64771  3.60898  3.91304  3.68067  3.64774  2.68025  2.80204  1.81059  5.16775  3.97202    331 - -
          2.68618  4.42225  2.77519  2.73123  3.46354  2.40513  3.72494  3.29354  2.67741  2.69355  4.24690  2.90347  2.73739  3.18146  2.89801  2.37887  2.77519  2.98518  4.58477  3.61503
          0.02460  4.11303  4.83537  0.61958  0.77255  0.48576  0.95510
    302   2.96907  4.38784  4.40506  3.87165  2.90620  4.04533  4.16080  1.40485  3.65350  2.03489  3.24637  4.02729  4.39287  3.90341  3.80246  3.38926  3.20983  2.32133  2.43352  3.17386    332 - -
          2.68618  4.42225  2.77519  2.73123  3.46354  2.40513  3.72494  3.29354  2.67741  2.69355  4.24690  2.90347  2.73739  3.18146  2.89801  2.37887  2.77519  2.98518  4.58477  3.61503
          0.02460  4.11303  4.83537  0.61958  0.77255  0.48576  0.95510
    303   2.90422  5.27947  2.56043  1.75933  4.58453  3.39468  3.73544  4.05476  2.46103  3.55963  4.40401  2.88813  3.91458  1.58592  2.86415  2.85004  3.15400  3.68103  5.70298  4.32610    333 - -
          2.68618  4.42225  2.77519  2.73123  3.46354  2.40513  3.72494  3.29354  2.67741  2.69355  4.24690  2.90347  2.73739  3.18146  2.89801  2.37887  2.77519  2.98518  4.58477  3.61503
          0.02460  4.11303  4.83537  0.61958  0.77255  0.48576  0.95510
    304   3.04740  5.17667  3.38565  2.78964  4.56686  3.66787  3.67533  3.97675  2.00268  3.42554  4.30131  3.21108  4.05818  1.99027  1.32633  3.04608  3.23236  3.65666  5.48672  4.28040    334 - -
          2.68618  4.42225  2.77519  2.73123  3.46354  2.40513  3.72494  3.29354  2.67741  2.69355  4.24690  2.90347  2.73739  3.18146  2.89801  2.37887  2.77519  2.98518  4.58477  3.61503
          0.02460  4.11303  4.83537  0.61958  0.77255  0.48576  0.95510
    305   3.19796  4.56880  4.73510  4.22621  3.29058  4.40342  4.84914  2.05603  4.06159  1.07297  3.12655  4.46260  4.70321  4.28529  4.22698  3.78351  3.45630  1.54784  5.29245  4.13149    335 - -
          2.68618  4.42225  2.77519  2.73123  3.46354  2.40513  3.72494  3.29354  2.67741  2.69355  4.24690  2.90347  2.73739  3.18146  2.89801  2.37887  2.77519  2.98518  4.58477  3.61503
          0.02460  4.11303  4.83537  0.61958  0.77255  0.48576  0.95510
    306   2.72652  4.78627  3.27482  2.78173  4.32971  3.41925  3.79182  3.77040  2.31370  3.33607  4.19166  3.18598  3.93199  2.96256  1.45387  1.97958  3.02687  3.39821  5.46981  4.21141    336 - -
          2.68618  4.42225  2.77519  2.73123  3.46354  2.40513  3.72494  3.29354  2.67741  2.69355  4.24690  2.90347  2.73739  3.18146  2.89801  2.37887  2.77519  2.98518  4.58477  3.61503
          0.02460  4.11303  4.83537  0.61958  0.77255  0.48576  0.95510
    307   1.44867  4.58486  3.33519  2.86585  4.16624  3.34178  3.89345  3.51144  2.54705  3.17375  4.05809  3.23828  3.89909  3.09533  1.97285  2.72524  2.94505  3.16488  5.42934  4.18190    337 - -
          2.68618  4.42225  2.77519  2.73123  3.46354  2.40513  3.72494  3.29354  2.67741  2.69355  4.24690  2.90347  2.73739  3.18146  2.89801  2.37887  2.77519  2.98518  4.58477  3.61503
          0.02460  4.11303  4.83537  0.61958  0.77255  0.48576  0.95510
    308   2.72019  4.28439  3.92150  3.38170  3.36171  3.76001  4.13896  1.86341  3.26761  1.78765  3.32313  3.68338  4.16351  3.56592  3.53153  2.22258  2.97888  2.22587  4.96717  3.74283    338 - -
          2.68618  4.42225  2.77519  2.73123  3.46354  2.40513  3.72494  3.29354  2.67741  2.69355  4.24690  2.90347  2.73739  3.18146  2.89801  2.37887  2.77519  2.98518  4.58477  3.61503
          0.02460  4.11303  4.83537  0.61958  0.77255  0.48576  0.95510
    309   2.69232  4.97400  1.85640  2.34923  4.56802  2.14439  3.82930  4.04750  2.75617  3.60184  4.41299  2.87693  3.83184  2.99167  3.27360  1.92189  3.02492  3.59343  5.78338  4.38022    339 - -
          2.68618  4.42225  2.77519  2.73123  3.46354  2.40513  3.72494  3.29354  2.67741  2.69355  4.24690  2.90347  2.73739  3.18146  2.89801  2.37887  2.77519  2.98518  4.58477  3.61503
          0.02460  4.11303  4.83537  0.61958  0.77255  0.48576  0.95510
    310   2.64499  4.27666  3.82026  3.29872  3.45692  3.62617  4.11076  2.48149  3.19873  1.84939  3.42314  3.59664  4.08628  3.50673  3.48127  2.15003  2.93268  1.81116  5.02201  3.79129    340 - -
          2.68618  4.42225  2.77519  2.73123  3.46354  2.40513  3.72494  3.29354  2.67741  2.69355  4.24690  2.90347  2.73739  3.18146  2.89801  2.37887  2.77519  2.98518  4.58477  3.61503
          0.21210  4.11303  1.74437  0.61958  0.77255  0.48576  0.95510
    311   1.81857  4.27924  3.76714  3.33448  2.01318  3.50211  4.03058  2.61319  3.27720  2.31535  3.43946  3.57220  4.03167  3.55315  3.54185  2.88522  2.94519  2.45037  4.76272  3.34790    341 - -
          2.68618  4.42225  2.77519  2.73123  3.46354  2.40513  3.72494  3.29354  2.67741  2.69355  4.24690  2.90347  2.73739  3.18146  2.89801  2.37887  2.77519  2.98518  4.58477  3.61503
          0.02960  3.93053  4.65288  0.61958  0.77255  0.38909  1.13220
    312   1.57018  4.22746  3.47550  3.16941  4.41147  1.88749  4.26400  3.83941  3.24755  3.51016  4.31825  3.33671  3.73655  3.51999  3.58124  1.65923  2.75371  3.26229  5.73777  4.52339    342 - -
          2.68618  4.42225  2.77519  2.73123  3.46354  2.40513  3.72494  3.29354  2.67741  2.69355  4.24690  2.90347  2.73739  3.18146  2.89801  2.37887  2.77519  2.98518  4.58477  3.61503
          0.02460  4.11303  4.83537  0.61958  0.77255  0.48576  0.95510
    313   2.68158  4.92426  2.18795  2.40367  4.20226  3.40325  3.67885  3.55452  1.97702  3.19995  4.02994  2.93248  3.84750  2.82802  2.91828  2.69448  2.92570  2.37917  5.44300  4.09005    343 - -
          2.68618  4.42225  2.77519  2.73123  3.46354  2.40513  3.72494  3.29354  2.67741  2.69355  4.24690  2.90347  2.73739  3.18146  2.89801  2.37887  2.77519  2.98518  4.58477  3.61503
          0.02460  4.11303  4.83537  0.61958  0.77255  0.48576  0.95510
    314   2.87968  5.12469  1.64245  2.38298  4.72949  1.37987  3.96978  4.25543  2.99553  3.81718  4.67777  2.92447  3.91609  3.16387  3.53312  2.86233  3.23373  3.80021  5.91958  4.54424    344 - -
          2.68618  4.42225  2.77519  2.73123  3.46354  2.40513  3.72494  3.29354  2.67741  2.69355  4.24690  2.90347  2.73739  3.18146  2.89801  2.37887  2.77519  2.98518  4.58477  3.61503
          0.02460  4.11303  4.83537  0.61958  0.77255  0.48576  0.95510
    315   2.84099  5.23617  2.77813  1.86902  4.59197  3.45126  3.64890  4.02898  1.78449  3.50292  4.30644  2.92616  3.89680  2.08780  2.61350  2.79527  3.06343  3.64054  5.61566  4.27533    345 - -
          2.68618  4.42225  2.77519  2.73123  3.46354  2.40513  3.72494  3.29354  2.67741  2.69355  4.24690  2.90347  2.73739  3.18146  2.89801  2.37887  2.77519  2.98518  4.58477  3.61503
          0.02460  4.11303  4.83537  0.61958  0.77255  0.48576  0.95510
    316   2.57751  4.29270  3.90332  3.47322  3.78331  3.46107  4.35454  2.48465  3.37347  2.62104  3.70015  3.67438  4.06799  3.70390  3.64575  2.86868  1.51550  1.67602  5.37742  4.15430    346 - -
          2.68618  4.42225  2.77519  2.73123  3.46354  2.40513  3.72494  3.29354  2.67741  2.69355  4.24690  2.90347  2.73739  3.18146  2.89801  2.37887  2.77519  2.98518  4.58477  3.61503
          0.02460  4.11303  4.83537  0.61958  0.77255  0.48576  0.95510
    317   3.28826  4.60134  4.94707  4.37760  3.15508  4.57217  4.89470  1.60488  4.24020  1.21922  2.01842  4.60934  4.76100  4.34065  4.34538  3.91721  3.51046  2.17768  5.20937  4.14624    347 - -
          2.68618  4.42225  2.77519  2.73123  3.46354  2.40513  3.72494  3.29354  2.67741  2.69355  4.24690  2.90347  2.73739  3.18146  2.89801  2.37887  2.77519  2.98518  4.58477  3.61503
          0.02460  4.11303  4.83537  0.61958  0.77255  0.48576  0.95510
    318   1.57334  2.16231  3.93249  3.52731  4.05311  3.03036  4.34789  3.37549  3.45055  3.14705  4.01160  3.52119  3.77037  3.70955  3.69362  1.68760  2.72519  2.94255  5.47592  4.29732    348 - -
          2.68618  4.42225  2.77519  2.73123  3.46354  2.40513  3.72494  3.29354  2.67741  2.69355  4.24690  2.90347  2.73739  3.18146  2.89801  2.37887  2.77519  2.98518  4.58477  3.61503
          0.02460  4.11303  4.83537  0.61958  0.77255  0.48576  0.95510
    319   3.43611  4.83088  4.57497  4.22258  3.24510  4.28496  4.80357  2.46881  3.98818  0.62690  3.20469  4.47482  4.68317  4.29815  4.12214  3.89425  3.72173  2.56736  5.20460  3.98123    349 - -
          2.68621  4.42228  2.77522  2.73126  3.46357  2.40515  3.72378  3.29357  2.67743  2.69358  4.24692  2.90349  2.73742  3.18149  2.89803  2.37889  2.77522  2.98521  4.58480  3.61506
          0.21582  1.68105  4.83537  0.26235  1.46640  0.48576  0.95510
    320   2.81622  5.14372  1.32989  2.29276  4.65010  3.24391  3.86653  4.16204  2.85472  3.72502  4.56826  2.84155  3.87199  3.04303  3.39930  1.89878  3.15012  3.71899  5.88197  4.43823    351 - -
          2.68618  4.42225  2.77519  2.73123  3.46354  2.40513  3.72494  3.29354  2.67741  2.69355  4.24690  2.90347  2.73739  3.18146  2.89801  2.37887  2.77519  2.98518  4.58477  3.61503
          0.02460  4.11303  4.83537  0.61958  0.77255  0.48576  0.95510
    321   2.05269  5.30494  1.81269  1.71018  4.62745  3.30518  3.74357  4.09672  2.65721  3.62763  4.44099  2.78724  3.85709  2.89092  3.20142  2.76820  3.10596  3.68883  5.80594  4.35805    352 - -
          2.68618  4.42225  2.77519  2.73123  3.46354  2.40513  3.72494  3.29354  2.67741  2.69355  4.24690  2.90347  2.73739  3.18146  2.89801  2.37887  2.77519  2.98518  4.58477  3.61503
          0.02460  4.11303  4.83537  0.61958  0.77255  0.48576  0.95510
    322   2.72549  5.09086  2.01975  2.33167  4.46147  2.34159  3.69387  3.92772  2.48525  3.45718  4.25383  2.87376  3.83875  2.83032  2.16252  2.70044  2.98627  3.52749  5.61950  4.23343    353 - -
          2.68618  4.42225  2.77519  2.73123  3.46354  2.40513  3.72494  3.29354  2.67741  2.69355  4.24690  2.90347  2.73739  3.18146  2.89801  2.37887  2.77519  2.98518  4.58477  3.61503
          0.02460  4.11303  4.83537  0.61958  0.77255  0.48576  0.95510
    323   2.70907  4.95056  2.88916  2.46479  4.33199  3.40555  3.68482  3.74761  1.87521  3.31161  4.12769  2.21137  3.86439  2.82843  2.75004  2.72012  2.19098  3.38464  5.49302  4.16496    354 - -
          2.68618  4.42225  2.77519  2.73123  3.46354  2.40513  3.72494  3.29354  2.67741  2.69355  4.24690  2.90347  2.73739  3.18146  2.89801  2.37887  2.77519  2.98518  4.58477  3.61503
          0.02460  4.11303  4.83537  0.61958  0.77255  0.48576  0.95510
    324   2.71959  5.00817  2.79237  2.42007  4.41503  3.37680  3.69329  3.86130  1.88520  3.39902  4.20614  2.16332  3.85695  2.83354  2.79975  2.04942  2.98088  3.47400  5.55991  4.21112    355 - -
          2.68618  4.42225  2.77519  2.73123  3.46354  2.40513  3.72494  3.29354  2.67741  2.69355  4.24690  2.90347  2.73739  3.18146  2.89801  2.37887  2.77519  2.98518  4.58477  3.61503
          0.02460  4.11303  4.83537  0.61958  0.77255  0.48576  0.95510
    325   1.93776  2.58767  3.24535  2.08662  3.85812  3.35027  3.87578  3.14324  2.77718  2.89743  3.77649  3.19429  3.86808  3.11650  3.16285  2.67771  2.84274  2.85018  5.24035  3.97690    356 - -
          2.68618  4.42225  2.77519  2.73123  3.46354  2.40513  3.72494  3.29354  2.67741  2.69355  4.24690  2.90347  2.73739  3.18146  2.89801  2.37887  2.77519  2.98518  4.58477  3.61503
          0.02460  4.11303  4.83537  0.61958  0.77255  0.48576  0.95510
    326   1.93454  4.40880  3.97687  3.53595  3.46334  3.70914  4.35008  2.46064  3.40307  1.28030  3.38519  3.79367  4.21720  3.73373  3.65047  3.10128  3.10472  2.35430  5.19088  3.97567    357 - -
          2.68618  4.42225  2.77519  2.73123  3.46354  2.40513  3.72494  3.29354  2.67741  2.69355  4.24690  2.90347  2.73739  3.18146  2.89801  2.37887  2.77519  2.98518  4.58477  3.61503
          0.02460  4.11303  4.83537  0.61958  0.77255  0.48576  0.95510
    327   2.79189  4.74394  3.02534  1.60004  3.90532  3.55123  3.88341  2.11718  2.71998  2.79352  3.81395  3.16709  4.00795  3.09376  3.11662  2.90383  3.04552  2.71746  5.35142  4.04323    358 - -
          2.68618  4.42225  2.77519  2.73123  3.46354  2.40513  3.72494  3.29354  2.67741  2.69355  4.24690  2.90347  2.73739  3.18146  2.89801  2.37887  2.77519  2.98518  4.58477  3.61503
          0.02460  4.11303  4.83537  0.61958  0.77255  0.48576  0.95510
    328   2.73103  5.10934  2.00343  2.29915  4.43603  3.34206  3.69110  3.89097  2.51758  3.43536  4.23888  2.84923  3.83563  2.12098  3.00888  2.70096  2.21223  3.50370  5.62082  4.22118    359 - -
          2.68618  4.42225  2.77519  2.73123  3.46354  2.40513  3.72494  3.29354  2.67741  2.69355  4.24690  2.90347  2.73739  3.18146  2.89801  2.37887  2.77519  2.98518  4.58477  3.61503
          0.02460  4.11303  4.83537  0.61958  0.77255  0.48576  0.95510
    329   3.19536  4.56567  4.73477  4.22576  3.29446  4.40244  4.84926  2.05182  4.06181  1.08385  3.13061  4.46169  4.70277  4.28614  4.22763  3.78229  3.45376  1.53265  5.29440  4.13263    360 - -
          2.68618  4.42225  2.77519  2.73123  3.46354  2.40513  3.72494  3.29354  2.67741  2.69355  4.24690  2.90347  2.73739  3.18146  2.89801  2.37887  2.77519  2.98518  4.58477  3.61503
          0.02460  4.11303  4.83537  0.61958  0.77255  0.48576  0.95510
    330   2.63594  4.51637  3.30795  2.78636  2.46366  2.41780  3.77949  3.13157  2.65304  2.79227  3.68929  3.21273  3.92667  3.05783  2.21769  2.77834  2.89585  2.87317  5.01111  3.67420    361 - -
          2.68618  4.42225  2.77519  2.73123  3.46354  2.40513  3.72494  3.29354  2.67741  2.69355  4.24690  2.90347  2.73739  3.18146  2.89801  2.37887  2.77519  2.98518  4.58477  3.61503
          0.02460  4.11303  4.83537  0.61958  0.77255  0.48576  0.95510
    331   1.14360  4.20186  3.57029  3.29257  4.35007  2.99559  4.33260  3.70779  3.33423  3.45243  4.29701  3.40341  3.75620  3.62053  3.62664  1.65675  2.76818  3.17798  5.71416  4.50522    362 - -
          2.68618  4.42225  2.77519  2.73123  3.46354  2.40513  3.72494  3.29354  2.67741  2.69355  4.24690  2.90347  2.73739  3.18146  2.89801  2.37887  2.77519  2.98518  4.58477  3.61503
          0.02460  4.11303  4.83537  0.61958  0.77255  0.48576  0.95510
    332   2.63301  4.69083  2.21764  2.53140  3.96684  3.39928  3.76324  2.36281  2.64309  3.00040  3.86953  3.02885  3.86869  2.95840  3.09092  2.09251  2.90028  2.98207  5.31327  3.99227    363 - -
          2.68618  4.42225  2.77519  2.73123  3.46354  2.40513  3.72494  3.29354  2.67741  2.69355  4.24690  2.90347  2.73739  3.18146  2.89801  2.37887  2.77519  2.98518  4.58477  3.61503
          0.02460  4.11303  4.83537  0.61958  0.77255  0.48576  0.95510
    333   3.43611  4.83088  4.57497  4.22258  3.24510  4.28496  4.80357  2.46881  3.98818  0.62690  3.20469  4.47482  4.68317  4.29815  4.12214  3.89425  3.72173  2.56736  5.20460  3.98123    364 - -
          2.68618  4.42225  2.77519  2.73123  3.46354  2.40513  3.72494  3.29354  2.67741  2.69355  4.24690  2.90347  2.73739  3.18146  2.89801  2.37887  2.77519  2.98518  4.58477  3.61503
          0.02460  4.11303  4.83537  0.61958  0.77255  0.48576  0.95510
    334   2.07199  5.09320  2.03673  2.31489  4.43938  3.34784  3.68589  3.88201  1.94935  3.43050  4.23051  2.86076  3.83503  2.82243  2.96827  2.69572  2.97918  3.49307  5.61193  4.22022    365 - -
          2.68618  4.42225  2.77519  2.73123  3.46354  2.40513  3.72494  3.29354  2.67741  2.69355  4.24690  2.90347  2.73739  3.18146  2.89801  2.37887  2.77519  2.98518  4.58477  3.61503
          0.02460  4.11303  4.83537  0.61958  0.77255  0.48576  0.95510
    335   1.96477  4.85291  2.69246  1.83386  4.36944  2.21957  3.80200  3.78940  2.66871  3.39276  4.21677  2.93972  3.83627  2.96906  3.13617  2.68186  2.96668  3.39414  5.61239  4.25756    366 - -
          2.68618  4.42225  2.77519  2.73123  3.46354  2.40513  3.72494  3.29354  2.67741  2.69355  4.24690  2.90347  2.73739  3.18146  2.89801  2.37887  2.77519  2.98518  4.58477  3.61503
          0.02460  4.11303  4.83537  0.61958  0.77255  0.48576  0.95510
    336   2.06859  4.32303  4.41305  3.89121  3.59272  4.06399  4.61973  1.52465  3.79742  2.29880  3.45572  4.12233  4.46566  4.06737  4.03032  3.41501  3.16421  1.41660  5.33331  4.12745    367 - -
          2.68618  4.42225  2.77519  2.73123  3.46354  2.40513  3.72494  3.29354  2.67741  2.69355  4.24690  2.90347  2.73739  3.18146  2.89801  2.37887  2.77519  2.98518  4.58477  3.61503
          0.02460  4.11303  4.83537  0.61958  0.77255  0.48576  0.95510
    337   3.43611  4.83088  4.57497  4.22258  3.24510  4.28496  4.80357  2.46881  3.98818  0.62690  3.20469  4.47482  4.68317  4.29815  4.12214  3.89425  3.72173  2.56736  5.20460  3.98123    368 - -
          2.68618  4.42225  2.77519  2.73123  3.46354  2.40513  3.72494  3.29354  2.67741  2.69355  4.24690  2.90347  2.73739  3.18146  2.89801  2.37887  2.77519  2.98518  4.58477  3.61503
          0.21210  4.11303  1.74437  0.61958  0.77255  0.48576  0.95510
    338   2.91702  5.46221  1.52724  1.50515  4.74814  3.19744  3.74023  4.25808  2.75270  3.77208  4.62979  2.66606  3.81741  2.90848  3.34045  2.80464  3.20554  3.84023  5.92631  4.43272    369 - -
          2.68618  4.42225  2.77519  2.73123  3.46354  2.40513  3.72494  3.29354  2.67741  2.69355  4.24690  2.90347  2.73739  3.18146  2.89801  2.37887  2.77519  2.98518  4.58477  3.61503
          0.02960  3.93053  4.65288  0.61958  0.77255  0.66286  0.72438
    339   1.85937  4.27818  3.92192  3.47345  3.55910  3.63503  4.33216  1.61460  3.37497  2.30390  3.46149  3.72961  4.15425  3.70131  3.64442  3.02134  2.99588  2.00607  5.24141  4.01425    370 - -
          2.68618  4.42225  2.77519  2.73123  3.46354  2.40513  3.72494  3.29354  2.67741  2.69355  4.24690  2.90347  2.73739  3.18146  2.89801  2.37887  2.77519  2.98518  4.58477  3.61503
          0.02960  3.93053  4.65288  0.61958  0.77255  0.66286  0.72438
    340   2.58974  2.29337  3.42036  2.90696  3.82072  3.37880  3.84188  3.09367  1.79393  2.85166  3.77531  3.26641  3.88891  3.09331  2.82375  2.75410  2.89597  2.82383  5.16791  3.93289    371 - -
          2.68618  4.42225  2.77519  2.73123  3.46354  2.40513  3.72494  3.29354  2.67741  2.69355  4.24690  2.90347  2.73739  3.18146  2.89801  2.37887  2.77519  2.98518  4.58477  3.61503
          0.02960  3.93053  4.65288  0.61958  0.77255  0.66286  0.72438
    341   2.34378  4.26496  3.25707  3.07548  4.13418  2.99377  4.18376  3.66461  3.15315  3.38035  4.30157  3.29102  3.73735  3.49793  3.43744  1.00680  2.82824  3.18702  5.50202  4.21800    372 - -
          2.68618  4.42225  2.77519  2.73123  3.46354  2.40513  3.72494  3.29354  2.67741  2.69355  4.24690  2.90347  2.73739  3.18146  2.89801  2.37887  2.77519  2.98518  4.58477  3.61503
          0.02960  3.93053  4.65288  0.61958  0.77255  0.66286  0.72438
    342   2.53288  4.23141  3.82222  3.39231  3.68308  3.42978  4.28184  2.33848  3.28899  2.49435  3.59407  3.61190  4.02061  3.62760  3.56350  2.83444  1.92970  1.56310  5.29756  4.07014    373 - -
          2.68618  4.42225  2.77519  2.73123  3.46354  2.40513  3.72494  3.29354  2.67741  2.69355  4.24690  2.90347  2.73739  3.18146  2.89801  2.37887  2.77519  2.98518  4.58477  3.61503
          0.02960  3.93053  4.65288  0.61958  0.77255  0.66286  0.72438
    343   2.41162  4.36191  3.11320  2.89765  4.32325  1.65458  4.10420  3.79596  3.04952  3.44440  4.30431  3.21159  1.80037  3.36289  3.39275  2.55595  2.86220  3.29996  5.57242  4.37987    374 - -
          2.68618  4.42225  2.77519  2.73123  3.46354  2.40513  3.72494  3.29354  2.67741  2.69355  4.24690  2.90347  2.73739  3.18146  2.89801  2.37887  2.77519  2.98518  4.58477  3.61503
          0.02960  3.93053  4.65288  0.61958  0.77255  0.66286  0.72438
    344   3.01197  5.11096  3.41752  2.76723  4.55034  3.62849  3.59064  3.90296  1.42695  3.35861  4.23328  3.16975  4.00329  2.72911  1.54986  3.01300  3.18330  3.58898  5.41055  4.23896    375 - -
          2.68624  4.42231  2.77525  2.73129  3.46360  2.40518  3.72500  3.29360  2.67746  2.69361  4.24695  2.90352  2.73745  3.18152  2.89753  2.37892  2.77525  2.98466  4.58483  3.61509
          0.26854  1.48736  4.65288  0.66825  0.71868  0.66286  0.72438
    345   2.77172  4.77022  2.74081  2.63212  4.14284  3.22302  3.96813  3.86569  2.87667  3.50598  4.46087  1.05927  3.87772  3.24097  3.23331  2.83668  3.15549  3.48204  5.44210  4.08699    378 - -
          2.68618  4.42225  2.77519  2.73123  3.46354  2.40513  3.72494  3.29354  2.67741  2.69355  4.24690  2.90347  2.73739  3.18146  2.89801  2.37887  2.77519  2.98518  4.58477  3.61503
          0.02960  3.93053  4.65288  0.61958  0.77255  0.66286  0.72438
    346   2.90082  5.03155  3.19424  2.65388  4.37303  3.54000  3.60978  3.80356  2.00470  3.28578  4.16245  3.09419  3.94780  1.93043  1.66953  2.90896  3.10295  3.48713  5.38471  4.14726    379 - -
          2.68618  4.42225  2.77519  2.73123  3.46354  2.40513  3.72494  3.29354  2.67741  2.69355  4.24690  2.90347  2.73739  3.18146  2.89801  2.37887  2.77519  2.98518  4.58477  3.61503
          0.02960  3.93053  4.65288  0.61958  0.77255  0.66286  0.72438
    347   2.74338  4.75748  1.92214  2.52140  3.80279  3.40601  3.80788  3.11474  2.73375  1.93542  3.83729  3.03037  3.90872  3.03683  3.17003  2.81779  3.01499  2.90322  5.26287  3.89726    380 - -
          2.68618  4.42225  2.77519  2.73123  3.46354  2.40513  3.72494  3.29354  2.67741  2.69355  4.24690  2.90347  2.73739  3.18146  2.89801  2.37887  2.77519  2.98518  4.58477  3.61503
          0.02960  3.93053  4.65288  0.61958  0.77255  0.66286  0.72438
    348   2.75901  4.98105  2.44767  1.58898  4.46086  1.93971  3.79020  3.91699  2.68657  3.50395  4.36432  2.84618  3.81902  2.97397  3.14794  2.75172  3.07458  3.52559  5.66072  4.30901    381 - -
          2.68618  4.42225  2.77519  2.73123  3.46354  2.40513  3.72494  3.29354  2.67741  2.69355  4.24690  2.90347  2.73739  3.18146  2.89801  2.37887  2.77519  2.98518  4.58477  3.61503
          0.02960  3.93053  4.65288  0.61958  0.77255  0.38909  1.13220
    349   2.58356  4.68986  2.78592  2.59440  4.40538  3.18545  3.95185  3.93856  2.83821  3.54638  4.38225  1.48873  3.83520  3.15306  3.25510  1.83654  2.97495  3.46705  5.68435  4.32442    382 - -
          2.68618  4.42225  2.77519  2.73123  3.46354  2.40513  3.72494  3.29354  2.67741  2.69355  4.24690  2.90347  2.73739  3.18146  2.89801  2.37887  2.77519  2.98518  4.58477  3.61503
          0.02460  4.11303  4.83537  0.61958  0.77255  0.48576  0.95510
    350   2.91004  5.17871  3.15655  2.60123  4.58471  3.57473  3.63270  3.97967  1.65254  3.44150  4.26434  2.19173  3.96601  2.75760  1.81490  2.88928  3.10724  3.62037  5.52171  4.26525    383 - -
          2.68618  4.42225  2.77519  2.73123  3.46354  2.40513  3.72494  3.29354  2.67741  2.69355  4.24690  2.90347  2.73739  3.18146  2.89801  2.37887  2.77519  2.98518  4.58477  3.61503
          0.02460  4.11303  4.83537  0.61958  0.77255  0.48576  0.95510
    351   1.95751  4.68874  3.04077  2.59974  4.22673  3.31354  3.78045  3.62676  1.93793  3.24101  4.06545  3.05592  3.83401  2.94780  2.91242  1.98874  2.88675  3.24792  5.46285  4.16080    384 - -
          2.68618  4.42225  2.77519  2.73123  3.46354  2.40513  3.72494  3.29354  2.67741  2.69355  4.24690  2.90347  2.73739  3.18146  2.89801  2.37887  2.77519  2.98518  4.58477  3.61503
          0.02460  4.11303  4.83537  0.61958  0.77255  0.48576  0.95510
    352   1.11481  4.23003  3.52190  3.28948  4.42200  1.80943  4.36769  3.78968  3.38692  3.52560  4.36898  3.41224  3.77055  3.65855  3.67930  2.48399  2.80215  3.24063  5.76291  4.57403    385 - -
          2.68618  4.42225  2.77519  2.73123  3.46354  2.40513  3.72494  3.29354  2.67741  2.69355  4.24690  2.90347  2.73739  3.18146  2.89801  2.37887  2.77519  2.98518  4.58477  3.61503
          0.02460  4.11303  4.83537  0.61958  0.77255  0.48576  0.95510
    353   2.98083  4.50939  3.99887  3.48612  1.87053  3.93674  2.29095  2.87955  3.35749  1.78005  3.48923  3.71286  4.28984  3.60758  3.59577  3.23195  3.21033  2.75554  4.20593  2.61115    386 - -
          2.68618  4.42225  2.77519  2.73123  3.46354  2.40513  3.72494  3.29354  2.67741  2.69355  4.24690  2.90347  2.73739  3.18146  2.89801  2.37887  2.77519  2.98518  4.58477  3.61503
          0.02460  4.11303  4.83537  0.61958  0.77255  0.48576  0.95510
    354   1.90430  4.58162  3.19712  2.71039  4.17309  3.29033  3.82405  3.57360  2.56125  3.19904  4.02995  3.12553  3.83065  3.00511  2.10365  1.97028  2.85932  3.19162  5.43010  4.15068    387 - -
          2.68618  4.42225  2.77519  2.73123  3.46354  2.40513  3.72494  3.29354  2.67741  2.69355  4.24690  2.90347  2.73739  3.18146  2.89801  2.37887  2.77519  2.98518  4.58477  3.61503
          0.02460  4.11303  4.83537  0.61958  0.77255  0.48576  0.95510
    355   2.81882  4.87381  3.33140  2.71207  4.16967  3.58940  3.67734  3.49672  1.74313  3.10823  3.97575  3.15828  3.96979  2.83923  1.91788  2.87445  3.02783  2.30135  5.32592  4.08389    388 - -
          2.68618  4.42225  2.77519  2.73123  3.46354  2.40513  3.72494  3.29354  2.67741  2.69355  4.24690  2.90347  2.73739  3.18146  2.89801  2.37887  2.77519  2.98518  4.58477  3.61503
          0.02460  4.11303  4.83537  0.61958  0.77255  0.48576  0.95510
    356   3.20271  4.48996  4.96234  4.42650  3.43029  4.58105  5.03251  1.44595  4.31454  1.45830  3.22368  4.63997  4.81938  4.49560  4.46404  3.94608  3.44532  1.39013  5.43285  4.29379    389 - -
          2.68618  4.42225  2.77519  2.73123  3.46354  2.40513  3.72494  3.29354  2.67741  2.69355  4.24690  2.90347  2.73739  3.18146  2.89801  2.37887  2.77519  2.98518  4.58477  3.61503
          0.02460  4.11303  4.83537  0.61958  0.77255  0.48576  0.95510
    357   2.10249  4.99503  3.21431  2.63166  4.38341  3.54084  3.65541  3.76144  1.72041  3.29451  4.12764  3.09493  3.94148  2.79407  1.88786  2.83549  3.03559  3.42438  5.44038  4.18290    390 - -
          2.68618  4.42225  2.77519  2.73123  3.46354  2.40513  3.72494  3.29354  2.67741  2.69355  4.24690  2.90347  2.73739  3.18146  2.89801  2.37887  2.77519  2.98518  4.58477  3.61503
          0.02460  4.11303  4.83537  0.61958  0.77255  0.48576  0.95510
    358   2.88776  5.45182  1.77512  1.67723  4.74769  3.30554  3.73880  4.25576  2.64723  3.73676  4.54405  2.76023  3.86453  2.04716  3.19490  2.79351  3.15233  3.82438  5.88514  4.41126    391 - -
          2.68618  4.42225  2.77519  2.73123  3.46354  2.40513  3.72494  3.29354  2.67741  2.69355  4.24690  2.90347  2.73739  3.18146  2.89801  2.37887  2.77519  2.98518  4.58477  3.61503
          0.02460  4.11303  4.83537  0.61958  0.77255  0.48576  0.95510
    359   3.15921  4.45614  4.92684  4.43841  3.65662  4.53982  5.15060  1.36279  4.33057  2.15324  3.45367  4.64253  4.84776  4.59484  4.52263  3.93716  3.42712  1.01653  5.64031  4.43046    392 - -
          2.68618  4.42225  2.77519  2.73123  3.46354  2.40513  3.72494  3.29354  2.67741  2.69355  4.24690  2.90347  2.73739  3.18146  2.89801  2.37887  2.77519  2.98518  4.58477  3.61503
          0.02460  4.11303  4.83537  0.61958  0.77255  0.48576  0.95510
    360   2.09703  5.06101  2.76257  1.88960  4.39663  3.40217  3.66907  3.81512  1.89862  3.36588  4.17567  2.91526  3.85961  2.80582  2.79516  2.72613  2.98372  3.44808  5.54426  4.19094    393 - -
          2.68618  4.42225  2.77519  2.73123  3.46354  2.40513  3.72494  3.29354  2.67741  2.69355  4.24690  2.90347  2.73739  3.18146  2.89801  2.37887  2.77519  2.98518  4.58477  3.61503
          0.02460  4.11303  4.83537  0.61958  0.77255  0.48576  0.95510
    361   2.85923  4.95687  3.31441  2.69383  4.13348  3.60731  3.64829  3.63559  1.71974  3.18370  4.03940  3.14441  3.97796  2.81314  1.88369  2.89222  3.05728  3.33606  5.29113  2.51298    394 - -
          2.68618  4.42225  2.77519  2.73123  3.46354  2.40513  3.72494  3.29354  2.67741  2.69355  4.24690  2.90347  2.73739  3.18146  2.89801  2.37887  2.77519  2.98518  4.58477  3.61503
          0.02460  4.11303  4.83537  0.61958  0.77255  0.48576  0.95510
    362   1.14988  4.20215  3.56960  3.29140  4.35033  2.99565  4.33181  3.70855  3.33307  3.45267  4.29700  3.40283  3.75608  3.61941  3.62587  1.64705  2.76809  3.17852  5.71413  4.50507    395 - -
          2.68618  4.42225  2.77519  2.73123  3.46354  2.40513  3.72494  3.29354  2.67741  2.69355  4.24690  2.90347  2.73739  3.18146  2.89801  2.37887  2.77519  2.98518  4.58477  3.61503
          0.02460  4.11303  4.83537  0.61958  0.77255  0.48576  0.95510
    363   2.81702  4.86947  3.33123  2.71265  4.16386  3.58886  3.67834  3.49006  1.74582  3.10366  3.97167  3.15879  3.96950  2.84095  1.92807  2.87374  3.02638  2.28910  5.32333  4.08114    396 - -
          2.68618  4.42225  2.77519  2.73123  3.46354  2.40513  3.72494  3.29354  2.67741  2.69355  4.24690  2.90347  2.73739  3.18146  2.89801  2.37887  2.77519  2.98518  4.58477  3.61503
          0.02460  4.11303  4.83537  0.61958  0.77255  0.48576  0.95510
    364   2.79165  4.25956  4.21102  3.65749  2.27267  3.90409  4.24072  1.78066  3.54588  2.08382  3.22150  3.88878  4.27199  3.77779  3.74925  3.21618  2.19031  2.13876  4.88049  3.63460    397 - -
          2.68618  4.42225  2.77519  2.73123  3.46354  2.40513  3.72494  3.29354  2.67741  2.69355  4.24690  2.90347  2.73739  3.18146  2.89801  2.37887  2.77519  2.98518  4.58477  3.61503
          0.02460  4.11303  4.83537  0.61958  0.77255  0.48576  0.95510
    365   3.29420  4.59339  4.94497  4.42700  3.31326  4.61438  5.01597  1.18104  4.26338  1.34432  3.12992  4.66138  4.84189  4.45933  4.40620  3.99789  3.53670  1.91531  5.36836  4.21541    398 - -
          2.68618  4.42225  2.77519  2.73123  3.46354  2.40513  3.72494  3.29354  2.67741  2.69355  4.24690  2.90347  2.73739  3.18146  2.89801  2.37887  2.77519  2.98518  4.58477  3.61503
          0.02460  4.11303  4.83537  0.61958  0.77255  0.48576  0.95510
    366   1.94208  4.40978  3.97946  3.53870  3.46179  3.71167  4.35198  2.45908  3.40538  1.27502  3.38326  3.79625  4.21918  3.73597  3.65231  3.10397  3.10650  2.35360  5.19090  3.97595    399 - -
          2.68618  4.42225  2.77519  2.73123  3.46354  2.40513  3.72494  3.29354  2.67741  2.69355  4.24690  2.90347  2.73739  3.18146  2.89801  2.37887  2.77519  2.98518  4.58477  3.61503
          0.02460  4.11303  4.83537  0.61958  0.77255  0.48576  0.95510
    367   2.68255  4.87315  2.26177  2.46502  4.09193  3.44178  3.67048  3.50583  2.42299  2.33525  3.95400  2.97997  3.86243  2.82825  2.19979  2.70987  2.91823  3.19676  5.35434  4.01639    400 - -
          2.68618  4.42225  2.77519  2.73123  3.46354  2.40513  3.72494  3.29354  2.67741  2.69355  4.24690  2.90347  2.73739  3.18146  2.89801  2.37887  2.77519  2.98518  4.58477  3.61503
          0.02460  4.11303  4.83537  0.61958  0.77255  0.48576  0.95510
    368   1.98017  4.49392  3.21473  2.77037  3.79115  3.40974  3.85960  3.08413  2.74855  2.11152  3.74401  2.28344  3.90343  3.10707  3.12508  2.73476  2.88270  2.81916  5.19863  3.91555    401 - -
          2.68618  4.42225  2.77519  2.73123  3.46354  2.40513  3.72494  3.29354  2.67741  2.69355  4.24690  2.90347  2.73739  3.18146  2.89801  2.37887  2.77519  2.98518  4.58477  3.61503
          0.02460  4.11303  4.83537  0.61958  0.77255  0.48576  0.95510
    369   0.71579  4.33001  3.72388  3.53447  4.30860  3.14661  4.52564  3.47139  3.55741  3.34123  4.35201  3.61780  3.90929  3.87745  3.78638  2.68103  2.97547  3.08328  5.71116  4.54082    402 - -
          2.68618  4.42225  2.77519  2.73123  3.46354  2.40513  3.72494  3.29354  2.67741  2.69355  4.24690  2.90347  2.73739  3.18146  2.89801  2.37887  2.77519  2.98518  4.58477  3.61503
          0.02460  4.11303  4.83537  0.61958  0.77255  0.48576  0.95510
    370   2.68910  4.25796  3.98067  3.46549  3.50884  2.40225  4.24514  1.77815  3.37872  2.40065  3.44503  3.73443  4.17551  3.66684  3.64397  3.05690  2.97729  1.65036  5.09998  3.88288    403 - -
          2.68618  4.42225  2.77519  2.73123  3.46354  2.40513  3.72494  3.29354  2.67741  2.69355  4.24690  2.90347  2.73739  3.18146  2.89801  2.37887  2.77519  2.98518  4.58477  3.61503
          0.02460  4.11303  4.83537  0.61958  0.77255  0.48576  0.95510
    371   2.74154  5.07302  2.59942  1.82408  4.42492  3.34006  3.71615  3.86442  2.54001  3.42733  4.24086  2.11056  3.84820  2.86362  3.01437  2.72124  2.18990  3.48450  5.62022  4.23395    404 - -
          2.68618  4.42225  2.77519  2.73123  3.46354  2.40513  3.72494  3.29354  2.67741  2.69355  4.24690  2.90347  2.73739  3.18146  2.89801  2.37887  2.77519  2.98518  4.58477  3.61503
          0.02460  4.11303  4.83537  0.61958  0.77255  0.48576  0.95510
    372   1.93867  4.65621  2.99396  2.59352  4.21219  3.27957  3.80911  3.62921  2.61052  3.24524  4.07194  3.04888  3.82226  2.13943  3.02073  1.96438  2.87707  3.24276  5.47587  4.16487    405 - -
          2.68618  4.42225  2.77519  2.73123  3.46354  2.40513  3.72494  3.29354  2.67741  2.69355  4.24690  2.90347  2.73739  3.18146  2.89801  2.37887  2.77519  2.98518  4.58477  3.61503
          0.02460  4.11303  4.83537  0.61958  0.77255  0.48576  0.95510
    373   2.70782  4.42549  3.51204  2.97309  3.24627  3.64859  3.81479  2.17590  2.83862  2.49427  3.47595  3.36613  4.02957  2.33129  3.15993  2.91804  2.93922  2.64654  4.76881  2.41194    406 - -
          2.68618  4.42225  2.77519  2.73123  3.46354  2.40513  3.72494  3.29354  2.67741  2.69355  4.24690  2.90347  2.73739  3.18146  2.89801  2.37887  2.77519  2.98518  4.58477  3.61503
          0.02460  4.11303  4.83537  0.61958  0.77255  0.48576  0.95510
    374   2.59658  4.76081  2.84896  2.51640  4.33845  2.22403  3.80281  3.78805  2.60701  3.37091  4.18631  2.99532  3.82545  2.11737  3.03217  1.95224  2.92154  3.37423  5.56771  4.23306    407 - -
          2.68618  4.42225  2.77519  2.73123  3.46354  2.40513  3.72494  3.29354  2.67741  2.69355  4.24690  2.90347  2.73739  3.18146  2.89801  2.37887  2.77519  2.98518  4.58477  3.61503
          0.02460  4.11303  4.83537  0.61958  0.77255  0.48576  0.95510
    375   2.32793  4.29373  3.30855  3.12311  4.50038  1.29685  4.30590  3.98286  3.30258  3.64627  4.46603  3.32443  3.76766  3.57367  3.62627  1.62484  2.82776  3.37493  5.81309  4.58468    408 - -
          2.68618  4.42225  2.77519  2.73123  3.46354  2.40513  3.72494  3.29354  2.67741  2.69355  4.24690  2.90347  2.73739  3.18146  2.89801  2.37887  2.77519  2.98518  4.58477  3.61503
          0.02460  4.11303  4.83537  0.61958  0.77255  0.48576  0.95510
    376   2.83483  5.05353  3.18335  2.60966  4.45548  3.54095  3.64489  3.85065  1.70316  3.35429  4.17844  3.07865  3.94093  2.77697  1.87210  2.10891  3.04904  3.49886  5.47315  4.21034    409 - -
          2.68618  4.42225  2.77519  2.73123  3.46354  2.40513  3.72494  3.29354  2.67741  2.69355  4.24690  2.90347  2.73739  3.18146  2.89801  2.37887  2.77519  2.98518  4.58477  3.61503
          0.02460  4.11303  4.83537  0.61958  0.77255  0.48576  0.95510
    377   2.07010  4.47966  3.33305  2.82466  3.68030  3.52768  3.85480  2.18701  2.73198  2.64771  3.60394  3.25550  3.95831  2.29152  3.09109  2.81428  2.90003  2.65632  5.12129  3.86456    410 - -
          2.68618  4.42225  2.77519  2.73123  3.46354  2.40513  3.72494  3.29354  2.67741  2.69355  4.24690  2.90347  2.73739  3.18146  2.89801  2.37887  2.77519  2.98518  4.58477  3.61503
          0.02460  4.11303  4.83537  0.61958  0.77255  0.48576  0.95510
    378   2.58453  4.69841  2.91453  2.56102  4.16840  2.23996  2.38468  3.66968  2.63730  3.27249  4.10076  3.02872  3.83270  2.99228  3.05743  1.97755  2.90687  3.28327  5.45477  4.11120    411 - -
          2.68618  4.42225  2.77519  2.73123  3.46354  2.40513  3.72494  3.29354  2.67741  2.69355  4.24690  2.90347  2.73739  3.18146  2.89801  2.37887  2.77519  2.98518  4.58477  3.61503
          0.02460  4.11303  4.83537  0.61958  0.77255  0.48576  0.95510
    379   1.18938  4.20910  3.66384  3.33582  4.21112  3.06565  4.32345  3.36289  3.31399  3.23254  4.13920  3.45208  3.80163  3.62137  3.59785  2.51601  1.82227  2.95250  5.62347  4.42265    412 - -
          2.68618  4.42225  2.77519  2.73123  3.46354  2.40513  3.72494  3.29354  2.67741  2.69355  4.24690  2.90347  2.73739  3.18146  2.89801  2.37887  2.77519  2.98518  4.58477  3.61503
          0.02460  4.11303  4.83537  0.61958  0.77255  0.48576  0.95510
    380   3.15699  4.51374  4.73670  4.17240  3.20837  4.39545  4.74126  2.11458  4.03777  1.31364  2.07727  4.41085  4.64456  4.19986  4.18488  3.73014  3.38856  1.63001  5.17426  4.07015    413 - -
          2.68621  4.42228  2.77522  2.73126  3.46357  2.40515  3.72497  3.29357  2.67743  2.69358  4.24692  2.90349  2.73742  3.18149  2.89803  2.37889  2.77522  2.98521  4.58480  3.61400
          0.21210  1.69734  4.83537  0.26503  1.45750  0.48576  0.95510
    381   3.20103  4.48787  4.96232  4.42701  3.43604  4.58100  5.03474  1.44328  4.31548  1.47377  3.22957  4.64017  4.82024  4.49826  4.46589  3.94632  3.44394  1.37666  5.43715  4.29644    415 - -
          2.68618  4.42225  2.77519  2.73123  3.46354  2.40513  3.72494  3.29354  2.67741  2.69355  4.24690  2.90347  2.73739  3.18146  2.89801  2.37887  2.77519  2.98518  4.58477  3.61503
          0.02460  4.11303  4.83537  0.61958  0.77255  0.48576  0.95510
    382   2.78880  5.25760  1.98752  2.28152  4.57997  3.36739  3.66653  4.05481  1.89394  3.54389  4.33365  2.83667  3.84992  2.10948  2.88255  2.73159  3.03130  3.64456  5.68198  4.27626    416 - -
          2.68618  4.42225  2.77519  2.73123  3.46354  2.40513  3.72494  3.29354  2.67741  2.69355  4.24690  2.90347  2.73739  3.18146  2.89801  2.37887  2.77519  2.98518  4.58477  3.61503
          0.02460  4.11303  4.83537  0.61958  0.77255  0.48576  0.95510
    383   3.67000  4.89100  4.79191  4.47228  1.03336  4.44651  3.58087  3.29900  4.27826  2.59714  3.87588  4.18676  4.75497  4.23523  4.27697  3.83452  3.89320  3.24970  1.98629  1.99690    417 - -
          2.68618  4.42225  2.77519  2.73123  3.46354  2.40513  3.72494  3.29354  2.67741  2.69355  4.24690  2.90347  2.73739  3.18146  2.89801  2.37887  2.77519  2.98518  4.58477  3.61503
          0.02460  4.11303  4.83537  0.61958  0.77255  0.48576  0.95510
    384   2.45063  4.37057  3.43486  3.26901  4.32643  3.09695  4.36846  3.88527  3.35944  3.58912  4.49918  3.44959  3.85707  3.69073  3.63293  0.77854  2.95006  3.36642  5.68065  4.41332    418 - -
          2.68618  4.42225  2.77519  2.73123  3.46354  2.40513  3.72494  3.29354  2.67741  2.69355  4.24690  2.90347  2.73739  3.18146  2.89801  2.37887  2.77519  2.98518  4.58477  3.61503
          0.02460  4.11303  4.83537  0.61958  0.77255  0.48576  0.95510
    385   3.10337  4.81326  3.73761  3.61622  4.57974  3.48750  4.66811  4.19450  3.69561  3.79205  4.85653  3.89558  0.48129  4.07680  3.90804  3.27984  3.56505  3.81105  5.69318  4.70577    419 - -
          2.68618  4.42225  2.77519  2.73123  3.46354  2.40513  3.72494  3.29354  2.67741  2.69355  4.24690  2.90347  2.73739  3.18146  2.89801  2.37887  2.77519  2.98518  4.58477  3.61503
          0.02460  4.11303  4.83537  0.61958  0.77255  0.48576  0.95510
    386   2.76538  4.83185  1.53293  2.53559  4.13441  3.39975  3.90659  3.19832  2.83928  3.11143  4.07688  3.04846  3.94603  3.10824  3.30865  2.83289  3.06542  2.03413  5.53326  4.17162    420 - -
          2.68618  4.42225  2.77519  2.73123  3.46354  2.40513  3.72494  3.29354  2.67741  2.69355  4.24690  2.90347  2.73739  3.18146  2.89801  2.37887  2.77519  2.98518  4.58477  3.61503
          0.02460  4.11303  4.83537  0.61958  0.77255  0.48576  0.95510
    387   3.29709  5.10594  3.81421  3.28318  4.52267  3.72993  4.02755  4.08702  2.37336  3.55936  4.55900  3.62143  4.22602  3.24097  0.66603  3.37326  3.54996  3.80196  5.51114  4.40408    421 - -
          2.68618  4.42225  2.77519  2.73123  3.46354  2.40513  3.72494  3.29354  2.67741  2.69355  4.24690  2.90347  2.73739  3.18146  2.89801  2.37887  2.77519  2.98518  4.58477  3.61503
          0.02460  4.11303  4.83537  0.61958  0.77255  0.48576  0.95510
    388   2.84603  5.02104  3.25398  2.65026  4.40355  3.56668  3.64834  3.77708  1.68881  3.30140  4.13675  3.10902  3.95603  2.78549  1.87017  2.86045  2.19929  3.44425  5.43853  4.19017    422 - -
          2.68618  4.42225  2.77519  2.73123  3.46354  2.40513  3.72494  3.29354  2.67741  2.69355  4.24690  2.90347  2.73739  3.18146  2.89801  2.37887  2.77519  2.98518  4.58477  3.61503
          0.02460  4.11303  4.83537  0.61958  0.77255  0.48576  0.95510
    389   3.83758  4.97564  4.89476  4.63562  1.33905  4.55099  3.46844  3.54769  4.44845  2.86648  4.11408  4.19474  4.83474  4.29514  4.38718  3.91730  4.04589  3.44989  1.94368  1.28949    423 - -
          2.68618  4.42225  2.77519  2.73123  3.46354  2.40513  3.72494  3.29354  2.67741  2.69355  4.24690  2.90347  2.73739  3.18146  2.89801  2.37887  2.77519  2.98518  4.58477  3.61503
          0.02460  4.11303  4.83537  0.61958  0.77255  0.48576  0.95510
    390   3.10337  4.81326  3.73761  3.61622  4.57974  3.48750  4.66811  4.19450  3.69561  3.79205  4.85653  3.89558  0.48129  4.07680  3.90804  3.27984  3.56505  3.81105  5.69318  4.70577    424 - -
          2.68618  4.42225  2.77519  2.73123  3.46354  2.40513  3.72494  3.29354  2.67741  2.69355  4.24690  2.90347  2.73739  3.18146  2.89801  2.37887  2.77519  2.98518  4.58477  3.61503
          0.02460  4.11303  4.83537  0.61958  0.77255  0.48576  0.95510
    391   2.76071  4.99440  3.05565  2.53714  4.36582  3.47745  3.65388  3.78825  2.22121  3.31562  4.13380  3.02556  3.89806  2.10818  1.98607  2.11169  2.99197  3.43137  5.46223  4.16349    425 - -
          2.68618  4.42225  2.77519  2.73123  3.46354  2.40513  3.72494  3.29354  2.67741  2.69355  4.24690  2.90347  2.73739  3.18146  2.89801  2.37887  2.77519  2.98518  4.58477  3.61503
          0.02460  4.11303  4.83537  0.61958  0.77255  0.48576  0.95510
    392   3.35248  4.65860  4.96137  4.43204  3.20913  4.63972  4.99296  1.55911  4.26269  0.98208  3.01691  4.67856  4.83987  4.42029  4.38856  4.01828  3.58696  2.08505  5.29841  4.18094    426 - -
          2.68618  4.42225  2.77519  2.73123  3.46354  2.40513  3.72494  3.29354  2.67741  2.69355  4.24690  2.90347  2.73739  3.18146  2.89801  2.37887  2.77519  2.98518  4.58477  3.61503
          0.02460  4.11303  4.83537  0.61958  0.77255  0.48576  0.95510
    393   2.83210  4.27373  4.27599  3.70549  3.04910  3.95267  4.17624  1.85684  3.56288  1.95468  2.22773  3.91596  4.28537  3.77815  3.73611  3.25393  3.06292  2.28548  4.73291  2.33792    427 - -
          2.68618  4.42225  2.77519  2.73123  3.46354  2.40513  3.72494  3.29354  2.67741  2.69355  4.24690  2.90347  2.73739  3.18146  2.89801  2.37887  2.77519  2.98518  4.58477  3.61503
          0.02460  4.11303  4.83537  0.61958  0.77255  0.48576  0.95510
    394   2.49233  4.24933  3.78453  3.39709  3.79031  3.33374  4.28051  2.70477  3.33107  2.77032  3.77337  3.57947  3.97337  3.64814  3.59942  1.90457  2.89432  1.34582  5.32051  4.07697    428 - -
          2.68618  4.42225  2.77519  2.73123  3.46354  2.40513  3.72494  3.29354  2.67741  2.69355  4.24690  2.90347  2.73739  3.18146  2.89801  2.37887  2.77519  2.98518  4.58477  3.61503
          0.02460  4.11303  4.83537  0.61958  0.77255  0.48576  0.95510
    395   2.99244  4.73707  3.71493  3.64823  4.77296  0.43868  4.74726  4.43757  3.86184  4.05918  5.04164  3.88015  4.13541  4.16740  4.06520  3.17231  3.49235  3.91934  5.79789  4.88527    429 - -
          2.68618  4.42225  2.77519  2.73123  3.46354  2.40513  3.72494  3.29354  2.67741  2.69355  4.24690  2.90347  2.73739  3.18146  2.89801  2.37887  2.77519  2.98518  4.58477  3.61503
          0.02460  4.11303  4.83537  0.61958  0.77255  0.48576  0.95510
    396   1.90656  4.70770  3.35579  2.84853  4.25866  3.41625  3.83567  3.60562  2.38028  3.23135  4.11730  3.23400  3.93794  3.01769  1.46881  2.79751  3.01127  3.26518  5.44832  4.21077    430 - -
          2.68618  4.42225  2.77519  2.73123  3.46354  2.40513  3.72494  3.29354  2.67741  2.69355  4.24690  2.90347  2.73739  3.18146  2.89801  2.37887  2.77519  2.98518  4.58477  3.61503
          0.02460  4.11303  4.83537  0.61958  0.77255  0.48576  0.95510
    397   2.68512  4.76430  2.88143  1.96955  4.01547  2.37368  3.75153  3.38405  2.58706  2.23169  3.91340  3.01668  3.88325  2.94266  3.01024  2.74605  2.94318  3.09313  5.33661  4.01974    431 - -
          2.68618  4.42225  2.77519  2.73123  3.46354  2.40513  3.72494  3.29354  2.67741  2.69355  4.24690  2.90347  2.73739  3.18146  2.89801  2.37887  2.77519  2.98518  4.58477  3.61503
          0.02460  4.11303  4.83537  0.61958  0.77255  0.48576  0.95510
    398   2.68930  5.04397  2.10430  2.34542  4.40570  3.35486  3.66993  3.86706  2.44294  3.40172  4.19415  2.88214  3.82654  2.80278  2.18757  2.07289  2.94571  3.47182  5.57003  4.18814    432 - -
          2.68618  4.42225  2.77519  2.73123  3.46354  2.40513  3.72494  3.29354  2.67741  2.69355  4.24690  2.90347  2.73739  3.18146  2.89801  2.37887  2.77519  2.98518  4.58477  3.61503
          0.02460  4.11303  4.83537  0.61958  0.77255  0.48576  0.95510
    399   2.80817  4.32564  4.14074  3.60603  3.45643  3.89237  4.36096  2.17160  3.48979  1.72349  3.35153  3.88125  4.30085  3.78011  3.74135  3.22236  2.16983  1.60550  5.14639  3.94684    433 - -
          2.68618  4.42225  2.77519  2.73123  3.46354  2.40513  3.72494  3.29354  2.67741  2.69355  4.24690  2.90347  2.73739  3.18146  2.89801  2.37887  2.77519  2.98518  4.58477  3.61503
          0.02460  4.11303  4.83537  0.61958  0.77255  0.48576  0.95510
    400   1.91141  4.87459  1.88550  2.40498  4.48890  2.15965  3.84363  3.93325  2.76346  3.52250  4.33947  2.91677  3.82734  3.01134  3.26465  2.67305  2.98880  3.49550  5.72523  4.34766    434 - -
          2.68618  4.42225  2.77519  2.73123  3.46354  2.40513  3.72494  3.29354  2.67741  2.69355  4.24690  2.90347  2.73739  3.18146  2.89801  2.37887  2.77519  2.98518  4.58477  3.61503
          0.02460  4.11303  4.83537  0.61958  0.77255  0.48576  0.95510
    401   2.85304  5.07169  3.16291  2.61190  4.48556  2.35346  3.65361  3.87969  1.69270  3.37813  4.20430  3.08116  3.94849  2.78635  1.86181  2.85385  3.06811  3.52592  5.49070  4.23184    435 - -
          2.68618  4.42225  2.77519  2.73123  3.46354  2.40513  3.72494  3.29354  2.67741  2.69355  4.24690  2.90347  2.73739  3.18146  2.89801  2.37887  2.77519  2.98518  4.58477  3.61503
          0.02460  4.11303  4.83537  0.61958  0.77255  0.48576  0.95510
    402   2.73795  4.47684  3.45867  2.21299  3.58235  3.68284  3.96977  2.57410  2.89969  1.92653  3.49397  3.39218  4.07645  3.25181  3.25505  2.96557  2.97946  1.91746  5.12258  3.87424    436 - -
          2.68618  4.42225  2.77519  2.73123  3.46354  2.40513  3.72494  3.29354  2.67741  2.69355  4.24690  2.90347  2.73739  3.18146  2.89801  2.37887  2.77519  2.98518  4.58477  3.61503
          0.02460  4.11303  4.83537  0.61958  0.77255  0.48576  0.95510
    403   3.31222  4.69266  4.73117  4.18765  3.10829  4.47557  4.77113  2.27181  3.98159  1.18579  1.50650  4.46404  4.70572  4.18341  4.13155  3.83487  3.54315  2.39496  5.15773  4.04088    437 - -
          2.68618  4.42225  2.77519  2.73123  3.46354  2.40513  3.72494  3.29354  2.67741  2.69355  4.24690  2.90347  2.73739  3.18146  2.89801  2.37887  2.77519  2.98518  4.58477  3.61503
          0.02460  4.11303  4.83537  0.61958  0.77255  0.48576  0.95510
    404   2.61938  4.69341  2.78198  2.64828  4.51600  1.38626  4.04725  4.04921  2.98074  3.65612  4.50107  1.89635  3.85964  3.26407  3.39568  2.69989  3.03439  3.55046  5.77107  4.44918    438 - -
          2.68618  4.42225  2.77519  2.73123  3.46354  2.40513  3.72494  3.29354  2.67741  2.69355  4.24690  2.90347  2.73739  3.18146  2.89801  2.37887  2.77519  2.98518  4.58477  3.61503
          0.02460  4.11303  4.83537  0.61958  0.77255  0.48576  0.95510
    405   2.55277  4.48420  3.18272  2.76567  3.69602  2.29496  3.84416  3.29066  2.79384  2.95494  3.82749  3.17678  3.87252  3.12291  3.18098  1.99837  2.87001  2.98007  5.11760  2.40733    439 - -
          2.68618  4.42225  2.77519  2.73123  3.46354  2.40513  3.72494  3.29354  2.67741  2.69355  4.24690  2.90347  2.73739  3.18146  2.89801  2.37887  2.77519  2.98518  4.58477  3.61503
          0.02460  4.11303  4.83537  0.61958  0.77255  0.48576  0.95510
    406   3.35248  4.65860  4.96137  4.43204  3.20913  4.63972  4.99296  1.55911  4.26269  0.98208  3.01691  4.67856  4.83987  4.42029  4.38856  4.01828  3.58696  2.08505  5.29841  4.18094    440 - -
          2.68618  4.42225  2.77519  2.73123  3.46354  2.40513  3.72494  3.29354  2.67741  2.69355  4.24690  2.90347  2.73739  3.18146  2.89801  2.37887  2.77519  2.98518  4.58477  3.61503
          0.02460  4.11303  4.83537  0.61958  0.77255  0.48576  0.95510
    407   3.76688  5.05001  4.47914  4.24950  2.95517  4.01697  4.22931  3.80841  3.97071  3.15869  4.42980  4.35197  4.55602  4.34558  4.05433  3.96805  4.08098  3.70510  0.51397  2.94579    441 - -
          2.68618  4.42225  2.77519  2.73123  3.46354  2.40513  3.72494  3.29354  2.67741  2.69355  4.24690  2.90347  2.73739  3.18146  2.89801  2.37887  2.77519  2.98518  4.58477  3.61503
          0.02460  4.11303  4.83537  0.61958  0.77255  0.48576  0.95510
    408   2.68952  4.69858  3.14569  2.65268  3.96041  2.40230  3.74030  3.32549  1.93790  2.20819  3.85399  3.11645  3.91292  2.93582  2.79615  2.77693  2.93825  3.04485  5.25955  3.97947    442 - -
          2.68618  4.42225  2.77519  2.73123  3.46354  2.40513  3.72494  3.29354  2.67741  2.69355  4.24690  2.90347  2.73739  3.18146  2.89801  2.37887  2.77519  2.98518  4.58477  3.61503
          0.02460  4.11303  4.83537  0.61958  0.77255  0.48576  0.95510
    409   2.60594  4.70369  2.15128  2.52010  4.09129  3.33650  3.78676  3.41634  2.66438  3.12581  3.97784  3.01156  3.84603  2.97153  3.12015  2.03177  2.89989  2.23659  5.41041  4.08112    443 - -
          2.68618  4.42225  2.77519  2.73123  3.46354  2.40513  3.72494  3.29354  2.67741  2.69355  4.24690  2.90347  2.73739  3.18146  2.89801  2.37887  2.77519  2.98518  4.58477  3.61503
          0.02460  4.11303  4.83537  0.61958  0.77255  0.48576  0.95510
    410   3.15868  4.45610  4.92517  4.43684  3.65658  4.53836  5.14934  1.36864  4.32884  2.15356  3.45389  4.64108  4.84684  4.59343  4.52112  3.93571  3.42672  1.01285  5.63986  4.42978    444 - -
          2.68618  4.42225  2.77519  2.73123  3.46354  2.40513  3.72494  3.29354  2.67741  2.69355  4.24690  2.90347  2.73739  3.18146  2.89801  2.37887  2.77519  2.98518  4.58477  3.61503
          0.02460  4.11303  4.83537  0.61958  0.77255  0.48576  0.95510
    411   1.62396  4.22568  3.55805  3.17350  4.23927  3.04271  4.20564  3.59685  3.17223  3.31726  4.15235  3.35372  3.75830  3.46971  3.50167  1.70598  1.84642  3.11481  5.59505  4.37933    445 - -
          2.68618  4.42225  2.77519  2.73123  3.46354  2.40513  3.72494  3.29354  2.67741  2.69355  4.24690  2.90347  2.73739  3.18146  2.89801  2.37887  2.77519  2.98518  4.58477  3.61503
          0.21843  4.11303  1.71558  0.61958  0.77255  0.48576  0.95510
    412   2.87337  4.94692  3.21673  2.67849  4.01002  3.53836  2.22096  3.69779  2.08246  3.21040  4.09287  3.11420  3.94783  2.80052  1.71479  2.89940  3.08294  3.39345  5.19808  3.86273    446 - -
          2.68618  4.42225  2.77519  2.73123  3.46354  2.40513  3.72494  3.29354  2.67741  2.69355  4.24690  2.90347  2.73739  3.18146  2.89801  2.37887  2.77519  2.98518  4.58477  3.61503
          0.02979  3.92439  4.64673  0.61958  0.77255  0.38674  1.13715
    413   2.74166  4.75266  3.23621  2.85035  4.39684  1.43572  3.93469  3.86029  2.55542  3.43958  4.30190  3.25134  3.94750  3.12875  1.82994  2.83030  3.08066  3.46378  5.54540  4.32350    447 - -
          2.68618  4.42225  2.77519  2.73123  3.46354  2.40513  3.72494  3.29354  2.67741  2.69355  4.24690  2.90347  2.73739  3.18146  2.89801  2.37887  2.77519  2.98518  4.58477  3.61503
          0.02460  4.11303  4.83537  0.61958  0.77255  0.48576  0.95510
    414   1.14988  4.20215  3.56960  3.29140  4.35033  2.99565  4.33181  3.70855  3.33307  3.45267  4.29700  3.40283  3.75608  3.61941  3.62587  1.64705  2.76809  3.17852  5.71413  4.50507    448 - -
          2.68618  4.42225  2.77519  2.73123  3.46354  2.40513  3.72494  3.29354  2.67741  2.69355  4.24690  2.90347  2.73739  3.18146  2.89801  2.37887  2.77519  2.98518  4.58477  3.61503
          0.02460  4.11303  4.83537  0.61958  0.77255  0.48576  0.95510
    415   1.96763  4.34901  4.21828  3.76920  3.62190  3.85397  4.56026  1.27456  3.66354  2.32323  3.50545  3.98727  4.34908  3.97049  3.90196  3.24666  3.13674  1.93494  5.35660  4.14062    449 - -
          2.68618  4.42225  2.77519  2.73123  3.46354  2.40513  3.72494  3.29354  2.67741  2.69355  4.24690  2.90347  2.73739  3.18146  2.89801  2.37887  2.77519  2.98518  4.58477  3.61503
          0.02460  4.11303  4.83537  0.61958  0.77255  0.48576  0.95510
    416   2.92290  2.47437  4.60986  4.04955  3.31420  4.13814  4.55132  1.61354  3.90281  1.58027  3.20892  4.21417  4.47387  4.10713  4.04451  3.47433  3.17167  1.91986  5.08265  3.90405    450 - -
          2.68618  4.42225  2.77519  2.73123  3.46354  2.40513  3.72494  3.29354  2.67741  2.69355  4.24690  2.90347  2.73739  3.18146  2.89801  2.37887  2.77519  2.98518  4.58477  3.61503
          0.02460  4.11303  4.83537  0.61958  0.77255  0.48576  0.95510
    417   1.85518  4.28304  4.11864  3.71469  3.79300  3.56517  4.54418  2.26182  3.63204  2.56779  3.68674  3.85502  4.17571  3.93270  3.87394  2.98917  3.02394  1.20124  5.45736  4.24162    451 - -
          2.68618  4.42225  2.77519  2.73123  3.46354  2.40513  3.72494  3.29354  2.67741  2.69355  4.24690  2.90347  2.73739  3.18146  2.89801  2.37887  2.77519  2.98518  4.58477  3.61503
          0.02460  4.11303  4.83537  0.61958  0.77255  0.48576  0.95510
    418   2.45063  4.37057  3.43486  3.26901  4.32643  3.09695  4.36846  3.88527  3.35944  3.58912  4.49918  3.44959  3.85707  3.69073  3.63293  0.77854  2.95006  3.36642  5.68065  4.41332    452 - -
          2.68618  4.42225  2.77519  2.73123  3.46354  2.40513  3.72494  3.29354  2.67741  2.69355  4.24690  2.90347  2.73739  3.18146  2.89801  2.37887  2.77519  2.98518  4.58477  3.61503
          0.02460  4.11303  4.83537  0.61958  0.77255  0.48576  0.95510
    419   1.11481  4.23003  3.52190  3.28948  4.42200  1.80943  4.36769  3.78968  3.38692  3.52560  4.36898  3.41224  3.77055  3.65855  3.67930  2.48399  2.80215  3.24063  5.76291  4.57403    453 - -
          2.68618  4.42225  2.77519  2.73123  3.46354  2.40513  3.72494  3.29354  2.67741  2.69355  4.24690  2.90347  2.73739  3.18146  2.89801  2.37887  2.77519  2.98518  4.58477  3.61503
          0.02460  4.11303  4.83537  0.61958  0.77255  0.48576  0.95510
    420   2.56126  4.40449  3.66268  3.43464  4.20214  3.23367  4.43090  3.35966  3.38242  3.21437  4.25475  3.59903  3.95894  3.76650  3.62469  2.76594  0.82080  3.02773  5.61802  4.42092    454 - -
          2.68618  4.42225  2.77519  2.73123  3.46354  2.40513  3.72494  3.29354  2.67741  2.69355  4.24690  2.90347  2.73739  3.18146  2.89801  2.37887  2.77519  2.98518  4.58477  3.61503
          0.02460  4.11303  4.83537  0.61958  0.77255  0.48576  0.95510
    421   3.43611  4.83088  4.57497  4.22258  3.24510  4.28496  4.80357  2.46881  3.98818  0.62690  3.20469  4.47482  4.68317  4.29815  4.12214  3.89425  3.72173  2.56736  5.20460  3.98123    455 - -
          2.68618  4.42225  2.77519  2.73123  3.46354  2.40513  3.72494  3.29354  2.67741  2.69355  4.24690  2.90347  2.73739  3.18146  2.89801  2.37887  2.77519  2.98518  4.58477  3.61503
          0.02460  4.11303  4.83537  0.61958  0.77255  0.48576  0.95510
    422   3.23457  4.67488  4.26508  3.82050  2.42812  4.14143  3.80149  2.87015  3.61705  1.63693  3.54577  3.94115  4.49035  3.86038  3.79109  3.49365  3.47104  2.81020  4.11165  1.31085    456 - -
          2.68624  4.42231  2.77525  2.73040  3.46359  2.40518  3.72500  3.29360  2.67746  2.69360  4.24695  2.90352  2.73745  3.18152  2.89806  2.37892  2.77525  2.98524  4.58483  3.61509
          0.21582  1.68105  4.83537  0.66804  0.71890  0.48576  0.95510
    423   3.43611  4.83088  4.57497  4.22258  3.24510  4.28496  4.80357  2.46881  3.98818  0.62690  3.20469  4.47482  4.68317  4.29815  4.12214  3.89425  3.72173  2.56736  5.20460  3.98123    459 - -
          2.68618  4.42225  2.77519  2.73123  3.46354  2.40513  3.72494  3.29354  2.67741  2.69355  4.24690  2.90347  2.73739  3.18146  2.89801  2.37887  2.77519  2.98518  4.58477  3.61503
          0.02460  4.11303  4.83537  0.61958  0.77255  0.48576  0.95510
    424   3.10337  4.81326  3.73761  3.61622  4.57974  3.48750  4.66811  4.19450  3.69561  3.79205  4.85653  3.89558  0.48129  4.07680  3.90804  3.27984  3.56505  3.81105  5.69318  4.70577    460 - -
          2.68618  4.42225  2.77519  2.73123  3.46354  2.40513  3.72494  3.29354  2.67741  2.69355  4.24690  2.90347  2.73739  3.18146  2.89801  2.37887  2.77519  2.98518  4.58477  3.61503
          0.02460  4.11303  4.83537  0.61958  0.77255  0.48576  0.95510
    425   2.78819  5.25633  1.99730  2.28238  4.57887  3.36793  3.66602  4.05346  1.89356  3.54259  4.33226  2.83732  3.84987  2.10095  2.88036  2.73124  3.03053  3.64337  5.68060  4.27536    461 - -
          2.68618  4.42225  2.77519  2.73123  3.46354  2.40513  3.72494  3.29354  2.67741  2.69355  4.24690  2.90347  2.73739  3.18146  2.89801  2.37887  2.77519  2.98518  4.58477  3.61503
          0.02460  4.11303  4.83537  0.61958  0.77255  0.48576  0.95510
    426   1.98806  4.44795  3.42491  2.88559  3.77768  3.45666  3.87522  2.97191  2.69348  2.77469  3.69383  3.27810  3.93083  3.12584  2.21766  2.76473  2.88070  2.06150  5.17728  3.93116    462 - -
          2.68618  4.42225  2.77519  2.73123  3.46354  2.40513  3.72494  3.29354  2.67741  2.69355  4.24690  2.90347  2.73739  3.18146  2.89801  2.37887  2.77519  2.98518  4.58477  3.61503
          0.21582  4.11303  1.72729  0.61958  0.77255  0.48576  0.95510
    427   2.76562  4.69680  1.94520  2.62924  2.08619  3.45617  3.74005  3.17442  2.84000  2.79776  3.81395  3.10566  3.94449  3.10939  3.26619  2.85287  3.03470  2.95594  4.80870  3.29033    463 - -
          2.68618  4.42225  2.77519  2.73123  3.46354  2.40513  3.72494  3.29354  2.67741  2.69355  4.24690  2.90347  2.73739  3.18146  2.89801  2.37887  2.77519  2.98518  4.58477  3.61503
          0.02971  3.92691  4.64926  0.61958  0.77255  0.66578  0.72128
    428   2.73311  4.50326  3.41804  3.32430  4.46582  0.64984  4.44134  4.07858  3.51298  3.72592  4.70202  3.58229  3.89615  3.83281  3.74315  2.90656  3.21857  3.59639  5.54669  4.56952    464 - -
          2.68618  4.42225  2.77519  2.73123  3.46354  2.40513  3.72494  3.29354  2.67741  2.69355  4.24690  2.90347  2.73739  3.18146  2.89801  2.37887  2.77519  2.98518  4.58477  3.61503
          0.02971  3.92691  4.64926  0.61958  0.77255  0.66578  0.72128
    429   2.65221  4.76257  2.73719  2.49044  4.26432  1.98077  3.78219  3.75263  2.55035  3.33454  4.19936  2.96800  3.81510  1.91721  2.92133  2.69951  2.97741  3.36982  5.48990  4.17432    465 - -
          2.68618  4.42225  2.77519  2.73123  3.46354  2.40513  3.72494  3.29354  2.67741  2.69355  4.24690  2.90347  2.73739  3.18146  2.89801  2.37887  2.77519  2.98518  4.58477  3.61503
          0.02971  3.92691  4.64926  0.61958  0.77255  0.66578  0.72128
    430   2.85616  4.39993  3.91224  3.39926  2.75279  3.83236  3.86538  2.60871  3.23006  2.09851  2.14529  3.66566  4.19951  3.53344  3.46732  3.14740  3.09603  2.52228  4.41630  1.99454    466 - -
          2.68618  4.42225  2.77519  2.73123  3.46354  2.40513  3.72494  3.29354  2.67741  2.69355  4.24690  2.90347  2.73739  3.18146  2.89801  2.37887  2.77519  2.98518  4.58477  3.61503
          0.02971  3.92691  4.64926  0.61958  0.77255  0.38770  1.13512
    431   2.68731  4.80750  2.99292  2.62092  4.34728  3.35285  3.79765  3.77608  1.83183  3.36298  4.20456  3.07558  3.88767  2.96635  2.78592  1.53250  2.99604  3.39199  5.52968  4.23074    467 - -
          2.68618  4.42225  2.77519  2.73123  3.46354  2.40513  3.72494  3.29354  2.67741  2.69355  4.24690  2.90347  2.73739  3.18146  2.89801  2.37887  2.77519  2.98518  4.58477  3.61503
          0.02460  4.11303  4.83537  0.61958  0.77255  0.48576  0.95510
    432   2.27064  1.45398  4.00817  3.66862  4.05544  3.03682  4.43266  3.37643  3.55050  3.18798  4.08353  3.59113  3.79732  3.83203  3.74882  1.64481  2.76585  2.94909  5.49830  4.29802    468 - -
          2.68618  4.42225  2.77519  2.73123  3.46354  2.40513  3.72494  3.29354  2.67741  2.69355  4.24690  2.90347  2.73739  3.18146  2.89801  2.37887  2.77519  2.98518  4.58477  3.61503
          0.02460  4.11303  4.83537  0.61958  0.77255  0.48576  0.95510
    433   2.77891  5.16172  1.95607  1.79991  4.33430  3.35148  3.69824  3.88149  2.57446  3.43006  4.24791  2.83350  3.85247  2.85326  3.08577  2.73837  3.03016  3.51268  5.57698  2.53754    469 - -
          2.68618  4.42225  2.77519  2.73123  3.46354  2.40513  3.72494  3.29354  2.67741  2.69355  4.24690  2.90347  2.73739  3.18146  2.89801  2.37887  2.77519  2.98518  4.58477  3.61503
          0.02460  4.11303  4.83537  0.61958  0.77255  0.48576  0.95510
    434   2.71366  4.57799  3.29619  2.79337  3.24319  3.56878  2.48158  3.15362  2.70421  2.79528  3.70474  3.22376  3.97656  3.07870  3.06623  2.84206  2.20217  2.90651  4.74208  2.34757    470 - -
          2.68618  4.42225  2.77519  2.73123  3.46354  2.40513  3.72494  3.29354  2.67741  2.69355  4.24690  2.90347  2.73739  3.18146  2.89801  2.37887  2.77519  2.98518  4.58477  3.61503
          0.02460  4.11303  4.83537  0.61958  0.77255  0.48576  0.95510
    435   2.05842  4.47599  3.33234  2.82570  3.54745  3.52050  2.53329  2.99557  2.71513  2.08121  3.60540  3.24737  3.94961  3.10249  3.06285  2.80926  2.89901  2.76518  4.99656  3.68227    471 - -
          2.68618  4.42225  2.77519  2.73123  3.46354  2.40513  3.72494  3.29354  2.67741  2.69355  4.24690  2.90347  2.73739  3.18146  2.89801  2.37887  2.77519  2.98518  4.58477  3.61503
          0.02460  4.11303  4.83537  0.61958  0.77255  0.48576  0.95510
    436   3.15097  5.26236  3.58767  2.88488  4.74940  3.74900  3.65943  4.08395  1.16633  3.49961  4.37248  3.27438  4.10805  2.79092  1.59039  3.13910  3.30585  3.76407  5.51713  4.36847    472 - -
          2.68618  4.42225  2.77519  2.73123  3.46354  2.40513  3.72494  3.29354  2.67741  2.69355  4.24690  2.90347  2.73739  3.18146  2.89801  2.37887  2.77519  2.98518  4.58477  3.61503
          0.02460  4.11303  4.83537  0.61958  0.77255  0.48576  0.95510
    437   2.72652  4.78627  3.27482  2.78173  4.32971  3.41925  3.79182  3.77040  2.31370  3.33607  4.19166  3.18598  3.93199  2.96256  1.45387  1.97958  3.02687  3.39821  5.46981  4.21141    473 - -
          2.68618  4.42225  2.77519  2.73123  3.46354  2.40513  3.72494  3.29354  2.67741  2.69355  4.24690  2.90347  2.73739  3.18146  2.89801  2.37887  2.77519  2.98518  4.58477  3.61503
          0.02460  4.11303  4.83537  0.61958  0.77255  0.48576  0.95510
    438   2.64499  4.27666  3.82026  3.29872  3.45692  3.62617  4.11076  2.48149  3.19873  1.84939  3.42314  3.59664  4.08628  3.50673  3.48127  2.15003  2.93268  1.81116  5.02201  3.79129    474 - -
          2.68618  4.42225  2.77519  2.73123  3.46354  2.40513  3.72494  3.29354  2.67741  2.69355  4.24690  2.90347  2.73739  3.18146  2.89801  2.37887  2.77519  2.98518  4.58477  3.61503
          0.02460  4.11303  4.83537  0.61958  0.77255  0.48576  0.95510
    439   3.43611  4.83088  4.57497  4.22258  3.24510  4.28496  4.80357  2.46881  3.98818  0.62690  3.20469  4.47482  4.68317  4.29815  4.12214  3.89425  3.72173  2.56736  5.20460  3.98123    475 - -
          2.68618  4.42225  2.77519  2.73123  3.46354  2.40513  3.72494  3.29354  2.67741  2.69355  4.24690  2.90347  2.73739  3.18146  2.89801  2.37887  2.77519  2.98518  4.58477  3.61503
          0.02460  4.11303  4.83537  0.61958  0.77255  0.48576  0.95510
    440   1.57308  4.21807  3.52772  3.25198  4.37494  2.99695  4.31505  3.74744  3.30295  3.47939  4.31939  3.38359  3.75517  3.59299  3.60493  1.20329  2.77281  3.20672  5.72932  4.51344    476 - -
          2.68618  4.42225  2.77519  2.73123  3.46354  2.40513  3.72494  3.29354  2.67741  2.69355  4.24690  2.90347  2.73739  3.18146  2.89801  2.37887  2.77519  2.98518  4.58477  3.61503
          0.02460  4.11303  4.83537  0.61958  0.77255  0.48576  0.95510
    441   3.20151  4.48823  4.96304  4.42772  3.43561  4.58160  5.03527  1.43926  4.31616  1.47316  3.22903  4.64086  4.82062  4.49870  4.46640  3.94697  3.44439  1.38070  5.43716  4.29665    477 - -
          2.68618  4.42225  2.77519  2.73123  3.46354  2.40513  3.72494  3.29354  2.67741  2.69355  4.24690  2.90347  2.73739  3.18146  2.89801  2.37887  2.77519  2.98518  4.58477  3.61503
          0.02460  4.11303  4.83537  0.61958  0.77255  0.48576  0.95510
    442   3.10337  4.81326  3.73761  3.61622  4.57974  3.48750  4.66811  4.19450  3.69561  3.79205  4.85653  3.89558  0.48129  4.07680  3.90804  3.27984  3.56505  3.81105  5.69318  4.70577    478 - -
          2.68618  4.42225  2.77519  2.73123  3.46354  2.40513  3.72494  3.29354  2.67741  2.69355  4.24690  2.90347  2.73739  3.18146  2.89801  2.37887  2.77519  2.98518  4.58477  3.61503
          0.02460  4.11303  4.83537  0.61958  0.77255  0.48576  0.95510
    443   2.76044  4.51662  2.36359  2.93584  2.30296  3.66920  3.85805  2.81959  2.95254  1.90397  3.48133  3.35992  4.06289  3.24463  3.32315  2.95104  2.99921  2.66553  4.80491  3.39108    479 - -
          2.68618  4.42225  2.77519  2.73123  3.46354  2.40513  3.72494  3.29354  2.67741  2.69355  4.24690  2.90347  2.73739  3.18146  2.89801  2.37887  2.77519  2.98518  4.58477  3.61503
          0.02460  4.11303  4.83537  0.61958  0.77255  0.48576  0.95510
    444   2.69470  4.97820  1.84506  2.34713  4.57090  2.13547  3.82937  4.05078  2.75725  3.60465  4.41602  2.87549  3.83239  2.99177  3.27547  1.93802  3.02711  3.59664  5.78594  4.38186    480 - -
          2.68618  4.42225  2.77519  2.73123  3.46354  2.40513  3.72494  3.29354  2.67741  2.69355  4.24690  2.90347  2.73739  3.18146  2.89801  2.37887  2.77519  2.98518  4.58477  3.61503
          0.02460  4.11303  4.83537  0.61958  0.77255  0.48576  0.95510
    445   2.85699  4.72448  3.56131  2.94566  3.82729  3.66383  3.81217  3.16732  2.36045  2.70276  2.36637  3.34253  4.05982  3.02874  1.54336  2.98837  3.08413  2.98471  5.20022  3.96170    481 - -
          2.68618  4.42225  2.77519  2.73123  3.46354  2.40513  3.72494  3.29354  2.67741  2.69355  4.24690  2.90347  2.73739  3.18146  2.89801  2.37887  2.77519  2.98518  4.58477  3.61503
          0.02460  4.11303  4.83537  0.61958  0.77255  0.48576  0.95510
    446   3.27106  4.61008  4.85772  4.28844  2.01787  4.47325  4.64854  2.31921  4.15202  1.17879  1.99358  4.48728  4.67594  4.22202  4.24170  3.80576  3.48733  2.46197  4.94156  3.73521    482 - -
          2.68618  4.42225  2.77519  2.73123  3.46354  2.40513  3.72494  3.29354  2.67741  2.69355  4.24690  2.90347  2.73739  3.18146  2.89801  2.37887  2.77519  2.98518  4.58477  3.61503
          0.02460  4.11303  4.83537  0.61958  0.77255  0.48576  0.95510
    447   2.66133  4.82327  2.25406  2.44951  3.96444  3.42637  2.57421  3.45623  2.50489  3.06081  2.65496  2.96825  3.85326  2.85091  2.95539  2.69688  2.90022  3.15049  5.28048  3.91635    483 - -
          2.68618  4.42225  2.77519  2.73123  3.46354  2.40513  3.72494  3.29354  2.67741  2.69355  4.24690  2.90347  2.73739  3.18146  2.89801  2.37887  2.77519  2.98518  4.58477  3.61503
          0.02460  4.11303  4.83537  0.61958  0.77255  0.48576  0.95510
    448   1.61133  4.22176  3.64144  3.31030  4.19277  3.08089  4.30500  3.33691  3.28571  3.20938  4.12112  3.44448  3.80949  3.60009  3.57329  2.52908  1.34401  2.93800  5.60688  4.40200    484 - -
          2.68618  4.42225  2.77519  2.73123  3.46354  2.40513  3.72494  3.29354  2.67741  2.69355  4.24690  2.90347  2.73739  3.18146  2.89801  2.37887  2.77519  2.98518  4.58477  3.61503
          0.02460  4.11303  4.83537  0.61958  0.77255  0.48576  0.95510
    449   2.73232  4.30034  3.89463  3.34550  2.25950  3.75806  4.03377  2.57791  3.25220  2.10602  2.29689  3.64749  2.58127  3.51555  3.51248  3.05148  2.97720  2.46608  4.77471  3.48833    485 - -
          2.68618  4.42225  2.77519  2.73123  3.46354  2.40513  3.72494  3.29354  2.67741  2.69355  4.24690  2.90347  2.73739  3.18146  2.89801  2.37887  2.77519  2.98518  4.58477  3.61503
          0.02460  4.11303  4.83537  0.61958  0.77255  0.48576  0.95510
    450   1.96535  4.80372  2.77420  1.88381  4.30299  3.28903  3.78170  3.71614  2.62663  3.32629  4.14772  2.95914  3.82780  2.94652  3.08379  2.00020  2.92808  3.33010  5.55196  4.20634    486 - -
          2.68618  4.42225  2.77519  2.73123  3.46354  2.40513  3.72494  3.29354  2.67741  2.69355  4.24690  2.90347  2.73739  3.18146  2.89801  2.37887  2.77519  2.98518  4.58477  3.61503
          0.02460  4.11303  4.83537  0.61958  0.77255  0.48576  0.95510
    451   3.10337  4.81326  3.73761  3.61622  4.57974  3.48750  4.66811  4.19450  3.69561  3.79205  4.85653  3.89558  0.48129  4.07680  3.90804  3.27984  3.56505  3.81105  5.69318  4.70577    487 - -
          2.68618  4.42225  2.77519  2.73123  3.46354  2.40513  3.72494  3.29354  2.67741  2.69355  4.24690  2.90347  2.73739  3.18146  2.89801  2.37887  2.77519  2.98518  4.58477  3.61503
          0.02460  4.11303  4.83537  0.61958  0.77255  0.48576  0.95510
    452   3.17547  4.46789  4.94997  4.46201  3.63459  4.56072  5.16628  1.09356  4.35185  2.11466  3.42848  4.66547  4.86059  4.60885  4.53784  3.95988  3.44209  1.27217  5.63465  4.43263    488 - -
          2.68618  4.42225  2.77519  2.73123  3.46354  2.40513  3.72494  3.29354  2.67741  2.69355  4.24690  2.90347  2.73739  3.18146  2.89801  2.37887  2.77519  2.98518  4.58477  3.61503
          0.02460  4.11303  4.83537  0.61958  0.77255  0.48576  0.95510
    453   2.60913  4.29682  3.59589  3.07888  3.28515  3.55172  3.88915  2.78028  3.00603  2.53937  3.47523  3.41747  3.99382  3.31429  3.31673  2.14330  2.87872  2.00118  4.79606  2.40105    489 - -
          2.68618  4.42225  2.77519  2.73123  3.46354  2.40513  3.72494  3.29354  2.67741  2.69355  4.24690  2.90347  2.73739  3.18146  2.89801  2.37887  2.77519  2.98518  4.58477  3.61503
          0.02460  4.11303  4.83537  0.61958  0.77255  0.48576  0.95510
    454   1.19944  4.29285  3.45694  3.15940  4.27903  3.08044  4.24197  3.60530  3.19877  3.34249  4.22104  3.36739  2.05512  3.51257  3.51642  2.53781  2.82782  3.14804  5.63746  4.41996    490 - -
          2.68618  4.42225  2.77519  2.73123  3.46354  2.40513  3.72494  3.29354  2.67741  2.69355  4.24690  2.90347  2.73739  3.18146  2.89801  2.37887  2.77519  2.98518  4.58477  3.61503
          0.02460  4.11303  4.83537  0.61958  0.77255  0.48576  0.95510
    455   2.39478  4.36888  3.25650  3.00437  4.35181  3.08109  4.17280  3.81695  3.09771  3.47929  4.32456  3.27808  1.48120  3.42222  3.43779  1.69828  2.85533  3.30486  5.67326  4.41351    491 - -
          2.68618  4.42225  2.77519  2.73123  3.46354  2.40513  3.72494  3.29354  2.67741  2.69355  4.24690  2.90347  2.73739  3.18146  2.89801  2.37887  2.77519  2.98518  4.58477  3.61503
          0.02460  4.11303  4.83537  0.61958  0.77255  0.48576  0.95510
    456   3.76688  5.05001  4.47914  4.24950  2.95517  4.01697  4.22931  3.80841  3.97071  3.15869  4.42980  4.35197  4.55602  4.34558  4.05433  3.96805  4.08098  3.70510  0.51397  2.94579    492 - -
          2.68618  4.42225  2.77519  2.73123  3.46354  2.40513  3.72494  3.29354  2.67741  2.69355  4.24690  2.90347  2.73739  3.18146  2.89801  2.37887  2.77519  2.98518  4.58477  3.61503
          0.02460  4.11303  4.83537  0.61958  0.77255  0.48576  0.95510
    457   2.76751  4.45806  3.63193  3.09044  3.44858  3.73340  4.00028  2.60558  2.92910  1.79708  3.37612  3.48789  4.11363  2.33978  3.24093  3.01723  3.00688  1.94555  5.04102  3.80665    493 - -
          2.68618  4.42225  2.77519  2.73123  3.46354  2.40513  3.72494  3.29354  2.67741  2.69355  4.24690  2.90347  2.73739  3.18146  2.89801  2.37887  2.77519  2.98518  4.58477  3.61503
          0.02460  4.11303  4.83537  0.61958  0.77255  0.48576  0.95510
    458   2.94630  4.84584  3.49871  2.92549  3.39665  3.69110  3.70215  3.46930  2.36477  3.01884  3.97097  3.31889  4.08603  3.02658  1.48040  3.02801  3.16335  3.22531  4.83787  2.18553    494 - -
          2.68618  4.42225  2.77519  2.73123  3.46354  2.40513  3.72494  3.29354  2.67741  2.69355  4.24690  2.90347  2.73739  3.18146  2.89801  2.37887  2.77519  2.98518  4.58477  3.61503
          0.02460  4.11303  4.83537  0.61958  0.77255  0.48576  0.95510
    459   2.83190  5.27054  2.59524  1.80291  4.60459  3.38738  3.67959  4.06501  1.85771  3.55417  4.35643  2.11182  3.87505  2.81130  2.81776  2.77516  3.07213  3.66488  5.68673  4.30090    495 - -
          2.68618  4.42225  2.77519  2.73123  3.46354  2.40513  3.72494  3.29354  2.67741  2.69355  4.24690  2.90347  2.73739  3.18146  2.89801  2.37887  2.77519  2.98518  4.58477  3.61503
          0.21210  4.11303  1.74437  0.61958  0.77255  0.48576  0.95510
    460   1.82326  4.32693  3.72886  3.29713  3.48816  3.52234  4.18393  2.46291  3.17511  1.64135  3.43557  3.58140  4.05733  3.53248  3.45124  2.91471  2.97092  2.31703  5.14934  3.90501    496 - -
          2.68618  4.42225  2.77519  2.73123  3.46354  2.40513  3.72494  3.29354  2.67741  2.69355  4.24690  2.90347  2.73739  3.18146  2.89801  2.37887  2.77519  2.98518  4.58477  3.61503
          0.02960  3.93053  4.65288  0.61958  0.77255  0.38909  1.13220
    461   3.17547  4.46789  4.94997  4.46201  3.63459  4.56072  5.16628  1.09356  4.35185  2.11466  3.42848  4.66547  4.86059  4.60885  4.53784  3.95988  3.44209  1.27217  5.63465  4.43263    497 - -
          2.68618  4.42225  2.77519  2.73123  3.46354  2.40513  3.72494  3.29354  2.67741  2.69355  4.24690  2.90347  2.73739  3.18146  2.89801  2.37887  2.77519  2.98518  4.58477  3.61503
          0.02460  4.11303  4.83537  0.61958  0.77255  0.48576  0.95510
    462   2.61566  4.75415  2.96837  2.53615  4.17676  3.35342  3.74217  3.58577  2.50453  3.18952  4.02353  3.01883  2.51433  2.15484  2.91008  2.67001  2.15812  3.23346  5.42650  4.11052    498 - -
          2.68618  4.42225  2.77519  2.73123  3.46354  2.40513  3.72494  3.29354  2.67741  2.69355  4.24690  2.90347  2.73739  3.18146  2.89801  2.37887  2.77519  2.98518  4.58477  3.61503
          0.02460  4.11303  4.83537  0.61958  0.77255  0.48576  0.95510
    463   1.93272  4.59120  3.06136  2.64374  4.05071  3.29562  2.44363  3.50873  2.65397  3.14257  3.98169  3.08583  3.83166  3.01731  3.05816  1.97707  2.86443  3.14864  5.36662  4.05059    499 - -
          2.68618  4.42225  2.77519  2.73123  3.46354  2.40513  3.72494  3.29354  2.67741  2.69355  4.24690  2.90347  2.73739  3.18146  2.89801  2.37887  2.77519  2.98518  4.58477  3.61503
          0.02460  4.11303  4.83537  0.61958  0.77255  0.48576  0.95510
    464   2.84187  2.48031  4.50028  3.95148  3.37246  4.00476  4.49565  2.06068  3.81057  1.66815  3.28416  4.11164  4.39361  4.03669  3.97310  3.34981  3.10965  1.52765  5.09069  3.89913    500 - -
          2.68618  4.42225  2.77519  2.73123  3.46354  2.40513  3.72494  3.29354  2.67741  2.69355  4.24690  2.90347  2.73739  3.18146  2.89801  2.37887  2.77519  2.98518  4.58477  3.61503
          0.02460  4.11303  4.83537  0.61958  0.77255  0.48576  0.95510
    465   2.75173  4.55958  3.40349  2.96289  3.38200  3.56639  1.78354  3.02536  2.79399  2.74036  3.73841  3.35020  4.03672  3.23098  3.10245  2.91816  3.03018  2.00963  4.89657  3.46053    501 - -
          2.68618  4.42225  2.77519  2.73123  3.46354  2.40513  3.72494  3.29354  2.67741  2.69355  4.24690  2.90347  2.73739  3.18146  2.89801  2.37887  2.77519  2.98518  4.58477  3.61503
          0.02460  4.11303  4.83537  0.61958  0.77255  0.48576  0.95510
    466   3.13431  4.49881  4.71011  4.21079  3.42415  4.36904  4.86766  1.94113  4.05612  1.48443  3.27299  4.43704  4.69762  4.31617  4.24042  3.75268  3.40062  1.14676  5.37422  4.17420    502 - -
          2.68618  4.42225  2.77519  2.73123  3.46354  2.40513  3.72494  3.29354  2.67741  2.69355  4.24690  2.90347  2.73739  3.18146  2.89801  2.37887  2.77519  2.98518  4.58477  3.61503
          0.02460  4.11303  4.83537  0.61958  0.77255  0.48576  0.95510
    467   1.61392  4.31786  3.41674  3.14401  4.30271  3.08987  4.24747  3.62819  3.19571  3.36414  4.25264  3.36424  1.44683  3.51693  3.51149  2.55708  2.85122  3.17235  5.65702  4.43724    503 - -
          2.68618  4.42225  2.77519  2.73123  3.46354  2.40513  3.72494  3.29354  2.67741  2.69355  4.24690  2.90347  2.73739  3.18146  2.89801  2.37887  2.77519  2.98518  4.58477  3.61503
          0.02460  4.11303  4.83537  0.61958  0.77255  0.48576  0.95510
    468   2.70505  4.94417  2.03485  2.36988  4.24476  3.35295  3.73329  3.61876  2.60228  3.27528  4.11239  2.16529  3.85193  2.89630  3.08947  2.71435  2.97199  2.30872  5.51541  4.14047    504 - -
          2.68618  4.42225  2.77519  2.73123  3.46354  2.40513  3.72494  3.29354  2.67741  2.69355  4.24690  2.90347  2.73739  3.18146  2.89801  2.37887  2.77519  2.98518  4.58477  3.61503
          0.02460  4.11303  4.83537  0.61958  0.77255  0.48576  0.95510
    469   1.19592  4.20933  3.66331  3.33470  4.21029  3.06602  4.32244  3.36246  3.31277  3.23180  4.13830  3.45162  3.80168  3.62021  3.59692  2.51616  1.81159  2.95227  5.62254  4.42159    505 - -
          2.68548  4.41999  2.77487  2.73137  3.46368  2.40495  3.72509  3.29368  2.67755  2.69369  4.24704  2.90361  2.73754  3.18161  2.89815  2.37901  2.77534  2.98533  4.58491  3.61517
          0.21582  1.68105  4.83537  1.36142  0.29611  0.48576  0.95510
    470   2.89894  5.20943  3.08645  1.94855  4.60995  3.55737  3.62667  4.00683  1.67132  3.46191  4.27739  3.04239  3.95153  2.74791  1.84712  2.86868  3.09662  3.63910  5.54345  4.27307    511 - -
          2.68618  4.42225  2.77519  2.73123  3.46354  2.40513  3.72494  3.29354  2.67741  2.69355  4.24690  2.90347  2.73739  3.18146  2.89801  2.37887  2.77519  2.98518  4.58477  3.61503
          0.02460  4.11303  4.83537  0.61958  0.77255  0.48576  0.95510
    471   1.97155  4.65581  3.15697  2.66060  4.16049  3.34433  3.77897  3.55422  2.49140  3.17149  4.00847  3.10080  2.44427  2.95273  2.10069  2.66376  2.88523  3.19539  5.40534  4.12154    512 - -
          2.68618  4.42225  2.77519  2.73123  3.46354  2.40513  3.72494  3.29354  2.67741  2.69355  4.24690  2.90347  2.73739  3.18146  2.89801  2.37887  2.77519  2.98518  4.58477  3.61503
          0.02460  4.11303  4.83537  0.61958  0.77255  0.48576  0.95510
    472   1.92364  4.71155  3.35795  2.84990  4.26218  3.41879  3.83485  3.60900  2.37558  3.23362  4.12009  3.23513  3.93978  3.01650  1.45522  2.80072  3.01430  3.26884  5.44931  4.21246    513 - -
          2.68618  4.42225  2.77519  2.73123  3.46354  2.40513  3.72494  3.29354  2.67741  2.69355  4.24690  2.90347  2.73739  3.18146  2.89801  2.37887  2.77519  2.98518  4.58477  3.61503
          0.02460  4.11303  4.83537  0.61958  0.77255  0.48576  0.95510
    473   3.40208  4.73117  4.78451  4.31886  1.36539  4.46791  4.25909  2.48397  4.16447  1.29235  3.12403  4.40131  4.72380  4.24379  4.25396  3.84182  3.63324  2.58551  4.47088  2.93030    514 - -
          2.68618  4.42225  2.77519  2.73123  3.46354  2.40513  3.72494  3.29354  2.67741  2.69355  4.24690  2.90347  2.73739  3.18146  2.89801  2.37887  2.77519  2.98518  4.58477  3.61503
          0.02460  4.11303  4.83537  0.61958  0.77255  0.48576  0.95510
    474   2.86390  2.33118  4.43552  3.92519  3.30133  3.88958  4.47009  2.31165  3.72979  1.20609  3.25934  4.07137  4.34342  3.99217  3.89093  3.28474  3.16487  2.22360  5.06023  3.84386    515 - -
          2.68623  4.42231  2.77525  2.73129  3.46359  2.40518  3.72500  3.29359  2.67746  2.69318  4.24695  2.90352  2.73745  3.18152  2.89806  2.37862  2.77525  2.98524  4.58482  3.61509
          0.21210  1.69734  4.83537  0.66775  0.71921  0.48576  0.95510
    475   2.84465  4.89371  3.31257  2.80833  4.37481  3.50331  3.80537  3.81016  2.30409  3.35253  4.22753  3.22858  2.22032  2.97495  1.37460  2.90301  3.11647  3.46546  5.47363  4.24745    518 - -
          2.68618  4.42225  2.77519  2.73123  3.46354  2.40513  3.72494  3.29354  2.67741  2.69355  4.24690  2.90347  2.73739  3.18146  2.89801  2.37887  2.77519  2.98518  4.58477  3.61503
          0.02460  4.11303  4.83537  0.61958  0.77255  0.48576  0.95510
    476   3.10337  4.81326  3.73761  3.61622  4.57974  3.48750  4.66811  4.19450  3.69561  3.79205  4.85653  3.89558  0.48129  4.07680  3.90804  3.27984  3.56505  3.81105  5.69318  4.70577    519 - -
          2.68618  4.42225  2.77519  2.73123  3.46354  2.40513  3.72494  3.29354  2.67741  2.69355  4.24690  2.90347  2.73739  3.18146  2.89801  2.37887  2.77519  2.98518  4.58477  3.61503
          0.02460  4.11303  4.83537  0.61958  0.77255  0.48576  0.95510
    477   2.48972  4.24939  3.77908  3.39112  3.79297  3.32976  4.27689  2.71443  3.32587  2.77492  3.77611  3.57465  3.96992  3.64295  3.59541  1.88540  2.89212  1.35859  5.32107  4.07750    520 - -
          2.68618  4.42225  2.77519  2.73123  3.46354  2.40513  3.72494  3.29354  2.67741  2.69355  4.24690  2.90347  2.73739  3.18146  2.89801  2.37887  2.77519  2.98518  4.58477  3.61503
          0.02460  4.11303  4.83537  0.61958  0.77255  0.48576  0.95510
    478   2.59191  4.53128  3.29510  2.77582  3.89724  2.36201  3.81569  3.22564  2.58445  2.92835  3.80593  3.19199  3.89253  3.03639  2.14767  2.72298  2.88137  2.15894  5.23549  3.97416    521 - -
          2.68618  4.42225  2.77519  2.73123  3.46354  2.40513  3.72494  3.29354  2.67741  2.69355  4.24690  2.90347  2.73739  3.18146  2.89801  2.37887  2.77519  2.98518  4.58477  3.61503
          0.02460  4.11303  4.83537  0.61958  0.77255  0.48576  0.95510
    479   2.82663  4.96480  2.99701  2.64000  4.50495  2.11509  3.80616  3.93306  1.33061  3.47898  4.32651  3.10635  3.94669  2.96756  2.69653  2.85567  3.11196  3.55091  5.58763  4.32566    522 - -
          2.68618  4.42225  2.77519  2.73123  3.46354  2.40513  3.72494  3.29354  2.67741  2.69355  4.24690  2.90347  2.73739  3.18146  2.89801  2.37887  2.77519  2.98518  4.58477  3.61503
          0.02460  4.11303  4.83537  0.61958  0.77255  0.48576  0.95510
    480   2.77659  5.03685  1.38695  2.35491  4.51974  3.27478  3.85855  3.90705  2.80448  3.55323  4.41417  2.89199  3.87552  3.03399  3.31769  2.77172  2.06497  3.51903  5.77283  4.37066    523 - -
          2.68618  4.42225  2.77519  2.73123  3.46354  2.40513  3.72494  3.29354  2.67741  2.69355  4.24690  2.90347  2.73739  3.18146  2.89801  2.37887  2.77519  2.98518  4.58477  3.61503
          0.02460  4.11303  4.83537  0.61958  0.77255  0.48576  0.95510
    481   2.76113  5.12596  2.71247  1.87576  4.46877  3.39426  3.66656  3.91240  1.87523  3.43329  4.23500  2.89464  3.85924  2.79920  2.79494  2.08080  3.00320  3.52823  5.58991  4.22450    524 - -
          2.68618  4.42225  2.77519  2.73123  3.46354  2.40513  3.72494  3.29354  2.67741  2.69355  4.24690  2.90347  2.73739  3.18146  2.89801  2.37887  2.77519  2.98518  4.58477  3.61503
          0.02460  4.11303  4.83537  0.61958  0.77255  0.48576  0.95510
    482   2.65105  4.63923  3.13343  2.65030  3.84418  3.46048  3.75190  3.25139  2.54320  2.18392  3.78295  3.11517  3.90027  2.23761  2.91516  2.12045  2.90650  2.98239  5.20041  3.90046    525 - -
          2.68618  4.42225  2.77519  2.73123  3.46354  2.40513  3.72494  3.29354  2.67741  2.69355  4.24690  2.90347  2.73739  3.18146  2.89801  2.37887  2.77519  2.98518  4.58477  3.61503
          0.02460  4.11303  4.83537  0.61958  0.77255  0.48576  0.95510
    483   2.36975  4.35634  3.28796  2.93250  4.27547  2.01657  4.07583  3.68279  2.98782  3.34595  4.17254  3.23507  2.18395  3.30202  3.36057  2.51710  1.88685  3.20826  5.59191  4.34140    526 - -
          2.68618  4.42225  2.77519  2.73123  3.46354  2.40513  3.72494  3.29354  2.67741  2.69355  4.24690  2.90347  2.73739  3.18146  2.89801  2.37887  2.77519  2.98518  4.58477  3.61503
          0.02460  4.11303  4.83537  0.61958  0.77255  0.48576  0.95510
    484   2.86718  5.38263  1.77668  1.68628  4.70178  3.29602  3.75195  4.20000  2.68192  3.70350  4.51542  2.76839  3.86150  2.89957  3.23887  1.99381  3.13998  3.77546  5.86673  4.39961    527 - -
          2.68618  4.42225  2.77519  2.73123  3.46354  2.40513  3.72494  3.29354  2.67741  2.69355  4.24690  2.90347  2.73739  3.18146  2.89801  2.37887  2.77519  2.98518  4.58477  3.61503
          0.02460  4.11303  4.83537  0.61958  0.77255  0.48576  0.95510
    485   1.47565  4.32730  3.77346  3.30521  3.59996  3.49029  4.18493  2.66971  3.19855  2.42605  2.25655  3.57480  4.03897  3.53107  3.48434  2.86521  2.94704  2.49077  5.19084  3.97330    528 - -
          2.68618  4.42225  2.77519  2.73123  3.46354  2.40513  3.72494  3.29354  2.67741  2.69355  4.24690  2.90347  2.73739  3.18146  2.89801  2.37887  2.77519  2.98518  4.58477  3.61503
          0.02460  4.11303  4.83537  0.61958  0.77255  0.48576  0.95510
    486   1.88506  4.40366  3.31327  2.87970  3.88340  3.32444  3.95932  3.05701  2.88175  2.91144  3.81214  2.23474  3.88093  3.21362  3.25465  2.67885  2.85140  2.02118  5.29163  4.02889    529 - -
          2.68618  4.42225  2.77519  2.73123  3.46354  2.40513  3.72494  3.29354  2.67741  2.69355  4.24690  2.90347  2.73739  3.18146  2.89801  2.37887  2.77519  2.98518  4.58477  3.61503
          0.02460  4.11303  4.83537  0.61958  0.77255  0.48576  0.95510
    487   2.91371  4.60312  3.62131  3.15626  3.08512  3.76371  2.31684  2.94291  2.89695  1.41272  3.55770  3.51382  4.17148  3.35295  3.16303  3.11233  3.15666  2.81877  4.68413  3.20637    530 - -
          2.68618  4.42225  2.77519  2.73123  3.46354  2.40513  3.72494  3.29354  2.67741  2.69355  4.24690  2.90347  2.73739  3.18146  2.89801  2.37887  2.77519  2.98518  4.58477  3.61503
          0.21210  4.11303  1.74437  0.61958  0.77255  0.48576  0.95510
    488   2.66833  4.53227  3.24212  2.80621  3.68456  3.47564  3.84813  2.86960  2.63363  2.61017  3.65347  3.22917  3.94732  2.10996  2.95507  2.82544  2.94646  1.93597  5.15614  3.86524    531 - -
          2.68618  4.42225  2.77519  2.73123  3.46354  2.40513  3.72494  3.29354  2.67741  2.69355  4.24690  2.90347  2.73739  3.18146  2.89801  2.37887  2.77519  2.98518  4.58477  3.61503
          0.02960  3.93053  4.65288  0.61958  0.77255  0.66286  0.72438
    489   3.00236  5.12525  2.51236  0.94561  4.47876  3.31158  3.90337  3.94419  2.79120  3.55197  4.52341  2.96612  3.91891  3.11779  3.20609  2.97885  3.30703  3.62203  5.63941  4.36163    532 - -
          2.68618  4.42225  2.77519  2.73123  3.46354  2.40513  3.72494  3.29354  2.67741  2.69355  4.24690  2.90347  2.73739  3.18146  2.89801  2.37887  2.77519  2.98518  4.58477  3.61503
          0.02960  3.93053  4.65288  0.61958  0.77255  0.66286  0.72438
    490   1.81141  4.27867  3.76485  3.33197  2.02314  3.50004  4.03079  2.61413  3.27492  2.31740  3.44059  3.57028  4.03009  3.55124  3.54017  2.88308  2.94372  2.45071  4.76592  3.35233    533 - -
          2.68618  4.42225  2.77519  2.73123  3.46354  2.40513  3.72494  3.29354  2.67741  2.69355  4.24690  2.90347  2.73739  3.18146  2.89801  2.37887  2.77519  2.98518  4.58477  3.61503
          0.02960  3.93053  4.65288  0.61958  0.77255  0.66286  0.72438
    491   2.83432  5.22014  2.31009  1.59731  4.53673  3.24145  3.71575  4.02920  2.59308  3.57471  4.42636  1.87525  3.82227  2.88329  3.07159  2.77237  3.11599  3.64053  5.72420  4.29879    534 - -
          2.68618  4.42225  2.77519  2.73123  3.46354  2.40513  3.72494  3.29354  2.67741  2.69355  4.24690  2.90347  2.73739  3.18146  2.89801  2.37887  2.77519  2.98518  4.58477  3.61503
          0.02960  3.93053  4.65288  0.61958  0.77255  0.66286  0.72438
    492   1.81523  4.55662  3.23902  2.76622  4.08500  3.30270  3.78615  3.42173  2.40561  3.08055  3.97519  3.15151  3.84000  2.98344  1.86221  2.68459  2.89582  3.09169  5.33725  4.08818    535 - -
          2.68618  4.42225  2.77519  2.73123  3.46354  2.40513  3.72494  3.29354  2.67741  2.69355  4.24690  2.90347  2.73739  3.18146  2.89801  2.37887  2.77519  2.98518  4.58477  3.61503
          0.02960  3.93053  4.65288  0.61958  0.77255  0.66286  0.72438
    493   2.67049  4.35264  3.72489  3.26748  3.45736  3.57651  4.14645  2.45481  3.10834  1.64237  3.40293  3.57484  4.07843  3.48886  3.38443  2.95269  1.99374  2.31839  5.11606  3.87133    536 - -
          2.68584  4.42234  2.77528  2.73132  3.46362  2.40489  3.72503  3.29362  2.67749  2.69363  4.24698  2.90355  2.73748  3.18155  2.89809  2.37895  2.77528  2.98527  4.58485  3.61404
          0.26525  1.49855  4.65288  0.95584  0.48530  0.38909  1.13220
    494   3.76688  5.05001  4.47914  4.24950  2.95517  4.01697  4.22931  3.80841  3.97071  3.15869  4.42980  4.35197  4.55602  4.34558  4.05433  3.96805  4.08098  3.70510  0.51397  2.94579    540 - -
          2.68618  4.42225  2.77519  2.73123  3.46354  2.40513  3.72494  3.29354  2.67741  2.69355  4.24690  2.90347  2.73739  3.18146  2.89801  2.37887  2.77519  2.98518  4.58477  3.61503
          0.02460  4.11303  4.83537  0.61958  0.77255  0.48576  0.95510
    495   3.19642  4.56694  4.73491  4.22595  3.29287  4.40284  4.84921  2.05354  4.06172  1.07938  3.12894  4.46206  4.70295  4.28579  4.22737  3.78279  3.45479  1.53885  5.29359  4.13216    541 - -
          2.68618  4.42225  2.77519  2.73123  3.46354  2.40513  3.72494  3.29354  2.67741  2.69355  4.24690  2.90347  2.73739  3.18146  2.89801  2.37887  2.77519  2.98518  4.58477  3.61503
          0.02460  4.11303  4.83537  0.61958  0.77255  0.48576  0.95510
    496   2.83399  4.96405  2.78916  1.48806  3.72879  3.46630  3.73218  3.58835  2.62311  3.17569  4.08114  3.01386  3.94634  2.98129  3.04288  2.85101  3.08285  3.29925  5.14769  2.34660    542 - -
          2.68618  4.42225  2.77519  2.73123  3.46354  2.40513  3.72494  3.29354  2.67741  2.69355  4.24690  2.90347  2.73739  3.18146  2.89801  2.37887  2.77519  2.98518  4.58477  3.61503
          0.02460  4.11303  4.83537  0.61958  0.77255  0.48576  0.95510
    497   2.00105  5.13988  1.85358  2.27545  4.55467  3.28644  3.76525  4.02194  2.67241  3.57281  4.38624  2.04557  3.84618  2.91807  3.19900  2.73288  3.05825  3.60751  5.75617  4.33244    543 - -
          2.68618  4.42225  2.77519  2.73123  3.46354  2.40513  3.72494  3.29354  2.67741  2.69355  4.24690  2.90347  2.73739  3.18146  2.89801  2.37887  2.77519  2.98518  4.58477  3.61503
          0.02460  4.11303  4.83537  0.61958  0.77255  0.48576  0.95510
    498   3.13282  4.49754  4.70873  4.21016  3.42858  4.36760  4.86863  1.93832  4.05546  1.49927  3.27805  4.43620  4.69755  4.31712  4.24050  3.75172  3.39960  1.13694  5.37739  4.17577    544 - -
          2.68618  4.42225  2.77519  2.73123  3.46354  2.40513  3.72494  3.29354  2.67741  2.69355  4.24690  2.90347  2.73739  3.18146  2.89801  2.37887  2.77519  2.98518  4.58477  3.61503
          0.02460  4.11303  4.83537  0.61958  0.77255  0.48576  0.95510
    499   2.23830  2.11773  3.83301  3.45105  4.15541  1.88092  4.33652  3.55025  3.40155  3.26741  4.10990  3.47735  3.75217  3.66884  3.66496  1.67344  2.72523  3.06317  5.54961  4.36550    545 - -
          2.68618  4.42225  2.77519  2.73123  3.46354  2.40513  3.72494  3.29354  2.67741  2.69355  4.24690  2.90347  2.73739  3.18146  2.89801  2.37887  2.77519  2.98518  4.58477  3.61503
          0.02460  4.11303  4.83537  0.61958  0.77255  0.48576  0.95510
    500   2.74848  4.87368  3.09660  2.01985  4.10792  3.51517  3.67289  3.48777  2.30424  2.29499  3.94440  3.05953  3.91380  2.83375  2.06742  2.78837  2.96924  3.19767  5.33152  4.03994    546 - -
          2.68618  4.42225  2.77519  2.73123  3.46354  2.40513  3.72494  3.29354  2.67741  2.69355  4.24690  2.90347  2.73739  3.18146  2.89801  2.37887  2.77519  2.98518  4.58477  3.61503
          0.02460  4.11303  4.83537  0.61958  0.77255  0.48576  0.95510
    501   2.68078  4.80933  2.86235  1.96445  3.92919  3.41889  3.69902  3.46602  2.54559  3.08448  3.93186  2.98214  3.86812  2.89301  2.98439  2.12321  2.92827  3.15868  5.26314  2.58461    547 - -
          2.68618  4.42225  2.77519  2.73123  3.46354  2.40513  3.72494  3.29354  2.67741  2.69355  4.24690  2.90347  2.73739  3.18146  2.89801  2.37887  2.77519  2.98518  4.58477  3.61503
          0.02460  4.11303  4.83537  0.61958  0.77255  0.48576  0.95510
    502   2.81013  4.32601  4.14532  3.61049  3.45468  3.89565  4.36362  2.16978  3.49393  1.71421  3.34934  3.88505  4.30329  3.78367  3.74464  3.22572  2.18080  1.60452  5.14630  3.94723    548 - -
          2.68618  4.42225  2.77519  2.73123  3.46354  2.40513  3.72494  3.29354  2.67741  2.69355  4.24690  2.90347  2.73739  3.18146  2.89801  2.37887  2.77519  2.98518  4.58477  3.61503
          0.02460  4.11303  4.83537  0.61958  0.77255  0.48576  0.95510
    503   1.82136  4.23217  3.81519  3.34699  3.78887  3.35409  4.23437  2.65250  3.28115  2.73230  3.71101  3.55638  3.96322  3.57912  3.57524  2.74170  1.98389  1.77401  5.30170  4.09027    549 - -
          2.68618  4.42225  2.77519  2.73123  3.46354  2.40513  3.72494  3.29354  2.67741  2.69355  4.24690  2.90347  2.73739  3.18146  2.89801  2.37887  2.77519  2.98518  4.58477  3.61503
          0.02460  4.11303  4.83537  0.61958  0.77255  0.48576  0.95510
    504   2.08695  4.98059  2.13057  2.37558  4.34192  3.36119  3.67585  3.77722  2.44940  3.33843  4.14005  2.90520  3.82792  2.81326  2.19510  2.66820  2.92923  3.39848  5.52832  4.16084    550 - -
          2.68618  4.42225  2.77519  2.73123  3.46354  2.40513  3.72494  3.29354  2.67741  2.69355  4.24690  2.90347  2.73739  3.18146  2.89801  2.37887  2.77519  2.98518  4.58477  3.61503
          0.02460  4.11303  4.83537  0.61958  0.77255  0.48576  0.95510
    505   1.97518  4.34963  4.22136  3.77251  3.62192  3.85685  4.56306  1.26983  3.66661  2.32200  3.50509  3.99032  4.35145  3.97359  3.90465  3.24973  3.13837  1.93279  5.35793  4.14196    551 - -
          2.68618  4.42225  2.77519  2.73123  3.46354  2.40513  3.72494  3.29354  2.67741  2.69355  4.24690  2.90347  2.73739  3.18146  2.89801  2.37887  2.77519  2.98518  4.58477  3.61503
          0.02460  4.11303  4.83537  0.61958  0.77255  0.48576  0.95510
    506   2.74751  4.77331  3.15614  2.64139  3.74917  3.54086  2.50581  3.36093  2.41298  2.22065  3.84211  3.11390  3.93974  2.19039  2.75526  2.81656  2.97195  3.09847  5.11120  3.74116    552 - -
          2.68618  4.42225  2.77519  2.73123  3.46354  2.40513  3.72494  3.29354  2.67741  2.69355  4.24690  2.90347  2.73739  3.18146  2.89801  2.37887  2.77519  2.98518  4.58477  3.61503
          0.02460  4.11303  4.83537  0.61958  0.77255  0.48576  0.95510
    507   2.09615  4.99357  3.21192  2.63012  4.38146  3.53951  3.65550  3.75981  1.71612  3.29347  4.12640  3.09382  3.94048  2.79423  1.90266  2.83381  3.03413  3.42265  5.44001  4.18185    553 - -
          2.68618  4.42225  2.77519  2.73123  3.46354  2.40513  3.72494  3.29354  2.67741  2.69355  4.24690  2.90347  2.73739  3.18146  2.89801  2.37887  2.77519  2.98518  4.58477  3.61503
          0.02460  4.11303  4.83537  0.61958  0.77255  0.48576  0.95510
    508   2.61190  4.59985  3.18668  2.68266  3.93479  3.42429  3.77438  3.24609  1.99966  2.95753  3.82645  3.13142  3.88539  2.97725  2.91011  2.08342  2.88526  2.20784  5.25893  3.98093    554 - -
          2.68618  4.42225  2.77519  2.73123  3.46354  2.40513  3.72494  3.29354  2.67741  2.69355  4.24690  2.90347  2.73739  3.18146  2.89801  2.37887  2.77519  2.98518  4.58477  3.61503
          0.02460  4.11303  4.83537  0.61958  0.77255  0.48576  0.95510
    509   1.49355  4.69099  3.11991  2.71987  4.23276  3.35824  3.84711  3.54841  1.86022  3.22525  4.09873  3.14694  3.89882  3.03291  2.84443  2.74299  2.97256  3.20558  5.47448  4.20406    555 - -
          2.68618  4.42225  2.77519  2.73123  3.46354  2.40513  3.72494  3.29354  2.67741  2.69355  4.24690  2.90347  2.73739  3.18146  2.89801  2.37887  2.77519  2.98518  4.58477  3.61503
          0.02460  4.11303  4.83537  0.61958  0.77255  0.48576  0.95510
    510   1.91953  4.75265  2.96995  2.62926  4.23544  3.33980  3.83839  3.62628  2.57045  3.24440  4.13222  3.08569  3.88775  1.61038  2.92971  2.73537  2.98510  3.27938  5.50192  4.19264    556 - -
          2.68621  4.42228  2.77522  2.73126  3.46357  2.40515  3.72380  3.29357  2.67743  2.69358  4.24692  2.90349  2.73742  3.18149  2.89803  2.37889  2.77522  2.98521  4.58480  3.61506
          0.21210  1.69734  4.83537  0.26503  1.45750  0.48576  0.95510
    511   2.99244  4.73707  3.71493  3.64823  4.77296  0.43868  4.74726  4.43757  3.86184  4.05918  5.04164  3.88015  4.13541  4.16740  4.06520  3.17231  3.49235  3.91934  5.79789  4.88527    558 - -
          2.68618  4.42225  2.77519  2.73123  3.46354  2.40513  3.72494  3.29354  2.67741  2.69355  4.24690  2.90347  2.73739  3.18146  2.89801  2.37887  2.77519  2.98518  4.58477  3.61503
          0.02460  4.11303  4.83537  0.61958  0.77255  0.48576  0.95510
    512   2.99244  4.73707  3.71493  3.64823  4.77296  0.43868  4.74726  4.43757  3.86184  4.05918  5.04164  3.88015  4.13541  4.16740  4.06520  3.17231  3.49235  3.91934  5.79789  4.88527    559 - -
          2.68618  4.42225  2.77519  2.73123  3.46354  2.40513  3.72494  3.29354  2.67741  2.69355  4.24690  2.90347  2.73739  3.18146  2.89801  2.37887  2.77519  2.98518  4.58477  3.61503
          0.02460  4.11303  4.83537  0.61958  0.77255  0.48576  0.95510
    513   2.74220  4.28066  4.05242  3.50573  3.41009  3.80690  4.24852  2.27166  3.39576  2.20995  2.29819  3.78297  4.21706  3.67717  3.64888  3.12501  2.18431  1.68689  5.04934  3.85477    560 - -
          2.68618  4.42225  2.77519  2.73123  3.46354  2.40513  3.72494  3.29354  2.67741  2.69355  4.24690  2.90347  2.73739  3.18146  2.89801  2.37887  2.77519  2.98518  4.58477  3.61503
          0.02460  4.11303  4.83537  0.61958  0.77255  0.48576  0.95510
    514   3.19796  4.56880  4.73510  4.22621  3.29058  4.40342  4.84914  2.05603  4.06159  1.07297  3.12655  4.46260  4.70321  4.28529  4.22698  3.78351  3.45630  1.54784  5.29245  4.13149    561 - -
          2.68618  4.42225  2.77519  2.73123  3.46354  2.40513  3.72494  3.29354  2.67741  2.69355  4.24690  2.90347  2.73739  3.18146  2.89801  2.37887  2.77519  2.98518  4.58477  3.61503
          0.02460  4.11303  4.83537  0.61958  0.77255  0.48576  0.95510
    515   3.15868  4.45610  4.92517  4.43684  3.65658  4.53836  5.14934  1.36864  4.32884  2.15356  3.45389  4.64108  4.84684  4.59343  4.52112  3.93571  3.42672  1.01285  5.63986  4.42978    562 - -
          2.68618  4.42225  2.77519  2.73123  3.46354  2.40513  3.72494  3.29354  2.67741  2.69355  4.24690  2.90347  2.73739  3.18146  2.89801  2.37887  2.77519  2.98518  4.58477  3.61503
          0.02460  4.11303  4.83537  0.61958  0.77255  0.48576  0.95510
    516   3.43611  4.83088  4.57497  4.22258  3.24510  4.28496  4.80357  2.46881  3.98818  0.62690  3.20469  4.47482  4.68317  4.29815  4.12214  3.89425  3.72173  2.56736  5.20460  3.98123    563 - -
          2.68618  4.42225  2.77519  2.73123  3.46354  2.40513  3.72494  3.29354  2.67741  2.69355  4.24690  2.90347  2.73739  3.18146  2.89801  2.37887  2.77519  2.98518  4.58477  3.61503
          0.02460  4.11303  4.83537  0.61958  0.77255  0.48576  0.95510
    517   2.50203  4.32124  3.46807  2.97641  3.69836  2.30039  3.95111  2.99110  2.91678  2.73006  2.37997  3.32068  3.89368  3.24934  3.25800  2.70116  2.09010  2.72425  5.13482  3.89861    564 - -
          2.68618  4.42225  2.77519  2.73123  3.46354  2.40513  3.72494  3.29354  2.67741  2.69355  4.24690  2.90347  2.73739  3.18146  2.89801  2.37887  2.77519  2.98518  4.58477  3.61503
          0.02460  4.11303  4.83537  0.61958  0.77255  0.48576  0.95510
    518   2.57565  4.29273  3.90015  3.47051  3.78512  3.45776  4.35293  2.49019  3.37079  2.62371  3.70231  3.67166  4.06562  3.70156  3.64337  2.86561  1.50753  1.68626  5.37818  4.15492    565 - -
          2.68618  4.42225  2.77519  2.73123  3.46354  2.40513  3.72494  3.29354  2.67741  2.69355  4.24690  2.90347  2.73739  3.18146  2.89801  2.37887  2.77519  2.98518  4.58477  3.61503
          0.02460  4.11303  4.83537  0.61958  0.77255  0.48576  0.95510
    519   1.15427  4.20235  3.56912  3.29059  4.35052  2.99569  4.33127  3.70908  3.33229  3.45284  4.29701  3.40243  3.75600  3.61864  3.62534  1.64036  2.76802  3.17890  5.71412  4.50497    566 - -
          2.68618  4.42225  2.77519  2.73123  3.46354  2.40513  3.72494  3.29354  2.67741  2.69355  4.24690  2.90347  2.73739  3.18146  2.89801  2.37887  2.77519  2.98518  4.58477  3.61503
          0.02460  4.11303  4.83537  0.61958  0.77255  0.48576  0.95510
    520   3.76255  4.96379  4.75748  4.47116  1.00820  4.49292  3.52372  3.41665  4.30811  2.72435  4.00646  4.16674  4.79505  4.23798  4.31019  3.86925  3.98255  3.35124  3.65090  1.33947    567 - -
          2.68618  4.42225  2.77519  2.73123  3.46354  2.40513  3.72494  3.29354  2.67741  2.69355  4.24690  2.90347  2.73739  3.18146  2.89801  2.37887  2.77519  2.98518  4.58477  3.61503
          0.02460  4.11303  4.83537  0.61958  0.77255  0.48576  0.95510
    521   2.73638  4.92075  3.07650  2.55386  4.19851  3.47631  2.47213  3.67989  2.27076  3.23405  4.06158  3.03877  3.89584  2.81407  2.02873  2.11823  2.97061  3.34064  5.37500  4.05515    568 - -
          2.68618  4.42225  2.77519  2.73123  3.46354  2.40513  3.72494  3.29354  2.67741  2.69355  4.24690  2.90347  2.73739  3.18146  2.89801  2.37887  2.77519  2.98518  4.58477  3.61503
          0.02460  4.11303  4.83537  0.61958  0.77255  0.48576  0.95510
    522   2.74885  5.12891  1.96004  2.28850  4.40528  3.33298  2.44869  3.92799  2.55984  3.46501  4.27124  2.84115  3.84121  2.85165  3.06260  2.04106  3.01140  3.53649  5.61731  4.19598    569 - -
          2.68618  4.42225  2.77519  2.73123  3.46354  2.40513  3.72494  3.29354  2.67741  2.69355  4.24690  2.90347  2.73739  3.18146  2.89801  2.37887  2.77519  2.98518  4.58477  3.61503
          0.02460  4.11303  4.83537  0.61958  0.77255  0.48576  0.95510
    523   1.98614  4.35053  4.22581  3.77729  3.62197  3.86100  4.56711  1.26306  3.67105  2.32021  3.50458  3.99475  4.35489  3.97807  3.90855  3.25417  3.14073  1.92971  5.35986  4.14392    570 - -
          2.68618  4.42225  2.77519  2.73123  3.46354  2.40513  3.72494  3.29354  2.67741  2.69355  4.24690  2.90347  2.73739  3.18146  2.89801  2.37887  2.77519  2.98518  4.58477  3.61503
          0.02460  4.11303  4.83537  0.61958  0.77255  0.48576  0.95510
    524   1.93095  4.65672  2.99384  2.59325  4.21175  3.28009  3.80872  3.62862  2.60985  3.24471  4.07149  3.04877  3.82245  2.13258  3.01996  1.97934  2.87727  3.24247  5.47542  4.16442    571 - -
          2.68618  4.42225  2.77519  2.73123  3.46354  2.40513  3.72494  3.29354  2.67741  2.69355  4.24690  2.90347  2.73739  3.18146  2.89801  2.37887  2.77519  2.98518  4.58477  3.61503
          0.02460  4.11303  4.83537  0.61958  0.77255  0.48576  0.95510
    525   2.00400  4.61336  2.19519  2.62643  3.99734  3.38060  3.84768  3.12402  2.74163  2.98854  3.88460  3.09836  3.88560  3.05004  3.18082  2.71412  2.90304  2.11180  5.37023  4.06465    572 - -
          2.68618  4.42225  2.77519  2.73123  3.46354  2.40513  3.72494  3.29354  2.67741  2.69355  4.24690  2.90347  2.73739  3.18146  2.89801  2.37887  2.77519  2.98518  4.58477  3.61503
          0.02460  4.11303  4.83537  0.61958  0.77255  0.48576  0.95510
    526   3.29485  4.59402  4.94565  4.42741  3.31179  4.61487  5.01578  1.18490  4.26386  1.33895  3.12819  4.66184  4.84188  4.45901  4.40633  3.99822  3.53721  1.91726  5.36735  4.21511    573 - -
          2.68618  4.42225  2.77519  2.73123  3.46354  2.40513  3.72494  3.29354  2.67741  2.69355  4.24690  2.90347  2.73739  3.18146  2.89801  2.37887  2.77519  2.98518  4.58477  3.61503
          0.02460  4.11303  4.83537  0.61958  0.77255  0.48576  0.95510
    527   2.32793  4.29373  3.30855  3.12311  4.50038  1.29685  4.30590  3.98286  3.30258  3.64627  4.46603  3.32443  3.76766  3.57367  3.62627  1.62484  2.82776  3.37493  5.81309  4.58468    574 - -
          2.68618  4.42225  2.77519  2.73123  3.46354  2.40513  3.72494  3.29354  2.67741  2.69355  4.24690  2.90347  2.73739  3.18146  2.89801  2.37887  2.77519  2.98518  4.58477  3.61503
          0.02460  4.11303  4.83537  0.61958  0.77255  0.48576  0.95510
    528   1.91953  4.75265  2.96995  2.62926  4.23544  3.33980  3.83839  3.62628  2.57045  3.24440  4.13222  3.08569  3.88775  1.61038  2.92971  2.73537  2.98510  3.27938  5.50192  4.19264    575 - -
          2.68621  4.42228  2.77522  2.73126  3.46357  2.40515  3.72497  3.29357  2.67743  2.69358  4.24692  2.90349  2.73742  3.18149  2.89752  2.37889  2.77522  2.98521  4.58480  3.61506
          0.21210  1.69734  4.83537  0.26503  1.45750  0.48576  0.95510
    529   3.43611  4.83088  4.57497  4.22258  3.24510  4.28496  4.80357  2.46881  3.98818  0.62690  3.20469  4.47482  4.68317  4.29815  4.12214  3.89425  3.72173  2.56736  5.20460  3.98123    577 - -
          2.68618  4.42225  2.77519  2.73123  3.46354  2.40513  3.72494  3.29354  2.67741  2.69355  4.24690  2.90347  2.73739  3.18146  2.89801  2.37887  2.77519  2.98518  4.58477  3.61503
          0.02460  4.11303  4.83537  0.61958  0.77255  0.48576  0.95510
    530   3.10842  4.43205  4.81072  4.25938  3.37093  4.41829  4.83307  1.51112  4.14044  1.87481  2.14314  4.46635  4.68638  4.32352  4.28996  3.76391  3.34879  1.45753  5.29159  4.15354    578 - -
          2.68618  4.42225  2.77519  2.73123  3.46354  2.40513  3.72494  3.29354  2.67741  2.69355  4.24690  2.90347  2.73739  3.18146  2.89801  2.37887  2.77519  2.98518  4.58477  3.61503
          0.02460  4.11303  4.83537  0.61958  0.77255  0.48576  0.95510
    531   2.85505  5.14669  2.54839  1.33544  4.54464  3.34319  3.82053  4.00160  2.67529  3.56263  4.41425  2.91238  2.23805  2.98670  3.13905  2.82909  3.14291  3.61958  5.72704  4.35759    579 - -
          2.68618  4.42225  2.77519  2.73123  3.46354  2.40513  3.72494  3.29354  2.67741  2.69355  4.24690  2.90347  2.73739  3.18146  2.89801  2.37887  2.77519  2.98518  4.58477  3.61503
          0.02460  4.11303  4.83537  0.61958  0.77255  0.48576  0.95510
    532   2.76590  4.42770  3.67329  3.11698  2.29676  3.73460  3.90455  2.72297  2.18000  1.83347  3.37386  3.48718  4.10263  3.31012  3.22562  3.01157  2.99623  2.58568  4.79522  3.44708    580 - -
          2.68618  4.42225  2.77519  2.73123  3.46354  2.40513  3.72494  3.29354  2.67741  2.69355  4.24690  2.90347  2.73739  3.18146  2.89801  2.37887  2.77519  2.98518  4.58477  3.61503
          0.02460  4.11303  4.83537  0.61958  0.77255  0.48576  0.95510
    533   2.74515  5.05641  2.62552  2.35920  4.46559  2.27706  3.73621  3.93795  2.52968  3.47762  4.29093  2.09142  3.85586  2.08202  2.97639  2.73047  3.02350  3.53863  5.64256  4.26278    581 - -
          2.68618  4.42225  2.77519  2.73123  3.46354  2.40513  3.72494  3.29354  2.67741  2.69355  4.24690  2.90347  2.73739  3.18146  2.89801  2.37887  2.77519  2.98518  4.58477  3.61503
          0.02460  4.11303  4.83537  0.61958  0.77255  0.48576  0.95510
    534   2.89741  4.35571  4.27819  3.72965  3.37648  4.04135  4.43091  1.67660  3.60276  1.61589  3.25597  4.00334  4.39421  3.87364  3.83105  3.36145  2.19545  2.00563  5.12618  3.94294    582 - -
          2.68618  4.42225  2.77519  2.73123  3.46354  2.40513  3.72494  3.29354  2.67741  2.69355  4.24690  2.90347  2.73739  3.18146  2.89801  2.37887  2.77519  2.98518  4.58477  3.61503
          0.02460  4.11303  4.83537  0.61958  0.77255  0.48576  0.95510
    535   2.60102  4.72926  3.09046  2.60475  4.23780  3.34655  3.74989  3.66211  2.44315  3.24794  4.06906  3.06166  2.47805  2.91015  2.08299  2.01450  2.89781  3.28380  5.44618  4.14658    583 - -
          2.68618  4.42225  2.77519  2.73123  3.46354  2.40513  3.72494  3.29354  2.67741  2.69355  4.24690  2.90347  2.73739  3.18146  2.89801  2.37887  2.77519  2.98518  4.58477  3.61503
          0.02460  4.11303  4.83537  0.61958  0.77255  0.48576  0.95510
    536   1.47140  4.58688  3.12055  2.76063  3.89842  3.33167  2.31432  3.46599  2.72485  3.11822  4.00618  3.17413  3.89214  3.13032  3.07980  2.72262  2.94399  3.13349  5.27674  3.92144    584 - -
          2.68618  4.42225  2.77519  2.73123  3.46354  2.40513  3.72494  3.29354  2.67741  2.69355  4.24690  2.90347  2.73739  3.18146  2.89801  2.37887  2.77519  2.98518  4.58477  3.61503
          0.02460  4.11303  4.83537  0.61958  0.77255  0.48576  0.95510
    537   2.68104  4.95018  2.67359  1.85522  4.38329  3.31268  3.74170  3.82892  2.57318  3.39788  4.21011  2.90466  2.44744  2.89430  3.04271  2.01112  2.96772  3.43692  5.59650  4.22584    585 - -
          2.68621  4.42228  2.77522  2.73126  3.46357  2.40515  3.72497  3.29357  2.67743  2.69358  4.24692  2.90349  2.73742  3.18149  2.89752  2.37889  2.77522  2.98521  4.58480  3.61506
          0.21210  1.69734  4.83537  0.26503  1.45750  0.48576  0.95510
    538   2.05025  4.32180  4.40153  3.87954  3.59153  4.05445  4.61034  1.53936  3.78608  2.30089  3.45578  4.11189  4.45811  4.05656  4.02036  3.40503  3.15971  1.42128  5.32867  4.12265    587 - -
          2.68618  4.42225  2.77519  2.73123  3.46354  2.40513  3.72494  3.29354  2.67741  2.69355  4.24690  2.90347  2.73739  3.18146  2.89801  2.37887  2.77519  2.98518  4.58477  3.61503
          0.02460  4.11303  4.83537  0.61958  0.77255  0.48576  0.95510
    539   3.13370  4.49828  4.70955  4.21053  3.42596  4.36846  4.86806  1.93997  4.05585  1.49050  3.27506  4.43670  4.69759  4.31656  4.24046  3.75229  3.40020  1.14272  5.37552  4.17484    588 - -
          2.68618  4.42225  2.77519  2.73123  3.46354  2.40513  3.72494  3.29354  2.67741  2.69355  4.24690  2.90347  2.73739  3.18146  2.89801  2.37887  2.77519  2.98518  4.58477  3.61503
          0.02460  4.11303  4.83537  0.61958  0.77255  0.48576  0.95510
    540   3.05976  4.39173  4.77698  4.22579  2.17254  4.33169  4.66847  1.56703  4.10294  1.88829  3.17459  4.38946  4.61594  4.26186  4.22770  3.67216  3.29898  1.50270  5.09441  3.86544    589 - -
          2.68618  4.42225  2.77519  2.73123  3.46354  2.40513  3.72494  3.29354  2.67741  2.69355  4.24690  2.90347  2.73739  3.18146  2.89801  2.37887  2.77519  2.98518  4.58477  3.61503
          0.02460  4.11303  4.83537  0.61958  0.77255  0.48576  0.95510
    541   2.74292  5.00082  2.80128  2.42759  4.26064  2.35617  2.45315  3.77111  2.40864  3.32179  4.14415  2.94725  3.87257  2.13471  2.81071  2.74235  2.99081  3.41458  5.46500  4.10087    590 - -
          2.68618  4.42225  2.77519  2.73123  3.46354  2.40513  3.72494  3.29354  2.67741  2.69355  4.24690  2.90347  2.73739  3.18146  2.89801  2.37887  2.77519  2.98518  4.58477  3.61503
          0.02460  4.11303  4.83537  0.61958  0.77255  0.48576  0.95510
    542   2.56771  4.62452  3.05960  2.61977  4.02324  3.33180  2.46379  3.47791  2.60016  3.10932  3.94994  3.07426  3.84100  2.97927  3.00133  2.02817  2.12201  3.13351  5.33465  4.01747    591 - -
          2.68618  4.42225  2.77519  2.73123  3.46354  2.40513  3.72494  3.29354  2.67741  2.69355  4.24690  2.90347  2.73739  3.18146  2.89801  2.37887  2.77519  2.98518  4.58477  3.61503
          0.02460  4.11303  4.83537  0.61958  0.77255  0.48576  0.95510
    543   1.96439  4.80076  2.77671  1.89241  4.30132  3.28854  3.78254  3.71426  2.62760  3.32489  4.14646  2.96043  3.82765  2.94764  3.08436  1.99094  2.92723  3.32825  5.55092  4.20587    592 - -
          2.68618  4.42225  2.77519  2.73123  3.46354  2.40513  3.72494  3.29354  2.67741  2.69355  4.24690  2.90347  2.73739  3.18146  2.89801  2.37887  2.77519  2.98518  4.58477  3.61503
          0.02460  4.11303  4.83537  0.61958  0.77255  0.48576  0.95510
    544   2.79372  5.23153  1.89290  2.26288  4.58037  2.27292  3.71544  4.05802  1.94133  3.57209  4.37307  2.82234  3.85026  2.85495  3.05583  2.74091  3.05702  3.64640  5.73097  4.31148    593 - -
          2.68618  4.42225  2.77519  2.73123  3.46354  2.40513  3.72494  3.29354  2.67741  2.69355  4.24690  2.90347  2.73739  3.18146  2.89801  2.37887  2.77519  2.98518  4.58477  3.61503
          0.02460  4.11303  4.83537  0.61958  0.77255  0.48576  0.95510
    545   1.88506  4.40366  3.31327  2.87970  3.88340  3.32444  3.95932  3.05701  2.88175  2.91144  3.81214  2.23474  3.88093  3.21362  3.25465  2.67885  2.85140  2.02118  5.29163  4.02889    594 - -
          2.68618  4.42225  2.77519  2.73123  3.46354  2.40513  3.72494  3.29354  2.67741  2.69355  4.24690  2.90347  2.73739  3.18146  2.89801  2.37887  2.77519  2.98518  4.58477  3.61503
          0.02460  4.11303  4.83537  0.61958  0.77255  0.48576  0.95510
    546   2.61168  4.69511  3.15632  2.64170  4.14577  3.38102  3.74952  3.53723  2.43916  3.14960  3.98833  3.09216  2.48929  2.91965  2.10412  2.68649  2.13841  3.19216  5.38187  4.09806    595 - -
          2.68618  4.42225  2.77519  2.73123  3.46354  2.40513  3.72494  3.29354  2.67741  2.69355  4.24690  2.90347  2.73739  3.18146  2.89801  2.37887  2.77519  2.98518  4.58477  3.61503
          0.02460  4.11303  4.83537  0.61958  0.77255  0.48576  0.95510
    547   3.40982  4.73438  4.86381  4.36572  1.90283  4.54027  4.49340  2.38553  4.21725  0.94052  2.99743  4.51332  4.75877  4.28936  4.30623  3.91122  3.63540  2.52658  4.71242  3.28127    596 - -
          2.68618  4.42225  2.77519  2.73123  3.46354  2.40513  3.72494  3.29354  2.67741  2.69355  4.24690  2.90347  2.73739  3.18146  2.89801  2.37887  2.77519  2.98518  4.58477  3.61503
          0.02460  4.11303  4.83537  0.61958  0.77255  0.48576  0.95510
    548   1.14360  4.20186  3.57029  3.29257  4.35007  2.99559  4.33260  3.70779  3.33423  3.45243  4.29701  3.40341  3.75620  3.62053  3.62664  1.65675  2.76818  3.17798  5.71416  4.50522    597 - -
          2.68618  4.42225  2.77519  2.73123  3.46354  2.40513  3.72494  3.29354  2.67741  2.69355  4.24690  2.90347  2.73739  3.18146  2.89801  2.37887  2.77519  2.98518  4.58477  3.61503
          0.02460  4.11303  4.83537  0.61958  0.77255  0.48576  0.95510
    549   2.73537  4.96147  2.60446  1.77602  4.44855  3.28977  3.82303  3.89784  2.68166  3.48961  4.33002  2.92552  3.86704  2.99528  3.13541  1.51793  3.05065  3.50061  5.67908  4.30593    598 - -
          2.68618  4.42225  2.77519  2.73123  3.46354  2.40513  3.72494  3.29354  2.67741  2.69355  4.24690  2.90347  2.73739  3.18146  2.89801  2.37887  2.77519  2.98518  4.58477  3.61503
          0.02460  4.11303  4.83537  0.61958  0.77255  0.48576  0.95510
    550   2.07105  4.56673  3.24814  2.75053  3.74490  3.50481  3.81145  3.05616  2.63211  2.08637  3.66629  3.19736  3.93901  2.24971  2.99151  2.79533  2.91614  2.83091  5.16283  3.89204    599 - -
          2.68618  4.42225  2.77519  2.73123  3.46354  2.40513  3.72494  3.29354  2.67741  2.69355  4.24690  2.90347  2.73739  3.18146  2.89801  2.37887  2.77519  2.98518  4.58477  3.61503
          0.02460  4.11303  4.83537  0.61958  0.77255  0.48576  0.95510
    551   2.09287  4.96883  2.90253  1.95658  4.31182  3.42456  3.66381  3.72153  2.34091  3.28373  4.09920  2.96441  3.86287  2.80365  2.10839  2.71796  2.95304  3.36739  5.47160  4.14279    600 - -
          2.68618  4.42225  2.77519  2.73123  3.46354  2.40513  3.72494  3.29354  2.67741  2.69355  4.24690  2.90347  2.73739  3.18146  2.89801  2.37887  2.77519  2.98518  4.58477  3.61503
          0.02460  4.11303  4.83537  0.61958  0.77255  0.48576  0.95510
    552   2.77077  5.19901  1.91638  2.26079  4.53745  3.32099  3.71038  4.02173  2.56543  3.54240  4.34256  2.81953  3.84126  2.10696  3.07559  2.02935  3.03564  3.61274  5.70805  4.28419    601 - -
          2.68618  4.42225  2.77519  2.73123  3.46354  2.40513  3.72494  3.29354  2.67741  2.69355  4.24690  2.90347  2.73739  3.18146  2.89801  2.37887  2.77519  2.98518  4.58477  3.61503
          0.02460  4.11303  4.83537  0.61958  0.77255  0.48576  0.95510
    553   1.91953  4.75265  2.96995  2.62926  4.23544  3.33980  3.83839  3.62628  2.57045  3.24440  4.13222  3.08569  3.88775  1.61038  2.92971  2.73537  2.98510  3.27938  5.50192  4.19264    602 - -
          2.68618  4.42225  2.77519  2.73123  3.46354  2.40513  3.72494  3.29354  2.67741  2.69355  4.24690  2.90347  2.73739  3.18146  2.89801  2.37887  2.77519  2.98518  4.58477  3.61503
          0.02460  4.11303  4.83537  0.61958  0.77255  0.48576  0.95510
    554   3.76011  4.96245  4.75594  4.46893  0.99976  4.49158  3.52489  3.41343  4.30602  2.72138  4.00356  4.16635  4.79396  4.23704  4.30879  3.86793  3.98027  3.34837  3.65240  1.35384    603 - -
          2.68618  4.42225  2.77519  2.73123  3.46354  2.40513  3.72494  3.29354  2.67741  2.69355  4.24690  2.90347  2.73739  3.18146  2.89801  2.37887  2.77519  2.98518  4.58477  3.61503
          0.02460  4.11303  4.83537  0.61958  0.77255  0.48576  0.95510
    555   2.92784  4.65616  3.74550  3.16172  3.56691  3.77259  3.95316  2.90917  2.59042  1.39429  3.54703  3.52479  4.16533  3.23161  1.99717  3.12780  3.16052  2.80518  5.10234  3.85107    604 - -
          2.68618  4.42225  2.77519  2.73123  3.46354  2.40513  3.72494  3.29354  2.67741  2.69355  4.24690  2.90347  2.73739  3.18146  2.89801  2.37887  2.77519  2.98518  4.58477  3.61503
          0.02460  4.11303  4.83537  0.61958  0.77255  0.48576  0.95510
    556   1.45393  4.58670  3.33488  2.86477  4.16724  3.34287  3.89211  3.51258  2.54427  3.17431  4.05850  3.23769  3.89944  3.09358  1.96503  2.72599  2.94568  3.16611  5.42936  4.18192    605 - -
          2.68618  4.42225  2.77519  2.73123  3.46354  2.40513  3.72494  3.29354  2.67741  2.69355  4.24690  2.90347  2.73739  3.18146  2.89801  2.37887  2.77519  2.98518  4.58477  3.61503
          0.02460  4.11303  4.83537  0.61958  0.77255  0.48576  0.95510
    557   1.94208  4.40978  3.97946  3.53870  3.46179  3.71167  4.35198  2.45908  3.40538  1.27502  3.38326  3.79625  4.21918  3.73597  3.65231  3.10397  3.10650  2.35360  5.19090  3.97595    606 - -
          2.68618  4.42225  2.77519  2.73123  3.46354  2.40513  3.72494  3.29354  2.67741  2.69355  4.24690  2.90347  2.73739  3.18146  2.89801  2.37887  2.77519  2.98518  4.58477  3.61503
          0.02460  4.11303  4.83537  0.61958  0.77255  0.48576  0.95510
    558   2.08096  4.58478  3.27500  2.73067  3.68215  3.50970  3.73707  3.18400  2.52687  2.84103  3.72532  3.17328  3.92413  2.98231  2.18588  2.78227  2.90528  2.92120  5.06293  2.55380    607 - -
          2.68618  4.42225  2.77519  2.73123  3.46354  2.40513  3.72494  3.29354  2.67741  2.69355  4.24690  2.90347  2.73739  3.18146  2.89801  2.37887  2.77519  2.98518  4.58477  3.61503
          0.02460  4.11303  4.83537  0.61958  0.77255  0.48576  0.95510
    559   2.01007  4.46970  3.24633  2.76585  3.76700  3.41311  3.83833  3.07920  2.73319  2.80147  2.47895  2.30740  3.89123  3.08492  3.11417  2.71846  2.85631  2.81272  5.16741  3.89746    608 - -
          2.68618  4.42225  2.77519  2.73123  3.46354  2.40513  3.72494  3.29354  2.67741  2.69355  4.24690  2.90347  2.73739  3.18146  2.89801  2.37887  2.77519  2.98518  4.58477  3.61503
          0.02460  4.11303  4.83537  0.61958  0.77255  0.48576  0.95510
    560   1.76228  4.52487  2.97367  2.70017  4.37876  2.05045  3.98228  3.81280  2.88367  3.44251  4.26028  2.04854  3.79218  3.18010  3.30358  2.56794  2.86787  3.33475  5.65905  4.35849    609 - -
          2.68618  4.42225  2.77519  2.73123  3.46354  2.40513  3.72494  3.29354  2.67741  2.69355  4.24690  2.90347  2.73739  3.18146  2.89801  2.37887  2.77519  2.98518  4.58477  3.61503
          0.02460  4.11303  4.83537  0.61958  0.77255  0.48576  0.95510
    561   2.99244  4.73707  3.71493  3.64823  4.77296  0.43868  4.74726  4.43757  3.86184  4.05918  5.04164  3.88015  4.13541  4.16740  4.06520  3.17231  3.49235  3.91934  5.79789  4.88527    610 - -
          2.68618  4.42225  2.77519  2.73123  3.46354  2.40513  3.72494  3.29354  2.67741  2.69355  4.24690  2.90347  2.73739  3.18146  2.89801  2.37887  2.77519  2.98518  4.58477  3.61503
          0.02460  4.11303  4.83537  0.61958  0.77255  0.48576  0.95510
    562   2.82942  4.83668  3.38140  2.74913  4.09560  3.61592  3.68648  2.37962  1.75537  3.03698  3.92047  3.18745  3.98632  2.85850  1.91560  2.89998  3.03271  3.14610  5.28350  4.04887    611 - -
          2.68618  4.42225  2.77519  2.73123  3.46354  2.40513  3.72494  3.29354  2.67741  2.69355  4.24690  2.90347  2.73739  3.18146  2.89801  2.37887  2.77519  2.98518  4.58477  3.61503
          0.02460  4.11303  4.83537  0.61958  0.77255  0.48576  0.95510
    563   3.03245  5.24896  3.39887  2.73672  4.70245  3.67856  3.62654  4.05694  1.53435  3.47856  4.31895  3.17068  4.03665  2.01128  1.68669  3.00900  3.19995  3.71344  5.51958  4.32236    612 - -
          2.68618  4.42225  2.77519  2.73123  3.46354  2.40513  3.72494  3.29354  2.67741  2.69355  4.24690  2.90347  2.73739  3.18146  2.89801  2.37887  2.77519  2.98518  4.58477  3.61503
          0.02460  4.11303  4.83537  0.61958  0.77255  0.48576  0.95510
    564   1.60750  4.31743  3.41729  3.14390  4.30221  3.08970  4.24704  3.62777  3.19536  3.36367  4.25187  3.36407  1.45310  3.51643  3.51130  2.55662  2.85066  3.17188  5.65655  4.43675    613 - -
          2.68618  4.42225  2.77519  2.73123  3.46354  2.40513  3.72494  3.29354  2.67741  2.69355  4.24690  2.90347  2.73739  3.18146  2.89801  2.37887  2.77519  2.98518  4.58477  3.61503
          0.02460  4.11303  4.83537  0.61958  0.77255  0.48576  0.95510
    565   3.15868  4.45610  4.92517  4.43684  3.65658  4.53836  5.14934  1.36864  4.32884  2.15356  3.45389  4.64108  4.84684  4.59343  4.52112  3.93571  3.42672  1.01285  5.63986  4.42978    614 - -
          2.68618  4.42225  2.77519  2.73123  3.46354  2.40513  3.72494  3.29354  2.67741  2.69355  4.24690  2.90347  2.73739  3.18146  2.89801  2.37887  2.77519  2.98518  4.58477  3.61503
          0.02460  4.11303  4.83537  0.61958  0.77255  0.48576  0.95510
    566   3.16129  4.57472  4.45704  3.94302  2.71722  4.16336  4.09689  2.62424  3.68393  1.12856  3.22474  4.09160  4.48714  3.93707  3.82774  3.52823  3.39399  2.64697  2.28661  2.94548    615 - -
          2.68618  4.42225  2.77519  2.73123  3.46354  2.40513  3.72494  3.29354  2.67741  2.69355  4.24690  2.90347  2.73739  3.18146  2.89801  2.37887  2.77519  2.98518  4.58477  3.61503
          0.02460  4.11303  4.83537  0.61958  0.77255  0.48576  0.95510
    567   3.24937  4.56467  4.92143  4.36220  2.04317  4.49607  4.69514  1.65611  4.22767  1.24572  2.96638  4.53336  4.70799  4.30295  4.30990  3.83789  3.47200  2.24020  4.98342  3.74917    616 - -
          2.68618  4.42225  2.77519  2.73123  3.46354  2.40513  3.72494  3.29354  2.67741  2.69355  4.24690  2.90347  2.73739  3.18146  2.89801  2.37887  2.77519  2.98518  4.58477  3.61503
          0.02460  4.11303  4.83537  0.61958  0.77255  0.48576  0.95510
    568   0.71579  4.33001  3.72388  3.53447  4.30860  3.14661  4.52564  3.47139  3.55741  3.34123  4.35201  3.61780  3.90929  3.87745  3.78638  2.68103  2.97547  3.08328  5.71116  4.54082    617 - -
          2.68618  4.42225  2.77519  2.73123  3.46354  2.40513  3.72494  3.29354  2.67741  2.69355  4.24690  2.90347  2.73739  3.18146  2.89801  2.37887  2.77519  2.98518  4.58477  3.61503
          0.02460  4.11303  4.83537  0.61958  0.77255  0.48576  0.95510
    569   1.82136  4.23217  3.81519  3.34699  3.78887  3.35409  4.23437  2.65250  3.28115  2.73230  3.71101  3.55638  3.96322  3.57912  3.57524  2.74170  1.98389  1.77401  5.30170  4.09027    618 - -
          2.68618  4.42225  2.77519  2.73123  3.46354  2.40513  3.72494  3.29354  2.67741  2.69355  4.24690  2.90347  2.73739  3.18146  2.89801  2.37887  2.77519  2.98518  4.58477  3.61503
          0.02460  4.11303  4.83537  0.61958  0.77255  0.48576  0.95510
    570   2.32811  4.29377  3.30832  3.12349  4.50065  1.29129  4.30648  3.98326  3.30342  3.64679  4.46667  3.32467  3.76780  3.57445  3.62690  1.63169  2.82805  3.37523  5.81341  4.58506    619 - -
          2.68618  4.42225  2.77519  2.73123  3.46354  2.40513  3.72494  3.29354  2.67741  2.69355  4.24690  2.90347  2.73739  3.18146  2.89801  2.37887  2.77519  2.98518  4.58477  3.61503
          0.02460  4.11303  4.83537  0.61958  0.77255  0.48576  0.95510
    571   1.54368  4.24719  3.47348  3.26962  4.46438  1.25827  4.37770  3.84098  3.39734  3.57270  4.41672  3.40439  3.77510  3.66687  3.69085  2.49312  2.81808  3.27781  5.79626  4.60700    620 - -
          2.68618  4.42225  2.77519  2.73123  3.46354  2.40513  3.72494  3.29354  2.67741  2.69355  4.24690  2.90347  2.73739  3.18146  2.89801  2.37887  2.77519  2.98518  4.58477  3.61503
          0.02460  4.11303  4.83537  0.61958  0.77255  0.48576  0.95510
    572   0.71579  4.33001  3.72388  3.53447  4.30860  3.14661  4.52564  3.47139  3.55741  3.34123  4.35201  3.61780  3.90929  3.87745  3.78638  2.68103  2.97547  3.08328  5.71116  4.54082    621 - -
          2.68618  4.42225  2.77519  2.73123  3.46354  2.40513  3.72494  3.29354  2.67741  2.69355  4.24690  2.90347  2.73739  3.18146  2.89801  2.37887  2.77519  2.98518  4.58477  3.61503
          0.02460  4.11303  4.83537  0.61958  0.77255  0.48576  0.95510
    573   3.76688  5.05001  4.47914  4.24950  2.95517  4.01697  4.22931  3.80841  3.97071  3.15869  4.42980  4.35197  4.55602  4.34558  4.05433  3.96805  4.08098  3.70510  0.51397  2.94579    622 - -
          2.68618  4.42225  2.77519  2.73123  3.46354  2.40513  3.72494  3.29354  2.67741  2.69355  4.24690  2.90347  2.73739  3.18146  2.89801  2.37887  2.77519  2.98518  4.58477  3.61503
          0.02460  4.11303  4.83537  0.61958  0.77255  0.48576  0.95510
    574   2.56126  4.40449  3.66268  3.43464  4.20214  3.23367  4.43090  3.35966  3.38242  3.21437  4.25475  3.59903  3.95894  3.76650  3.62469  2.76594  0.82080  3.02773  5.61802  4.42092    623 - -
          2.68618  4.42225  2.77519  2.73123  3.46354  2.40513  3.72494  3.29354  2.67741  2.69355  4.24690  2.90347  2.73739  3.18146  2.89801  2.37887  2.77519  2.98518  4.58477  3.61503
          0.02460  4.11303  4.83537  0.61958  0.77255  0.48576  0.95510
    575   2.99244  4.73707  3.71493  3.64823  4.77296  0.43868  4.74726  4.43757  3.86184  4.05918  5.04164  3.88015  4.13541  4.16740  4.06520  3.17231  3.49235  3.91934  5.79789  4.88527    624 - -
          2.68618  4.42225  2.77519  2.73123  3.46354  2.40513  3.72494  3.29354  2.67741  2.69355  4.24690  2.90347  2.73739  3.18146  2.89801  2.37887  2.77519  2.98518  4.58477  3.61503
          0.02460  4.11303  4.83537  0.61958  0.77255  0.48576  0.95510
    576   3.25026  4.56535  4.92282  4.36346  2.05106  4.49744  4.69756  1.65582  4.22900  1.24133  2.96553  4.53501  4.70888  4.30394  4.31108  3.83933  3.47284  2.24029  4.98549  3.75282    625 - -
          2.68618  4.42225  2.77519  2.73123  3.46354  2.40513  3.72494  3.29354  2.67741  2.69355  4.24690  2.90347  2.73739  3.18146  2.89801  2.37887  2.77519  2.98518  4.58477  3.61503
          0.02460  4.11303  4.83537  0.61958  0.77255  0.48576  0.95510
    577   3.26714  5.41117  0.62608  2.51859  4.82497  3.41021  4.16833  4.47200  3.30179  4.03974  5.02972  3.08461  4.08048  3.41246  3.84573  3.20680  3.61308  4.08760  5.94463  4.66663    626 - -
          2.68618  4.42225  2.77519  2.73123  3.46354  2.40513  3.72494  3.29354  2.67741  2.69355  4.24690  2.90347  2.73739  3.18146  2.89801  2.37887  2.77519  2.98518  4.58477  3.61503
          0.02460  4.11303  4.83537  0.61958  0.77255  0.48576  0.95510
    578   3.35058  4.65617  4.96222  4.43293  3.21191  4.63945  4.99406  1.54540  4.26413  0.99116  3.01958  4.67880  4.84003  4.42202  4.39010  4.01797  3.58520  2.07945  5.30030  4.18245    627 - -
          2.68621  4.42228  2.77522  2.73126  3.46357  2.40483  3.72497  3.29357  2.67744  2.69358  4.24692  2.90349  2.73742  3.18149  2.89803  2.37890  2.77522  2.98521  4.58480  3.61506
          0.45577  1.66986  1.72729  0.26051  1.47256  0.48576  0.95510
    579   2.26700  4.20437  3.27022  3.00718  4.20355  1.76528  4.12237  3.54823  3.07120  3.28732  4.15211  3.23438  3.69418  3.39109  3.38890  2.43821  1.70766  3.07731  5.54558  4.32444    629 - -
          2.68618  4.42225  2.77519  2.73123  3.46354  2.40513  3.72494  3.29354  2.67741  2.69355  4.24690  2.90347  2.73739  3.18146  2.89801  2.37887  2.77519  2.98518  4.58477  3.61503
          0.02971  3.92691  4.64926  0.61958  0.77255  0.38770  1.13512
    580   2.91304  5.26924  1.78632  2.30760  4.28927  3.35409  1.65971  4.07100  2.71155  3.59486  4.45317  2.86636  3.91494  2.97727  3.20913  2.85700  3.18686  3.69395  5.58657  4.10557    630 - -
          2.68618  4.42225  2.77519  2.73123  3.46354  2.40513  3.72494  3.29354  2.67741  2.69355  4.24690  2.90347  2.73739  3.18146  2.89801  2.37887  2.77519  2.98518  4.58477  3.61503
          0.02460  4.11303  4.83537  0.61958  0.77255  0.48576  0.95510
    581   2.76108  5.12704  2.70845  1.86264  4.46942  3.39302  3.66710  3.91351  1.88854  3.43454  4.23619  2.89318  3.85881  2.79983  2.79933  2.08027  3.00344  3.52907  5.59150  4.22515    631 - -
          2.68618  4.42225  2.77519  2.73123  3.46354  2.40513  3.72494  3.29354  2.67741  2.69355  4.24690  2.90347  2.73739  3.18146  2.89801  2.37887  2.77519  2.98518  4.58477  3.61503
          0.02460  4.11303  4.83537  0.61958  0.77255  0.48576  0.95510
    582   2.39545  4.36901  3.25631  3.00570  4.35183  3.08120  4.17424  3.81724  3.09946  3.47997  4.32580  3.27898  1.46604  3.42422  3.43887  1.71474  2.85631  3.30526  5.67362  4.41392    632 - -
          2.68618  4.42225  2.77519  2.73123  3.46354  2.40513  3.72494  3.29354  2.67741  2.69355  4.24690  2.90347  2.73739  3.18146  2.89801  2.37887  2.77519  2.98518  4.58477  3.61503
          0.02460  4.11303  4.83537  0.61958  0.77255  0.48576  0.95510
    583   3.20271  4.48996  4.96234  4.42650  3.43029  4.58105  5.03251  1.44595  4.31454  1.45830  3.22368  4.63997  4.81938  4.49560  4.46404  3.94608  3.44532  1.39013  5.43285  4.29379    633 - -
          2.68618  4.42225  2.77519  2.73123  3.46354  2.40513  3.72494  3.29354  2.67741  2.69355  4.24690  2.90347  2.73739  3.18146  2.89801  2.37887  2.77519  2.98518  4.58477  3.61503
          0.02460  4.11303  4.83537  0.61958  0.77255  0.48576  0.95510
    584   2.69329  4.93208  2.76211  2.42075  4.20860  3.35661  2.43671  3.76238  2.51044  3.32720  4.14817  2.16039  3.85152  2.87915  2.94671  2.05487  2.96524  3.39181  5.46161  4.07298    634 - -
          2.68618  4.42225  2.77519  2.73123  3.46354  2.40513  3.72494  3.29354  2.67741  2.69355  4.24690  2.90347  2.73739  3.18146  2.89801  2.37887  2.77519  2.98518  4.58477  3.61503
          0.02460  4.11303  4.83537  0.61958  0.77255  0.48576  0.95510
    585   2.42590  4.36322  3.37346  3.06498  4.23184  3.14009  4.16703  3.55364  3.07073  3.28125  4.17750  3.33148  1.50886  3.42420  3.39436  2.59140  1.84072  3.13674  5.58588  4.35215    635 - -
          2.68558  4.42251  2.77546  2.73149  3.46380  2.40506  3.72521  3.29380  2.67767  2.69251  4.24716  2.90373  2.73721  3.18102  2.89827  2.37881  2.77546  2.98544  4.58503  3.61529
          0.45577  1.66986  1.72729  1.87539  0.16640  0.48576  0.95510
    586   2.91411  5.45741  1.54064  1.49916  4.74346  3.19629  3.73812  4.25270  2.74932  3.76738  4.62491  2.66522  3.81565  2.90630  3.33610  2.80234  3.20244  3.83541  5.92184  4.42921    645 - -
          2.68618  4.42225  2.77519  2.73123  3.46354  2.40513  3.72494  3.29354  2.67741  2.69355  4.24690  2.90347  2.73739  3.18146  2.89801  2.37887  2.77519  2.98518  4.58477  3.61503
          0.02971  3.92691  4.64926  0.61958  0.77255  0.66578  0.72128
    587   2.84530  5.15711  2.62773  1.73024  4.50051  3.37347  3.64226  3.91484  1.69567  3.43525  4.28047  2.87577  3.86374  2.78859  2.60914  2.80564  3.08029  3.55745  5.56770  4.24144    646 - -
          2.68618  4.42225  2.77519  2.73123  3.46354  2.40513  3.72494  3.29354  2.67741  2.69355  4.24690  2.90347  2.73739  3.18146  2.89801  2.37887  2.77519  2.98518  4.58477  3.61503
          0.02971  3.92691  4.64926  0.61958  0.77255  0.66578  0.72128
    588   3.04816  5.18476  0.84302  2.36931  4.56910  3.25198  3.97916  4.16968  3.07360  3.76830  4.74755  2.92844  3.90861  3.21836  3.59725  3.00435  3.38788  3.80305  5.72713  4.43295    647 - -
          2.68618  4.42225  2.77519  2.73123  3.46354  2.40513  3.72494  3.29354  2.67741  2.69355  4.24690  2.90347  2.73739  3.18146  2.89801  2.37887  2.77519  2.98518  4.58477  3.61503
          0.02971  3.92691  4.64926  0.61958  0.77255  0.38770  1.13512
    589   2.84977  5.02966  2.98379  2.59496  4.40698  3.46688  3.73581  3.90358  2.29183  3.42951  4.27806  1.60471  3.94888  2.89390  1.89638  2.86080  3.10571  3.54090  5.51518  4.21005    648 - -
          2.68618  4.42225  2.77519  2.73123  3.46354  2.40513  3.72494  3.29354  2.67741  2.69355  4.24690  2.90347  2.73739  3.18146  2.89801  2.37887  2.77519  2.98518  4.58477  3.61503
          0.02460  4.11303  4.83537  0.61958  0.77255  0.48576  0.95510
    590   2.03451  4.32129  4.16282  3.63826  3.47980  3.87482  4.39401  2.16060  3.53299  1.72602  3.37232  3.89901  4.30215  3.81516  3.78269  3.21506  3.08157  1.58785  5.17581  3.97600    649 - -
          2.68618  4.42225  2.77519  2.73123  3.46354  2.40513  3.72494  3.29354  2.67741  2.69355  4.24690  2.90347  2.73739  3.18146  2.89801  2.37887  2.77519  2.98518  4.58477  3.61503
          0.02460  4.11303  4.83537  0.61958  0.77255  0.48576  0.95510
    591   3.43611  4.83088  4.57497  4.22258  3.24510  4.28496  4.80357  2.46881  3.98818  0.62690  3.20469  4.47482  4.68317  4.29815  4.12214  3.89425  3.72173  2.56736  5.20460  3.98123    650 - -
          2.68618  4.42225  2.77519  2.73123  3.46354  2.40513  3.72494  3.29354  2.67741  2.69355  4.24690  2.90347  2.73739  3.18146  2.89801  2.37887  2.77519  2.98518  4.58477  3.61503
          0.02460  4.11303  4.83537  0.61958  0.77255  0.48576  0.95510
    592   2.32474  4.25859  3.48310  3.16858  4.25722  3.05632  4.22665  3.60555  3.17421  3.34644  4.20423  3.35753  3.78104  3.49840  3.48503  1.71511  1.33844  3.13312  5.62058  4.39093    651 - -
          2.68618  4.42225  2.77519  2.73123  3.46354  2.40513  3.72494  3.29354  2.67741  2.69355  4.24690  2.90347  2.73739  3.18146  2.89801  2.37887  2.77519  2.98518  4.58477  3.61503
          0.02460  4.11303  4.83537  0.61958  0.77255  0.48576  0.95510
    593   2.77659  5.03685  1.38695  2.35491  4.51974  3.27478  3.85855  3.90705  2.80448  3.55323  4.41417  2.89199  3.87552  3.03399  3.31769  2.77172  2.06497  3.51903  5.77283  4.37066    652 - -
          2.68618  4.42225  2.77519  2.73123  3.46354  2.40513  3.72494  3.29354  2.67741  2.69355  4.24690  2.90347  2.73739  3.18146  2.89801  2.37887  2.77519  2.98518  4.58477  3.61503
          0.02460  4.11303  4.83537  0.61958  0.77255  0.48576  0.95510
    594   3.19536  4.56567  4.73477  4.22576  3.29446  4.40244  4.84926  2.05182  4.06181  1.08385  3.13061  4.46169  4.70277  4.28614  4.22763  3.78229  3.45376  1.53265  5.29440  4.13263    653 - -
          2.68618  4.42225  2.77519  2.73123  3.46354  2.40513  3.72494  3.29354  2.67741  2.69355  4.24690  2.90347  2.73739  3.18146  2.89801  2.37887  2.77519  2.98518  4.58477  3.61503
          0.02460  4.11303  4.83537  0.61958  0.77255  0.48576  0.95510
    595   2.05767  4.32223  4.40579  3.88386  3.59221  4.05800  4.61389  1.53750  3.79030  2.30047  3.45600  4.11577  4.46094  4.06061  4.02411  3.40874  3.16136  1.41574  5.33056  4.12455    654 - -
          2.68618  4.42225  2.77519  2.73123  3.46354  2.40513  3.72494  3.29354  2.67741  2.69355  4.24690  2.90347  2.73739  3.18146  2.89801  2.37887  2.77519  2.98518  4.58477  3.61503
          0.02460  4.11303  4.83537  0.61958  0.77255  0.48576  0.95510
    596   3.29325  4.59250  4.94397  4.42640  3.31540  4.61367  5.01623  1.17552  4.26266  1.35209  3.13243  4.66071  4.84190  4.45977  4.40600  3.99740  3.53597  1.91252  5.36982  4.21583    655 - -
          2.68618  4.42225  2.77519  2.73123  3.46354  2.40513  3.72494  3.29354  2.67741  2.69355  4.24690  2.90347  2.73739  3.18146  2.89801  2.37887  2.77519  2.98518  4.58477  3.61503
          0.02460  4.11303  4.83537  0.61958  0.77255  0.48576  0.95510
    597   2.57125  4.38169  3.45558  2.96105  3.66270  3.44394  3.94546  2.90367  2.88199  1.99470  3.60488  3.33232  2.47300  3.23469  3.22348  2.76953  2.12546  2.67424  5.13054  3.88655    656 - -
          2.68618  4.42225  2.77519  2.73123  3.46354  2.40513  3.72494  3.29354  2.67741  2.69355  4.24690  2.90347  2.73739  3.18146  2.89801  2.37887  2.77519  2.98518  4.58477  3.61503
          0.02460  4.11303  4.83537  0.61958  0.77255  0.48576  0.95510
    598   2.61509  2.67285  3.24905  2.71089  3.95723  3.42197  3.76267  3.35298  2.48475  3.00240  3.85857  2.27129  3.88434  2.96322  2.11934  2.71942  2.89060  3.04598  5.25493  3.97998    657 - -
          2.68618  4.42225  2.77519  2.73123  3.46354  2.40513  3.72494  3.29354  2.67741  2.69355  4.24690  2.90347  2.73739  3.18146  2.89801  2.37887  2.77519  2.98518  4.58477  3.61503
          0.02460  4.11303  4.83537  0.61958  0.77255  0.48576  0.95510
    599   1.45627  4.36984  3.80815  3.37509  3.60459  3.53517  4.25720  2.60220  3.26505  1.75038  3.55489  3.63810  4.09352  3.60926  3.54150  2.93077  3.00958  2.43757  5.23689  3.99845    658 - -
          2.68618  4.42225  2.77519  2.73123  3.46354  2.40513  3.72494  3.29354  2.67741  2.69355  4.24690  2.90347  2.73739  3.18146  2.89801  2.37887  2.77519  2.98518  4.58477  3.61503
          0.02460  4.11303  4.83537  0.61958  0.77255  0.48576  0.95510
    600   3.10337  4.81326  3.73761  3.61622  4.57974  3.48750  4.66811  4.19450  3.69561  3.79205  4.85653  3.89558  0.48129  4.07680  3.90804  3.27984  3.56505  3.81105  5.69318  4.70577    659 - -
          2.68618  4.42225  2.77519  2.73123  3.46354  2.40513  3.72494  3.29354  2.67741  2.69355  4.24690  2.90347  2.73739  3.18146  2.89801  2.37887  2.77519  2.98518  4.58477  3.61503
          0.02460  4.11303  4.83537  0.61958  0.77255  0.48576  0.95510
    601   3.08709  4.49459  4.55970  4.07999  1.49139  4.16977  4.30734  2.30121  3.95394  1.95381  3.25887  4.20286  4.53223  4.11822  4.09669  3.53771  3.35238  1.66754  4.66261  3.18173    660 - -
          2.68618  4.42225  2.77519  2.73123  3.46354  2.40513  3.72494  3.29354  2.67741  2.69355  4.24690  2.90347  2.73739  3.18146  2.89801  2.37887  2.77519  2.98518  4.58477  3.61503
          0.02460  4.11303  4.83537  0.61958  0.77255  0.48576  0.95510
    602   2.99244  4.73707  3.71493  3.64823  4.77296  0.43868  4.74726  4.43757  3.86184  4.05918  5.04164  3.88015  4.13541  4.16740  4.06520  3.17231  3.49235  3.91934  5.79789  4.88527    661 - -
          2.68578  4.42228  2.77522  2.73126  3.46357  2.40515  3.72497  3.29357  2.67743  2.69358  4.24692  2.90349  2.73742  3.18149  2.89803  2.37889  2.77522  2.98521  4.58480  3.61506
          0.21582  1.68105  4.83537  0.26235  1.46640  0.48576  0.95510
    603   3.35136  4.65716  4.96189  4.43258  3.21077  4.63957  4.99361  1.55100  4.26355  0.98742  3.01848  4.67871  4.83997  4.42132  4.38948  4.01810  3.58592  2.08174  5.29953  4.18184    663 - -
          2.68618  4.42225  2.77519  2.73123  3.46354  2.40513  3.72494  3.29354  2.67741  2.69355  4.24690  2.90347  2.73739  3.18146  2.89801  2.37887  2.77519  2.98518  4.58477  3.61503
          0.02460  4.11303  4.83537  0.61958  0.77255  0.48576  0.95510
    604   2.57550  4.63844  2.91241  2.66044  4.30116  3.22488  3.94244  3.70560  2.79124  3.38425  4.24333  1.53452  3.84876  3.14573  3.18337  2.66594  1.98376  3.29842  5.59649  4.27172    664 - -
          2.68618  4.42225  2.77519  2.73123  3.46354  2.40513  3.72494  3.29354  2.67741  2.69355  4.24690  2.90347  2.73739  3.18146  2.89801  2.37887  2.77519  2.98518  4.58477  3.61503
          0.02460  4.11303  4.83537  0.61958  0.77255  0.48576  0.95510
    605   3.17140  5.26148  3.63110  2.91378  4.75158  3.76359  3.66328  4.08151  1.45077  3.49739  4.37554  3.29377  4.12065  2.79640  1.24486  3.16257  3.32280  3.76698  5.51297  4.37317    665 - -
          2.68618  4.42225  2.77519  2.73123  3.46354  2.40513  3.72494  3.29354  2.67741  2.69355  4.24690  2.90347  2.73739  3.18146  2.89801  2.37887  2.77519  2.98518  4.58477  3.61503
          0.02460  4.11303  4.83537  0.61958  0.77255  0.48576  0.95510
    606   2.45063  4.37057  3.43486  3.26901  4.32643  3.09695  4.36846  3.88527  3.35944  3.58912  4.49918  3.44959  3.85707  3.69073  3.63293  0.77854  2.95006  3.36642  5.68065  4.41332    666 - -
          2.68618  4.42225  2.77519  2.73123  3.46354  2.40513  3.72494  3.29354  2.67741  2.69355  4.24690  2.90347  2.73739  3.18146  2.89801  2.37887  2.77519  2.98518  4.58477  3.61503
          0.02460  4.11303  4.83537  0.61958  0.77255  0.48576  0.95510
    607   3.19536  4.56567  4.73477  4.22576  3.29446  4.40244  4.84926  2.05182  4.06181  1.08385  3.13061  4.46169  4.70277  4.28614  4.22763  3.78229  3.45376  1.53265  5.29440  4.13263    667 - -
          2.68618  4.42225  2.77519  2.73123  3.46354  2.40513  3.72494  3.29354  2.67741  2.69355  4.24690  2.90347  2.73739  3.18146  2.89801  2.37887  2.77519  2.98518  4.58477  3.61503
          0.02460  4.11303  4.83537  0.61958  0.77255  0.48576  0.95510
    608   1.62437  4.22553  3.55858  3.17383  4.23731  3.04328  4.20541  3.59429  3.17228  3.31520  4.15063  3.35406  3.75863  3.46981  3.50153  1.72244  1.82870  3.11318  5.59354  4.37788    668 - -
          2.68618  4.42225  2.77519  2.73123  3.46354  2.40513  3.72494  3.29354  2.67741  2.69355  4.24690  2.90347  2.73739  3.18146  2.89801  2.37887  2.77519  2.98518  4.58477  3.61503
          0.02460  4.11303  4.83537  0.61958  0.77255  0.48576  0.95510
    609   2.73552  4.71086  3.29704  2.70688  3.83644  3.56398  2.51818  3.29880  2.34839  2.90772  2.56913  3.15865  3.94522  2.90071  2.07903  2.82651  2.95378  3.03722  5.14640  3.85212    669 - -
          2.68618  4.42225  2.77519  2.73123  3.46354  2.40513  3.72494  3.29354  2.67741  2.69355  4.24690  2.90347  2.73739  3.18146  2.89801  2.37887  2.77519  2.98518  4.58477  3.61503
          0.02460  4.11303  4.83537  0.61958  0.77255  0.48576  0.95510
    610   2.73077  4.91898  2.89061  1.95984  4.13027  3.45546  3.68269  3.53466  2.41095  2.31259  3.97955  2.98223  3.88450  2.17521  2.80975  2.75216  2.96281  3.23638  5.38545  4.05688    670 - -
          2.68618  4.42225  2.77519  2.73123  3.46354  2.40513  3.72494  3.29354  2.67741  2.69355  4.24690  2.90347  2.73739  3.18146  2.89801  2.37887  2.77519  2.98518  4.58477  3.61503
          0.02460  4.11303  4.83537  0.61958  0.77255  0.48576  0.95510
    611   2.89439  4.90515  3.26526  2.75414  3.65097  3.61608  3.69061  3.53916  1.43147  3.10442  4.01916  3.19638  4.02231  2.94414  2.60731  2.94566  3.11253  3.26965  5.02562  2.30320    671 - -
          2.68618  4.42225  2.77519  2.73123  3.46354  2.40513  3.72494  3.29354  2.67741  2.69355  4.24690  2.90347  2.73739  3.18146  2.89801  2.37887  2.77519  2.98518  4.58477  3.61503
          0.02460  4.11303  4.83537  0.61958  0.77255  0.48576  0.95510
    612   3.29709  5.10594  3.81421  3.28318  4.52267  3.72993  4.02755  4.08702  2.37336  3.55936  4.55900  3.62143  4.22602  3.24097  0.66603  3.37326  3.54996  3.80196  5.51114  4.40408    672 - -
          2.68618  4.42225  2.77519  2.73123  3.46354  2.40513  3.72494  3.29354  2.67741  2.69355  4.24690  2.90347  2.73739  3.18146  2.89801  2.37887  2.77519  2.98518  4.58477  3.61503
          0.02460  4.11303  4.83537  0.61958  0.77255  0.48576  0.95510
    613   1.97518  4.34963  4.22136  3.77251  3.62192  3.85685  4.56306  1.26983  3.66661  2.32200  3.50509  3.99032  4.35145  3.97359  3.90465  3.24973  3.13837  1.93279  5.35793  4.14196    673 - -
          2.68618  4.42225  2.77519  2.73123  3.46354  2.40513  3.72494  3.29354  2.67741  2.69355  4.24690  2.90347  2.73739  3.18146  2.89801  2.37887  2.77519  2.98518  4.58477  3.61503
          0.02460  4.11303  4.83537  0.61958  0.77255  0.48576  0.95510
    614   2.94847  5.17447  3.01927  1.90208  4.55435  3.54675  3.69538  3.96196  2.17312  3.45433  4.30458  3.07507  3.98369  2.83613  1.43492  2.93157  3.16235  3.61752  5.55123  4.28863    674 - -
          2.68618  4.42225  2.77519  2.73123  3.46354  2.40513  3.72494  3.29354  2.67741  2.69355  4.24690  2.90347  2.73739  3.18146  2.89801  2.37887  2.77519  2.98518  4.58477  3.61503
          0.02460  4.11303  4.83537  0.61958  0.77255  0.48576  0.95510
    615   2.83887  5.19287  2.83947  2.43566  4.55018  3.46551  3.65057  3.98738  1.77677  3.47017  4.27915  2.15549  3.90514  2.07904  2.57817  2.80348  3.06106  3.60769  5.58209  4.25484    675 - -
          2.68618  4.42225  2.77519  2.73123  3.46354  2.40513  3.72494  3.29354  2.67741  2.69355  4.24690  2.90347  2.73739  3.18146  2.89801  2.37887  2.77519  2.98518  4.58477  3.61503
          0.02460  4.11303  4.83537  0.61958  0.77255  0.48576  0.95510
    616   2.74330  5.05991  2.80587  1.90700  4.39008  3.41858  3.65787  3.80655  1.87692  3.35264  4.16166  2.92706  3.86322  2.79241  2.74597  2.72893  2.23540  3.44238  5.52636  4.18052    676 - -
          2.68618  4.42225  2.77519  2.73123  3.46354  2.40513  3.72494  3.29354  2.67741  2.69355  4.24690  2.90347  2.73739  3.18146  2.89801  2.37887  2.77519  2.98518  4.58477  3.61503
          0.02460  4.11303  4.83537  0.61958  0.77255  0.48576  0.95510
    617   2.54301  4.67953  2.86599  2.55847  4.35954  3.21490  3.85990  3.81934  2.71110  3.41310  4.22507  2.08645  2.31945  3.03363  3.14955  1.91457  2.89898  3.37503  5.60907  4.27418    677 - -
          2.68618  4.42225  2.77519  2.73123  3.46354  2.40513  3.72494  3.29354  2.67741  2.69355  4.24690  2.90347  2.73739  3.18146  2.89801  2.37887  2.77519  2.98518  4.58477  3.61503
          0.02460  4.11303  4.83537  0.61958  0.77255  0.48576  0.95510
    618   1.70711  4.21720  3.64870  3.23475  3.94356  2.05053  4.18849  3.09902  3.21251  2.97897  3.88336  3.43072  3.84097  3.50424  3.52130  2.58456  2.79293  1.90889  5.38108  4.16681    678 - -
          2.68618  4.42225  2.77519  2.73123  3.46354  2.40513  3.72494  3.29354  2.67741  2.69355  4.24690  2.90347  2.73739  3.18146  2.89801  2.37887  2.77519  2.98518  4.58477  3.61503
          0.02460  4.11303  4.83537  0.61958  0.77255  0.48576  0.95510
    619   2.75806  4.34788  3.85384  3.27979  3.47358  3.79526  4.09146  1.87236  3.05556  2.33657  3.39905  3.62478  4.17127  3.45276  2.35499  3.08704  2.99976  1.76371  5.04445  3.82723    679 - -
          2.68618  4.42225  2.77519  2.73123  3.46354  2.40513  3.72494  3.29354  2.67741  2.69355  4.24690  2.90347  2.73739  3.18146  2.89801  2.37887  2.77519  2.98518  4.58477  3.61503
          0.21582  4.11303  1.72729  0.61958  0.77255  0.48576  0.95510
    620   2.82408  4.57248  3.43711  3.28392  4.27460  3.25691  4.35699  3.83389  3.34585  3.45488  4.50700  3.58519  0.73236  3.73298  3.58531  2.99325  3.26991  3.47308  5.44635  4.39598    680 - -
          2.68618  4.42225  2.77519  2.73123  3.46354  2.40513  3.72494  3.29354  2.67741  2.69355  4.24690  2.90347  2.73739  3.18146  2.89801  2.37887  2.77519  2.98518  4.58477  3.61503
          0.26163  3.92691  1.55825  0.61958  0.77255  0.38770  1.13512
    621   3.39810  4.69600  4.51900  4.13888  1.37068  4.22489  3.51892  3.07260  3.95963  2.41232  3.66435  3.99707  4.54924  4.00557  4.02472  3.59880  3.62657  3.01214  1.91893  1.98881    681 - -
          2.68618  4.42225  2.77519  2.73123  3.46354  2.40513  3.72494  3.29354  2.67741  2.69355  4.24690  2.90347  2.73739  3.18146  2.89801  2.37887  2.77519  2.98518  4.58477  3.61503
          0.02960  3.93053  4.65288  0.61958  0.77255  0.66286  0.72438
    622   3.00236  5.12525  2.51236  0.94561  4.47876  3.31158  3.90337  3.94419  2.79120  3.55197  4.52341  2.96612  3.91891  3.11779  3.20609  2.97885  3.30703  3.62203  5.63941  4.36163    682 - -
          2.68618  4.42225  2.77519  2.73123  3.46354  2.40513  3.72494  3.29354  2.67741  2.69355  4.24690  2.90347  2.73739  3.18146  2.89801  2.37887  2.77519  2.98518  4.58477  3.61503
          0.02960  3.93053  4.65288  0.61958  0.77255  0.38909  1.13220
    623   3.17536  4.46759  4.95043  4.46239  3.63521  4.56109  5.16667  1.09635  4.35240  2.11549  3.42902  4.66578  4.86083  4.60938  4.53841  3.96019  3.44193  1.26824  5.63510  4.43303    683 - -
          2.68618  4.42225  2.77519  2.73123  3.46354  2.40513  3.72494  3.29354  2.67741  2.69355  4.24690  2.90347  2.73739  3.18146  2.89801  2.37887  2.77519  2.98518  4.58477  3.61503
          0.02460  4.11303  4.83537  0.61958  0.77255  0.48576  0.95510
    624   3.20201  4.48943  4.96128  4.42545  3.43091  4.58016  5.03173  1.45176  4.31353  1.45918  3.22447  4.63895  4.81882  4.49496  4.46328  3.94512  3.44466  1.38426  5.43284  4.29347    684 - -
          2.68618  4.42225  2.77519  2.73123  3.46354  2.40513  3.72494  3.29354  2.67741  2.69355  4.24690  2.90347  2.73739  3.18146  2.89801  2.37887  2.77519  2.98518  4.58477  3.61503
          0.02460  4.11303  4.83537  0.61958  0.77255  0.48576  0.95510
    625   2.86759  5.32919  1.71887  2.21093  4.72991  2.13855  3.79872  4.24064  2.76401  3.75161  4.57429  1.96342  3.86780  2.95688  3.32812  2.79649  3.16467  3.80074  5.91271  4.44552    685 - -
          2.68618  4.42225  2.77519  2.73123  3.46354  2.40513  3.72494  3.29354  2.67741  2.69355  4.24690  2.90347  2.73739  3.18146  2.89801  2.37887  2.77519  2.98518  4.58477  3.61503
          0.02460  4.11303  4.83537  0.61958  0.77255  0.48576  0.95510
    626   2.74041  4.49487  3.47044  2.22945  3.48745  3.68126  3.92823  2.72226  2.85439  1.84907  2.40527  3.37679  4.05724  3.21065  3.20233  2.94919  2.97282  2.59112  5.05327  3.82163    686 - -
          2.68618  4.42225  2.77519  2.73123  3.46354  2.40513  3.72494  3.29354  2.67741  2.69355  4.24690  2.90347  2.73739  3.18146  2.89801  2.37887  2.77519  2.98518  4.58477  3.61503
          0.21843  4.11303  1.71558  0.61958  0.77255  0.48576  0.95510
    627   2.24522  4.18174  3.32733  3.01596  4.13167  2.97455  4.09159  3.46827  3.02441  3.21605  4.08185  3.23382  3.68808  3.35821  3.34122  1.63071  1.73925  3.01539  5.49656  4.25719    687 - -
          2.68618  4.42225  2.77519  2.73123  3.46354  2.40513  3.72494  3.29354  2.67741  2.69355  4.24690  2.90347  2.73739  3.18146  2.89801  2.37887  2.77519  2.98518  4.58477  3.61503
          0.02979  3.92439  4.64673  0.61958  0.77255  0.38674  1.13715
    628   3.20151  4.48823  4.96304  4.42772  3.43561  4.58160  5.03527  1.43926  4.31616  1.47316  3.22903  4.64086  4.82062  4.49870  4.46640  3.94697  3.44439  1.38070  5.43716  4.29665    688 - -
          2.68618  4.42225  2.77519  2.73123  3.46354  2.40513  3.72494  3.29354  2.67741  2.69355  4.24690  2.90347  2.73739  3.18146  2.89801  2.37887  2.77519  2.98518  4.58477  3.61503
          0.02460  4.11303  4.83537  0.61958  0.77255  0.48576  0.95510
    629   3.15588  4.51240  4.73664  4.17246  3.21010  4.39495  4.74142  2.11242  4.03796  1.31568  2.08920  4.41058  4.64445  4.20046  4.18521  3.72969  3.38756  1.62110  5.17510  4.07045    689 - -
          2.68618  4.42225  2.77519  2.73123  3.46354  2.40513  3.72494  3.29354  2.67741  2.69355  4.24690  2.90347  2.73739  3.18146  2.89801  2.37887  2.77519  2.98518  4.58477  3.61503
          0.02460  4.11303  4.83537  0.61958  0.77255  0.48576  0.95510
    630   2.79688  4.46548  3.73948  3.14358  3.40115  3.76815  3.97305  2.69460  2.82947  1.74820  2.34908  3.52030  4.12439  3.28939  2.24422  3.04822  3.02249  2.59640  4.99296  3.78530    690 - -
          2.68618  4.42225  2.77519  2.73123  3.46354  2.40513  3.72494  3.29354  2.67741  2.69355  4.24690  2.90347  2.73739  3.18146  2.89801  2.37887  2.77519  2.98518  4.58477  3.61503
          0.02460  4.11303  4.83537  0.61958  0.77255  0.48576  0.95510
    631   3.35136  4.65716  4.96189  4.43258  3.21077  4.63957  4.99361  1.55100  4.26355  0.98742  3.01848  4.67871  4.83997  4.42132  4.38948  4.01810  3.58592  2.08174  5.29953  4.18184    691 - -
          2.68618  4.42225  2.77519  2.73123  3.46354  2.40513  3.72494  3.29354  2.67741  2.69355  4.24690  2.90347  2.73739  3.18146  2.89801  2.37887  2.77519  2.98518  4.58477  3.61503
          0.02460  4.11303  4.83537  0.61958  0.77255  0.48576  0.95510
    632   3.17140  5.26148  3.63110  2.91378  4.75158  3.76359  3.66328  4.08151  1.45077  3.49739  4.37554  3.29377  4.12065  2.79640  1.24486  3.16257  3.32280  3.76698  5.51297  4.37317    692 - -
          2.68618  4.42225  2.77519  2.73123  3.46354  2.40513  3.72494  3.29354  2.67741  2.69355  4.24690  2.90347  2.73739  3.18146  2.89801  2.37887  2.77519  2.98518  4.58477  3.61503
          0.02460  4.11303  4.83537  0.61958  0.77255  0.48576  0.95510
    633   3.09674  5.07501  3.08645  2.85230  4.27454  3.54109  4.01016  3.94970  2.65782  3.42713  4.45524  3.31152  4.10246  0.85963  2.93417  3.13757  3.39683  3.66638  5.50647  4.21946    693 - -
          2.68618  4.42225  2.77519  2.73123  3.46354  2.40513  3.72494  3.29354  2.67741  2.69355  4.24690  2.90347  2.73739  3.18146  2.89801  2.37887  2.77519  2.98518  4.58477  3.61503
          0.02460  4.11303  4.83537  0.61958  0.77255  0.48576  0.95510
    634   2.99244  4.73707  3.71493  3.64823  4.77296  0.43868  4.74726  4.43757  3.86184  4.05918  5.04164  3.88015  4.13541  4.16740  4.06520  3.17231  3.49235  3.91934  5.79789  4.88527    694 - -
          2.68618  4.42225  2.77519  2.73123  3.46354  2.40513  3.72494  3.29354  2.67741  2.69355  4.24690  2.90347  2.73739  3.18146  2.89801  2.37887  2.77519  2.98518  4.58477  3.61503
          0.02460  4.11303  4.83537  0.61958  0.77255  0.48576  0.95510
    635   3.15397  4.51117  4.73339  4.16927  3.21082  4.39230  4.73894  2.11252  4.03468  1.32593  2.07170  4.40754  4.64263  4.19812  4.18253  3.72689  3.38576  1.62099  5.17439  4.06905    695 - -
          2.68618  4.42225  2.77519  2.73123  3.46354  2.40513  3.72494  3.29354  2.67741  2.69355  4.24690  2.90347  2.73739  3.18146  2.89801  2.37887  2.77519  2.98518  4.58477  3.61503
          0.02460  4.11303  4.83537  0.61958  0.77255  0.48576  0.95510
    636   2.99244  4.73707  3.71493  3.64823  4.77296  0.43868  4.74726  4.43757  3.86184  4.05918  5.04164  3.88015  4.13541  4.16740  4.06520  3.17231  3.49235  3.91934  5.79789  4.88527    696 - -
          2.68618  4.42225  2.77519  2.73123  3.46354  2.40513  3.72494  3.29354  2.67741  2.69355  4.24690  2.90347  2.73739  3.18146  2.89801  2.37887  2.77519  2.98518  4.58477  3.61503
          0.02460  4.11303  4.83537  0.61958  0.77255  0.48576  0.95510
    637   3.29709  5.10594  3.81421  3.28318  4.52267  3.72993  4.02755  4.08702  2.37336  3.55936  4.55900  3.62143  4.22602  3.24097  0.66603  3.37326  3.54996  3.80196  5.51114  4.40408    697 - -
          2.68618  4.42225  2.77519  2.73123  3.46354  2.40513  3.72494  3.29354  2.67741  2.69355  4.24690  2.90347  2.73739  3.18146  2.89801  2.37887  2.77519  2.98518  4.58477  3.61503
          0.02460  4.11303  4.83537  0.61958  0.77255  0.48576  0.95510
    638   3.35248  4.65860  4.96137  4.43204  3.20913  4.63972  4.99296  1.55911  4.26269  0.98208  3.01691  4.67856  4.83987  4.42029  4.38856  4.01828  3.58696  2.08505  5.29841  4.18094    698 - -
          2.68618  4.42225  2.77519  2.73123  3.46354  2.40513  3.72494  3.29354  2.67741  2.69355  4.24690  2.90347  2.73739  3.18146  2.89801  2.37887  2.77519  2.98518  4.58477  3.61503
          0.02460  4.11303  4.83537  0.61958  0.77255  0.48576  0.95510
    639   3.15957  4.45617  4.92797  4.43947  3.65665  4.54080  5.15145  1.35874  4.33174  2.15301  3.45352  4.64352  4.84838  4.59580  4.52365  3.93813  3.42740  1.01911  5.64061  4.43091    699 - -
          2.68618  4.42225  2.77519  2.73123  3.46354  2.40513  3.72494  3.29354  2.67741  2.69355  4.24690  2.90347  2.73739  3.18146  2.89801  2.37887  2.77519  2.98518  4.58477  3.61503
          0.02460  4.11303  4.83537  0.61958  0.77255  0.48576  0.95510
    640   3.29709  5.10594  3.81421  3.28318  4.52267  3.72993  4.02755  4.08702  2.37336  3.55936  4.55900  3.62143  4.22602  3.24097  0.66603  3.37326  3.54996  3.80196  5.51114  4.40408    700 - -
          2.68618  4.42225  2.77519  2.73123  3.46354  2.40513  3.72494  3.29354  2.67741  2.69355  4.24690  2.90347  2.73739  3.18146  2.89801  2.37887  2.77519  2.98518  4.58477  3.61503
          0.02460  4.11303  4.83537  0.61958  0.77255  0.48576  0.95510
    641   2.73593  4.92080  3.07646  2.55348  4.19964  3.47605  2.49344  3.68021  2.27062  3.23428  4.06163  3.03846  3.89552  2.81370  2.02365  2.10979  2.97019  3.34077  5.37563  4.05597    701 - -
          2.68618  4.42225  2.77519  2.73123  3.46354  2.40513  3.72494  3.29354  2.67741  2.69355  4.24690  2.90347  2.73739  3.18146  2.89801  2.37887  2.77519  2.98518  4.58477  3.61503
          0.02460  4.11303  4.83537  0.61958  0.77255  0.48576  0.95510
    642   1.60750  4.31743  3.41729  3.14390  4.30221  3.08970  4.24704  3.62777  3.19536  3.36367  4.25187  3.36407  1.45310  3.51643  3.51130  2.55662  2.85066  3.17188  5.65655  4.43675    702 - -
          2.68618  4.42225  2.77519  2.73123  3.46354  2.40513  3.72494  3.29354  2.67741  2.69355  4.24690  2.90347  2.73739  3.18146  2.89801  2.37887  2.77519  2.98518  4.58477  3.61503
          0.02460  4.11303  4.83537  0.61958  0.77255  0.48576  0.95510
    643   2.93363  5.25643  1.19962  2.31276  4.79556  1.93992  3.94117  4.33144  2.98112  3.87294  4.73544  2.87156  3.91919  3.12899  3.54620  2.88545  3.27366  3.87755  5.97576  4.56444    703 - -
          2.68618  4.42225  2.77519  2.73123  3.46354  2.40513  3.72494  3.29354  2.67741  2.69355  4.24690  2.90347  2.73739  3.18146  2.89801  2.37887  2.77519  2.98518  4.58477  3.61503
          0.02460  4.11303  4.83537  0.61958  0.77255  0.48576  0.95510
    644   2.83060  4.36215  4.06696  3.50831  3.27835  3.89763  4.24127  2.37942  3.37575  1.57408  2.24581  3.81296  4.25959  3.65724  3.62220  3.20102  2.19729  2.30473  4.99579  3.82243    704 - -
          2.68618  4.42225  2.77519  2.73123  3.46354  2.40513  3.72494  3.29354  2.67741  2.69355  4.24690  2.90347  2.73739  3.18146  2.89801  2.37887  2.77519  2.98518  4.58477  3.61503
          0.21210  4.11303  1.74437  0.61958  0.77255  0.48576  0.95510
    645   2.82907  4.57683  3.44250  3.28986  4.28017  3.26105  4.36260  3.84042  3.35210  3.46101  4.51330  3.59075  0.72643  3.73912  3.59112  2.99836  3.27519  3.47919  5.45089  4.40160    705 - -
          2.68618  4.42225  2.77519  2.73123  3.46354  2.40513  3.72494  3.29354  2.67741  2.69355  4.24690  2.90347  2.73739  3.18146  2.89801  2.37887  2.77519  2.98518  4.58477  3.61503
          0.02960  3.93053  4.65288  0.61958  0.77255  0.38909  1.13220
    646   2.03220  4.92063  2.77168  2.42565  4.32413  3.34679  3.72390  3.76348  2.49709  3.33715  4.15545  2.15227  3.84608  2.13874  2.92717  2.69595  2.95794  3.38836  5.53239  4.18014    706 - -
          2.68618  4.42225  2.77519  2.73123  3.46354  2.40513  3.72494  3.29354  2.67741  2.69355  4.24690  2.90347  2.73739  3.18146  2.89801  2.37887  2.77519  2.98518  4.58477  3.61503
          0.02460  4.11303  4.83537  0.61958  0.77255  0.48576  0.95510
    647   2.88425  5.15064  2.75547  2.46955  4.52688  3.43105  3.73704  3.99535  1.77138  3.51638  4.35939  1.58585  3.93610  2.88995  2.69190  2.86326  3.13871  3.62256  5.61966  4.28809    707 - -
          2.68618  4.42225  2.77519  2.73123  3.46354  2.40513  3.72494  3.29354  2.67741  2.69355  4.24690  2.90347  2.73739  3.18146  2.89801  2.37887  2.77519  2.98518  4.58477  3.61503
          0.02460  4.11303  4.83537  0.61958  0.77255  0.48576  0.95510
    648   2.86056  4.66031  3.62876  3.02866  3.77263  3.69772  3.87945  2.09084  2.46380  2.65865  3.71129  3.41226  4.09926  3.11719  1.55657  3.03191  3.09524  2.75403  5.19155  3.94550    708 - -
          2.68618  4.42225  2.77519  2.73123  3.46354  2.40513  3.72494  3.29354  2.67741  2.69355  4.24690  2.90347  2.73739  3.18146  2.89801  2.37887  2.77519  2.98518  4.58477  3.61503
          0.02460  4.11303  4.83537  0.61958  0.77255  0.48576  0.95510
    649   2.84065  5.14805  1.97193  2.42493  4.48847  3.41582  3.73358  3.96986  2.43526  3.49324  4.32259  2.95411  3.90743  2.88086  1.55519  2.81505  3.09236  3.59314  5.60946  4.26212    709 - -
          2.68618  4.42225  2.77519  2.73123  3.46354  2.40513  3.72494  3.29354  2.67741  2.69355  4.24690  2.90347  2.73739  3.18146  2.89801  2.37887  2.77519  2.98518  4.58477  3.61503
          0.02460  4.11303  4.83537  0.61958  0.77255  0.48576  0.95510
    650   3.22281  4.58379  4.66428  4.29470  3.54778  4.31638  4.98446  0.82131  4.12766  2.09172  3.45305  4.50741  4.73067  4.45538  4.29771  3.84095  3.52022  1.88335  5.48365  4.23839    710 - -
          2.68618  4.42225  2.77519  2.73123  3.46354  2.40513  3.72494  3.29354  2.67741  2.69355  4.24690  2.90347  2.73739  3.18146  2.89801  2.37887  2.77519  2.98518  4.58477  3.61503
          0.02460  4.11303  4.83537  0.61958  0.77255  0.48576  0.95510
    651   3.23699  4.85303  3.86368  3.41087  2.43900  3.96498  1.46695  3.47588  3.11524  2.93753  4.01758  3.65298  4.35630  3.53079  3.35396  3.33716  3.46921  3.28874  2.14751  2.38544    711 - -
          2.68618  4.42225  2.77519  2.73123  3.46354  2.40513  3.72494  3.29354  2.67741  2.69355  4.24690  2.90347  2.73739  3.18146  2.89801  2.37887  2.77519  2.98518  4.58477  3.61503
          0.02460  4.11303  4.83537  0.61958  0.77255  0.48576  0.95510
    652   2.95452  4.37705  4.42078  3.84467  2.95635  4.07236  4.24280  2.44234  3.66714  1.41618  2.14636  4.04111  4.37604  3.86638  3.81506  3.38039  3.17990  2.45032  2.54076  3.42253    712 - -
          2.68618  4.42225  2.77519  2.73123  3.46354  2.40513  3.72494  3.29354  2.67741  2.69355  4.24690  2.90347  2.73739  3.18146  2.89801  2.37887  2.77519  2.98518  4.58477  3.61503
          0.02460  4.11303  4.83537  0.61958  0.77255  0.48576  0.95510
    653   3.43611  4.83088  4.57497  4.22258  3.24510  4.28496  4.80357  2.46881  3.98818  0.62690  3.20469  4.47482  4.68317  4.29815  4.12214  3.89425  3.72173  2.56736  5.20460  3.98123    713 - -
          2.68618  4.42225  2.77519  2.73123  3.46354  2.40513  3.72494  3.29354  2.67741  2.69355  4.24690  2.90347  2.73739  3.18146  2.89801  2.37887  2.77519  2.98518  4.58477  3.61503
          0.02460  4.11303  4.83537  0.61958  0.77255  0.48576  0.95510
    654   3.26714  5.41117  0.62608  2.51859  4.82497  3.41021  4.16833  4.47200  3.30179  4.03974  5.02972  3.08461  4.08048  3.41246  3.84573  3.20680  3.61308  4.08760  5.94463  4.66663    714 - -
          2.68618  4.42225  2.77519  2.73123  3.46354  2.40513  3.72494  3.29354  2.67741  2.69355  4.24690  2.90347  2.73739  3.18146  2.89801  2.37887  2.77519  2.98518  4.58477  3.61503
          0.02460  4.11303  4.83537  0.61958  0.77255  0.48576  0.95510
    655   1.57642  4.22775  3.47482  3.16876  4.41187  1.88757  4.26370  3.83993  3.24705  3.51053  4.31856  3.33638  3.73655  3.51953  3.58090  1.65264  2.75380  3.26267  5.73801  4.52352    715 - -
          2.68618  4.42225  2.77519  2.73123  3.46354  2.40513  3.72494  3.29354  2.67741  2.69355  4.24690  2.90347  2.73739  3.18146  2.89801  2.37887  2.77519  2.98518  4.58477  3.61503
          0.02460  4.11303  4.83537  0.61958  0.77255  0.48576  0.95510
    656   3.29709  5.10594  3.81421  3.28318  4.52267  3.72993  4.02755  4.08702  2.37336  3.55936  4.55900  3.62143  4.22602  3.24097  0.66603  3.37326  3.54996  3.80196  5.51114  4.40408    716 - -
          2.68623  4.42231  2.77525  2.73129  3.46359  2.40518  3.72500  3.29359  2.67746  2.69360  4.24695  2.90352  2.73701  3.18152  2.89806  2.37892  2.77525  2.98524  4.58205  3.61509
          0.21210  1.69734  4.83537  0.66775  0.71921  0.48576  0.95510
    657   2.64436  4.30273  3.82364  3.39156  3.57864  3.56554  4.23058  1.43522  3.29485  2.50817  3.56899  3.64744  4.10259  3.62630  3.56091  2.06144  2.97773  2.27507  5.16153  3.90598    719 - -
          2.68618  4.42225  2.77519  2.73123  3.46354  2.40513  3.72494  3.29354  2.67741  2.69355  4.24690  2.90347  2.73739  3.18146  2.89801  2.37887  2.77519  2.98518  4.58477  3.61503
          0.02460  4.11303  4.83537  0.61958  0.77255  0.48576  0.95510
    658   2.69424  4.74511  2.97595  2.66199  3.85015  3.35776  1.70520  3.67844  2.64246  3.26840  4.14513  3.10865  3.91052  3.07058  3.00098  1.95926  3.01480  3.32217  5.23534  3.79512    720 - -
          2.68618  4.42225  2.77519  2.73123  3.46354  2.40513  3.72494  3.29354  2.67741  2.69355  4.24690  2.90347  2.73739  3.18146  2.89801  2.37887  2.77519  2.98518  4.58477  3.61503
          0.02460  4.11303  4.83537  0.61958  0.77255  0.48576  0.95510
    659   2.84511  4.76549  3.43072  2.83023  3.38483  3.65415  2.40884  3.37585  2.38359  2.96105  3.86672  3.24786  4.02646  2.97363  2.00547  2.93217  3.05640  3.11977  2.64249  3.34934    721 - -
          2.68618  4.42225  2.77519  2.73123  3.46354  2.40513  3.72494  3.29354  2.67741  2.69355  4.24690  2.90347  2.73739  3.18146  2.89801  2.37887  2.77519  2.98518  4.58477  3.61503
          0.02460  4.11303  4.83537  0.61958  0.77255  0.48576  0.95510
    660   1.61392  4.31786  3.41674  3.14401  4.30271  3.08987  4.24747  3.62819  3.19571  3.36414  4.25264  3.36424  1.44683  3.51693  3.51149  2.55708  2.85122  3.17235  5.65702  4.43724    722 - -
          2.68618  4.42225  2.77519  2.73123  3.46354  2.40513  3.72494  3.29354  2.67741  2.69355  4.24690  2.90347  2.73739  3.18146  2.89801  2.37887  2.77519  2.98518  4.58477  3.61503
          0.02460  4.11303  4.83537  0.61958  0.77255  0.48576  0.95510
    661   2.07200  4.57396  3.28520  2.79599  3.23305  3.55983  2.47138  3.15831  2.72936  2.80064  3.71140  3.22482  3.97597  3.09176  3.09535  2.83966  2.95567  2.90971  4.73675  2.33319    723 - -
          2.68618  4.42225  2.77519  2.73123  3.46354  2.40513  3.72494  3.29354  2.67741  2.69355  4.24690  2.90347  2.73739  3.18146  2.89801  2.37887  2.77519  2.98518  4.58477  3.61503
          0.02460  4.11303  4.83537  0.61958  0.77255  0.48576  0.95510
    662   2.74858  4.26494  4.05755  3.49857  2.25916  3.81493  4.12773  2.45438  3.38971  2.03513  2.28045  3.76133  4.18750  3.63253  3.61468  3.11570  2.19293  2.34961  4.81468  3.57561    724 - -
          2.68618  4.42225  2.77519  2.73123  3.46354  2.40513  3.72494  3.29354  2.67741  2.69355  4.24690  2.90347  2.73739  3.18146  2.89801  2.37887  2.77519  2.98518  4.58477  3.61503
          0.02460  4.11303  4.83537  0.61958  0.77255  0.48576  0.95510
    663   2.09735  5.06012  2.76643  1.90263  4.39611  3.40336  3.66862  3.81420  1.88551  3.36482  4.17469  2.91667  3.86007  2.80530  2.79107  2.72658  2.98361  3.44741  5.54289  4.19042    725 - -
          2.68618  4.42225  2.77519  2.73123  3.46354  2.40513  3.72494  3.29354  2.67741  2.69355  4.24690  2.90347  2.73739  3.18146  2.89801  2.37887  2.77519  2.98518  4.58477  3.61503
          0.02460  4.11303  4.83537  0.61958  0.77255  0.48576  0.95510
    664   2.46931  4.35329  3.36790  2.90440  3.81846  2.24329  3.93672  3.18606  2.87547  2.88673  2.37621  3.25786  3.85084  3.20741  3.23551  1.97336  2.81377  2.87496  5.21827  3.96621    726 - -
          2.68618  4.42225  2.77519  2.73123  3.46354  2.40513  3.72494  3.29354  2.67741  2.69355  4.24690  2.90347  2.73739  3.18146  2.89801  2.37887  2.77519  2.98518  4.58477  3.61503
          0.02460  4.11303  4.83537  0.61958  0.77255  0.48576  0.95510
    665   2.95033  4.34940  4.49372  3.92183  2.96683  4.09197  4.26680  1.79773  3.74498  1.45775  3.06818  4.08710  4.39827  3.93086  3.87493  3.40604  3.17822  2.32605  2.55342  3.40493    727 - -
          2.68618  4.42225  2.77519  2.73123  3.46354  2.40513  3.72494  3.29354  2.67741  2.69355  4.24690  2.90347  2.73739  3.18146  2.89801  2.37887  2.77519  2.98518  4.58477  3.61503
          0.02460  4.11303  4.83537  0.61958  0.77255  0.48576  0.95510
    666   2.69857  4.88464  2.15903  2.42734  2.59431  3.42075  3.68268  3.52054  2.55120  3.10624  3.96758  2.95297  3.86626  2.20649  3.01608  2.72073  2.94154  3.21402  5.25895  3.84342    728 - -
          2.68618  4.42225  2.77519  2.73123  3.46354  2.40513  3.72494  3.29354  2.67741  2.69355  4.24690  2.90347  2.73739  3.18146  2.89801  2.37887  2.77519  2.98518  4.58477  3.61503
          0.02460  4.11303  4.83537  0.61958  0.77255  0.48576  0.95510
    667   2.93633  5.38610  2.34417  1.30287  4.70542  3.31365  3.79754  4.21348  2.69682  3.73382  4.57834  1.94387  3.90155  2.96021  3.19942  2.85709  3.21801  3.80579  5.87334  4.42612    729 - -
          2.68618  4.42225  2.77519  2.73123  3.46354  2.40513  3.72494  3.29354  2.67741  2.69355  4.24690  2.90347  2.73739  3.18146  2.89801  2.37887  2.77519  2.98518  4.58477  3.61503
          0.02460  4.11303  4.83537  0.61958  0.77255  0.48576  0.95510
    668   2.60141  4.72933  3.09076  2.60522  4.23783  3.34678  3.75006  3.66208  2.44290  3.24795  4.06920  3.06200  2.46427  2.91039  2.08236  2.02291  2.89820  3.28389  5.44614  4.14670    730 - -
          2.68618  4.42225  2.77519  2.73123  3.46354  2.40513  3.72494  3.29354  2.67741  2.69355  4.24690  2.90347  2.73739  3.18146  2.89801  2.37887  2.77519  2.98518  4.58477  3.61503
          0.02460  4.11303  4.83537  0.61958  0.77255  0.48576  0.95510
    669   3.15921  4.45614  4.92684  4.43841  3.65662  4.53982  5.15060  1.36279  4.33057  2.15324  3.45367  4.64253  4.84776  4.59484  4.52263  3.93716  3.42712  1.01653  5.64031  4.43046    731 - -
          2.68618  4.42225  2.77519  2.73123  3.46354  2.40513  3.72494  3.29354  2.67741  2.69355  4.24690  2.90347  2.73739  3.18146  2.89801  2.37887  2.77519  2.98518  4.58477  3.61503
          0.02460  4.11303  4.83537  0.61958  0.77255  0.48576  0.95510
    670   3.15130  5.26264  3.58861  2.88523  4.74990  3.74934  3.65931  4.08426  1.16937  3.49974  4.37261  3.27460  4.10821  2.79077  1.58521  3.13939  3.30605  3.76440  5.51713  4.36864    732 - -
          2.68618  4.42225  2.77519  2.73123  3.46354  2.40513  3.72494  3.29354  2.67741  2.69355  4.24690  2.90347  2.73739  3.18146  2.89801  2.37887  2.77519  2.98518  4.58477  3.61503
          0.02460  4.11303  4.83537  0.61958  0.77255  0.48576  0.95510
    671   2.56578  4.63185  3.18413  2.67808  4.15433  3.33425  3.78442  3.55217  2.49544  3.17173  4.00477  3.10989  3.84466  2.96017  2.10100  1.99608  2.12081  3.18827  5.40093  4.11949    733 - -
          2.68618  4.42225  2.77519  2.73123  3.46354  2.40513  3.72494  3.29354  2.67741  2.69355  4.24690  2.90347  2.73739  3.18146  2.89801  2.37887  2.77519  2.98518  4.58477  3.61503
          0.02460  4.11303  4.83537  0.61958  0.77255  0.48576  0.95510
    672   3.29420  4.59339  4.94497  4.42700  3.31326  4.61438  5.01597  1.18104  4.26338  1.34432  3.12992  4.66138  4.84189  4.45933  4.40620  3.99789  3.53670  1.91531  5.36836  4.21541    734 - -
          2.68618  4.42225  2.77519  2.73123  3.46354  2.40513  3.72494  3.29354  2.67741  2.69355  4.24690  2.90347  2.73739  3.18146  2.89801  2.37887  2.77519  2.98518  4.58477  3.61503
          0.02460  4.11303  4.83537  0.61958  0.77255  0.48576  0.95510
    673   3.40896  4.73349  4.86234  4.36476  1.88296  4.53816  4.48664  2.38784  4.21618  0.94906  2.99999  4.51030  4.75749  4.28809  4.30487  3.90892  3.63458  2.52797  4.70542  3.27092    735 - -
          2.68618  4.42225  2.77519  2.73123  3.46354  2.40513  3.72494  3.29354  2.67741  2.69355  4.24690  2.90347  2.73739  3.18146  2.89801  2.37887  2.77519  2.98518  4.58477  3.61503
          0.02460  4.11303  4.83537  0.61958  0.77255  0.48576  0.95510
    674   1.98946  4.61115  2.20641  2.62800  3.99613  3.37979  3.84782  3.12501  2.74178  2.98797  3.88363  3.09924  3.88500  3.05043  3.18056  2.71300  2.90186  2.11848  5.36895  4.06380    736 - -
          2.68618  4.42225  2.77519  2.73123  3.46354  2.40513  3.72494  3.29354  2.67741  2.69355  4.24690  2.90347  2.73739  3.18146  2.89801  2.37887  2.77519  2.98518  4.58477  3.61503
          0.02460  4.11303  4.83537  0.61958  0.77255  0.48576  0.95510
    675   2.66600  4.86044  2.89809  2.50767  4.34823  2.29601  3.74459  3.77789  1.88463  3.34558  4.16220  2.99865  2.42155  2.89763  2.85625  2.69742  2.95318  3.39138  5.52820  4.20836    737 - -
          2.68618  4.42225  2.77519  2.73123  3.46354  2.40513  3.72494  3.29354  2.67741  2.69355  4.24690  2.90347  2.73739  3.18146  2.89801  2.37887  2.77519  2.98518  4.58477  3.61503
          0.02460  4.11303  4.83537  0.61958  0.77255  0.48576  0.95510
    676   3.61299  5.00368  4.20251  3.98294  2.34480  4.11753  3.75842  3.59095  3.83408  2.98103  4.24188  4.03252  4.58849  4.08087  3.96563  3.72308  3.90238  3.47365  3.99569  0.64352    738 - -
          2.68618  4.42225  2.77519  2.73123  3.46354  2.40513  3.72494  3.29354  2.67741  2.69355  4.24690  2.90347  2.73739  3.18146  2.89801  2.37887  2.77519  2.98518  4.58477  3.61503
          0.01663  4.10505        *  0.61958  0.77255  0.00000        *
//
