# Supplementary material for: MacSyFinder: A Program to Mine Genomes for Molecular Systems with an Application to CRISPR-Cas Systems
Source: PLoS One. 2014 Oct 17;9(10):e110726. doi: 10.1371/journal.pone.0110726 (PMC4201578; doi:10.1371/journal.pone.0110726)
Supplement: Data S2 — The Cas-Finder: models and profiles (compressed tarball archive). (ZIP) [file pone.0110726.s011.zip › Cas-Finder_macsyfinder/CASprofiles/csm2_TypeIIIA.hmm]

HMMER3/b [3.0 | March 2010]
NAME  TIGR01870
ACC   TIGR01870
DESC  cas_TM1810_Csm2: CRISPR type III-A/MTUBE-associated protein Csm2
LENG  96
ALPH  amino
RF    no
CS    no
MAP   yes
DATE  Sun Apr 11 22:13:11 2010
NSEQ  12
EFFN  2.668945
CKSUM 4113554901
GA    30.60 30.60;
TC    30.60 30.60;
NC    29.25 29.25;
STATS LOCAL MSV       -9.6307  0.71834
STATS LOCAL VITERBI  -10.3963  0.71834
STATS LOCAL FORWARD   -3.3645  0.71834
HMM          A        C        D        E        F        G        H        I        K        L        M        N        P        Q        R        S        T        V        W        Y   
            m->m     m->i     m->d     i->m     i->i     d->m     d->d
  COMPO   2.51294  4.78357  3.00577  2.54491  3.06771  3.23202  3.77468  2.91568  2.46794  2.36685  3.63268  3.06328  3.78229  2.97037  2.70139  2.79434  2.87284  2.78337  5.00713  3.20864
          2.68618  4.42225  2.77519  2.73123  3.46354  2.40513  3.72494  3.29354  2.67741  2.69355  4.24690  2.90347  2.73739  3.18146  2.89801  2.37887  2.77519  2.98518  4.58477  3.61503
          0.01186  4.83667  5.55901  0.61958  0.77255  0.00000        *
      1   2.96845  4.39241  4.58120  3.99900  3.49866  4.12056  4.46088  2.25199  3.85782  1.19126  3.47514  3.05743  4.48105  4.06381  4.00002  3.42447  2.63212  1.81103  5.07316  3.88853      1 - -
          2.68618  4.42225  2.77519  2.73123  3.46354  2.40513  3.72494  3.29354  2.67741  2.69355  4.24690  2.90347  2.73739  3.18146  2.89801  2.37887  2.77519  2.98518  4.58477  3.61503
          0.01186  4.83667  5.55901  0.61958  0.77255  0.48576  0.95510
      2   2.88483  5.15690  3.26687  2.74812  4.62652  3.64049  3.95230  4.06548  1.48385  3.60852  4.39395  3.24835  3.14653  3.08109  3.08039  2.37450  1.65938  3.66133  5.78073  4.43899      2 - -
          2.68618  4.42225  2.77519  2.73123  3.46354  2.40513  3.72494  3.29354  2.67741  2.69355  4.24690  2.90347  2.73739  3.18146  2.89801  2.37887  2.77519  2.98518  4.58477  3.61503
          0.01186  4.83667  5.55901  0.61958  0.77255  0.48576  0.95510
      3   2.47277  5.09356  3.20990  2.71780  4.55038  3.60012  3.95929  3.99368  2.74443  3.55794  4.34466  2.56092  4.06802  2.58899  3.20985  1.90296  1.51343  3.59425  5.75543  4.40195      3 - -
          2.68618  4.42225  2.77519  2.73123  3.46354  2.40513  3.72494  3.29354  2.67741  2.69355  4.24690  2.90347  2.73739  3.18146  2.89801  2.37887  2.77519  2.98518  4.58477  3.61503
          0.01186  4.83667  5.55901  0.61958  0.77255  0.48576  0.95510
      4   2.83072  4.90783  3.50777  3.16446  4.85487  3.53474  4.40276  4.30975  3.27253  3.91467  4.70902  1.81643  4.18792  3.58543  3.69102  1.47573  1.42802  3.78555  6.10761  4.80851      4 - -
          2.68618  4.42225  2.77519  2.73123  3.46354  2.40513  3.72494  3.29354  2.67741  2.69355  4.24690  2.90347  2.73739  3.18146  2.89801  2.37887  2.77519  2.98518  4.58477  3.61503
          0.01186  4.83667  5.55901  0.61958  0.77255  0.48576  0.95510
      5   3.60097  5.78755  3.61821  3.17577  5.26420  4.09315  4.13605  4.66643  1.78267  4.05409  4.93383  3.61517  4.52240  0.73666  2.65949  3.56089  3.78255  4.32138  6.04924  4.85801      5 - -
          2.68618  4.42225  2.77519  2.73123  3.46354  2.40513  3.72494  3.29354  2.67741  2.69355  4.24690  2.90347  2.73739  3.18146  2.89801  2.37887  2.77519  2.98518  4.58477  3.61503
          0.01186  4.83667  5.55901  0.61958  0.77255  0.48576  0.95510
      6   3.79043  5.04373  5.75583  5.16356  2.57780  5.11799  5.43157  1.65288  5.00649  0.84377  2.59135  5.28273  5.24852  4.93932  4.96325  4.48044  4.00226  2.26119  5.56903  4.56113      6 - -
          2.68618  4.42225  2.77519  2.73123  3.46354  2.40513  3.72494  3.29354  2.67741  2.69355  4.24690  2.90347  2.73739  3.18146  2.89801  2.37887  2.77519  2.98518  4.58477  3.61503
          0.01186  4.83667  5.55901  0.61958  0.77255  0.48576  0.95510
      7   4.46829  6.04355  5.06752  4.48604  5.67619  4.63460  5.01196  5.39029  3.26047  4.72409  5.76562  4.74129  5.15412  4.25084  0.18196  4.55649  4.71061  5.08231  6.40146  5.49459      7 - -
          2.68618  4.42225  2.77519  2.73123  3.46354  2.40513  3.72494  3.29354  2.67741  2.69355  4.24690  2.90347  2.73739  3.18146  2.89801  2.37887  2.77519  2.98518  4.58477  3.61503
          0.01186  4.83667  5.55901  0.61958  0.77255  0.48576  0.95510
      8   2.88100  5.34574  2.70648  2.57166  4.69095  3.63784  3.81217  4.15865  1.81583  3.64009  4.39334  2.11910  4.03374  2.91540  1.82310  2.84740  3.10835  3.00355  5.76862  4.38309      8 - -
          2.68618  4.42225  2.77519  2.73123  3.46354  2.40513  3.72494  3.29354  2.67741  2.69355  4.24690  2.90347  2.73739  3.18146  2.89801  2.37887  2.77519  2.98518  4.58477  3.61503
          0.01186  4.83667  5.55901  0.61958  0.77255  0.48576  0.95510
      9   3.27569  4.61487  5.15702  4.56802  1.50998  4.46485  4.66680  2.32931  4.37825  1.27399  3.33865  4.58480  4.76123  4.44765  4.38471  3.78866  3.50099  2.26712  5.01498  2.76046      9 - -
          2.68618  4.42225  2.77519  2.73123  3.46354  2.40513  3.72494  3.29354  2.67741  2.69355  4.24690  2.90347  2.73739  3.18146  2.89801  2.37887  2.77519  2.98518  4.58477  3.61503
          0.01186  4.83667  5.55901  0.61958  0.77255  0.48576  0.95510
     10   3.31831  4.67603  4.92963  4.40993  1.77954  4.38498  2.75588  3.10248  4.23380  1.69638  2.75144  4.35732  4.72562  4.32021  4.28007  3.70166  3.54573  2.95226  4.46736  1.52468     10 - -
          2.68618  4.42225  2.77519  2.73123  3.46354  2.40513  3.72494  3.29354  2.67741  2.69355  4.24690  2.90347  2.73739  3.18146  2.89801  2.37887  2.77519  2.98518  4.58477  3.61503
          0.01186  4.83667  5.55901  0.61958  0.77255  0.48576  0.95510
     11   2.11467  5.48979  1.96329  1.97643  4.82806  2.43775  3.90151  4.32105  2.69845  3.79908  4.55470  2.58009  4.07497  3.01329  3.21282  2.20396  3.21057  3.88140  5.93524  4.50376     11 - -
          2.68618  4.42225  2.77519  2.73123  3.46354  2.40513  3.72494  3.29354  2.67741  2.69355  4.24690  2.90347  2.73739  3.18146  2.89801  2.37887  2.77519  2.98518  4.58477  3.61503
          0.01186  4.83667  5.55901  0.61958  0.77255  0.48576  0.95510
     12   2.50491  5.08355  3.17441  1.74840  4.34104  2.97334  2.96568  3.77009  2.61301  2.82479  3.24677  3.14550  4.02236  2.57247  3.08391  2.83123  3.04644  3.42649  5.57179  2.81126     12 - -
          2.68618  4.42225  2.77519  2.73123  3.46354  2.40513  3.72494  3.29354  2.67741  2.69355  4.24690  2.90347  2.73739  3.18146  2.89801  2.37887  2.77519  2.98518  4.58477  3.61503
          0.01186  4.83667  5.55901  0.61958  0.77255  0.48576  0.95510
     13   2.51671  4.34944  4.86824  4.27081  2.75210  4.18254  4.53303  1.88397  4.08808  1.64135  3.43303  4.31356  4.53214  4.23959  4.13757  3.49811  2.26970  1.68992  5.03904  3.86290     13 - -
          2.68618  4.42225  2.77519  2.73123  3.46354  2.40513  3.72494  3.29354  2.67741  2.69355  4.24690  2.90347  2.73739  3.18146  2.89801  2.37887  2.77519  2.98518  4.58477  3.61503
          0.01186  4.83667  5.55901  0.61958  0.77255  0.48576  0.95510
     14   2.46881  4.86932  3.32781  2.76730  4.07021  3.68802  3.90205  2.87273  2.74517  2.71201  3.95238  2.74940  4.07529  2.64554  1.99774  2.90144  2.20919  2.70517  5.40015  4.09995     14 - -
          2.68618  4.42225  2.77519  2.73123  3.46354  2.40513  3.72494  3.29354  2.67741  2.69355  4.24690  2.90347  2.73739  3.18146  2.89801  2.37887  2.77519  2.98518  4.58477  3.61503
          0.01186  4.83667  5.55901  0.61958  0.77255  0.48576  0.95510
     15   2.45784  5.30801  2.67175  2.51113  4.64682  2.96837  3.77617  3.21574  2.01111  3.61044  4.35053  2.56709  3.98193  2.52496  2.36050  2.27558  3.04418  3.69533  5.74431  4.33754     15 - -
          2.68618  4.42225  2.77519  2.73123  3.46354  2.40513  3.72494  3.29354  2.67741  2.69355  4.24690  2.90347  2.73739  3.18146  2.89801  2.37887  2.77519  2.98518  4.58477  3.61503
          0.01186  4.83667  5.55901  0.61958  0.77255  0.48576  0.95510
     16   3.20977  4.54654  5.15673  4.55506  3.42892  4.43379  4.77185  1.38655  4.36422  1.47162  2.69937  4.58755  4.73647  4.45579  4.37438  3.75908  3.43835  1.81153  3.19422  4.04226     16 - -
          2.68618  4.42225  2.77519  2.73123  3.46354  2.40513  3.72494  3.29354  2.67741  2.69355  4.24690  2.90347  2.73739  3.18146  2.89801  2.37887  2.77519  2.98518  4.58477  3.61503
          0.01186  4.83667  5.55901  0.61958  0.77255  0.48576  0.95510
     17   2.81236  5.28192  2.70796  1.77680  3.39292  3.59217  3.78096  4.08440  2.26005  3.57989  4.32709  2.65427  3.98535  2.52903  2.53759  2.78263  3.04349  3.66356  3.43074  3.28308     17 - -
          2.68618  4.42225  2.77519  2.73123  3.46354  2.40513  3.72494  3.29354  2.67741  2.69355  4.24690  2.90347  2.73739  3.18146  2.89801  2.37887  2.77519  2.98518  4.58477  3.61503
          0.06849  4.83667  2.84283  0.61958  0.77255  0.48576  0.95510
     18   2.80207  5.30284  2.61860  2.02047  4.64237  3.56852  3.76244  4.12546  2.26406  2.98485  4.34561  2.24923  3.96641  2.56004  2.99529  2.13890  2.61324  3.69063  5.73817  4.32883     18 - -
          2.68618  4.42225  2.77519  2.73123  3.46354  2.40513  3.72494  3.29354  2.67741  2.69355  4.24690  2.90347  2.73739  3.18146  2.89801  2.37887  2.77519  2.98518  4.58477  3.61503
          0.01254  4.78072  5.50307  0.61958  0.77255  0.60825  0.78593
     19   2.88864  5.33648  3.14793  1.83828  4.68853  3.64502  3.79792  3.13008  1.65250  3.62471  4.38362  2.55518  4.03494  2.90203  2.17711  2.85640  3.11164  3.73256  5.74651  4.37647     19 - -
          2.68618  4.42225  2.77519  2.73123  3.46354  2.40513  3.72494  3.29354  2.67741  2.69355  4.24690  2.90347  2.73739  3.18146  2.89801  2.37887  2.77519  2.98518  4.58477  3.61503
          0.23034  4.78072  1.62280  0.61958  0.77255  0.60825  0.78593
     20   2.03783  4.16608  4.38999  3.79591  2.61202  3.87307  4.19180  1.95716  3.64558  2.34049  3.27875  3.92658  4.23925  3.83471  3.76466  3.17110  2.38504  2.11755  4.78984  2.70163     20 - -
          2.68618  4.42225  2.77519  2.73123  3.46354  2.40513  3.72494  3.29354  2.67741  2.69355  4.24690  2.90347  2.73739  3.18146  2.89801  2.37887  2.77519  2.98518  4.58477  3.61503
          0.01557  4.56595  5.28830  0.61958  0.77255  0.93555  0.49819
     21   2.72276  4.77061  3.22962  2.30835  3.04909  2.89054  3.80281  2.67653  2.64384  2.62984  3.85291  3.16604  3.97708  2.55097  2.23017  2.80405  2.95372  3.08042  5.29996  4.00015     21 - -
          2.68618  4.42225  2.77519  2.73123  3.46354  2.40513  3.72494  3.29354  2.67741  2.69355  4.24690  2.90347  2.73739  3.18146  2.89801  2.37887  2.77519  2.98518  4.58477  3.61503
          0.09833  4.56595  2.48592  0.61958  0.77255  0.93555  0.49819
     22   2.72002  5.06448  3.03226  2.47720  4.35551  3.51147  3.69726  3.79867  2.43162  3.34282  4.12430  2.54469  3.13633  2.42934  2.10147  2.71522  2.51440  3.42769  5.52679  2.98607     22 - -
          2.68618  4.42225  2.77519  2.73123  3.46354  2.40513  3.72494  3.29354  2.67741  2.69355  4.24690  2.90347  2.73739  3.18146  2.89801  2.37887  2.77519  2.98518  4.58477  3.61503
          0.01690  4.48453  5.20687  0.61958  0.77255  1.02274  0.44567
     23   2.28331  5.19633  2.47288  2.10324  4.52464  3.47399  3.69126  3.99925  2.10198  3.49725  4.25062  2.94969  3.88605  2.79802  2.94095  2.06853  2.58423  3.57975  5.64514  4.24109     23 - -
          2.68640  4.42280  2.77459  2.73028  3.46409  2.40510  3.72549  3.29409  2.67682  2.69410  4.24744  2.90271  2.73753  3.18201  2.89670  2.37941  2.77574  2.98573  4.58532  3.61457
          0.88756  0.53980  5.20687  1.30603  0.31593  0.49280  0.94395
     24   2.46588  5.26036  2.59468  1.78614  4.59524  3.54483  3.73677  4.07448  2.15867  3.56127  4.30431  3.01593  3.11397  2.53725  2.96873  2.73897  2.59071  2.99744  5.69901  4.29344     32 - -
          2.68618  4.42225  2.77519  2.73123  3.46354  2.40513  3.72494  3.29354  2.67741  2.69355  4.24690  2.90347  2.73739  3.18146  2.89801  2.37887  2.77519  2.98518  4.58477  3.61503
          0.01344  4.71191  5.43425  0.61958  0.77255  0.54122  0.87236
     25   2.80295  5.29018  2.65227  2.26168  4.62510  2.48821  3.76391  4.10402  1.98410  2.91038  4.33461  3.04068  3.96797  2.05820  2.99319  2.76844  2.61871  3.67557  5.72783  4.32262     33 - -
          2.68618  4.42225  2.77519  2.73123  3.46354  2.40513  3.72494  3.29354  2.67741  2.69355  4.24690  2.90347  2.73739  3.18146  2.89801  2.37887  2.77519  2.98518  4.58477  3.61503
          0.01266  4.77172  5.49407  0.61958  0.77255  0.40709  1.09538
     26   2.45120  5.07052  2.72005  2.62738  3.14234  3.63529  3.83551  3.75064  1.94360  2.25523  4.13706  3.15299  4.02617  2.97422  2.67670  2.19633  3.04775  3.41146  5.56191  4.21460     34 - -
          2.68618  4.42225  2.77519  2.73123  3.46354  2.40513  3.72494  3.29354  2.67741  2.69355  4.24690  2.90347  2.73739  3.18146  2.89801  2.37887  2.77519  2.98518  4.58477  3.61503
          0.01186  4.83667  5.55901  0.61958  0.77255  0.48576  0.95510
     27   2.48271  4.90070  3.29457  2.41132  2.67731  3.67628  3.89265  3.50932  2.73088  3.14726  3.98349  2.14308  3.16573  3.07313  3.17793  2.28688  3.05148  3.21696  2.83924  4.11706     35 - -
          2.68618  4.42225  2.77519  2.73123  3.46354  2.40513  3.72494  3.29354  2.67741  2.69355  4.24690  2.90347  2.73739  3.18146  2.89801  2.37887  2.77519  2.98518  4.58477  3.61503
          0.01186  4.83667  5.55901  0.61958  0.77255  0.48576  0.95510
     28   2.46825  5.30917  3.10765  1.55751  4.64454  2.95500  3.80030  4.11224  2.05090  3.04404  4.35684  3.09631  4.01497  2.90411  2.29196  2.82194  3.08065  3.69547  5.74248  4.35364     36 - -
          2.68618  4.42225  2.77519  2.73123  3.46354  2.40513  3.72494  3.29354  2.67741  2.69355  4.24690  2.90347  2.73739  3.18146  2.89801  2.37887  2.77519  2.98518  4.58477  3.61503
          0.01186  4.83667  5.55901  0.61958  0.77255  0.48576  0.95510
     29   2.82322  5.33262  2.10866  1.99815  4.67640  3.58897  3.78116  4.16189  2.25634  2.98149  4.37429  2.39944  3.98636  2.52323  2.58650  2.48533  3.05482  3.72270  5.76512  4.35408     37 - -
          2.68618  4.42225  2.77519  2.73123  3.46354  2.40513  3.72494  3.29354  2.67741  2.69355  4.24690  2.90347  2.73739  3.18146  2.89801  2.37887  2.77519  2.98518  4.58477  3.61503
          0.01186  4.83667  5.55901  0.61958  0.77255  0.48576  0.95510
     30   2.43489  4.22108  4.70575  4.09669  2.72110  3.99205  4.32006  1.84032  3.00989  1.89887  3.33739  4.12416  4.35627  4.04921  3.94126  3.29947  3.06457  1.93458  3.41828  2.91044     38 - -
          2.68618  4.42225  2.77519  2.73123  3.46354  2.40513  3.72494  3.29354  2.67741  2.69355  4.24690  2.90347  2.73739  3.18146  2.89801  2.37887  2.77519  2.98518  4.58477  3.61503
          0.01186  4.83667  5.55901  0.61958  0.77255  0.48576  0.95510
     31   2.45982  4.70141  3.48269  2.56386  3.86602  3.73823  3.96987  2.72618  2.23569  2.46255  3.79524  3.38168  4.12197  2.79592  3.29888  2.96483  2.32394  2.20303  5.26011  3.20068     39 - -
          2.68618  4.42225  2.77519  2.73123  3.46354  2.40513  3.72494  3.29354  2.67741  2.69355  4.24690  2.90347  2.73739  3.18146  2.89801  2.37887  2.77519  2.98518  4.58477  3.61503
          0.01186  4.83667  5.55901  0.61958  0.77255  0.48576  0.95510
     32   2.00225  5.26323  2.65814  2.26835  4.58418  3.59491  3.78479  3.19045  2.29977  2.97475  4.31036  2.58426  3.11900  2.88948  2.68354  2.78599  2.63445  3.64085  5.71060  4.31472     40 - -
          2.68618  4.42225  2.77519  2.73123  3.46354  2.40513  3.72494  3.29354  2.67741  2.69355  4.24690  2.90347  2.73739  3.18146  2.89801  2.37887  2.77519  2.98518  4.58477  3.61503
          0.01186  4.83667  5.55901  0.61958  0.77255  0.48576  0.95510
     33   2.41052  5.31711  2.40051  1.86194  3.40305  3.58765  3.05805  4.14214  2.05109  3.62065  4.35890  3.05635  3.98199  2.49932  2.67311  2.77842  3.04602  3.70595  5.75146  4.34275     41 - -
          2.68618  4.42225  2.77519  2.73123  3.46354  2.40513  3.72494  3.29354  2.67741  2.69355  4.24690  2.90347  2.73739  3.18146  2.89801  2.37887  2.77519  2.98518  4.58477  3.61503
          0.01186  4.83667  5.55901  0.61958  0.77255  0.48576  0.95510
     34   3.78301  5.02461  5.75937  5.18719  2.72154  5.15760  5.50747  1.78622  5.04606  0.79635  3.33199  5.31550  5.29518  5.01307  5.02921  4.52974  4.00239  1.83209  5.65587  4.61854     42 - -
          2.68618  4.42225  2.77519  2.73123  3.46354  2.40513  3.72494  3.29354  2.67741  2.69355  4.24690  2.90347  2.73739  3.18146  2.89801  2.37887  2.77519  2.98518  4.58477  3.61503
          0.01186  4.83667  5.55901  0.61958  0.77255  0.48576  0.95510
     35   2.47509  5.14006  3.14263  2.07153  4.41647  2.86252  2.58033  3.85668  2.58381  2.94598  4.19959  3.11946  4.00980  2.56481  3.06138  2.47282  2.65181  2.97041  5.61625  3.32887     43 - -
          2.68618  4.42225  2.77519  2.73123  3.46354  2.40513  3.72494  3.29354  2.67741  2.69355  4.24690  2.90347  2.73739  3.18146  2.89801  2.37887  2.77519  2.98518  4.58477  3.61503
          0.01186  4.83667  5.55901  0.61958  0.77255  0.48576  0.95510
     36   2.84735  4.37973  4.12487  3.54240  2.71885  3.91455  4.19048  2.83047  2.33783  1.84534  2.20481  3.81804  4.28487  3.68946  2.94665  3.19011  3.07853  2.63508  4.96422  2.52045     44 - -
          2.68618  4.42225  2.77519  2.73123  3.46354  2.40513  3.72494  3.29354  2.67741  2.69355  4.24690  2.90347  2.73739  3.18146  2.89801  2.37887  2.77519  2.98518  4.58477  3.61503
          0.01186  4.83667  5.55901  0.61958  0.77255  0.48576  0.95510
     37   2.54727  4.94595  5.30584  4.73799  3.48203  4.79255  5.16149  2.67514  4.56747  0.77072  1.79671  4.90574  5.03968  4.65463  4.63452  4.14368  3.82825  2.78856  5.48516  4.42949     45 - -
          2.68618  4.42225  2.77519  2.73123  3.46354  2.40513  3.72494  3.29354  2.67741  2.69355  4.24690  2.90347  2.73739  3.18146  2.89801  2.37887  2.77519  2.98518  4.58477  3.61503
          0.01186  4.83667  5.55901  0.61958  0.77255  0.48576  0.95510
     38   3.27051  5.54261  3.67039  2.99556  4.97333  3.96448  3.94550  4.34886  1.19578  3.78474  3.10118  2.70786  4.32042  3.06244  1.48900  3.24754  3.45102  3.98893  5.84428  4.61152     46 - -
          2.68618  4.42225  2.77519  2.73123  3.46354  2.40513  3.72494  3.29354  2.67741  2.69355  4.24690  2.90347  2.73739  3.18146  2.89801  2.37887  2.77519  2.98518  4.58477  3.61503
          0.01186  4.83667  5.55901  0.61958  0.77255  0.48576  0.95510
     39   2.14346  4.31988  4.62798  4.03447  2.79050  4.06998  4.40260  1.94118  3.87764  2.14134  3.41786  4.14498  2.11970  4.05777  3.98028  3.37409  3.14623  1.84422  4.97429  3.79211     47 - -
          2.68618  4.42225  2.77519  2.73123  3.46354  2.40513  3.72494  3.29354  2.67741  2.69355  4.24690  2.90347  2.73739  3.18146  2.89801  2.37887  2.77519  2.98518  4.58477  3.61503
          0.01186  4.83667  5.55901  0.61958  0.77255  0.48576  0.95510
     40   2.83616  5.11185  3.19480  2.63280  3.14435  3.64655  3.83471  3.80594  1.63812  2.85166  4.17570  2.69198  4.03576  2.31638  2.62340  2.84890  3.06535  2.76871  5.59050  4.24279     48 - -
          2.68618  4.42225  2.77519  2.73123  3.46354  2.40513  3.72494  3.29354  2.67741  2.69355  4.24690  2.90347  2.73739  3.18146  2.89801  2.37887  2.77519  2.98518  4.58477  3.61503
          0.01186  4.83667  5.55901  0.61958  0.77255  0.48576  0.95510
     41   2.65814  4.77222  5.33728  4.73614  2.20365  4.68210  4.99245  2.21616  4.56207  0.85044  2.65948  4.81994  4.92542  4.60035  4.56740  4.01356  3.67051  2.71938  5.31047  4.22637     49 - -
          2.68618  4.42225  2.77519  2.73123  3.46354  2.40513  3.72494  3.29354  2.67741  2.69355  4.24690  2.90347  2.73739  3.18146  2.89801  2.37887  2.77519  2.98518  4.58477  3.61503
          0.01186  4.83667  5.55901  0.61958  0.77255  0.48576  0.95510
     42   1.16229  4.44620  4.41327  3.85185  2.62088  4.03717  4.27034  2.84138  3.73233  2.58530  3.55750  4.02849  4.42406  3.94196  3.90919  3.33963  3.21045  2.27849  4.84818  2.34028     50 - -
          2.68618  4.42225  2.77519  2.73123  3.46354  2.40513  3.72494  3.29354  2.67741  2.69355  4.24690  2.90347  2.73739  3.18146  2.89801  2.37887  2.77519  2.98518  4.58477  3.61503
          0.01186  4.83667  5.55901  0.61958  0.77255  0.48576  0.95510
     43   4.11789  5.61934  4.35371  4.23582  2.75128  4.61810  4.15621  4.40994  4.26444  3.73422  4.95925  2.81101  5.11357  4.48460  4.43931  4.14254  4.42233  4.23559  4.40956  0.41175     51 - -
          2.68618  4.42225  2.77519  2.73123  3.46354  2.40513  3.72494  3.29354  2.67741  2.69355  4.24690  2.90347  2.73739  3.18146  2.89801  2.37887  2.77519  2.98518  4.58477  3.61503
          0.01186  4.83667  5.55901  0.61958  0.77255  0.48576  0.95510
     44   2.03623  5.21357  3.10327  2.28044  4.51826  3.60943  3.81212  3.97179  2.56949  3.50488  4.27456  2.37706  4.00807  2.05369  3.05153  2.81221  2.29080  2.94364  5.68141  4.30069     52 - -
          2.68618  4.42225  2.77519  2.73123  3.46354  2.40513  3.72494  3.29354  2.67741  2.69355  4.24690  2.90347  2.73739  3.18146  2.89801  2.37887  2.77519  2.98518  4.58477  3.61503
          0.01186  4.83667  5.55901  0.61958  0.77255  0.48576  0.95510
     45   2.45683  4.77610  3.40538  2.84392  3.95577  3.71336  3.93668  2.79784  2.39112  3.00751  3.86514  3.32362  4.09878  2.68685  2.78417  2.54350  2.29640  2.10062  5.32262  3.22855     53 - -
          2.68618  4.42225  2.77519  2.73123  3.46354  2.40513  3.72494  3.29354  2.67741  2.69355  4.24690  2.90347  2.73739  3.18146  2.89801  2.37887  2.77519  2.98518  4.58477  3.61503
          0.01186  4.83667  5.55901  0.61958  0.77255  0.48576  0.95510
     46   2.44964  5.17323  3.34164  2.91115  4.72896  1.05169  4.09426  4.15366  2.75525  3.70848  4.52204  3.38057  4.20374  2.59063  2.48699  3.03837  3.29252  3.75314  5.88127  4.57796     54 - -
          2.68618  4.42225  2.77519  2.73123  3.46354  2.40513  3.72494  3.29354  2.67741  2.69355  4.24690  2.90347  2.73739  3.18146  2.89801  2.37887  2.77519  2.98518  4.58477  3.61503
          0.09299  4.83667  2.51500  0.61958  0.77255  0.48576  0.95510
     47   3.49663  5.60634  3.97844  3.26329  5.17625  4.09282  4.01757  4.49511  1.93994  3.89286  4.75891  3.63924  4.46348  3.14661  0.74596  2.56171  3.66164  4.15800  5.89730  4.76139     55 - -
          2.68618  4.42225  2.77519  2.73123  3.46354  2.40513  3.72494  3.29354  2.67741  2.69355  4.24690  2.90347  2.73739  3.18146  2.89801  2.37887  2.77519  2.98518  4.58477  3.61503
          0.01285  4.75653  5.47888  0.61958  0.77255  0.65502  0.73278
     48   2.46914  5.30181  2.63295  1.85553  3.49850  3.56146  3.76020  4.12308  2.23452  3.60402  4.34535  2.31185  3.96266  2.15290  2.99696  2.76385  3.03368  3.68897  5.73743  4.32740     56 - -
          2.68618  4.42225  2.77519  2.73123  3.46354  2.40513  3.72494  3.29354  2.67741  2.69355  4.24690  2.90347  2.73739  3.18146  2.89801  2.37887  2.77519  2.98518  4.58477  3.61503
          0.30979  4.75653  1.35556  0.61958  0.77255  0.65502  0.73278
     49   2.71819  5.01173  2.49846  2.48674  4.32093  2.01462  3.74024  3.75174  2.19010  3.32468  4.11905  3.01590  3.91007  2.87430  3.00025  2.72599  2.54112  2.73292  5.53377  4.17277     57 - -
          2.68610  4.42249  2.77543  2.73147  3.46378  2.40537  3.72518  3.29318  2.67765  2.69344  4.24714  2.90336  2.73727  3.18170  2.89752  2.37862  2.77543  2.98454  4.58501  3.61527
          0.81315  0.59611  5.18634  0.61056  0.78317  0.24909  1.51189
     50   2.83297  5.22142  2.67616  2.57271  4.52378  3.62125  3.80663  3.97682  2.01024  2.56901  4.27508  3.10926  4.01303  2.92074  1.89425  2.26053  3.06263  3.58985  5.67601  3.25877     60 - -
          2.68618  4.42225  2.77519  2.73123  3.46354  2.40513  3.72494  3.29354  2.67741  2.69355  4.24690  2.90347  2.73739  3.18146  2.89801  2.37887  2.77519  2.98518  4.58477  3.61503
          0.01186  4.83667  5.55901  0.61958  0.77255  0.48576  0.95510
     51   2.82446  5.29604  2.06378  1.84189  4.62363  3.59465  3.79073  3.26251  2.30119  3.59379  4.34218  2.39884  3.99278  2.89377  3.02730  2.79328  2.64225  3.00467  5.73891  4.33680     61 - -
          2.68618  4.42225  2.77519  2.73123  3.46354  2.40513  3.72494  3.29354  2.67741  2.69355  4.24690  2.90347  2.73739  3.18146  2.89801  2.37887  2.77519  2.98518  4.58477  3.61503
          0.01186  4.83667  5.55901  0.61958  0.77255  0.48576  0.95510
     52   2.43702  4.71975  3.46244  2.90029  2.25692  3.73141  3.96167  2.34651  2.54195  2.94637  3.81296  2.89142  3.23595  3.20264  2.78331  2.55454  2.61638  3.01190  5.27595  4.00655     62 - -
          2.68618  4.42225  2.77519  2.73123  3.46354  2.40513  3.72494  3.29354  2.67741  2.69355  4.24690  2.90347  2.73739  3.18146  2.89801  2.37887  2.77519  2.98518  4.58477  3.61503
          0.01186  4.83667  5.55901  0.61958  0.77255  0.48576  0.95510
     53   2.81991  5.28456  3.08581  1.70679  4.61346  3.59869  3.78470  4.08557  2.03467  2.94981  4.33023  3.07342  3.15895  2.58618  2.60770  2.47522  3.05042  3.00662  5.72553  4.32838     63 - -
          2.68618  4.42225  2.77519  2.73123  3.46354  2.40513  3.72494  3.29354  2.67741  2.69355  4.24690  2.90347  2.73739  3.18146  2.89801  2.37887  2.77519  2.98518  4.58477  3.61503
          0.07760  4.83667  2.70702  0.61958  0.77255  0.48576  0.95510
     54   2.27515  5.28338  3.05568  2.00993  4.62107  2.16700  3.77894  4.09251  2.22727  3.58534  4.33678  3.06227  3.98502  2.88304  2.27940  2.45588  3.05287  3.67237  5.72641  4.33126     64 - -
          2.68618  4.42225  2.77519  2.73123  3.46354  2.40513  3.72494  3.29354  2.67741  2.69355  4.24690  2.90347  2.73739  3.18146  2.89801  2.37887  2.77519  2.98518  4.58477  3.61503
          0.01266  4.77172  5.49407  0.61958  0.77255  0.40709  1.09538
     55   2.87509  4.33380  4.38545  3.79844  1.89782  3.98660  4.28108  2.05041  2.88654  1.60430  3.41843  3.04222  4.35144  3.87544  3.81523  3.27831  3.10681  2.55351  4.92620  3.72193     65 - -
          2.68618  4.42225  2.77519  2.73123  3.46354  2.40513  3.72494  3.29354  2.67741  2.69355  4.24690  2.90347  2.73739  3.18146  2.89801  2.37887  2.77519  2.98518  4.58477  3.61503
          0.01186  4.83667  5.55901  0.61958  0.77255  0.48576  0.95510
     56   2.46724  4.85989  3.32779  2.22219  4.05922  3.68764  3.90661  3.45239  2.75831  3.10142  3.94497  3.26778  4.07653  2.72217  3.19828  2.45584  2.31601  2.12195  5.39410  2.64567     66 - -
          2.68618  4.42225  2.77519  2.73123  3.46354  2.40513  3.72494  3.29354  2.67741  2.69355  4.24690  2.90347  2.73739  3.18146  2.89801  2.37887  2.77519  2.98518  4.58477  3.61503
          0.01186  4.83667  5.55901  0.61958  0.77255  0.48576  0.95510
     57   2.50438  5.34612  2.61063  1.54818  4.68382  3.59917  3.80194  4.16563  1.89519  2.96288  4.39089  3.06775  4.00430  2.52666  3.03378  2.80985  3.08070  3.73318  5.78049  4.37163     67 - -
          2.68618  4.42225  2.77519  2.73123  3.46354  2.40513  3.72494  3.29354  2.67741  2.69355  4.24690  2.90347  2.73739  3.18146  2.89801  2.37887  2.77519  2.98518  4.58477  3.61503
          0.01186  4.83667  5.55901  0.61958  0.77255  0.48576  0.95510
     58   3.22342  4.56778  5.14550  4.54012  1.93870  4.41831  4.70202  2.68599  4.34373  1.18507  2.60047  4.56444  4.71592  4.41417  4.34291  3.74021  3.44826  1.92943  3.17336  3.90904     68 - -
          2.68618  4.42225  2.77519  2.73123  3.46354  2.40513  3.72494  3.29354  2.67741  2.69355  4.24690  2.90347  2.73739  3.18146  2.89801  2.37887  2.77519  2.98518  4.58477  3.61503
          0.01186  4.83667  5.55901  0.61958  0.77255  0.48576  0.95510
     59   2.48996  4.26799  4.54504  3.94649  2.73992  3.98686  4.30393  2.68768  2.84672  1.42229  2.39110  4.05653  4.35077  3.96446  3.88651  3.28617  3.08003  2.25403  4.88164  2.95443     69 - -
          2.68618  4.42225  2.77519  2.73123  3.46354  2.40513  3.72494  3.29354  2.67741  2.69355  4.24690  2.90347  2.73739  3.18146  2.89801  2.37887  2.77519  2.98518  4.58477  3.61503
          0.01186  4.83667  5.55901  0.61958  0.77255  0.48576  0.95510
     60   2.87751  5.39446  2.21188  1.53849  4.73547  2.99797  3.82263  4.22333  2.30608  3.69696  4.44012  3.06784  3.10828  2.92459  2.32843  2.83286  3.11202  3.78370  5.82554  4.40860     70 - -
          2.68618  4.42225  2.77519  2.73123  3.46354  2.40513  3.72494  3.29354  2.67741  2.69355  4.24690  2.90347  2.73739  3.18146  2.89801  2.37887  2.77519  2.98518  4.58477  3.61503
          0.01186  4.83667  5.55901  0.61958  0.77255  0.48576  0.95510
     61   2.47773  5.17881  2.38225  2.01767  4.46798  3.61137  3.80708  2.60230  2.32119  3.46005  4.23532  3.10512  4.00435  2.92566  3.05063  2.46797  2.42945  2.95773  5.64722  4.27279     71 - -
          2.68618  4.42225  2.77519  2.73123  3.46354  2.40513  3.72494  3.29354  2.67741  2.69355  4.24690  2.90347  2.73739  3.18146  2.89801  2.37887  2.77519  2.98518  4.58477  3.61503
          0.01186  4.83667  5.55901  0.61958  0.77255  0.48576  0.95510
     62   2.07296  3.13585  4.69667  4.08961  2.79578  4.00302  4.33241  2.29765  3.89946  1.44670  2.79318  4.12844  4.36659  4.05092  3.94745  2.72582  3.07675  2.46527  4.85831  3.68067     72 - -
          2.68618  4.42225  2.77519  2.73123  3.46354  2.40513  3.72494  3.29354  2.67741  2.69355  4.24690  2.90347  2.73739  3.18146  2.89801  2.37887  2.77519  2.98518  4.58477  3.61503
          0.01186  4.83667  5.55901  0.61958  0.77255  0.48576  0.95510
     63   2.82347  4.81474  2.46854  2.14894  4.00061  3.70566  3.92863  2.46314  2.80067  2.01711  3.14496  3.30194  4.09327  3.13590  3.23237  2.33770  3.05525  3.10830  5.35740  4.06867     73 - -
          2.68618  4.42225  2.77519  2.73123  3.46354  2.40513  3.72494  3.29354  2.67741  2.69355  4.24690  2.90347  2.73739  3.18146  2.89801  2.37887  2.77519  2.98518  4.58477  3.61503
          0.01186  4.83667  5.55901  0.61958  0.77255  0.48576  0.95510
     64   2.87413  5.38882  1.91871  2.02945  4.72981  2.93412  3.82001  4.21689  2.27649  3.69118  4.43438  3.06814  2.59601  2.92182  2.24441  2.83024  3.10834  3.77802  5.82009  4.40433     74 - -
          2.68618  4.42225  2.77519  2.73123  3.46354  2.40513  3.72494  3.29354  2.67741  2.69355  4.24690  2.90347  2.73739  3.18146  2.89801  2.37887  2.77519  2.98518  4.58477  3.61503
          0.01186  4.83667  5.55901  0.61958  0.77255  0.48576  0.95510
     65   2.21828  4.66543  3.53706  2.97184  3.82272  3.75738  3.99144  2.41103  1.99731  2.43162  3.03574  3.42109  4.13966  2.73951  2.77162  2.98883  3.05625  2.53719  5.22958  3.97301     75 - -
          2.68618  4.42225  2.77519  2.73123  3.46354  2.40513  3.72494  3.29354  2.67741  2.69355  4.24690  2.90347  2.73739  3.18146  2.89801  2.37887  2.77519  2.98518  4.58477  3.61503
          0.01186  4.83667  5.55901  0.61958  0.77255  0.48576  0.95510
     66   2.37383  4.38830  4.15099  2.86489  3.51248  2.53862  4.24213  1.58175  3.48522  2.02380  3.50504  3.85340  4.31366  3.73593  3.72402  3.21914  3.09750  2.26545  5.02003  3.81838     76 - -
          2.68618  4.42225  2.77519  2.73123  3.46354  2.40513  3.72494  3.29354  2.67741  2.69355  4.24690  2.90347  2.73739  3.18146  2.89801  2.37887  2.77519  2.98518  4.58477  3.61503
          0.01186  4.83667  5.55901  0.61958  0.77255  0.48576  0.95510
     67   2.86299  5.36550  1.73580  2.52223  4.70702  3.03374  3.81208  4.19024  1.85813  3.66819  4.41248  2.63166  4.01347  2.91376  2.60794  2.82259  2.55892  3.75535  5.79904  4.38891     77 - -
          2.68618  4.42225  2.77519  2.73123  3.46354  2.40513  3.72494  3.29354  2.67741  2.69355  4.24690  2.90347  2.73739  3.18146  2.89801  2.37887  2.77519  2.98518  4.58477  3.61503
          0.01186  4.83667  5.55901  0.61958  0.77255  0.48576  0.95510
     68   2.82239  5.27235  3.09518  2.22052  3.36746  2.96912  3.78854  4.06426  1.71425  3.03815  4.31949  3.08036  3.99556  2.54770  2.33056  2.46449  3.05264  3.65180  5.71582  4.32308     78 - -
          2.68618  4.42225  2.77519  2.73123  3.46354  2.40513  3.72494  3.29354  2.67741  2.69355  4.24690  2.90347  2.73739  3.18146  2.89801  2.37887  2.77519  2.98518  4.58477  3.61503
          0.01186  4.83667  5.55901  0.61958  0.77255  0.48576  0.95510
     69   2.81834  4.80534  3.37750  2.45693  3.99236  3.05012  3.92578  1.96769  2.79780  3.04079  3.11294  3.30322  2.69048  3.13464  2.73405  2.51040  2.62070  3.10805  5.34816  4.06085     79 - -
          2.68638  4.42245  2.77495  2.73026  3.46374  2.40533  3.72515  3.29374  2.67761  2.69375  4.24710  2.90367  2.73760  3.18166  2.89821  2.37830  2.77540  2.98484  4.58497  3.61523
          0.63646  1.55711  1.34672  0.98324  0.46856  0.48576  0.95510
     70   3.02450  5.59795  1.41217  2.00121  4.91381  2.73917  3.89475  4.42202  1.84526  3.89080  4.67669  2.95817  4.03569  3.02589  3.30501  2.93818  3.28212  3.97860  6.02808  4.56175     85 - -
          2.68618  4.42225  2.77519  2.73123  3.46354  2.40513  3.72494  3.29354  2.67741  2.69355  4.24690  2.90347  2.73739  3.18146  2.89801  2.37887  2.77519  2.98518  4.58477  3.61503
          0.10780  4.54063  2.39111  0.61958  0.77255  0.96427  0.48007
     71   2.96995  5.52141  1.74791  1.97873  4.83463  3.45526  3.85468  4.33755  2.74252  3.82055  4.60979  1.75404  3.98873  2.98844  3.29064  2.88882  2.36867  3.90184  5.96911  4.50480     86 - -
          2.68618  4.42225  2.77519  2.73123  3.46354  2.40513  3.72494  3.29354  2.67741  2.69355  4.24690  2.90347  2.73739  3.18146  2.89801  2.37887  2.77519  2.98518  4.58477  3.61503
          0.01750  4.45032  5.17267  0.61958  0.77255  0.83635  0.56791
     72   2.99992  5.52127  1.28732  2.01474  4.84530  3.49780  3.90019  4.34002  2.78696  3.83456  4.62663  2.96678  2.66821  3.03568  3.33093  2.92652  2.51400  3.91061  5.99051  4.53485     87 - -
          2.68618  4.42225  2.77519  2.73123  3.46354  2.40513  3.72494  3.29354  2.67741  2.69355  4.24690  2.90347  2.73739  3.18146  2.89801  2.37887  2.77519  2.98518  4.58477  3.61503
          0.12738  4.53883  2.21716  0.61958  0.77255  0.96625  0.47885
     73   2.68247  4.83875  2.26703  2.26019  3.10918  3.51787  3.72872  3.46561  2.28036  2.65056  3.91286  3.05991  3.91003  2.88973  3.00054  2.72896  2.91423  2.53995  5.34995  4.02390     88 - -
          2.68598  4.42236  2.77531  2.73134  3.46295  2.40524  3.72506  3.29365  2.67723  2.69333  4.24701  2.90358  2.73751  3.18157  2.89762  2.37898  2.77531  2.98529  4.58488  3.61514
          1.07739  0.70350  1.80382  0.09884  2.36324  0.83996  0.56516
     74   2.68729  4.90147  3.06767  2.19433  4.15913  3.50139  3.69934  2.89176  2.45807  3.16612  3.97837  3.03137  2.93178  2.84505  2.09959  2.71559  2.46569  3.24189  5.39824  4.06639     90 - -
          2.68618  4.42225  2.77519  2.73123  3.46354  2.40513  3.72494  3.29354  2.67741  2.69355  4.24690  2.90347  2.73739  3.18146  2.89801  2.37887  2.77519  2.98518  4.58477  3.61503
          0.01896  4.37069  5.09303  0.61958  0.77255  0.22736  1.59275
     75   2.90904  5.42626  2.20349  2.02999  4.77149  3.61920  3.83951  4.25773  2.01727  3.72636  4.47279  2.13165  4.04085  2.94275  2.01051  2.86182  3.14282  3.81819  5.84986  4.43659     91 - -
          2.68618  4.42225  2.77519  2.73123  3.46354  2.40513  3.72494  3.29354  2.67741  2.69355  4.24690  2.90347  2.73739  3.18146  2.89801  2.37887  2.77519  2.98518  4.58477  3.61503
          0.01186  4.83667  5.55901  0.61958  0.77255  0.48576  0.95510
     76   2.17498  5.28654  2.63342  2.21045  3.37819  2.97203  3.06106  4.09258  2.29291  3.58551  4.33111  2.68946  3.98389  2.88070  2.67903  2.78072  2.63892  3.66923  5.72812  3.33207     92 - -
          2.68618  4.42225  2.77519  2.73123  3.46354  2.40513  3.72494  3.29354  2.67741  2.69355  4.24690  2.90347  2.73739  3.18146  2.89801  2.37887  2.77519  2.98518  4.58477  3.61503
          0.01186  4.83667  5.55901  0.61958  0.77255  0.48576  0.95510
     77   3.97892  5.20576  5.79339  5.26318  0.85529  5.26014  5.21040  2.10669  5.10792  1.42552  3.33929  5.32569  5.36791  5.00852  5.06522  4.63881  4.18845  2.87340  5.29417  3.94519     93 - -
          2.68618  4.42225  2.77519  2.73123  3.46354  2.40513  3.72494  3.29354  2.67741  2.69355  4.24690  2.90347  2.73739  3.18146  2.89801  2.37887  2.77519  2.98518  4.58477  3.61503
          0.01186  4.83667  5.55901  0.61958  0.77255  0.48576  0.95510
     78   2.82465  5.32881  2.63420  1.78830  4.67036  2.98560  3.78322  4.15427  2.28963  2.58766  4.37114  2.35081  3.98807  2.58018  2.64816  2.78706  3.05628  3.71771  5.76253  4.35282     94 - -
          2.68618  4.42225  2.77519  2.73123  3.46354  2.40513  3.72494  3.29354  2.67741  2.69355  4.24690  2.90347  2.73739  3.18146  2.89801  2.37887  2.77519  2.98518  4.58477  3.61503
          0.01186  4.83667  5.55901  0.61958  0.77255  0.48576  0.95510
     79   2.15886  5.29657  2.65025  2.51556  4.63093  3.58999  3.06579  4.10904  2.02235  3.59714  4.34033  2.69793  3.98341  2.87824  2.33464  2.45274  2.70269  3.07001  5.73569  4.33178     95 - -
          2.68618  4.42225  2.77519  2.73123  3.46354  2.40513  3.72494  3.29354  2.67741  2.69355  4.24690  2.90347  2.73739  3.18146  2.89801  2.37887  2.77519  2.98518  4.58477  3.61503
          0.01186  4.83667  5.55901  0.61958  0.77255  0.48576  0.95510
     80   3.25477  4.60361  5.07778  4.49859  1.12306  4.41946  4.55473  2.76118  4.31246  1.83220  2.60999  4.51173  4.72731  4.39233  4.33218  3.73993  3.48056  2.27565  4.90218  2.71909     96 - -
          2.68618  4.42225  2.77519  2.73123  3.46354  2.40513  3.72494  3.29354  2.67741  2.69355  4.24690  2.90347  2.73739  3.18146  2.89801  2.37887  2.77519  2.98518  4.58477  3.61503
          0.01186  4.83667  5.55901  0.61958  0.77255  0.48576  0.95510
     81   2.82702  2.67496  4.13478  3.55338  2.85088  3.90187  2.99631  2.80679  2.41131  2.24406  2.79217  3.82021  4.27354  3.69962  2.93837  3.17806  3.05889  1.90153  4.95627  3.75669     97 - -
          2.68618  4.42225  2.77519  2.73123  3.46354  2.40513  3.72494  3.29354  2.67741  2.69355  4.24690  2.90347  2.73739  3.18146  2.89801  2.37887  2.77519  2.98518  4.58477  3.61503
          0.01186  4.83667  5.55901  0.61958  0.77255  0.48576  0.95510
     82   2.81683  5.23382  2.69226  2.54680  3.19907  3.60425  3.79435  4.00315  1.84109  2.92716  4.28458  2.41643  3.99689  2.90417  2.36404  2.79775  2.37987  3.60511  5.68784  4.30149     98 - -
          2.68618  4.42225  2.77519  2.73123  3.46354  2.40513  3.72494  3.29354  2.67741  2.69355  4.24690  2.90347  2.73739  3.18146  2.89801  2.37887  2.77519  2.98518  4.58477  3.61503
          0.01186  4.83667  5.55901  0.61958  0.77255  0.48576  0.95510
     83   3.32219  4.67591  4.94441  4.42827  1.53593  4.38746  2.89973  3.11214  4.24900  1.67804  3.76569  4.36140  4.72944  4.33041  4.28855  3.70529  3.54986  2.38960  4.45091  1.72028     99 - -
          2.68618  4.42225  2.77519  2.73123  3.46354  2.40513  3.72494  3.29354  2.67741  2.69355  4.24690  2.90347  2.73739  3.18146  2.89801  2.37887  2.77519  2.98518  4.58477  3.61503
          0.01186  4.83667  5.55901  0.61958  0.77255  0.48576  0.95510
     84   2.38354  4.30414  4.78484  4.17890  1.71426  4.08601  4.40044  2.65727  3.98730  1.68151  2.71637  4.21336  4.43846  4.12511  4.02686  3.39555  3.15264  2.16959  4.89547  2.78137    100 - -
          2.68618  4.42225  2.77519  2.73123  3.46354  2.40513  3.72494  3.29354  2.67741  2.69355  4.24690  2.90347  2.73739  3.18146  2.89801  2.37887  2.77519  2.98518  4.58477  3.61503
          0.01186  4.83667  5.55901  0.61958  0.77255  0.48576  0.95510
     85   3.41407  6.07768  2.08074  0.79403  5.36557  3.69547  4.21329  4.90976  3.20758  4.36008  5.18943  3.13936  4.30755  2.15456  3.80683  3.28341  3.69527  4.44928  6.49726  4.96669    101 - -
          2.68618  4.42225  2.77519  2.73123  3.46354  2.40513  3.72494  3.29354  2.67741  2.69355  4.24690  2.90347  2.73739  3.18146  2.89801  2.37887  2.77519  2.98518  4.58477  3.61503
          0.01186  4.83667  5.55901  0.61958  0.77255  0.48576  0.95510
     86   0.61032  4.64366  4.46143  4.27385  5.23220  1.87572  5.19954  4.70113  4.34572  4.38373  5.15604  4.09802  4.26139  4.53316  4.54700  2.28421  3.26980  3.92683  6.56767  5.44978    102 - -
          2.68618  4.42225  2.77519  2.73123  3.46354  2.40513  3.72494  3.29354  2.67741  2.69355  4.24690  2.90347  2.73739  3.18146  2.89801  2.37887  2.77519  2.98518  4.58477  3.61503
          0.01186  4.83667  5.55901  0.61958  0.77255  0.48576  0.95510
     87   3.67939  4.90799  5.71320  5.17682  3.79456  5.14329  5.62128  1.14352  5.06129  1.47308  2.67253  5.30073  5.32904  5.13819  5.10671  4.52953  3.91611  1.43015  5.85479  4.76257    103 - -
          2.68618  4.42225  2.77519  2.73123  3.46354  2.40513  3.72494  3.29354  2.67741  2.69355  4.24690  2.90347  2.73739  3.18146  2.89801  2.37887  2.77519  2.98518  4.58477  3.61503
          0.01186  4.83667  5.55901  0.61958  0.77255  0.48576  0.95510
     88   2.66432  4.73717  5.47295  4.94462  3.96192  4.91120  5.43408  1.61228  4.82889  1.61048  3.78078  5.05290  5.18427  5.01676  4.93145  4.28435  3.72637  0.98495  5.84445  4.66298    104 - -
          2.68618  4.42225  2.77519  2.73123  3.46354  2.40513  3.72494  3.29354  2.67741  2.69355  4.24690  2.90347  2.73739  3.18146  2.89801  2.37887  2.77519  2.98518  4.58477  3.61503
          0.01186  4.83667  5.55901  0.61958  0.77255  0.48576  0.95510
     89   0.55261  4.61417  4.52916  4.23864  4.81644  2.51199  5.06141  4.05014  4.20569  3.89842  4.76302  4.10540  4.28263  4.43079  4.40692  2.95827  3.25778  2.52800  6.23468  5.08392    105 - -
          2.68618  4.42225  2.77519  2.73123  3.46354  2.40513  3.72494  3.29354  2.67741  2.69355  4.24690  2.90347  2.73739  3.18146  2.89801  2.37887  2.77519  2.98518  4.58477  3.61503
          0.01186  4.83667  5.55901  0.61958  0.77255  0.48576  0.95510
     90   4.95563  5.84948  5.71739  5.68799  1.54244  5.38073  3.99951  4.49496  5.46411  3.61113  5.01028  4.90895  5.63613  5.09230  5.24686  4.80627  5.14944  4.46630  4.07020  0.45788    106 - -
          2.68618  4.42225  2.77519  2.73123  3.46354  2.40513  3.72494  3.29354  2.67741  2.69355  4.24690  2.90347  2.73739  3.18146  2.89801  2.37887  2.77519  2.98518  4.58477  3.61503
          0.01186  4.83667  5.55901  0.61958  0.77255  0.48576  0.95510
     91   2.45937  4.75902  3.45205  2.89374  3.03018  3.73535  1.59136  3.31599  2.47586  2.56845  3.85433  3.36277  4.12286  3.19475  3.25553  2.55205  3.06891  3.05756  5.29690  4.01400    107 - -
          2.68618  4.42225  2.77519  2.73123  3.46354  2.40513  3.72494  3.29354  2.67741  2.69355  4.24690  2.90347  2.73739  3.18146  2.89801  2.37887  2.77519  2.98518  4.58477  3.61503
          0.01186  4.83667  5.55901  0.61958  0.77255  0.48576  0.95510
     92   3.56288  5.69695  4.08824  3.29357  5.11765  4.18097  4.02404  4.51510  0.85443  3.90270  4.76737  3.67594  4.50979  3.15263  1.57320  3.54129  3.70000  4.19293  5.87979  2.95570    108 - -
          2.68618  4.42225  2.77519  2.73123  3.46354  2.40513  3.72494  3.29354  2.67741  2.69355  4.24690  2.90347  2.73739  3.18146  2.89801  2.37887  2.77519  2.98518  4.58477  3.61503
          0.01186  4.83667  5.55901  0.61958  0.77255  0.48576  0.95510
     93   2.14463  4.33915  4.18997  3.60670  1.87548  3.91584  4.20600  2.45823  2.84167  2.22741  3.45126  3.85404  4.28651  3.73686  3.05010  3.19557  3.06414  2.59388  4.93880  2.52132    109 - -
          2.68618  4.42225  2.77519  2.73123  3.46354  2.40513  3.72494  3.29354  2.67741  2.69355  4.24690  2.90347  2.73739  3.18146  2.89801  2.37887  2.77519  2.98518  4.58477  3.61503
          0.01186  4.83667  5.55901  0.61958  0.77255  0.48576  0.95510
     94   2.43796  4.28575  4.42467  3.83352  2.77622  3.96112  3.01089  2.36430  3.69254  1.71733  3.40093  3.98740  4.32854  3.89065  3.83107  2.69931  3.07335  2.53723  4.87090  2.04957    110 - -
          2.68618  4.42225  2.77519  2.73123  3.46354  2.40513  3.72494  3.29354  2.67741  2.69355  4.24690  2.90347  2.73739  3.18146  2.89801  2.37887  2.77519  2.98518  4.58477  3.61503
          0.01186  4.83667  5.55901  0.61958  0.77255  0.48576  0.95510
     95   2.23709  5.32030  2.62999  2.52012  4.65926  2.06342  3.79713  4.13895  2.54137  3.62574  4.37053  2.67931  3.99741  2.52191  2.32730  2.39596  3.06743  3.70937  5.76363  4.35714    111 - -
          2.68618  4.42225  2.77519  2.73123  3.46354  2.40513  3.72494  3.29354  2.67741  2.69355  4.24690  2.90347  2.73739  3.18146  2.89801  2.37887  2.77519  2.98518  4.58477  3.61503
          0.07763  4.83667  2.70660  0.61958  0.77255  0.48576  0.95510
     96   2.88007  5.33543  2.99297  2.16938  4.68715  1.94636  3.83576  4.16003  1.83027  3.65507  4.41480  3.08121  2.63191  2.94652  3.06122  2.44564  3.11985  3.73833  5.79889  4.39945    112 - -
          2.68618  4.42225  2.77519  2.73123  3.46354  2.40513  3.72494  3.29354  2.67741  2.69355  4.24690  2.90347  2.73739  3.18146  2.89801  2.37887  2.77519  2.98518  4.58477  3.61503
          0.00854  4.76757        *  0.61958  0.77255  0.00000        *
//
