# Supplementary material for: MacSyFinder: A Program to Mine Genomes for Molecular Systems with an Application to CRISPR-Cas Systems
Source: PLoS One. 2014 Oct 17;9(10):e110726. doi: 10.1371/journal.pone.0110726 (PMC4201578; doi:10.1371/journal.pone.0110726)
Supplement: Data S2 — The Cas-Finder: models and profiles (compressed tarball archive). (ZIP) [file pone.0110726.s011.zip › Cas-Finder_macsyfinder/CASprofiles/csm3_TypeIIIA.hmm]

HMMER3/b [3.0 | March 2010]
NAME  TIGR02582
ACC   TIGR02582
DESC  cas_TM1809: CRISPR type III-A/MTUBE-associated RAMP protein Csm3
LENG  203
ALPH  amino
RF    no
CS    no
MAP   yes
DATE  Sun Apr 11 22:18:51 2010
NSEQ  10
EFFN  1.000977
CKSUM 358771582
GA    90.00 80.00;
TC    90.00 80.00;
NC    88.00 75.00;
STATS LOCAL MSV      -10.6628  0.70519
STATS LOCAL VITERBI  -11.5057  0.70519
STATS LOCAL FORWARD   -4.6287  0.70519
HMM          A        C        D        E        F        G        H        I        K        L        M        N        P        Q        R        S        T        V        W        Y   
            m->m     m->i     m->d     i->m     i->i     d->m     d->d
  COMPO   2.64197  4.54494  2.93506  2.55900  3.47632  2.56482  3.82714  2.72771  2.59643  2.46051  3.72110  3.11030  3.39097  3.13652  2.79537  2.67474  2.85117  2.68803  5.13407  3.68412
          2.68618  4.42225  2.77519  2.73123  3.46354  2.40513  3.72494  3.29354  2.67741  2.69355  4.24690  2.90347  2.73739  3.18146  2.89801  2.37887  2.77519  2.98518  4.58477  3.61503
          0.02275  4.19040  4.91275  0.61958  0.77255  0.00000        *
      1   2.62335  4.87538  2.73505  2.43027  4.12102  3.43737  3.14193  3.24125  2.01815  2.92056  3.94178  2.95431  3.82848  2.54994  2.86390  2.64229  2.85361  3.21763  5.35630  3.04904      1 - -
          2.68618  4.42225  2.77519  2.73123  3.46354  2.40513  3.72494  3.29354  2.67741  2.69355  4.24690  2.90347  2.73739  3.18146  2.89801  2.37887  2.77519  2.98518  4.58477  3.61503
          0.02275  4.19040  4.91275  0.61958  0.77255  0.48576  0.95510
      2   2.37920  4.73988  3.04569  2.51836  4.01644  2.42168  3.69372  3.42398  2.15866  3.04489  3.87114  3.01948  3.84964  2.86094  2.94142  2.49075  2.61229  3.10722  5.30273  3.31657      2 - -
          2.68618  4.42225  2.77519  2.73123  3.46354  2.40513  3.72494  3.29354  2.67741  2.69355  4.24690  2.90347  2.73739  3.18146  2.89801  2.37887  2.77519  2.98518  4.58477  3.61503
          0.02275  4.19040  4.91275  0.61958  0.77255  0.48576  0.95510
      3   2.68724  4.89420  3.07946  2.50865  4.16493  3.48784  3.64988  3.11108  1.77888  3.15210  3.96932  2.46749  3.87503  2.79339  2.46662  2.71255  2.91097  2.89240  5.36561  4.05041      3 - -
          2.68618  4.42225  2.77519  2.73123  3.46354  2.40513  3.72494  3.29354  2.67741  2.69355  4.24690  2.90347  2.73739  3.18146  2.89801  2.37887  2.77519  2.98518  4.58477  3.61503
          0.02275  4.19040  4.91275  0.61958  0.77255  0.48576  0.95510
      4   2.70071  4.21330  3.97561  3.41088  3.06981  3.76256  3.26056  1.64447  3.27984  2.31773  3.29487  3.66317  4.13014  3.54320  3.50229  3.04847  2.93338  2.22476  4.62728  2.62250      4 - -
          2.68618  4.42225  2.77519  2.73123  3.46354  2.40513  3.72494  3.29354  2.67741  2.69355  4.24690  2.90347  2.73739  3.18146  2.89801  2.37887  2.77519  2.98518  4.58477  3.61503
          0.02275  4.19040  4.91275  0.61958  0.77255  0.48576  0.95510
      5   2.64000  4.51930  3.30245  2.47490  3.69167  3.54899  3.76106  2.21455  2.27870  2.56510  3.61090  3.18828  3.93029  3.00282  2.71518  2.78449  2.86833  2.51704  5.07422  3.81461      5 - -
          2.68618  4.42225  2.77519  2.73123  3.46354  2.40513  3.72494  3.29354  2.67741  2.69355  4.24690  2.90347  2.73739  3.18146  2.89801  2.37887  2.77519  2.98518  4.58477  3.61503
          0.02275  4.19040  4.91275  0.61958  0.77255  0.48576  0.95510
      6   3.03212  4.41384  4.57370  4.01686  3.13023  4.21672  4.44211  1.30101  3.85762  1.61521  3.17099  4.20713  4.51680  4.05973  4.00628  3.53909  3.26437  2.14580  4.91165  2.91739      6 - -
          2.68618  4.42225  2.77519  2.73123  3.46354  2.40513  3.72494  3.29354  2.67741  2.69355  4.24690  2.90347  2.73739  3.18146  2.89801  2.37887  2.77519  2.98518  4.58477  3.61503
          0.02275  4.19040  4.91275  0.61958  0.77255  0.48576  0.95510
      7   2.67950  5.00777  2.93656  2.26939  4.31391  3.44093  3.63264  3.74938  2.22010  3.28993  4.07973  2.65120  3.84505  2.75792  2.32221  2.49357  2.12379  3.38152  5.46841  4.11699      7 - -
          2.68618  4.42225  2.77519  2.73123  3.46354  2.40513  3.72494  3.29354  2.67741  2.69355  4.24690  2.90347  2.73739  3.18146  2.89801  2.37887  2.77519  2.98518  4.58477  3.61503
          0.02275  4.19040  4.91275  0.61958  0.77255  0.48576  0.95510
      8   2.13883  4.35954  3.43315  2.98600  4.00282  1.56315  4.03608  3.36539  2.97169  3.06897  3.02267  3.30212  3.84825  3.29325  3.33382  2.30392  2.82517  3.00259  5.37994  4.13552      8 - -
          2.68618  4.42225  2.77519  2.73123  3.46354  2.40513  3.72494  3.29354  2.67741  2.69355  4.24690  2.90347  2.73739  3.18146  2.89801  2.37887  2.77519  2.98518  4.58477  3.61503
          0.02275  4.19040  4.91275  0.61958  0.77255  0.48576  0.95510
      9   2.61921  4.73069  3.05835  2.08129  3.96004  3.45888  3.68154  3.02847  2.37148  2.98742  3.82061  3.02147  3.85595  2.85277  2.94162  2.45181  2.27059  2.77143  5.26099  3.94709      9 - -
          2.68618  4.42225  2.77519  2.73123  3.46354  2.40513  3.72494  3.29354  2.67741  2.69355  4.24690  2.90347  2.73739  3.18146  2.89801  2.37887  2.77519  2.98518  4.58477  3.61503
          0.02275  4.19040  4.91275  0.61958  0.77255  0.48576  0.95510
     10   3.35129  4.63566  5.08470  4.52823  3.26914  4.69338  5.05631  1.23599  4.39065  1.26086  2.69101  4.75032  4.87470  4.49947  4.49370  4.05429  3.57903  2.05595  5.34639  4.27043     10 - -
          2.68618  4.42225  2.77519  2.73123  3.46354  2.40513  3.72494  3.29354  2.67741  2.69355  4.24690  2.90347  2.73739  3.18146  2.89801  2.37887  2.77519  2.98518  4.58477  3.61503
          0.02275  4.19040  4.91275  0.61958  0.77255  0.48576  0.95510
     11   2.64140  4.62110  3.17087  2.00124  3.81197  3.51433  3.73576  2.63936  2.43487  2.38689  3.70494  3.11227  3.90483  2.94221  2.98886  2.74665  2.58434  2.86509  5.17089  3.88644     11 - -
          2.68618  4.42225  2.77519  2.73123  3.46354  2.40513  3.72494  3.29354  2.67741  2.69355  4.24690  2.90347  2.73739  3.18146  2.89801  2.37887  2.77519  2.98518  4.58477  3.61503
          0.02275  4.19040  4.91275  0.61958  0.77255  0.48576  0.95510
     12   2.48351  3.24409  4.43324  3.87658  3.40149  3.95082  4.42128  2.12056  3.74858  1.65209  3.32831  4.04086  4.34437  3.97226  3.91591  3.28389  3.06039  1.47718  5.05126  3.86323     12 - -
          2.68618  4.42225  2.77519  2.73123  3.46354  2.40513  3.72494  3.29354  2.67741  2.69355  4.24690  2.90347  2.73739  3.18146  2.89801  2.37887  2.77519  2.98518  4.58477  3.61503
          0.02275  4.19040  4.91275  0.61958  0.77255  0.48576  0.95510
     13   2.67321  4.72036  3.16903  2.29806  3.93529  3.51690  3.69600  3.30927  2.12013  2.21644  3.80086  3.08740  3.90150  2.87848  2.55708  2.74887  2.89791  2.60168  5.22954  3.94389     13 - -
          2.68618  4.42225  2.77519  2.73123  3.46354  2.40513  3.72494  3.29354  2.67741  2.69355  4.24690  2.90347  2.73739  3.18146  2.89801  2.37887  2.77519  2.98518  4.58477  3.61503
          0.02275  4.19040  4.91275  0.61958  0.77255  0.48576  0.95510
     14   2.37647  4.29259  3.57482  3.30319  4.30747  3.09995  4.33908  3.61859  3.29722  3.40020  4.28014  3.45199  3.84239  3.63205  3.57885  2.18480  0.99806  3.15595  5.68960  4.46397     14 - -
          2.68618  4.42225  2.77519  2.73123  3.46354  2.40513  3.72494  3.29354  2.67741  2.69355  4.24690  2.90347  2.73739  3.18146  2.89801  2.37887  2.77519  2.98518  4.58477  3.61503
          0.02275  4.19040  4.91275  0.61958  0.77255  0.48576  0.95510
     15   3.11031  4.84180  3.84813  3.79358  4.90657  0.37264  4.88233  4.59553  4.01741  4.20499  5.19181  4.01393  4.24194  4.31700  4.20710  3.29318  3.61600  4.06216  5.90556  5.02332     15 - -
          2.68618  4.42225  2.77519  2.73123  3.46354  2.40513  3.72494  3.29354  2.67741  2.69355  4.24690  2.90347  2.73739  3.18146  2.89801  2.37887  2.77519  2.98518  4.58477  3.61503
          0.02275  4.19040  4.91275  0.61958  0.77255  0.48576  0.95510
     16   3.49115  4.81848  5.00243  4.45579  3.11410  4.70693  4.99036  2.29489  4.25170  0.73893  2.28008  4.72732  4.87146  4.38299  4.36011  4.08117  3.71328  2.47313  5.24780  4.17924     16 - -
          2.68618  4.42225  2.77519  2.73123  3.46354  2.40513  3.72494  3.29354  2.67741  2.69355  4.24690  2.90347  2.73739  3.18146  2.89801  2.37887  2.77519  2.98518  4.58477  3.61503
          0.02275  4.19040  4.91275  0.61958  0.77255  0.48576  0.95510
     17   2.94772  5.12765  3.21475  2.67568  4.34830  3.62194  1.70033  3.87309  2.13882  3.37092  4.21902  3.13926  4.01609  2.44662  2.03991  2.94773  3.14666  3.54680  5.42956  4.13368     17 - -
          2.68618  4.42225  2.77519  2.73123  3.46354  2.40513  3.72494  3.29354  2.67741  2.69355  4.24690  2.90347  2.73739  3.18146  2.89801  2.37887  2.77519  2.98518  4.58477  3.61503
          0.02275  4.19040  4.91275  0.61958  0.77255  0.48576  0.95510
     18   3.28795  4.63420  4.76529  4.40283  3.60984  4.39390  5.08352  0.75256  4.23780  2.14293  3.50826  4.60586  4.80543  4.56067  4.39991  3.93075  3.58578  1.90872  5.55819  4.31663     18 - -
          2.68618  4.42225  2.77519  2.73123  3.46354  2.40513  3.72494  3.29354  2.67741  2.69355  4.24690  2.90347  2.73739  3.18146  2.89801  2.37887  2.77519  2.98518  4.58477  3.61503
          0.02275  4.19040  4.91275  0.61958  0.77255  0.48576  0.95510
     19   3.11031  4.84180  3.84813  3.79358  4.90657  0.37264  4.88233  4.59553  4.01741  4.20499  5.19181  4.01393  4.24194  4.31700  4.20710  3.29318  3.61600  4.06216  5.90556  5.02332     19 - -
          2.68618  4.42225  2.77519  2.73123  3.46354  2.40513  3.72494  3.29354  2.67741  2.69355  4.24690  2.90347  2.73739  3.18146  2.89801  2.37887  2.77519  2.98518  4.58477  3.61503
          0.02275  4.19040  4.91275  0.61958  0.77255  0.48576  0.95510
     20   1.91390  4.32575  3.54984  3.03628  3.73433  1.96191  4.00086  2.97634  2.98839  2.76631  3.03944  3.36813  3.91858  3.30137  3.33628  2.71556  2.84114  2.39366  5.17394  3.94046     20 - -
          2.68618  4.42225  2.77519  2.73123  3.46354  2.40513  3.72494  3.29354  2.67741  2.69355  4.24690  2.90347  2.73739  3.18146  2.89801  2.37887  2.77519  2.98518  4.58477  3.61503
          0.02275  4.19040  4.91275  0.61958  0.77255  0.48576  0.95510
     21   2.19510  4.56099  3.13586  2.70815  4.24803  2.18096  3.90214  3.67197  2.75398  3.29275  4.10615  3.12503  3.81911  2.75421  3.17866  1.76994  2.53681  3.24943  5.52911  4.23206     21 - -
          2.68618  4.42225  2.77519  2.73123  3.46354  2.40513  3.72494  3.29354  2.67741  2.69355  4.24690  2.90347  2.73739  3.18146  2.89801  2.37887  2.77519  2.98518  4.58477  3.61503
          0.02275  4.19040  4.91275  0.61958  0.77255  0.48576  0.95510
     22   2.43312  5.14529  2.33169  2.19914  4.47212  3.05746  3.61547  3.94801  1.99573  3.44109  4.19744  2.59495  3.81045  2.72406  2.61678  2.63016  2.90351  3.52742  5.58521  4.17921     22 - -
          2.68618  4.42225  2.77519  2.73123  3.46354  2.40513  3.72494  3.29354  2.67741  2.69355  4.24690  2.90347  2.73739  3.18146  2.89801  2.37887  2.77519  2.98518  4.58477  3.61503
          0.02275  4.19040  4.91275  0.61958  0.77255  0.48576  0.95510
     23   2.74188  5.18434  2.17362  1.77253  4.49499  2.52354  3.68528  3.96575  2.51268  3.10394  4.26956  2.84834  3.84391  2.81344  3.02411  2.44712  2.99058  3.56278  5.65659  4.24184     23 - -
          2.68618  4.42225  2.77519  2.73123  3.46354  2.40513  3.72494  3.29354  2.67741  2.69355  4.24690  2.90347  2.73739  3.18146  2.89801  2.37887  2.77519  2.98518  4.58477  3.61503
          0.02275  4.19040  4.91275  0.61958  0.77255  0.48576  0.95510
     24   2.62302  4.82881  2.96548  2.13476  3.35436  2.79413  3.65963  3.50214  2.46318  3.10324  3.91642  2.96752  3.83580  2.58725  2.92645  2.30821  2.50614  3.17412  5.34409  4.00619     24 - -
          2.68618  4.42225  2.77519  2.73123  3.46354  2.40513  3.72494  3.29354  2.67741  2.69355  4.24690  2.90347  2.73739  3.18146  2.89801  2.37887  2.77519  2.98518  4.58477  3.61503
          0.02275  4.19040  4.91275  0.61958  0.77255  0.48576  0.95510
     25   2.73302  4.20346  4.15275  3.57439  3.24797  3.85278  4.16972  2.15482  3.46173  1.71165  2.52784  3.81430  4.20720  3.69107  3.66316  2.49043  2.96767  1.98086  4.85333  3.67047     25 - -
          2.68618  4.42225  2.77519  2.73123  3.46354  2.40513  3.72494  3.29354  2.67741  2.69355  4.24690  2.90347  2.73739  3.18146  2.89801  2.37887  2.77519  2.98518  4.58477  3.61503
          0.02275  4.19040  4.91275  0.61958  0.77255  0.48576  0.95510
     26   2.26918  5.00161  2.94836  2.08253  4.30056  3.43437  3.61524  3.74076  1.98079  3.27904  3.51137  2.74101  3.82807  2.73579  2.55876  2.64533  2.88093  3.36814  5.45685  4.09738     26 - -
          2.68618  4.42225  2.77519  2.73123  3.46354  2.40513  3.72494  3.29354  2.67741  2.69355  4.24690  2.90347  2.73739  3.18146  2.89801  2.37887  2.77519  2.98518  4.58477  3.61503
          0.02275  4.19040  4.91275  0.61958  0.77255  0.48576  0.95510
     27   3.28795  4.63420  4.76529  4.40283  3.60984  4.39390  5.08352  0.75256  4.23780  2.14293  3.50826  4.60586  4.80543  4.56067  4.39991  3.93075  3.58578  1.90872  5.55819  4.31663     27 - -
          2.68618  4.42225  2.77519  2.73123  3.46354  2.40513  3.72494  3.29354  2.67741  2.69355  4.24690  2.90347  2.73739  3.18146  2.89801  2.37887  2.77519  2.98518  4.58477  3.61503
          0.02275  4.19040  4.91275  0.61958  0.77255  0.48576  0.95510
     28   3.11031  4.84180  3.84813  3.79358  4.90657  0.37264  4.88233  4.59553  4.01741  4.20499  5.19181  4.01393  4.24194  4.31700  4.20710  3.29318  3.61600  4.06216  5.90556  5.02332     28 - -
          2.68618  4.42225  2.77519  2.73123  3.46354  2.40513  3.72494  3.29354  2.67741  2.69355  4.24690  2.90347  2.73739  3.18146  2.89801  2.37887  2.77519  2.98518  4.58477  3.61503
          0.02275  4.19040  4.91275  0.61958  0.77255  0.48576  0.95510
     29   1.99860  4.70623  2.39226  2.60288  4.50194  1.42238  4.00423  3.93223  2.95788  3.56042  4.38772  3.05862  3.85711  3.19857  3.42425  2.67133  2.98893  3.46530  5.77613  4.44285     29 - -
          2.68618  4.42225  2.77519  2.73123  3.46354  2.40513  3.72494  3.29354  2.67741  2.69355  4.24690  2.90347  2.73739  3.18146  2.89801  2.37887  2.77519  2.98518  4.58477  3.61503
          0.02275  4.19040  4.91275  0.61958  0.77255  0.48576  0.95510
     30   2.68195  4.21002  3.97195  3.40474  3.35862  3.76255  4.10829  1.98663  3.31006  1.97801  3.32163  3.68785  4.14593  3.57434  3.56066  2.68921  2.20494  2.00598  4.90530  3.70161     30 - -
          2.68618  4.42225  2.77519  2.73123  3.46354  2.40513  3.72494  3.29354  2.67741  2.69355  4.24690  2.90347  2.73739  3.18146  2.89801  2.37887  2.77519  2.98518  4.58477  3.61503
          0.02275  4.19040  4.91275  0.61958  0.77255  0.48576  0.95510
     31   3.36697  5.50664  0.55133  2.59345  4.93472  3.48416  4.25738  4.60302  3.40839  4.15812  5.15491  3.16161  4.16001  3.50505  3.95915  3.30119  3.71617  4.21174  6.03693  4.77008     31 - -
          2.68618  4.42225  2.77519  2.73123  3.46354  2.40513  3.72494  3.29354  2.67741  2.69355  4.24690  2.90347  2.73739  3.18146  2.89801  2.37887  2.77519  2.98518  4.58477  3.61503
          0.02275  4.19040  4.91275  0.61958  0.77255  0.48576  0.95510
     32   2.73829  5.03640  2.80171  2.43614  4.45076  3.39376  3.72379  3.90146  1.98577  3.43800  4.24179  2.03313  3.87838  2.86315  2.85857  1.94118  3.00291  3.50820  5.59958  4.24395     32 - -
          2.68618  4.42225  2.77519  2.73123  3.46354  2.40513  3.72494  3.29354  2.67741  2.69355  4.24690  2.90347  2.73739  3.18146  2.89801  2.37887  2.77519  2.98518  4.58477  3.61503
          0.02275  4.19040  4.91275  0.61958  0.77255  0.48576  0.95510
     33   3.23160  4.92262  3.87480  3.76811  4.71662  3.59277  4.80862  4.35796  3.85549  3.94398  5.01508  4.03736  0.40391  4.23385  4.05428  3.41160  3.70006  3.96430  5.80257  4.84526     33 - -
          2.68618  4.42225  2.77519  2.73123  3.46354  2.40513  3.72494  3.29354  2.67741  2.69355  4.24690  2.90347  2.73739  3.18146  2.89801  2.37887  2.77519  2.98518  4.58477  3.61503
          0.02275  4.19040  4.91275  0.61958  0.77255  0.48576  0.95510
     34   3.17681  4.49637  4.91532  4.44385  3.70737  4.51027  5.16860  1.62469  4.32330  2.21737  3.51788  4.63973  4.85475  4.60728  4.52021  3.91915  3.45661  0.83627  5.68419  4.45693     34 - -
          2.68618  4.42225  2.77519  2.73123  3.46354  2.40513  3.72494  3.29354  2.67741  2.69355  4.24690  2.90347  2.73739  3.18146  2.89801  2.37887  2.77519  2.98518  4.58477  3.61503
          0.02275  4.19040  4.91275  0.61958  0.77255  0.48576  0.95510
     35   3.22847  4.50068  5.06705  4.58233  3.71191  4.65640  5.28527  1.10266  4.48042  2.18562  3.49516  4.77420  4.94364  4.73424  4.66044  4.06136  3.49394  1.16430  5.72748  4.52311     35 - -
          2.68618  4.42225  2.77519  2.73123  3.46354  2.40513  3.72494  3.29354  2.67741  2.69355  4.24690  2.90347  2.73739  3.18146  2.89801  2.37887  2.77519  2.98518  4.58477  3.61503
          0.02275  4.19040  4.91275  0.61958  0.77255  0.48576  0.95510
     36   3.01377  5.11946  3.47316  2.83036  4.56425  3.68264  3.70259  3.90533  1.86330  3.40235  4.26295  3.24439  4.06934  2.84264  1.21770  3.03143  2.68538  3.58450  5.50074  4.30779     36 - -
          2.68618  4.42225  2.77519  2.73123  3.46354  2.40513  3.72494  3.29354  2.67741  2.69355  4.24690  2.90347  2.73739  3.18146  2.89801  2.37887  2.77519  2.98518  4.58477  3.61503
          0.02275  4.19040  4.91275  0.61958  0.77255  0.48576  0.95510
     37   2.89049  5.35097  1.41047  2.25098  4.72567  3.31696  3.81640  4.21843  2.76070  3.74281  4.56367  1.99397  3.90013  2.97120  3.31442  2.82193  2.64928  3.79113  5.90980  4.44813     37 - -
          2.68626  4.42233  2.77527  2.73131  3.46362  2.40521  3.72502  3.29331  2.67732  2.69346  4.24697  2.90313  2.73747  3.18154  2.89808  2.37895  2.77527  2.98504  4.58485  3.61469
          0.08799  2.56551  4.91275  1.39362  0.28525  0.48576  0.95510
     38   2.43417  4.72469  2.98834  2.32433  4.05247  3.41683  3.79739  3.39679  2.61924  2.74993  3.93698  3.07426  1.81030  2.98839  3.03016  2.74187  2.94090  3.09510  5.37133  4.06623     45 - -
          2.68618  4.42225  2.77519  2.73123  3.46354  2.40513  3.72494  3.29354  2.67741  2.69355  4.24690  2.90347  2.73739  3.18146  2.89801  2.37887  2.77519  2.98518  4.58477  3.61503
          0.02275  4.19040  4.91275  0.61958  0.77255  0.48576  0.95510
     39   2.66701  4.16920  4.01199  3.43062  2.87703  3.75715  4.04943  2.28045  3.32742  1.67382  2.89931  3.68933  3.32017  3.13387  3.54405  3.03817  2.89797  2.17264  4.76903  3.58235     46 - -
          2.68618  4.42225  2.77519  2.73123  3.46354  2.40513  3.72494  3.29354  2.67741  2.69355  4.24690  2.90347  2.73739  3.18146  2.89801  2.37887  2.77519  2.98518  4.58477  3.61503
          0.02275  4.19040  4.91275  0.61958  0.77255  0.48576  0.95510
     40   2.31697  2.98835  3.82195  3.38337  4.07773  2.62122  4.28031  3.44903  3.32420  3.17087  4.02312  3.48593  3.81453  3.60331  3.61264  2.13458  1.30123  3.02041  5.47992  4.28534     47 - -
          2.68618  4.42225  2.77519  2.73123  3.46354  2.40513  3.72494  3.29354  2.67741  2.69355  4.24690  2.90347  2.73739  3.18146  2.89801  2.37887  2.77519  2.98518  4.58477  3.61503
          0.02275  4.19040  4.91275  0.61958  0.77255  0.48576  0.95510
     41   2.72622  5.19072  1.99496  2.31429  4.51906  3.05889  3.64955  3.99141  2.24993  3.48607  4.25642  2.55079  3.83886  2.76634  2.17962  2.68275  2.96468  3.57695  5.63082  4.22789     48 - -
          2.68618  4.42225  2.77519  2.73123  3.46354  2.40513  3.72494  3.29354  2.67741  2.69355  4.24690  2.90347  2.73739  3.18146  2.89801  2.37887  2.77519  2.98518  4.58477  3.61503
          0.02275  4.19040  4.91275  0.61958  0.77255  0.48576  0.95510
     42   2.64835  4.46331  3.36720  2.42471  3.20566  3.58375  3.81604  2.67694  2.75663  1.91447  3.49980  3.25512  3.96325  2.51491  3.13568  2.82370  2.87908  2.70289  5.01313  3.75733     49 - -
          2.68618  4.42225  2.77519  2.73123  3.46354  2.40513  3.72494  3.29354  2.67741  2.69355  4.24690  2.90347  2.73739  3.18146  2.89801  2.37887  2.77519  2.98518  4.58477  3.61503
          0.07406  4.19040  2.87801  0.61958  0.77255  0.48576  0.95510
     43   3.14780  4.85122  3.78521  3.66892  4.62736  3.52401  4.71697  4.25125  3.75108  3.84487  4.91160  3.94477  0.45249  4.13131  3.95886  3.32549  3.61187  3.86426  5.73133  4.75427     50 - -
          2.68618  4.42225  2.77519  2.73123  3.46354  2.40513  3.72494  3.29354  2.67741  2.69355  4.24690  2.90347  2.73739  3.18146  2.89801  2.37887  2.77519  2.98518  4.58477  3.61503
          0.02393  4.14027  4.86262  0.61958  0.77255  0.45025  1.01465
     44   2.92227  4.37893  4.26303  3.70236  2.92746  4.00833  4.10571  2.29176  3.56166  1.88192  2.68405  3.91837  4.33776  3.78124  3.75191  3.30585  3.15095  2.43425  4.61237  1.60750     51 - -
          2.68618  4.42225  2.77519  2.73123  3.46354  2.40513  3.72494  3.29354  2.67741  2.69355  4.24690  2.90347  2.73739  3.18146  2.89801  2.37887  2.77519  2.98518  4.58477  3.61503
          0.02275  4.19040  4.91275  0.61958  0.77255  0.48576  0.95510
     45   3.28795  4.63420  4.76529  4.40283  3.60984  4.39390  5.08352  0.75256  4.23780  2.14293  3.50826  4.60586  4.80543  4.56067  4.39991  3.93075  3.58578  1.90872  5.55819  4.31663     52 - -
          2.68618  4.42225  2.77519  2.73123  3.46354  2.40513  3.72494  3.29354  2.67741  2.69355  4.24690  2.90347  2.73739  3.18146  2.89801  2.37887  2.77519  2.98518  4.58477  3.61503
          0.02275  4.19040  4.91275  0.61958  0.77255  0.48576  0.95510
     46   3.23160  4.92262  3.87480  3.76811  4.71662  3.59277  4.80862  4.35796  3.85549  3.94398  5.01508  4.03736  0.40391  4.23385  4.05428  3.41160  3.70006  3.96430  5.80257  4.84526     53 - -
          2.68618  4.42225  2.77519  2.73123  3.46354  2.40513  3.72494  3.29354  2.67741  2.69355  4.24690  2.90347  2.73739  3.18146  2.89801  2.37887  2.77519  2.98518  4.58477  3.61503
          0.02275  4.19040  4.91275  0.61958  0.77255  0.48576  0.95510
     47   3.11031  4.84180  3.84813  3.79358  4.90657  0.37264  4.88233  4.59553  4.01741  4.20499  5.19181  4.01393  4.24194  4.31700  4.20710  3.29318  3.61600  4.06216  5.90556  5.02332     54 - -
          2.68618  4.42225  2.77519  2.73123  3.46354  2.40513  3.72494  3.29354  2.67741  2.69355  4.24690  2.90347  2.73739  3.18146  2.89801  2.37887  2.77519  2.98518  4.58477  3.61503
          0.02275  4.19040  4.91275  0.61958  0.77255  0.48576  0.95510
     48   2.35081  4.29653  3.52714  3.26489  4.42511  3.06220  4.34383  3.80831  3.30080  3.53578  4.38479  3.41962  3.81635  3.61729  3.60011  0.94394  2.28694  3.27433  5.77597  4.54713     55 - -
          2.68618  4.42225  2.77519  2.73123  3.46354  2.40513  3.72494  3.29354  2.67741  2.69355  4.24690  2.90347  2.73739  3.18146  2.89801  2.37887  2.77519  2.98518  4.58477  3.61503
          0.02275  4.19040  4.91275  0.61958  0.77255  0.48576  0.95510
     49   2.50327  4.42145  3.51921  3.36278  4.41391  3.14722  4.45678  3.98644  3.45907  3.68579  4.59223  3.52585  3.91478  3.78448  3.72583  0.69616  3.00946  3.44901  5.76233  4.50306     56 - -
          2.68618  4.42225  2.77519  2.73123  3.46354  2.40513  3.72494  3.29354  2.67741  2.69355  4.24690  2.90347  2.73739  3.18146  2.89801  2.37887  2.77519  2.98518  4.58477  3.61503
          0.02275  4.19040  4.91275  0.61958  0.77255  0.48576  0.95510
     50   3.35377  4.63785  5.08676  4.54156  3.30380  4.70269  5.09631  1.52410  4.41051  1.03373  3.08458  4.76640  4.89342  4.53000  4.52333  4.07140  3.58715  1.86573  5.39047  4.30553     57 - -
          2.68618  4.42225  2.77519  2.73123  3.46354  2.40513  3.72494  3.29354  2.67741  2.69355  4.24690  2.90347  2.73739  3.18146  2.89801  2.37887  2.77519  2.98518  4.58477  3.61503
          0.02275  4.19040  4.91275  0.61958  0.77255  0.48576  0.95510
     51   3.29623  5.24476  3.49158  3.06837  4.70551  3.73657  3.98065  4.15857  0.67199  3.65960  4.61531  3.47413  4.22378  3.16222  2.54943  3.32417  3.53121  3.85265  5.63696  4.50213     58 - -
          2.68618  4.42225  2.77519  2.73123  3.46354  2.40513  3.72494  3.29354  2.67741  2.69355  4.24690  2.90347  2.73739  3.18146  2.89801  2.37887  2.77519  2.98518  4.58477  3.61503
          0.02275  4.19040  4.91275  0.61958  0.77255  0.48576  0.95510
     52   3.11031  4.84180  3.84813  3.79358  4.90657  0.37264  4.88233  4.59553  4.01741  4.20499  5.19181  4.01393  4.24194  4.31700  4.20710  3.29318  3.61600  4.06216  5.90556  5.02332     59 - -
          2.68618  4.42225  2.77519  2.73123  3.46354  2.40513  3.72494  3.29354  2.67741  2.69355  4.24690  2.90347  2.73739  3.18146  2.89801  2.37887  2.77519  2.98518  4.58477  3.61503
          0.02275  4.19040  4.91275  0.61958  0.77255  0.48576  0.95510
     53   3.29623  5.24476  3.49158  3.06837  4.70551  3.73657  3.98065  4.15857  0.67199  3.65960  4.61531  3.47413  4.22378  3.16222  2.54943  3.32417  3.53121  3.85265  5.63696  4.50213     60 - -
          2.68618  4.42225  2.77519  2.73123  3.46354  2.40513  3.72494  3.29354  2.67741  2.69355  4.24690  2.90347  2.73739  3.18146  2.89801  2.37887  2.77519  2.98518  4.58477  3.61503
          0.02275  4.19040  4.91275  0.61958  0.77255  0.48576  0.95510
     54   3.24860  4.55160  5.00370  4.43491  3.24389  4.55704  4.91486  1.59094  4.30912  1.31718  2.12777  4.62705  4.76897  4.40511  4.40024  3.90218  3.47530  1.85510  5.24810  4.17140     61 - -
          2.68618  4.42225  2.77519  2.73123  3.46354  2.40513  3.72494  3.29354  2.67741  2.69355  4.24690  2.90347  2.73739  3.18146  2.89801  2.37887  2.77519  2.98518  4.58477  3.61503
          0.02275  4.19040  4.91275  0.61958  0.77255  0.48576  0.95510
     55   3.40258  5.19508  3.92920  3.38796  4.63281  3.81317  4.10796  4.20759  2.43633  3.66571  4.66768  3.71787  4.30948  3.32136  0.58543  3.47785  3.65266  3.92015  5.59185  4.50243     62 - -
          2.68618  4.42225  2.77519  2.73123  3.46354  2.40513  3.72494  3.29354  2.67741  2.69355  4.24690  2.90347  2.73739  3.18146  2.89801  2.37887  2.77519  2.98518  4.58477  3.61503
          0.02275  4.19040  4.91275  0.61958  0.77255  0.48576  0.95510
     56   2.37159  4.58932  3.13818  2.64735  3.94404  3.38307  3.79074  3.34945  2.65286  3.00217  3.84569  2.80030  3.85999  2.99272  3.07565  1.71291  2.52082  3.03254  5.27958  3.28023     63 - -
          2.68618  4.42225  2.77519  2.73123  3.46354  2.40513  3.72494  3.29354  2.67741  2.69355  4.24690  2.90347  2.73739  3.18146  2.89801  2.37887  2.77519  2.98518  4.58477  3.61503
          0.02275  4.19040  4.91275  0.61958  0.77255  0.48576  0.95510
     57   3.53286  4.90759  4.69961  4.35262  3.28962  4.38255  4.91030  2.52191  4.11804  0.56339  3.23374  4.59787  4.77059  4.40836  4.23719  4.00927  3.81661  2.63961  5.27156  4.06442     64 - -
          2.68618  4.42225  2.77519  2.73123  3.46354  2.40513  3.72494  3.29354  2.67741  2.69355  4.24690  2.90347  2.73739  3.18146  2.89801  2.37887  2.77519  2.98518  4.58477  3.61503
          0.02275  4.19040  4.91275  0.61958  0.77255  0.48576  0.95510
     58   2.90601  4.40421  4.22356  3.67369  3.23001  3.97871  4.31912  2.42782  3.50422  1.14814  2.43128  3.93965  4.33618  3.77945  3.71183  2.91286  3.15289  2.38699  4.98249  3.79852     65 - -
          2.68618  4.42225  2.77519  2.73123  3.46354  2.40513  3.72494  3.29354  2.67741  2.69355  4.24690  2.90347  2.73739  3.18146  2.89801  2.37887  2.77519  2.98518  4.58477  3.61503
          0.02275  4.19040  4.91275  0.61958  0.77255  0.48576  0.95510
     59   2.48691  5.07770  2.57451  1.24284  4.54579  3.32551  3.82424  3.97461  2.69092  3.55726  4.38560  2.91273  3.89152  2.98427  3.17059  2.37630  3.08600  3.57289  5.75473  4.36244     66 - -
          2.68618  4.42225  2.77519  2.73123  3.46354  2.40513  3.72494  3.29354  2.67741  2.69355  4.24690  2.90347  2.73739  3.18146  2.89801  2.37887  2.77519  2.98518  4.58477  3.61503
          0.02275  4.19040  4.91275  0.61958  0.77255  0.48576  0.95510
     60   2.74126  4.84660  3.21715  2.61646  4.07846  3.55023  3.67100  3.49141  1.89940  2.73283  3.92423  2.73580  3.92606  2.83421  2.10405  2.79009  2.95574  3.19166  3.20632  4.00849     67 - -
          2.68618  4.42225  2.77519  2.73123  3.46354  2.40513  3.72494  3.29354  2.67741  2.69355  4.24690  2.90347  2.73739  3.18146  2.89801  2.37887  2.77519  2.98518  4.58477  3.61503
          0.08799  4.19040  2.67232  0.61958  0.77255  0.48576  0.95510
     61   2.62356  4.91443  2.96366  2.24053  4.18901  3.42421  3.22709  3.61908  2.21704  2.94729  3.97743  2.93128  3.81461  2.49428  2.57234  2.32371  2.85181  2.89036  5.38544  4.03728     68 - -
          2.68618  4.42225  2.77519  2.73123  3.46354  2.40513  3.72494  3.29354  2.67741  2.69355  4.24690  2.90347  2.73739  3.18146  2.89801  2.37887  2.77519  2.98518  4.58477  3.61503
          0.02426  4.12668  4.84902  0.61958  0.77255  0.56039  0.84627
     62   2.70700  4.39804  3.08242  3.01364  2.71244  3.66240  3.13928  2.89769  2.96459  1.91322  3.49870  3.38485  4.03765  3.25224  3.30215  2.91769  2.93773  2.68423  4.54742  2.37362     69 - -
          2.68618  4.42225  2.77519  2.73123  3.46354  2.40513  3.72494  3.29354  2.67741  2.69355  4.24690  2.90347  2.73739  3.18146  2.89801  2.37887  2.77519  2.98518  4.58477  3.61503
          0.02426  4.12668  4.84902  0.61958  0.77255  0.56039  0.84627
     63   2.89422  5.34955  2.04850  2.04011  4.69577  1.57744  3.79867  4.18716  2.76311  3.71119  4.54228  2.49774  3.88189  2.96001  3.32161  2.82018  3.18160  3.77281  5.89154  4.43246     70 - -
          2.68586  4.42251  2.77517  2.73138  3.46318  2.40505  3.72521  3.29353  2.67743  2.69344  4.24716  2.90373  2.73732  3.18144  2.89807  2.37913  2.77510  2.98504  4.58503  3.61491
          0.54057  0.89221  4.84902  1.26554  0.33141  0.44177  1.02972
     64   2.37405  4.15520  3.88531  3.30621  3.25426  3.69110  3.97784  2.26756  3.20244  2.03501  3.25068  3.59027  4.06118  3.46338  2.96129  2.96662  2.85311  2.02315  4.76454  2.80871     80 - -
          2.68618  4.42225  2.77519  2.73123  3.46354  2.40513  3.72494  3.29354  2.67741  2.69355  4.24690  2.90347  2.73739  3.18146  2.89801  2.37887  2.77519  2.98518  4.58477  3.61503
          0.02275  4.19040  4.91275  0.61958  0.77255  0.48576  0.95510
     65   2.65541  4.97331  2.36331  2.38673  4.26542  3.40988  3.64862  3.13394  2.02328  3.26439  4.05825  2.92069  3.83089  2.78010  2.89255  2.05921  2.89404  3.33500  5.46550  4.09939     81 - -
          2.68618  4.42225  2.77519  2.73123  3.46354  2.40513  3.72494  3.29354  2.67741  2.69355  4.24690  2.90347  2.73739  3.18146  2.89801  2.37887  2.77519  2.98518  4.58477  3.61503
          0.02275  4.19040  4.91275  0.61958  0.77255  0.48576  0.95510
     66   2.42642  4.62431  3.13534  2.42236  3.30836  3.18235  3.33999  3.20778  2.56143  2.86196  3.30353  2.53434  3.86968  2.90009  2.99727  2.69837  2.57697  2.93035  5.16034  3.29602     82 - -
          2.68618  4.42225  2.77519  2.73123  3.46354  2.40513  3.72494  3.29354  2.67741  2.69355  4.24690  2.90347  2.73739  3.18146  2.89801  2.37887  2.77519  2.98518  4.58477  3.61503
          0.02275  4.19040  4.91275  0.61958  0.77255  0.48576  0.95510
     67   2.77177  5.28379  2.37196  1.89554  4.60493  2.88338  3.67865  4.09201  1.82338  3.57675  4.34940  2.42945  3.84821  2.79958  2.98858  2.71150  3.01705  3.66518  5.71917  4.28972     83 - -
          2.68618  4.42225  2.77519  2.73123  3.46354  2.40513  3.72494  3.29354  2.67741  2.69355  4.24690  2.90347  2.73739  3.18146  2.89801  2.37887  2.77519  2.98518  4.58477  3.61503
          0.11748  4.19040  2.34649  0.61958  0.77255  0.48576  0.95510
     68   2.64201  4.92575  2.48270  2.36179  4.26701  2.14562  3.10954  3.71066  2.49689  3.28088  4.08369  2.89328  3.31551  2.81954  2.97817  2.64707  2.55091  3.34028  5.48961  4.12167     84 - -
          2.68618  4.42225  2.77519  2.73123  3.46354  2.40513  3.72494  3.29354  2.67741  2.69355  4.24690  2.90347  2.73739  3.18146  2.89801  2.37887  2.77519  2.98518  4.58477  3.61503
          0.17327  4.09790  1.94855  0.61958  0.77255  0.51008  0.91741
     69   2.57287  4.54731  2.89670  2.57704  3.14295  3.45629  3.67370  3.10440  2.23553  2.54559  3.63328  3.05884  3.84309  2.88635  2.71490  2.67994  2.80388  2.56362  5.08414  3.79716     85 - -
          2.68618  4.42225  2.77519  2.73123  3.46354  2.40513  3.72494  3.29354  2.67741  2.69355  4.24690  2.90347  2.73739  3.18146  2.89801  2.37887  2.77519  2.98518  4.58477  3.61503
          0.02746  4.00453  4.72688  0.61958  0.77255  0.58705  0.81185
     70   2.37562  4.29538  3.42975  2.86396  2.96136  3.14342  3.24989  2.61669  2.81628  2.50588  3.39836  3.27230  3.92146  2.85231  3.17186  2.78601  2.79888  2.42455  4.86331  3.07363     86 - -
          2.68618  4.42225  2.77519  2.73123  3.46354  2.40513  3.72494  3.29354  2.67741  2.69355  4.24690  2.90347  2.73739  3.18146  2.89801  2.37887  2.77519  2.98518  4.58477  3.61503
          0.02597  4.05968  4.78203  0.61958  0.77255  0.62880  0.76192
     71   2.61394  4.79685  3.00456  2.30841  4.04167  3.43074  3.62105  2.99056  2.37284  3.05150  3.87107  2.56251  3.82188  2.54761  2.39088  2.64940  2.84226  2.82231  5.28975  3.96748     87 - -
          2.68618  4.42225  2.77519  2.73123  3.46354  2.40513  3.72494  3.29354  2.67741  2.69355  4.24690  2.90347  2.73739  3.18146  2.89801  2.37887  2.77519  2.98518  4.58477  3.61503
          0.02597  4.05968  4.78203  0.61958  0.77255  0.62880  0.76192
     72   2.59155  4.80373  2.71322  2.41884  4.04104  3.41189  3.11247  3.16351  2.21603  3.06270  3.87415  2.93865  3.80378  2.76026  2.67535  2.46128  2.82212  3.13947  5.29545  3.05459     88 - -
          2.68618  4.42225  2.77519  2.73123  3.46354  2.40513  3.72494  3.29354  2.67741  2.69355  4.24690  2.90347  2.73739  3.18146  2.89801  2.37887  2.77519  2.98518  4.58477  3.61503
          0.02597  4.05968  4.78203  0.61958  0.77255  0.62880  0.76192
     73   2.39748  4.63858  3.06525  2.34548  3.84627  3.44066  2.77604  3.23713  2.49978  2.66362  3.73064  3.02189  3.20544  2.85571  2.93012  2.66826  2.82279  2.64854  5.17327  3.87234     89 - -
          2.68618  4.42225  2.77519  2.73123  3.46354  2.40513  3.72494  3.29354  2.67741  2.69355  4.24690  2.90347  2.73739  3.18146  2.89801  2.37887  2.77519  2.98518  4.58477  3.61503
          0.02597  4.05968  4.78203  0.61958  0.77255  0.51190  0.91469
     74   2.63214  4.86976  2.83556  2.27091  4.21295  3.36465  3.68605  3.64130  2.49170  3.22785  4.03694  2.20810  2.52221  2.83483  2.95452  2.41785  2.89248  2.97057  5.44807  4.09745     90 - -
          2.68618  4.42225  2.77519  2.73123  3.46354  2.40513  3.72494  3.29354  2.67741  2.69355  4.24690  2.90347  2.73739  3.18146  2.89801  2.37887  2.77519  2.98518  4.58477  3.61503
          0.02426  4.12668  4.84902  0.61958  0.77255  0.56039  0.84627
     75   2.60595  3.05715  2.99304  2.26427  4.01807  3.42887  3.23604  3.43046  2.44387  3.04046  3.85993  2.71290  3.30116  2.61154  2.89625  2.64668  2.57591  3.11355  5.29055  3.96292     91 - -
          2.68618  4.42225  2.77519  2.73123  3.46354  2.40513  3.72494  3.29354  2.67741  2.69355  4.24690  2.90347  2.73739  3.18146  2.89801  2.37887  2.77519  2.98518  4.58477  3.61503
          0.02426  4.12668  4.84902  0.61958  0.77255  0.44177  1.02972
     76   2.74358  5.24015  1.91449  2.14810  4.55857  3.36911  3.66728  4.04194  2.07428  3.53510  4.30532  2.51682  3.83779  2.78680  2.98210  2.44493  2.74401  3.61972  5.68403  4.25902     92 - -
          2.68618  4.42225  2.77519  2.73123  3.46354  2.40513  3.72494  3.29354  2.67741  2.69355  4.24690  2.90347  2.73739  3.18146  2.89801  2.37887  2.77519  2.98518  4.58477  3.61503
          0.02275  4.19040  4.91275  0.61958  0.77255  0.48576  0.95510
     77   2.44181  3.32734  2.55575  2.27744  4.20963  3.41383  3.12273  3.64693  2.41153  3.21309  4.00395  2.65941  2.92461  2.76086  2.88867  2.62998  2.86017  3.28891  5.42077  4.05814     93 - -
          2.68618  4.42225  2.77519  2.73123  3.46354  2.40513  3.72494  3.29354  2.67741  2.69355  4.24690  2.90347  2.73739  3.18146  2.89801  2.37887  2.77519  2.98518  4.58477  3.61503
          0.02275  4.19040  4.91275  0.61958  0.77255  0.48576  0.95510
     78   2.43014  5.06017  2.81646  1.95820  4.38063  2.25376  3.65870  3.82432  2.21772  3.35954  4.14998  2.91744  3.85017  2.78653  2.63829  2.69066  2.94508  3.44568  5.53512  4.16822     94 - -
          2.68618  4.42225  2.77519  2.73123  3.46354  2.40513  3.72494  3.29354  2.67741  2.69355  4.24690  2.90347  2.73739  3.18146  2.89801  2.37887  2.77519  2.98518  4.58477  3.61503
          0.02275  4.19040  4.91275  0.61958  0.77255  0.48576  0.95510
     79   2.69408  5.17239  2.32957  1.93642  4.50433  3.39918  2.83535  3.97883  2.18248  3.46454  4.22394  2.86834  3.82382  2.73098  2.41226  2.65253  2.92739  3.55785  5.60065  4.19973     95 - -
          2.68618  4.42225  2.77519  2.73123  3.46354  2.40513  3.72494  3.29354  2.67741  2.69355  4.24690  2.90347  2.73739  3.18146  2.89801  2.37887  2.77519  2.98518  4.58477  3.61503
          0.14686  4.19040  2.10830  0.61958  0.77255  0.48576  0.95510
     80   2.57548  2.63464  2.52730  2.64586  3.68383  3.44303  3.73721  3.09220  2.65191  2.77428  3.64330  3.10953  3.25516  2.97789  3.06507  2.70320  2.82604  2.82634  5.07382  3.13606     96 - -
          2.68623  4.42230  2.77524  2.73128  3.46359  2.40517  3.72499  3.29359  2.67745  2.69360  4.24694  2.90351  2.73744  3.18122  2.89784  2.37891  2.77524  2.98523  4.58482  3.61418
          0.25529  2.39829  2.00667  1.02695  0.44332  0.61957  0.77257
     81   2.65924  4.88161  2.85025  1.93642  4.14262  3.39539  3.60408  2.98358  2.17634  3.12879  3.95739  2.91252  3.81454  2.44519  2.71313  2.67300  2.88797  3.21884  5.35033  4.02379    101 - -
          2.68618  4.42225  2.77519  2.73123  3.46354  2.40513  3.72494  3.29354  2.67741  2.69355  4.24690  2.90347  2.73739  3.18146  2.89801  2.37887  2.77519  2.98518  4.58477  3.61503
          0.02948  3.93443  4.65678  0.61958  0.77255  0.35640  1.20462
     82   3.22621  4.49796  5.06698  4.58198  3.71779  4.65610  5.28593  1.15630  4.48109  2.19440  3.50098  4.77351  4.94364  4.73593  4.66190  4.06069  3.49164  1.10673  5.73074  4.52494    102 - -
          2.68618  4.42225  2.77519  2.73123  3.46354  2.40513  3.72494  3.29354  2.67741  2.69355  4.24690  2.90347  2.73739  3.18146  2.89801  2.37887  2.77519  2.98518  4.58477  3.61503
          0.02275  4.19040  4.91275  0.61958  0.77255  0.48576  0.95510
     83   2.18366  2.60740  3.67216  3.10411  3.38768  3.58708  3.91652  2.48006  3.01849  2.30424  3.36907  3.44332  3.99155  3.31378  2.86807  2.57520  2.83415  2.49312  4.85896  3.64276    103 - -
          2.68618  4.42225  2.77519  2.73123  3.46354  2.40513  3.72494  3.29354  2.67741  2.69355  4.24690  2.90347  2.73739  3.18146  2.89801  2.37887  2.77519  2.98518  4.58477  3.61503
          0.02275  4.19040  4.91275  0.61958  0.77255  0.48576  0.95510
     84   2.99752  5.19206  3.35838  2.74333  4.64351  2.91451  3.67994  4.01165  1.59841  3.47051  4.30892  3.18460  4.04169  2.80896  1.43566  2.99029  3.18869  3.66537  5.53996  4.32582    104 - -
          2.68618  4.42225  2.77519  2.73123  3.46354  2.40513  3.72494  3.29354  2.67741  2.69355  4.24690  2.90347  2.73739  3.18146  2.89801  2.37887  2.77519  2.98518  4.58477  3.61503
          0.02275  4.19040  4.91275  0.61958  0.77255  0.48576  0.95510
     85   3.22313  4.52227  4.99212  4.43017  3.30638  4.55091  4.93274  1.70245  4.30978  1.29129  2.60293  4.62054  4.77515  4.42825  4.41408  3.89865  3.45407  1.52669  5.29178  4.19659    105 - -
          2.68618  4.42225  2.77519  2.73123  3.46354  2.40513  3.72494  3.29354  2.67741  2.69355  4.24690  2.90347  2.73739  3.18146  2.89801  2.37887  2.77519  2.98518  4.58477  3.61503
          0.02275  4.19040  4.91275  0.61958  0.77255  0.48576  0.95510
     86   3.69399  5.00537  4.67852  4.46385  0.60659  4.28648  4.06136  3.19148  4.36623  2.49231  3.88029  4.39402  4.74567  4.44846  4.40656  3.93974  3.99921  3.20383  4.23571  2.57093    106 - -
          2.68618  4.42225  2.77519  2.73123  3.46354  2.40513  3.72494  3.29354  2.67741  2.69355  4.24690  2.90347  2.73739  3.18146  2.89801  2.37887  2.77519  2.98518  4.58477  3.61503
          0.02275  4.19040  4.91275  0.61958  0.77255  0.48576  0.95510
     87   3.11031  4.84180  3.84813  3.79358  4.90657  0.37264  4.88233  4.59553  4.01741  4.20499  5.19181  4.01393  4.24194  4.31700  4.20710  3.29318  3.61600  4.06216  5.90556  5.02332    107 - -
          2.68618  4.42225  2.77519  2.73123  3.46354  2.40513  3.72494  3.29354  2.67741  2.69355  4.24690  2.90347  2.73739  3.18146  2.89801  2.37887  2.77519  2.98518  4.58477  3.61503
          0.14286  4.19040  2.13719  0.61958  0.77255  0.48576  0.95510
     88   2.56454  4.71446  2.56676  2.47312  4.08765  2.90243  3.70386  3.49910  2.53828  2.75767  3.93885  2.97103  3.80428  2.86905  2.99587  1.97770  2.51509  3.15330  5.36601  4.03737    108 - -
          2.68597  4.42236  2.77513  2.73135  3.46365  2.40512  3.72506  3.29365  2.67752  2.69366  4.24701  2.90358  2.73751  3.18158  2.89812  2.37830  2.77519  2.98530  4.58488  3.61514
          0.20631  1.72510  4.79550  1.23945  0.34185  0.49716  0.93715
     89   2.24493  4.53881  3.18823  2.63377  3.73153  3.47982  3.72170  3.11303  2.46145  2.52716  3.64346  3.10763  3.28086  2.94425  3.02189  2.39633  2.55426  2.84723  5.09995  3.24458    118 - -
          2.68618  4.42225  2.77519  2.73123  3.46354  2.40513  3.72494  3.29354  2.67741  2.69355  4.24690  2.90347  2.73739  3.18146  2.89801  2.37887  2.77519  2.98518  4.58477  3.61503
          0.02393  4.14027  4.86262  0.61958  0.77255  0.54531  0.86669
     90   2.64145  4.90682  2.91522  2.10163  4.17218  3.42085  3.63343  3.59961  2.16665  3.17626  3.98032  2.93550  2.63085  2.77261  2.84514  2.65311  2.60736  3.25639  5.39057  3.35074    119 - -
          2.68618  4.42225  2.77519  2.73123  3.46354  2.40513  3.72494  3.29354  2.67741  2.69355  4.24690  2.90347  2.73739  3.18146  2.89801  2.37887  2.77519  2.98518  4.58477  3.61503
          0.02393  4.14027  4.86262  0.61958  0.77255  0.45025  1.01465
     91   2.69267  5.18717  2.35088  1.89813  4.51424  3.38175  3.62912  3.99547  2.25355  3.48276  4.24033  2.55841  2.89983  2.73949  2.60891  2.64734  2.93004  3.56964  5.62361  4.20911    120 - -
          2.68618  4.42225  2.77519  2.73123  3.46354  2.40513  3.72494  3.29354  2.67741  2.69355  4.24690  2.90347  2.73739  3.18146  2.89801  2.37887  2.77519  2.98518  4.58477  3.61503
          0.09377  4.19040  2.59876  0.61958  0.77255  0.48576  0.95510
     92   2.66613  4.99953  2.84602  2.37674  4.30902  2.80235  2.78214  3.75201  2.08523  3.29462  4.08595  2.39714  3.82457  2.75755  2.80496  2.65760  2.60764  3.38033  5.47524  4.11412    121 - -
          2.68618  4.42225  2.77519  2.73123  3.46354  2.40513  3.72494  3.29354  2.67741  2.69355  4.24690  2.90347  2.73739  3.18146  2.89801  2.37887  2.77519  2.98518  4.58477  3.61503
          0.02440  4.12104  4.84339  0.61958  0.77255  0.56651  0.83818
     93   2.21750  5.19665  1.94826  2.26132  4.52201  3.33555  3.68582  3.99438  2.25125  3.51269  4.30317  2.21447  3.83356  2.81873  3.03244  2.70408  3.00699  3.58747  5.68065  4.26114    122 - -
          2.68618  4.42225  2.77519  2.73123  3.46354  2.40513  3.72494  3.29354  2.67741  2.69355  4.24690  2.90347  2.73739  3.18146  2.89801  2.37887  2.77519  2.98518  4.58477  3.61503
          0.12648  4.12104  2.27713  0.61958  0.77255  0.56651  0.83818
     94   2.70778  5.06766  2.56810  1.80759  4.40497  2.79253  3.66480  3.86043  2.47964  3.40148  4.20627  2.82586  3.81017  2.44483  2.95677  2.18277  2.96612  3.47474  5.58574  4.19600    123 - -
          2.68618  4.42225  2.77519  2.73123  3.46354  2.40513  3.72494  3.29354  2.67741  2.69355  4.24690  2.90347  2.73739  3.18146  2.89801  2.37887  2.77519  2.98518  4.58477  3.61503
          0.02699  4.02155  4.74390  0.61958  0.77255  0.66388  0.72329
     95   2.61859  4.98371  2.57530  2.05682  4.27718  3.37169  3.58372  3.72353  2.19570  2.85821  4.04498  2.86266  3.78242  2.70636  2.56006  2.38977  2.85083  3.34736  5.44374  4.07170    124 - -
          2.68618  4.42225  2.77519  2.73123  3.46354  2.40513  3.72494  3.29354  2.67741  2.69355  4.24690  2.90347  2.73739  3.18146  2.89801  2.37887  2.77519  2.98518  4.58477  3.61503
          0.02699  4.02155  4.74390  0.61958  0.77255  0.66388  0.72329
     96   2.57567  4.78879  2.83058  2.41852  4.21798  2.81232  3.68409  3.65128  2.48333  3.23314  4.04052  2.63023  3.78678  2.35251  2.93382  2.14148  2.50142  3.27373  5.44695  4.10404    125 - -
          2.68618  4.42225  2.77519  2.73123  3.46354  2.40513  3.72494  3.29354  2.67741  2.69355  4.24690  2.90347  2.73739  3.18146  2.89801  2.37887  2.77519  2.98518  4.58477  3.61503
          0.02699  4.02155  4.74390  0.61958  0.77255  0.66388  0.72329
     97   2.62982  4.26144  3.64274  3.08858  3.38627  3.63322  3.92044  1.96204  2.69707  2.02529  3.35318  3.44533  4.02057  3.29397  3.23117  2.58173  2.86941  2.35261  4.89044  3.66549    126 - -
          2.68596  4.42233  2.77528  2.73116  3.46362  2.40521  3.72503  3.29362  2.67734  2.69363  4.24698  2.90336  2.73748  3.18154  2.89790  2.37895  2.77528  2.98486  4.58485  3.61511
          0.17308  1.89562  4.74390  1.12418  0.39292  0.38860  1.13322
     98   2.61832  4.90920  2.68281  2.40550  4.17476  3.42612  3.29452  2.93666  2.12708  3.17903  3.97231  2.75601  3.81822  2.75476  2.64164  2.43563  2.84917  3.25704  5.39021  3.36484    132 - -
          2.68618  4.42225  2.77519  2.73123  3.46354  2.40513  3.72494  3.29354  2.67741  2.69355  4.24690  2.90347  2.73739  3.18146  2.89801  2.37887  2.77519  2.98518  4.58477  3.61503
          0.02275  4.19040  4.91275  0.61958  0.77255  0.48576  0.95510
     99   2.61117  4.55378  3.20951  2.47836  3.73257  2.57370  3.72980  2.70738  2.60845  2.78247  3.12102  3.12355  3.89276  2.73655  2.72912  2.73107  2.84237  2.58447  5.10206  3.82537    133 - -
          2.68618  4.42225  2.77519  2.73123  3.46354  2.40513  3.72494  3.29354  2.67741  2.69355  4.24690  2.90347  2.73739  3.18146  2.89801  2.37887  2.77519  2.98518  4.58477  3.61503
          0.02275  4.19040  4.91275  0.61958  0.77255  0.48576  0.95510
    100   2.63022  4.59127  3.26761  2.74657  3.90483  3.45518  3.80982  3.25951  2.58805  2.57851  3.80828  3.18378  1.87950  3.02317  2.66606  2.74918  2.54044  2.97696  5.24737  3.97714    134 - -
          2.68618  4.42225  2.77519  2.73123  3.46354  2.40513  3.72494  3.29354  2.67741  2.69355  4.24690  2.90347  2.73739  3.18146  2.89801  2.37887  2.77519  2.98518  4.58477  3.61503
          0.02275  4.19040  4.91275  0.61958  0.77255  0.48576  0.95510
    101   2.15174  4.30001  3.55350  3.09116  4.07263  2.58032  4.11069  3.43996  3.07095  3.14600  3.99211  3.34874  3.82258  3.37377  3.42512  2.12741  1.54964  2.62255  5.44582  4.21571    135 - -
          2.68618  4.42225  2.77519  2.73123  3.46354  2.40513  3.72494  3.29354  2.67741  2.69355  4.24690  2.90347  2.73739  3.18146  2.89801  2.37887  2.77519  2.98518  4.58477  3.61503
          0.02275  4.19040  4.91275  0.61958  0.77255  0.48576  0.95510
    102   3.40258  5.19508  3.92920  3.38796  4.63281  3.81317  4.10796  4.20759  2.43633  3.66571  4.66768  3.71787  4.30948  3.32136  0.58543  3.47785  3.65266  3.92015  5.59185  4.50243    136 - -
          2.68618  4.42225  2.77519  2.73123  3.46354  2.40513  3.72494  3.29354  2.67741  2.69355  4.24690  2.90347  2.73739  3.18146  2.89801  2.37887  2.77519  2.98518  4.58477  3.61503
          0.02275  4.19040  4.91275  0.61958  0.77255  0.48576  0.95510
    103   3.38451  4.68764  5.03841  4.49155  3.24628  4.68971  5.05670  1.87135  4.34824  0.85922  3.03045  4.73655  4.87827  4.47010  4.46766  4.05654  3.61658  1.93865  5.34918  4.27070    137 - -
          2.68618  4.42225  2.77519  2.73123  3.46354  2.40513  3.72494  3.29354  2.67741  2.69355  4.24690  2.90347  2.73739  3.18146  2.89801  2.37887  2.77519  2.98518  4.58477  3.61503
          0.02275  4.19040  4.91275  0.61958  0.77255  0.48576  0.95510
    104   2.49315  4.25982  4.10915  3.54041  3.34070  3.89157  4.21450  1.59728  3.42500  1.91897  3.27327  3.81644  4.24727  3.16913  3.65681  3.18435  3.01115  1.94809  4.95604  3.76488    138 - -
          2.68618  4.42225  2.77519  2.73123  3.46354  2.40513  3.72494  3.29354  2.67741  2.69355  4.24690  2.90347  2.73739  3.18146  2.89801  2.37887  2.77519  2.98518  4.58477  3.61503
          0.02275  4.19040  4.91275  0.61958  0.77255  0.48576  0.95510
    105   3.09924  4.41804  4.85852  4.31264  2.39567  4.40095  4.77350  1.65979  4.19259  1.98740  3.26234  4.47111  4.68607  4.36101  4.31889  3.74765  3.34140  1.20613  5.20399  3.97988    139 - -
          2.68618  4.42225  2.77519  2.73123  3.46354  2.40513  3.72494  3.29354  2.67741  2.69355  4.24690  2.90347  2.73739  3.18146  2.89801  2.37887  2.77519  2.98518  4.58477  3.61503
          0.02275  4.19040  4.91275  0.61958  0.77255  0.48576  0.95510
    106   2.84040  4.80163  3.45636  2.84064  3.86668  3.62495  3.73220  3.46945  2.29487  3.06176  3.94662  3.25602  4.02204  2.95052  1.36626  2.62462  3.06388  3.19374  3.56836  3.83160    140 - -
          2.68618  4.42225  2.77519  2.73123  3.46354  2.40513  3.72494  3.29354  2.67741  2.69355  4.24690  2.90347  2.73739  3.18146  2.89801  2.37887  2.77519  2.98518  4.58477  3.61503
          0.02275  4.19040  4.91275  0.61958  0.77255  0.48576  0.95510
    107   3.36697  5.50664  0.55133  2.59345  4.93472  3.48416  4.25738  4.60302  3.40839  4.15812  5.15491  3.16161  4.16001  3.50505  3.95915  3.30119  3.71617  4.21174  6.03693  4.77008    141 - -
          2.68618  4.42225  2.77519  2.73123  3.46354  2.40513  3.72494  3.29354  2.67741  2.69355  4.24690  2.90347  2.73739  3.18146  2.89801  2.37887  2.77519  2.98518  4.58477  3.61503
          0.02275  4.19040  4.91275  0.61958  0.77255  0.48576  0.95510
    108   1.63240  3.32202  3.88313  3.33519  3.46711  3.55224  4.09149  2.58601  3.25261  2.49007  3.04234  3.59003  4.03209  3.52093  3.52168  2.87669  2.49856  2.13621  4.97438  3.76923    142 - -
          2.68618  4.42225  2.77519  2.73123  3.46354  2.40513  3.72494  3.29354  2.67741  2.69355  4.24690  2.90347  2.73739  3.18146  2.89801  2.37887  2.77519  2.98518  4.58477  3.61503
          0.02275  4.19040  4.91275  0.61958  0.77255  0.48576  0.95510
    109   2.67376  4.45179  3.42341  2.87272  2.26439  3.60608  3.32105  2.97481  2.51033  2.65362  3.55463  3.28985  2.87019  3.13758  3.17408  2.85233  2.90463  2.74326  4.77068  2.69904    143 - -
          2.68618  4.42225  2.77519  2.73123  3.46354  2.40513  3.72494  3.29354  2.67741  2.69355  4.24690  2.90347  2.73739  3.18146  2.89801  2.37887  2.77519  2.98518  4.58477  3.61503
          0.02275  4.19040  4.91275  0.61958  0.77255  0.48576  0.95510
    110   2.96884  4.47188  4.21387  3.68572  2.73053  4.01965  4.29446  2.49529  3.56774  1.04996  3.14374  3.95846  3.22631  3.80545  3.78465  3.34234  3.21503  2.48882  4.89045  3.61221    144 - -
          2.68618  4.42225  2.77519  2.73123  3.46354  2.40513  3.72494  3.29354  2.67741  2.69355  4.24690  2.90347  2.73739  3.18146  2.89801  2.37887  2.77519  2.98518  4.58477  3.61503
          0.02275  4.19040  4.91275  0.61958  0.77255  0.48576  0.95510
    111   2.68468  5.01068  2.47086  2.36545  4.34324  3.37654  3.69082  3.79101  2.50354  3.34763  4.14357  2.61397  3.84014  2.58697  2.98919  2.32406  1.90619  3.41306  5.54576  4.16800    145 - -
          2.68618  4.42225  2.77519  2.73123  3.46354  2.40513  3.72494  3.29354  2.67741  2.69355  4.24690  2.90347  2.73739  3.18146  2.89801  2.37887  2.77519  2.98518  4.58477  3.61503
          0.02275  4.19040  4.91275  0.61958  0.77255  0.48576  0.95510
    112   2.71385  5.21687  2.21541  1.91067  4.54086  2.95620  3.64663  4.02603  2.43879  3.51414  4.27551  2.37751  3.28889  2.76060  2.61435  2.66354  2.95517  3.59861  5.65789  4.23454    146 - -
          2.68618  4.42225  2.77519  2.73123  3.46354  2.40513  3.72494  3.29354  2.67741  2.69355  4.24690  2.90347  2.73739  3.18146  2.89801  2.37887  2.77519  2.98518  4.58477  3.61503
          0.02275  4.19040  4.91275  0.61958  0.77255  0.48576  0.95510
    113   2.85500  5.40421  1.78919  1.71971  4.71480  2.80583  3.73290  4.21519  2.11368  3.69560  4.48440  2.80469  3.87479  2.86540  3.13760  2.77443  3.11179  3.78182  5.84093  4.38289    147 - -
          2.68618  4.42225  2.77519  2.73123  3.46354  2.40513  3.72494  3.29354  2.67741  2.69355  4.24690  2.90347  2.73739  3.18146  2.89801  2.37887  2.77519  2.98518  4.58477  3.61503
          0.27624  4.19040  1.48620  0.61958  0.77255  0.48576  0.95510
    114   2.22420  4.27565  3.37496  2.85280  3.57993  3.33561  3.82274  2.96107  2.78792  2.66880  3.55340  3.22211  3.82880  3.12107  3.13969  2.17604  2.23918  2.69029  3.54083  3.74953    148 - -
          2.68618  4.42225  2.77519  2.73123  3.46354  2.40513  3.72494  3.29354  2.67741  2.69355  4.24690  2.90347  2.73739  3.18146  2.89801  2.37887  2.77519  2.98518  4.58477  3.61503
          0.02922  3.94338  4.66573  0.61958  0.77255  0.60033  0.79547
    115   2.66821  5.03609  2.42327  2.10981  4.33259  3.36164  3.61275  3.76788  1.83027  3.31547  4.10920  2.85167  3.80131  2.74188  2.83349  2.64677  2.90534  2.91937  5.49840  4.12165    149 - -
          2.68618  4.42225  2.77519  2.73123  3.46354  2.40513  3.72494  3.29354  2.67741  2.69355  4.24690  2.90347  2.73739  3.18146  2.89801  2.37887  2.77519  2.98518  4.58477  3.61503
          0.02688  4.02569  4.74804  0.61958  0.77255  0.57945  0.82145
    116   2.71088  5.19017  2.32784  1.81913  4.50718  3.34452  3.62643  3.98300  2.08785  3.47850  4.25252  2.81230  3.80652  2.44141  2.89741  2.66063  2.70765  3.56814  5.62697  4.21355    150 - -
          2.68618  4.42225  2.77519  2.73123  3.46354  2.40513  3.72494  3.29354  2.67741  2.69355  4.24690  2.90347  2.73739  3.18146  2.89801  2.37887  2.77519  2.98518  4.58477  3.61503
          0.09227  4.07316  2.64341  0.61958  0.77255  0.49716  0.93715
    117   2.43575  4.90316  2.90118  1.96027  4.16331  3.41771  2.81769  3.58844  2.24003  2.77137  3.97613  2.93193  3.82676  2.76723  2.79591  2.66343  2.88179  3.25076  5.37679  4.03595    151 - -
          2.68618  4.42225  2.77519  2.73123  3.46354  2.40513  3.72494  3.29354  2.67741  2.69355  4.24690  2.90347  2.73739  3.18146  2.89801  2.37887  2.77519  2.98518  4.58477  3.61503
          0.02545  4.07971  4.80205  0.61958  0.77255  0.60931  0.78466
    118   2.64611  4.15734  3.95022  2.86266  2.80557  3.72335  3.97619  2.28496  3.26549  1.68378  3.17258  3.63630  4.08338  3.50766  3.48925  3.00356  2.87676  2.36254  3.50646  3.43114    152 - -
          2.68618  4.42225  2.77519  2.73123  3.46354  2.40513  3.72494  3.29354  2.67741  2.69355  4.24690  2.90347  2.73739  3.18146  2.89801  2.37887  2.77519  2.98518  4.58477  3.61503
          0.02545  4.07971  4.80205  0.61958  0.77255  0.50134  0.93069
    119   2.27084  4.83940  3.00322  2.14950  3.58135  3.43957  3.63131  3.50465  2.08234  2.87798  3.90997  2.96524  3.83025  2.77696  2.56839  2.65127  2.85285  3.17718  5.32901  3.99667    153 - -
          2.68618  4.42225  2.77519  2.73123  3.46354  2.40513  3.72494  3.29354  2.67741  2.69355  4.24690  2.90347  2.73739  3.18146  2.89801  2.37887  2.77519  2.98518  4.58477  3.61503
          0.02393  4.14027  4.86262  0.61958  0.77255  0.45025  1.01465
    120   2.46228  5.09769  2.64049  2.06047  4.41608  3.40096  3.61854  3.87950  2.36442  3.38953  4.15561  2.88088  3.81678  2.54719  2.19653  2.29805  2.89899  3.47599  5.54624  4.15547    154 - -
          2.68618  4.42225  2.77519  2.73123  3.46354  2.40513  3.72494  3.29354  2.67741  2.69355  4.24690  2.90347  2.73739  3.18146  2.89801  2.37887  2.77519  2.98518  4.58477  3.61503
          0.02275  4.19040  4.91275  0.61958  0.77255  0.48576  0.95510
    121   2.23441  4.48432  3.26785  2.70899  3.66936  3.02631  3.76206  2.82648  2.68131  2.48410  3.24929  2.67933  3.90173  3.00863  3.08727  2.50925  2.60141  2.78494  5.06123  3.79525    155 - -
          2.68618  4.42225  2.77519  2.73123  3.46354  2.40513  3.72494  3.29354  2.67741  2.69355  4.24690  2.90347  2.73739  3.18146  2.89801  2.37887  2.77519  2.98518  4.58477  3.61503
          0.02275  4.19040  4.91275  0.61958  0.77255  0.48576  0.95510
    122   2.42716  5.13372  2.25927  2.05148  4.45445  3.38785  3.62298  3.92671  2.24565  3.42855  4.19005  2.86224  3.81376  2.73476  2.59088  2.25356  2.90838  3.51299  5.58038  4.17648    156 - -
          2.68618  4.42225  2.77519  2.73123  3.46354  2.40513  3.72494  3.29354  2.67741  2.69355  4.24690  2.90347  2.73739  3.18146  2.89801  2.37887  2.77519  2.98518  4.58477  3.61503
          0.02275  4.19040  4.91275  0.61958  0.77255  0.48576  0.95510
    123   2.44392  4.95630  2.65254  2.22377  4.23805  3.41346  3.62224  3.28469  2.10949  3.23577  4.02124  2.91526  3.81419  2.74816  2.86949  2.44293  2.34811  3.31251  5.43489  4.06808    157 - -
          2.68618  4.42225  2.77519  2.73123  3.46354  2.40513  3.72494  3.29354  2.67741  2.69355  4.24690  2.90347  2.73739  3.18146  2.89801  2.37887  2.77519  2.98518  4.58477  3.61503
          0.02275  4.19040  4.91275  0.61958  0.77255  0.48576  0.95510
    124   2.27342  4.88475  2.35439  2.42063  4.19178  3.11394  3.64905  3.61988  2.43145  3.19844  3.99421  2.94441  3.82019  2.78447  2.46011  2.62921  2.58066  2.90324  5.41334  4.05978    158 - -
          2.68620  4.42227  2.77521  2.73125  3.46356  2.40503  3.72454  3.29356  2.67743  2.69357  4.24692  2.90349  2.73741  3.18148  2.89803  2.37889  2.77521  2.98520  4.58479  3.61505
          0.28546  2.06447  2.10830  0.31439  1.31019  0.48576  0.95510
    125   2.59254  4.28052  3.52386  2.95664  3.38346  3.09132  3.82695  2.74921  2.84584  1.90549  3.37962  3.33964  3.95690  3.18282  2.79060  2.83360  2.82645  2.32170  4.84759  3.15986    160 - -
          2.68618  4.42225  2.77519  2.73123  3.46354  2.40513  3.72494  3.29354  2.67741  2.69355  4.24690  2.90347  2.73739  3.18146  2.89801  2.37887  2.77519  2.98518  4.58477  3.61503
          0.02572  4.06926  4.79161  0.61958  0.77255  0.61957  0.77257
    126   2.65398  4.94962  2.52147  2.15288  4.21484  3.36974  3.64032  3.64913  2.45319  2.58026  4.03167  2.57448  2.66252  2.78328  2.93300  2.65224  2.89466  3.29903  5.44131  4.07439    161 - -
          2.68618  4.42225  2.77519  2.73123  3.46354  2.40513  3.72494  3.29354  2.67741  2.69355  4.24690  2.90347  2.73739  3.18146  2.89801  2.37887  2.77519  2.98518  4.58477  3.61503
          0.02572  4.06926  4.79161  0.61958  0.77255  0.41035  1.08891
    127   2.61905  4.25057  3.67765  3.12201  3.32168  3.07785  3.91349  2.70148  3.03938  2.22973  3.37529  3.46168  4.01801  3.33392  3.33712  2.89695  2.59271  2.28007  4.81507  2.08979    162 - -
          2.68618  4.42225  2.77519  2.73123  3.46354  2.40513  3.72494  3.29354  2.67741  2.69355  4.24690  2.90347  2.73739  3.18146  2.89801  2.37887  2.77519  2.98518  4.58477  3.61503
          0.02275  4.19040  4.91275  0.61958  0.77255  0.48576  0.95510
    128   2.38377  4.34109  3.78510  3.25133  3.58097  3.65874  4.13289  2.22977  3.16408  2.27073  3.50409  3.58399  4.11255  3.48182  3.47613  2.97298  1.62609  2.29252  5.13294  3.91140    163 - -
          2.68618  4.42225  2.77519  2.73123  3.46354  2.40513  3.72494  3.29354  2.67741  2.69355  4.24690  2.90347  2.73739  3.18146  2.89801  2.37887  2.77519  2.98518  4.58477  3.61503
          0.02275  4.19040  4.91275  0.61958  0.77255  0.48576  0.95510
    129   3.26865  5.40823  2.67445  0.64482  4.80098  3.51060  4.14165  4.32154  3.06625  3.89214  4.86550  3.16656  4.13428  3.35905  3.49899  3.22573  3.57960  3.97712  5.91104  4.65038    164 - -
          2.68618  4.42225  2.77519  2.73123  3.46354  2.40513  3.72494  3.29354  2.67741  2.69355  4.24690  2.90347  2.73739  3.18146  2.89801  2.37887  2.77519  2.98518  4.58477  3.61503
          0.02275  4.19040  4.91275  0.61958  0.77255  0.48576  0.95510
    130   2.73160  4.14485  4.36803  3.78124  3.19220  3.89136  4.21482  1.69672  3.63273  1.95215  3.16953  3.93324  4.24081  3.82878  3.76377  3.19542  2.68656  1.82502  3.28861  3.60884    165 - -
          2.68618  4.42225  2.77519  2.73123  3.46354  2.40513  3.72494  3.29354  2.67741  2.69355  4.24690  2.90347  2.73739  3.18146  2.89801  2.37887  2.77519  2.98518  4.58477  3.61503
          0.02275  4.19040  4.91275  0.61958  0.77255  0.48576  0.95510
    131   3.29623  5.24476  3.49158  3.06837  4.70551  3.73657  3.98065  4.15857  0.67199  3.65960  4.61531  3.47413  4.22378  3.16222  2.54943  3.32417  3.53121  3.85265  5.63696  4.50213    166 - -
          2.68618  4.42225  2.77519  2.73123  3.46354  2.40513  3.72494  3.29354  2.67741  2.69355  4.24690  2.90347  2.73739  3.18146  2.89801  2.37887  2.77519  2.98518  4.58477  3.61503
          0.02275  4.19040  4.91275  0.61958  0.77255  0.48576  0.95510
    132   2.60752  4.18226  3.76787  3.19422  2.45866  3.65057  3.90850  2.64998  3.11312  2.37938  3.29269  3.50723  4.02457  2.98201  3.38500  2.41929  2.64913  2.29016  3.56693  3.01928    167 - -
          2.68618  4.42225  2.77519  2.73123  3.46354  2.40513  3.72494  3.29354  2.67741  2.69355  4.24690  2.90347  2.73739  3.18146  2.89801  2.37887  2.77519  2.98518  4.58477  3.61503
          0.02275  4.19040  4.91275  0.61958  0.77255  0.48576  0.95510
    133   3.26865  5.40823  2.67445  0.64482  4.80098  3.51060  4.14165  4.32154  3.06625  3.89214  4.86550  3.16656  4.13428  3.35905  3.49899  3.22573  3.57960  3.97712  5.91104  4.65038    168 - -
          2.68618  4.42225  2.77519  2.73123  3.46354  2.40513  3.72494  3.29354  2.67741  2.69355  4.24690  2.90347  2.73739  3.18146  2.89801  2.37887  2.77519  2.98518  4.58477  3.61503
          0.02275  4.19040  4.91275  0.61958  0.77255  0.48576  0.95510
    134   2.22370  4.57150  3.11705  2.77550  4.17437  3.28653  3.97654  3.44272  2.84155  3.21940  4.09922  1.41721  3.88372  3.18784  3.23471  2.67966  2.92620  2.63252  5.52055  4.21556    169 - -
          2.68618  4.42225  2.77519  2.73123  3.46354  2.40513  3.72494  3.29354  2.67741  2.69355  4.24690  2.90347  2.73739  3.18146  2.89801  2.37887  2.77519  2.98518  4.58477  3.61503
          0.02275  4.19040  4.91275  0.61958  0.77255  0.48576  0.95510
    135   2.09165  4.64959  3.11067  2.57115  3.32388  3.44566  3.71458  3.29501  2.35551  2.94080  3.78116  2.74816  3.85995  2.90314  2.99505  2.34398  2.46220  2.99915  5.22562  3.92507    170 - -
          2.68618  4.42225  2.77519  2.73123  3.46354  2.40513  3.72494  3.29354  2.67741  2.69355  4.24690  2.90347  2.73739  3.18146  2.89801  2.37887  2.77519  2.98518  4.58477  3.61503
          0.02275  4.19040  4.91275  0.61958  0.77255  0.48576  0.95510
    136   3.32980  4.61722  5.01953  4.51577  3.41223  4.67475  5.11451  0.99314  4.34899  1.55447  3.23234  4.73942  4.91182  4.56411  4.49440  4.07127  3.57802  1.87202  5.46765  4.29340    171 - -
          2.68618  4.42225  2.77519  2.73123  3.46354  2.40513  3.72494  3.29354  2.67741  2.69355  4.24690  2.90347  2.73739  3.18146  2.89801  2.37887  2.77519  2.98518  4.58477  3.61503
          0.02275  4.19040  4.91275  0.61958  0.77255  0.48576  0.95510
    137   2.91772  5.42116  1.51844  2.23133  4.77291  3.31861  3.81493  4.28843  2.76707  3.78956  4.60829  1.76821  3.06127  2.96828  3.33089  2.83578  3.20304  3.85239  5.94387  4.46931    172 - -
          2.68618  4.42225  2.77519  2.73123  3.46354  2.40513  3.72494  3.29354  2.67741  2.69355  4.24690  2.90347  2.73739  3.18146  2.89801  2.37887  2.77519  2.98518  4.58477  3.61503
          0.02275  4.19040  4.91275  0.61958  0.77255  0.48576  0.95510
    138   2.98449  5.00090  3.48033  2.94919  4.51123  3.60520  3.86430  3.94700  2.27719  3.46189  4.35266  3.34350  2.93209  3.03342  1.00273  3.04143  3.24722  3.60616  5.54138  4.35070    173 - -
          2.68618  4.42225  2.77519  2.73123  3.46354  2.40513  3.72494  3.29354  2.67741  2.69355  4.24690  2.90347  2.73739  3.18146  2.89801  2.37887  2.77519  2.98518  4.58477  3.61503
          0.02275  4.19040  4.91275  0.61958  0.77255  0.48576  0.95510
    139   3.25034  4.51951  5.07660  4.54662  3.50669  4.66455  5.14312  1.33148  4.43849  1.53400  3.29353  4.74395  4.89658  4.61556  4.57809  4.03787  3.49433  1.35233  5.51985  4.37775    174 - -
          2.68618  4.42225  2.77519  2.73123  3.46354  2.40513  3.72494  3.29354  2.67741  2.69355  4.24690  2.90347  2.73739  3.18146  2.89801  2.37887  2.77519  2.98518  4.58477  3.61503
          0.02275  4.19040  4.91275  0.61958  0.77255  0.48576  0.95510
    140   2.41610  4.84050  2.92317  2.25768  4.17186  2.97688  3.69969  3.59286  2.32782  3.18777  4.00015  2.97537  3.84329  2.85177  2.95256  2.49558  1.94049  3.24561  5.41854  4.08032    175 - -
          2.68618  4.42225  2.77519  2.73123  3.46354  2.40513  3.72494  3.29354  2.67741  2.69355  4.24690  2.90347  2.73739  3.18146  2.89801  2.37887  2.77519  2.98518  4.58477  3.61503
          0.02275  4.19040  4.91275  0.61958  0.77255  0.48576  0.95510
    141   1.76341  3.21875  3.79768  3.37675  4.28297  1.93061  4.32686  3.69053  3.34105  3.38171  4.20466  3.46366  3.78208  3.61460  3.64626  1.49944  2.76201  3.17188  5.64755  4.45378    176 - -
          2.68618  4.42225  2.77519  2.73123  3.46354  2.40513  3.72494  3.29354  2.67741  2.69355  4.24690  2.90347  2.73739  3.18146  2.89801  2.37887  2.77519  2.98518  4.58477  3.61503
          0.02275  4.19040  4.91275  0.61958  0.77255  0.48576  0.95510
    142   2.28085  4.67907  3.11448  2.55850  3.90612  3.46866  3.69628  3.28737  2.06438  2.93845  3.23489  2.77451  3.86542  2.87907  2.94788  2.69078  2.44996  2.76868  5.22322  3.92166    177 - -
          2.68618  4.42225  2.77519  2.73123  3.46354  2.40513  3.72494  3.29354  2.67741  2.69355  4.24690  2.90347  2.73739  3.18146  2.89801  2.37887  2.77519  2.98518  4.58477  3.61503
          0.02275  4.19040  4.91275  0.61958  0.77255  0.48576  0.95510
    143   0.85636  4.24151  3.76118  3.49459  4.34072  3.08364  4.47174  3.46313  3.48367  3.35535  4.27916  3.54703  3.84952  3.78559  3.73781  2.55517  2.40416  3.03279  5.76260  4.57367    178 - -
          2.68618  4.42225  2.77519  2.73123  3.46354  2.40513  3.72494  3.29354  2.67741  2.69355  4.24690  2.90347  2.73739  3.18146  2.89801  2.37887  2.77519  2.98518  4.58477  3.61503
          0.02275  4.19040  4.91275  0.61958  0.77255  0.48576  0.95510
    144   2.41755  4.96007  2.65871  2.22127  4.24154  3.40615  3.65289  3.23387  2.44820  3.24542  4.04192  2.02613  3.82959  2.78773  2.92808  2.65368  2.61561  3.31448  5.45628  4.09023    179 - -
          2.68618  4.42225  2.77519  2.73123  3.46354  2.40513  3.72494  3.29354  2.67741  2.69355  4.24690  2.90347  2.73739  3.18146  2.89801  2.37887  2.77519  2.98518  4.58477  3.61503
          0.21373  4.19040  1.72996  0.61958  0.77255  0.48576  0.95510
    145   2.72770  4.87231  2.87814  2.49208  4.13371  3.40505  3.00340  3.61850  2.15247  3.19607  4.04434  2.98596  1.97652  2.85091  2.70657  2.75666  2.97717  3.29143  5.35873  4.03189    180 - -
          2.68620  4.42227  2.77521  2.73125  3.46355  2.40494  3.72496  3.29356  2.67742  2.69357  4.24691  2.90348  2.73741  3.18148  2.89802  2.37888  2.77521  2.98520  4.58479  3.61505
          0.53064  2.56208  1.09473  0.64719  0.74132  0.38147  1.14841
    146   2.65513  4.36867  3.55625  3.04338  3.40484  3.59010  3.96971  2.26990  2.92465  1.98053  3.36139  3.42238  2.40408  3.28657  3.24531  2.90278  2.92645  2.37052  5.00926  3.74823    183 - -
          2.68618  4.42225  2.77519  2.73123  3.46354  2.40513  3.72494  3.29354  2.67741  2.69355  4.24690  2.90347  2.73739  3.18146  2.89801  2.37887  2.77519  2.98518  4.58477  3.61503
          0.03131  3.87513  4.59748  0.61958  0.77255  0.33867  1.24728
    147   3.40258  5.19508  3.92920  3.38796  4.63281  3.81317  4.10796  4.20759  2.43633  3.66571  4.66768  3.71787  4.30948  3.32136  0.58543  3.47785  3.65266  3.92015  5.59185  4.50243    184 - -
          2.68618  4.42225  2.77519  2.73123  3.46354  2.40513  3.72494  3.29354  2.67741  2.69355  4.24690  2.90347  2.73739  3.18146  2.89801  2.37887  2.77519  2.98518  4.58477  3.61503
          0.02275  4.19040  4.91275  0.61958  0.77255  0.48576  0.95510
    148   2.63048  4.74110  3.03166  2.51956  2.94190  3.44964  3.69348  3.38744  2.51383  3.01419  3.84883  2.52496  3.86162  2.12106  2.95347  2.52895  2.62219  3.08292  5.26633  3.94187    185 - -
          2.68618  4.42225  2.77519  2.73123  3.46354  2.40513  3.72494  3.29354  2.67741  2.69355  4.24690  2.90347  2.73739  3.18146  2.89801  2.37887  2.77519  2.98518  4.58477  3.61503
          0.02275  4.19040  4.91275  0.61958  0.77255  0.48576  0.95510
    149   2.69464  4.19725  4.02461  3.44657  2.93357  3.78659  4.08170  1.74279  3.33712  2.15112  2.53280  3.71250  4.14484  3.03585  3.55911  3.06996  2.62941  2.31978  4.80938  3.61936    186 - -
          2.68618  4.42225  2.77519  2.73123  3.46354  2.40513  3.72494  3.29354  2.67741  2.69355  4.24690  2.90347  2.73739  3.18146  2.89801  2.37887  2.77519  2.98518  4.58477  3.61503
          0.02275  4.19040  4.91275  0.61958  0.77255  0.48576  0.95510
    150   3.26865  5.40823  2.67445  0.64482  4.80098  3.51060  4.14165  4.32154  3.06625  3.89214  4.86550  3.16656  4.13428  3.35905  3.49899  3.22573  3.57960  3.97712  5.91104  4.65038    187 - -
          2.68618  4.42225  2.77519  2.73123  3.46354  2.40513  3.72494  3.29354  2.67741  2.69355  4.24690  2.90347  2.73739  3.18146  2.89801  2.37887  2.77519  2.98518  4.58477  3.61503
          0.02275  4.19040  4.91275  0.61958  0.77255  0.48576  0.95510
    151   3.40258  5.19508  3.92920  3.38796  4.63281  3.81317  4.10796  4.20759  2.43633  3.66571  4.66768  3.71787  4.30948  3.32136  0.58543  3.47785  3.65266  3.92015  5.59185  4.50243    188 - -
          2.68618  4.42225  2.77519  2.73123  3.46354  2.40513  3.72494  3.29354  2.67741  2.69355  4.24690  2.90347  2.73739  3.18146  2.89801  2.37887  2.77519  2.98518  4.58477  3.61503
          0.02275  4.19040  4.91275  0.61958  0.77255  0.48576  0.95510
    152   3.18990  4.49544  4.95434  4.47737  3.71182  4.55155  5.19804  1.55932  4.36322  2.21351  3.51404  4.67406  4.87917  4.63940  4.55727  3.95773  3.46489  0.85704  5.69690  4.47564    189 - -
          2.68618  4.42225  2.77519  2.73123  3.46354  2.40513  3.72494  3.29354  2.67741  2.69355  4.24690  2.90347  2.73739  3.18146  2.89801  2.37887  2.77519  2.98518  4.58477  3.61503
          0.02275  4.19040  4.91275  0.61958  0.77255  0.48576  0.95510
    153   2.61619  4.41232  3.42251  2.86437  3.60474  3.54750  3.84418  2.36555  2.77858  2.63622  3.54372  3.28334  2.29436  3.12821  2.77458  2.80712  2.63716  2.45773  5.03426  3.78966    190 - -
          2.68618  4.42225  2.77519  2.73123  3.46354  2.40513  3.72494  3.29354  2.67741  2.69355  4.24690  2.90347  2.73739  3.18146  2.89801  2.37887  2.77519  2.98518  4.58477  3.61503
          0.02275  4.19040  4.91275  0.61958  0.77255  0.48576  0.95510
    154   1.60433  4.64855  3.22126  2.72400  4.17918  3.35992  3.83096  3.57019  2.55140  3.19491  4.03371  3.15145  3.03382  3.01051  2.08776  2.68610  2.90773  3.20854  5.43392  4.15632    191 - -
          2.68618  4.42225  2.77519  2.73123  3.46354  2.40513  3.72494  3.29354  2.67741  2.69355  4.24690  2.90347  2.73739  3.18146  2.89801  2.37887  2.77519  2.98518  4.58477  3.61503
          0.02275  4.19040  4.91275  0.61958  0.77255  0.48576  0.95510
    155   3.11031  4.84180  3.84813  3.79358  4.90657  0.37264  4.88233  4.59553  4.01741  4.20499  5.19181  4.01393  4.24194  4.31700  4.20710  3.29318  3.61600  4.06216  5.90556  5.02332    192 - -
          2.68618  4.42225  2.77519  2.73123  3.46354  2.40513  3.72494  3.29354  2.67741  2.69355  4.24690  2.90347  2.73739  3.18146  2.89801  2.37887  2.77519  2.98518  4.58477  3.61503
          0.02275  4.19040  4.91275  0.61958  0.77255  0.48576  0.95510
    156   1.35606  4.24800  3.64652  3.28513  4.35369  3.05489  4.30951  3.72114  3.29046  3.43886  4.26672  3.42389  3.79262  3.57885  3.60762  1.51783  2.31210  3.20200  5.70501  4.49894    193 - -
          2.68618  4.42225  2.77519  2.73123  3.46354  2.40513  3.72494  3.29354  2.67741  2.69355  4.24690  2.90347  2.73739  3.18146  2.89801  2.37887  2.77519  2.98518  4.58477  3.61503
          0.02275  4.19040  4.91275  0.61958  0.77255  0.48576  0.95510
    157   2.76667  5.08878  3.05411  2.01833  4.42659  3.50841  3.63180  3.84322  1.72511  3.35432  4.15197  3.00181  3.89704  2.75293  2.18327  2.75368  2.98157  2.95548  5.49544  4.17784    194 - -
          2.68618  4.42225  2.77519  2.73123  3.46354  2.40513  3.72494  3.29354  2.67741  2.69355  4.24690  2.90347  2.73739  3.18146  2.89801  2.37887  2.77519  2.98518  4.58477  3.61503
          0.02275  4.19040  4.91275  0.61958  0.77255  0.48576  0.95510
    158   3.69399  5.00537  4.67852  4.46385  0.60659  4.28648  4.06136  3.19148  4.36623  2.49231  3.88029  4.39402  4.74567  4.44846  4.40656  3.93974  3.99921  3.20383  4.23571  2.57093    195 - -
          2.68618  4.42225  2.77519  2.73123  3.46354  2.40513  3.72494  3.29354  2.67741  2.69355  4.24690  2.90347  2.73739  3.18146  2.89801  2.37887  2.77519  2.98518  4.58477  3.61503
          0.02275  4.19040  4.91275  0.61958  0.77255  0.48576  0.95510
    159   2.42786  5.12382  2.39513  2.20918  4.44575  2.66549  3.62144  3.91462  1.99262  3.41791  4.18101  2.87032  3.81620  2.73346  2.61216  2.63842  2.90717  3.50400  5.56987  4.17158    196 - -
          2.68619  4.42226  2.77521  2.73124  3.46355  2.40514  3.72496  3.29355  2.67742  2.69356  4.24691  2.90348  2.73722  3.18147  2.89802  2.37888  2.77521  2.98519  4.58478  3.61504
          0.09196  2.51944  4.91275  0.39460  1.12071  0.48576  0.95510
    160   2.29083  4.20548  3.88210  3.37157  1.72253  2.93641  4.06762  2.67463  3.29502  2.45596  3.42300  3.60495  4.03972  3.55355  3.54421  2.88980  2.88543  2.23469  4.86923  3.59903    198 - -
          2.68618  4.42225  2.77519  2.73123  3.46354  2.40513  3.72494  3.29354  2.67741  2.69355  4.24690  2.90347  2.73739  3.18146  2.89801  2.37887  2.77519  2.98518  4.58477  3.61503
          0.02275  4.19040  4.91275  0.61958  0.77255  0.48576  0.95510
    161   2.66657  4.96757  2.87167  1.69415  4.27047  3.41480  3.65828  3.69573  2.23300  3.26525  4.06332  2.93320  3.84023  2.79236  2.87722  2.41553  2.64077  3.00374  5.46815  4.10986    199 - -
          2.68618  4.42225  2.77519  2.73123  3.46354  2.40513  3.72494  3.29354  2.67741  2.69355  4.24690  2.90347  2.73739  3.18146  2.89801  2.37887  2.77519  2.98518  4.58477  3.61503
          0.02275  4.19040  4.91275  0.61958  0.77255  0.48576  0.95510
    162   3.16320  4.47625  4.96032  4.38351  2.77889  4.44623  4.79203  1.63270  4.24865  1.34272  2.60424  4.53631  4.68281  4.33825  4.31925  3.78392  3.38971  1.74941  5.14542  4.04868    200 - -
          2.68618  4.42225  2.77519  2.73123  3.46354  2.40513  3.72494  3.29354  2.67741  2.69355  4.24690  2.90347  2.73739  3.18146  2.89801  2.37887  2.77519  2.98518  4.58477  3.61503
          0.02275  4.19040  4.91275  0.61958  0.77255  0.48576  0.95510
    163   2.99269  4.36810  4.62662  4.10080  3.63725  4.25085  4.78207  1.39724  3.99619  2.30917  3.48592  4.31300  4.61185  4.25898  4.20427  3.60457  2.42720  1.27597  5.41937  4.21523    201 - -
          2.68618  4.42225  2.77519  2.73123  3.46354  2.40513  3.72494  3.29354  2.67741  2.69355  4.24690  2.90347  2.73739  3.18146  2.89801  2.37887  2.77519  2.98518  4.58477  3.61503
          0.02275  4.19040  4.91275  0.61958  0.77255  0.48576  0.95510
    164   3.03617  4.44623  4.40806  3.88156  2.34314  4.09094  3.94433  2.65446  3.74938  1.77524  3.34455  3.98900  4.41863  3.90020  3.89419  3.39915  3.26430  2.24953  4.29170  1.53788    202 - -
          2.68618  4.42225  2.77519  2.73123  3.46354  2.40513  3.72494  3.29354  2.67741  2.69355  4.24690  2.90347  2.73739  3.18146  2.89801  2.37887  2.77519  2.98518  4.58477  3.61503
          0.02275  4.19040  4.91275  0.61958  0.77255  0.48576  0.95510
    165   2.65766  5.10697  2.63380  2.15164  4.42660  3.39437  3.61367  3.89510  2.21544  3.40035  4.16148  2.48859  3.80985  2.72440  2.61593  2.08740  2.70572  3.48531  5.55400  4.15648    203 - -
          2.68618  4.42225  2.77519  2.73123  3.46354  2.40513  3.72494  3.29354  2.67741  2.69355  4.24690  2.90347  2.73739  3.18146  2.89801  2.37887  2.77519  2.98518  4.58477  3.61503
          0.02275  4.19040  4.91275  0.61958  0.77255  0.48576  0.95510
    166   2.37629  4.27225  3.96446  2.90894  3.44025  3.85053  4.17129  1.94475  3.32121  2.14444  3.37767  3.72270  4.21500  3.60104  3.59683  3.13406  2.98737  1.59053  5.00984  3.79885    204 - -
          2.68618  4.42225  2.77519  2.73123  3.46354  2.40513  3.72494  3.29354  2.67741  2.69355  4.24690  2.90347  2.73739  3.18146  2.89801  2.37887  2.77519  2.98518  4.58477  3.61503
          0.02275  4.19040  4.91275  0.61958  0.77255  0.48576  0.95510
    167   2.64193  4.67922  2.79433  2.28820  3.83632  3.47575  3.71186  3.26727  2.57943  2.45303  3.76805  3.05221  3.88177  2.91435  3.01751  2.46639  2.87640  2.98694  5.18598  2.42374    205 - -
          2.68618  4.42225  2.77519  2.73123  3.46354  2.40513  3.72494  3.29354  2.67741  2.69355  4.24690  2.90347  2.73739  3.18146  2.89801  2.37887  2.77519  2.98518  4.58477  3.61503
          0.13969  4.19040  2.16081  0.61958  0.77255  0.48576  0.95510
    168   2.60874  4.88910  2.62883  1.98354  3.37000  3.39155  3.61253  3.57750  2.26357  3.15695  3.95712  2.71221  3.79856  2.75020  2.87695  2.61809  2.84242  2.85403  5.37514  4.01794    206 - -
          2.68618  4.42225  2.77519  2.73123  3.46354  2.40513  3.72494  3.29354  2.67741  2.69355  4.24690  2.90347  2.73739  3.18146  2.89801  2.37887  2.77519  2.98518  4.58477  3.61503
          0.08340  4.07625  2.76386  0.61958  0.77255  0.52104  0.90117
    169   2.87951  5.34267  2.04300  1.72027  4.68528  1.78765  3.77592  4.17664  2.73686  3.69961  4.53083  2.76383  3.86115  2.93624  3.29455  2.80260  3.16501  3.76167  5.87212  4.41458    207 - -
          2.68619  4.42244  2.77522  2.73091  3.46373  2.40518  3.72513  3.29373  2.67742  2.69340  4.24708  2.90365  2.73720  3.18135  2.89819  2.37866  2.77519  2.98537  4.58496  3.61522
          0.24353  1.57078  4.79656  1.54016  0.24124  0.41282  1.08407
    170   2.79635  5.31848  1.75537  1.93336  4.63060  3.35504  3.70094  4.12262  2.36659  3.61171  4.39055  2.47466  3.85470  2.82721  3.07340  2.49123  2.76647  3.69552  5.76146  4.31859    221 - -
          2.68618  4.42225  2.77519  2.73123  3.46354  2.40513  3.72494  3.29354  2.67741  2.69355  4.24690  2.90347  2.73739  3.18146  2.89801  2.37887  2.77519  2.98518  4.58477  3.61503
          0.02275  4.19040  4.91275  0.61958  0.77255  0.48576  0.95510
    171   2.73336  5.23654  2.39157  1.84990  4.55313  2.57606  3.23547  4.03859  2.46715  3.52995  4.29665  2.53585  3.83209  2.55485  2.97998  2.46877  2.97661  3.61416  5.67774  4.25077    222 - -
          2.68618  4.42225  2.77519  2.73123  3.46354  2.40513  3.72494  3.29354  2.67741  2.69355  4.24690  2.90347  2.73739  3.18146  2.89801  2.37887  2.77519  2.98518  4.58477  3.61503
          0.02275  4.19040  4.91275  0.61958  0.77255  0.48576  0.95510
    172   2.61539  4.58496  2.64098  2.23730  3.76161  3.50247  3.72746  2.61356  2.60713  2.44586  3.66934  3.10575  3.89006  2.94178  3.03419  2.72549  2.84726  2.65792  5.13066  3.31351    223 - -
          2.68618  4.42225  2.77519  2.73123  3.46354  2.40513  3.72494  3.29354  2.67741  2.69355  4.24690  2.90347  2.73739  3.18146  2.89801  2.37887  2.77519  2.98518  4.58477  3.61503
          0.02275  4.19040  4.91275  0.61958  0.77255  0.48576  0.95510
    173   2.61615  4.74283  3.05783  2.11377  3.39613  3.46047  3.66717  2.95828  2.23307  2.73723  3.81936  3.01113  3.84981  2.58136  2.92560  2.46619  2.84698  3.06296  5.25678  3.93966    224 - -
          2.68618  4.42225  2.77519  2.73123  3.46354  2.40513  3.72494  3.29354  2.67741  2.69355  4.24690  2.90347  2.73739  3.18146  2.89801  2.37887  2.77519  2.98518  4.58477  3.61503
          0.02275  4.19040  4.91275  0.61958  0.77255  0.48576  0.95510
    174   2.76424  5.23432  2.16592  1.63399  4.53666  2.91230  3.68973  4.01389  2.52340  2.94455  4.30820  2.54518  3.84893  2.81757  3.04006  2.71265  3.01221  3.60574  5.68962  4.26552    225 - -
          2.68632  4.42239  2.77456  2.73137  3.46368  2.40527  3.72508  3.29335  2.67755  2.69338  4.24624  2.90340  2.73753  3.18160  2.89793  2.37888  2.77533  2.98508  4.58491  3.61517
          0.83848  0.80177  2.12781  0.57159  0.83156  0.48576  0.95510
    175   3.20266  4.52878  4.83584  4.28205  1.94627  4.43384  4.60917  1.64844  4.14867  1.36869  2.98203  4.45404  4.66181  4.24398  4.24634  3.77286  3.42757  2.20568  4.91837  3.64149    232 - -
          2.68618  4.42225  2.77519  2.73123  3.46354  2.40513  3.72494  3.29354  2.67741  2.69355  4.24690  2.90347  2.73739  3.18146  2.89801  2.37887  2.77519  2.98518  4.58477  3.61503
          0.02565  4.07191  4.79425  0.61958  0.77255  0.41166  1.08633
    176   2.67719  5.08813  2.88511  2.13414  4.41384  2.97488  3.61495  3.86821  1.92730  3.37609  4.14638  2.60960  3.82958  2.72803  2.52141  2.65271  2.49925  3.47091  5.52719  4.15335    233 - -
          2.68618  4.42225  2.77519  2.73123  3.46354  2.40513  3.72494  3.29354  2.67741  2.69355  4.24690  2.90347  2.73739  3.18146  2.89801  2.37887  2.77519  2.98518  4.58477  3.61503
          0.02275  4.19040  4.91275  0.61958  0.77255  0.48576  0.95510
    177   2.38122  3.54793  3.33581  2.77158  3.57841  3.53963  3.77986  2.67380  2.54853  2.64379  3.52211  2.74617  3.92278  3.05587  2.89634  2.52278  2.83285  2.50194  4.99186  3.24475    234 - -
          2.68618  4.42225  2.77519  2.73123  3.46354  2.40513  3.72494  3.29354  2.67741  2.69355  4.24690  2.90347  2.73739  3.18146  2.89801  2.37887  2.77519  2.98518  4.58477  3.61503
          0.02275  4.19040  4.91275  0.61958  0.77255  0.48576  0.95510
    178   3.19698  4.49468  4.99696  4.43621  2.81197  4.52160  4.89208  1.48990  4.31372  1.38111  3.11969  4.60327  4.75552  4.42713  4.40668  3.86934  3.42889  1.61404  5.24785  4.12080    235 - -
          2.68618  4.42225  2.77519  2.73123  3.46354  2.40513  3.72494  3.29354  2.67741  2.69355  4.24690  2.90347  2.73739  3.18146  2.89801  2.37887  2.77519  2.98518  4.58477  3.61503
          0.02275  4.19040  4.91275  0.61958  0.77255  0.48576  0.95510
    179   2.27368  4.48525  3.28016  2.54052  3.64805  3.53002  3.75799  2.77792  2.44962  2.17142  3.57870  3.17656  3.91375  2.80352  3.06135  2.76135  2.84348  2.77197  5.04208  3.20144    236 - -
          2.68618  4.42225  2.77519  2.73123  3.46354  2.40513  3.72494  3.29354  2.67741  2.69355  4.24690  2.90347  2.73739  3.18146  2.89801  2.37887  2.77519  2.98518  4.58477  3.61503
          0.08163  4.19040  2.76066  0.61958  0.77255  0.48576  0.95510
    180   2.66011  4.94508  2.98829  1.98054  4.23303  3.44528  3.61575  3.65517  2.18062  3.21219  3.50827  2.95270  3.83677  2.74614  2.29272  2.66563  2.46029  3.30446  5.40461  4.06761    237 - -
          2.68618  4.42225  2.77519  2.73123  3.46354  2.40513  3.72494  3.29354  2.67741  2.69355  4.24690  2.90347  2.73739  3.18146  2.89801  2.37887  2.77519  2.98518  4.58477  3.61503
          0.02411  4.13288  4.85523  0.61958  0.77255  0.44559  1.02290
    181   1.30087  4.27670  3.58036  3.36507  4.52277  1.36812  4.44926  3.90566  3.47874  3.63305  4.46957  3.47222  3.81814  3.74174  3.76650  2.52760  2.85355  3.32850  5.85625  4.67387    238 - -
          2.68618  4.42225  2.77519  2.73123  3.46354  2.40513  3.72494  3.29354  2.67741  2.69355  4.24690  2.90347  2.73739  3.18146  2.89801  2.37887  2.77519  2.98518  4.58477  3.61503
          0.02275  4.19040  4.91275  0.61958  0.77255  0.48576  0.95510
    182   3.37747  4.67318  5.11158  4.53057  2.55014  4.65516  4.93004  1.83648  4.39930  0.93471  2.52794  4.72717  4.81330  4.41605  4.44755  4.00057  3.59098  2.38850  5.16016  4.09957    239 - -
          2.68618  4.42225  2.77519  2.73123  3.46354  2.40513  3.72494  3.29354  2.67741  2.69355  4.24690  2.90347  2.73739  3.18146  2.89801  2.37887  2.77519  2.98518  4.58477  3.61503
          0.02275  4.19040  4.91275  0.61958  0.77255  0.48576  0.95510
    183   2.69467  5.08575  2.95946  2.13897  4.41662  3.45243  3.20555  3.86177  1.90691  3.36581  4.14060  2.93626  3.84511  2.72363  2.28393  2.44496  2.62012  3.47110  5.50967  4.15341    240 - -
          2.68618  4.42225  2.77519  2.73123  3.46354  2.40513  3.72494  3.29354  2.67741  2.69355  4.24690  2.90347  2.73739  3.18146  2.89801  2.37887  2.77519  2.98518  4.58477  3.61503
          0.02275  4.19040  4.91275  0.61958  0.77255  0.48576  0.95510
    184   3.23704  4.66401  4.43370  3.95258  2.83403  4.25573  4.23722  2.57104  3.73670  0.89450  3.21186  4.15515  4.56951  3.99221  3.90187  3.61657  3.47171  2.61724  4.62059  2.55195    241 - -
          2.68618  4.42225  2.77519  2.73123  3.46354  2.40513  3.72494  3.29354  2.67741  2.69355  4.24690  2.90347  2.73739  3.18146  2.89801  2.37887  2.77519  2.98518  4.58477  3.61503
          0.02275  4.19040  4.91275  0.61958  0.77255  0.48576  0.95510
    185   3.53286  4.90759  4.69961  4.35262  3.28962  4.38255  4.91030  2.52191  4.11804  0.56339  3.23374  4.59787  4.77059  4.40836  4.23719  4.00927  3.81661  2.63961  5.27156  4.06442    242 - -
          2.68618  4.42225  2.77519  2.73123  3.46354  2.40513  3.72494  3.29354  2.67741  2.69355  4.24690  2.90347  2.73739  3.18146  2.89801  2.37887  2.77519  2.98518  4.58477  3.61503
          0.02275  4.19040  4.91275  0.61958  0.77255  0.48576  0.95510
    186   3.26865  5.40823  2.67445  0.64482  4.80098  3.51060  4.14165  4.32154  3.06625  3.89214  4.86550  3.16656  4.13428  3.35905  3.49899  3.22573  3.57960  3.97712  5.91104  4.65038    243 - -
          2.68618  4.42225  2.77519  2.73123  3.46354  2.40513  3.72494  3.29354  2.67741  2.69355  4.24690  2.90347  2.73739  3.18146  2.89801  2.37887  2.77519  2.98518  4.58477  3.61503
          0.02275  4.19040  4.91275  0.61958  0.77255  0.48576  0.95510
    187   2.75695  5.06450  1.77614  2.35162  4.30213  3.39677  3.71628  3.75697  2.55911  2.30678  4.15492  2.63240  3.87358  2.63845  3.04503  2.74257  3.00450  3.40945  5.54254  4.15723    244 - -
          2.68618  4.42225  2.77519  2.73123  3.46354  2.40513  3.72494  3.29354  2.67741  2.69355  4.24690  2.90347  2.73739  3.18146  2.89801  2.37887  2.77519  2.98518  4.58477  3.61503
          0.02275  4.19040  4.91275  0.61958  0.77255  0.48576  0.95510
    188   2.90242  5.25781  1.11783  2.30885  4.75953  3.28122  3.92530  4.28692  2.94446  3.84171  4.69414  2.86514  3.92473  3.10563  3.50758  2.07838  3.24064  3.83554  5.98964  4.52707    245 - -
          2.68618  4.42225  2.77519  2.73123  3.46354  2.40513  3.72494  3.29354  2.67741  2.69355  4.24690  2.90347  2.73739  3.18146  2.89801  2.37887  2.77519  2.98518  4.58477  3.61503
          0.02275  4.19040  4.91275  0.61958  0.77255  0.48576  0.95510
    189   2.37253  4.41125  3.34892  2.93731  3.58316  2.86939  3.92490  3.15973  2.94458  2.85347  3.74507  3.30362  3.93371  3.26478  3.29321  2.44196  2.89790  2.87615  5.04167  1.66454    246 - -
          2.68618  4.42225  2.77519  2.73123  3.46354  2.40513  3.72494  3.29354  2.67741  2.69355  4.24690  2.90347  2.73739  3.18146  2.89801  2.37887  2.77519  2.98518  4.58477  3.61503
          0.02275  4.19040  4.91275  0.61958  0.77255  0.48576  0.95510
    190   3.53286  4.90759  4.69961  4.35262  3.28962  4.38255  4.91030  2.52191  4.11804  0.56339  3.23374  4.59787  4.77059  4.40836  4.23719  4.00927  3.81661  2.63961  5.27156  4.06442    247 - -
          2.68618  4.42225  2.77519  2.73123  3.46354  2.40513  3.72494  3.29354  2.67741  2.69355  4.24690  2.90347  2.73739  3.18146  2.89801  2.37887  2.77519  2.98518  4.58477  3.61503
          0.02275  4.19040  4.91275  0.61958  0.77255  0.48576  0.95510
    191   3.11031  4.84180  3.84813  3.79358  4.90657  0.37264  4.88233  4.59553  4.01741  4.20499  5.19181  4.01393  4.24194  4.31700  4.20710  3.29318  3.61600  4.06216  5.90556  5.02332    248 - -
          2.68618  4.42225  2.77519  2.73123  3.46354  2.40513  3.72494  3.29354  2.67741  2.69355  4.24690  2.90347  2.73739  3.18146  2.89801  2.37887  2.77519  2.98518  4.58477  3.61503
          0.02275  4.19040  4.91275  0.61958  0.77255  0.48576  0.95510
    192   3.11031  4.84180  3.84813  3.79358  4.90657  0.37264  4.88233  4.59553  4.01741  4.20499  5.19181  4.01393  4.24194  4.31700  4.20710  3.29318  3.61600  4.06216  5.90556  5.02332    249 - -
          2.68618  4.42225  2.77519  2.73123  3.46354  2.40513  3.72494  3.29354  2.67741  2.69355  4.24690  2.90347  2.73739  3.18146  2.89801  2.37887  2.77519  2.98518  4.58477  3.61503
          0.02275  4.19040  4.91275  0.61958  0.77255  0.48576  0.95510
    193   2.62192  4.79211  2.99926  2.48257  4.05677  3.08399  2.94159  3.48017  2.48008  3.08813  3.25400  2.53413  3.84455  2.83761  2.92972  1.99813  2.86531  3.15531  5.32923  3.99818    250 - -
          2.68618  4.42225  2.77519  2.73123  3.46354  2.40513  3.72494  3.29354  2.67741  2.69355  4.24690  2.90347  2.73739  3.18146  2.89801  2.37887  2.77519  2.98518  4.58477  3.61503
          0.02275  4.19040  4.91275  0.61958  0.77255  0.48576  0.95510
    194   2.58750  4.44165  3.55273  3.25643  4.04002  1.03948  4.28344  2.60003  3.25027  3.10240  4.09618  3.51133  3.98197  3.60154  3.54602  2.78241  3.01247  2.96163  5.48768  4.22381    251 - -
          2.68618  4.42225  2.77519  2.73123  3.46354  2.40513  3.72494  3.29354  2.67741  2.69355  4.24690  2.90347  2.73739  3.18146  2.89801  2.37887  2.77519  2.98518  4.58477  3.61503
          0.02275  4.19040  4.91275  0.61958  0.77255  0.48576  0.95510
    195   2.35464  4.29868  3.53657  3.21829  4.35003  3.08397  4.28238  3.72018  3.23119  3.44340  4.28876  3.39979  3.81515  3.54778  3.54694  1.31433  1.58935  3.21966  5.70180  4.47406    252 - -
          2.68618  4.42225  2.77519  2.73123  3.46354  2.40513  3.72494  3.29354  2.67741  2.69355  4.24690  2.90347  2.73739  3.18146  2.89801  2.37887  2.77519  2.98518  4.58477  3.61503
          0.02275  4.19040  4.91275  0.61958  0.77255  0.48576  0.95510
    196   3.40258  5.19508  3.92920  3.38796  4.63281  3.81317  4.10796  4.20759  2.43633  3.66571  4.66768  3.71787  4.30948  3.32136  0.58543  3.47785  3.65266  3.92015  5.59185  4.50243    253 - -
          2.68618  4.42225  2.77519  2.73123  3.46354  2.40513  3.72494  3.29354  2.67741  2.69355  4.24690  2.90347  2.73739  3.18146  2.89801  2.37887  2.77519  2.98518  4.58477  3.61503
          0.02275  4.19040  4.91275  0.61958  0.77255  0.48576  0.95510
    197   3.11031  4.84180  3.84813  3.79358  4.90657  0.37264  4.88233  4.59553  4.01741  4.20499  5.19181  4.01393  4.24194  4.31700  4.20710  3.29318  3.61600  4.06216  5.90556  5.02332    254 - -
          2.68618  4.42225  2.77519  2.73123  3.46354  2.40513  3.72494  3.29354  2.67741  2.69355  4.24690  2.90347  2.73739  3.18146  2.89801  2.37887  2.77519  2.98518  4.58477  3.61503
          0.02275  4.19040  4.91275  0.61958  0.77255  0.48576  0.95510
    198   3.10617  4.86615  3.41241  3.12578  2.67711  3.78247  3.71929  3.52564  3.12801  3.05565  4.09524  2.35216  4.25892  3.46559  3.43326  3.19241  3.37957  3.29963  4.29168  1.14147    255 - -
          2.68618  4.42225  2.77519  2.73123  3.46354  2.40513  3.72494  3.29354  2.67741  2.69355  4.24690  2.90347  2.73739  3.18146  2.89801  2.37887  2.77519  2.98518  4.58477  3.61503
          0.02275  4.19040  4.91275  0.61958  0.77255  0.48576  0.95510
    199   3.11031  4.84180  3.84813  3.79358  4.90657  0.37264  4.88233  4.59553  4.01741  4.20499  5.19181  4.01393  4.24194  4.31700  4.20710  3.29318  3.61600  4.06216  5.90556  5.02332    256 - -
          2.68618  4.42225  2.77519  2.73123  3.46354  2.40513  3.72494  3.29354  2.67741  2.69355  4.24690  2.90347  2.73739  3.18146  2.89801  2.37887  2.77519  2.98518  4.58477  3.61503
          0.02275  4.19040  4.91275  0.61958  0.77255  0.48576  0.95510
    200   2.87589  5.18000  3.15214  2.57962  4.57038  3.57331  3.64471  3.97388  1.54787  3.44301  4.25177  3.06602  3.95866  2.01691  2.23867  2.51878  3.07786  3.60593  5.53853  4.26041    257 - -
          2.68618  4.42225  2.77519  2.73123  3.46354  2.40513  3.72494  3.29354  2.67741  2.69355  4.24690  2.90347  2.73739  3.18146  2.89801  2.37887  2.77519  2.98518  4.58477  3.61503
          0.02275  4.19040  4.91275  0.61958  0.77255  0.48576  0.95510
    201   3.21997  4.49477  5.05386  4.56908  3.72296  4.64454  5.27607  1.27379  4.46790  2.20537  3.50806  4.76130  4.93649  4.72610  4.65124  4.04859  3.48619  1.00650  5.72990  4.52106    258 - -
          2.68618  4.42225  2.77519  2.73123  3.46354  2.40513  3.72494  3.29354  2.67741  2.69355  4.24690  2.90347  2.73739  3.18146  2.89801  2.37887  2.77519  2.98518  4.58477  3.61503
          0.02275  4.19040  4.91275  0.61958  0.77255  0.48576  0.95510
    202   2.79796  5.11928  3.09695  2.29460  4.46628  3.53237  3.62981  3.88520  1.51613  3.37927  4.17803  3.02153  3.91465  2.52954  2.27190  2.78169  3.00682  3.51743  5.50254  3.38949    259 - -
          2.68618  4.42225  2.77519  2.73123  3.46354  2.40513  3.72494  3.29354  2.67741  2.69355  4.24690  2.90347  2.73739  3.18146  2.89801  2.37887  2.77519  2.98518  4.58477  3.61503
          0.02275  4.19040  4.91275  0.61958  0.77255  0.48576  0.95510
    203   3.33950  4.66270  4.87992  4.35936  1.28805  4.50609  4.45178  2.06772  4.21396  1.53338  3.09635  4.47636  4.74070  4.29255  4.30290  3.85191  3.56483  2.41832  4.69802  3.24676    260 - -
          2.68618  4.42225  2.77519  2.73123  3.46354  2.40513  3.72494  3.29354  2.67741  2.69355  4.24690  2.90347  2.73739  3.18146  2.89801  2.37887  2.77519  2.98518  4.58477  3.61503
          0.01537  4.18303        *  0.61958  0.77255  0.00000        *
//
