# Supplementary material for: MacSyFinder: A Program to Mine Genomes for Molecular Systems with an Application to CRISPR-Cas Systems
Source: PLoS One. 2014 Oct 17;9(10):e110726. doi: 10.1371/journal.pone.0110726 (PMC4201578; doi:10.1371/journal.pone.0110726)
Supplement: Data S2 — The Cas-Finder: models and profiles (compressed tarball archive). (ZIP) [file pone.0110726.s011.zip › Cas-Finder_macsyfinder/CASprofiles/csm4_TypeIIIA.hmm]

HMMER3/b [3.0 | March 2010]
NAME  TIGR01903
ACC   TIGR01903
DESC  cas_TM1808_csm4: CRISPR type III-A/MTUBE-associated RAMP protein Csm4
LENG  302
ALPH  amino
RF    no
CS    no
MAP   yes
DATE  Sun Apr 11 22:13:25 2010
NSEQ  7
EFFN  2.238770
CKSUM 3377889110
GA    85.50 85.50;
TC    85.50 85.50;
NC    32.35 32.35;
STATS LOCAL MSV      -10.7512  0.70122
STATS LOCAL VITERBI  -11.8054  0.70122
STATS LOCAL FORWARD   -5.4088  0.70122
HMM          A        C        D        E        F        G        H        I        K        L        M        N        P        Q        R        S        T        V        W        Y   
            m->m     m->i     m->d     i->m     i->i     d->m     d->d
  COMPO   2.67229  4.66571  2.97909  2.58624  3.12437  2.78193  3.83332  2.78314  2.48768  2.44904  3.83620  3.04224  3.33366  3.19826  2.97638  2.56476  2.91702  2.73925  4.93482  3.29987
          2.68618  4.42225  2.77519  2.73123  3.46354  2.40513  3.72494  3.29354  2.67741  2.69355  4.24690  2.90347  2.73739  3.18146  2.89801  2.37887  2.77519  2.98518  4.58477  3.61503
          0.01353  4.70569  5.42804  0.61958  0.77255  0.00000        *
      1   3.67928  4.92463  5.63446  5.06541  3.50280  5.05973  5.43133  1.81668  4.92954  0.90589  2.39918  5.20751  5.20579  4.92124  4.93260  4.43090  3.90093  1.71254  5.60271  4.57328      1 - -
          2.68618  4.42225  2.77519  2.73123  3.46354  2.40513  3.72494  3.29354  2.67741  2.69355  4.24690  2.90347  2.73739  3.18146  2.89801  2.37887  2.77519  2.98518  4.58477  3.61503
          0.01353  4.70569  5.42804  0.61958  0.77255  0.48576  0.95510
      2   3.48235  4.77203  5.35820  4.80364  1.86016  4.77568  5.04520  2.37550  4.65187  1.52097  3.37218  4.89009  5.01641  4.72100  4.68957  4.12961  3.71412  1.11562  5.32941  4.08794      2 - -
          2.68618  4.42225  2.77519  2.73123  3.46354  2.40513  3.72494  3.29354  2.67741  2.69355  4.24690  2.90347  2.73739  3.18146  2.89801  2.37887  2.77519  2.98518  4.58477  3.61503
          0.01353  4.70569  5.42804  0.61958  0.77255  0.48576  0.95510
      3   3.36791  5.51865  3.84282  3.11564  4.84621  4.02333  3.92753  4.30381  0.87848  3.73495  4.59177  3.52539  4.36687  3.06276  1.92080  3.35660  3.52647  3.98085  5.73840  2.72071      3 - -
          2.68618  4.42225  2.77519  2.73123  3.46354  2.40513  3.72494  3.29354  2.67741  2.69355  4.24690  2.90347  2.73739  3.18146  2.89801  2.37887  2.77519  2.98518  4.58477  3.61503
          0.01353  4.70569  5.42804  0.61958  0.77255  0.48576  0.95510
      4   3.13239  4.50022  4.92686  4.32666  2.40576  4.31699  4.62846  2.06034  4.15777  1.23797  2.40829  4.42140  2.46575  4.26595  4.20997  3.63217  3.35812  2.58264  5.06611  3.93577      4 - -
          2.68618  4.42225  2.77519  2.73123  3.46354  2.40513  3.72494  3.29354  2.67741  2.69355  4.24690  2.90347  2.73739  3.18146  2.89801  2.37887  2.77519  2.98518  4.58477  3.61503
          0.01353  4.70569  5.42804  0.61958  0.77255  0.48576  0.95510
      5   2.99723  5.48608  1.80535  2.51178  4.84733  3.58763  3.91633  4.33524  1.48743  3.81898  4.59437  3.06933  4.07718  3.03925  3.20074  1.90042  3.25001  3.90175  5.95502  4.53153      5 - -
          2.68618  4.42225  2.77519  2.73123  3.46354  2.40513  3.72494  3.29354  2.67741  2.69355  4.24690  2.90347  2.73739  3.18146  2.89801  2.37887  2.77519  2.98518  4.58477  3.61503
          0.01353  4.70569  5.42804  0.61958  0.77255  0.48576  0.95510
      6   3.12192  4.55667  4.64429  4.11132  1.32557  4.21307  4.43990  1.91494  3.97529  2.31090  3.47304  4.24861  2.20640  4.15717  4.11321  3.54233  3.37126  2.59139  4.91383  3.54317      6 - -
          2.68618  4.42225  2.77519  2.73123  3.46354  2.40513  3.72494  3.29354  2.67741  2.69355  4.24690  2.90347  2.73739  3.18146  2.89801  2.37887  2.77519  2.98518  4.58477  3.61503
          0.01353  4.70569  5.42804  0.61958  0.77255  0.48576  0.95510
      7   2.79687  5.30398  2.43331  2.12297  4.64713  3.54887  3.74766  4.13138  1.88927  3.60649  4.34737  2.29015  3.95231  2.84718  2.45520  2.75692  2.42800  3.69404  5.73469  4.32469      7 - -
          2.68618  4.42225  2.77519  2.73123  3.46354  2.40513  3.72494  3.29354  2.67741  2.69355  4.24690  2.90347  2.73739  3.18146  2.89801  2.37887  2.77519  2.98518  4.58477  3.61503
          0.01353  4.70569  5.42804  0.61958  0.77255  0.48576  0.95510
      8   2.79831  4.87449  3.51032  3.10054  4.76122  2.48897  4.25630  4.21283  2.99302  3.79458  4.59670  3.47616  4.13041  3.43016  2.30782  0.92365  3.18921  3.71488  5.96318  4.68524      8 - -
          2.68618  4.42225  2.77519  2.73123  3.46354  2.40513  3.72494  3.29354  2.67741  2.69355  4.24690  2.90347  2.73739  3.18146  2.89801  2.37887  2.77519  2.98518  4.58477  3.61503
          0.01353  4.70569  5.42804  0.61958  0.77255  0.48576  0.95510
      9   2.77235  5.07965  3.14008  2.62035  4.53249  2.67432  3.85924  3.98496  2.01634  3.52668  4.30033  3.13338  2.30287  2.98296  3.08476  1.93454  2.39877  3.57208  5.70400  4.33993      9 - -
          2.68618  4.42225  2.77519  2.73123  3.46354  2.40513  3.72494  3.29354  2.67741  2.69355  4.24690  2.90347  2.73739  3.18146  2.89801  2.37887  2.77519  2.98518  4.58477  3.61503
          0.01353  4.70569  5.42804  0.61958  0.77255  0.48576  0.95510
     10   2.98078  4.48918  4.22897  3.68308  1.56749  4.01450  2.68548  2.94461  3.56900  1.73731  3.58916  3.90388  4.38619  3.80400  3.78358  2.43397  3.21504  2.76024  4.65600  3.19865     10 - -
          2.68618  4.42225  2.77519  2.73123  3.46354  2.40513  3.72494  3.29354  2.67741  2.69355  4.24690  2.90347  2.73739  3.18146  2.89801  2.37887  2.77519  2.98518  4.58477  3.61503
          0.01353  4.70569  5.42804  0.61958  0.77255  0.48576  0.95510
     11   2.77373  4.90591  3.21948  2.66269  2.92011  3.61641  2.16280  3.54102  2.64051  3.16307  3.98958  3.17111  2.92931  2.99535  2.51805  2.33791  2.51778  3.23470  5.42283  4.10253     11 - -
          2.68618  4.42225  2.77519  2.73123  3.46354  2.40513  3.72494  3.29354  2.67741  2.69355  4.24690  2.90347  2.73739  3.18146  2.89801  2.37887  2.77519  2.98518  4.58477  3.61503
          0.01353  4.70569  5.42804  0.61958  0.77255  0.48576  0.95510
     12   2.77201  4.28373  4.11569  3.53364  2.38072  2.76177  4.14635  2.21175  3.43059  2.48013  3.39696  3.78687  2.92319  3.67004  2.80325  3.13202  3.00411  2.13843  4.88865  2.71071     12 - -
          2.68618  4.42225  2.77519  2.73123  3.46354  2.40513  3.72494  3.29354  2.67741  2.69355  4.24690  2.90347  2.73739  3.18146  2.89801  2.37887  2.77519  2.98518  4.58477  3.61503
          0.34752  4.70569  1.25695  0.61958  0.77255  0.48576  0.95510
     13   3.10730  5.33102  1.72401  2.59618  5.02647  0.94008  4.22575  4.58672  3.30077  4.13376  5.00704  3.13612  4.12443  3.43145  3.85156  3.09036  3.48418  4.09712  6.19250  4.83282     13 - -
          2.68618  4.42225  2.77519  2.73123  3.46354  2.40513  3.72494  3.29354  2.67741  2.69355  4.24690  2.90347  2.73739  3.18146  2.89801  2.37887  2.77519  2.98518  4.58477  3.61503
          0.01884  4.37701  5.09935  0.61958  0.77255  0.94856  0.48988
     14   2.88016  5.26401  2.95368  1.50987  4.58956  3.54934  2.51743  4.05352  2.33705  3.53713  4.33154  3.03027  3.97263  2.84638  2.12943  2.84569  3.10192  3.66590  5.64734  4.29926     14 - -
          2.68618  4.42225  2.77519  2.73123  3.46354  2.40513  3.72494  3.29354  2.67741  2.69355  4.24690  2.90347  2.73739  3.18146  2.89801  2.37887  2.77519  2.98518  4.58477  3.61503
          0.01884  4.37701  5.09935  0.61958  0.77255  0.94856  0.48988
     15   2.59507  4.43724  3.88081  3.60645  4.27362  0.99413  4.56762  3.35683  3.61538  3.30669  4.27457  3.72541  4.06409  3.91500  3.87404  2.81533  3.06395  1.85598  5.72825  4.51498     15 - -
          2.68697  4.42305  2.77599  2.72985  3.46433  2.40518  3.72574  3.29259  2.67756  2.69224  4.24769  2.90285  2.73819  3.18226  2.89801  2.37768  2.77549  2.98598  4.58556  3.61583
          1.02509  0.68561  1.98450  1.89373  0.16312  0.69606  0.69025
     16   2.87296  4.34024  4.39254  3.86378  3.58530  3.99743  4.51591  1.34733  3.75421  2.43620  3.51001  4.06816  4.41823  4.01331  3.96408  2.29019  3.14937  1.58172  5.22683  4.01904     25 - -
          2.68618  4.42225  2.77519  2.73123  3.46354  2.40513  3.72494  3.29354  2.67741  2.69355  4.24690  2.90347  2.73739  3.18146  2.89801  2.37887  2.77519  2.98518  4.58477  3.61503
          0.01912  4.36240  5.08475  0.61958  0.77255  0.27302  1.43160
     17   2.77908  2.85172  4.37041  3.77890  2.33927  3.89990  4.21643  2.65434  3.63775  1.73723  3.33929  2.82133  3.00529  3.83706  3.77623  3.19469  3.01267  2.05849  4.84090  3.65188     26 - -
          2.68618  4.42225  2.77519  2.73123  3.46354  2.40513  3.72494  3.29354  2.67741  2.69355  4.24690  2.90347  2.73739  3.18146  2.89801  2.37887  2.77519  2.98518  4.58477  3.61503
          0.01353  4.70569  5.42804  0.61958  0.77255  0.48576  0.95510
     18   2.80405  5.30070  2.42166  2.12062  4.63630  3.54894  2.14592  4.11829  2.50585  3.60147  4.34692  3.01782  2.86318  2.86054  2.51136  2.31903  3.03741  3.68692  5.73703  4.32695     27 - -
          2.68618  4.42225  2.77519  2.73123  3.46354  2.40513  3.72494  3.29354  2.67741  2.69355  4.24690  2.90347  2.73739  3.18146  2.89801  2.37887  2.77519  2.98518  4.58477  3.61503
          0.01353  4.70569  5.42804  0.61958  0.77255  0.48576  0.95510
     19   1.52879  4.55479  4.20337  3.86357  4.89051  3.35065  4.83119  4.30654  3.85679  4.00000  4.79848  3.86889  4.13382  4.11560  4.13852  0.90239  2.14952  3.67447  6.22744  5.05502     28 - -
          2.68618  4.42225  2.77519  2.73123  3.46354  2.40513  3.72494  3.29354  2.67741  2.69355  4.24690  2.90347  2.73739  3.18146  2.89801  2.37887  2.77519  2.98518  4.58477  3.61503
          0.01353  4.70569  5.42804  0.61958  0.77255  0.48576  0.95510
     20   2.90000  5.22334  1.45122  2.55758  4.52327  3.58674  3.89447  2.73204  2.72119  3.52701  4.33271  2.21288  4.04802  3.03432  3.21464  2.89125  2.51599  3.57155  5.74149  4.36020     29 - -
          2.68618  4.42225  2.77519  2.73123  3.46354  2.40513  3.72494  3.29354  2.67741  2.69355  4.24690  2.90347  2.73739  3.18146  2.89801  2.37887  2.77519  2.98518  4.58477  3.61503
          0.01353  4.70569  5.42804  0.61958  0.77255  0.48576  0.95510
     21   2.81594  4.93259  3.35900  2.89877  4.54206  3.55838  4.07001  3.95652  2.16809  3.55689  4.37107  3.34205  4.09361  3.23345  3.19995  1.69643  1.37311  3.55198  5.76646  4.46580     30 - -
          2.68618  4.42225  2.77519  2.73123  3.46354  2.40513  3.72494  3.29354  2.67741  2.69355  4.24690  2.90347  2.73739  3.18146  2.89801  2.37887  2.77519  2.98518  4.58477  3.61503
          0.01353  4.70569  5.42804  0.61958  0.77255  0.48576  0.95510
     22   3.38510  4.69974  5.19991  4.65259  3.65395  4.68983  5.13046  1.09183  4.50315  1.36011  3.48397  4.79920  4.97306  4.67245  4.60830  4.04605  2.49860  2.14707  5.55137  4.41329     31 - -
          2.68618  4.42225  2.77519  2.73123  3.46354  2.40513  3.72494  3.29354  2.67741  2.69355  4.24690  2.90347  2.73739  3.18146  2.89801  2.37887  2.77519  2.98518  4.58477  3.61503
          0.01353  4.70569  5.42804  0.61958  0.77255  0.48576  0.95510
     23   3.33783  4.71866  4.75744  4.26306  1.08629  4.35125  4.05002  3.16665  4.11284  2.10254  3.81329  4.25228  4.69765  4.21991  4.20676  2.42267  3.56775  3.00999  4.33168  2.03944     32 - -
          2.68618  4.42225  2.77519  2.73123  3.46354  2.40513  3.72494  3.29354  2.67741  2.69355  4.24690  2.90347  2.73739  3.18146  2.89801  2.37887  2.77519  2.98518  4.58477  3.61503
          0.01353  4.70569  5.42804  0.61958  0.77255  0.48576  0.95510
     24   2.79129  5.15288  3.08310  2.57817  4.58810  2.26863  3.83726  4.05089  2.58924  3.57192  4.33664  2.40573  2.84963  2.95388  2.42101  1.81179  3.05255  3.62774  5.73260  4.35436     33 - -
          2.68618  4.42225  2.77519  2.73123  3.46354  2.40513  3.72494  3.29354  2.67741  2.69355  4.24690  2.90347  2.73739  3.18146  2.89801  2.37887  2.77519  2.98518  4.58477  3.61503
          0.01353  4.70569  5.42804  0.61958  0.77255  0.48576  0.95510
     25   0.53369  4.54918  4.40074  4.17975  4.90461  3.37960  5.04805  4.12272  4.15494  3.97396  4.84481  4.02426  4.19440  4.40072  4.34389  2.86514  2.13631  3.57001  6.30364  5.16619     34 - -
          2.68618  4.42225  2.77519  2.73123  3.46354  2.40513  3.72494  3.29354  2.67741  2.69355  4.24690  2.90347  2.73739  3.18146  2.89801  2.37887  2.77519  2.98518  4.58477  3.61503
          0.01353  4.70569  5.42804  0.61958  0.77255  0.48576  0.95510
     26   3.80576  5.01562  5.73799  5.23408  3.66795  5.28088  5.75173  0.78728  5.09569  1.32116  3.42971  5.42720  5.40754  5.16430  5.15282  4.70993  4.04347  2.20519  5.86525  4.78380     35 - -
          2.68618  4.42225  2.77519  2.73123  3.46354  2.40513  3.72494  3.29354  2.67741  2.69355  4.24690  2.90347  2.73739  3.18146  2.89801  2.37887  2.77519  2.98518  4.58477  3.61503
          0.01353  4.70569  5.42804  0.61958  0.77255  0.48576  0.95510
     27   2.78529  2.25263  4.35229  3.76546  3.35573  3.89674  2.89634  1.86483  3.62594  2.44018  3.36910  3.92974  4.27543  3.83550  3.77600  2.56157  3.02357  1.91754  4.87395  3.68403     36 - -
          2.68618  4.42225  2.77519  2.73123  3.46354  2.40513  3.72494  3.29354  2.67741  2.69355  4.24690  2.90347  2.73739  3.18146  2.89801  2.37887  2.77519  2.98518  4.58477  3.61503
          0.01353  4.70569  5.42804  0.61958  0.77255  0.48576  0.95510
     28   2.81765  4.72365  3.42368  2.91794  3.80517  3.68522  3.97046  3.32224  2.90934  3.00220  3.87760  1.70510  4.11253  3.23982  3.31087  2.36704  3.07176  2.38852  5.22614  2.23917     37 - -
          2.68618  4.42225  2.77519  2.73123  3.46354  2.40513  3.72494  3.29354  2.67741  2.69355  4.24690  2.90347  2.73739  3.18146  2.89801  2.37887  2.77519  2.98518  4.58477  3.61503
          0.01353  4.70569  5.42804  0.61958  0.77255  0.48576  0.95510
     29   1.98954  5.42606  2.28819  2.03950  4.76174  3.56118  3.85511  4.25092  2.65921  3.73681  4.49801  2.18862  4.02423  2.97014  3.17376  1.90957  3.16367  3.81755  5.87945  4.45047     38 - -
          2.68618  4.42225  2.77519  2.73123  3.46354  2.40513  3.72494  3.29354  2.67741  2.69355  4.24690  2.90347  2.73739  3.18146  2.89801  2.37887  2.77519  2.98518  4.58477  3.61503
          0.01353  4.70569  5.42804  0.61958  0.77255  0.48576  0.95510
     30   2.25509  4.21436  4.50884  3.91134  2.54484  3.93945  4.25152  2.21608  3.74870  1.96320  3.31615  4.01343  4.30354  3.92468  3.84517  3.24013  2.41897  2.43906  4.81841  2.02769     39 - -
          2.68618  4.42225  2.77519  2.73123  3.46354  2.40513  3.72494  3.29354  2.67741  2.69355  4.24690  2.90347  2.73739  3.18146  2.89801  2.37887  2.77519  2.98518  4.58477  3.61503
          0.01353  4.70569  5.42804  0.61958  0.77255  0.48576  0.95510
     31   2.25327  4.57180  3.54388  2.98044  3.72816  3.71925  3.96807  1.97622  2.93214  2.29072  3.67675  2.62480  4.10492  3.25610  2.66599  2.41722  3.00803  2.85149  5.14885  3.90086     40 - -
          2.68618  4.42225  2.77519  2.73123  3.46354  2.40513  3.72494  3.29354  2.67741  2.69355  4.24690  2.90347  2.73739  3.18146  2.89801  2.37887  2.77519  2.98518  4.58477  3.61503
          0.01353  4.70569  5.42804  0.61958  0.77255  0.48576  0.95510
     32   2.84264  5.13867  3.19542  2.62014  4.42813  3.63529  3.79328  3.85582  1.70237  2.71774  4.19997  3.13882  4.02025  2.39658  2.34874  2.84605  2.45389  3.50103  5.58996  2.97348     41 - -
          2.68618  4.42225  2.77519  2.73123  3.46354  2.40513  3.72494  3.29354  2.67741  2.69355  4.24690  2.90347  2.73739  3.18146  2.89801  2.37887  2.77519  2.98518  4.58477  3.61503
          0.01353  4.70569  5.42804  0.61958  0.77255  0.48576  0.95510
     33   3.14448  4.61023  4.61208  4.06831  3.43670  2.70128  4.61668  2.69648  3.90434  0.86804  2.38357  4.27311  4.59282  4.12831  4.06364  3.56117  3.39637  2.67519  5.19877  4.04661     42 - -
          2.68618  4.42225  2.77519  2.73123  3.46354  2.40513  3.72494  3.29354  2.67741  2.69355  4.24690  2.90347  2.73739  3.18146  2.89801  2.37887  2.77519  2.98518  4.58477  3.61503
          0.01353  4.70569  5.42804  0.61958  0.77255  0.48576  0.95510
     34   2.13831  4.66866  3.81442  3.47076  3.72630  2.39047  4.32910  3.55702  3.49450  3.24646  4.16308  3.73675  4.26203  3.78698  3.79697  3.06285  3.24106  3.24965  5.24401  1.00939     43 - -
          2.68618  4.42225  2.77519  2.73123  3.46354  2.40513  3.72494  3.29354  2.67741  2.69355  4.24690  2.90347  2.73739  3.18146  2.89801  2.37887  2.77519  2.98518  4.58477  3.61503
          0.01353  4.70569  5.42804  0.61958  0.77255  0.48576  0.95510
     35   2.70544  4.61595  3.96370  3.64253  4.60644  1.04465  4.66545  3.94149  3.67465  3.69030  4.55171  3.79603  1.84117  3.95959  3.97966  2.89606  3.17762  2.30381  5.98583  4.77851     44 - -
          2.68618  4.42225  2.77519  2.73123  3.46354  2.40513  3.72494  3.29354  2.67741  2.69355  4.24690  2.90347  2.73739  3.18146  2.89801  2.37887  2.77519  2.98518  4.58477  3.61503
          0.37323  4.70569  1.19584  0.61958  0.77255  0.48576  0.95510
     36   2.97066  4.84547  3.74691  3.13923  4.13231  3.73506  3.97551  3.30988  2.45757  3.04328  4.04428  3.50038  4.18425  3.18274  1.13775  3.10702  3.23128  2.14667  5.43165  4.20040     45 - -
          2.68618  4.42225  2.77519  2.73123  3.46354  2.40513  3.72494  3.29354  2.67741  2.69355  4.24690  2.90347  2.73739  3.18146  2.89801  2.37887  2.77519  2.98518  4.58477  3.61503
          0.01933  4.35179  5.07413  0.61958  0.77255  0.45957  0.99846
     37   2.89291  5.40087  1.85923  1.57031  4.71403  3.52500  3.81401  4.20583  2.17826  3.69319  4.45958  2.98877  3.98879  2.93138  3.12275  2.83809  3.13550  3.77954  5.83427  2.86106     46 - -
          2.68618  4.42225  2.77519  2.73123  3.46354  2.40513  3.72494  3.29354  2.67741  2.69355  4.24690  2.90347  2.73739  3.18146  2.89801  2.37887  2.77519  2.98518  4.58477  3.61503
          0.01508  4.59805  5.32040  0.61958  0.77255  0.68000  0.70647
     38   2.77236  5.24341  2.22113  1.85101  4.56578  3.51868  2.79506  4.04414  2.08891  3.53854  4.29186  2.99110  3.92741  2.83305  2.95945  2.73806  3.00517  3.62477  3.07817  4.27771     47 - -
          2.68618  4.42225  2.77519  2.73123  3.46354  2.40513  3.72494  3.29354  2.67741  2.69355  4.24690  2.90347  2.73739  3.18146  2.89801  2.37887  2.77519  2.98518  4.58477  3.61503
          0.01508  4.59805  5.32040  0.61958  0.77255  0.68000  0.70647
     39   2.34070  4.54154  5.11315  4.56841  3.74174  4.59362  5.06386  1.65287  4.44696  1.73211  3.59374  4.70046  4.89504  4.64465  4.56962  3.94594  3.48768  1.12142  5.54561  4.36237     48 - -
          2.68618  4.42225  2.77519  2.73123  3.46354  2.40513  3.72494  3.29354  2.67741  2.69355  4.24690  2.90347  2.73739  3.18146  2.89801  2.37887  2.77519  2.98518  4.58477  3.61503
          0.01508  4.59805  5.32040  0.61958  0.77255  0.38103  1.14934
     40   2.82250  5.27854  2.05804  1.76540  3.06545  3.55688  3.78285  4.06476  2.55026  3.57116  4.33120  3.03196  3.97470  2.35622  3.04558  2.78999  2.41893  3.65370  5.72656  4.32338     49 - -
          2.68618  4.42225  2.77519  2.73123  3.46354  2.40513  3.72494  3.29354  2.67741  2.69355  4.24690  2.90347  2.73739  3.18146  2.89801  2.37887  2.77519  2.98518  4.58477  3.61503
          0.01353  4.70569  5.42804  0.61958  0.77255  0.48576  0.95510
     41   2.98347  5.51180  2.24269  2.06176  4.85215  3.59546  3.87244  4.34032  1.29132  3.80403  4.56921  3.05485  4.06079  2.31742  3.10607  2.92102  3.22311  3.90310  5.92575  4.50459     50 - -
          2.68618  4.42225  2.77519  2.73123  3.46354  2.40513  3.72494  3.29354  2.67741  2.69355  4.24690  2.90347  2.73739  3.18146  2.89801  2.37887  2.77519  2.98518  4.58477  3.61503
          0.01353  4.70569  5.42804  0.61958  0.77255  0.48576  0.95510
     42   2.87009  4.29318  4.49712  3.91282  2.03553  3.99110  4.21419  2.70500  3.75898  1.69612  3.37839  2.48148  4.35214  3.93669  3.87252  3.29055  3.10158  2.09243  2.95057  3.43435     51 - -
          2.68618  4.42225  2.77519  2.73123  3.46354  2.40513  3.72494  3.29354  2.67741  2.69355  4.24690  2.90347  2.73739  3.18146  2.89801  2.37887  2.77519  2.98518  4.58477  3.61503
          0.01353  4.70569  5.42804  0.61958  0.77255  0.48576  0.95510
     43   3.10095  4.46004  4.88988  4.31878  3.57586  4.33683  4.73124  1.29329  4.16957  1.59366  3.49739  4.43406  4.67385  4.35436  4.27566  2.58704  3.34272  1.77937  5.25686  4.07868     52 - -
          2.68618  4.42225  2.77519  2.73123  3.46354  2.40513  3.72494  3.29354  2.67741  2.69355  4.24690  2.90347  2.73739  3.18146  2.89801  2.37887  2.77519  2.98518  4.58477  3.61503
          0.01353  4.70569  5.42804  0.61958  0.77255  0.48576  0.95510
     44   2.39427  5.44878  2.29203  1.66245  4.78044  2.61432  3.83896  4.27579  2.63468  3.74914  4.50322  2.37480  4.01560  2.30175  3.14975  2.85508  3.15435  3.83418  5.88202  4.44759     53 - -
          2.68618  4.42225  2.77519  2.73123  3.46354  2.40513  3.72494  3.29354  2.67741  2.69355  4.24690  2.90347  2.73739  3.18146  2.89801  2.37887  2.77519  2.98518  4.58477  3.61503
          0.01353  4.70569  5.42804  0.61958  0.77255  0.48576  0.95510
     45   2.89493  5.39276  2.95818  2.08480  4.74092  2.76514  3.80613  4.21858  1.50184  3.68776  4.44333  2.37684  4.01534  2.36089  2.97807  2.84805  3.12693  3.78734  5.80922  4.40855     54 - -
          2.68618  4.42225  2.77519  2.73123  3.46354  2.40513  3.72494  3.29354  2.67741  2.69355  4.24690  2.90347  2.73739  3.18146  2.89801  2.37887  2.77519  2.98518  4.58477  3.61503
          0.01353  4.70569  5.42804  0.61958  0.77255  0.48576  0.95510
     46   2.35429  4.41942  4.95230  4.36267  1.71389  4.29698  4.65133  1.79449  4.19060  1.83747  3.37251  4.42428  4.62228  4.32891  4.24293  3.61977  3.30453  1.85194  5.11873  3.95237     55 - -
          2.68618  4.42225  2.77519  2.73123  3.46354  2.40513  3.72494  3.29354  2.67741  2.69355  4.24690  2.90347  2.73739  3.18146  2.89801  2.37887  2.77519  2.98518  4.58477  3.61503
          0.01353  4.70569  5.42804  0.61958  0.77255  0.48576  0.95510
     47   2.77381  4.79702  3.30042  2.30427  3.99299  3.64797  3.86391  2.72250  1.85055  3.03310  2.88036  3.23269  4.03481  3.06002  3.14687  2.32641  3.00503  2.48453  5.33348  4.03886     56 - -
          2.68618  4.42225  2.77519  2.73123  3.46354  2.40513  3.72494  3.29354  2.67741  2.69355  4.24690  2.90347  2.73739  3.18146  2.89801  2.37887  2.77519  2.98518  4.58477  3.61503
          0.01353  4.70569  5.42804  0.61958  0.77255  0.48576  0.95510
     48   2.29949  5.75895  1.69166  1.60322  5.07034  3.58799  4.02160  4.58938  2.94039  4.05600  4.84980  1.73438  4.14416  3.15868  3.50804  3.06306  3.42580  4.13897  6.19667  4.70881     57 - -
          2.68618  4.42225  2.77519  2.73123  3.46354  2.40513  3.72494  3.29354  2.67741  2.69355  4.24690  2.90347  2.73739  3.18146  2.89801  2.37887  2.77519  2.98518  4.58477  3.61503
          0.41726  4.70569  1.10229  0.61958  0.77255  0.48576  0.95510
     49   2.65538  2.83313  2.44528  2.68371  2.67864  3.51861  3.78849  3.19082  2.69932  2.86701  3.73275  2.35775  3.93365  3.02301  3.12249  2.77088  2.90060  2.92282  5.14431  3.83235     58 - -
          2.68618  4.42225  2.77519  2.73123  3.46354  2.40513  3.72494  3.29354  2.67741  2.69355  4.24690  2.90347  2.73739  3.18146  2.89801  2.37887  2.77519  2.98518  4.58477  3.61503
          0.02019  4.30861  5.03096  0.61958  0.77255  0.51999  0.90269
     50   2.20874  4.88454  2.50348  2.62443  4.26458  3.49675  3.83669  3.68002  2.65073  3.28732  4.09648  3.12393  2.77389  2.98989  3.11284  1.85854  2.97501  2.46089  5.52469  4.19112     59 - -
          2.68618  4.42225  2.77519  2.73123  3.46354  2.40513  3.72494  3.29354  2.67741  2.69355  4.24690  2.90347  2.73739  3.18146  2.89801  2.37887  2.77519  2.98518  4.58477  3.61503
          0.01580  4.55168  5.27403  0.61958  0.77255  0.74803  0.64112
     51   2.74147  5.08965  2.48660  2.47997  4.37477  3.51856  3.73064  3.82204  2.12407  3.37183  4.15424  3.01660  2.29855  2.85458  2.97612  2.73537  2.39276  3.45056  5.56253  2.90027     60 - -
          2.68618  4.42225  2.77519  2.73123  3.46354  2.40513  3.72494  3.29354  2.67741  2.69355  4.24690  2.90347  2.73739  3.18146  2.89801  2.37887  2.77519  2.98518  4.58477  3.61503
          0.01580  4.55168  5.27403  0.61958  0.77255  0.35099  1.21736
     52   2.34288  4.24945  4.48670  3.89302  2.08084  3.97111  4.29198  1.97459  2.73051  1.98535  3.34401  4.02487  4.33261  3.93063  3.85956  3.27039  3.06007  2.00092  4.88482  3.70124     61 - -
          2.68618  4.42225  2.77519  2.73123  3.46354  2.40513  3.72494  3.29354  2.67741  2.69355  4.24690  2.90347  2.73739  3.18146  2.89801  2.37887  2.77519  2.98518  4.58477  3.61503
          0.01353  4.70569  5.42804  0.61958  0.77255  0.48576  0.95510
     53   3.05928  5.18334  3.53458  2.90304  4.49335  3.82329  3.89092  3.87194  2.01673  2.07928  4.26877  3.36250  4.19509  3.03910  1.42031  2.35803  3.26266  3.56324  5.60226  4.35163     62 - -
          2.68618  4.42225  2.77519  2.73123  3.46354  2.40513  3.72494  3.29354  2.67741  2.69355  4.24690  2.90347  2.73739  3.18146  2.89801  2.37887  2.77519  2.98518  4.58477  3.61503
          0.01353  4.70569  5.42804  0.61958  0.77255  0.48576  0.95510
     54   3.11714  4.49767  4.76802  4.18971  3.56632  4.33239  4.68332  1.39516  2.69735  1.49153  3.47488  4.36485  4.65795  4.24877  4.16325  3.64900  3.35262  1.80753  5.25848  4.08606     63 - -
          2.68618  4.42225  2.77519  2.73123  3.46354  2.40513  3.72494  3.29354  2.67741  2.69355  4.24690  2.90347  2.73739  3.18146  2.89801  2.37887  2.77519  2.98518  4.58477  3.61503
          0.01353  4.70569  5.42804  0.61958  0.77255  0.48576  0.95510
     55   2.67180  4.55143  4.07284  3.64381  4.41264  3.45994  4.58531  3.66022  3.59886  3.47314  4.34877  3.79095  4.15761  3.88991  3.90373  1.01828  1.76635  2.27786  5.82357  4.61552     64 - -
          2.68618  4.42225  2.77519  2.73123  3.46354  2.40513  3.72494  3.29354  2.67741  2.69355  4.24690  2.90347  2.73739  3.18146  2.89801  2.37887  2.77519  2.98518  4.58477  3.61503
          0.01353  4.70569  5.42804  0.61958  0.77255  0.48576  0.95510
     56   3.15721  5.44386  1.58240  2.70623  5.15145  3.56902  4.31636  4.70197  3.34947  4.24388  5.08365  3.24049  4.24104  3.50136  3.90487  0.88762  3.53367  4.18680  6.37251  4.92850     65 - -
          2.68618  4.42225  2.77519  2.73123  3.46354  2.40513  3.72494  3.29354  2.67741  2.69355  4.24690  2.90347  2.73739  3.18146  2.89801  2.37887  2.77519  2.98518  4.58477  3.61503
          0.01353  4.70569  5.42804  0.61958  0.77255  0.48576  0.95510
     57   2.16952  4.51935  3.86232  3.38665  4.00237  2.40533  4.31428  3.35855  3.35435  1.41597  3.96350  3.66072  4.14730  3.64637  3.67741  1.82349  3.07398  3.05687  5.43622  4.21597     66 - -
          2.68618  4.42225  2.77519  2.73123  3.46354  2.40513  3.72494  3.29354  2.67741  2.69355  4.24690  2.90347  2.73739  3.18146  2.89801  2.37887  2.77519  2.98518  4.58477  3.61503
          0.01353  4.70569  5.42804  0.61958  0.77255  0.48576  0.95510
     58   4.09080  5.29514  5.74718  5.27652  1.39184  5.28380  5.03234  2.77970  5.11456  0.73776  3.27657  5.30386  5.37140  4.97163  5.05397  4.70007  4.29679  3.04932  5.07603  3.63221     67 - -
          2.68618  4.42225  2.77519  2.73123  3.46354  2.40513  3.72494  3.29354  2.67741  2.69355  4.24690  2.90347  2.73739  3.18146  2.89801  2.37887  2.77519  2.98518  4.58477  3.61503
          0.01353  4.70569  5.42804  0.61958  0.77255  0.48576  0.95510
     59   3.08646  4.65940  4.14004  3.63573  3.18360  4.05326  4.17326  3.04038  3.50284  1.70216  3.67756  3.91014  1.47833  3.79945  3.75025  3.36687  3.33369  2.89582  4.79339  2.16086     68 - -
          2.68618  4.42225  2.77519  2.73123  3.46354  2.40513  3.72494  3.29354  2.67741  2.69355  4.24690  2.90347  2.73739  3.18146  2.89801  2.37887  2.77519  2.98518  4.58477  3.61503
          0.01353  4.70569  5.42804  0.61958  0.77255  0.48576  0.95510
     60   3.70834  5.14789  4.60338  4.15216  1.50751  4.53753  3.93623  3.68911  2.11691  3.16293  4.27500  4.22106  4.87578  4.16628  4.11572  3.85819  3.92909  3.53235  4.20623  1.04530     69 - -
          2.68618  4.42225  2.77519  2.73123  3.46354  2.40513  3.72494  3.29354  2.67741  2.69355  4.24690  2.90347  2.73739  3.18146  2.89801  2.37887  2.77519  2.98518  4.58477  3.61503
          0.22117  4.70569  1.66404  0.61958  0.77255  0.48576  0.95510
     61   3.46201  4.68256  5.46823  5.00710  3.99263  5.01285  5.74687  0.90020  4.93159  2.42093  3.73942  5.17367  5.26213  5.18669  5.10139  4.44694  3.72782  1.12173  6.09367  4.87881     70 - -
          2.68618  4.42225  2.77519  2.73123  3.46354  2.40513  3.72494  3.29354  2.67741  2.69355  4.24690  2.90347  2.73739  3.18146  2.89801  2.37887  2.77519  2.98518  4.58477  3.61503
          0.01662  4.50114  5.22349  0.61958  0.77255  0.32447  1.28341
     62   2.85340  5.35583  2.46646  2.11372  4.70158  2.67763  3.78193  4.18232  1.50522  3.65413  4.40327  3.03872  3.98876  2.88558  2.42390  2.80940  3.08552  3.74829  5.77865  4.37350     71 - -
          2.68632  4.42239  2.77487  2.73092  3.46368  2.40466  3.72509  3.29368  2.67755  2.69369  4.24704  2.90361  2.73754  3.18160  2.89815  2.37901  2.77487  2.98532  4.58491  3.61517
          0.33863  1.26279  5.42804  0.54253  0.87054  0.48576  0.95510
     63   2.88997  5.41693  2.32820  1.78884  4.75123  3.55929  3.82066  4.24299  2.60008  3.71724  4.46919  1.88257  2.78728  2.92928  2.46281  2.83689  3.12946  3.80352  5.84911  4.42182     75 - -
          2.68618  4.42225  2.77519  2.73123  3.46354  2.40513  3.72494  3.29354  2.67741  2.69355  4.24690  2.90347  2.73739  3.18146  2.89801  2.37887  2.77519  2.98518  4.58477  3.61503
          0.01353  4.70569  5.42804  0.61958  0.77255  0.48576  0.95510
     64   2.77534  4.95724  2.54255  2.62712  4.19260  3.60801  3.81004  2.53275  2.20024  2.58979  4.02967  3.14337  3.99758  2.96386  2.50726  2.81439  2.12042  3.28403  5.46169  4.13257     76 - -
          2.68618  4.42225  2.77519  2.73123  3.46354  2.40513  3.72494  3.29354  2.67741  2.69355  4.24690  2.90347  2.73739  3.18146  2.89801  2.37887  2.77519  2.98518  4.58477  3.61503
          0.01353  4.70569  5.42804  0.61958  0.77255  0.48576  0.95510
     65   2.90196  4.40014  4.24812  3.66297  3.31069  3.97398  4.19163  2.77710  3.46490  1.71481  3.45382  3.89774  4.33677  3.75922  2.66188  3.26298  3.13240  2.11672  4.86672  1.71016     77 - -
          2.68618  4.42225  2.77519  2.73123  3.46354  2.40513  3.72494  3.29354  2.67741  2.69355  4.24690  2.90347  2.73739  3.18146  2.89801  2.37887  2.77519  2.98518  4.58477  3.61503
          0.01353  4.70569  5.42804  0.61958  0.77255  0.48576  0.95510
     66   3.95418  5.16633  5.36863  5.00488  1.55973  4.89308  4.12485  3.35095  4.81121  1.12315  3.90158  4.70065  5.15385  4.70303  4.75144  4.25140  4.16727  3.38219  4.25062  1.46662     78 - -
          2.68618  4.42225  2.77519  2.73123  3.46354  2.40513  3.72494  3.29354  2.67741  2.69355  4.24690  2.90347  2.73739  3.18146  2.89801  2.37887  2.77519  2.98518  4.58477  3.61503
          0.01353  4.70569  5.42804  0.61958  0.77255  0.48576  0.95510
     67   2.99577  4.35435  4.88778  4.29324  2.37993  4.18361  4.45906  1.88795  4.10224  1.91004  3.33157  4.31153  4.52024  4.22362  4.13066  3.50098  3.22701  1.66595  4.89690  2.09143     79 - -
          2.68618  4.42225  2.77519  2.73123  3.46354  2.40513  3.72494  3.29354  2.67741  2.69355  4.24690  2.90347  2.73739  3.18146  2.89801  2.37887  2.77519  2.98518  4.58477  3.61503
          0.01353  4.70569  5.42804  0.61958  0.77255  0.48576  0.95510
     68   4.18726  5.72230  4.87628  4.86676  5.69011  4.36836  5.79779  5.55091  5.01283  5.03012  6.15620  5.07007  0.12920  5.36354  5.09534  4.39390  4.69325  5.08102  6.56051  5.84088     80 - -
          2.68618  4.42225  2.77519  2.73123  3.46354  2.40513  3.72494  3.29354  2.67741  2.69355  4.24690  2.90347  2.73739  3.18146  2.89801  2.37887  2.77519  2.98518  4.58477  3.61503
          0.01353  4.70569  5.42804  0.61958  0.77255  0.48576  0.95510
     69   3.20461  5.32563  3.67903  3.01566  2.73350  3.92316  3.91774  4.03495  0.95815  3.53758  4.40341  3.45174  4.28531  3.07112  2.06287  3.22216  3.39195  3.73085  5.61705  4.34305     81 - -
          2.68618  4.42225  2.77519  2.73123  3.46354  2.40513  3.72494  3.29354  2.67741  2.69355  4.24690  2.90347  2.73739  3.18146  2.89801  2.37887  2.77519  2.98518  4.58477  3.61503
          0.01353  4.70569  5.42804  0.61958  0.77255  0.48576  0.95510
     70   3.14628  4.86405  4.26827  3.96129  4.17959  3.91561  4.84193  2.16237  3.85291  3.02606  4.20835  4.16730  0.68964  4.22825  4.08711  3.41183  3.54798  3.00831  5.78964  4.54340     82 - -
          2.68618  4.42225  2.77519  2.73123  3.46354  2.40513  3.72494  3.29354  2.67741  2.69355  4.24690  2.90347  2.73739  3.18146  2.89801  2.37887  2.77519  2.98518  4.58477  3.61503
          0.01353  4.70569  5.42804  0.61958  0.77255  0.48576  0.95510
     71   2.81425  4.31750  4.17079  2.42533  2.60333  3.90205  4.19597  2.23976  3.48514  1.77425  2.51973  3.84004  2.86477  3.71875  3.69871  3.18247  3.04569  2.54512  4.92104  3.72932     83 - -
          2.68618  4.42225  2.77519  2.73123  3.46354  2.40513  3.72494  3.29354  2.67741  2.69355  4.24690  2.90347  2.73739  3.18146  2.89801  2.37887  2.77519  2.98518  4.58477  3.61503
          0.01353  4.70569  5.42804  0.61958  0.77255  0.48576  0.95510
     72   2.77272  4.69102  3.39456  2.83680  3.86507  3.67569  2.17545  2.55738  2.80806  2.40888  3.78701  2.54835  4.06362  3.14233  3.22024  2.44200  2.45528  2.98669  5.24600  3.97228     84 - -
          2.68618  4.42225  2.77519  2.73123  3.46354  2.40513  3.72494  3.29354  2.67741  2.69355  4.24690  2.90347  2.73739  3.18146  2.89801  2.37887  2.77519  2.98518  4.58477  3.61503
          0.01353  4.70569  5.42804  0.61958  0.77255  0.48576  0.95510
     73   2.77116  5.15605  3.05899  2.16320  4.45236  3.56066  3.75710  3.90546  2.51524  3.44048  4.21098  2.48683  2.66143  2.35171  2.99773  2.30647  3.00277  2.82244  5.61925  3.03660     85 - -
          2.68618  4.42225  2.77519  2.73123  3.46354  2.40513  3.72494  3.29354  2.67741  2.69355  4.24690  2.90347  2.73739  3.18146  2.89801  2.37887  2.77519  2.98518  4.58477  3.61503
          0.01353  4.70569  5.42804  0.61958  0.77255  0.48576  0.95510
     74   1.96969  5.24653  2.49821  1.98913  4.56456  3.55429  3.77329  4.03218  2.53627  3.54334  4.30330  2.48062  2.90484  2.88365  3.02901  2.77598  3.03880  2.73210  5.70221  4.30408     86 - -
          2.68618  4.42225  2.77519  2.73123  3.46354  2.40513  3.72494  3.29354  2.67741  2.69355  4.24690  2.90347  2.73739  3.18146  2.89801  2.37887  2.77519  2.98518  4.58477  3.61503
          0.01353  4.70569  5.42804  0.61958  0.77255  0.48576  0.95510
     75   2.77305  4.60369  3.49688  2.93502  2.54274  2.78906  3.94785  3.13312  2.89410  2.03281  3.70457  2.57353  4.09168  3.22026  2.56226  2.94148  2.45148  2.89091  5.17089  3.91466     87 - -
          2.68618  4.42225  2.77519  2.73123  3.46354  2.40513  3.72494  3.29354  2.67741  2.69355  4.24690  2.90347  2.73739  3.18146  2.89801  2.37887  2.77519  2.98518  4.58477  3.61503
          0.01353  4.70569  5.42804  0.61958  0.77255  0.48576  0.95510
     76   2.83797  4.30846  4.31880  3.74372  3.36597  3.94001  4.24953  1.79981  3.61742  2.47479  3.42669  3.93827  4.31762  3.84059  3.79382  2.05632  3.07715  2.09148  4.90295  2.02368     88 - -
          2.68618  4.42225  2.77519  2.73123  3.46354  2.40513  3.72494  3.29354  2.67741  2.69355  4.24690  2.90347  2.73739  3.18146  2.89801  2.37887  2.77519  2.98518  4.58477  3.61503
          0.01353  4.70569  5.42804  0.61958  0.77255  0.48576  0.95510
     77   2.78164  5.22906  2.10409  2.09950  4.54666  3.55170  3.75140  4.01514  2.01556  3.52251  4.27824  3.02927  3.95154  2.85848  2.99084  2.32671  3.01382  2.85719  5.67745  3.03575     89 - -
          2.68618  4.42225  2.77519  2.73123  3.46354  2.40513  3.72494  3.29354  2.67741  2.69355  4.24690  2.90347  2.73739  3.18146  2.89801  2.37887  2.77519  2.98518  4.58477  3.61503
          0.01353  4.70569  5.42804  0.61958  0.77255  0.48576  0.95510
     78   2.78442  5.09139  2.51453  2.13695  4.36072  2.72762  3.78623  3.79491  2.22734  2.10617  4.15476  3.08306  3.97730  2.91657  3.04045  2.78909  3.01680  2.67221  5.57251  4.21108     90 - -
          2.68618  4.42225  2.77519  2.73123  3.46354  2.40513  3.72494  3.29354  2.67741  2.69355  4.24690  2.90347  2.73739  3.18146  2.89801  2.37887  2.77519  2.98518  4.58477  3.61503
          0.01353  4.70569  5.42804  0.61958  0.77255  0.48576  0.95510
     79   2.79603  5.27834  2.99432  2.12961  4.61520  3.55052  3.75490  4.09319  2.00346  3.58123  4.32862  2.07263  2.91534  2.85783  2.98555  2.29458  2.53411  3.66614  5.71998  4.31524     91 - -
          2.68618  4.42225  2.77519  2.73123  3.46354  2.40513  3.72494  3.29354  2.67741  2.69355  4.24690  2.90347  2.73739  3.18146  2.89801  2.37887  2.77519  2.98518  4.58477  3.61503
          0.01353  4.70569  5.42804  0.61958  0.77255  0.48576  0.95510
     80   2.77671  4.83933  3.24769  2.27901  4.04668  2.52343  3.85673  2.69072  2.70212  2.13452  3.92653  2.54507  4.02608  3.04282  3.14548  2.34250  3.01022  3.15322  5.37280  4.06851     92 - -
          2.68618  4.42225  2.77519  2.73123  3.46354  2.40513  3.72494  3.29354  2.67741  2.69355  4.24690  2.90347  2.73739  3.18146  2.89801  2.37887  2.77519  2.98518  4.58477  3.61503
          0.01353  4.70569  5.42804  0.61958  0.77255  0.48576  0.95510
     81   2.77305  4.55940  2.72530  2.98654  2.85844  3.72474  3.96985  3.06679  2.95224  1.95103  2.72567  2.42800  4.10688  3.26476  3.33093  2.96280  2.42211  2.83441  5.13112  3.88307     93 - -
          2.68618  4.42225  2.77519  2.73123  3.46354  2.40513  3.72494  3.29354  2.67741  2.69355  4.24690  2.90347  2.73739  3.18146  2.89801  2.37887  2.77519  2.98518  4.58477  3.61503
          0.01353  4.70569  5.42804  0.61958  0.77255  0.48576  0.95510
     82   2.82541  5.29333  2.41879  1.86082  3.06182  3.55577  3.78237  4.08722  2.54827  3.58764  4.34491  3.02875  2.60255  1.98648  3.04443  2.79021  3.06069  3.67102  5.73787  4.33137     94 - -
          2.68618  4.42225  2.77519  2.73123  3.46354  2.40513  3.72494  3.29354  2.67741  2.69355  4.24690  2.90347  2.73739  3.18146  2.89801  2.37887  2.77519  2.98518  4.58477  3.61503
          0.01353  4.70569  5.42804  0.61958  0.77255  0.48576  0.95510
     83   2.81787  5.32157  2.36311  2.11088  4.65918  2.48538  3.76993  4.14383  1.86225  3.62495  4.37068  3.01693  3.96507  2.87321  3.02333  2.29473  2.53387  3.70952  5.75966  4.34524     95 - -
          2.68618  4.42225  2.77519  2.73123  3.46354  2.40513  3.72494  3.29354  2.67741  2.69355  4.24690  2.90347  2.73739  3.18146  2.89801  2.37887  2.77519  2.98518  4.58477  3.61503
          0.23652  4.70569  1.60154  0.61958  0.77255  0.48576  0.95510
     84   2.74418  4.61181  3.37329  2.29258  3.75683  3.64465  3.86398  1.88076  2.28258  2.82230  3.70483  3.28723  4.03223  3.11718  3.11376  2.89152  2.97363  2.88033  5.15094  2.67199     96 - -
          2.68618  4.42225  2.77519  2.73123  3.46354  2.40513  3.72494  3.29354  2.67741  2.69355  4.24690  2.90347  2.73739  3.18146  2.89801  2.37887  2.77519  2.98518  4.58477  3.61503
          0.01688  4.48605  5.20839  0.61958  0.77255  0.83238  0.57095
     85   2.94516  5.12412  3.23764  2.80830  4.69816  3.59438  3.92885  4.12910  1.19283  3.65057  4.47926  3.26357  4.09699  3.07502  2.76888  1.67756  3.22870  3.72537  5.75831  4.47730     97 - -
          2.68633  4.42240  2.77493  2.73098  3.46369  2.40528  3.72509  3.29369  2.67756  2.69370  4.24705  2.90362  2.73642  3.18161  2.89816  2.37902  2.77534  2.98482  4.58492  3.61518
          0.53973  0.88765  5.20839  0.45034  1.01448  0.31754  1.30172
     86   3.41284  5.63413  3.37727  2.99948  5.13040  3.91521  4.05934  4.55988  0.70581  3.98033  4.84085  2.33546  4.38023  3.19947  2.67978  3.37891  3.62791  4.18616  5.98358  4.75204    101 - -
          2.68618  4.42225  2.77519  2.73123  3.46354  2.40513  3.72494  3.29354  2.67741  2.69355  4.24690  2.90347  2.73739  3.18146  2.89801  2.37887  2.77519  2.98518  4.58477  3.61503
          0.11494  4.70569  2.30721  0.61958  0.77255  0.48576  0.95510
     87   2.77998  5.25136  2.24614  2.10364  4.58872  3.53456  3.72244  4.06030  1.81652  2.67937  4.29799  3.00650  3.93488  2.82608  2.36303  2.74571  3.00960  3.63862  5.68090  4.28693    102 - -
          2.68618  4.42225  2.77519  2.73123  3.46354  2.40513  3.72494  3.29354  2.67741  2.69355  4.24690  2.90347  2.73739  3.18146  2.89801  2.37887  2.77519  2.98518  4.58477  3.61503
          0.01496  4.60571  5.32805  0.61958  0.77255  0.38665  1.13733
     88   2.25968  4.25962  4.28306  3.69523  3.36059  3.90365  4.20937  2.03700  2.64649  1.74951  3.36750  3.89400  4.27095  3.78682  3.73913  3.19218  3.02526  2.11858  4.87917  2.72960    103 - -
          2.68618  4.42225  2.77519  2.73123  3.46354  2.40513  3.72494  3.29354  2.67741  2.69355  4.24690  2.90347  2.73739  3.18146  2.89801  2.37887  2.77519  2.98518  4.58477  3.61503
          0.01353  4.70569  5.42804  0.61958  0.77255  0.48576  0.95510
     89   4.02395  5.83884  4.25075  3.79416  5.43914  4.32047  4.56349  4.95883  0.29611  4.36247  5.34276  4.15211  4.81344  3.75343  3.00201  4.05129  4.24239  4.64283  6.18209  5.16950    104 - -
          2.68618  4.42225  2.77519  2.73123  3.46354  2.40513  3.72494  3.29354  2.67741  2.69355  4.24690  2.90347  2.73739  3.18146  2.89801  2.37887  2.77519  2.98518  4.58477  3.61503
          0.01353  4.70569  5.42804  0.61958  0.77255  0.48576  0.95510
     90   3.35469  5.56274  3.72909  3.07261  5.08723  2.59399  3.94670  4.43563  0.86813  3.83770  4.67889  3.49587  4.35236  3.06865  1.93488  3.33206  3.52993  4.07796  5.85619  4.67345    105 - -
          2.68618  4.42225  2.77519  2.73123  3.46354  2.40513  3.72494  3.29354  2.67741  2.69355  4.24690  2.90347  2.73739  3.18146  2.89801  2.37887  2.77519  2.98518  4.58477  3.61503
          0.01353  4.70569  5.42804  0.61958  0.77255  0.48576  0.95510
     91   2.29396  4.44760  3.76500  3.19832  3.59620  3.77648  4.06432  1.86335  2.55306  2.66559  3.56953  3.57169  4.16500  3.43278  3.46485  2.41514  2.36951  2.23336  5.05968  3.83544    106 - -
          2.68618  4.42225  2.77519  2.73123  3.46354  2.40513  3.72494  3.29354  2.67741  2.69355  4.24690  2.90347  2.73739  3.18146  2.89801  2.37887  2.77519  2.98518  4.58477  3.61503
          0.01353  4.70569  5.42804  0.61958  0.77255  0.48576  0.95510
     92   2.82681  5.32674  2.45470  2.08687  4.66205  2.68276  3.77898  4.14603  2.54132  3.63014  4.37841  3.01900  3.97096  2.19499  3.04103  1.99949  2.41885  3.71386  5.76776  4.35274    107 - -
          2.68618  4.42225  2.77519  2.73123  3.46354  2.40513  3.72494  3.29354  2.67741  2.69355  4.24690  2.90347  2.73739  3.18146  2.89801  2.37887  2.77519  2.98518  4.58477  3.61503
          0.01353  4.70569  5.42804  0.61958  0.77255  0.48576  0.95510
     93   4.77575  5.70118  5.58348  5.52692  0.93671  5.24338  3.89044  4.32530  5.30735  3.46501  4.84835  4.78375  5.50016  4.95807  5.10624  4.66070  4.97122  4.29120  3.96406  0.84176    108 - -
          2.68618  4.42225  2.77519  2.73123  3.46354  2.40513  3.72494  3.29354  2.67741  2.69355  4.24690  2.90347  2.73739  3.18146  2.89801  2.37887  2.77519  2.98518  4.58477  3.61503
          0.01353  4.70569  5.42804  0.61958  0.77255  0.48576  0.95510
     94   3.53201  4.79949  5.49859  4.92763  2.14599  4.87638  5.23772  1.32212  4.77837  1.30317  3.31460  5.02592  5.08003  4.81308  4.78915  4.23483  3.75873  1.86568  5.48998  4.39348    109 - -
          2.68618  4.42225  2.77519  2.73123  3.46354  2.40513  3.72494  3.29354  2.67741  2.69355  4.24690  2.90347  2.73739  3.18146  2.89801  2.37887  2.77519  2.98518  4.58477  3.61503
          0.01353  4.70569  5.42804  0.61958  0.77255  0.48576  0.95510
     95   2.77966  4.95454  2.49539  2.65337  2.95409  3.58551  3.86025  3.66401  2.67798  3.27332  4.08988  3.16360  2.03618  3.01781  3.14033  2.15039  2.38814  3.33257  5.51853  4.18526    110 - -
          2.68618  4.42225  2.77519  2.73123  3.46354  2.40513  3.72494  3.29354  2.67741  2.69355  4.24690  2.90347  2.73739  3.18146  2.89801  2.37887  2.77519  2.98518  4.58477  3.61503
          0.01353  4.70569  5.42804  0.61958  0.77255  0.48576  0.95510
     96   2.28398  4.56277  3.58654  2.44856  3.70388  3.75380  4.00203  1.92085  2.98072  1.99547  3.65251  3.45770  4.13603  2.52038  3.34669  2.99934  3.03009  2.79916  5.14446  3.90274    111 - -
          2.68618  4.42225  2.77519  2.73123  3.46354  2.40513  3.72494  3.29354  2.67741  2.69355  4.24690  2.90347  2.73739  3.18146  2.89801  2.37887  2.77519  2.98518  4.58477  3.61503
          0.01353  4.70569  5.42804  0.61958  0.77255  0.48576  0.95510
     97   2.31175  5.41688  1.95378  2.11125  4.75016  2.66847  3.82915  4.24013  1.70643  3.71852  4.47350  3.02533  4.00978  2.93960  3.12066  2.84483  3.13791  3.80366  5.85394  4.42733    112 - -
          2.68618  4.42225  2.77519  2.73123  3.46354  2.40513  3.72494  3.29354  2.67741  2.69355  4.24690  2.90347  2.73739  3.18146  2.89801  2.37887  2.77519  2.98518  4.58477  3.61503
          0.01353  4.70569  5.42804  0.61958  0.77255  0.48576  0.95510
     98   2.17199  5.02411  3.13358  2.18829  2.93906  3.58669  3.78692  3.70465  2.20333  2.63926  4.09043  3.10392  3.97782  2.40509  3.03844  2.38902  3.00009  3.36517  5.51494  4.16743    113 - -
          2.68618  4.42225  2.77519  2.73123  3.46354  2.40513  3.72494  3.29354  2.67741  2.69355  4.24690  2.90347  2.73739  3.18146  2.89801  2.37887  2.77519  2.98518  4.58477  3.61503
          0.01353  4.70569  5.42804  0.61958  0.77255  0.48576  0.95510
     99   3.97204  5.17873  5.37959  5.02263  1.23240  4.90421  4.11881  3.36655  4.82767  1.22282  3.91673  4.70610  5.16409  4.71256  4.76323  4.26386  4.18478  3.39825  4.24196  1.69903    114 - -
          2.68618  4.42225  2.77519  2.73123  3.46354  2.40513  3.72494  3.29354  2.67741  2.69355  4.24690  2.90347  2.73739  3.18146  2.89801  2.37887  2.77519  2.98518  4.58477  3.61503
          0.01353  4.70569  5.42804  0.61958  0.77255  0.48576  0.95510
    100   2.34098  5.18438  3.04748  1.88870  4.49461  2.72726  3.76113  3.95192  2.01920  2.72780  4.24325  3.04864  3.95925  2.87401  2.99344  2.30677  3.01375  3.55782  5.64670  4.26290    115 - -
          2.68618  4.42225  2.77519  2.73123  3.46354  2.40513  3.72494  3.29354  2.67741  2.69355  4.24690  2.90347  2.73739  3.18146  2.89801  2.37887  2.77519  2.98518  4.58477  3.61503
          0.01353  4.70569  5.42804  0.61958  0.77255  0.48576  0.95510
    101   2.94377  5.47753  2.26967  1.64375  4.80930  3.56877  3.86058  4.30351  1.84465  3.77708  4.53682  3.03001  4.03485  2.97453  3.16781  1.90769  3.18718  3.86399  5.91009  4.47600    116 - -
          2.68618  4.42225  2.77519  2.73123  3.46354  2.40513  3.72494  3.29354  2.67741  2.69355  4.24690  2.90347  2.73739  3.18146  2.89801  2.37887  2.77519  2.98518  4.58477  3.61503
          0.01353  4.70569  5.42804  0.61958  0.77255  0.48576  0.95510
    102   2.34182  4.23596  4.69657  4.09891  2.41899  4.00360  4.25452  2.14599  3.90609  1.83380  3.32509  4.11686  4.36234  4.04357  3.94562  3.31265  3.08375  2.47553  2.28176  2.59013    117 - -
          2.68618  4.42225  2.77519  2.73123  3.46354  2.40513  3.72494  3.29354  2.67741  2.69355  4.24690  2.90347  2.73739  3.18146  2.89801  2.37887  2.77519  2.98518  4.58477  3.61503
          0.01353  4.70569  5.42804  0.61958  0.77255  0.48576  0.95510
    103   2.31151  4.33483  4.42654  3.83994  3.41880  4.02432  4.34434  2.05801  3.69537  1.41464  3.39356  4.02989  4.38273  3.91901  2.74279  3.32092  3.12431  1.98130  4.98816  3.80475    118 - -
          2.68618  4.42225  2.77519  2.73123  3.46354  2.40513  3.72494  3.29354  2.67741  2.69355  4.24690  2.90347  2.73739  3.18146  2.89801  2.37887  2.77519  2.98518  4.58477  3.61503
          0.01353  4.70569  5.42804  0.61958  0.77255  0.48576  0.95510
    104   2.28532  5.33481  1.88714  2.08251  4.67009  3.55389  3.79303  4.15241  2.55973  3.63986  4.39204  3.02541  3.98160  2.90043  2.51924  1.99153  3.07975  3.72304  5.78031  4.36608    119 - -
          2.68618  4.42225  2.77519  2.73123  3.46354  2.40513  3.72494  3.29354  2.67741  2.69355  4.24690  2.90347  2.73739  3.18146  2.89801  2.37887  2.77519  2.98518  4.58477  3.61503
          0.01353  4.70569  5.42804  0.61958  0.77255  0.48576  0.95510
    105   2.30405  4.91427  3.19415  2.19812  4.14225  2.29760  3.83274  2.74642  2.65310  2.61273  3.99739  2.34917  4.00859  2.99842  3.10813  2.82884  3.01044  3.23727  5.43599  4.11472    120 - -
          2.68618  4.42225  2.77519  2.73123  3.46354  2.40513  3.72494  3.29354  2.67741  2.69355  4.24690  2.90347  2.73739  3.18146  2.89801  2.37887  2.77519  2.98518  4.58477  3.61503
          0.01353  4.70569  5.42804  0.61958  0.77255  0.48576  0.95510
    106   2.82419  5.12186  3.07889  1.40698  2.95792  3.59773  3.81269  3.82420  2.17992  3.39318  4.19262  3.10604  4.00584  2.94662  3.03630  2.82814  2.44216  3.47210  5.59844  4.23893    121 - -
          2.68618  4.42225  2.77519  2.73123  3.46354  2.40513  3.72494  3.29354  2.67741  2.69355  4.24690  2.90347  2.73739  3.18146  2.89801  2.37887  2.77519  2.98518  4.58477  3.61503
          0.01353  4.70569  5.42804  0.61958  0.77255  0.48576  0.95510
    107   2.00581  5.17134  3.13164  1.93532  4.47289  3.60674  3.77993  3.91137  2.10489  2.45092  4.22977  3.10125  3.99751  2.89973  2.34974  2.81551  3.04987  3.53881  5.62259  4.26603    122 - -
          2.68618  4.42225  2.77519  2.73123  3.46354  2.40513  3.72494  3.29354  2.67741  2.69355  4.24690  2.90347  2.73739  3.18146  2.89801  2.37887  2.77519  2.98518  4.58477  3.61503
          0.01353  4.70569  5.42804  0.61958  0.77255  0.48576  0.95510
    108   2.33401  5.02202  1.73463  2.17935  3.06446  3.60164  3.83097  3.66898  2.64425  2.52730  4.09397  3.12723  4.00965  2.98258  3.11435  2.83355  3.04147  3.34624  5.52207  4.17751    123 - -
          2.68618  4.42225  2.77519  2.73123  3.46354  2.40513  3.72494  3.29354  2.67741  2.69355  4.24690  2.90347  2.73739  3.18146  2.89801  2.37887  2.77519  2.98518  4.58477  3.61503
          0.01353  4.70569  5.42804  0.61958  0.77255  0.48576  0.95510
    109   2.77365  4.47419  3.68176  2.16003  2.65167  3.76003  4.01432  2.96700  3.06512  2.21789  3.57818  3.51099  4.13940  3.36404  3.40939  2.44414  2.41434  2.74562  2.76605  3.81119    124 - -
          2.68618  4.42225  2.77519  2.73123  3.46354  2.40513  3.72494  3.29354  2.67741  2.69355  4.24690  2.90347  2.73739  3.18146  2.89801  2.37887  2.77519  2.98518  4.58477  3.61503
          0.01353  4.70569  5.42804  0.61958  0.77255  0.48576  0.95510
    110   2.87551  5.23745  3.07107  2.15834  4.56632  2.21720  3.82374  4.00397  1.47896  3.53536  4.31975  3.11274  4.02937  2.94530  2.96441  2.86059  3.10938  2.78063  5.70198  4.33965    125 - -
          2.68618  4.42225  2.77519  2.73123  3.46354  2.40513  3.72494  3.29354  2.67741  2.69355  4.24690  2.90347  2.73739  3.18146  2.89801  2.37887  2.77519  2.98518  4.58477  3.61503
          0.01353  4.70569  5.42804  0.61958  0.77255  0.48576  0.95510
    111   2.34621  5.24214  3.02963  2.12196  4.56603  3.55738  2.84908  4.03635  1.87728  3.53634  4.28993  2.30561  3.95467  2.85435  2.96501  2.75868  3.01818  3.62234  5.68364  2.99286    126 - -
          2.68618  4.42225  2.77519  2.73123  3.46354  2.40513  3.72494  3.29354  2.67741  2.69355  4.24690  2.90347  2.73739  3.18146  2.89801  2.37887  2.77519  2.98518  4.58477  3.61503
          0.01353  4.70569  5.42804  0.61958  0.77255  0.48576  0.95510
    112   2.76834  5.11122  2.47358  2.21316  4.39329  3.56876  3.76423  2.89420  2.03723  2.65999  4.16922  3.06646  3.96108  2.39091  3.00620  2.76592  2.99952  2.73700  5.58337  4.21463    127 - -
          2.68618  4.42225  2.77519  2.73123  3.46354  2.40513  3.72494  3.29354  2.67741  2.69355  4.24690  2.90347  2.73739  3.18146  2.89801  2.37887  2.77519  2.98518  4.58477  3.61503
          0.01353  4.70569  5.42804  0.61958  0.77255  0.48576  0.95510
    113   2.25571  2.87233  4.58999  3.99478  3.34485  2.75607  4.32394  1.94668  3.82738  1.73713  3.35280  4.07762  4.34566  4.00058  3.91291  3.28437  3.05914  1.98289  4.88456  3.70231    128 - -
          2.68618  4.42225  2.77519  2.73123  3.46354  2.40513  3.72494  3.29354  2.67741  2.69355  4.24690  2.90347  2.73739  3.18146  2.89801  2.37887  2.77519  2.98518  4.58477  3.61503
          0.10265  4.70569  2.42464  0.61958  0.77255  0.48576  0.95510
    114   2.25502  5.04212  3.13026  2.60585  4.36748  3.57223  3.80932  3.77097  1.71695  3.36140  4.16563  2.03145  3.99028  2.94673  2.97913  2.81039  3.03464  2.58029  5.57242  4.23240    129 - -
          2.68618  4.42225  2.77519  2.73123  3.46354  2.40513  3.72494  3.29354  2.67741  2.69355  4.24690  2.90347  2.73739  3.18146  2.89801  2.37887  2.77519  2.98518  4.58477  3.61503
          0.12546  4.61782  2.22531  0.61958  0.77255  0.64850  0.73989
    115   2.21001  5.09862  3.01877  2.48414  4.42080  3.51039  2.48667  3.87084  2.44949  3.40380  4.18018  2.40090  3.91565  2.83656  2.33520  2.25728  2.97194  3.48566  5.57652  4.20774    130 - -
          2.68618  4.42225  2.77519  2.73123  3.46354  2.40513  3.72494  3.29354  2.67741  2.69355  4.24690  2.90347  2.73739  3.18146  2.89801  2.37887  2.77519  2.98518  4.58477  3.61503
          0.01649  4.50886  5.23120  0.61958  0.77255  0.80448  0.59297
    116   2.78231  4.29180  4.09870  3.51958  3.30265  3.86145  4.13036  1.64882  3.38899  2.32219  2.50169  3.78041  4.22378  2.58519  3.60777  3.14383  3.01318  2.48855  4.85455  2.58669    131 - -
          2.68618  4.42225  2.77519  2.73123  3.46354  2.40513  3.72494  3.29354  2.67741  2.69355  4.24690  2.90347  2.73739  3.18146  2.89801  2.37887  2.77519  2.98518  4.58477  3.61503
          0.01649  4.50886  5.23120  0.61958  0.77255  0.80448  0.59297
    117   2.70587  4.71372  3.24256  2.21270  4.00768  3.54181  3.88088  3.35117  2.74631  3.04577  3.89946  3.21252  3.98670  3.08365  3.17330  2.22716  1.89316  2.17054  5.35323  4.06232    132 - -
          2.68618  4.42225  2.77519  2.73123  3.46354  2.40513  3.72494  3.29354  2.67741  2.69355  4.24690  2.90347  2.73739  3.18146  2.89801  2.37887  2.77519  2.98518  4.58477  3.61503
          0.01649  4.50886  5.23120  0.61958  0.77255  0.32817  1.27382
    118   2.96691  5.50832  2.05559  1.71605  4.83943  3.57386  3.87455  4.33547  1.56876  3.80565  4.56768  3.03303  2.86814  2.98996  3.18426  2.90314  3.21115  3.89436  5.93649  4.49945    133 - -
          2.68618  4.42225  2.77519  2.73123  3.46354  2.40513  3.72494  3.29354  2.67741  2.69355  4.24690  2.90347  2.73739  3.18146  2.89801  2.37887  2.77519  2.98518  4.58477  3.61503
          0.10265  4.70569  2.42464  0.61958  0.77255  0.48576  0.95510
    119   2.77416  4.52009  3.57856  3.04651  3.58429  3.71958  3.97869  1.98392  3.00708  2.74330  3.64088  2.16425  4.11777  3.31981  3.36273  2.31803  3.01407  2.79745  5.04326  2.45209    134 - -
          2.68618  4.42225  2.77519  2.73123  3.46354  2.40513  3.72494  3.29354  2.67741  2.69355  4.24690  2.90347  2.73739  3.18146  2.89801  2.37887  2.77519  2.98518  4.58477  3.61503
          0.12546  4.61782  2.22531  0.61958  0.77255  0.64850  0.73989
    120   2.99546  5.34915  3.28891  2.68967  4.76149  2.53431  3.75527  4.17100  1.51111  3.61342  4.40903  3.17980  4.07584  2.01604  2.03357  2.96420  3.19486  3.78413  5.68812  4.40339    135 - -
          2.68618  4.42225  2.77519  2.73123  3.46354  2.40513  3.72494  3.29354  2.67741  2.69355  4.24690  2.90347  2.73739  3.18146  2.89801  2.37887  2.77519  2.98518  4.58477  3.61503
          0.15153  4.50886  2.04335  0.61958  0.77255  0.80448  0.59297
    121   2.67702  4.50327  3.46625  2.95302  3.72149  3.55975  2.58928  3.06063  2.86675  2.80344  3.70877  3.35571  4.01750  3.23006  3.21931  2.85678  1.65488  2.18332  5.14985  3.87670    136 - -
          2.68618  4.42225  2.77519  2.73123  3.46354  2.40513  3.72494  3.29354  2.67741  2.69355  4.24690  2.90347  2.73739  3.18146  2.89801  2.37887  2.77519  2.98518  4.58477  3.61503
          0.01886  4.37618  5.09853  0.61958  0.77255  0.94934  0.48938
    122   2.68286  4.44027  3.46655  2.30053  3.57117  3.63573  3.88883  2.11218  2.87887  2.63756  3.54080  3.34609  4.02234  3.19903  3.24228  2.88735  2.26107  2.67183  5.01502  2.70276    137 - -
          2.68618  4.42225  2.77519  2.73123  3.46354  2.40513  3.72494  3.29354  2.67741  2.69355  4.24690  2.90347  2.73739  3.18146  2.89801  2.37887  2.77519  2.98518  4.58477  3.61503
          0.01886  4.37618  5.09853  0.61958  0.77255  0.94934  0.48938
    123   2.86428  5.19479  2.80151  2.49324  4.63710  1.85820  3.82565  4.09573  1.91565  3.61308  4.41739  1.96890  3.97263  2.96491  2.96661  2.84544  3.13381  3.68640  5.75890  4.39410    138 - -
          2.68618  4.42225  2.77519  2.73123  3.46354  2.40513  3.72494  3.29354  2.67741  2.69355  4.24690  2.90347  2.73739  3.18146  2.89801  2.37887  2.77519  2.98518  4.58477  3.61503
          0.01886  4.37618  5.09853  0.61958  0.77255  0.94934  0.48938
    124   2.74605  5.10957  2.87577  2.45331  4.52242  2.50201  3.74512  3.98169  1.84593  3.50075  4.27944  2.26743  3.90378  2.86915  2.94294  2.10231  3.00439  3.56871  5.65912  4.28283    139 - -
          2.68618  4.42225  2.77519  2.73123  3.46354  2.40513  3.72494  3.29354  2.67741  2.69355  4.24690  2.90347  2.73739  3.18146  2.89801  2.37887  2.77519  2.98518  4.58477  3.61503
          0.01886  4.37618  5.09853  0.61958  0.77255  0.94934  0.48938
    125   2.70405  4.88762  2.97439  2.01323  4.18908  2.51346  3.76886  3.60414  2.58629  2.43959  4.03429  3.04214  3.91256  2.92836  3.04350  2.00261  2.95855  3.27024  5.45634  4.12010    140 - -
          2.68618  4.42225  2.77519  2.73123  3.46354  2.40513  3.72494  3.29354  2.67741  2.69355  4.24690  2.90347  2.73739  3.18146  2.89801  2.37887  2.77519  2.98518  4.58477  3.61503
          0.01886  4.37618  5.09853  0.61958  0.77255  0.94934  0.48938
    126   2.87825  4.62575  1.89675  3.04581  3.68796  3.81555  4.11223  1.86578  3.07844  1.99015  3.59863  3.49853  4.20995  3.38595  3.46576  3.10455  3.12012  2.45826  5.27265  4.00627    141 - -
          2.68618  4.42225  2.77519  2.73123  3.46354  2.40513  3.72494  3.29354  2.67741  2.69355  4.24690  2.90347  2.73739  3.18146  2.89801  2.37887  2.77519  2.98518  4.58477  3.61503
          0.01886  4.37618  5.09853  0.61958  0.77255  0.94934  0.48938
    127   2.67193  4.38646  3.60323  3.06518  3.58952  3.63203  3.98761  2.20780  3.01669  2.63499  3.55084  2.48529  4.05491  3.32434  3.35869  2.20828  2.93028  1.90008  5.05291  3.81774    142 - -
          2.68644  4.42251  2.77499  2.72979  3.46380  2.40539  3.72520  3.29262  2.67767  2.69331  4.24716  2.90373  2.73766  3.18172  2.89827  2.37865  2.77545  2.98544  4.58503  3.61529
          0.69457  0.70399  5.09853  0.86534  0.54629  0.94934  0.48938
    128   2.75461  4.98691  3.03441  2.61326  4.54220  2.39807  3.83583  3.98213  1.46265  3.52106  4.32077  3.09960  3.94888  2.97597  2.90398  2.04363  3.04631  3.56357  5.67789  4.35106    146 - -
          2.68660  4.42268  2.77415  2.72964  3.46396  2.40555  3.72537  3.29110  2.67692  2.69397  4.24732  2.90389  2.73782  3.18189  2.89843  2.37929  2.77508  2.98561  4.58519  3.61546
          0.69457  0.70399  5.09853  1.31585  0.31231  0.94934  0.48938
    129   2.70286  4.75722  3.17721  2.64735  4.00503  2.56126  3.77573  2.28738  2.56104  3.03639  3.88158  2.35069  3.94406  2.96111  2.33413  2.78022  2.94437  3.09786  5.31038  4.01473    151 - -
          2.68618  4.42225  2.77519  2.73123  3.46354  2.40513  3.72494  3.29354  2.67741  2.69355  4.24690  2.90347  2.73739  3.18146  2.89801  2.37887  2.77519  2.98518  4.58477  3.61503
          0.01886  4.37618  5.09853  0.61958  0.77255  0.66953  0.71733
    130   2.75497  5.06615  3.02121  2.05723  2.93207  3.52893  3.72950  3.78184  1.67396  3.33813  4.13318  3.03281  2.82043  2.85987  2.91923  2.75507  2.98593  3.42396  5.53024  4.17154    152 - -
          2.68618  4.42225  2.77519  2.73123  3.46354  2.40513  3.72494  3.29354  2.67741  2.69355  4.24690  2.90347  2.73739  3.18146  2.89801  2.37887  2.77519  2.98518  4.58477  3.61503
          0.14236  4.49969  2.10718  0.61958  0.77255  0.81586  0.58386
    131   2.68629  4.68705  3.25790  2.70965  3.94593  2.58583  3.80273  2.42049  2.60175  2.98005  3.83486  3.17835  2.68639  3.00298  2.12508  2.78592  2.93513  3.03664  5.27301  3.99174    153 - -
          2.68556  4.42341  2.77528  2.73120  3.46223  2.40543  3.72428  3.29026  2.67504  2.69406  4.24806  2.90340  2.73855  3.18262  2.89856  2.37919  2.77582  2.98568  4.58593  3.61619
          0.69457  1.01521  1.97770  2.54980  0.08132  0.69684  0.68947
    132   3.29511  4.68566  4.50521  4.02956  1.70321  4.24341  2.24213  3.16430  3.89550  1.68773  3.78026  4.04184  4.57780  4.01015  4.02863  3.55432  3.51915  3.01316  4.03193  1.81412    169 - -
          2.68618  4.42225  2.77519  2.73123  3.46354  2.40513  3.72494  3.29354  2.67741  2.69355  4.24690  2.90347  2.73739  3.18146  2.89801  2.37887  2.77519  2.98518  4.58477  3.61503
          0.01915  4.36073  5.08308  0.61958  0.77255  0.46438  0.99027
    133   2.80826  4.84373  3.29713  2.25560  4.06542  3.66182  3.86176  2.32708  1.62668  3.05728  3.92829  3.23487  4.04963  3.04446  3.03677  2.89294  3.03697  2.42746  5.38810  4.09496    170 - -
          2.68618  4.42225  2.77519  2.73123  3.46354  2.40513  3.72494  3.29354  2.67741  2.69355  4.24690  2.90347  2.73739  3.18146  2.89801  2.37887  2.77519  2.98518  4.58477  3.61503
          0.11501  4.59805  2.31700  0.61958  0.77255  0.38103  1.14934
    134   2.75358  4.74486  3.29496  2.28450  3.94019  3.63117  3.85414  2.56300  2.21086  2.97956  3.83605  3.22869  4.02067  3.05956  3.13308  2.17131  2.98581  2.06613  5.29201  4.00417    171 - -
          2.68618  4.42225  2.77519  2.73123  3.46354  2.40513  3.72494  3.29354  2.67741  2.69355  4.24690  2.90347  2.73739  3.18146  2.89801  2.37887  2.77519  2.98518  4.58477  3.61503
          0.01478  4.61782  5.34017  0.61958  0.77255  0.39599  1.11783
    135   2.76782  5.07666  2.48135  2.18874  4.34732  3.57504  2.82508  2.87525  2.04569  2.64504  4.13789  3.07997  3.96687  2.90065  3.01923  2.77359  2.99904  2.77343  5.55633  4.19576    172 - -
          2.68618  4.42225  2.77519  2.73123  3.46354  2.40513  3.72494  3.29354  2.67741  2.69355  4.24690  2.90347  2.73739  3.18146  2.89801  2.37887  2.77519  2.98518  4.58477  3.61503
          0.01353  4.70569  5.42804  0.61958  0.77255  0.48576  0.95510
    136   2.25800  4.22322  4.50546  3.90850  2.55320  3.94926  2.58041  1.87015  3.74882  1.96011  3.32063  4.01899  4.31223  3.92824  3.85078  3.24961  3.03859  2.04401  4.84287  3.65712    173 - -
          2.68618  4.42225  2.77519  2.73123  3.46354  2.40513  3.72494  3.29354  2.67741  2.69355  4.24690  2.90347  2.73739  3.18146  2.89801  2.37887  2.77519  2.98518  4.58477  3.61503
          0.01353  4.70569  5.42804  0.61958  0.77255  0.48576  0.95510
    137   2.78848  4.80659  3.31065  2.02360  4.00493  3.65686  3.87358  3.38524  2.71064  1.93778  3.89373  3.24517  4.04635  3.07070  2.52840  2.35636  3.02009  2.48055  5.34306  4.05140    174 - -
          2.68618  4.42225  2.77519  2.73123  3.46354  2.40513  3.72494  3.29354  2.67741  2.69355  4.24690  2.90347  2.73739  3.18146  2.89801  2.37887  2.77519  2.98518  4.58477  3.61503
          0.01353  4.70569  5.42804  0.61958  0.77255  0.48576  0.95510
    138   2.81958  4.72874  3.39811  1.63693  3.89582  3.71034  3.95857  2.53028  2.85464  2.01546  3.81071  3.34335  4.10645  3.19215  3.26297  2.36773  3.05541  2.95218  5.29860  4.02497    175 - -
          2.68618  4.42225  2.77519  2.73123  3.46354  2.40513  3.72494  3.29354  2.67741  2.69355  4.24690  2.90347  2.73739  3.18146  2.89801  2.37887  2.77519  2.98518  4.58477  3.61503
          0.01353  4.70569  5.42804  0.61958  0.77255  0.48576  0.95510
    139   2.14467  4.98756  3.26066  2.92504  4.65254  3.55903  4.16976  4.08162  2.95166  3.67669  4.50815  3.37002  1.18933  2.11675  3.34282  2.95257  3.22825  3.66094  5.88936  4.58098    176 - -
          2.68618  4.42225  2.77519  2.73123  3.46354  2.40513  3.72494  3.29354  2.67741  2.69355  4.24690  2.90347  2.73739  3.18146  2.89801  2.37887  2.77519  2.98518  4.58477  3.61503
          0.01353  4.70569  5.42804  0.61958  0.77255  0.48576  0.95510
    140   3.14971  5.47025  3.47338  2.84982  4.89579  2.61863  2.66648  4.29317  1.12294  3.72656  4.53303  3.32488  4.21122  2.97843  2.07683  3.12002  3.34060  3.91611  5.78727  4.52700    177 - -
          2.68618  4.42225  2.77519  2.73123  3.46354  2.40513  3.72494  3.29354  2.67741  2.69355  4.24690  2.90347  2.73739  3.18146  2.89801  2.37887  2.77519  2.98518  4.58477  3.61503
          0.01353  4.70569  5.42804  0.61958  0.77255  0.48576  0.95510
    141   2.26552  4.47410  4.15371  3.61384  3.70079  3.98387  4.39094  2.04424  3.54216  2.66227  3.64816  2.18266  4.39315  3.81977  3.81781  3.28809  3.18128  1.34170  5.24979  4.03495    178 - -
          2.68618  4.42225  2.77519  2.73123  3.46354  2.40513  3.72494  3.29354  2.67741  2.69355  4.24690  2.90347  2.73739  3.18146  2.89801  2.37887  2.77519  2.98518  4.58477  3.61503
          0.01353  4.70569  5.42804  0.61958  0.77255  0.48576  0.95510
    142   1.58403  4.69725  3.57971  3.10016  4.35242  3.49574  4.21147  3.73739  3.10477  3.41058  4.24427  2.42922  4.08271  3.42506  3.50874  1.51046  3.07414  2.42108  5.68718  4.41779    179 - -
          2.68618  4.42225  2.77519  2.73123  3.46354  2.40513  3.72494  3.29354  2.67741  2.69355  4.24690  2.90347  2.73739  3.18146  2.89801  2.37887  2.77519  2.98518  4.58477  3.61503
          0.01353  4.70569  5.42804  0.61958  0.77255  0.48576  0.95510
    143   3.62805  4.83368  5.68111  5.18213  3.91492  5.18681  5.78321  1.05597  5.09928  1.55252  3.66289  5.33706  5.37187  5.24992  5.20322  4.60030  3.87575  1.28885  6.02693  4.89001    180 - -
          2.68618  4.42225  2.77519  2.73123  3.46354  2.40513  3.72494  3.29354  2.67741  2.69355  4.24690  2.90347  2.73739  3.18146  2.89801  2.37887  2.77519  2.98518  4.58477  3.61503
          0.01353  4.70569  5.42804  0.61958  0.77255  0.48576  0.95510
    144   2.84387  5.24430  1.70730  2.51080  2.96162  3.57106  2.76094  4.00132  2.60051  3.53108  4.30895  2.46094  3.99745  2.93548  3.09373  2.26928  3.08140  3.61266  5.68572  4.28216    181 - -
          2.68618  4.42225  2.77519  2.73123  3.46354  2.40513  3.72494  3.29354  2.67741  2.69355  4.24690  2.90347  2.73739  3.18146  2.89801  2.37887  2.77519  2.98518  4.58477  3.61503
          0.01353  4.70569  5.42804  0.61958  0.77255  0.48576  0.95510
    145   3.34212  5.58305  3.57435  3.00085  5.05145  3.94795  3.94219  4.42945  2.27125  3.83697  4.67719  2.39477  4.33349  2.25179  0.94951  3.30997  3.51995  4.07172  5.86068  4.65015    182 - -
          2.68618  4.42225  2.77519  2.73123  3.46354  2.40513  3.72494  3.29354  2.67741  2.69355  4.24690  2.90347  2.73739  3.18146  2.89801  2.37887  2.77519  2.98518  4.58477  3.61503
          0.01353  4.70569  5.42804  0.61958  0.77255  0.48576  0.95510
    146   2.79182  4.38990  3.89545  2.51636  3.51798  2.75307  4.10991  1.97115  3.25538  2.00777  3.50118  3.66383  4.20487  3.53118  3.54797  3.09360  2.40724  2.20936  5.00366  3.79014    183 - -
          2.68652  4.42259  2.77483  2.73090  3.46388  2.40546  3.72528  3.29269  2.67647  2.69324  4.24723  2.90380  2.73725  3.18180  2.89834  2.37920  2.77483  2.98552  4.58511  3.61537
          0.29711  1.37578  5.42804  1.40111  0.28279  0.48576  0.95510
    147   2.84222  5.36190  2.19725  1.81308  4.69918  3.55042  3.78573  4.18856  2.13303  3.66405  4.40983  2.38399  3.97698  2.88994  3.05319  2.35983  2.48301  3.74936  5.79542  4.37406    191 - -
          2.68618  4.42225  2.77519  2.73123  3.46354  2.40513  3.72494  3.29354  2.67741  2.69355  4.24690  2.90347  2.73739  3.18146  2.89801  2.37887  2.77519  2.98518  4.58477  3.61503
          0.01353  4.70569  5.42804  0.61958  0.77255  0.48576  0.95510
    148   2.29333  5.22210  2.31933  2.48242  4.54444  3.54915  3.74061  2.92776  2.12644  3.51756  4.27002  2.55034  3.94372  2.84547  2.46882  2.32686  3.00115  3.60069  5.66904  4.27310    192 - -
          2.68618  4.42225  2.77519  2.73123  3.46354  2.40513  3.72494  3.29354  2.67741  2.69355  4.24690  2.90347  2.73739  3.18146  2.89801  2.37887  2.77519  2.98518  4.58477  3.61503
          0.01353  4.70569  5.42804  0.61958  0.77255  0.48576  0.95510
    149   2.83353  5.34169  2.08783  2.06941  4.68522  3.56063  3.77189  4.16903  1.73731  3.64218  4.38781  3.02664  3.97498  2.87424  2.43961  2.32176  3.06647  3.73254  5.76886  4.35877    193 - -
          2.68618  4.42225  2.77519  2.73123  3.46354  2.40513  3.72494  3.29354  2.67741  2.69355  4.24690  2.90347  2.73739  3.18146  2.89801  2.37887  2.77519  2.98518  4.58477  3.61503
          0.01353  4.70569  5.42804  0.61958  0.77255  0.48576  0.95510
    150   2.17911  5.01878  2.38213  2.71304  4.63978  2.29532  3.98562  4.10006  2.79193  3.65043  4.42393  3.20279  4.02175  3.12003  3.26700  1.59645  2.37777  3.64498  5.82891  4.46853    194 - -
          2.68618  4.42225  2.77519  2.73123  3.46354  2.40513  3.72494  3.29354  2.67741  2.69355  4.24690  2.90347  2.73739  3.18146  2.89801  2.37887  2.77519  2.98518  4.58477  3.61503
          0.01353  4.70569  5.42804  0.61958  0.77255  0.48576  0.95510
    151   2.96231  5.51061  2.20770  2.04053  4.83827  3.56624  3.87545  4.33778  2.69148  3.80916  4.56981  1.96790  4.04262  2.14700  3.21411  1.92972  3.20810  3.89459  5.94268  4.49926    195 - -
          2.68618  4.42225  2.77519  2.73123  3.46354  2.40513  3.72494  3.29354  2.67741  2.69355  4.24690  2.90347  2.73739  3.18146  2.89801  2.37887  2.77519  2.98518  4.58477  3.61503
          0.01353  4.70569  5.42804  0.61958  0.77255  0.48576  0.95510
    152   2.79112  4.50764  3.67287  3.10985  3.64907  2.78244  4.02306  2.35997  2.41434  1.62343  3.61243  3.50951  2.85968  3.35547  3.36711  3.01746  3.02507  2.77102  5.09581  3.86447    196 - -
          2.68618  4.42225  2.77519  2.73123  3.46354  2.40513  3.72494  3.29354  2.67741  2.69355  4.24690  2.90347  2.73739  3.18146  2.89801  2.37887  2.77519  2.98518  4.58477  3.61503
          0.01353  4.70569  5.42804  0.61958  0.77255  0.48576  0.95510
    153   3.71898  5.11363  4.87790  4.54307  2.69814  4.55866  4.15815  3.34175  4.34061  2.97231  4.20202  4.46877  4.97585  4.49959  4.43677  3.97069  4.00149  2.19922  4.37502  0.61334    197 - -
          2.68618  4.42225  2.77519  2.73123  3.46354  2.40513  3.72494  3.29354  2.67741  2.69355  4.24690  2.90347  2.73739  3.18146  2.89801  2.37887  2.77519  2.98518  4.58477  3.61503
          0.01353  4.70569  5.42804  0.61958  0.77255  0.48576  0.95510
    154   2.93466  5.04235  3.35796  2.79691  1.68831  3.73226  3.87423  3.69013  2.08975  3.28486  4.12770  2.29324  4.12039  3.04884  2.29347  2.98208  3.15493  3.38966  5.45967  4.13608    198 - -
          2.68618  4.42225  2.77519  2.73123  3.46354  2.40513  3.72494  3.29354  2.67741  2.69355  4.24690  2.90347  2.73739  3.18146  2.89801  2.37887  2.77519  2.98518  4.58477  3.61503
          0.01353  4.70569  5.42804  0.61958  0.77255  0.48576  0.95510
    155   2.80464  4.20333  4.59655  3.99643  3.22139  3.95187  2.88332  2.00719  3.81462  1.96292  3.31458  4.05176  4.31525  3.97282  3.87897  3.25672  3.03651  1.75801  3.09448  2.61275    199 - -
          2.68618  4.42225  2.77519  2.73123  3.46354  2.40513  3.72494  3.29354  2.67741  2.69355  4.24690  2.90347  2.73739  3.18146  2.89801  2.37887  2.77519  2.98518  4.58477  3.61503
          0.01353  4.70569  5.42804  0.61958  0.77255  0.48576  0.95510
    156   2.93753  5.43821  2.31888  1.64883  4.75454  2.08648  3.86622  4.23983  2.67890  2.70030  4.50153  2.36474  4.03524  2.98486  3.19455  2.88435  3.18192  3.81622  5.88322  4.45530    200 - -
          2.68618  4.42225  2.77519  2.73123  3.46354  2.40513  3.72494  3.29354  2.67741  2.69355  4.24690  2.90347  2.73739  3.18146  2.89801  2.37887  2.77519  2.98518  4.58477  3.61503
          0.01353  4.70569  5.42804  0.61958  0.77255  0.48576  0.95510
    157   2.77082  4.52943  2.70454  3.02370  2.51022  3.73419  3.97974  3.03625  2.98340  2.33141  3.63044  3.44519  4.11478  3.29207  2.63013  2.37013  3.00255  2.33035  5.09889  2.79722    201 - -
          2.68618  4.42225  2.77519  2.73123  3.46354  2.40513  3.72494  3.29354  2.67741  2.69355  4.24690  2.90347  2.73739  3.18146  2.89801  2.37887  2.77519  2.98518  4.58477  3.61503
          0.01353  4.70569  5.42804  0.61958  0.77255  0.48576  0.95510
    158   2.30176  4.28218  4.45807  3.86935  2.53195  3.99055  4.31571  1.44533  3.72309  2.41026  3.38175  4.02575  4.35379  3.92867  2.75599  3.28969  3.08498  2.03320  4.93259  3.74452    202 - -
          2.68618  4.42225  2.77519  2.73123  3.46354  2.40513  3.72494  3.29354  2.67741  2.69355  4.24690  2.90347  2.73739  3.18146  2.89801  2.37887  2.77519  2.98518  4.58477  3.61503
          0.01353  4.70569  5.42804  0.61958  0.77255  0.48576  0.95510
    159   2.81169  4.71444  3.45880  2.88515  2.31824  3.71166  3.92058  3.25959  2.11916  2.93697  3.80819  3.34434  4.09449  3.15485  2.05928  2.94542  2.50867  2.43678  5.25922  3.99445    203 - -
          2.68618  4.42225  2.77519  2.73123  3.46354  2.40513  3.72494  3.29354  2.67741  2.69355  4.24690  2.90347  2.73739  3.18146  2.89801  2.37887  2.77519  2.98518  4.58477  3.61503
          0.01353  4.70569  5.42804  0.61958  0.77255  0.48576  0.95510
    160   3.08538  4.46827  4.82670  4.24491  1.43253  4.26109  4.57862  2.51800  4.08614  1.66258  3.33641  4.35058  4.59342  4.23460  4.17235  3.58001  2.42113  1.98346  5.05740  3.85462    204 - -
          2.68618  4.42225  2.77519  2.73123  3.46354  2.40513  3.72494  3.29354  2.67741  2.69355  4.24690  2.90347  2.73739  3.18146  2.89801  2.37887  2.77519  2.98518  4.58477  3.61503
          0.01353  4.70569  5.42804  0.61958  0.77255  0.48576  0.95510
    161   2.89512  5.33627  3.00952  2.10641  4.65600  3.60716  3.81002  4.12954  1.61701  3.62205  4.39142  1.88660  4.02523  2.92342  2.95581  2.85982  3.12493  3.72252  5.75456  2.94431    205 - -
          2.68618  4.42225  2.77519  2.73123  3.46354  2.40513  3.72494  3.29354  2.67741  2.69355  4.24690  2.90347  2.73739  3.18146  2.89801  2.37887  2.77519  2.98518  4.58477  3.61503
          0.01353  4.70569  5.42804  0.61958  0.77255  0.48576  0.95510
    162   3.28266  5.42994  3.06836  0.75962  4.51136  3.81734  4.22184  3.85489  3.04710  2.30937  4.48351  3.39012  4.34343  3.41386  3.46044  3.29377  3.55015  3.63418  5.88968  4.52968    206 - -
          2.68618  4.42225  2.77519  2.73123  3.46354  2.40513  3.72494  3.29354  2.67741  2.69355  4.24690  2.90347  2.73739  3.18146  2.89801  2.37887  2.77519  2.98518  4.58477  3.61503
          0.01353  4.70569  5.42804  0.61958  0.77255  0.48576  0.95510
    163   2.99820  5.43139  1.78500  2.51186  4.74946  2.58636  3.94335  4.22733  2.79837  2.60282  4.54650  1.57047  4.08350  3.07922  3.31777  2.95323  3.25622  3.82356  5.92489  4.50264    207 - -
          2.68618  4.42225  2.77519  2.73123  3.46354  2.40513  3.72494  3.29354  2.67741  2.69355  4.24690  2.90347  2.73739  3.18146  2.89801  2.37887  2.77519  2.98518  4.58477  3.61503
          0.01353  4.70569  5.42804  0.61958  0.77255  0.48576  0.95510
    164   2.24814  4.25923  4.31007  3.72633  2.12916  3.89080  4.22659  2.67235  3.59961  2.43975  2.58690  3.90925  4.27170  3.81229  3.76526  2.08204  3.02818  1.92954  4.88767  3.69591    208 - -
          2.68618  4.42225  2.77519  2.73123  3.46354  2.40513  3.72494  3.29354  2.67741  2.69355  4.24690  2.90347  2.73739  3.18146  2.89801  2.37887  2.77519  2.98518  4.58477  3.61503
          0.01353  4.70569  5.42804  0.61958  0.77255  0.48576  0.95510
    165   2.82305  4.89593  3.20665  2.06343  4.19024  1.61256  3.94746  2.60956  2.79568  3.21864  4.06555  3.24442  4.06817  3.13281  3.23596  2.89758  2.43498  3.24001  5.50989  4.20113    209 - -
          2.68618  4.42225  2.77519  2.73123  3.46354  2.40513  3.72494  3.29354  2.67741  2.69355  4.24690  2.90347  2.73739  3.18146  2.89801  2.37887  2.77519  2.98518  4.58477  3.61503
          0.01353  4.70569  5.42804  0.61958  0.77255  0.48576  0.95510
    166   2.79459  4.24532  4.34824  3.75780  2.32750  3.91076  4.20555  2.16136  3.61822  1.77472  3.34597  3.92539  2.91546  3.82336  2.75391  3.20275  3.02635  2.49158  4.83119  2.66375    210 - -
          2.68618  4.42225  2.77519  2.73123  3.46354  2.40513  3.72494  3.29354  2.67741  2.69355  4.24690  2.90347  2.73739  3.18146  2.89801  2.37887  2.77519  2.98518  4.58477  3.61503
          0.01353  4.70569  5.42804  0.61958  0.77255  0.48576  0.95510
    167   2.33321  4.61606  2.66661  3.54083  2.30605  4.02937  4.00967  3.10933  3.47343  2.77919  3.73312  3.81852  4.39661  3.71342  3.74798  3.30197  3.27365  2.90918  2.11851  1.79714    211 - -
          2.68618  4.42225  2.77519  2.73123  3.46354  2.40513  3.72494  3.29354  2.67741  2.69355  4.24690  2.90347  2.73739  3.18146  2.89801  2.37887  2.77519  2.98518  4.58477  3.61503
          0.01353  4.70569  5.42804  0.61958  0.77255  0.48576  0.95510
    168   3.22527  4.74910  4.21073  2.50820  1.06446  4.21196  4.27152  2.94403  3.68126  1.90836  3.59691  4.03712  4.57408  3.93335  3.92009  3.53361  3.45948  2.86789  4.82235  3.34721    212 - -
          2.68618  4.42225  2.77519  2.73123  3.46354  2.40513  3.72494  3.29354  2.67741  2.69355  4.24690  2.90347  2.73739  3.18146  2.89801  2.37887  2.77519  2.98518  4.58477  3.61503
          0.01353  4.70569  5.42804  0.61958  0.77255  0.48576  0.95510
    169   3.14155  4.57078  4.72029  4.17125  3.47730  4.27243  4.67190  1.97427  4.01086  0.91593  3.39006  4.34382  4.63251  4.22007  4.15271  2.49308  3.39336  2.46510  5.22539  4.05717    213 - -
          2.68618  4.42225  2.77519  2.73123  3.46354  2.40513  3.72494  3.29354  2.67741  2.69355  4.24690  2.90347  2.73739  3.18146  2.89801  2.37887  2.77519  2.98518  4.58477  3.61503
          0.01353  4.70569  5.42804  0.61958  0.77255  0.48576  0.95510
    170   1.92358  2.82721  4.65388  4.05119  3.30808  3.98361  4.31817  1.95092  3.86783  1.95733  3.32057  4.10213  4.34539  4.02583  3.92571  3.29183  3.05043  1.98760  4.84972  2.77402    214 - -
          2.68618  4.42225  2.77519  2.73123  3.46354  2.40513  3.72494  3.29354  2.67741  2.69355  4.24690  2.90347  2.73739  3.18146  2.89801  2.37887  2.77519  2.98518  4.58477  3.61503
          0.01353  4.70569  5.42804  0.61958  0.77255  0.48576  0.95510
    171   2.82423  5.25901  1.70539  2.12558  3.00561  3.56150  3.78808  4.03208  2.16810  3.54844  4.31413  3.04020  3.97920  2.90191  3.04968  2.79599  2.44772  3.63005  5.71187  4.31457    215 - -
          2.68618  4.42225  2.77519  2.73123  3.46354  2.40513  3.72494  3.29354  2.67741  2.69355  4.24690  2.90347  2.73739  3.18146  2.89801  2.37887  2.77519  2.98518  4.58477  3.61503
          0.01353  4.70569  5.42804  0.61958  0.77255  0.48576  0.95510
    172   2.99700  2.66335  4.51591  3.97157  1.88610  2.14986  4.13463  2.91881  3.83196  2.62507  3.58556  4.05906  4.44004  4.00137  3.96159  3.36574  3.24224  2.72987  4.57291  1.74281    216 - -
          2.68618  4.42225  2.77519  2.73123  3.46354  2.40513  3.72494  3.29354  2.67741  2.69355  4.24690  2.90347  2.73739  3.18146  2.89801  2.37887  2.77519  2.98518  4.58477  3.61503
          0.01353  4.70569  5.42804  0.61958  0.77255  0.48576  0.95510
    173   2.31635  5.26230  2.40836  2.47780  4.60534  3.54522  3.75717  4.08309  2.50595  3.57477  4.32245  2.29185  2.91928  2.86073  2.46653  2.02478  3.02364  3.65594  5.71659  4.31189    217 - -
          2.68618  4.42225  2.77519  2.73123  3.46354  2.40513  3.72494  3.29354  2.67741  2.69355  4.24690  2.90347  2.73739  3.18146  2.89801  2.37887  2.77519  2.98518  4.58477  3.61503
          0.01353  4.70569  5.42804  0.61958  0.77255  0.48576  0.95510
    174   3.06858  5.63925  1.50063  1.97954  4.95940  3.58431  3.94889  4.46645  2.79964  3.93272  4.70966  1.79537  4.09931  3.07466  2.42715  2.98778  3.32196  4.02115  6.06596  4.60620    218 - -
          2.68618  4.42225  2.77519  2.73123  3.46354  2.40513  3.72494  3.29354  2.67741  2.69355  4.24690  2.90347  2.73739  3.18146  2.89801  2.37887  2.77519  2.98518  4.58477  3.61503
          0.37237  4.70569  1.19780  0.61958  0.77255  0.48576  0.95510
    175   2.18036  5.22775  2.77101  1.45903  4.57151  3.46913  3.75364  4.01265  2.03253  3.53700  4.33351  2.96506  3.93692  2.88336  2.92962  2.80341  3.08130  3.62182  5.69726  4.31828    219 - -
          2.68627  4.42234  2.77458  2.73132  3.46362  2.40521  3.72503  3.29363  2.67686  2.69363  4.24698  2.90355  2.73748  3.18155  2.89809  2.37895  2.77528  2.98527  4.58486  3.61512
          0.25141  1.53226  5.07498  0.67445  0.71220  0.27023  1.44057
    176   2.88006  5.37512  2.27918  1.69055  4.69829  3.55980  3.82178  4.18131  2.60839  2.79965  4.43183  2.39811  4.00291  2.93394  3.11493  1.95316  3.11988  3.75599  5.81835  4.39873    222 - -
          2.68618  4.42225  2.77519  2.73123  3.46354  2.40513  3.72494  3.29354  2.67741  2.69355  4.24690  2.90347  2.73739  3.18146  2.89801  2.37887  2.77519  2.98518  4.58477  3.61503
          0.01353  4.70569  5.42804  0.61958  0.77255  0.48576  0.95510
    177   2.80006  2.83680  3.96032  2.56776  1.77441  3.83880  4.09508  2.84398  3.31583  2.57371  3.48844  3.70169  4.21695  3.57831  3.58500  2.43936  3.03418  2.63866  4.89924  2.71150    223 - -
          2.68618  4.42225  2.77519  2.73123  3.46354  2.40513  3.72494  3.29354  2.67741  2.69355  4.24690  2.90347  2.73739  3.18146  2.89801  2.37887  2.77519  2.98518  4.58477  3.61503
          0.01353  4.70569  5.42804  0.61958  0.77255  0.48576  0.95510
    178   2.78603  5.09515  2.49556  1.69723  4.36547  3.58213  3.78482  2.59174  2.55530  2.63034  4.15622  3.08606  3.97881  2.91390  2.48476  2.79036  3.01764  3.43750  5.57416  4.21335    224 - -
          2.68618  4.42225  2.77519  2.73123  3.46354  2.40513  3.72494  3.29354  2.67741  2.69355  4.24690  2.90347  2.73739  3.18146  2.89801  2.37887  2.77519  2.98518  4.58477  3.61503
          0.01353  4.70569  5.42804  0.61958  0.77255  0.48576  0.95510
    179   2.94768  5.17770  3.23132  2.82277  4.81800  1.99077  4.03298  4.26188  1.16301  3.77853  4.57596  3.29754  4.13751  3.17104  3.03610  2.26090  3.25053  3.81697  5.90893  4.59272    225 - -
          2.68618  4.42225  2.77519  2.73123  3.46354  2.40513  3.72494  3.29354  2.67741  2.69355  4.24690  2.90347  2.73739  3.18146  2.89801  2.37887  2.77519  2.98518  4.58477  3.61503
          0.01353  4.70569  5.42804  0.61958  0.77255  0.48576  0.95510
    180   2.88339  5.08855  3.28583  2.70297  4.34624  3.68329  3.82677  3.76750  1.67729  2.15047  4.15774  2.49979  4.06488  2.97077  2.34105  2.90724  3.10312  3.44115  5.53915  3.01017    226 - -
          2.68618  4.42225  2.77519  2.73123  3.46354  2.40513  3.72494  3.29354  2.67741  2.69355  4.24690  2.90347  2.73739  3.18146  2.89801  2.37887  2.77519  2.98518  4.58477  3.61503
          0.01353  4.70569  5.42804  0.61958  0.77255  0.48576  0.95510
    181   3.59239  4.85404  5.55316  4.97878  2.41558  4.93820  5.28945  1.57695  4.83077  1.01351  3.27242  5.08896  5.11839  4.83835  4.83060  4.29925  3.81546  1.84915  5.50542  4.43545    227 - -
          2.68618  4.42225  2.77519  2.73123  3.46354  2.40513  3.72494  3.29354  2.67741  2.69355  4.24690  2.90347  2.73739  3.18146  2.89801  2.37887  2.77519  2.98518  4.58477  3.61503
          0.01353  4.70569  5.42804  0.61958  0.77255  0.48576  0.95510
    182   2.78983  4.93340  3.21112  1.62418  4.16690  3.62724  3.83656  2.64971  2.23499  3.18009  4.01237  3.17296  4.01892  2.99780  3.08632  2.84067  2.44135  2.63335  5.45533  4.13337    228 - -
          2.68618  4.42225  2.77519  2.73123  3.46354  2.40513  3.72494  3.29354  2.67741  2.69355  4.24690  2.90347  2.73739  3.18146  2.89801  2.37887  2.77519  2.98518  4.58477  3.61503
          0.01353  4.70569  5.42804  0.61958  0.77255  0.48576  0.95510
    183   1.74176  4.91317  3.29116  2.75326  4.41127  3.53055  3.94198  3.84132  2.73334  3.43140  4.22903  3.23026  2.87797  3.09037  2.43248  1.87304  2.39665  3.45073  5.64983  4.32182    229 - -
          2.68618  4.42225  2.77519  2.73123  3.46354  2.40513  3.72494  3.29354  2.67741  2.69355  4.24690  2.90347  2.73739  3.18146  2.89801  2.37887  2.77519  2.98518  4.58477  3.61503
          0.01353  4.70569  5.42804  0.61958  0.77255  0.48576  0.95510
    184   1.26124  4.54512  3.84348  3.33911  4.06328  3.55112  4.29504  3.39572  3.29471  2.28823  4.00876  3.62973  4.13320  3.59768  3.63635  1.99896  2.26752  3.08360  5.48252  4.25557    230 - -
          2.68618  4.42225  2.77519  2.73123  3.46354  2.40513  3.72494  3.29354  2.67741  2.69355  4.24690  2.90347  2.73739  3.18146  2.89801  2.37887  2.77519  2.98518  4.58477  3.61503
          0.01353  4.70569  5.42804  0.61958  0.77255  0.48576  0.95510
    185   3.66406  4.90576  5.63583  5.07270  3.53791  5.06082  5.45117  1.38289  4.94026  1.07108  2.41552  5.21095  5.21373  4.94584  4.94998  4.43488  3.88862  1.85580  5.63187  4.59231    231 - -
          2.68618  4.42225  2.77519  2.73123  3.46354  2.40513  3.72494  3.29354  2.67741  2.69355  4.24690  2.90347  2.73739  3.18146  2.89801  2.37887  2.77519  2.98518  4.58477  3.61503
          0.01353  4.70569  5.42804  0.61958  0.77255  0.48576  0.95510
    186   3.43968  5.65102  3.83349  3.12158  5.18417  4.04506  3.93494  4.50965  1.15534  3.87590  4.72332  2.41556  4.39184  3.05301  1.33500  3.40308  3.58831  4.16016  5.86607  4.70697    232 - -
          2.68618  4.42225  2.77519  2.73123  3.46354  2.40513  3.72494  3.29354  2.67741  2.69355  4.24690  2.90347  2.73739  3.18146  2.89801  2.37887  2.77519  2.98518  4.58477  3.61503
          0.01353  4.70569  5.42804  0.61958  0.77255  0.48576  0.95510
    187   2.81062  4.34835  4.16811  3.62239  2.56115  2.67507  4.22251  2.81458  3.52273  1.25987  3.47906  3.84800  4.26635  3.76164  3.73515  2.44594  3.06920  2.62235  4.94400  3.70438    233 - -
          2.68618  4.42225  2.77519  2.73123  3.46354  2.40513  3.72494  3.29354  2.67741  2.69355  4.24690  2.90347  2.73739  3.18146  2.89801  2.37887  2.77519  2.98518  4.58477  3.61503
          0.01353  4.70569  5.42804  0.61958  0.77255  0.48576  0.95510
    188   3.94388  5.14658  5.84366  5.31130  3.51094  5.37900  5.74916  1.36817  5.16411  0.70977  3.25988  5.52810  5.43030  5.11893  5.16292  4.80365  4.16392  2.48539  5.75908  4.75487    234 - -
          2.68618  4.42225  2.77519  2.73123  3.46354  2.40513  3.72494  3.29354  2.67741  2.69355  4.24690  2.90347  2.73739  3.18146  2.89801  2.37887  2.77519  2.98518  4.58477  3.61503
          0.01353  4.70569  5.42804  0.61958  0.77255  0.48576  0.95510
    189   2.33977  5.31635  2.94110  1.75511  4.65480  2.72403  3.78266  4.13652  2.54423  3.62407  4.37433  2.43078  3.97316  2.32140  3.04159  2.28853  3.06391  3.70672  5.76408  4.35194    235 - -
          2.68618  4.42225  2.77519  2.73123  3.46354  2.40513  3.72494  3.29354  2.67741  2.69355  4.24690  2.90347  2.73739  3.18146  2.89801  2.37887  2.77519  2.98518  4.58477  3.61503
          0.12271  4.70569  2.24018  0.61958  0.77255  0.48576  0.95510
    190   3.39431  5.91225  0.73299  2.51123  4.95573  3.61109  2.30715  4.79734  3.24818  4.26564  5.15563  3.09643  4.25418  3.38219  3.83799  3.27215  3.69616  4.36736  6.22392  4.68427    236 - -
          2.68618  4.42225  2.77519  2.73123  3.46354  2.40513  3.72494  3.29354  2.67741  2.69355  4.24690  2.90347  2.73739  3.18146  2.89801  2.37887  2.77519  2.98518  4.58477  3.61503
          0.01508  4.59805  5.32040  0.61958  0.77255  0.68000  0.70647
    191   2.74451  5.20960  2.38935  1.96395  3.03017  3.51196  3.71006  4.00763  2.45639  3.50594  4.25682  2.98646  3.91166  2.39393  2.43039  2.28783  2.97656  3.58971  5.65323  4.25279    237 - -
          2.68618  4.42225  2.77519  2.73123  3.46354  2.40513  3.72494  3.29354  2.67741  2.69355  4.24690  2.90347  2.73739  3.18146  2.89801  2.37887  2.77519  2.98518  4.58477  3.61503
          0.01508  4.59805  5.32040  0.61958  0.77255  0.38103  1.14934
    192   1.86850  4.66261  4.20112  4.12605  5.22235  0.53682  5.16411  4.67265  4.32162  4.38970  5.20223  4.04244  4.25047  4.51550  4.51385  2.94133  3.30290  3.92832  6.52221  5.42587    238 - -
          2.68618  4.42225  2.77519  2.73123  3.46354  2.40513  3.72494  3.29354  2.67741  2.69355  4.24690  2.90347  2.73739  3.18146  2.89801  2.37887  2.77519  2.98518  4.58477  3.61503
          0.01353  4.70569  5.42804  0.61958  0.77255  0.48576  0.95510
    193   3.92135  5.12509  5.82987  5.30016  3.52960  5.36306  5.74658  1.25670  5.15542  0.78056  3.27956  5.51214  5.42481  5.12337  5.16092  4.78699  4.14369  2.44279  5.77036  4.75788    239 - -
          2.68618  4.42225  2.77519  2.73123  3.46354  2.40513  3.72494  3.29354  2.67741  2.69355  4.24690  2.90347  2.73739  3.18146  2.89801  2.37887  2.77519  2.98518  4.58477  3.61503
          0.01353  4.70569  5.42804  0.61958  0.77255  0.48576  0.95510
    194   2.73861  4.67923  3.99495  3.93408  5.21945  0.55322  5.07281  4.76527  4.20568  4.42717  5.22045  3.94728  4.23077  4.40076  4.43963  1.96137  3.29498  3.97721  6.51805  5.36886    240 - -
          2.68618  4.42225  2.77519  2.73123  3.46354  2.40513  3.72494  3.29354  2.67741  2.69355  4.24690  2.90347  2.73739  3.18146  2.89801  2.37887  2.77519  2.98518  4.58477  3.61503
          0.01353  4.70569  5.42804  0.61958  0.77255  0.48576  0.95510
    195   1.92573  4.61572  4.01598  3.82355  5.06031  0.75777  4.90899  4.51800  3.97045  4.18748  4.97877  3.86635  2.38400  4.19823  4.24960  2.85124  3.19853  3.81622  6.37440  5.20957    241 - -
          2.68618  4.42225  2.77519  2.73123  3.46354  2.40513  3.72494  3.29354  2.67741  2.69355  4.24690  2.90347  2.73739  3.18146  2.89801  2.37887  2.77519  2.98518  4.58477  3.61503
          0.01353  4.70569  5.42804  0.61958  0.77255  0.48576  0.95510
    196   2.92232  5.42363  2.00543  2.08004  4.77551  3.60151  3.81973  4.25267  1.48774  3.71634  4.47454  3.06558  4.03171  2.92743  2.35502  2.87219  3.15385  3.82048  5.83261  4.43380    242 - -
          2.68618  4.42225  2.77519  2.73123  3.46354  2.40513  3.72494  3.29354  2.67741  2.69355  4.24690  2.90347  2.73739  3.18146  2.89801  2.37887  2.77519  2.98518  4.58477  3.61503
          0.01353  4.70569  5.42804  0.61958  0.77255  0.48576  0.95510
    197   2.81406  4.88539  3.44568  2.90643  4.36052  2.67307  4.00862  3.75734  2.73090  3.37795  4.20766  3.34843  4.09152  3.18215  1.30542  2.28189  3.10979  2.51908  5.61407  4.33018    243 - -
          2.68618  4.42225  2.77519  2.73123  3.46354  2.40513  3.72494  3.29354  2.67741  2.69355  4.24690  2.90347  2.73739  3.18146  2.89801  2.37887  2.77519  2.98518  4.58477  3.61503
          0.01353  4.70569  5.42804  0.61958  0.77255  0.48576  0.95510
    198   2.65443  4.58993  4.12387  3.86258  4.90631  3.37380  4.86123  4.31986  3.88006  4.03145  4.85008  3.88151  4.16375  4.15789  4.14364  1.12529  1.05500  3.69945  6.25165  5.06802    244 - -
          2.68618  4.42225  2.77519  2.73123  3.46354  2.40513  3.72494  3.29354  2.67741  2.69355  4.24690  2.90347  2.73739  3.18146  2.89801  2.37887  2.77519  2.98518  4.58477  3.61503
          0.01353  4.70569  5.42804  0.61958  0.77255  0.48576  0.95510
    199   2.78769  4.27331  4.21771  3.63489  3.33483  3.87991  4.16788  2.07007  3.51434  2.46678  3.38961  3.84970  4.25226  3.74161  3.70328  2.46077  2.02692  2.52694  2.41312  2.70794    245 - -
          2.68618  4.42225  2.77519  2.73123  3.46354  2.40513  3.72494  3.29354  2.67741  2.69355  4.24690  2.90347  2.73739  3.18146  2.89801  2.37887  2.77519  2.98518  4.58477  3.61503
          0.01353  4.70569  5.42804  0.61958  0.77255  0.48576  0.95510
    200   3.98472  5.60330  4.80902  4.83085  5.82223  0.12924  5.81506  5.69958  5.11050  5.20340  6.23601  4.97704  5.00341  5.37114  5.18512  4.18936  4.51980  5.07229  6.62800  5.97501    246 - -
          2.68618  4.42225  2.77519  2.73123  3.46354  2.40513  3.72494  3.29354  2.67741  2.69355  4.24690  2.90347  2.73739  3.18146  2.89801  2.37887  2.77519  2.98518  4.58477  3.61503
          0.01353  4.70569  5.42804  0.61958  0.77255  0.48576  0.95510
    201   2.12304  4.62840  3.66751  3.11323  2.56973  3.81273  3.97853  3.14260  2.00131  2.82567  3.73486  3.51742  4.19632  3.36372  3.37778  3.06493  3.10690  2.91591  4.95619  1.85991    247 - -
          2.68618  4.42225  2.77519  2.73123  3.46354  2.40513  3.72494  3.29354  2.67741  2.69355  4.24690  2.90347  2.73739  3.18146  2.89801  2.37887  2.77519  2.98518  4.58477  3.61503
          0.01353  4.70569  5.42804  0.61958  0.77255  0.48576  0.95510
    202   3.98472  5.60330  4.80902  4.83085  5.82223  0.12924  5.81506  5.69958  5.11050  5.20340  6.23601  4.97704  5.00341  5.37114  5.18512  4.18936  4.51980  5.07229  6.62800  5.97501    248 - -
          2.68618  4.42225  2.77519  2.73123  3.46354  2.40513  3.72494  3.29354  2.67741  2.69355  4.24690  2.90347  2.73739  3.18146  2.89801  2.37887  2.77519  2.98518  4.58477  3.61503
          0.01353  4.70569  5.42804  0.61958  0.77255  0.48576  0.95510
    203   2.28498  4.63417  3.44845  2.36238  2.55922  3.69394  3.93358  3.16711  2.86857  2.07028  3.73149  2.56433  4.08047  3.19163  3.26954  2.92649  2.45183  2.92030  5.19808  3.93580    249 - -
          2.68618  4.42225  2.77519  2.73123  3.46354  2.40513  3.72494  3.29354  2.67741  2.69355  4.24690  2.90347  2.73739  3.18146  2.89801  2.37887  2.77519  2.98518  4.58477  3.61503
          0.01353  4.70569  5.42804  0.61958  0.77255  0.48576  0.95510
    204   3.70018  5.03607  5.27114  4.88674  0.69687  4.72248  4.57372  2.81636  4.73128  2.34700  3.71999  4.79395  5.08417  4.76681  4.76188  4.14217  3.97959  2.01983  4.75411  3.15106    250 - -
          2.68618  4.42225  2.77519  2.73123  3.46354  2.40513  3.72494  3.29354  2.67741  2.69355  4.24690  2.90347  2.73739  3.18146  2.89801  2.37887  2.77519  2.98518  4.58477  3.61503
          0.01353  4.70569  5.42804  0.61958  0.77255  0.48576  0.95510
    205   2.87610  5.29094  2.92411  1.73038  4.57807  3.57458  3.83473  4.06300  2.62366  3.58642  4.36411  2.03906  4.01490  2.95838  3.11543  1.93517  3.11670  3.66744  5.74582  2.88749    251 - -
          2.68628  4.42235  2.77530  2.73134  3.46364  2.40523  3.72505  3.29281  2.67687  2.69319  4.24700  2.90357  2.73750  3.18157  2.89811  2.37897  2.77530  2.98529  4.58487  3.61514
          0.44485  1.03651  5.42804  0.10374  2.31728  0.48576  0.95510
    206   2.29306  4.32094  4.04323  2.61836  2.63747  3.85017  4.14185  2.74669  3.37634  2.51089  2.56019  3.75058  4.22325  3.62842  3.62195  3.12447  2.39476  1.76022  4.93326  3.73083    253 - -
          2.68618  4.42225  2.77519  2.73123  3.46354  2.40513  3.72494  3.29354  2.67741  2.69355  4.24690  2.90347  2.73739  3.18146  2.89801  2.37887  2.77519  2.98518  4.58477  3.61503
          0.01353  4.70569  5.42804  0.61958  0.77255  0.48576  0.95510
    207   3.36184  5.80845  2.81322  0.74031  5.17964  3.73577  4.11422  4.65228  2.07952  4.11212  4.95968  3.21719  4.29016  3.26373  3.20934  3.27314  3.61508  4.24668  6.19785  4.82055    254 - -
          2.68618  4.42225  2.77519  2.73123  3.46354  2.40513  3.72494  3.29354  2.67741  2.69355  4.24690  2.90347  2.73739  3.18146  2.89801  2.37887  2.77519  2.98518  4.58477  3.61503
          0.01353  4.70569  5.42804  0.61958  0.77255  0.48576  0.95510
    208   2.95490  4.33914  4.74232  4.15985  2.07800  4.13933  4.49388  1.38969  3.99806  2.39305  3.42376  4.24445  4.49731  4.16989  4.08514  2.50957  3.19476  1.84348  5.02358  3.82031    255 - -
          2.68618  4.42225  2.77519  2.73123  3.46354  2.40513  3.72494  3.29354  2.67741  2.69355  4.24690  2.90347  2.73739  3.18146  2.89801  2.37887  2.77519  2.98518  4.58477  3.61503
          0.01353  4.70569  5.42804  0.61958  0.77255  0.48576  0.95510
    209   2.85510  5.35233  2.37370  1.61898  4.67990  3.55753  3.79896  4.16187  2.11481  3.64964  4.40362  2.41507  3.98804  2.90736  3.06861  2.81121  3.09206  2.50548  5.79065  4.37482    256 - -
          2.68618  4.42225  2.77519  2.73123  3.46354  2.40513  3.72494  3.29354  2.67741  2.69355  4.24690  2.90347  2.73739  3.18146  2.89801  2.37887  2.77519  2.98518  4.58477  3.61503
          0.01353  4.70569  5.42804  0.61958  0.77255  0.48576  0.95510
    210   2.31516  5.33902  1.90780  2.13783  4.67566  3.54988  3.77872  4.16186  2.53965  3.64166  4.38821  2.39306  3.97162  2.88287  2.46600  2.31808  3.06617  3.72640  5.77588  4.35871    257 - -
          2.68618  4.42225  2.77519  2.73123  3.46354  2.40513  3.72494  3.29354  2.67741  2.69355  4.24690  2.90347  2.73739  3.18146  2.89801  2.37887  2.77519  2.98518  4.58477  3.61503
          0.01353  4.70569  5.42804  0.61958  0.77255  0.48576  0.95510
    211   2.29670  4.49917  3.68102  3.12543  3.64987  3.75886  4.04372  2.34133  3.07619  1.83242  3.61391  2.20595  2.85247  3.38097  3.42285  3.01641  3.02508  2.74661  5.10480  3.87242    258 - -
          2.68597  4.42250  2.77474  2.73081  3.46239  2.40538  3.72519  3.29379  2.67766  2.69380  4.24715  2.90292  2.73697  3.18171  2.89826  2.37912  2.77544  2.98543  4.58502  3.61528
          0.29870  1.37110  5.42804  1.12509  0.39248  0.48576  0.95510
    212   2.28277  4.98989  3.12701  1.56505  2.88432  3.60178  3.87415  3.66775  2.69761  3.28151  4.10838  3.16567  2.34325  3.03562  3.15902  2.85455  3.06202  3.34509  5.53109  4.19218    264 - -
          2.68618  4.42225  2.77519  2.73123  3.46354  2.40513  3.72494  3.29354  2.67741  2.69355  4.24690  2.90347  2.73739  3.18146  2.89801  2.37887  2.77519  2.98518  4.58477  3.61503
          0.01353  4.70569  5.42804  0.61958  0.77255  0.48576  0.95510
    213   2.84859  4.57342  2.68472  3.10059  3.69911  3.79924  4.07882  1.89225  3.10350  1.62083  3.65921  2.61736  4.19401  3.40275  3.46400  3.07204  3.08491  2.72975  5.17227  3.92807    265 - -
          2.68618  4.42225  2.77519  2.73123  3.46354  2.40513  3.72494  3.29354  2.67741  2.69355  4.24690  2.90347  2.73739  3.18146  2.89801  2.37887  2.77519  2.98518  4.58477  3.61503
          0.01353  4.70569  5.42804  0.61958  0.77255  0.48576  0.95510
    214   2.77198  4.91572  3.20316  1.97679  2.98462  3.61355  3.82155  3.54554  2.19261  2.35986  3.99124  3.15994  2.93586  2.98503  3.08728  2.82244  2.44206  3.23851  5.42864  4.10701    266 - -
          2.68618  4.42225  2.77519  2.73123  3.46354  2.40513  3.72494  3.29354  2.67741  2.69355  4.24690  2.90347  2.73739  3.18146  2.89801  2.37887  2.77519  2.98518  4.58477  3.61503
          0.01353  4.70569  5.42804  0.61958  0.77255  0.48576  0.95510
    215   2.87651  5.32844  2.15364  1.83907  4.64811  2.64326  3.83302  4.11922  2.62691  3.63085  4.39953  3.04290  2.28719  2.95064  3.13050  2.83984  3.11859  2.64985  5.79215  4.38318    267 - -
          2.68618  4.42225  2.77519  2.73123  3.46354  2.40513  3.72494  3.29354  2.67741  2.69355  4.24690  2.90347  2.73739  3.18146  2.89801  2.37887  2.77519  2.98518  4.58477  3.61503
          0.01353  4.70569  5.42804  0.61958  0.77255  0.48576  0.95510
    216   2.78240  4.81364  3.27885  1.86381  2.86316  3.64616  3.86620  3.40330  2.72813  3.05225  3.90089  3.22954  2.39716  3.06666  3.16581  2.86836  2.43246  3.12325  5.32641  2.91421    268 - -
          2.68618  4.42225  2.77519  2.73123  3.46354  2.40513  3.72494  3.29354  2.67741  2.69355  4.24690  2.90347  2.73739  3.18146  2.89801  2.37887  2.77519  2.98518  4.58477  3.61503
          0.01353  4.70569  5.42804  0.61958  0.77255  0.48576  0.95510
    217   2.78780  5.25397  2.41632  2.13474  4.57949  3.54984  3.75246  4.05266  2.50132  3.55104  4.30248  1.98744  3.95250  2.85741  2.51647  2.75666  2.48495  2.75740  5.69860  4.29724    269 - -
          2.68618  4.42225  2.77519  2.73123  3.46354  2.40513  3.72494  3.29354  2.67741  2.69355  4.24690  2.90347  2.73739  3.18146  2.89801  2.37887  2.77519  2.98518  4.58477  3.61503
          0.01353  4.70569  5.42804  0.61958  0.77255  0.48576  0.95510
    218   3.11386  5.63570  2.06113  2.03808  5.00012  1.65359  4.02485  4.50594  2.93457  3.99311  4.78807  3.06208  4.13476  3.16415  3.48918  1.66351  3.38810  4.06104  6.14499  4.67905    270 - -
          2.68618  4.42225  2.77519  2.73123  3.46354  2.40513  3.72494  3.29354  2.67741  2.69355  4.24690  2.90347  2.73739  3.18146  2.89801  2.37887  2.77519  2.98518  4.58477  3.61503
          0.01353  4.70569  5.42804  0.61958  0.77255  0.48576  0.95510
    219   2.31509  5.39836  2.92388  1.57030  4.74216  3.58929  3.83118  4.21776  1.67891  3.69811  4.46083  2.48200  4.02857  2.94286  3.03251  2.86807  3.15063  3.79244  5.82954  4.42636    271 - -
          2.68618  4.42225  2.77519  2.73123  3.46354  2.40513  3.72494  3.29354  2.67741  2.69355  4.24690  2.90347  2.73739  3.18146  2.89801  2.37887  2.77519  2.98518  4.58477  3.61503
          0.01353  4.70569  5.42804  0.61958  0.77255  0.48576  0.95510
    220   2.27482  4.82595  3.28902  2.73661  4.07490  2.71465  3.87743  3.47380  2.71563  3.11501  3.95285  3.22681  4.02721  3.06270  2.52749  2.39747  2.38863  3.17613  5.39653  2.21357    272 - -
          2.68628  4.42235  2.77530  2.73134  3.46364  2.40523  3.72505  3.29281  2.67751  2.69365  4.24700  2.90277  2.73750  3.18157  2.89811  2.37863  2.77530  2.98529  4.58487  3.61514
          0.44485  1.03651  5.42804  0.10374  2.31728  0.48576  0.95510
    221   3.53774  4.94879  4.65055  4.18635  1.97272  4.45931  3.97057  3.44464  4.07181  2.12890  4.06325  2.20273  4.79884  4.19805  4.22921  3.76983  3.76313  3.28536  4.23698  1.08482    274 - -
          2.68618  4.42225  2.77519  2.73123  3.46354  2.40513  3.72494  3.29354  2.67741  2.69355  4.24690  2.90347  2.73739  3.18146  2.89801  2.37887  2.77519  2.98518  4.58477  3.61503
          0.01353  4.70569  5.42804  0.61958  0.77255  0.48576  0.95510
    222   3.63685  4.88760  5.59566  5.02765  3.51743  5.01305  5.39241  1.83896  4.89012  1.00095  2.29608  5.16062  5.17665  4.89993  4.90001  4.38134  3.86081  1.57925  5.59104  4.54749    275 - -
          2.68618  4.42225  2.77519  2.73123  3.46354  2.40513  3.72494  3.29354  2.67741  2.69355  4.24690  2.90347  2.73739  3.18146  2.89801  2.37887  2.77519  2.98518  4.58477  3.61503
          0.01353  4.70569  5.42804  0.61958  0.77255  0.48576  0.95510
    223   2.88654  4.80578  3.36681  2.11727  3.99752  3.72308  4.03342  3.27202  2.90537  1.90796  3.90798  3.38250  4.15705  3.26415  3.29731  3.01570  1.52540  3.03773  5.40676  4.13332    276 - -
          2.68618  4.42225  2.77519  2.73123  3.46354  2.40513  3.72494  3.29354  2.67741  2.69355  4.24690  2.90347  2.73739  3.18146  2.89801  2.37887  2.77519  2.98518  4.58477  3.61503
          0.01353  4.70569  5.42804  0.61958  0.77255  0.48576  0.95510
    224   3.80066  5.10885  5.16620  4.72980  2.91266  4.81856  4.50432  2.98674  4.49064  0.64094  3.55140  4.74194  5.08374  4.60201  4.54690  4.20741  4.02636  3.09943  4.70185  1.93781    277 - -
          2.68618  4.42225  2.77519  2.73123  3.46354  2.40513  3.72494  3.29354  2.67741  2.69355  4.24690  2.90347  2.73739  3.18146  2.89801  2.37887  2.77519  2.98518  4.58477  3.61503
          0.01353  4.70569  5.42804  0.61958  0.77255  0.48576  0.95510
    225   2.83961  4.99537  3.32810  2.86894  4.62329  3.56760  4.04958  4.04617  1.96419  3.62273  4.42813  3.32197  4.09663  3.20142  3.14138  1.15366  2.32879  3.62547  5.80793  4.49971    278 - -
          2.68618  4.42225  2.77519  2.73123  3.46354  2.40513  3.72494  3.29354  2.67741  2.69355  4.24690  2.90347  2.73739  3.18146  2.89801  2.37887  2.77519  2.98518  4.58477  3.61503
          0.01353  4.70569  5.42804  0.61958  0.77255  0.48576  0.95510
    226   2.77324  4.53820  3.59078  3.02433  3.68703  3.73144  3.98351  3.05022  2.97014  1.94026  2.49683  3.44538  3.00741  3.28949  2.61673  2.39924  2.41230  2.81885  5.11817  3.87682    279 - -
          2.68618  4.42225  2.77519  2.73123  3.46354  2.40513  3.72494  3.29354  2.67741  2.69355  4.24690  2.90347  2.73739  3.18146  2.89801  2.37887  2.77519  2.98518  4.58477  3.61503
          0.01353  4.70569  5.42804  0.61958  0.77255  0.48576  0.95510
    227   3.18452  4.63636  4.63315  4.13282  1.09033  4.21080  4.28641  2.92787  3.99134  1.76552  3.59810  4.22446  4.60349  4.16229  4.12455  2.41461  3.44309  2.82522  4.68176  3.17785    280 - -
          2.68618  4.42225  2.77519  2.73123  3.46354  2.40513  3.72494  3.29354  2.67741  2.69355  4.24690  2.90347  2.73739  3.18146  2.89801  2.37887  2.77519  2.98518  4.58477  3.61503
          0.01353  4.70569  5.42804  0.61958  0.77255  0.48576  0.95510
    228   3.15776  4.49242  5.04865  4.46361  3.44370  4.40218  4.74509  1.61374  4.29172  1.41257  3.37494  4.52828  4.71041  4.41992  4.33986  3.73002  3.39064  1.60857  5.17790  2.57010    281 - -
          2.68618  4.42225  2.77519  2.73123  3.46354  2.40513  3.72494  3.29354  2.67741  2.69355  4.24690  2.90347  2.73739  3.18146  2.89801  2.37887  2.77519  2.98518  4.58477  3.61503
          0.01353  4.70569  5.42804  0.61958  0.77255  0.48576  0.95510
    229   3.16412  5.04558  4.10578  4.03446  5.39153  1.79840  5.20452  4.98762  4.29863  4.60006  5.46274  4.19218  0.52563  4.54950  4.54353  3.34106  3.69304  4.30636  6.50967  5.50723    282 - -
          2.68618  4.42225  2.77519  2.73123  3.46354  2.40513  3.72494  3.29354  2.67741  2.69355  4.24690  2.90347  2.73739  3.18146  2.89801  2.37887  2.77519  2.98518  4.58477  3.61503
          0.10265  4.70569  2.42464  0.61958  0.77255  0.48576  0.95510
    230   2.29688  5.03710  2.47229  2.53039  4.32400  3.54124  3.75758  3.75670  2.11649  3.32753  4.11802  3.05935  3.94228  2.88791  3.00911  2.30503  2.41252  2.43708  5.53698  4.17797    283 - -
          2.68618  4.42225  2.77519  2.73123  3.46354  2.40513  3.72494  3.29354  2.67741  2.69355  4.24690  2.90347  2.73739  3.18146  2.89801  2.37887  2.77519  2.98518  4.58477  3.61503
          0.01478  4.61782  5.34017  0.61958  0.77255  0.64850  0.73989
    231   2.27395  5.35060  1.78335  2.46990  4.74881  2.28544  3.87460  4.23508  2.70287  3.73482  4.50595  2.30773  2.71620  2.99840  3.21951  2.85556  3.16069  3.79699  5.88719  4.46294    284 - -
          2.68618  4.42225  2.77519  2.73123  3.46354  2.40513  3.72494  3.29354  2.67741  2.69355  4.24690  2.90347  2.73739  3.18146  2.89801  2.37887  2.77519  2.98518  4.58477  3.61503
          0.01478  4.61782  5.34017  0.61958  0.77255  0.64850  0.73989
    232   2.89554  5.27101  1.56599  2.05076  4.55484  3.54720  3.85572  2.44427  2.68967  3.55479  4.35401  3.03703  4.01508  2.99214  3.19400  2.28004  3.14181  3.61923  5.75456  4.35869    285 - -
          2.68618  4.42225  2.77519  2.73123  3.46354  2.40513  3.72494  3.29354  2.67741  2.69355  4.24690  2.90347  2.73739  3.18146  2.89801  2.37887  2.77519  2.98518  4.58477  3.61503
          0.01478  4.61782  5.34017  0.61958  0.77255  0.64850  0.73989
    233   2.92456  5.22800  2.90367  1.27617  4.38433  3.58606  3.87848  3.95262  2.70092  3.51100  4.33212  3.09775  2.41635  3.03694  3.17036  2.91277  3.17165  3.59817  5.64474  2.72925    286 - -
          2.68618  4.42225  2.77519  2.73123  3.46354  2.40513  3.72494  3.29354  2.67741  2.69355  4.24690  2.90347  2.73739  3.18146  2.89801  2.37887  2.77519  2.98518  4.58477  3.61503
          0.12546  4.61782  2.22531  0.61958  0.77255  0.64850  0.73989
    234   2.91232  4.52557  3.89191  3.37246  3.53245  3.92069  4.21972  2.06105  3.27479  1.61863  3.50407  1.82263  4.30462  3.59878  3.57316  3.21539  3.15597  2.48559  5.13350  3.88651    287 - -
          2.68618  4.42225  2.77519  2.73123  3.46354  2.40513  3.72494  3.29354  2.67741  2.69355  4.24690  2.90347  2.73739  3.18146  2.89801  2.37887  2.77519  2.98518  4.58477  3.61503
          0.01649  4.50886  5.23120  0.61958  0.77255  0.32817  1.27382
    235   3.16810  5.53761  3.31953  1.32909  4.96683  3.81418  3.88287  4.37387  1.49541  3.79475  4.59783  3.28744  4.20964  2.99676  2.10703  3.12384  3.36526  3.98261  5.85041  4.57051    288 - -
          2.68621  4.42228  2.77522  2.73126  3.46357  2.40516  3.72497  3.29357  2.67744  2.69358  4.24693  2.90293  2.73742  3.18149  2.89804  2.37890  2.77522  2.98521  4.58480  3.61506
          0.12138  2.20812  5.42804  0.25165  1.50291  0.48576  0.95510
    236   2.29528  5.13551  2.26318  2.54914  4.44977  3.56557  3.81520  2.81271  2.60027  3.44921  4.23419  2.10703  3.98807  2.94251  3.08349  2.00045  3.04587  3.51649  5.64589  4.27364    290 - -
          2.68618  4.42225  2.77519  2.73123  3.46354  2.40513  3.72494  3.29354  2.67741  2.69355  4.24690  2.90347  2.73739  3.18146  2.89801  2.37887  2.77519  2.98518  4.58477  3.61503
          0.01353  4.70569  5.42804  0.61958  0.77255  0.48576  0.95510
    237   2.31396  5.30372  1.91004  1.83635  4.62690  3.55639  3.78654  4.10006  2.16359  3.60021  4.35698  3.02916  3.97781  2.89560  3.04836  2.79479  3.06721  2.77404  5.74966  4.34215    291 - -
          2.68618  4.42225  2.77519  2.73123  3.46354  2.40513  3.72494  3.29354  2.67741  2.69355  4.24690  2.90347  2.73739  3.18146  2.89801  2.37887  2.77519  2.98518  4.58477  3.61503
          0.01353  4.70569  5.42804  0.61958  0.77255  0.48576  0.95510
    238   2.80144  4.21859  4.50571  3.90784  2.52232  3.94352  4.26422  2.00275  3.74731  1.97552  2.56162  4.01611  4.30683  3.92497  3.84706  2.45455  2.07646  2.43337  4.83903  3.65795    292 - -
          2.68618  4.42225  2.77519  2.73123  3.46354  2.40513  3.72494  3.29354  2.67741  2.69355  4.24690  2.90347  2.73739  3.18146  2.89801  2.37887  2.77519  2.98518  4.58477  3.61503
          0.01353  4.70569  5.42804  0.61958  0.77255  0.48576  0.95510
    239   2.31892  5.27064  3.01645  2.11761  4.61050  2.69448  3.73882  4.08989  1.99978  3.57268  4.31565  2.49426  3.94515  2.83879  2.45437  2.36235  3.01192  3.65912  5.70647  4.30222    293 - -
          2.68618  4.42225  2.77519  2.73123  3.46354  2.40513  3.72494  3.29354  2.67741  2.69355  4.24690  2.90347  2.73739  3.18146  2.89801  2.37887  2.77519  2.98518  4.58477  3.61503
          0.01353  4.70569  5.42804  0.61958  0.77255  0.48576  0.95510
    240   2.80265  5.26546  2.45355  2.12930  4.58747  2.70852  3.76420  4.05996  2.51788  2.29947  4.31510  2.28689  3.96198  2.87121  2.44255  2.77076  3.03601  3.64422  5.71036  4.30887    294 - -
          2.68618  4.42225  2.77519  2.73123  3.46354  2.40513  3.72494  3.29354  2.67741  2.69355  4.24690  2.90347  2.73739  3.18146  2.89801  2.37887  2.77519  2.98518  4.58477  3.61503
          0.01353  4.70569  5.42804  0.61958  0.77255  0.48576  0.95510
    241   1.89585  4.31761  4.10144  3.53668  2.53614  2.74773  4.18949  1.82585  3.44414  2.55794  3.47489  3.78453  4.21988  3.68890  3.67574  2.41317  3.02034  2.59205  4.96909  3.76806    295 - -
          2.68618  4.42225  2.77519  2.73123  3.46354  2.40513  3.72494  3.29354  2.67741  2.69355  4.24690  2.90347  2.73739  3.18146  2.89801  2.37887  2.77519  2.98518  4.58477  3.61503
          0.01353  4.70569  5.42804  0.61958  0.77255  0.48576  0.95510
    242   2.76972  4.80018  3.29134  2.13656  3.99381  3.64250  3.85774  3.38821  2.70920  2.53737  3.88418  3.22483  4.02934  3.05264  2.52004  2.32514  2.43536  3.10806  3.21636  2.94247    296 - -
          2.68618  4.42225  2.77519  2.73123  3.46354  2.40513  3.72494  3.29354  2.67741  2.69355  4.24690  2.90347  2.73739  3.18146  2.89801  2.37887  2.77519  2.98518  4.58477  3.61503
          0.01353  4.70569  5.42804  0.61958  0.77255  0.48576  0.95510
    243   4.04575  5.26102  5.19894  4.87376  1.80016  4.84319  3.91474  3.83502  4.70364  3.25401  4.42658  4.54638  5.14697  4.62000  4.68900  2.31797  4.26178  3.70169  2.50241  0.83196    297 - -
          2.68618  4.42225  2.77519  2.73123  3.46354  2.40513  3.72494  3.29354  2.67741  2.69355  4.24690  2.90347  2.73739  3.18146  2.89801  2.37887  2.77519  2.98518  4.58477  3.61503
          0.01353  4.70569  5.42804  0.61958  0.77255  0.48576  0.95510
    244   2.85279  5.29612  3.09301  1.84333  4.63740  3.60657  3.77117  4.09914  2.12061  3.58396  4.34460  2.46004  4.00091  2.87726  2.01313  2.82168  3.07772  3.68756  5.71256  2.67347    298 - -
          2.68618  4.42225  2.77519  2.73123  3.46354  2.40513  3.72494  3.29354  2.67741  2.69355  4.24690  2.90347  2.73739  3.18146  2.89801  2.37887  2.77519  2.98518  4.58477  3.61503
          0.01353  4.70569  5.42804  0.61958  0.77255  0.48576  0.95510
    245   2.84343  4.44777  3.93510  3.34630  3.56518  3.86979  4.12049  1.97483  2.26571  1.83448  3.53407  3.68605  4.23866  3.51737  2.53751  3.13853  3.07231  2.18251  5.05109  3.84261    299 - -
          2.68618  4.42225  2.77519  2.73123  3.46354  2.40513  3.72494  3.29354  2.67741  2.69355  4.24690  2.90347  2.73739  3.18146  2.89801  2.37887  2.77519  2.98518  4.58477  3.61503
          0.23116  4.70569  1.62281  0.61958  0.77255  0.48576  0.95510
    246   2.74092  4.45526  3.62916  3.07304  3.61660  2.66746  3.98316  2.87578  2.30564  1.98373  3.57320  3.46605  4.09939  3.30973  3.27934  2.97186  2.98092  1.81622  5.06846  3.83750    300 - -
          2.68618  4.42225  2.77519  2.73123  3.46354  2.40513  3.72494  3.29354  2.67741  2.69355  4.24690  2.90347  2.73739  3.18146  2.89801  2.37887  2.77519  2.98518  4.58477  3.61503
          0.01679  4.49132  5.21366  0.61958  0.77255  0.31992  1.29540
    247   2.25198  4.62557  3.48467  2.92302  3.80348  3.69785  3.95281  2.31128  2.01764  2.86016  3.73722  3.37194  4.08993  3.21348  3.28165  2.40200  2.42066  2.42885  5.20837  3.94930    301 - -
          2.68618  4.42225  2.77519  2.73123  3.46354  2.40513  3.72494  3.29354  2.67741  2.69355  4.24690  2.90347  2.73739  3.18146  2.89801  2.37887  2.77519  2.98518  4.58477  3.61503
          0.01353  4.70569  5.42804  0.61958  0.77255  0.48576  0.95510
    248   3.11095  5.40448  3.45128  2.04257  4.79262  3.82211  3.85902  4.18596  1.95635  2.57758  4.46348  3.31032  4.19178  2.97780  1.29759  3.09143  3.30525  3.82441  5.74499  4.47863    302 - -
          2.68618  4.42225  2.77519  2.73123  3.46354  2.40513  3.72494  3.29354  2.67741  2.69355  4.24690  2.90347  2.73739  3.18146  2.89801  2.37887  2.77519  2.98518  4.58477  3.61503
          0.01353  4.70569  5.42804  0.61958  0.77255  0.48576  0.95510
    249   2.78714  4.55303  3.59853  3.02656  3.69499  3.74327  3.97827  2.27021  2.93830  2.33993  3.65251  3.44778  4.12257  2.55711  2.18721  2.39781  3.01721  2.83171  3.01468  3.87907    303 - -
          2.68618  4.42225  2.77519  2.73123  3.46354  2.40513  3.72494  3.29354  2.67741  2.69355  4.24690  2.90347  2.73739  3.18146  2.89801  2.37887  2.77519  2.98518  4.58477  3.61503
          0.01353  4.70569  5.42804  0.61958  0.77255  0.48576  0.95510
    250   3.98472  5.60330  4.80902  4.83085  5.82223  0.12924  5.81506  5.69958  5.11050  5.20340  6.23601  4.97704  5.00341  5.37114  5.18512  4.18936  4.51980  5.07229  6.62800  5.97501    304 - -
          2.68618  4.42225  2.77519  2.73123  3.46354  2.40513  3.72494  3.29354  2.67741  2.69355  4.24690  2.90347  2.73739  3.18146  2.89801  2.37887  2.77519  2.98518  4.58477  3.61503
          0.01353  4.70569  5.42804  0.61958  0.77255  0.48576  0.95510
    251   2.79746  4.68561  3.45679  2.89161  2.25517  2.16567  3.92792  3.23448  2.29558  2.91471  3.78590  3.34835  4.09015  3.17164  2.53681  2.93855  3.02942  2.42803  5.23773  3.97151    305 - -
          2.68618  4.42225  2.77519  2.73123  3.46354  2.40513  3.72494  3.29354  2.67741  2.69355  4.24690  2.90347  2.73739  3.18146  2.89801  2.37887  2.77519  2.98518  4.58477  3.61503
          0.01353  4.70569  5.42804  0.61958  0.77255  0.48576  0.95510
    252   2.76947  4.76030  3.32390  2.76433  3.94430  2.78957  3.87350  3.33553  2.30568  2.99572  3.84799  2.57154  4.03987  3.08158  3.17236  2.33024  3.00112  2.46715  3.31286  2.63872    306 - -
          2.68618  4.42225  2.77519  2.73123  3.46354  2.40513  3.72494  3.29354  2.67741  2.69355  4.24690  2.90347  2.73739  3.18146  2.89801  2.37887  2.77519  2.98518  4.58477  3.61503
          0.01353  4.70569  5.42804  0.61958  0.77255  0.48576  0.95510
    253   2.26890  4.46296  3.71593  3.14776  3.60329  3.76298  4.03301  1.89614  3.08359  2.18455  3.57510  3.53365  2.91793  3.38754  2.64827  2.49179  3.00907  2.73113  5.05775  3.83046    307 - -
          2.68618  4.42225  2.77519  2.73123  3.46354  2.40513  3.72494  3.29354  2.67741  2.69355  4.24690  2.90347  2.73739  3.18146  2.89801  2.37887  2.77519  2.98518  4.58477  3.61503
          0.01353  4.70569  5.42804  0.61958  0.77255  0.48576  0.95510
    254   2.78840  5.26395  2.13302  2.47545  4.59228  3.54984  3.74954  4.06919  2.49381  3.56186  4.31068  2.46217  3.95156  2.42853  2.40680  2.29675  3.02061  3.64663  5.70403  2.72865    308 - -
          2.68618  4.42225  2.77519  2.73123  3.46354  2.40513  3.72494  3.29354  2.67741  2.69355  4.24690  2.90347  2.73739  3.18146  2.89801  2.37887  2.77519  2.98518  4.58477  3.61503
          0.01353  4.70569  5.42804  0.61958  0.77255  0.48576  0.95510
    255   2.97777  5.20729  2.92224  2.08969  4.93211  1.29382  4.20509  4.41035  3.11621  3.96517  4.77440  3.25070  4.15632  3.37236  3.60529  1.59004  3.33684  3.92478  6.14047  4.75876    309 - -
          2.68589  4.41927  2.77536  2.73122  3.46420  2.40505  3.72561  3.29421  2.67759  2.69292  4.24537  2.90413  2.73754  3.18213  2.89867  2.37881  2.77536  2.98585  4.58543  3.61081
          1.04180  1.01429  1.25695  1.72297  0.19667  0.48576  0.95510
    256   2.60318  4.49827  3.41574  2.88446  3.84077  3.46914  3.92698  3.20726  2.84979  2.89778  2.59701  3.29261  2.59472  3.17880  3.23826  2.10017  2.01994  2.92129  5.23087  3.97372    320 - -
          2.68618  4.42225  2.77519  2.73123  3.46354  2.40513  3.72494  3.29354  2.67741  2.69355  4.24690  2.90347  2.73739  3.18146  2.89801  2.37887  2.77519  2.98518  4.58477  3.61503
          0.01884  4.37701  5.09935  0.61958  0.77255  0.27737  1.41790
    257   2.79994  5.07402  3.13215  2.19936  2.92060  3.60120  3.79448  3.76536  1.61817  2.60803  4.13873  2.49808  3.99492  2.93017  3.00389  2.81184  3.02974  3.42045  5.54744  4.19646    321 - -
          2.68618  4.42225  2.77519  2.73123  3.46354  2.40513  3.72494  3.29354  2.67741  2.69355  4.24690  2.90347  2.73739  3.18146  2.89801  2.37887  2.77519  2.98518  4.58477  3.61503
          0.01353  4.70569  5.42804  0.61958  0.77255  0.48576  0.95510
    258   2.80101  4.72042  3.42809  2.85999  3.89701  3.69756  2.76661  2.58413  2.76537  2.94668  3.81467  3.32504  2.18149  3.14270  2.15352  2.92877  3.03133  2.44943  5.26649  3.99630    322 - -
          2.68618  4.42225  2.77519  2.73123  3.46354  2.40513  3.72494  3.29354  2.67741  2.69355  4.24690  2.90347  2.73739  3.18146  2.89801  2.37887  2.77519  2.98518  4.58477  3.61503
          0.01353  4.70569  5.42804  0.61958  0.77255  0.48576  0.95510
    259   3.35033  5.45962  3.88381  3.13673  4.87388  4.02498  3.93735  2.61630  1.00760  3.66390  4.53289  3.54000  4.36631  3.07037  1.65995  3.35554  3.51094  3.87999  5.75214  4.57882    323 - -
          2.68618  4.42225  2.77519  2.73123  3.46354  2.40513  3.72494  3.29354  2.67741  2.69355  4.24690  2.90347  2.73739  3.18146  2.89801  2.37887  2.77519  2.98518  4.58477  3.61503
          0.01353  4.70569  5.42804  0.61958  0.77255  0.48576  0.95510
    260   3.02512  5.36667  3.33167  2.74910  4.77868  2.63627  3.84740  4.19727  1.68937  3.66339  4.45557  3.24460  2.22786  2.96183  1.68980  3.00363  3.23849  3.80792  5.76029  4.46029    324 - -
          2.68618  4.42225  2.77519  2.73123  3.46354  2.40513  3.72494  3.29354  2.67741  2.69355  4.24690  2.90347  2.73739  3.18146  2.89801  2.37887  2.77519  2.98518  4.58477  3.61503
          0.01353  4.70569  5.42804  0.61958  0.77255  0.48576  0.95510
    261   2.85492  5.38153  2.33934  2.09057  4.72001  3.55298  3.79308  4.21125  2.19525  3.68325  4.42918  2.23885  2.82507  1.98459  3.06116  2.80543  3.09182  3.76964  5.81209  4.38850    325 - -
          2.68618  4.42225  2.77519  2.73123  3.46354  2.40513  3.72494  3.29354  2.67741  2.69355  4.24690  2.90347  2.73739  3.18146  2.89801  2.37887  2.77519  2.98518  4.58477  3.61503
          0.01353  4.70569  5.42804  0.61958  0.77255  0.48576  0.95510
    262   2.99192  4.38941  4.66922  4.08311  2.50164  4.16830  4.49379  1.22186  3.91418  2.33428  3.40865  4.22176  4.51263  4.11750  2.64234  3.47826  3.22647  1.91847  5.05544  3.85997    326 - -
          2.68618  4.42225  2.77519  2.73123  3.46354  2.40513  3.72494  3.29354  2.67741  2.69355  4.24690  2.90347  2.73739  3.18146  2.89801  2.37887  2.77519  2.98518  4.58477  3.61503
          0.01353  4.70569  5.42804  0.61958  0.77255  0.48576  0.95510
    263   2.79662  4.65280  3.49080  2.92472  3.80259  3.71410  3.93958  3.19245  2.83720  1.85537  3.75242  3.37318  2.99524  3.19941  2.13623  2.40949  3.02817  2.94624  5.20059  2.81135    327 - -
          2.68618  4.42225  2.77519  2.73123  3.46354  2.40513  3.72494  3.29354  2.67741  2.69355  4.24690  2.90347  2.73739  3.18146  2.89801  2.37887  2.77519  2.98518  4.58477  3.61503
          0.01353  4.70569  5.42804  0.61958  0.77255  0.48576  0.95510
    264   2.11279  4.34582  4.02883  3.45291  2.12342  3.85554  4.11560  2.80200  2.55338  2.52970  2.70244  3.74085  4.22789  3.61537  3.60430  3.12874  3.03086  2.60276  4.89209  2.22279    328 - -
          2.68618  4.42225  2.77519  2.73123  3.46354  2.40513  3.72494  3.29354  2.67741  2.69355  4.24690  2.90347  2.73739  3.18146  2.89801  2.37887  2.77519  2.98518  4.58477  3.61503
          0.01353  4.70569  5.42804  0.61958  0.77255  0.48576  0.95510
    265   3.45207  4.73574  5.39851  4.82510  1.56928  4.76807  5.11250  1.83080  4.66952  1.50403  3.32833  4.91009  4.99963  4.72685  4.68889  4.11832  3.68040  1.58726  5.40715  4.27446    329 - -
          2.68618  4.42225  2.77519  2.73123  3.46354  2.40513  3.72494  3.29354  2.67741  2.69355  4.24690  2.90347  2.73739  3.18146  2.89801  2.37887  2.77519  2.98518  4.58477  3.61503
          0.01353  4.70569  5.42804  0.61958  0.77255  0.48576  0.95510
    266   1.99407  5.09850  3.13607  2.57433  4.38089  3.59453  3.78112  3.81371  2.11523  3.37345  4.16356  3.10112  3.98535  2.41401  2.44935  2.79793  2.28900  2.77084  5.57208  4.21922    330 - -
          2.68618  4.42225  2.77519  2.73123  3.46354  2.40513  3.72494  3.29354  2.67741  2.69355  4.24690  2.90347  2.73739  3.18146  2.89801  2.37887  2.77519  2.98518  4.58477  3.61503
          0.01353  4.70569  5.42804  0.61958  0.77255  0.48576  0.95510
    267   2.24102  5.34940  2.85063  1.00517  4.83105  3.57549  4.04157  4.28601  2.89520  3.83095  4.63551  3.14966  2.62608  3.18687  3.39042  2.98617  3.29933  3.86014  6.00823  4.60676    331 - -
          2.68618  4.42225  2.77519  2.73123  3.46354  2.40513  3.72494  3.29354  2.67741  2.69355  4.24690  2.90347  2.73739  3.18146  2.89801  2.37887  2.77519  2.98518  4.58477  3.61503
          0.01353  4.70569  5.42804  0.61958  0.77255  0.48576  0.95510
    268   3.98472  5.60330  4.80902  4.83085  5.82223  0.12924  5.81506  5.69958  5.11050  5.20340  6.23601  4.97704  5.00341  5.37114  5.18512  4.18936  4.51980  5.07229  6.62800  5.97501    332 - -
          2.68618  4.42225  2.77519  2.73123  3.46354  2.40513  3.72494  3.29354  2.67741  2.69355  4.24690  2.90347  2.73739  3.18146  2.89801  2.37887  2.77519  2.98518  4.58477  3.61503
          0.01353  4.70569  5.42804  0.61958  0.77255  0.48576  0.95510
    269   2.96056  4.85689  4.20878  4.13924  5.08711  3.58395  5.16947  4.77045  4.28102  4.43877  5.32632  4.15109  4.39763  4.55691  4.47536  0.31839  3.51020  4.09226  6.38550  5.20314    333 - -
          2.68618  4.42225  2.77519  2.73123  3.46354  2.40513  3.72494  3.29354  2.67741  2.69355  4.24690  2.90347  2.73739  3.18146  2.89801  2.37887  2.77519  2.98518  4.58477  3.61503
          0.01353  4.70569  5.42804  0.61958  0.77255  0.48576  0.95510
    270   3.36924  4.63988  5.31555  4.78511  3.89930  4.78671  5.30223  1.08834  4.67128  2.04307  3.72698  4.90977  5.07101  4.87742  4.79284  4.15418  2.49825  1.31627  5.75223  4.56038    334 - -
          2.68618  4.42225  2.77519  2.73123  3.46354  2.40513  3.72494  3.29354  2.67741  2.69355  4.24690  2.90347  2.73739  3.18146  2.89801  2.37887  2.77519  2.98518  4.58477  3.61503
          0.01353  4.70569  5.42804  0.61958  0.77255  0.48576  0.95510
    271   2.98030  4.48200  4.55700  4.05811  1.12771  3.99762  4.37721  2.79870  3.92926  2.59207  3.63683  4.13814  4.46363  4.12098  4.06945  2.49025  3.27364  1.87291  4.88529  3.47648    335 - -
          2.68618  4.42225  2.77519  2.73123  3.46354  2.40513  3.72494  3.29354  2.67741  2.69355  4.24690  2.90347  2.73739  3.18146  2.89801  2.37887  2.77519  2.98518  4.58477  3.61503
          0.01353  4.70569  5.42804  0.61958  0.77255  0.48576  0.95510
    272   2.77651  5.25422  3.02945  2.10027  4.58855  3.55024  3.73695  4.06418  2.00111  3.55295  4.29882  2.49722  2.94136  2.83808  2.50100  2.29883  3.00709  3.63934  5.69140  3.00878    336 - -
          2.68618  4.42225  2.77519  2.73123  3.46354  2.40513  3.72494  3.29354  2.67741  2.69355  4.24690  2.90347  2.73739  3.18146  2.89801  2.37887  2.77519  2.98518  4.58477  3.61503
          0.01353  4.70569  5.42804  0.61958  0.77255  0.48576  0.95510
    273   2.77020  5.22339  2.50619  2.17944  3.12721  3.54958  3.74013  4.01509  2.10580  2.73194  4.27055  2.31623  3.94381  2.84486  2.43963  2.74334  3.00134  3.60174  5.66919  4.27323    337 - -
          2.68618  4.42225  2.77519  2.73123  3.46354  2.40513  3.72494  3.29354  2.67741  2.69355  4.24690  2.90347  2.73739  3.18146  2.89801  2.37887  2.77519  2.98518  4.58477  3.61503
          0.01353  4.70569  5.42804  0.61958  0.77255  0.48576  0.95510
    274   2.28235  5.26278  1.98486  2.49081  4.60494  3.55168  3.77847  4.07766  1.86976  3.57833  4.33324  3.03657  2.84755  2.88640  3.02436  2.77731  2.47677  3.65753  5.72737  4.32609    338 - -
          2.68618  4.42225  2.77519  2.73123  3.46354  2.40513  3.72494  3.29354  2.67741  2.69355  4.24690  2.90347  2.73739  3.18146  2.89801  2.37887  2.77519  2.98518  4.58477  3.61503
          0.34752  4.70569  1.25695  0.61958  0.77255  0.48576  0.95510
    275   3.07779  4.70236  4.08441  3.72075  1.27012  3.86504  4.17286  3.21631  3.67716  2.72745  3.87481  3.92298  1.57665  3.93094  3.90836  3.31338  3.40709  3.06616  4.68865  3.13200    339 - -
          2.68618  4.42225  2.77519  2.73123  3.46354  2.40513  3.72494  3.29354  2.67741  2.69355  4.24690  2.90347  2.73739  3.18146  2.89801  2.37887  2.77519  2.98518  4.58477  3.61503
          0.01884  4.37701  5.09935  0.61958  0.77255  0.69606  0.69025
    276   2.80379  5.15376  3.11487  2.11468  4.47726  3.57113  3.71136  2.48404  1.93727  3.42484  4.20993  3.06106  3.95654  2.25970  2.28304  2.79070  3.02344  3.53436  5.57618  4.23707    340 - -
          2.68618  4.42225  2.77519  2.73123  3.46354  2.40513  3.72494  3.29354  2.67741  2.69355  4.24690  2.90347  2.73739  3.18146  2.89801  2.37887  2.77519  2.98518  4.58477  3.61503
          0.01685  4.48752  5.20987  0.61958  0.77255  0.31820  1.29996
    277   3.98472  5.60330  4.80902  4.83085  5.82223  0.12924  5.81506  5.69958  5.11050  5.20340  6.23601  4.97704  5.00341  5.37114  5.18512  4.18936  4.51980  5.07229  6.62800  5.97501    341 - -
          2.68618  4.42225  2.77519  2.73123  3.46354  2.40513  3.72494  3.29354  2.67741  2.69355  4.24690  2.90347  2.73739  3.18146  2.89801  2.37887  2.77519  2.98518  4.58477  3.61503
          0.01353  4.70569  5.42804  0.61958  0.77255  0.48576  0.95510
    278   2.90673  5.39124  1.85714  2.52066  4.74250  2.64248  3.81721  4.21706  1.59226  3.68996  4.44970  3.06679  4.02537  2.92596  2.39315  2.86161  3.13976  3.78961  5.81330  4.41700    342 - -
          2.68618  4.42225  2.77519  2.73123  3.46354  2.40513  3.72494  3.29354  2.67741  2.69355  4.24690  2.90347  2.73739  3.18146  2.89801  2.37887  2.77519  2.98518  4.58477  3.61503
          0.01353  4.70569  5.42804  0.61958  0.77255  0.48576  0.95510
    279   2.81091  4.29307  4.23226  2.70829  3.40261  2.80799  4.22039  2.16401  3.53747  2.02348  2.66914  3.87799  4.28262  3.76714  3.73474  3.20078  3.04368  1.66016  4.92391  3.73010    343 - -
          2.68618  4.42225  2.77519  2.73123  3.46354  2.40513  3.72494  3.29354  2.67741  2.69355  4.24690  2.90347  2.73739  3.18146  2.89801  2.37887  2.77519  2.98518  4.58477  3.61503
          0.01353  4.70569  5.42804  0.61958  0.77255  0.48576  0.95510
    280   2.83569  4.34807  4.15280  3.57034  3.43870  3.92040  4.20703  1.88346  1.98430  2.05069  3.43370  3.83720  4.28605  3.70903  3.66967  3.20062  3.06744  2.09409  4.96399  2.74114    344 - -
          2.68618  4.42225  2.77519  2.73123  3.46354  2.40513  3.72494  3.29354  2.67741  2.69355  4.24690  2.90347  2.73739  3.18146  2.89801  2.37887  2.77519  2.98518  4.58477  3.61503
          0.01353  4.70569  5.42804  0.61958  0.77255  0.48576  0.95510
    281   2.77747  5.10413  2.00603  2.54046  4.38005  2.74002  3.77593  3.82102  2.13976  2.68443  4.16577  3.07447  3.96961  2.90201  3.02410  2.77804  2.52880  3.45788  5.58038  3.01160    345 - -
          2.68618  4.42225  2.77519  2.73123  3.46354  2.40513  3.72494  3.29354  2.67741  2.69355  4.24690  2.90347  2.73739  3.18146  2.89801  2.37887  2.77519  2.98518  4.58477  3.61503
          0.01353  4.70569  5.42804  0.61958  0.77255  0.48576  0.95510
    282   2.77953  4.61277  2.62101  2.93143  3.77372  2.79199  3.95448  2.29873  2.38981  2.38920  3.71131  3.38061  4.09774  3.22284  3.29489  2.94787  3.01176  1.99584  5.18688  3.92986    346 - -
          2.68618  4.42225  2.77519  2.73123  3.46354  2.40513  3.72494  3.29354  2.67741  2.69355  4.24690  2.90347  2.73739  3.18146  2.89801  2.37887  2.77519  2.98518  4.58477  3.61503
          0.01353  4.70569  5.42804  0.61958  0.77255  0.48576  0.95510
    283   2.22502  4.86796  2.61214  2.72930  4.18483  3.58827  3.90343  2.69976  2.73804  3.21680  4.04604  3.22034  4.02552  3.07638  3.18781  1.60039  2.43184  3.25295  5.48742  4.17394    347 - -
          2.68618  4.42225  2.77519  2.73123  3.46354  2.40513  3.72494  3.29354  2.67741  2.69355  4.24690  2.90347  2.73739  3.18146  2.89801  2.37887  2.77519  2.98518  4.58477  3.61503
          0.01353  4.70569  5.42804  0.61958  0.77255  0.48576  0.95510
    284   2.78594  4.48906  3.67857  2.49840  2.69345  3.76694  4.03033  2.96696  3.07442  1.70051  3.58373  3.51919  2.61267  3.37518  3.41863  3.01990  2.37823  2.75135  5.07302  3.84030    348 - -
          2.68618  4.42225  2.77519  2.73123  3.46354  2.40513  3.72494  3.29354  2.67741  2.69355  4.24690  2.90347  2.73739  3.18146  2.89801  2.37887  2.77519  2.98518  4.58477  3.61503
          0.01353  4.70569  5.42804  0.61958  0.77255  0.48576  0.95510
    285   2.77183  5.12818  2.52225  2.52449  4.41609  2.73651  3.76580  2.86311  2.53165  3.41000  4.18767  2.45615  3.96086  2.23644  3.01270  2.37513  3.00407  2.73971  5.60004  4.22698    349 - -
          2.68618  4.42225  2.77519  2.73123  3.46354  2.40513  3.72494  3.29354  2.67741  2.69355  4.24690  2.90347  2.73739  3.18146  2.89801  2.37887  2.77519  2.98518  4.58477  3.61503
          0.01353  4.70569  5.42804  0.61958  0.77255  0.48576  0.95510
    286   2.78185  5.04394  3.12874  2.18383  4.30012  2.73533  3.79126  3.72916  2.56593  2.23406  4.11026  2.33354  3.98493  2.92890  2.48675  2.79824  3.01275  3.38749  5.52955  2.99842    350 - -
          2.68618  4.42225  2.77519  2.73123  3.46354  2.40513  3.72494  3.29354  2.67741  2.69355  4.24690  2.90347  2.73739  3.18146  2.89801  2.37887  2.77519  2.98518  4.58477  3.61503
          0.01353  4.70569  5.42804  0.61958  0.77255  0.48576  0.95510
    287   2.90028  5.27999  1.78348  2.53054  2.93812  3.57547  3.87662  4.05560  2.69929  3.59484  4.38439  1.98653  4.03721  3.01113  3.20021  1.98935  3.15000  3.66763  5.75808  4.35114    351 - -
          2.68618  4.42225  2.77519  2.73123  3.46354  2.40513  3.72494  3.29354  2.67741  2.69355  4.24690  2.90347  2.73739  3.18146  2.89801  2.37887  2.77519  2.98518  4.58477  3.61503
          0.24379  4.70569  1.57358  0.61958  0.77255  0.48576  0.95510
    288   2.74050  4.83011  2.18501  2.61369  4.02748  2.09296  3.81678  3.45759  2.68219  3.10457  3.94869  3.11990  3.96832  3.00621  3.13543  2.80412  2.98674  2.45202  5.36034  2.87005    352 - -
          2.68618  4.42225  2.77519  2.73123  3.46354  2.40513  3.72494  3.29354  2.67741  2.69355  4.24690  2.90347  2.73739  3.18146  2.89801  2.37887  2.77519  2.98518  4.58477  3.61503
          0.14644  4.47890  2.08042  0.61958  0.77255  0.84084  0.56449
    289   2.72800  5.06359  2.07463  2.41600  4.33729  3.45603  3.70776  3.78230  2.49921  2.43928  4.13653  2.95638  2.80588  2.27024  2.97864  2.71895  2.96673  3.41984  5.54194  4.16662    353 - -
          2.68675  4.42282  2.77576  2.73045  3.46411  2.40570  3.72551  3.29411  2.67670  2.69347  4.24747  2.89845  2.73796  3.18098  2.89858  2.37944  2.77576  2.98575  4.58534  3.61560
          0.25165  1.53142  5.07413  2.31155  0.10437  0.26999  1.44133
    290   2.78538  5.18327  3.06528  2.11953  4.48912  3.56843  2.19043  3.94397  2.49909  3.46938  4.23731  2.48161  3.96304  2.87198  2.45735  2.76916  2.48639  2.82918  5.63838  4.25907    367 - -
          2.68618  4.42225  2.77519  2.73123  3.46354  2.40513  3.72494  3.29354  2.67741  2.69355  4.24690  2.90347  2.73739  3.18146  2.89801  2.37887  2.77519  2.98518  4.58477  3.61503
          0.01353  4.70569  5.42804  0.61958  0.77255  0.48576  0.95510
    291   2.79022  5.12523  3.09582  2.55810  4.43509  2.71623  3.79021  3.88150  1.75020  3.42948  4.21120  3.08825  2.86056  2.91368  3.00746  2.01625  3.02733  3.50623  5.61634  3.07822    368 - -
          2.68618  4.42225  2.77519  2.73123  3.46354  2.40513  3.72494  3.29354  2.67741  2.69355  4.24690  2.90347  2.73739  3.18146  2.89801  2.37887  2.77519  2.98518  4.58477  3.61503
          0.01353  4.70569  5.42804  0.61958  0.77255  0.48576  0.95510
    292   2.32515  4.37161  4.62910  4.05223  3.52344  4.15099  4.51880  1.94567  3.91760  1.97781  3.48347  4.20488  2.86322  4.12250  4.05836  3.46248  3.20852  1.30340  5.11977  3.93164    369 - -
          2.68618  4.42225  2.77519  2.73123  3.46354  2.40513  3.72494  3.29354  2.67741  2.69355  4.24690  2.90347  2.73739  3.18146  2.89801  2.37887  2.77519  2.98518  4.58477  3.61503
          0.01353  4.70569  5.42804  0.61958  0.77255  0.48576  0.95510
    293   3.15161  4.51078  4.90379  4.33029  3.31134  4.34811  4.58280  1.97444  4.16503  1.84611  3.40879  4.41783  4.66696  4.31189  4.24554  3.66881  3.38390  1.93044  5.01335  1.34566    370 - -
          2.68618  4.42225  2.77519  2.73123  3.46354  2.40513  3.72494  3.29354  2.67741  2.69355  4.24690  2.90347  2.73739  3.18146  2.89801  2.37887  2.77519  2.98518  4.58477  3.61503
          0.01353  4.70569  5.42804  0.61958  0.77255  0.48576  0.95510
    294   2.36715  3.18727  3.14854  2.21263  4.26884  3.58333  2.77853  3.69313  2.59094  3.28317  4.08652  3.11669  2.89100  2.94247  3.05851  2.31552  2.28362  3.35423  5.51319  4.16933    371 - -
          2.68618  4.42225  2.77519  2.73123  3.46354  2.40513  3.72494  3.29354  2.67741  2.69355  4.24690  2.90347  2.73739  3.18146  2.89801  2.37887  2.77519  2.98518  4.58477  3.61503
          0.01353  4.70569  5.42804  0.61958  0.77255  0.48576  0.95510
    295   3.01948  4.58098  4.10738  3.55372  2.30281  4.01831  2.39679  3.06762  3.44792  2.74558  3.69601  3.82404  4.38362  3.70849  2.69415  3.29190  3.24888  2.25180  4.60842  1.59998    372 - -
          2.68618  4.42225  2.77519  2.73123  3.46354  2.40513  3.72494  3.29354  2.67741  2.69355  4.24690  2.90347  2.73739  3.18146  2.89801  2.37887  2.77519  2.98518  4.58477  3.61503
          0.01353  4.70569  5.42804  0.61958  0.77255  0.48576  0.95510
    296   1.60423  4.74972  3.54633  3.22481  4.85976  1.31062  4.44744  4.32172  3.36199  3.93072  4.71588  2.32521  4.10693  3.64417  3.77086  2.15253  3.15420  3.73881  6.12312  4.84890    373 - -
          2.68618  4.42225  2.77519  2.73123  3.46354  2.40513  3.72494  3.29354  2.67741  2.69355  4.24690  2.90347  2.73739  3.18146  2.89801  2.37887  2.77519  2.98518  4.58477  3.61503
          0.01353  4.70569  5.42804  0.61958  0.77255  0.48576  0.95510
    297   2.81670  4.67036  3.51447  2.93957  2.36496  3.73255  3.94160  3.20167  2.13718  1.97622  3.75988  3.38568  2.86427  3.19745  2.48637  2.97085  3.04455  2.95947  5.21267  3.95353    374 - -
          2.68618  4.42225  2.77519  2.73123  3.46354  2.40513  3.72494  3.29354  2.67741  2.69355  4.24690  2.90347  2.73739  3.18146  2.89801  2.37887  2.77519  2.98518  4.58477  3.61503
          0.01353  4.70569  5.42804  0.61958  0.77255  0.48576  0.95510
    298   1.82269  4.50984  3.75748  3.21860  3.80244  2.64785  4.14572  3.12464  3.17302  2.33359  3.76146  3.57019  2.02009  3.47320  3.51723  2.96350  3.03845  2.25643  5.24481  4.01528    375 - -
          2.68618  4.42225  2.77519  2.73123  3.46354  2.40513  3.72494  3.29354  2.67741  2.69355  4.24690  2.90347  2.73739  3.18146  2.89801  2.37887  2.77519  2.98518  4.58477  3.61503
          0.01353  4.70569  5.42804  0.61958  0.77255  0.48576  0.95510
    299   2.83693  4.24875  4.54213  3.94868  3.32487  2.80359  4.30494  1.68564  3.78768  1.98219  3.34726  4.05753  4.34811  3.96917  3.88977  3.28921  3.07038  2.04527  4.87317  2.15463    376 - -
          2.68618  4.42225  2.77519  2.73123  3.46354  2.40513  3.72494  3.29354  2.67741  2.69355  4.24690  2.90347  2.73739  3.18146  2.89801  2.37887  2.77519  2.98518  4.58477  3.61503
          0.01353  4.70569  5.42804  0.61958  0.77255  0.48576  0.95510
    300   2.76745  4.99893  2.56516  2.59110  2.97651  3.59110  3.79282  3.66820  2.20983  2.41236  4.06734  3.11422  3.98166  2.93622  2.55595  2.29942  2.45251  3.33600  5.49499  4.15292    377 - -
          2.68618  4.42225  2.77519  2.73123  3.46354  2.40513  3.72494  3.29354  2.67741  2.69355  4.24690  2.90347  2.73739  3.18146  2.89801  2.37887  2.77519  2.98518  4.58477  3.61503
          0.01353  4.70569  5.42804  0.61958  0.77255  0.48576  0.95510
    301   2.33455  4.30242  4.08787  3.50784  2.62534  2.80865  4.14753  2.21288  2.59207  1.69116  3.41103  3.77450  4.22680  3.65425  3.63607  3.13204  3.01210  2.54613  4.91066  3.71102    378 - -
          2.68618  4.42225  2.77519  2.73123  3.46354  2.40513  3.72494  3.29354  2.67741  2.69355  4.24690  2.90347  2.73739  3.18146  2.89801  2.37887  2.77519  2.98518  4.58477  3.61503
          0.01353  4.70569  5.42804  0.61958  0.77255  0.48576  0.95510
    302   2.28001  4.70722  3.38776  2.82898  3.90383  3.66188  3.91041  3.28049  2.32883  2.95619  2.83342  3.29926  2.16598  3.13622  3.21576  2.42988  3.00636  2.42997  5.27625  4.00025    379 - -
          2.68618  4.42225  2.77519  2.73123  3.46354  2.40513  3.72494  3.29354  2.67741  2.69355  4.24690  2.90347  2.73739  3.18146  2.89801  2.37887  2.77519  2.98518  4.58477  3.61503
          0.00913  4.70129        *  0.61958  0.77255  0.00000        *
//
