# Supplementary material for: MacSyFinder: A Program to Mine Genomes for Molecular Systems with an Application to CRISPR-Cas Systems
Source: PLoS One. 2014 Oct 17;9(10):e110726. doi: 10.1371/journal.pone.0110726 (PMC4201578; doi:10.1371/journal.pone.0110726)
Supplement: Data S2 — The Cas-Finder: models and profiles (compressed tarball archive). (ZIP) [file pone.0110726.s011.zip › Cas-Finder_macsyfinder/CASprofiles/csm5_TypeIIIA.hmm]

HMMER3/b [3.0 | March 2010]
NAME  TIGR01899
ACC   TIGR01899
DESC  cas_TM1807_csm5: CRISPR type III-A/MTUBE-associated RAMP protein Csm5
LENG  364
ALPH  amino
RF    no
CS    no
MAP   yes
DATE  Sun Apr 11 22:13:23 2010
NSEQ  7
EFFN  2.450684
CKSUM 2266243342
GA    38.30 38.30;
TC    38.30 38.30;
NC    28.05 28.05;
STATS LOCAL MSV      -11.2225  0.69985
STATS LOCAL VITERBI  -12.1927  0.69985
STATS LOCAL FORWARD   -5.2696  0.69985
HMM          A        C        D        E        F        G        H        I        K        L        M        N        P        Q        R        S        T        V        W        Y   
            m->m     m->i     m->d     i->m     i->i     d->m     d->d
  COMPO   2.69538  4.53308  2.90156  2.57449  3.31056  2.85080  3.76801  2.78884  2.50640  2.48769  3.78942  2.97314  3.29275  3.14999  2.83705  2.72846  2.86721  2.63901  4.70139  3.44157
          2.68618  4.42225  2.77519  2.73123  3.46354  2.40513  3.72494  3.29354  2.67741  2.69355  4.24690  2.90347  2.73739  3.18146  2.89801  2.37887  2.77519  2.98518  4.58477  3.61503
          0.01265  4.77236  5.49470  0.61958  0.77255  0.00000        *
      1   2.27128  2.71424  4.95162  4.39445  3.68355  4.28352  4.78711  2.30278  4.24117  1.95976  3.61979  4.45888  4.67441  4.42815  4.33684  3.63023  3.34434  1.04030  5.32760  4.14057      1 - -
          2.68618  4.42225  2.77519  2.73123  3.46354  2.40513  3.72494  3.29354  2.67741  2.69355  4.24690  2.90347  2.73739  3.18146  2.89801  2.37887  2.77519  2.98518  4.58477  3.61503
          0.01265  4.77236  5.49470  0.61958  0.77255  0.48576  0.95510
      2   2.91727  5.24734  3.25621  2.67063  4.56787  3.69129  3.82487  3.99569  1.75787  3.51632  2.85087  3.18555  4.07337  2.29259  2.26732  2.90887  1.98860  3.62703  5.67211  4.34014      2 - -
          2.68618  4.42225  2.77519  2.73123  3.46354  2.40513  3.72494  3.29354  2.67741  2.69355  4.24690  2.90347  2.73739  3.18146  2.89801  2.37887  2.77519  2.98518  4.58477  3.61503
          0.01265  4.77236  5.49470  0.61958  0.77255  0.48576  0.95510
      3   3.33310  2.66662  5.25745  4.66191  2.36075  4.56895  4.88554  1.99143  4.48089  0.93074  3.27329  4.71645  4.83842  4.54148  4.48710  3.90148  3.55898  2.54445  5.22980  4.09791      3 - -
          2.68618  4.42225  2.77519  2.73123  3.46354  2.40513  3.72494  3.29354  2.67741  2.69355  4.24690  2.90347  2.73739  3.18146  2.89801  2.37887  2.77519  2.98518  4.58477  3.61503
          0.01265  4.77236  5.49470  0.61958  0.77255  0.48576  0.95510
      4   3.21950  5.58416  3.38080  1.26588  5.02097  3.86313  3.92079  4.42381  1.54656  3.83912  4.64401  3.33610  4.25565  3.03443  2.01155  3.17476  3.41392  4.03347  5.88908  4.61614      4 - -
          2.68618  4.42225  2.77519  2.73123  3.46354  2.40513  3.72494  3.29354  2.67741  2.69355  4.24690  2.90347  2.73739  3.18146  2.89801  2.37887  2.77519  2.98518  4.58477  3.61503
          0.01265  4.77236  5.49470  0.61958  0.77255  0.48576  0.95510
      5   3.03747  2.61454  4.89018  4.31790  3.58480  4.23605  4.67541  2.35761  4.15471  1.65964  3.53706  4.38542  4.61030  4.33293  4.23999  3.56973  2.38298  1.26183  5.20859  4.02642      5 - -
          2.68618  4.42225  2.77519  2.73123  3.46354  2.40513  3.72494  3.29354  2.67741  2.69355  4.24690  2.90347  2.73739  3.18146  2.89801  2.37887  2.77519  2.98518  4.58477  3.61503
          0.01265  4.77236  5.49470  0.61958  0.77255  0.48576  0.95510
      6   3.17976  4.60862  4.77069  4.22218  3.51037  4.30909  4.71459  2.00851  4.06118  0.88633  3.42189  4.38882  4.67093  4.26599  4.19869  2.39972  3.43270  2.51254  5.26158  4.09560      6 - -
          2.68618  4.42225  2.77519  2.73123  3.46354  2.40513  3.72494  3.29354  2.67741  2.69355  4.24690  2.90347  2.73739  3.18146  2.89801  2.37887  2.77519  2.98518  4.58477  3.61503
          0.01265  4.77236  5.49470  0.61958  0.77255  0.48576  0.95510
      7   2.68093  4.63510  4.12995  3.83068  4.99519  2.08896  4.86215  4.44733  3.87799  4.11077  4.89949  3.88391  4.18729  4.13431  4.17576  1.49558  1.00023  3.78561  6.31532  5.13320      7 - -
          2.68618  4.42225  2.77519  2.73123  3.46354  2.40513  3.72494  3.29354  2.67741  2.69355  4.24690  2.90347  2.73739  3.18146  2.89801  2.37887  2.77519  2.98518  4.58477  3.61503
          0.01265  4.77236  5.49470  0.61958  0.77255  0.48576  0.95510
      8   4.31622  5.82813  5.00766  5.00866  5.81507  4.47155  5.92231  5.70727  5.16198  5.16929  6.30301  5.20531  0.11236  5.50816  5.22770  4.52649  4.82534  5.22768  6.65608  5.96901      8 - -
          2.68618  4.42225  2.77519  2.73123  3.46354  2.40513  3.72494  3.29354  2.67741  2.69355  4.24690  2.90347  2.73739  3.18146  2.89801  2.37887  2.77519  2.98518  4.58477  3.61503
          0.01265  4.77236  5.49470  0.61958  0.77255  0.48576  0.95510
      9   3.73710  4.95200  5.74774  5.22185  3.75436  5.23065  5.72365  1.73287  5.11624  0.93874  3.50591  5.38217  5.38074  5.17728  5.16933  4.63236  3.97376  1.32906  5.89543  4.82504      9 - -
          2.68618  4.42225  2.77519  2.73123  3.46354  2.40513  3.72494  3.29354  2.67741  2.69355  4.24690  2.90347  2.73739  3.18146  2.89801  2.37887  2.77519  2.98518  4.58477  3.61503
          0.01265  4.77236  5.49470  0.61958  0.77255  0.48576  0.95510
     10   3.79120  5.15235  4.88132  4.45402  1.46452  4.67577  1.15077  3.52955  4.27318  1.98502  4.11241  4.42967  4.99812  4.39920  4.39271  4.01101  4.01496  3.45341  4.29328  2.60713     10 - -
          2.68618  4.42225  2.77519  2.73123  3.46354  2.40513  3.72494  3.29354  2.67741  2.69355  4.24690  2.90347  2.73739  3.18146  2.89801  2.37887  2.77519  2.98518  4.58477  3.61503
          0.01265  4.77236  5.49470  0.61958  0.77255  0.48576  0.95510
     11   3.68045  4.88472  5.74268  5.30541  4.19093  5.26993  6.08992  0.58882  5.23999  2.57542  3.92065  5.46513  5.50781  5.49657  5.40746  4.72973  3.95079  1.47918  6.36608  5.14985     11 - -
          2.68618  4.42225  2.77519  2.73123  3.46354  2.40513  3.72494  3.29354  2.67741  2.69355  4.24690  2.90347  2.73739  3.18146  2.89801  2.37887  2.77519  2.98518  4.58477  3.61503
          0.01265  4.77236  5.49470  0.61958  0.77255  0.48576  0.95510
     12   4.10378  5.70514  4.93574  4.96546  5.93782  0.11339  5.93253  5.84053  5.24948  5.32815  6.36822  5.10392  5.10354  5.50580  5.30783  4.31129  4.64111  5.20368  6.71833  6.09553     12 - -
          2.68618  4.42225  2.77519  2.73123  3.46354  2.40513  3.72494  3.29354  2.67741  2.69355  4.24690  2.90347  2.73739  3.18146  2.89801  2.37887  2.77519  2.98518  4.58477  3.61503
          0.01265  4.77236  5.49470  0.61958  0.77255  0.48576  0.95510
     13   2.74366  2.67813  3.78824  3.28188  4.14446  3.58090  4.28398  3.49458  3.24880  3.21653  4.08281  1.56914  4.15318  3.55939  3.61223  1.72048  3.10084  2.27953  5.54404  4.30261     13 - -
          2.68618  4.42225  2.77519  2.73123  3.46354  2.40513  3.72494  3.29354  2.67741  2.69355  4.24690  2.90347  2.73739  3.18146  2.89801  2.37887  2.77519  2.98518  4.58477  3.61503
          0.01265  4.77236  5.49470  0.61958  0.77255  0.48576  0.95510
     14   3.22476  5.51068  1.95255  2.76487  5.25392  0.89562  4.37737  4.77998  3.41102  4.30841  5.14263  3.30143  2.40450  3.55971  3.97010  3.20987  3.59795  4.26196  6.44519  5.02489     14 - -
          2.68618  4.42225  2.77519  2.73123  3.46354  2.40513  3.72494  3.29354  2.67741  2.69355  4.24690  2.90347  2.73739  3.18146  2.89801  2.37887  2.77519  2.98518  4.58477  3.61503
          0.01265  4.77236  5.49470  0.61958  0.77255  0.48576  0.95510
     15   2.89569  5.32945  3.03643  1.54066  4.63044  3.62185  3.82725  4.11543  2.54912  3.61639  4.38529  2.02974  4.03704  2.94185  2.36059  2.86427  3.12686  3.71150  5.75203  2.79792     15 - -
          2.68618  4.42225  2.77519  2.73123  3.46354  2.40513  3.72494  3.29354  2.67741  2.69355  4.24690  2.90347  2.73739  3.18146  2.89801  2.37887  2.77519  2.98518  4.58477  3.61503
          0.01265  4.77236  5.49470  0.61958  0.77255  0.48576  0.95510
     16   2.98353  5.34246  3.09850  1.32824  4.67091  3.68378  3.89131  4.06550  1.71369  3.61873  4.41949  3.17694  4.10944  3.01534  2.97363  2.96266  3.21393  2.54709  5.78706  4.43205     16 - -
          2.68680  4.42287  2.77521  2.73078  3.46415  2.40574  3.72556  3.29214  2.67748  2.69365  4.24490  2.90204  2.73696  3.18208  2.89862  2.37908  2.77521  2.98506  4.58539  3.61438
          0.40955  1.10280  5.49470  1.66924  0.20873  0.48576  0.95510
     17   2.82639  2.80561  4.46154  3.86509  3.33953  3.95489  4.26500  2.67133  3.69793  1.46713  3.36129  4.00102  4.32074  3.90169  2.61183  3.25247  3.05877  2.03895  4.86849  2.64156     28 - -
          2.68618  4.42225  2.77519  2.73123  3.46354  2.40513  3.72494  3.29354  2.67741  2.69355  4.24690  2.90347  2.73739  3.18146  2.89801  2.37887  2.77519  2.98518  4.58477  3.61503
          0.01265  4.77236  5.49470  0.61958  0.77255  0.48576  0.95510
     18   2.81212  5.18632  3.11533  2.55833  4.48721  3.60146  3.78755  3.93641  2.13761  3.46971  4.24319  2.46797  3.99366  2.90379  2.40216  2.30455  2.03298  3.55425  5.64485  2.86486     29 - -
          2.68618  4.42225  2.77519  2.73123  3.46354  2.40513  3.72494  3.29354  2.67741  2.69355  4.24690  2.90347  2.73739  3.18146  2.89801  2.37887  2.77519  2.98518  4.58477  3.61503
          0.01265  4.77236  5.49470  0.61958  0.77255  0.48576  0.95510
     19   2.79627  4.75660  3.38189  2.82533  3.94636  2.70171  3.92002  3.33028  2.80090  2.39437  2.24606  3.30328  2.84222  2.47331  3.22245  2.29925  3.03112  3.06324  5.31147  4.03040     30 - -
          2.68618  4.42225  2.77519  2.73123  3.46354  2.40513  3.72494  3.29354  2.67741  2.69355  4.24690  2.90347  2.73739  3.18146  2.89801  2.37887  2.77519  2.98518  4.58477  3.61503
          0.01265  4.77236  5.49470  0.61958  0.77255  0.48576  0.95510
     20   3.12894  4.60018  4.48249  3.90630  3.64656  4.23886  4.54386  2.54772  2.41665  1.33942  3.56277  4.16750  4.58965  3.99604  3.81411  3.55358  3.36532  1.36606  5.29535  4.11051     31 - -
          2.68618  4.42225  2.77519  2.73123  3.46354  2.40513  3.72494  3.29354  2.67741  2.69355  4.24690  2.90347  2.73739  3.18146  2.89801  2.37887  2.77519  2.98518  4.58477  3.61503
          0.01265  4.77236  5.49470  0.61958  0.77255  0.48576  0.95510
     21   3.27072  5.77698  0.92237  1.89375  5.06867  3.65283  4.13960  4.49388  3.10842  4.06782  4.90845  3.12134  4.23728  3.29641  3.68169  3.18288  3.54778  2.51176  6.26394  4.78768     32 - -
          2.68618  4.42225  2.77519  2.73123  3.46354  2.40513  3.72494  3.29354  2.67741  2.69355  4.24690  2.90347  2.73739  3.18146  2.89801  2.37887  2.77519  2.98518  4.58477  3.61503
          0.01265  4.77236  5.49470  0.61958  0.77255  0.48576  0.95510
     22   3.53939  4.84603  5.19224  4.69647  1.63893  4.61841  4.30725  3.03994  4.51026  1.81967  2.28515  4.58656  4.91037  4.52049  4.50594  3.95072  3.76070  3.02488  4.51952  1.32136     33 - -
          2.68618  4.42225  2.77519  2.73123  3.46354  2.40513  3.72494  3.29354  2.67741  2.69355  4.24690  2.90347  2.73739  3.18146  2.89801  2.37887  2.77519  2.98518  4.58477  3.61503
          0.01265  4.77236  5.49470  0.61958  0.77255  0.48576  0.95510
     23   2.80710  5.13394  2.44536  2.57571  2.95886  3.60734  2.71547  3.85371  2.14947  3.40689  4.19385  3.10734  3.99910  2.92538  2.42762  2.80695  3.03765  3.49024  5.56926  2.38390     34 - -
          2.68618  4.42225  2.77519  2.73123  3.46354  2.40513  3.72494  3.29354  2.67741  2.69355  4.24690  2.90347  2.73739  3.18146  2.89801  2.37887  2.77519  2.98518  4.58477  3.61503
          0.01265  4.77236  5.49470  0.61958  0.77255  0.48576  0.95510
     24   2.80863  4.61342  3.55969  2.38317  3.76795  3.75402  3.99413  2.44025  2.31795  2.30440  3.71129  3.43532  2.84201  3.27568  3.33301  2.99017  3.04018  1.91656  5.18939  3.93885     35 - -
          2.68618  4.42225  2.77519  2.73123  3.46354  2.40513  3.72494  3.29354  2.67741  2.69355  4.24690  2.90347  2.73739  3.18146  2.89801  2.37887  2.77519  2.98518  4.58477  3.61503
          0.01265  4.77236  5.49470  0.61958  0.77255  0.48576  0.95510
     25   3.04352  5.53326  2.15644  1.40371  4.82960  3.61602  3.95645  4.31188  2.80367  2.01571  4.60449  2.33598  4.11106  3.08594  3.32802  2.98435  3.29326  3.90031  5.98089  4.54715     36 - -
          2.68618  4.42225  2.77519  2.73123  3.46354  2.40513  3.72494  3.29354  2.67741  2.69355  4.24690  2.90347  2.73739  3.18146  2.89801  2.37887  2.77519  2.98518  4.58477  3.61503
          0.01265  4.77236  5.49470  0.61958  0.77255  0.48576  0.95510
     26   3.00457  5.42113  2.20975  1.71531  4.71676  1.66772  3.94878  2.63139  2.79340  3.71325  4.50845  3.10030  4.10144  3.08354  3.30761  2.96522  3.25460  3.78216  5.89973  4.48884     37 - -
          2.68618  4.42225  2.77519  2.73123  3.46354  2.40513  3.72494  3.29354  2.67741  2.69355  4.24690  2.90347  2.73739  3.18146  2.89801  2.37887  2.77519  2.98518  4.58477  3.61503
          0.41254  4.77236  1.10995  0.61958  0.77255  0.48576  0.95510
     27   2.87429  5.39683  1.92216  2.32939  4.72606  2.33167  3.77932  4.22066  1.99794  3.70392  4.48165  2.11598  3.93214  2.90499  3.13533  2.80776  3.12718  3.78747  5.84718  4.40510     38 - -
          2.68628  4.42235  2.77530  2.73133  3.46364  2.40523  3.72505  3.29364  2.67703  2.69315  4.24700  2.90289  2.73750  3.18157  2.89811  2.37897  2.77530  2.98529  4.58487  3.61513
          0.66868  0.73079  5.10097  0.10564  2.30008  0.25141  1.50374
     28   2.30270  5.56423  1.52140  1.97493  4.89067  3.60131  3.91968  4.39135  2.15695  3.86183  4.62481  2.31239  4.08408  3.03681  3.26599  2.94429  3.25871  3.94765  5.99531  4.54909     40 - -
          2.68618  4.42225  2.77519  2.73123  3.46354  2.40513  3.72494  3.29354  2.67741  2.69355  4.24690  2.90347  2.73739  3.18146  2.89801  2.37887  2.77519  2.98518  4.58477  3.61503
          0.01265  4.77236  5.49470  0.61958  0.77255  0.48576  0.95510
     29   2.97725  5.40523  3.24024  2.17054  4.78451  3.71155  2.68797  4.22823  1.98426  3.68403  4.45352  3.18426  2.69459  2.93081  1.56730  2.94198  3.19113  3.81801  5.78095  4.44117     41 - -
          2.68618  4.42225  2.77519  2.73123  3.46354  2.40513  3.72494  3.29354  2.67741  2.69355  4.24690  2.90347  2.73739  3.18146  2.89801  2.37887  2.77519  2.98518  4.58477  3.61503
          0.01265  4.77236  5.49470  0.61958  0.77255  0.48576  0.95510
     30   3.01457  4.49977  4.35375  3.78605  3.69450  4.13850  4.47922  1.22351  2.48097  2.62560  3.63564  4.06261  4.50589  3.94273  3.87483  3.43675  2.39692  1.82292  5.26703  4.06131     42 - -
          2.68618  4.42225  2.77519  2.73123  3.46354  2.40513  3.72494  3.29354  2.67741  2.69355  4.24690  2.90347  2.73739  3.18146  2.89801  2.37887  2.77519  2.98518  4.58477  3.61503
          0.01265  4.77236  5.49470  0.61958  0.77255  0.48576  0.95510
     31   2.25411  4.30749  4.29126  3.70286  3.39587  3.93499  4.23247  1.56633  3.55771  2.02637  3.40811  3.91225  4.30246  3.79731  2.68965  3.22321  3.06443  2.52267  4.91609  2.58398     43 - -
          2.68618  4.42225  2.77519  2.73123  3.46354  2.40513  3.72494  3.29354  2.67741  2.69355  4.24690  2.90347  2.73739  3.18146  2.89801  2.37887  2.77519  2.98518  4.58477  3.61503
          0.01265  4.77236  5.49470  0.61958  0.77255  0.48576  0.95510
     32   3.04176  4.64512  2.00181  3.47990  1.94630  4.02246  4.30994  2.78339  3.51885  2.69693  3.72956  3.83880  4.43212  3.77287  3.83218  3.34135  3.29249  1.42572  5.13423  3.77734     44 - -
          2.68618  4.42225  2.77519  2.73123  3.46354  2.40513  3.72494  3.29354  2.67741  2.69355  4.24690  2.90347  2.73739  3.18146  2.89801  2.37887  2.77519  2.98518  4.58477  3.61503
          0.01265  4.77236  5.49470  0.61958  0.77255  0.48576  0.95510
     33   2.81323  4.50210  3.74352  3.17178  3.63006  3.80413  4.05757  2.38037  3.09398  1.86847  3.59796  3.56161  2.75703  2.51918  2.57856  3.05490  3.04435  2.23136  5.08746  3.86085     45 - -
          2.68618  4.42225  2.77519  2.73123  3.46354  2.40513  3.72494  3.29354  2.67741  2.69355  4.24690  2.90347  2.73739  3.18146  2.89801  2.37887  2.77519  2.98518  4.58477  3.61503
          0.01265  4.77236  5.49470  0.61958  0.77255  0.48576  0.95510
     34   3.22618  5.66452  1.13298  1.97280  4.89896  3.66267  4.10886  4.34708  3.05175  1.89186  4.75574  3.13500  4.22295  3.26849  3.59974  3.15695  3.49296  3.98452  6.12971  4.68502     46 - -
          2.68618  4.42225  2.77519  2.73123  3.46354  2.40513  3.72494  3.29354  2.67741  2.69355  4.24690  2.90347  2.73739  3.18146  2.89801  2.37887  2.77519  2.98518  4.58477  3.61503
          0.01265  4.77236  5.49470  0.61958  0.77255  0.48576  0.95510
     35   2.21239  4.30425  4.20144  3.61758  2.10526  3.89958  4.19868  2.20997  2.59571  2.48796  2.49062  3.85308  4.26988  3.73930  3.70926  3.18186  2.37732  2.54319  4.91631  3.72141     47 - -
          2.68618  4.42225  2.77519  2.73123  3.46354  2.40513  3.72494  3.29354  2.67741  2.69355  4.24690  2.90347  2.73739  3.18146  2.89801  2.37887  2.77519  2.98518  4.58477  3.61503
          0.01265  4.77236  5.49470  0.61958  0.77255  0.48576  0.95510
     36   2.21679  5.18763  3.04073  1.20466  4.69609  3.59325  4.05090  4.10124  2.87771  3.69839  4.50527  3.22476  4.11940  3.19788  3.35039  2.94823  1.87980  3.69756  5.90606  4.53880     48 - -
          2.68618  4.42225  2.77519  2.73123  3.46354  2.40513  3.72494  3.29354  2.67741  2.69355  4.24690  2.90347  2.73739  3.18146  2.89801  2.37887  2.77519  2.98518  4.58477  3.61503
          0.01265  4.77236  5.49470  0.61958  0.77255  0.48576  0.95510
     37   2.81835  4.71027  3.47391  2.90409  3.87964  3.72780  3.94455  3.25327  1.95130  2.30205  3.80291  3.36431  4.10991  3.18549  2.49398  2.95776  2.40433  2.39134  5.26041  2.74196     49 - -
          2.68618  4.42225  2.77519  2.73123  3.46354  2.40513  3.72494  3.29354  2.67741  2.69355  4.24690  2.90347  2.73739  3.18146  2.89801  2.37887  2.77519  2.98518  4.58477  3.61503
          0.01265  4.77236  5.49470  0.61958  0.77255  0.48576  0.95510
     38   2.86552  4.44205  4.01332  3.44711  2.05591  3.89653  4.15668  2.88129  2.48315  1.49568  3.52592  3.75702  4.27477  3.61921  3.57829  2.42289  3.09991  2.69120  4.98207  3.73060     50 - -
          2.68618  4.42225  2.77519  2.73123  3.46354  2.40513  3.72494  3.29354  2.67741  2.69355  4.24690  2.90347  2.73739  3.18146  2.89801  2.37887  2.77519  2.98518  4.58477  3.61503
          0.01265  4.77236  5.49470  0.61958  0.77255  0.48576  0.95510
     39   2.81857  4.32666  2.80576  3.58360  2.54037  3.90033  4.18182  1.88745  3.48199  2.02995  3.43150  3.83352  2.81293  3.71792  3.69842  3.17994  3.05049  2.57392  4.90627  2.58542     51 - -
          2.68618  4.42225  2.77519  2.73123  3.46354  2.40513  3.72494  3.29354  2.67741  2.69355  4.24690  2.90347  2.73739  3.18146  2.89801  2.37887  2.77519  2.98518  4.58477  3.61503
          0.01265  4.77236  5.49470  0.61958  0.77255  0.48576  0.95510
     40   2.24961  5.12437  2.47564  2.57791  4.41705  3.59541  3.82224  3.85664  2.60321  2.17311  4.20725  2.46097  2.81923  2.95117  3.08208  2.25873  3.04794  3.49204  5.62317  4.25828     52 - -
          2.68618  4.42225  2.77519  2.73123  3.46354  2.40513  3.72494  3.29354  2.67741  2.69355  4.24690  2.90347  2.73739  3.18146  2.89801  2.37887  2.77519  2.98518  4.58477  3.61503
          0.01265  4.77236  5.49470  0.61958  0.77255  0.48576  0.95510
     41   3.25319  5.79541  1.32277  1.57422  4.94953  3.65122  4.09876  4.57819  3.05464  4.07081  4.89414  3.10768  4.22079  3.25721  3.62226  3.15848  3.52162  4.16055  6.16617  1.97482     53 - -
          2.68618  4.42225  2.77519  2.73123  3.46354  2.40513  3.72494  3.29354  2.67741  2.69355  4.24690  2.90347  2.73739  3.18146  2.89801  2.37887  2.77519  2.98518  4.58477  3.61503
          0.01265  4.77236  5.49470  0.61958  0.77255  0.48576  0.95510
     42   2.79772  2.99674  2.65639  2.98319  3.75901  3.74227  3.98233  2.40061  2.32005  2.29043  3.70486  3.42315  4.12402  3.26434  2.54724  2.97668  3.02927  2.32398  5.17746  3.92637     54 - -
          2.68618  4.42225  2.77519  2.73123  3.46354  2.40513  3.72494  3.29354  2.67741  2.69355  4.24690  2.90347  2.73739  3.18146  2.89801  2.37887  2.77519  2.98518  4.58477  3.61503
          0.01265  4.77236  5.49470  0.61958  0.77255  0.48576  0.95510
     43   2.22649  4.37651  4.06645  3.49973  3.51801  3.84954  4.19970  2.26172  3.41140  1.53273  3.51012  3.78065  2.71263  3.67004  3.66389  2.35734  3.05861  2.62239  5.01639  3.81361     55 - -
          2.68618  4.42225  2.77519  2.73123  3.46354  2.40513  3.72494  3.29354  2.67741  2.69355  4.24690  2.90347  2.73739  3.18146  2.89801  2.37887  2.77519  2.98518  4.58477  3.61503
          0.01265  4.77236  5.49470  0.61958  0.77255  0.48576  0.95510
     44   2.24792  5.28234  3.06722  1.57709  4.64439  3.60576  3.83140  4.10608  2.55345  3.61094  4.37581  3.10588  4.02596  2.94360  1.98802  2.24277  3.10568  3.69398  5.75919  4.37677     56 - -
          2.68618  4.42225  2.77519  2.73123  3.46354  2.40513  3.72494  3.29354  2.67741  2.69355  4.24690  2.90347  2.73739  3.18146  2.89801  2.37887  2.77519  2.98518  4.58477  3.61503
          0.01265  4.77236  5.49470  0.61958  0.77255  0.48576  0.95510
     45   2.86344  5.30597  2.41455  2.56680  4.64547  3.62600  2.67671  4.10728  1.57250  2.67257  4.35387  3.10161  4.01738  2.89466  2.33077  2.83387  3.08863  3.69593  5.72606  4.35040     57 - -
          2.68618  4.42225  2.77519  2.73123  3.46354  2.40513  3.72494  3.29354  2.67741  2.69355  4.24690  2.90347  2.73739  3.18146  2.89801  2.37887  2.77519  2.98518  4.58477  3.61503
          0.01265  4.77236  5.49470  0.61958  0.77255  0.48576  0.95510
     46   2.90498  5.18145  3.26379  2.68628  4.47865  2.67182  2.72332  3.89926  1.71357  3.44738  4.24810  3.19792  4.07492  2.96699  2.31847  2.91070  3.12617  2.14260  5.62796  4.30265     58 - -
          2.68618  4.42225  2.77519  2.73123  3.46354  2.40513  3.72494  3.29354  2.67741  2.69355  4.24690  2.90347  2.73739  3.18146  2.89801  2.37887  2.77519  2.98518  4.58477  3.61503
          0.01265  4.77236  5.49470  0.61958  0.77255  0.48576  0.95510
     47   2.80006  4.77644  2.12381  2.80620  3.96110  3.68816  3.91118  2.58955  2.78525  2.39521  3.86275  3.29044  2.85118  3.12245  2.45855  2.90789  3.03183  2.43263  5.32369  4.03816     59 - -
          2.68618  4.42225  2.77519  2.73123  3.46354  2.40513  3.72494  3.29354  2.67741  2.69355  4.24690  2.90347  2.73739  3.18146  2.89801  2.37887  2.77519  2.98518  4.58477  3.61503
          0.01265  4.77236  5.49470  0.61958  0.77255  0.48576  0.95510
     48   2.86703  5.33991  2.98312  1.54622  4.66474  2.64529  3.81362  4.14114  2.08439  3.63487  4.39171  2.43510  4.01065  2.92227  3.05000  2.82970  3.10137  3.72195  5.77817  2.90148     60 - -
          2.68618  4.42225  2.77519  2.73123  3.46354  2.40513  3.72494  3.29354  2.67741  2.69355  4.24690  2.90347  2.73739  3.18146  2.89801  2.37887  2.77519  2.98518  4.58477  3.61503
          0.01265  4.77236  5.49470  0.61958  0.77255  0.48576  0.95510
     49   2.23960  4.24558  4.49522  3.89995  3.34682  3.95987  4.28170  1.80824  3.74538  2.02078  3.36178  4.02153  4.32622  3.93167  3.85743  2.41067  3.05464  2.01771  4.87336  2.58345     61 - -
          2.68618  4.42225  2.77519  2.73123  3.46354  2.40513  3.72494  3.29354  2.67741  2.69355  4.24690  2.90347  2.73739  3.18146  2.89801  2.37887  2.77519  2.98518  4.58477  3.61503
          0.01265  4.77236  5.49470  0.61958  0.77255  0.48576  0.95510
     50   2.79881  5.07632  3.14097  2.17061  2.87138  3.60828  3.80913  3.76805  2.16791  2.58864  4.14133  2.50543  4.00148  2.94377  3.05686  1.95343  3.03023  3.42150  5.56152  4.20820     62 - -
          2.68618  4.42225  2.77519  2.73123  3.46354  2.40513  3.72494  3.29354  2.67741  2.69355  4.24690  2.90347  2.73739  3.18146  2.89801  2.37887  2.77519  2.98518  4.58477  3.61503
          0.01265  4.77236  5.49470  0.61958  0.77255  0.48576  0.95510
     51   2.97993  5.47837  2.94361  1.46767  4.82549  2.59469  3.87499  4.30314  2.05762  3.77168  4.53576  3.09884  4.07804  1.92651  3.05171  2.92744  3.21472  3.87384  5.89324  4.49038     63 - -
          2.68618  4.42225  2.77519  2.73123  3.46354  2.40513  3.72494  3.29354  2.67741  2.69355  4.24690  2.90347  2.73739  3.18146  2.89801  2.37887  2.77519  2.98518  4.58477  3.61503
          0.01265  4.77236  5.49470  0.61958  0.77255  0.48576  0.95510
     52   2.24703  4.89145  3.25009  2.25060  4.10063  2.69914  3.87282  3.50192  2.71066  2.08517  3.97468  2.51649  4.04581  3.05230  3.15846  2.87115  3.03661  3.20832  5.41701  2.79907     64 - -
          2.68618  4.42225  2.77519  2.73123  3.46354  2.40513  3.72494  3.29354  2.67741  2.69355  4.24690  2.90347  2.73739  3.18146  2.89801  2.37887  2.77519  2.98518  4.58477  3.61503
          0.01265  4.77236  5.49470  0.61958  0.77255  0.48576  0.95510
     53   2.81542  4.25784  4.40857  3.81634  2.45368  2.71850  4.25116  1.83360  3.67464  2.00763  2.54587  2.67588  4.30605  3.87268  3.81166  3.23366  3.04766  2.49174  4.87177  3.68384     65 - -
          2.68618  4.42225  2.77519  2.73123  3.46354  2.40513  3.72494  3.29354  2.67741  2.69355  4.24690  2.90347  2.73739  3.18146  2.89801  2.37887  2.77519  2.98518  4.58477  3.61503
          0.01265  4.77236  5.49470  0.61958  0.77255  0.48576  0.95510
     54   2.86010  5.31220  1.98797  2.05941  4.62754  3.58684  3.81890  4.09617  2.15526  3.60542  4.36777  3.06292  4.00883  2.93108  3.08277  2.28536  3.09608  2.16657  5.76292  4.36060     66 - -
          2.68618  4.42225  2.77519  2.73123  3.46354  2.40513  3.72494  3.29354  2.67741  2.69355  4.24690  2.90347  2.73739  3.18146  2.89801  2.37887  2.77519  2.98518  4.58477  3.61503
          0.12596  4.77235  2.20825  0.61958  0.77255  0.48576  0.95510
     55   2.75362  4.51331  3.56758  2.36811  2.65934  3.71592  3.96446  2.33189  2.96514  2.72584  2.57807  2.59461  4.09726  3.27427  3.33402  2.34651  2.98558  2.78751  5.08961  3.84704     67 - -
          2.68618  4.42225  2.77519  2.73123  3.46354  2.40513  3.72494  3.29354  2.67741  2.69355  4.24690  2.90347  2.73739  3.18146  2.89801  2.37887  2.77519  2.98518  4.58477  3.61503
          0.01416  4.66055  5.38289  0.61958  0.77255  0.69890  0.68742
     56   2.85470  5.13782  3.11436  2.60975  4.43393  3.61264  3.81884  3.86418  2.02586  2.52180  4.22570  1.65301  2.75767  2.95313  2.94739  2.85914  3.08770  3.51029  5.61374  4.27022     68 - -
          2.68618  4.42225  2.77519  2.73123  3.46354  2.40513  3.72494  3.29354  2.67741  2.69355  4.24690  2.90347  2.73739  3.18146  2.89801  2.37887  2.77519  2.98518  4.58477  3.61503
          0.01416  4.66055  5.38289  0.61958  0.77255  0.37239  1.16824
     57   2.91411  4.82361  3.55912  2.97018  4.01261  3.78861  2.71003  2.06187  2.70045  3.04804  3.92282  3.41737  4.17086  3.18844  1.65535  3.03946  2.35053  3.12480  5.34915  4.09233     69 - -
          2.68618  4.42225  2.77519  2.73123  3.46354  2.40513  3.72494  3.29354  2.67741  2.69355  4.24690  2.90347  2.73739  3.18146  2.89801  2.37887  2.77519  2.98518  4.58477  3.61503
          0.01265  4.77236  5.49470  0.61958  0.77255  0.48576  0.95510
     58   2.29026  5.03408  2.06336  2.61949  2.84960  3.61806  3.83085  3.70523  2.63204  3.29918  4.10770  2.48562  4.01613  2.97832  3.10087  2.31219  3.03913  3.37346  5.52435  2.92364     70 - -
          2.68618  4.42225  2.77519  2.73123  3.46354  2.40513  3.72494  3.29354  2.67741  2.69355  4.24690  2.90347  2.73739  3.18146  2.89801  2.37887  2.77519  2.98518  4.58477  3.61503
          0.01265  4.77236  5.49470  0.61958  0.77255  0.48576  0.95510
     59   2.82633  5.27158  3.02861  2.10583  4.58906  2.62371  3.79016  4.05718  2.12751  3.56442  4.32304  2.44444  2.83292  2.89903  3.02558  2.79831  3.05909  3.64841  5.71909  2.34512     71 - -
          2.68618  4.42225  2.77519  2.73123  3.46354  2.40513  3.72494  3.29354  2.67741  2.69355  4.24690  2.90347  2.73739  3.18146  2.89801  2.37887  2.77519  2.98518  4.58477  3.61503
          0.01265  4.77236  5.49470  0.61958  0.77255  0.48576  0.95510
     60   1.65637  4.88016  3.41677  2.97831  4.63196  3.51487  4.18910  4.06615  3.02822  3.67030  4.46737  1.83902  1.98676  3.35606  3.46549  2.86058  2.29160  3.60993  5.88417  4.57368     72 - -
          2.68618  4.42225  2.77519  2.73123  3.46354  2.40513  3.72494  3.29354  2.67741  2.69355  4.24690  2.90347  2.73739  3.18146  2.89801  2.37887  2.77519  2.98518  4.58477  3.61503
          0.01265  4.77236  5.49470  0.61958  0.77255  0.48576  0.95510
     61   2.82250  5.27694  3.06002  2.11416  4.60488  2.24964  3.77830  4.07328  2.50564  2.69013  4.32527  2.40670  3.98661  2.30175  2.40511  2.79323  3.05284  3.65906  5.71595  4.32356     73 - -
          2.68618  4.42225  2.77519  2.73123  3.46354  2.40513  3.72494  3.29354  2.67741  2.69355  4.24690  2.90347  2.73739  3.18146  2.89801  2.37887  2.77519  2.98518  4.58477  3.61503
          0.01265  4.77236  5.49470  0.61958  0.77255  0.48576  0.95510
     62   2.15892  4.48765  3.83300  3.28188  3.70569  2.61886  4.15322  2.29052  3.22702  2.20481  3.67808  3.62848  4.18892  3.51774  3.55167  1.65338  3.05747  2.79845  5.16510  3.94263     74 - -
          2.68618  4.42225  2.77519  2.73123  3.46354  2.40513  3.72494  3.29354  2.67741  2.69355  4.24690  2.90347  2.73739  3.18146  2.89801  2.37887  2.77519  2.98518  4.58477  3.61503
          0.01265  4.77236  5.49470  0.61958  0.77255  0.48576  0.95510
     63   2.80421  4.75087  2.61375  2.83428  2.78420  3.69785  3.91824  3.31050  2.81828  2.38432  3.84108  2.09967  4.08481  3.14870  3.24053  2.92164  2.36581  3.04826  5.26976  2.79947     75 - -
          2.68618  4.42225  2.77519  2.73123  3.46354  2.40513  3.72494  3.29354  2.67741  2.69355  4.24690  2.90347  2.73739  3.18146  2.89801  2.37887  2.77519  2.98518  4.58477  3.61503
          0.01265  4.77236  5.49470  0.61958  0.77255  0.48576  0.95510
     64   1.83743  4.37154  4.06415  3.48771  2.57641  3.88585  4.15133  2.82215  2.53638  1.77470  3.47379  3.77446  4.25778  3.64850  3.63553  3.15957  3.05896  2.62516  4.92944  2.65403     76 - -
          2.68618  4.42225  2.77519  2.73123  3.46354  2.40513  3.72494  3.29354  2.67741  2.69355  4.24690  2.90347  2.73739  3.18146  2.89801  2.37887  2.77519  2.98518  4.58477  3.61503
          0.01265  4.77236  5.49470  0.61958  0.77255  0.48576  0.95510
     65   2.81314  5.10488  3.11749  1.59536  4.39920  3.60130  3.83292  3.83191  2.61331  2.59601  4.19653  3.12522  2.74973  2.96552  3.08601  2.31342  2.42868  3.47338  5.61384  4.25527     77 - -
          2.68618  4.42225  2.77519  2.73123  3.46354  2.40513  3.72494  3.29354  2.67741  2.69355  4.24690  2.90347  2.73739  3.18146  2.89801  2.37887  2.77519  2.98518  4.58477  3.61503
          0.01265  4.77236  5.49470  0.61958  0.77255  0.48576  0.95510
     66   2.25296  4.29789  4.19117  3.60758  3.40459  2.72004  4.18927  2.23540  3.49840  2.02334  3.41250  2.65581  4.26126  3.73046  3.70234  3.17182  3.03275  2.09681  2.95471  3.71291     78 - -
          2.68618  4.42225  2.77519  2.73123  3.46354  2.40513  3.72494  3.29354  2.67741  2.69355  4.24690  2.90347  2.73739  3.18146  2.89801  2.37887  2.77519  2.98518  4.58477  3.61503
          0.01265  4.77236  5.49470  0.61958  0.77255  0.48576  0.95510
     67   2.30428  5.24868  3.08634  2.13070  4.57149  3.59119  3.77343  4.03480  1.80424  3.54009  4.29789  3.07046  3.98378  2.88019  2.40052  2.31305  3.04229  3.62796  5.69105  2.87751     79 - -
          2.68618  4.42225  2.77519  2.73123  3.46354  2.40513  3.72494  3.29354  2.67741  2.69355  4.24690  2.90347  2.73739  3.18146  2.89801  2.37887  2.77519  2.98518  4.58477  3.61503
          0.01265  4.77236  5.49470  0.61958  0.77255  0.48576  0.95510
     68   2.99881  5.55326  2.20229  1.65928  4.88296  2.55299  3.90833  4.38399  1.77681  3.85162  4.61142  2.32789  4.07639  3.02343  3.24286  2.93240  3.24443  3.93819  5.98213  4.53756     80 - -
          2.68618  4.42225  2.77519  2.73123  3.46354  2.40513  3.72494  3.29354  2.67741  2.69355  4.24690  2.90347  2.73739  3.18146  2.89801  2.37887  2.77519  2.98518  4.58477  3.61503
          0.01265  4.77236  5.49470  0.61958  0.77255  0.48576  0.95510
     69   2.95288  4.31894  4.84069  4.25195  2.36221  4.10622  4.28948  1.73606  4.04729  2.42048  3.40441  4.22433  4.46041  4.16280  4.06197  3.42039  3.18404  1.68791  2.70231  2.44035     81 - -
          2.68618  4.42225  2.77519  2.73123  3.46354  2.40513  3.72494  3.29354  2.67741  2.69355  4.24690  2.90347  2.73739  3.18146  2.89801  2.37887  2.77519  2.98518  4.58477  3.61503
          0.01265  4.77236  5.49470  0.61958  0.77255  0.48576  0.95510
     70   3.04055  4.57965  4.21385  2.00338  3.54130  4.11567  4.40113  2.70082  3.56204  1.36098  2.50688  3.97575  4.46129  3.82352  3.82717  3.39432  3.27130  2.02384  5.19109  4.01300     82 - -
          2.68618  4.42225  2.77519  2.73123  3.46354  2.40513  3.72494  3.29354  2.67741  2.69355  4.24690  2.90347  2.73739  3.18146  2.89801  2.37887  2.77519  2.98518  4.58477  3.61503
          0.01265  4.77236  5.49470  0.61958  0.77255  0.48576  0.95510
     71   2.99250  5.52894  1.84922  1.43676  4.85913  3.60336  3.90468  4.35449  2.70787  3.82776  4.59005  3.06399  2.63415  3.02034  2.39739  2.93029  3.23712  3.91497  5.96103  4.52455     83 - -
          2.68625  4.42232  2.77527  2.73131  3.46361  2.40520  3.72502  3.29361  2.67748  2.69362  4.24697  2.90285  2.73688  3.18154  2.89808  2.37894  2.77527  2.98526  4.58484  3.61510
          0.13712  2.08729  5.49470  0.67237  0.71437  0.48576  0.95510
     72   1.92389  5.28888  3.01164  1.77524  4.63944  2.65490  3.81754  4.11144  2.13084  3.61366  4.37098  3.07181  4.00314  2.92722  3.06126  2.28243  3.08348  3.69158  5.76384  4.36460     86 - -
          2.68618  4.42225  2.77519  2.73123  3.46354  2.40513  3.72494  3.29354  2.67741  2.69355  4.24690  2.90347  2.73739  3.18146  2.89801  2.37887  2.77519  2.98518  4.58477  3.61503
          0.01265  4.77236  5.49470  0.61958  0.77255  0.48576  0.95510
     73   3.18122  4.54910  4.83919  4.26959  3.71823  4.42804  4.80443  1.79315  2.64588  1.97749  3.62205  4.45449  4.75539  4.35716  4.26357  3.75032  3.42066  1.03151  5.40455  4.21488     87 - -
          2.68618  4.42225  2.77519  2.73123  3.46354  2.40513  3.72494  3.29354  2.67741  2.69355  4.24690  2.90347  2.73739  3.18146  2.89801  2.37887  2.77519  2.98518  4.58477  3.61503
          0.01265  4.77236  5.49470  0.61958  0.77255  0.48576  0.95510
     74   2.81129  5.26121  3.06411  2.11734  3.00979  2.71019  2.77860  4.05329  1.78463  3.55453  4.30911  3.06105  3.97990  2.36834  2.98170  2.78382  3.04167  3.64115  5.70249  4.30992     88 - -
          2.68618  4.42225  2.77519  2.73123  3.46354  2.40513  3.72494  3.29354  2.67741  2.69355  4.24690  2.90347  2.73739  3.18146  2.89801  2.37887  2.77519  2.98518  4.58477  3.61503
          0.01265  4.77236  5.49470  0.61958  0.77255  0.48576  0.95510
     75   2.92158  4.35222  4.52296  3.94141  3.32488  2.62876  4.33476  2.15027  3.78617  1.20147  3.38275  4.08425  4.40714  3.98143  3.91304  3.34951  3.15524  2.52916  4.90554  2.58521     89 - -
          2.68618  4.42225  2.77519  2.73123  3.46354  2.40513  3.72494  3.29354  2.67741  2.69355  4.24690  2.90347  2.73739  3.18146  2.89801  2.37887  2.77519  2.98518  4.58477  3.61503
          0.01265  4.77236  5.49470  0.61958  0.77255  0.48576  0.95510
     76   3.15814  5.74487  1.16737  1.96323  5.06034  3.62758  4.02238  4.57308  2.89687  4.03614  4.82167  2.26325  4.16255  3.15344  2.38987  3.06814  3.41623  4.12523  6.16965  4.69831     90 - -
          2.68618  4.42225  2.77519  2.73123  3.46354  2.40513  3.72494  3.29354  2.67741  2.69355  4.24690  2.90347  2.73739  3.18146  2.89801  2.37887  2.77519  2.98518  4.58477  3.61503
          0.01265  4.77236  5.49470  0.61958  0.77255  0.48576  0.95510
     77   2.84261  4.85791  3.43383  2.90458  4.19821  3.66830  4.01103  3.53745  2.16603  3.22115  4.07537  3.36248  1.52880  3.20534  3.19191  2.94284  2.35736  2.42293  5.51571  4.23362     91 - -
          2.68618  4.42225  2.77519  2.73123  3.46354  2.40513  3.72494  3.29354  2.67741  2.69355  4.24690  2.90347  2.73739  3.18146  2.89801  2.37887  2.77519  2.98518  4.58477  3.61503
          0.01265  4.77236  5.49470  0.61958  0.77255  0.48576  0.95510
     78   2.26590  5.23272  3.06047  2.09575  4.55011  2.70234  3.77013  4.01590  2.51766  3.52688  4.28360  2.47927  3.97138  2.87745  2.43015  2.29332  3.02744  3.60904  5.68461  2.96128     92 - -
          2.68618  4.42225  2.77519  2.73123  3.46354  2.40513  3.72494  3.29354  2.67741  2.69355  4.24690  2.90347  2.73739  3.18146  2.89801  2.37887  2.77519  2.98518  4.58477  3.61503
          0.01265  4.77236  5.49470  0.61958  0.77255  0.48576  0.95510
     79   2.79331  5.11142  2.49321  2.56725  2.90460  2.70636  3.79622  3.82358  2.12323  2.62349  4.17269  2.47939  3.99012  2.92308  3.04544  2.79668  2.45814  3.46331  5.58995  4.22660     93 - -
          2.68618  4.42225  2.77519  2.73123  3.46354  2.40513  3.72494  3.29354  2.67741  2.69355  4.24690  2.90347  2.73739  3.18146  2.89801  2.37887  2.77519  2.98518  4.58477  3.61503
          0.01265  4.77236  5.49470  0.61958  0.77255  0.48576  0.95510
     80   3.81577  5.11727  5.04133  4.63535  1.87281  4.70489  2.27052  3.63836  4.47897  3.14303  4.25624  4.47114  5.02558  4.49596  4.53177  4.03710  4.03678  2.22383  4.17762  0.92609     94 - -
          2.68618  4.42225  2.77519  2.73123  3.46354  2.40513  3.72494  3.29354  2.67741  2.69355  4.24690  2.90347  2.73739  3.18146  2.89801  2.37887  2.77519  2.98518  4.58477  3.61503
          0.01265  4.77236  5.49470  0.61958  0.77255  0.48576  0.95510
     81   2.30020  5.12054  3.11999  2.12613  4.40842  3.59228  3.79496  3.84978  2.56188  3.40611  4.18863  3.09793  2.84716  2.91891  2.39673  2.30133  2.45645  2.67056  5.60380  4.23783     95 - -
          2.68618  4.42225  2.77519  2.73123  3.46354  2.40513  3.72494  3.29354  2.67741  2.69355  4.24690  2.90347  2.73739  3.18146  2.89801  2.37887  2.77519  2.98518  4.58477  3.61503
          0.01265  4.77236  5.49470  0.61958  0.77255  0.48576  0.95510
     82   2.79501  5.00726  2.10767  2.63043  4.25691  2.64709  3.83049  2.73787  2.62792  3.27469  4.08499  3.15088  4.01334  2.97817  2.46447  2.33147  3.02868  2.54356  5.51505  4.17686     96 - -
          2.68618  4.42225  2.77519  2.73123  3.46354  2.40513  3.72494  3.29354  2.67741  2.69355  4.24690  2.90347  2.73739  3.18146  2.89801  2.37887  2.77519  2.98518  4.58477  3.61503
          0.01265  4.77236  5.49470  0.61958  0.77255  0.48576  0.95510
     83   3.12901  4.59027  4.46144  3.90766  2.21654  4.17057  4.12932  2.18495  3.73679  2.67166  3.67352  4.06447  4.52558  3.96612  1.98905  3.46554  3.35765  2.84712  4.58420  1.49154     97 - -
          2.68618  4.42225  2.77519  2.73123  3.46354  2.40513  3.72494  3.29354  2.67741  2.69355  4.24690  2.90347  2.73739  3.18146  2.89801  2.37887  2.77519  2.98518  4.58477  3.61503
          0.01265  4.77236  5.49470  0.61958  0.77255  0.48576  0.95510
     84   2.32275  5.19982  3.07150  2.09692  2.98208  3.58365  3.78340  3.95968  2.14107  3.48838  4.25585  2.41995  3.98128  2.89716  3.02284  1.96866  3.03349  3.56880  5.66145  4.27812     98 - -
          2.68618  4.42225  2.77519  2.73123  3.46354  2.40513  3.72494  3.29354  2.67741  2.69355  4.24690  2.90347  2.73739  3.18146  2.89801  2.37887  2.77519  2.98518  4.58477  3.61503
          0.01265  4.77236  5.49470  0.61958  0.77255  0.48576  0.95510
     85   3.04637  4.43940  4.74369  4.16868  3.56026  4.23843  4.61564  1.93204  4.02722  1.62931  3.50686  4.30886  4.59172  4.22443  4.15589  1.95581  3.28806  1.52066  5.18989  4.00678     99 - -
          2.68618  4.42225  2.77519  2.73123  3.46354  2.40513  3.72494  3.29354  2.67741  2.69355  4.24690  2.90347  2.73739  3.18146  2.89801  2.37887  2.77519  2.98518  4.58477  3.61503
          0.01265  4.77236  5.49470  0.61958  0.77255  0.48576  0.95510
     86   2.80546  5.30474  3.03540  2.11179  4.64742  2.70610  3.76151  4.12943  2.07455  3.60763  4.34817  2.40685  2.84325  2.86035  2.41322  2.30505  3.03666  3.69455  5.73780  4.33105    100 - -
          2.68618  4.42225  2.77519  2.73123  3.46354  2.40513  3.72494  3.29354  2.67741  2.69355  4.24690  2.90347  2.73739  3.18146  2.89801  2.37887  2.77519  2.98518  4.58477  3.61503
          0.39524  4.77236  1.14563  0.61958  0.77255  0.48576  0.95510
     87   2.11317  4.74151  2.26081  2.63442  4.03724  3.48933  3.82151  2.35732  2.68207  3.06884  3.91582  3.12497  3.93609  3.00879  3.12854  2.14176  2.94085  3.07906  5.36541  4.05733    101 - -
          2.68618  4.42225  2.77519  2.73123  3.46354  2.40513  3.72494  3.29354  2.67741  2.69355  4.24690  2.90347  2.73739  3.18146  2.89801  2.37887  2.77519  2.98518  4.58477  3.61503
          0.18471  4.39560  1.85580  0.61958  0.77255  0.69718  0.68913
     88   2.69649  4.55399  3.32713  2.92578  3.86770  2.25773  4.01176  1.74100  2.95940  2.92888  3.82888  2.21440  4.02682  3.28669  3.33121  2.86445  2.99675  2.87644  5.28581  4.01768    102 - -
          2.68618  4.42225  2.77519  2.73123  3.46354  2.40513  3.72494  3.29354  2.67741  2.69355  4.24690  2.90347  2.73739  3.18146  2.89801  2.37887  2.77519  2.98518  4.58477  3.61503
          0.01846  4.39702  5.11937  0.61958  0.77255  1.01802  0.44834
     89   2.78020  4.92166  3.22525  2.64216  4.19030  3.58541  3.73737  2.53566  1.89406  3.17721  4.00838  3.13179  3.97116  2.89219  2.13865  2.12776  3.00212  3.26968  5.40054  4.10816    103 - -
          2.68618  4.42225  2.77519  2.73123  3.46354  2.40513  3.72494  3.29354  2.67741  2.69355  4.24690  2.90347  2.73739  3.18146  2.89801  2.37887  2.77519  2.98518  4.58477  3.61503
          0.01846  4.39702  5.11937  0.61958  0.77255  1.01802  0.44834
     90   2.79149  4.31955  4.12165  3.59369  2.20152  1.88810  4.17668  1.90980  3.49834  2.36900  3.40511  3.82179  4.24468  3.73894  3.71599  3.14837  3.05388  2.43053  4.85021  3.54334    104 - -
          2.68618  4.42225  2.77519  2.73123  3.46354  2.40513  3.72494  3.29354  2.67741  2.69355  4.24690  2.90347  2.73739  3.18146  2.89801  2.37887  2.77519  2.98518  4.58477  3.61503
          0.01846  4.39702  5.11937  0.61958  0.77255  0.69847  0.68785
     91   2.90513  5.20812  3.02397  1.39063  4.49405  3.60510  3.80548  3.90100  1.98292  2.37694  4.27358  3.10398  4.02948  2.93980  2.86549  2.89445  3.13232  3.55697  5.64436  4.30473    105 - -
          2.68618  4.42225  2.77519  2.73123  3.46354  2.40513  3.72494  3.29354  2.67741  2.69355  4.24690  2.90347  2.73739  3.18146  2.89801  2.37887  2.77519  2.98518  4.58477  3.61503
          0.01603  4.53689  5.25924  0.61958  0.77255  0.54528  0.86674
     92   2.77617  4.77080  3.33148  2.76439  3.96415  3.65341  3.86086  2.54828  2.16102  2.37522  3.85737  3.24772  2.72135  3.06410  2.44734  2.87503  2.36881  3.07382  5.30535  4.02107    106 - -
          2.68618  4.42225  2.77519  2.73123  3.46354  2.40513  3.72494  3.29354  2.67741  2.69355  4.24690  2.90347  2.73739  3.18146  2.89801  2.37887  2.77519  2.98518  4.58477  3.61503
          0.01413  4.66253  5.38488  0.61958  0.77255  0.69568  0.69062
     93   2.20738  4.76018  3.29966  2.74283  2.78541  2.67365  3.85610  3.34334  2.72137  2.99978  3.85055  2.52244  4.02411  3.06213  2.40717  2.85450  2.99008  3.06834  5.29103  2.78487    107 - -
          2.68618  4.42225  2.77519  2.73123  3.46354  2.40513  3.72494  3.29354  2.67741  2.69355  4.24690  2.90347  2.73739  3.18146  2.89801  2.37887  2.77519  2.98518  4.58477  3.61503
          0.01413  4.66253  5.38488  0.61958  0.77255  0.37385  1.16502
     94   3.43795  5.62640  3.89059  3.16748  5.16283  4.06347  3.97956  4.49358  1.43078  3.88190  4.72867  3.57289  4.41819  3.10016  1.06484  2.34795  3.59919  4.14392  5.88845  4.72557    108 - -
          2.68618  4.42225  2.77519  2.73123  3.46354  2.40513  3.72494  3.29354  2.67741  2.69355  4.24690  2.90347  2.73739  3.18146  2.89801  2.37887  2.77519  2.98518  4.58477  3.61503
          0.01265  4.77236  5.49470  0.61958  0.77255  0.48576  0.95510
     95   2.25986  5.38699  2.30580  1.79031  4.72476  3.57667  3.81059  4.21432  2.12935  3.68934  4.43455  2.40620  2.78493  2.91445  3.07710  2.81982  3.10300  3.77467  5.82027  4.39894    109 - -
          2.68618  4.42225  2.77519  2.73123  3.46354  2.40513  3.72494  3.29354  2.67741  2.69355  4.24690  2.90347  2.73739  3.18146  2.89801  2.37887  2.77519  2.98518  4.58477  3.61503
          0.01265  4.77236  5.49470  0.61958  0.77255  0.48576  0.95510
     96   2.80409  5.04553  3.18421  2.64430  4.35808  3.60639  3.85316  3.78201  2.17342  3.36744  4.16810  2.47150  4.02111  2.99301  3.08899  1.67040  2.40613  2.54662  5.58822  4.24433    110 - -
          2.68618  4.42225  2.77519  2.73123  3.46354  2.40513  3.72494  3.29354  2.67741  2.69355  4.24690  2.90347  2.73739  3.18146  2.89801  2.37887  2.77519  2.98518  4.58477  3.61503
          0.25164  4.77235  1.54172  0.61958  0.77255  0.48576  0.95510
     97   2.91925  5.32493  3.15691  2.07002  4.70889  3.63613  3.74615  4.14347  1.54426  3.59986  4.37881  3.11177  2.63085  2.85502  2.03381  2.88470  3.13103  3.74155  5.69475  4.36791    111 - -
          2.68656  4.42263  2.77557  2.73161  3.46392  2.40424  3.72532  3.29392  2.67668  2.69393  4.24462  2.90384  2.73777  3.18184  2.89632  2.37925  2.77496  2.98556  4.58515  3.61541
          0.17694  1.85169  5.25910  2.03325  0.14031  0.54984  0.86048
     98   2.76103  4.49129  3.61356  2.38359  2.66128  3.73029  3.99209  2.98530  3.01561  1.78917  3.59490  3.46620  4.11563  3.32065  3.37138  2.34288  2.35540  2.76134  5.07399  3.83548    122 - -
          2.68618  4.42225  2.77519  2.73123  3.46354  2.40513  3.72494  3.29354  2.67741  2.69355  4.24690  2.90347  2.73739  3.18146  2.89801  2.37887  2.77519  2.98518  4.58477  3.61503
          0.01416  4.66055  5.38289  0.61958  0.77255  0.69890  0.68742
     99   2.21693  4.64235  3.54494  2.98229  3.87725  3.68715  3.99127  2.39339  2.86369  2.91280  3.80058  3.41100  4.10697  3.24520  1.97955  2.94898  1.85316  2.92213  5.27238  4.02038    123 - -
          2.68618  4.42225  2.77519  2.73123  3.46354  2.40513  3.72494  3.29354  2.67741  2.69355  4.24690  2.90347  2.73739  3.18146  2.89801  2.37887  2.77519  2.98518  4.58477  3.61503
          0.01416  4.66055  5.38289  0.61958  0.77255  0.69890  0.68742
    100   3.03417  4.40244  4.82219  4.23263  3.40290  4.23990  4.58481  1.59119  4.07306  1.73482  2.31284  4.33502  2.68563  4.22613  4.15416  3.55604  3.26679  1.83951  5.08424  3.92677    124 - -
          2.68618  4.42225  2.77519  2.73123  3.46354  2.40513  3.72494  3.29354  2.67741  2.69355  4.24690  2.90347  2.73739  3.18146  2.89801  2.37887  2.77519  2.98518  4.58477  3.61503
          0.01416  4.66055  5.38289  0.61958  0.77255  0.69890  0.68742
    101   2.95352  5.44651  2.86304  2.00120  4.79376  2.45581  3.84753  4.27148  1.46013  3.74436  4.51408  2.24201  4.04193  2.96329  3.04171  2.89949  3.19196  3.84426  5.87017  4.46463    125 - -
          2.68618  4.42225  2.77519  2.73123  3.46354  2.40513  3.72494  3.29354  2.67741  2.69355  4.24690  2.90347  2.73739  3.18146  2.89801  2.37887  2.77519  2.98518  4.58477  3.61503
          0.01416  4.66055  5.38289  0.61958  0.77255  0.69890  0.68742
    102   2.81069  5.13004  3.06854  1.54048  4.42650  3.58102  3.79277  3.83734  2.09357  3.41208  4.20568  3.08760  3.98882  2.92034  2.99128  2.80986  2.34000  2.58442  5.61193  4.25244    126 - -
          2.68618  4.42225  2.77519  2.73123  3.46354  2.40513  3.72494  3.29354  2.67741  2.69355  4.24690  2.90347  2.73739  3.18146  2.89801  2.37887  2.77519  2.98518  4.58477  3.61503
          0.01416  4.66055  5.38289  0.61958  0.77255  0.69890  0.68742
    103   3.09875  4.45123  4.89094  4.32908  1.46312  4.25303  4.32872  1.95684  4.14616  2.32583  3.43045  4.32249  4.58575  4.25149  4.18155  3.57303  3.32927  1.93890  4.68381  2.24020    127 - -
          2.68618  4.42225  2.77519  2.73123  3.46354  2.40513  3.72494  3.29354  2.67741  2.69355  4.24690  2.90347  2.73739  3.18146  2.89801  2.37887  2.77519  2.98518  4.58477  3.61503
          0.01416  4.66055  5.38289  0.61958  0.77255  0.69890  0.68742
    104   2.80386  4.57891  3.54917  2.29869  3.71999  3.74749  2.14457  1.94472  2.95646  2.76868  3.67671  3.44179  4.13405  3.29087  3.32251  2.99992  3.03680  2.23438  5.15915  3.90618    128 - -
          2.68618  4.42225  2.77519  2.73123  3.46354  2.40513  3.72494  3.29354  2.67741  2.69355  4.24690  2.90347  2.73739  3.18146  2.89801  2.37887  2.77519  2.98518  4.58477  3.61503
          0.01416  4.66055  5.38289  0.61958  0.77255  0.37239  1.16824
    105   2.26738  5.22206  3.12661  2.56451  4.53539  3.61178  2.76905  3.98653  1.82846  3.50631  4.27582  2.46687  4.00215  2.89970  2.37411  2.81263  3.05676  2.64218  5.66810  4.29727    129 - -
          2.68618  4.42225  2.77519  2.73123  3.46354  2.40513  3.72494  3.29354  2.67741  2.69355  4.24690  2.90347  2.73739  3.18146  2.89801  2.37887  2.77519  2.98518  4.58477  3.61503
          0.01265  4.77236  5.49470  0.61958  0.77255  0.48576  0.95510
    106   2.81413  2.84293  4.46918  3.87397  2.44893  3.94757  4.26645  1.79273  3.72162  2.42219  3.35616  4.00266  2.82594  2.72526  3.83888  3.24526  3.04692  2.02819  4.86488  3.67990    130 - -
          2.68618  4.42225  2.77519  2.73123  3.46354  2.40513  3.72494  3.29354  2.67741  2.69355  4.24690  2.90347  2.73739  3.18146  2.89801  2.37887  2.77519  2.98518  4.58477  3.61503
          0.01265  4.77236  5.49470  0.61958  0.77255  0.48576  0.95510
    107   2.86733  5.31894  1.97852  2.51554  4.63545  2.67559  3.82522  2.74323  2.13980  3.61381  4.37706  1.99168  4.01360  2.93815  3.09061  2.83418  3.10409  3.69551  5.77113  4.36838    131 - -
          2.68618  4.42225  2.77519  2.73123  3.46354  2.40513  3.72494  3.29354  2.67741  2.69355  4.24690  2.90347  2.73739  3.18146  2.89801  2.37887  2.77519  2.98518  4.58477  3.61503
          0.01265  4.77236  5.49470  0.61958  0.77255  0.48576  0.95510
    108   3.11727  5.66548  2.09196  2.51373  5.00001  1.63027  4.00692  4.50448  2.11760  3.97869  4.76190  1.80232  4.14702  3.13685  3.40082  3.03966  3.37635  4.06173  6.11771  4.66007    132 - -
          2.68618  4.42225  2.77519  2.73123  3.46354  2.40513  3.72494  3.29354  2.67741  2.69355  4.24690  2.90347  2.73739  3.18146  2.89801  2.37887  2.77519  2.98518  4.58477  3.61503
          0.24573  4.77236  1.56348  0.61958  0.77255  0.48576  0.95510
    109   2.78495  5.22758  2.21115  2.44494  4.57684  3.49965  3.75083  4.04701  1.69598  3.55133  4.31421  2.99055  3.93306  2.86397  2.99562  2.18488  2.33431  3.62978  5.70271  4.30324    133 - -
          2.68648  4.42255  2.77550  2.73153  3.46265  2.40501  3.72524  3.29384  2.67716  2.69329  4.24720  2.90377  2.73711  3.18176  2.89762  2.37917  2.77490  2.98474  4.58507  3.61533
          0.36282  1.20692  5.26491  1.29042  0.32180  0.30565  1.33425
    110   2.98552  4.64760  4.03771  3.56682  3.49125  3.89927  4.27166  3.11388  3.47188  2.85488  3.84797  3.84995  1.12814  3.78310  3.74641  3.24293  3.27926  2.16597  5.05058  2.45400    138 - -
          2.68618  4.42225  2.77519  2.73123  3.46354  2.40513  3.72494  3.29354  2.67741  2.69355  4.24690  2.90347  2.73739  3.18146  2.89801  2.37887  2.77519  2.98518  4.58477  3.61503
          0.01265  4.77236  5.49470  0.61958  0.77255  0.48576  0.95510
    111   4.92638  5.79305  5.70402  5.68576  1.63071  5.34853  3.92341  4.49103  5.45050  3.61039  4.99624  4.85201  5.59090  5.04210  5.20862  4.75923  5.10988  4.44464  2.22148  0.58866    139 - -
          2.68618  4.42225  2.77519  2.73123  3.46354  2.40513  3.72494  3.29354  2.67741  2.69355  4.24690  2.90347  2.73739  3.18146  2.89801  2.37887  2.77519  2.98518  4.58477  3.61503
          0.01265  4.77236  5.49470  0.61958  0.77255  0.48576  0.95510
    112   3.67761  4.87008  5.76351  5.28447  4.07440  5.29062  5.96491  0.89600  5.22002  1.90207  3.80848  5.44518  5.47646  5.41161  5.35092  4.71997  3.93057  1.22256  6.21257  5.04491    140 - -
          2.68618  4.42225  2.77519  2.73123  3.46354  2.40513  3.72494  3.29354  2.67741  2.69355  4.24690  2.90347  2.73739  3.18146  2.89801  2.37887  2.77519  2.98518  4.58477  3.61503
          0.01265  4.77236  5.49470  0.61958  0.77255  0.48576  0.95510
    113   4.31622  5.82813  5.00766  5.00866  5.81507  4.47155  5.92231  5.70727  5.16198  5.16929  6.30301  5.20531  0.11236  5.50816  5.22770  4.52649  4.82534  5.22768  6.65608  5.96901    141 - -
          2.68618  4.42225  2.77519  2.73123  3.46354  2.40513  3.72494  3.29354  2.67741  2.69355  4.24690  2.90347  2.73739  3.18146  2.89801  2.37887  2.77519  2.98518  4.58477  3.61503
          0.01265  4.77236  5.49470  0.61958  0.77255  0.48576  0.95510
    114   4.10378  5.70514  4.93574  4.96546  5.93782  0.11339  5.93253  5.84053  5.24948  5.32815  6.36822  5.10392  5.10354  5.50580  5.30783  4.31129  4.64111  5.20368  6.71833  6.09553    142 - -
          2.68618  4.42225  2.77519  2.73123  3.46354  2.40513  3.72494  3.29354  2.67741  2.69355  4.24690  2.90347  2.73739  3.18146  2.89801  2.37887  2.77519  2.98518  4.58477  3.61503
          0.01265  4.77236  5.49470  0.61958  0.77255  0.48576  0.95510
    115   2.70188  4.63852  4.22173  3.98601  5.03147  3.41618  4.97616  4.45955  4.01176  4.16745  4.97771  3.96426  4.21976  4.27939  4.26061  0.71221  1.56142  3.79835  6.37177  5.19878    143 - -
          2.68618  4.42225  2.77519  2.73123  3.46354  2.40513  3.72494  3.29354  2.67741  2.69355  4.24690  2.90347  2.73739  3.18146  2.89801  2.37887  2.77519  2.98518  4.58477  3.61503
          0.01265  4.77236  5.49470  0.61958  0.77255  0.48576  0.95510
    116   2.70167  4.63830  4.21975  3.98076  5.02566  3.41661  4.97095  4.45284  4.00525  4.16060  4.97116  3.96188  4.21907  4.27346  4.25553  0.74612  1.49032  3.79460  6.36618  5.19254    144 - -
          2.68618  4.42225  2.77519  2.73123  3.46354  2.40513  3.72494  3.29354  2.67741  2.69355  4.24690  2.90347  2.73739  3.18146  2.89801  2.37887  2.77519  2.98518  4.58477  3.61503
          0.01265  4.77236  5.49470  0.61958  0.77255  0.48576  0.95510
    117   3.68259  4.88440  5.74826  5.25028  3.95109  5.24876  5.84807  1.11121  5.16902  1.46530  3.69590  5.40371  5.42686  5.31085  5.26721  4.66484  3.92979  1.26126  6.07473  4.94403    145 - -
          2.68618  4.42225  2.77519  2.73123  3.46354  2.40513  3.72494  3.29354  2.67741  2.69355  4.24690  2.90347  2.73739  3.18146  2.89801  2.37887  2.77519  2.98518  4.58477  3.61503
          0.01265  4.77236  5.49470  0.61958  0.77255  0.48576  0.95510
    118   4.13426  5.92459  4.36581  3.90673  5.54447  4.40756  4.65697  5.07620  0.26380  4.46713  5.45217  4.25775  4.90266  3.84948  3.08265  4.16303  4.35132  4.75928  6.26395  5.27023    146 - -
          2.68618  4.42225  2.77519  2.73123  3.46354  2.40513  3.72494  3.29354  2.67741  2.69355  4.24690  2.90347  2.73739  3.18146  2.89801  2.37887  2.77519  2.98518  4.58477  3.61503
          0.01265  4.77236  5.49470  0.61958  0.77255  0.48576  0.95510
    119   4.10378  5.70514  4.93574  4.96546  5.93782  0.11339  5.93253  5.84053  5.24948  5.32815  6.36822  5.10392  5.10354  5.50580  5.30783  4.31129  4.64111  5.20368  6.71833  6.09553    147 - -
          2.68618  4.42225  2.77519  2.73123  3.46354  2.40513  3.72494  3.29354  2.67741  2.69355  4.24690  2.90347  2.73739  3.18146  2.89801  2.37887  2.77519  2.98518  4.58477  3.61503
          0.01265  4.77236  5.49470  0.61958  0.77255  0.48576  0.95510
    120   0.89146  4.56003  4.09361  3.63954  4.19752  3.56133  4.52603  3.51125  3.57681  3.25597  2.39864  3.81893  4.21113  3.86907  3.86839  2.14901  3.14842  3.18045  5.64064  4.43247    148 - -
          2.68618  4.42225  2.77519  2.73123  3.46354  2.40513  3.72494  3.29354  2.67741  2.69355  4.24690  2.90347  2.73739  3.18146  2.89801  2.37887  2.77519  2.98518  4.58477  3.61503
          0.01265  4.77236  5.49470  0.61958  0.77255  0.48576  0.95510
    121   3.72407  4.92629  5.77038  5.26488  3.87411  5.27386  5.83847  0.93646  5.17685  1.37997  3.61714  5.42774  5.43219  5.28274  5.25817  4.68909  3.96748  1.61670  6.02496  4.92382    149 - -
          2.68618  4.42225  2.77519  2.73123  3.46354  2.40513  3.72494  3.29354  2.67741  2.69355  4.24690  2.90347  2.73739  3.18146  2.89801  2.37887  2.77519  2.98518  4.58477  3.61503
          0.01265  4.77236  5.49470  0.61958  0.77255  0.48576  0.95510
    122   4.35228  5.95366  4.94700  4.36526  5.56617  4.54619  4.90756  5.26274  3.15843  4.60886  5.64561  4.62704  5.06233  4.14209  0.20536  4.43780  4.59426  4.95713  6.31299  5.38556    150 - -
          2.68618  4.42225  2.77519  2.73123  3.46354  2.40513  3.72494  3.29354  2.67741  2.69355  4.24690  2.90347  2.73739  3.18146  2.89801  2.37887  2.77519  2.98518  4.58477  3.61503
          0.01265  4.77236  5.49470  0.61958  0.77255  0.48576  0.95510
    123   2.79861  4.78074  3.44845  2.95222  4.15731  3.62288  4.06845  3.54128  2.94305  2.39015  4.06392  2.41085  4.11183  3.28353  3.35288  2.19753  1.39080  3.23016  5.50806  4.22644    151 - -
          2.68618  4.42225  2.77519  2.73123  3.46354  2.40513  3.72494  3.29354  2.67741  2.69355  4.24690  2.90347  2.73739  3.18146  2.89801  2.37887  2.77519  2.98518  4.58477  3.61503
          0.01265  4.77236  5.49470  0.61958  0.77255  0.48576  0.95510
    124   0.87454  4.55387  4.20744  3.79517  4.22634  2.31259  4.64566  2.18459  3.75095  3.26103  4.18462  3.91886  4.25951  4.02058  4.01470  3.00649  3.18651  3.05728  5.69756  4.49948    152 - -
          2.68618  4.42225  2.77519  2.73123  3.46354  2.40513  3.72494  3.29354  2.67741  2.69355  4.24690  2.90347  2.73739  3.18146  2.89801  2.37887  2.77519  2.98518  4.58477  3.61503
          0.01265  4.77236  5.49470  0.61958  0.77255  0.48576  0.95510
    125   3.20976  4.55237  5.06824  4.48021  3.39559  4.42976  4.73179  1.92651  4.30469  1.23754  3.35472  4.54632  4.73270  4.41863  4.34818  3.75449  3.43961  1.92128  5.14391  1.95965    153 - -
          2.68618  4.42225  2.77519  2.73123  3.46354  2.40513  3.72494  3.29354  2.67741  2.69355  4.24690  2.90347  2.73739  3.18146  2.89801  2.37887  2.77519  2.98518  4.58477  3.61503
          0.01265  4.77236  5.49470  0.61958  0.77255  0.48576  0.95510
    126   2.91178  4.36689  4.41978  3.82868  3.39859  4.03023  4.33335  2.14650  3.67671  1.38689  2.51213  4.02554  4.38491  3.90120  2.59253  3.32298  2.38631  2.53752  4.97680  3.80061    154 - -
          2.68618  4.42225  2.77519  2.73123  3.46354  2.40513  3.72494  3.29354  2.67741  2.69355  4.24690  2.90347  2.73739  3.18146  2.89801  2.37887  2.77519  2.98518  4.58477  3.61503
          0.01265  4.77236  5.49470  0.61958  0.77255  0.48576  0.95510
    127   3.02620  4.57869  4.14541  3.59153  2.30767  4.03697  4.06749  3.06145  3.50623  2.12826  3.69354  2.52416  4.40273  2.48231  3.76470  3.31017  3.25620  2.86285  2.16137  2.33919    155 - -
          2.68618  4.42225  2.77519  2.73123  3.46354  2.40513  3.72494  3.29354  2.67741  2.69355  4.24690  2.90347  2.73739  3.18146  2.89801  2.37887  2.77519  2.98518  4.58477  3.61503
          0.01265  4.77236  5.49470  0.61958  0.77255  0.48576  0.95510
    128   2.30251  5.31012  3.01705  2.07345  4.64628  3.57521  2.76987  4.12577  2.11646  3.61078  4.35659  2.07894  3.97929  2.87885  3.00617  2.24476  3.05334  3.69671  5.74712  4.34095    156 - -
          2.68618  4.42225  2.77519  2.73123  3.46354  2.40513  3.72494  3.29354  2.67741  2.69355  4.24690  2.90347  2.73739  3.18146  2.89801  2.37887  2.77519  2.98518  4.58477  3.61503
          0.01265  4.77236  5.49470  0.61958  0.77255  0.48576  0.95510
    129   2.23867  2.81765  4.62545  4.02729  3.34052  3.99419  4.33044  2.59339  3.85265  1.94957  3.36070  4.09941  4.36186  4.02079  3.92882  3.30166  3.07713  1.68906  4.87951  2.08873    157 - -
          2.68618  4.42225  2.77519  2.73123  3.46354  2.40513  3.72494  3.29354  2.67741  2.69355  4.24690  2.90347  2.73739  3.18146  2.89801  2.37887  2.77519  2.98518  4.58477  3.61503
          0.01265  4.77236  5.49470  0.61958  0.77255  0.48576  0.95510
    130   3.26841  4.60106  5.14465  4.55606  3.42477  4.50411  4.82339  1.90884  4.38248  1.02378  3.33863  4.62811  4.79243  4.48413  4.41987  3.83264  3.49730  1.87230  5.21672  2.57812    158 - -
          2.68618  4.42225  2.77519  2.73123  3.46354  2.40513  3.72494  3.29354  2.67741  2.69355  4.24690  2.90347  2.73739  3.18146  2.89801  2.37887  2.77519  2.98518  4.58477  3.61503
          0.01265  4.77236  5.49470  0.61958  0.77255  0.48576  0.95510
    131   2.87434  5.36413  2.42136  2.53924  4.71734  3.61358  2.66642  4.19205  1.53691  3.66008  4.40933  2.44904  4.01585  2.89606  2.34862  2.83393  3.10212  3.76087  5.77813  4.38604    159 - -
          2.68618  4.42225  2.77519  2.73123  3.46354  2.40513  3.72494  3.29354  2.67741  2.69355  4.24690  2.90347  2.73739  3.18146  2.89801  2.37887  2.77519  2.98518  4.58477  3.61503
          0.01265  4.77236  5.49470  0.61958  0.77255  0.48576  0.95510
    132   2.88522  5.39632  2.36518  2.10010  4.74390  3.59888  3.81124  4.22722  1.52472  3.69513  4.44281  2.40706  4.01734  2.91440  2.37111  2.83906  3.11765  3.78966  5.81685  4.40880    160 - -
          2.68618  4.42225  2.77519  2.73123  3.46354  2.40513  3.72494  3.29354  2.67741  2.69355  4.24690  2.90347  2.73739  3.18146  2.89801  2.37887  2.77519  2.98518  4.58477  3.61503
          0.01265  4.77236  5.49470  0.61958  0.77255  0.48576  0.95510
    133   2.87677  2.91140  3.47966  2.90831  4.07100  3.73354  3.95814  3.45223  2.71936  2.38688  3.97371  1.72653  4.13604  3.16534  1.95118  2.98322  3.11513  3.17911  5.39905  4.12387    161 - -
          2.68618  4.42225  2.77519  2.73123  3.46354  2.40513  3.72494  3.29354  2.67741  2.69355  4.24690  2.90347  2.73739  3.18146  2.89801  2.37887  2.77519  2.98518  4.58477  3.61503
          0.01265  4.77236  5.49470  0.61958  0.77255  0.48576  0.95510
    134   2.79392  5.24184  2.45794  2.50935  4.56331  2.71459  3.76503  4.03148  2.09397  2.70371  4.29026  3.05274  2.89289  2.87037  2.42685  2.76823  2.39737  3.62004  5.68939  4.29504    162 - -
          2.68635  4.42242  2.77537  2.73140  3.46371  2.40453  3.72512  3.29371  2.67758  2.69321  4.24707  2.90364  2.73704  3.18163  2.89818  2.37904  2.77481  2.98535  4.58494  3.61520
          0.40825  1.52606  2.13881  0.87429  0.53984  0.48576  0.95510
    135   2.14877  5.76176  1.28705  1.86893  5.07027  3.56074  4.01617  4.59058  2.95514  4.06020  4.86236  2.15454  4.13012  3.15800  3.53106  3.06034  3.43170  4.14176  6.20500  4.71083    167 - -
          2.68618  4.42225  2.77519  2.73123  3.46354  2.40513  3.72494  3.29354  2.67741  2.69355  4.24690  2.90347  2.73739  3.18146  2.89801  2.37887  2.77519  2.98518  4.58477  3.61503
          0.01428  4.65167  5.37402  0.61958  0.77255  0.36603  1.18248
    136   2.85705  4.36107  4.20732  3.62883  3.45280  2.74738  4.24661  2.14169  3.51580  1.49083  3.43974  3.88250  4.31352  2.58770  3.73207  3.22858  3.09051  2.07013  4.98285  3.78886    168 - -
          2.68618  4.42225  2.77519  2.73123  3.46354  2.40513  3.72494  3.29354  2.67741  2.69355  4.24690  2.90347  2.73739  3.18146  2.89801  2.37887  2.77519  2.98518  4.58477  3.61503
          0.01265  4.77236  5.49470  0.61958  0.77255  0.48576  0.95510
    137   2.80190  4.63407  3.53085  2.97890  3.80627  3.72657  3.99461  3.17515  2.94286  1.94466  2.73423  2.52514  2.22942  3.26758  3.32968  2.35120  3.04196  2.93145  5.21885  3.96391    169 - -
          2.68618  4.42225  2.77519  2.73123  3.46354  2.40513  3.72494  3.29354  2.67741  2.69355  4.24690  2.90347  2.73739  3.18146  2.89801  2.37887  2.77519  2.98518  4.58477  3.61503
          0.01265  4.77236  5.49470  0.61958  0.77255  0.48576  0.95510
    138   2.81313  4.86259  3.30859  1.93821  4.07254  3.67703  3.89328  2.54989  2.24327  3.09906  3.94858  3.25193  4.06613  3.07938  3.16246  2.89476  2.03696  2.41350  5.40304  4.10170    170 - -
          2.68618  4.42225  2.77519  2.73123  3.46354  2.40513  3.72494  3.29354  2.67741  2.69355  4.24690  2.90347  2.73739  3.18146  2.89801  2.37887  2.77519  2.98518  4.58477  3.61503
          0.01265  4.77236  5.49470  0.61958  0.77255  0.48576  0.95510
    139   2.81702  4.47602  3.79662  2.48359  3.60854  3.82440  4.08707  1.96655  3.15794  2.17409  3.58068  3.60308  4.20066  3.45720  2.53423  3.07856  2.35167  2.19425  5.07594  3.85241    171 - -
          2.68618  4.42225  2.77519  2.73123  3.46354  2.40513  3.72494  3.29354  2.67741  2.69355  4.24690  2.90347  2.73739  3.18146  2.89801  2.37887  2.77519  2.98518  4.58477  3.61503
          0.01265  4.77236  5.49470  0.61958  0.77255  0.48576  0.95510
    140   2.88210  4.27448  4.68109  4.08313  2.45499  4.03990  4.34039  2.60951  3.90438  1.95644  3.35540  4.14253  4.39810  4.06053  3.96918  3.34733  2.36489  1.44132  4.85526  2.53060    172 - -
          2.68618  4.42225  2.77519  2.73123  3.46354  2.40513  3.72494  3.29354  2.67741  2.69355  4.24690  2.90347  2.73739  3.18146  2.89801  2.37887  2.77519  2.98518  4.58477  3.61503
          0.01265  4.77236  5.49470  0.61958  0.77255  0.48576  0.95510
    141   2.90867  5.43138  1.63656  2.05826  4.76776  3.58949  3.83943  4.25746  2.60725  3.73101  4.48187  3.05249  2.68815  2.34616  2.40859  2.85750  3.14650  3.81885  5.86123  4.43832    173 - -
          2.68618  4.42225  2.77519  2.73123  3.46354  2.40513  3.72494  3.29354  2.67741  2.69355  4.24690  2.90347  2.73739  3.18146  2.89801  2.37887  2.77519  2.98518  4.58477  3.61503
          0.01265  4.77236  5.49470  0.61958  0.77255  0.48576  0.95510
    142   2.29751  5.35619  1.93956  2.51116  4.70555  2.56793  3.83165  4.18710  2.59764  3.67583  4.42951  2.42035  4.01530  2.94027  2.00931  2.83491  3.11499  3.75638  5.81654  4.40452    174 - -
          2.68628  4.42235  2.77530  2.73134  3.46364  2.40523  3.72350  3.29364  2.67751  2.69263  4.24700  2.90357  2.73750  3.18157  2.89811  2.37897  2.77530  2.98529  4.58487  3.61514
          0.57858  1.10247  2.23256  0.10368  2.31786  0.48576  0.95510
    143   2.82782  5.26975  2.98562  2.50002  4.60494  2.14736  2.61657  4.07243  2.03408  3.57232  4.33491  2.37685  2.73884  2.88738  2.97438  2.79725  3.06232  3.66064  5.71846  4.32774    176 - -
          2.68547  4.42357  2.77541  2.73255  3.46486  2.40531  3.72484  3.29210  2.67563  2.69385  4.24822  2.90227  2.73765  3.18196  2.89744  2.37978  2.77487  2.98507  4.58609  3.61508
          0.46972  0.99361  5.38584  2.40411  0.09469  0.69410  0.69219
    144   2.88540  4.40192  4.16439  3.59051  3.34424  3.95469  4.20147  2.74655  3.45468  1.39215  3.40406  3.85891  4.31505  2.49999  3.67870  3.23812  3.11605  2.06730  4.91602  2.49353    198 - -
          2.68618  4.42225  2.77519  2.73123  3.46354  2.40513  3.72494  3.29354  2.67741  2.69355  4.24690  2.90347  2.73739  3.18146  2.89801  2.37887  2.77519  2.98518  4.58477  3.61503
          0.01411  4.66349  5.38584  0.61958  0.77255  0.69410  0.69219
    145   2.79923  5.28892  2.36052  2.46286  4.62661  3.54096  3.74864  4.10594  2.48805  3.58946  4.33751  2.34396  3.95057  1.95645  2.35781  2.76108  2.34659  3.67691  5.72441  4.31847    199 - -
          2.68618  4.42225  2.77519  2.73123  3.46354  2.40513  3.72494  3.29354  2.67741  2.69355  4.24690  2.90347  2.73739  3.18146  2.89801  2.37887  2.77519  2.98518  4.58477  3.61503
          0.01411  4.66349  5.38584  0.61958  0.77255  0.69410  0.69219
    146   2.24354  4.81150  3.32418  2.75647  2.70353  3.65835  3.85248  3.40115  1.85929  3.04619  3.89685  3.24212  4.04302  3.05292  2.35035  2.88042  3.02077  3.12346  5.31050  2.77535    200 - -
          2.68618  4.42225  2.77519  2.73123  3.46354  2.40513  3.72494  3.29354  2.67741  2.69355  4.24690  2.90347  2.73739  3.18146  2.89801  2.37887  2.77519  2.98518  4.58477  3.61503
          0.01411  4.66349  5.38584  0.61958  0.77255  0.69410  0.69219
    147   2.76522  5.13176  2.42186  2.06297  4.41426  3.55058  3.75328  3.86903  2.52027  3.41232  4.18892  2.38237  3.94899  2.87342  3.00280  2.75607  2.39189  3.49186  3.15145  2.88934    201 - -
          2.68618  4.42225  2.77519  2.73123  3.46354  2.40513  3.72494  3.29354  2.67741  2.69355  4.24690  2.90347  2.73739  3.18146  2.89801  2.37887  2.77519  2.98518  4.58477  3.61503
          0.01411  4.66349  5.38584  0.61958  0.77255  0.37456  1.16344
    148   2.82623  4.57958  3.65557  3.08527  3.72226  2.64910  2.70819  3.08766  2.97273  1.65518  3.68328  3.49839  4.16386  3.32954  2.52827  3.03079  3.05762  2.28348  5.15075  3.91107    202 - -
          2.68618  4.42225  2.77519  2.73123  3.46354  2.40513  3.72494  3.29354  2.67741  2.69355  4.24690  2.90347  2.73739  3.18146  2.89801  2.37887  2.77519  2.98518  4.58477  3.61503
          0.12298  4.77235  2.23256  0.61958  0.77255  0.48576  0.95510
    149   2.78690  5.18762  2.41428  2.49768  2.33850  3.55332  3.75765  3.94662  2.51227  3.47266  4.24316  2.36447  3.95707  2.31609  2.33197  2.76823  3.01918  3.55627  5.63757  4.25071    203 - -
          2.68618  4.42225  2.77519  2.73123  3.46354  2.40513  3.72494  3.29354  2.67741  2.69355  4.24690  2.90347  2.73739  3.18146  2.89801  2.37887  2.77519  2.98518  4.58477  3.61503
          0.01411  4.66349  5.38584  0.61958  0.77255  0.37456  1.16344
    150   2.83916  5.27240  3.07222  2.54080  4.59125  3.60152  3.79128  4.05883  2.12026  3.56328  4.32475  2.06260  4.00130  1.95358  2.97736  2.25770  3.06922  3.65324  5.71076  2.91770    204 - -
          2.68618  4.42225  2.77519  2.73123  3.46354  2.40513  3.72494  3.29354  2.67741  2.69355  4.24690  2.90347  2.73739  3.18146  2.89801  2.37887  2.77519  2.98518  4.58477  3.61503
          0.01265  4.77236  5.49470  0.61958  0.77255  0.48576  0.95510
    151   2.80737  4.42231  3.87761  3.30734  3.51405  2.71243  2.80341  2.31562  3.23669  2.15074  3.53201  3.65213  4.20807  3.51642  3.53495  2.43704  3.03965  2.68770  4.99390  2.11896    205 - -
          2.68618  4.42225  2.77519  2.73123  3.46354  2.40513  3.72494  3.29354  2.67741  2.69355  4.24690  2.90347  2.73739  3.18146  2.89801  2.37887  2.77519  2.98518  4.58477  3.61503
          0.01265  4.77236  5.49470  0.61958  0.77255  0.48576  0.95510
    152   3.31238  5.52243  3.63281  3.05124  5.04145  1.26439  4.00197  4.41338  1.51965  3.84809  4.68339  3.49094  4.35033  3.12874  2.01027  3.30071  3.51450  4.04594  5.89486  4.68436    206 - -
          2.68618  4.42225  2.77519  2.73123  3.46354  2.40513  3.72494  3.29354  2.67741  2.69355  4.24690  2.90347  2.73739  3.18146  2.89801  2.37887  2.77519  2.98518  4.58477  3.61503
          0.01265  4.77236  5.49470  0.61958  0.77255  0.48576  0.95510
    153   2.79601  5.11380  2.44807  2.12330  4.38816  3.59959  3.79681  2.83035  2.56513  2.62704  4.17441  3.10251  3.99221  2.92342  2.07526  2.79934  2.43137  3.46335  5.59135  4.22891    207 - -
          2.68618  4.42225  2.77519  2.73123  3.46354  2.40513  3.72494  3.29354  2.67741  2.69355  4.24690  2.90347  2.73739  3.18146  2.89801  2.37887  2.77519  2.98518  4.58477  3.61503
          0.01265  4.77236  5.49470  0.61958  0.77255  0.48576  0.95510
    154   1.68735  4.91030  3.30194  2.74532  4.14303  2.69041  2.77392  3.54450  2.67971  2.43099  4.00995  3.24179  4.06214  3.06040  2.38770  2.88906  3.05711  3.24611  5.44238  4.13742    208 - -
          2.68618  4.42225  2.77519  2.73123  3.46354  2.40513  3.72494  3.29354  2.67741  2.69355  4.24690  2.90347  2.73739  3.18146  2.89801  2.37887  2.77519  2.98518  4.58477  3.61503
          0.01265  4.77236  5.49470  0.61958  0.77255  0.48576  0.95510
    155   2.31729  5.14930  2.03079  2.57057  2.31890  3.60166  3.82034  3.87130  2.59945  3.43051  4.21879  2.45628  4.00871  2.94929  2.43406  2.82262  3.05838  3.50745  5.62695  4.25680    209 - -
          2.68618  4.42225  2.77519  2.73123  3.46354  2.40513  3.72494  3.29354  2.67741  2.69355  4.24690  2.90347  2.73739  3.18146  2.89801  2.37887  2.77519  2.98518  4.58477  3.61503
          0.01265  4.77236  5.49470  0.61958  0.77255  0.48576  0.95510
    156   2.85476  5.20112  3.17090  1.80078  4.50166  3.63908  3.80578  3.94140  2.09426  3.47557  4.25839  3.13299  4.02769  2.92555  2.00111  2.84708  3.08020  2.66399  5.64721  2.89826    210 - -
          2.68618  4.42225  2.77519  2.73123  3.46354  2.40513  3.72494  3.29354  2.67741  2.69355  4.24690  2.90347  2.73739  3.18146  2.89801  2.37887  2.77519  2.98518  4.58477  3.61503
          0.01265  4.77236  5.49470  0.61958  0.77255  0.48576  0.95510
    157   2.27057  5.28828  2.45405  2.50088  4.62852  2.70097  3.77424  4.10632  2.51652  3.59547  4.34179  3.04726  3.97437  2.34673  2.02020  2.27995  3.04312  3.67882  5.73492  4.33093    211 - -
          2.68618  4.42225  2.77519  2.73123  3.46354  2.40513  3.72494  3.29354  2.67741  2.69355  4.24690  2.90347  2.73739  3.18146  2.89801  2.37887  2.77519  2.98518  4.58477  3.61503
          0.01265  4.77236  5.49470  0.61958  0.77255  0.48576  0.95510
    158   2.80185  4.56337  3.61715  3.05041  3.70673  2.72347  4.00793  2.37671  1.97259  2.27482  3.66456  3.47226  4.14356  3.31537  3.36106  3.00386  2.40205  2.83736  5.13881  2.75808    212 - -
          2.68618  4.42225  2.77519  2.73123  3.46354  2.40513  3.72494  3.29354  2.67741  2.69355  4.24690  2.90347  2.73739  3.18146  2.89801  2.37887  2.77519  2.98518  4.58477  3.61503
          0.01265  4.77236  5.49470  0.61958  0.77255  0.48576  0.95510
    159   2.84236  5.28980  3.09309  1.80839  2.91451  3.60751  3.78348  4.08781  1.81480  3.58085  4.33789  2.44846  4.00183  2.88903  2.36181  2.81321  3.07009  3.67550  5.71917  4.33524    213 - -
          2.68618  4.42225  2.77519  2.73123  3.46354  2.40513  3.72494  3.29354  2.67741  2.69355  4.24690  2.90347  2.73739  3.18146  2.89801  2.37887  2.77519  2.98518  4.58477  3.61503
          0.01265  4.77236  5.49470  0.61958  0.77255  0.48576  0.95510
    160   2.81001  4.80451  3.36240  2.28284  3.99065  3.68947  3.90060  3.37978  2.74577  2.00583  2.81689  3.28355  4.07450  2.45413  2.47586  2.90936  3.03992  3.10857  5.33816  2.77550    214 - -
          2.68618  4.42225  2.77519  2.73123  3.46354  2.40513  3.72494  3.29354  2.67741  2.69355  4.24690  2.90347  2.73739  3.18146  2.89801  2.37887  2.77519  2.98518  4.58477  3.61503
          0.01265  4.77236  5.49470  0.61958  0.77255  0.48576  0.95510
    161   2.30309  5.06646  3.17826  2.18583  2.93810  3.62478  3.81549  3.75001  1.83306  2.60635  4.13215  3.14083  4.01422  2.95297  2.38026  2.82851  3.04005  3.41018  5.55032  4.20688    215 - -
          2.68618  4.42225  2.77519  2.73123  3.46354  2.40513  3.72494  3.29354  2.67741  2.69355  4.24690  2.90347  2.73739  3.18146  2.89801  2.37887  2.77519  2.98518  4.58477  3.61503
          0.01265  4.77236  5.49470  0.61958  0.77255  0.48576  0.95510
    162   2.85135  5.33991  2.02100  2.05844  4.67030  3.58183  3.80131  4.14949  1.79876  2.68737  4.38855  3.05133  2.80005  2.90687  3.04647  2.81222  3.08564  3.72329  5.77749  4.36847    216 - -
          2.68618  4.42225  2.77519  2.73123  3.46354  2.40513  3.72494  3.29354  2.67741  2.69355  4.24690  2.90347  2.73739  3.18146  2.89801  2.37887  2.77519  2.98518  4.58477  3.61503
          0.01265  4.77236  5.49470  0.61958  0.77255  0.48576  0.95510
    163   3.27616  5.90702  1.56933  1.94072  5.21129  3.63543  4.11330  4.74314  3.07434  4.20213  5.00989  1.43336  4.21969  3.25816  3.66361  2.17646  3.55002  4.28551  6.34247  4.83199    217 - -
          2.68618  4.42225  2.77519  2.73123  3.46354  2.40513  3.72494  3.29354  2.67741  2.69355  4.24690  2.90347  2.73739  3.18146  2.89801  2.37887  2.77519  2.98518  4.58477  3.61503
          0.01265  4.77236  5.49470  0.61958  0.77255  0.48576  0.95510
    164   2.30505  5.12006  3.13419  2.58283  4.40385  2.19978  3.80460  2.79454  2.56266  3.40081  4.18830  2.49631  4.00054  2.33687  2.42248  2.80959  3.03803  3.47936  5.60111  4.24162    218 - -
          2.68618  4.42225  2.77519  2.73123  3.46354  2.40513  3.72494  3.29354  2.67741  2.69355  4.24690  2.90347  2.73739  3.18146  2.89801  2.37887  2.77519  2.98518  4.58477  3.61503
          0.01265  4.77236  5.49470  0.61958  0.77255  0.48576  0.95510
    165   2.85968  4.65465  3.63427  3.05100  3.81322  2.68796  4.00139  2.04546  2.24440  1.92018  3.75193  3.47541  4.17013  3.27848  2.40105  3.04055  3.08627  2.93156  5.21371  3.97465    219 - -
          2.68618  4.42225  2.77519  2.73123  3.46354  2.40513  3.72494  3.29354  2.67741  2.69355  4.24690  2.90347  2.73739  3.18146  2.89801  2.37887  2.77519  2.98518  4.58477  3.61503
          0.01265  4.77236  5.49470  0.61958  0.77255  0.48576  0.95510
    166   2.79663  4.92522  3.24188  2.22488  2.88743  3.64256  3.85025  3.55148  2.66741  3.17537  4.00290  3.19374  2.78165  3.01824  2.43351  2.00061  3.02800  3.24772  3.10533  4.11594    220 - -
          2.68618  4.42225  2.77519  2.73123  3.46354  2.40513  3.72494  3.29354  2.67741  2.69355  4.24690  2.90347  2.73739  3.18146  2.89801  2.37887  2.77519  2.98518  4.58477  3.61503
          0.01265  4.77236  5.49470  0.61958  0.77255  0.48576  0.95510
    167   2.31207  5.30654  3.04886  2.12677  4.65152  3.57573  3.75987  4.13246  2.10439  3.60841  4.34893  2.40122  2.84366  2.30602  2.40365  2.77106  3.03807  3.69750  5.73598  4.33198    221 - -
          2.68618  4.42225  2.77519  2.73123  3.46354  2.40513  3.72494  3.29354  2.67741  2.69355  4.24690  2.90347  2.73739  3.18146  2.89801  2.37887  2.77519  2.98518  4.58477  3.61503
          0.01265  4.77236  5.49470  0.61958  0.77255  0.48576  0.95510
    168   2.79360  4.87220  2.55736  2.23770  2.86822  3.65269  3.86736  2.64579  2.70645  3.11576  3.95302  2.48185  4.04158  3.04813  3.15359  2.86493  2.37677  2.53013  5.39903  4.09122    222 - -
          2.68618  4.42225  2.77519  2.73123  3.46354  2.40513  3.72494  3.29354  2.67741  2.69355  4.24690  2.90347  2.73739  3.18146  2.89801  2.37887  2.77519  2.98518  4.58477  3.61503
          0.01265  4.77236  5.49470  0.61958  0.77255  0.48576  0.95510
    169   2.27471  4.56874  3.67154  2.37899  3.72469  3.80207  4.05577  1.99101  3.04465  2.77220  3.67620  3.52343  4.18313  3.36851  2.50034  3.04910  3.06391  1.88204  5.17005  3.93110    223 - -
          2.68618  4.42225  2.77519  2.73123  3.46354  2.40513  3.72494  3.29354  2.67741  2.69355  4.24690  2.90347  2.73739  3.18146  2.89801  2.37887  2.77519  2.98518  4.58477  3.61503
          0.01265  4.77236  5.49470  0.61958  0.77255  0.48576  0.95510
    170   3.58021  5.16964  4.64737  4.38420  1.18799  4.26564  4.59271  3.79710  4.35494  3.23301  4.44065  4.46886  0.94854  4.56348  4.51689  3.80699  3.95448  3.65415  4.97111  3.36514    224 - -
          2.68602  4.42259  2.77553  2.73052  3.46169  2.40472  3.72528  3.29388  2.67775  2.69389  4.24724  2.90381  2.73773  3.18180  2.89649  2.37921  2.77553  2.98552  4.58511  3.61537
          0.55361  1.55073  1.54628  1.50012  0.25245  0.48576  0.95510
    171   3.02132  5.26683  3.32591  2.75297  4.47236  3.73272  3.79538  4.01399  1.25753  3.50790  4.33670  3.23361  4.11530  2.12029  2.59641  3.01334  3.22327  3.67158  5.56670  2.59478    234 - -
          2.68618  4.42225  2.77519  2.73123  3.46354  2.40513  3.72494  3.29354  2.67741  2.69355  4.24690  2.90347  2.73739  3.18146  2.89801  2.37887  2.77519  2.98518  4.58477  3.61503
          0.01602  4.53799  5.26033  0.61958  0.77255  0.87048  0.54258
    172   3.10281  5.70649  1.48221  1.44960  5.01416  3.50812  3.94304  4.53233  1.99989  3.99363  4.79426  2.95759  4.06968  3.08225  3.39976  3.00040  3.36756  4.08386  6.12849  4.64320    235 - -
          2.68618  4.42225  2.77519  2.73123  3.46354  2.40513  3.72494  3.29354  2.67741  2.69355  4.24690  2.90347  2.73739  3.18146  2.89801  2.37887  2.77519  2.98518  4.58477  3.61503
          0.01602  4.53799  5.26033  0.61958  0.77255  0.54396  0.86856
    173   2.01464  4.50229  4.10744  3.64271  3.89035  3.73366  4.47177  1.62659  3.57200  2.83601  3.83593  3.87042  1.55649  3.86384  3.84279  3.10886  3.16415  2.63077  5.42606  4.21744    236 - -
          2.68618  4.42225  2.77519  2.73123  3.46354  2.40513  3.72494  3.29354  2.67741  2.69355  4.24690  2.90347  2.73739  3.18146  2.89801  2.37887  2.77519  2.98518  4.58477  3.61503
          0.01411  4.66349  5.38584  0.61958  0.77255  0.69410  0.69219
    174   2.78500  5.17741  3.07988  2.52049  4.48873  3.56807  2.71998  3.94045  2.06549  3.46194  4.23153  2.42266  3.95930  2.85942  2.36679  2.22418  3.01334  2.59186  5.62562  4.25350    237 - -
          2.68618  4.42225  2.77519  2.73123  3.46354  2.40513  3.72494  3.29354  2.67741  2.69355  4.24690  2.90347  2.73739  3.18146  2.89801  2.37887  2.77519  2.98518  4.58477  3.61503
          0.01411  4.66349  5.38584  0.61958  0.77255  0.37456  1.16344
    175   2.29897  5.24585  3.08360  2.53176  4.58210  3.58565  3.77877  4.04742  2.11450  3.55130  4.30738  2.01469  3.98310  2.88521  2.40375  2.30827  2.43967  3.63573  5.70100  4.31299    238 - -
          2.68618  4.42225  2.77519  2.73123  3.46354  2.40513  3.72494  3.29354  2.67741  2.69355  4.24690  2.90347  2.73739  3.18146  2.89801  2.37887  2.77519  2.98518  4.58477  3.61503
          0.01265  4.77236  5.49470  0.61958  0.77255  0.48576  0.95510
    176   4.25219  6.25544  0.20132  3.34883  5.82543  4.17729  5.07567  5.68407  4.36292  5.13128  6.20277  3.92518  4.88304  4.36584  4.93431  4.16493  4.62756  5.24576  6.76088  5.65244    239 - -
          2.68618  4.42225  2.77519  2.73123  3.46354  2.40513  3.72494  3.29354  2.67741  2.69355  4.24690  2.90347  2.73739  3.18146  2.89801  2.37887  2.77519  2.98518  4.58477  3.61503
          0.01265  4.77236  5.49470  0.61958  0.77255  0.48576  0.95510
    177   2.85287  4.23989  4.70422  4.09920  2.47457  4.01578  4.33643  2.12549  3.91026  1.90972  3.32314  4.13882  2.80924  4.05845  3.95772  3.32396  3.08486  1.67157  4.85014  2.61336    240 - -
          2.68618  4.42225  2.77519  2.73123  3.46354  2.40513  3.72494  3.29354  2.67741  2.69355  4.24690  2.90347  2.73739  3.18146  2.89801  2.37887  2.77519  2.98518  4.58477  3.61503
          0.01265  4.77236  5.49470  0.61958  0.77255  0.48576  0.95510
    178   3.96645  5.20032  5.78687  5.22102  1.09735  5.25131  5.31038  2.71626  5.06572  1.14115  2.19109  5.34574  5.32251  4.94216  5.01341  4.62456  4.16682  2.98568  5.37106  4.16289    241 - -
          2.68618  4.42225  2.77519  2.73123  3.46354  2.40513  3.72494  3.29354  2.67741  2.69355  4.24690  2.90347  2.73739  3.18146  2.89801  2.37887  2.77519  2.98518  4.58477  3.61503
          0.01265  4.77236  5.49470  0.61958  0.77255  0.48576  0.95510
    179   3.69591  5.80221  4.27212  3.38744  5.41830  4.24629  4.00948  4.67428  1.37816  3.99116  4.86881  3.73001  4.55727  2.12561  0.98188  3.65636  3.79834  4.35401  5.93592  4.85424    242 - -
          2.68618  4.42225  2.77519  2.73123  3.46354  2.40513  3.72494  3.29354  2.67741  2.69355  4.24690  2.90347  2.73739  3.18146  2.89801  2.37887  2.77519  2.98518  4.58477  3.61503
          0.01265  4.77236  5.49470  0.61958  0.77255  0.48576  0.95510
    180   1.53795  4.36861  4.50626  3.93521  1.90869  4.03255  4.25322  2.75492  3.79359  2.50127  3.47223  4.06004  4.40616  3.97852  3.92495  3.33681  3.16819  2.07658  4.78042  2.48575    243 - -
          2.68618  4.42225  2.77519  2.73123  3.46354  2.40513  3.72494  3.29354  2.67741  2.69355  4.24690  2.90347  2.73739  3.18146  2.89801  2.37887  2.77519  2.98518  4.58477  3.61503
          0.01265  4.77236  5.49470  0.61958  0.77255  0.48576  0.95510
    181   3.82878  5.04016  5.81123  5.27282  3.65125  5.30030  5.73970  1.73877  5.15947  0.72805  3.39576  5.45206  5.40727  5.15756  5.18232  4.70299  4.05706  1.74789  5.84022  4.81575    244 - -
          2.68618  4.42225  2.77519  2.73123  3.46354  2.40513  3.72494  3.29354  2.67741  2.69355  4.24690  2.90347  2.73739  3.18146  2.89801  2.37887  2.77519  2.98518  4.58477  3.61503
          0.01265  4.77236  5.49470  0.61958  0.77255  0.48576  0.95510
    182   3.07267  5.39934  3.40953  2.15195  4.77625  3.80281  3.86663  2.72020  1.40963  3.65659  4.45579  3.28868  4.17528  2.98219  1.74027  3.05207  3.27462  3.80963  5.75998  4.46987    245 - -
          2.68618  4.42225  2.77519  2.73123  3.46354  2.40513  3.72494  3.29354  2.67741  2.69355  4.24690  2.90347  2.73739  3.18146  2.89801  2.37887  2.77519  2.98518  4.58477  3.61503
          0.01265  4.77236  5.49470  0.61958  0.77255  0.48576  0.95510
    183   3.29444  4.64929  5.06256  4.55285  3.93752  4.56379  5.14726  1.73279  4.43399  2.62859  3.79719  4.70060  2.70809  4.67943  4.59820  3.93522  3.56678  0.77582  5.71822  4.51326    246 - -
          2.68618  4.42225  2.77519  2.73123  3.46354  2.40513  3.72494  3.29354  2.67741  2.69355  4.24690  2.90347  2.73739  3.18146  2.89801  2.37887  2.77519  2.98518  4.58477  3.61503
          0.01265  4.77236  5.49470  0.61958  0.77255  0.48576  0.95510
    184   2.83926  5.32387  2.35018  2.08773  4.65944  3.57713  3.79638  4.13878  2.55005  3.62785  4.37750  3.05011  3.99163  2.90135  2.41974  1.70250  2.38576  3.71155  5.76837  4.35998    247 - -
          2.68618  4.42225  2.77519  2.73123  3.46354  2.40513  3.72494  3.29354  2.67741  2.69355  4.24690  2.90347  2.73739  3.18146  2.89801  2.37887  2.77519  2.98518  4.58477  3.61503
          0.01265  4.77236  5.49470  0.61958  0.77255  0.48576  0.95510
    185   4.25219  6.25544  0.20132  3.34883  5.82543  4.17729  5.07567  5.68407  4.36292  5.13128  6.20277  3.92518  4.88304  4.36584  4.93431  4.16493  4.62756  5.24576  6.76088  5.65244    248 - -
          2.68618  4.42225  2.77519  2.73123  3.46354  2.40513  3.72494  3.29354  2.67741  2.69355  4.24690  2.90347  2.73739  3.18146  2.89801  2.37887  2.77519  2.98518  4.58477  3.61503
          0.01265  4.77236  5.49470  0.61958  0.77255  0.48576  0.95510
    186   2.06771  4.55821  3.92195  3.41985  2.47881  3.59092  4.34526  3.41817  3.38085  3.13749  4.01778  3.69266  4.17544  3.67053  3.71265  1.19848  2.27257  3.10894  5.47869  4.24795    249 - -
          2.68618  4.42225  2.77519  2.73123  3.46354  2.40513  3.72494  3.29354  2.67741  2.69355  4.24690  2.90347  2.73739  3.18146  2.89801  2.37887  2.77519  2.98518  4.58477  3.61503
          0.01265  4.77236  5.49470  0.61958  0.77255  0.48576  0.95510
    187   2.82121  5.11339  3.16673  2.60626  4.38170  3.62478  3.80911  3.81813  2.55132  2.60714  4.17624  2.50099  2.77076  2.37533  2.03480  2.82901  3.04985  3.46598  5.58279  2.84089    250 - -
          2.68618  4.42225  2.77519  2.73123  3.46354  2.40513  3.72494  3.29354  2.67741  2.69355  4.24690  2.90347  2.73739  3.18146  2.89801  2.37887  2.77519  2.98518  4.58477  3.61503
          0.01265  4.77236  5.49470  0.61958  0.77255  0.48576  0.95510
    188   2.18110  4.72565  3.45902  2.92573  3.99778  3.66057  4.00851  3.37148  2.90788  1.97963  3.91313  2.52307  2.16779  3.23921  3.31778  2.92268  2.37069  3.09276  5.37198  4.10014    251 - -
          2.68618  4.42225  2.77519  2.73123  3.46354  2.40513  3.72494  3.29354  2.67741  2.69355  4.24690  2.90347  2.73739  3.18146  2.89801  2.37887  2.77519  2.98518  4.58477  3.61503
          0.01265  4.77236  5.49470  0.61958  0.77255  0.48576  0.95510
    189   3.12428  4.51649  4.74709  4.16614  3.57615  4.32347  4.66509  1.92490  2.53993  1.32382  3.49178  4.34732  4.65306  4.22729  4.14293  3.63622  3.35891  1.54764  5.25355  4.08121    252 - -
          2.68618  4.42225  2.77519  2.73123  3.46354  2.40513  3.72494  3.29354  2.67741  2.69355  4.24690  2.90347  2.73739  3.18146  2.89801  2.37887  2.77519  2.98518  4.58477  3.61503
          0.01265  4.77236  5.49470  0.61958  0.77255  0.48576  0.95510
    190   2.84050  5.29835  3.03428  1.79103  4.64927  2.65755  3.80285  4.12210  2.53866  3.61532  4.36899  3.07119  2.81208  2.90927  1.98724  2.30125  3.07699  3.69899  5.75680  4.35979    253 - -
          2.68618  4.42225  2.77519  2.73123  3.46354  2.40513  3.72494  3.29354  2.67741  2.69355  4.24690  2.90347  2.73739  3.18146  2.89801  2.37887  2.77519  2.98518  4.58477  3.61503
          0.12395  4.77236  2.22453  0.61958  0.77255  0.48576  0.95510
    191   2.77484  4.77868  3.31506  2.75631  3.97029  2.66883  3.86166  3.36336  1.87441  2.38006  3.87003  3.24142  4.03559  3.06407  3.11209  2.87054  2.32369  3.08824  5.31207  2.72430    254 - -
          2.68629  4.42236  2.77531  2.73134  3.46365  2.40524  3.72506  3.29365  2.67752  2.69311  4.24701  2.90358  2.73751  3.18157  2.89812  2.37817  2.77531  2.98529  4.58488  3.61514
          0.31456  1.32688  5.38487  0.44325  1.02707  0.37385  1.16502
    192   2.80792  5.26319  2.03459  2.11679  4.58437  3.57503  3.77604  2.86231  2.09782  3.55837  4.31223  3.05142  3.97596  2.88215  3.01611  2.30751  2.44252  3.64098  5.71047  4.31203    257 - -
          2.68618  4.42225  2.77519  2.73123  3.46354  2.40513  3.72494  3.29354  2.67741  2.69355  4.24690  2.90347  2.73739  3.18146  2.89801  2.37887  2.77519  2.98518  4.58477  3.61503
          0.01265  4.77236  5.49470  0.61958  0.77255  0.48576  0.95510
    193   2.80876  4.64369  3.52640  2.95983  2.74437  3.74073  3.97049  2.42896  2.90107  2.26019  3.73662  2.58628  4.12235  2.50992  2.11589  2.97423  3.03935  2.92681  5.20151  3.94364    258 - -
          2.68618  4.42225  2.77519  2.73123  3.46354  2.40513  3.72494  3.29354  2.67741  2.69355  4.24690  2.90347  2.73739  3.18146  2.89801  2.37887  2.77519  2.98518  4.58477  3.61503
          0.01265  4.77236  5.49470  0.61958  0.77255  0.48576  0.95510
    194   2.87006  4.49827  3.90130  3.32797  3.57101  3.87274  4.11460  2.94917  2.41767  1.34422  3.58492  3.67603  4.24913  3.51141  3.43001  3.14421  2.38054  2.74939  5.05336  2.61671    259 - -
          2.68618  4.42225  2.77519  2.73123  3.46354  2.40513  3.72494  3.29354  2.67741  2.69355  4.24690  2.90347  2.73739  3.18146  2.89801  2.37887  2.77519  2.98518  4.58477  3.61503
          0.01265  4.77236  5.49470  0.61958  0.77255  0.48576  0.95510
    195   2.26368  4.54510  3.62950  2.44078  2.70487  3.76340  4.01319  2.36044  3.02093  2.75842  3.64726  3.48125  4.14400  3.32875  2.52619  2.38834  3.02783  2.28374  5.12417  3.88446    260 - -
          2.68618  4.42225  2.77519  2.73123  3.46354  2.40513  3.72494  3.29354  2.67741  2.69355  4.24690  2.90347  2.73739  3.18146  2.89801  2.37887  2.77519  2.98518  4.58477  3.61503
          0.01265  4.77236  5.49470  0.61958  0.77255  0.48576  0.95510
    196   3.48758  2.52108  5.55897  5.06619  4.12277  4.98138  5.64806  1.30463  4.97317  2.69057  3.91316  5.16531  5.26918  5.20552  5.10180  4.38483  3.75041  0.87320  6.05636  4.83719    261 - -
          2.68618  4.42225  2.77519  2.73123  3.46354  2.40513  3.72494  3.29354  2.67741  2.69355  4.24690  2.90347  2.73739  3.18146  2.89801  2.37887  2.77519  2.98518  4.58477  3.61503
          0.01265  4.77236  5.49470  0.61958  0.77255  0.48576  0.95510
    197   2.84249  5.22380  3.06636  2.09698  4.48581  3.60626  2.25848  3.97298  2.56311  3.50440  4.28157  3.09436  4.01126  2.30966  3.03445  2.31508  3.07436  3.59032  5.66147  2.32931    262 - -
          2.68618  4.42225  2.77519  2.73123  3.46354  2.40513  3.72494  3.29354  2.67741  2.69355  4.24690  2.90347  2.73739  3.18146  2.89801  2.37887  2.77519  2.98518  4.58477  3.61503
          0.01265  4.77236  5.49470  0.61958  0.77255  0.48576  0.95510
    198   2.84143  5.34154  2.41322  1.82396  4.68621  3.58633  3.78326  4.16707  2.06552  3.64174  4.38633  3.05393  3.99148  2.88418  1.99079  2.80133  2.44484  3.73278  5.76853  4.36365    263 - -
          2.68618  4.42225  2.77519  2.73123  3.46354  2.40513  3.72494  3.29354  2.67741  2.69355  4.24690  2.90347  2.73739  3.18146  2.89801  2.37887  2.77519  2.98518  4.58477  3.61503
          0.01265  4.77236  5.49470  0.61958  0.77255  0.48576  0.95510
    199   2.26161  4.35504  4.43493  3.85192  3.48621  4.05072  4.37539  1.71544  2.62121  2.49593  2.45949  4.04893  4.41202  3.94696  3.89320  3.34628  3.14539  1.64328  5.03605  3.84436    264 - -
          2.68618  4.42225  2.77519  2.73123  3.46354  2.40513  3.72494  3.29354  2.67741  2.69355  4.24690  2.90347  2.73739  3.18146  2.89801  2.37887  2.77519  2.98518  4.58477  3.61503
          0.01265  4.77236  5.49470  0.61958  0.77255  0.48576  0.95510
    200   2.86947  5.37578  2.33224  2.08478  4.72215  2.66019  3.80159  4.20441  1.79027  3.67525  4.42199  3.06027  4.00822  2.90407  2.00778  2.82567  3.10153  3.76834  5.79920  4.39240    265 - -
          2.68618  4.42225  2.77519  2.73123  3.46354  2.40513  3.72494  3.29354  2.67741  2.69355  4.24690  2.90347  2.73739  3.18146  2.89801  2.37887  2.77519  2.98518  4.58477  3.61503
          0.01265  4.77236  5.49470  0.61958  0.77255  0.48576  0.95510
    201   3.16963  4.51229  5.10109  4.49586  3.35921  4.38071  4.70873  1.67297  4.30365  1.38772  2.29094  4.53142  4.68205  4.38956  4.31236  3.70365  3.39662  1.99046  2.77736  3.98158    266 - -
          2.68618  4.42225  2.77519  2.73123  3.46354  2.40513  3.72494  3.29354  2.67741  2.69355  4.24690  2.90347  2.73739  3.18146  2.89801  2.37887  2.77519  2.98518  4.58477  3.61503
          0.01265  4.77236  5.49470  0.61958  0.77255  0.48576  0.95510
    202   2.81209  4.64392  3.52252  2.97227  2.71062  3.73794  2.77248  3.17882  2.94358  2.87139  3.75140  2.09171  4.12902  3.26381  3.33355  2.32313  3.04783  1.98438  5.17868  3.89446    267 - -
          2.68618  4.42225  2.77519  2.73123  3.46354  2.40513  3.72494  3.29354  2.67741  2.69355  4.24690  2.90347  2.73739  3.18146  2.89801  2.37887  2.77519  2.98518  4.58477  3.61503
          0.01265  4.77236  5.49470  0.61958  0.77255  0.48576  0.95510
    203   2.80782  4.74210  3.40605  2.87951  3.93824  2.19146  3.96794  3.34074  2.87304  3.01464  3.87743  2.48120  2.78741  3.20207  3.28787  2.93353  3.05579  2.34883  5.31918  2.24574    268 - -
          2.68618  4.42225  2.77519  2.73123  3.46354  2.40513  3.72494  3.29354  2.67741  2.69355  4.24690  2.90347  2.73739  3.18146  2.89801  2.37887  2.77519  2.98518  4.58477  3.61503
          0.01265  4.77236  5.49470  0.61958  0.77255  0.48576  0.95510
    204   2.84122  5.11951  3.19966  2.63178  4.39005  3.64379  2.69391  3.82145  2.11266  3.38536  4.18307  2.06433  4.03101  2.94930  2.38424  2.85110  3.06761  2.63001  3.10409  4.24118    269 - -
          2.68618  4.42225  2.77519  2.73123  3.46354  2.40513  3.72494  3.29354  2.67741  2.69355  4.24690  2.90347  2.73739  3.18146  2.89801  2.37887  2.77519  2.98518  4.58477  3.61503
          0.01265  4.77236  5.49470  0.61958  0.77255  0.48576  0.95510
    205   2.16080  5.02852  3.29087  2.83210  4.69305  1.59358  4.06059  4.14203  1.73785  3.69733  4.47990  3.30006  4.08689  3.20101  3.25114  2.20743  3.14748  3.68806  5.87287  4.53769    270 - -
          2.68618  4.42225  2.77519  2.73123  3.46354  2.40513  3.72494  3.29354  2.67741  2.69355  4.24690  2.90347  2.73739  3.18146  2.89801  2.37887  2.77519  2.98518  4.58477  3.61503
          0.01265  4.77236  5.49470  0.61958  0.77255  0.48576  0.95510
    206   3.25385  5.56283  3.61760  2.95233  5.02559  3.93157  3.90978  4.40257  1.50321  3.80964  4.62205  3.41154  4.28981  2.27270  1.36208  2.33515  3.43292  4.02666  5.84611  4.61289    271 - -
          2.68628  4.42235  2.77530  2.73134  3.46364  2.40523  3.72505  3.29364  2.67702  2.69365  4.24700  2.90357  2.73639  3.18157  2.89811  2.37897  2.77530  2.98529  4.58487  3.61513
          1.03480  1.10510  1.15987  0.10391  2.31573  0.48576  0.95510
    207   2.86554  5.13730  1.98888  2.46670  2.51381  3.49020  3.81870  3.84003  2.72774  3.41609  4.25898  1.67940  3.98205  3.00844  3.22517  2.85548  3.12206  3.49880  5.48049  4.01918    273 - -
          2.68618  4.42225  2.77519  2.73123  3.46354  2.40513  3.72494  3.29354  2.67741  2.69355  4.24690  2.90347  2.73739  3.18146  2.89801  2.37887  2.77519  2.98518  4.58477  3.61503
          0.01837  4.40213  5.12448  0.61958  0.77255  0.45758  1.00188
    208   2.90134  5.37852  2.19409  2.00691  4.72819  1.94204  3.85399  4.21208  2.66625  3.70922  4.47670  3.02536  4.01264  2.97325  3.17973  2.21195  2.35738  3.78387  5.86041  4.43713    274 - -
          2.68618  4.42225  2.77519  2.73123  3.46354  2.40513  3.72494  3.29354  2.67741  2.69355  4.24690  2.90347  2.73739  3.18146  2.89801  2.37887  2.77519  2.98518  4.58477  3.61503
          0.01416  4.66055  5.38289  0.61958  0.77255  0.69890  0.68742
    209   2.97785  4.37827  4.63045  4.04735  3.41383  4.15289  2.69734  1.35072  3.88785  1.81770  3.38459  4.19718  4.49529  4.09043  4.01576  3.46168  3.21187  1.85041  5.04444  3.85171    275 - -
          2.68618  4.42225  2.77519  2.73123  3.46354  2.40513  3.72494  3.29354  2.67741  2.69355  4.24690  2.90347  2.73739  3.18146  2.89801  2.37887  2.77519  2.98518  4.58477  3.61503
          0.01416  4.66055  5.38289  0.61958  0.77255  0.37239  1.16824
    210   4.31622  5.82813  5.00766  5.00866  5.81507  4.47155  5.92231  5.70727  5.16198  5.16929  6.30301  5.20531  0.11236  5.50816  5.22770  4.52649  4.82534  5.22768  6.65608  5.96901    276 - -
          2.68625  4.42232  2.77526  2.73130  3.46361  2.40519  3.72501  3.29361  2.67747  2.69362  4.24696  2.90353  2.73746  3.18153  2.89745  2.37893  2.77471  2.98525  4.58484  3.61510
          0.12395  2.18506  5.49470  0.67076  0.71605  0.48576  0.95510
    211   3.57999  4.84930  5.54743  4.97188  1.79635  4.91242  5.25777  1.52040  4.81753  1.26972  3.32628  5.06473  5.11227  4.83871  4.81812  4.26919  3.80465  1.89348  5.49960  4.40500    279 - -
          2.68618  4.42225  2.77519  2.73123  3.46354  2.40513  3.72494  3.29354  2.67741  2.69355  4.24690  2.90347  2.73739  3.18146  2.89801  2.37887  2.77519  2.98518  4.58477  3.61503
          0.01265  4.77236  5.49470  0.61958  0.77255  0.48576  0.95510
    212   2.89191  4.78234  2.56842  2.96038  2.52820  3.78810  3.93092  3.33816  2.94060  2.99218  3.87915  2.54441  2.79040  3.25933  3.34803  3.01836  3.12313  3.08743  2.94582  2.10467    280 - -
          2.68618  4.42225  2.77519  2.73123  3.46354  2.40513  3.72494  3.29354  2.67741  2.69355  4.24690  2.90347  2.73739  3.18146  2.89801  2.37887  2.77519  2.98518  4.58477  3.61503
          0.01265  4.77236  5.49470  0.61958  0.77255  0.48576  0.95510
    213   1.85862  4.35831  4.18503  3.60305  3.45967  3.93100  4.23063  2.72309  3.48428  2.04744  2.55370  3.86189  4.30091  3.73893  2.57535  3.21283  3.08079  1.77306  4.98082  3.78538    281 - -
          2.68618  4.42225  2.77519  2.73123  3.46354  2.40513  3.72494  3.29354  2.67741  2.69355  4.24690  2.90347  2.73739  3.18146  2.89801  2.37887  2.77519  2.98518  4.58477  3.61503
          0.01265  4.77236  5.49470  0.61958  0.77255  0.48576  0.95510
    214   2.98363  5.22049  3.21804  1.16008  4.49622  3.72409  3.91381  2.59258  2.58086  3.45306  4.29492  3.24284  4.13629  3.05504  2.28782  2.99450  3.21100  3.53338  5.68370  4.35901    282 - -
          2.68618  4.42225  2.77519  2.73123  3.46354  2.40513  3.72494  3.29354  2.67741  2.69355  4.24690  2.90347  2.73739  3.18146  2.89801  2.37887  2.77519  2.98518  4.58477  3.61503
          0.01265  4.77236  5.49470  0.61958  0.77255  0.48576  0.95510
    215   2.28168  2.94211  3.27076  2.23149  2.86398  2.71008  3.87462  3.51269  2.70955  3.14754  3.98076  2.53974  4.03969  3.05171  3.15806  2.28492  3.02780  3.21375  5.42414  4.11390    283 - -
          2.68618  4.42225  2.77519  2.73123  3.46354  2.40513  3.72494  3.29354  2.67741  2.69355  4.24690  2.90347  2.73739  3.18146  2.89801  2.37887  2.77519  2.98518  4.58477  3.61503
          0.01265  4.77236  5.49470  0.61958  0.77255  0.48576  0.95510
    216   3.60161  4.88156  5.55863  4.96203  2.31130  4.89164  5.21020  1.90650  4.79342  1.01435  2.25642  5.05258  5.07626  4.77288  4.76586  4.24071  3.81808  2.00173  5.42743  4.38484    284 - -
          2.68618  4.42225  2.77519  2.73123  3.46354  2.40513  3.72494  3.29354  2.67741  2.69355  4.24690  2.90347  2.73739  3.18146  2.89801  2.37887  2.77519  2.98518  4.58477  3.61503
          0.01265  4.77236  5.49470  0.61958  0.77255  0.48576  0.95510
    217   2.25797  5.16912  2.05676  2.54664  4.47372  3.58516  3.79328  3.92247  2.16093  3.46388  4.23722  3.08361  2.84969  2.91100  3.03767  2.78926  2.44036  2.67398  5.64689  4.26971    285 - -
          2.68618  4.42225  2.77519  2.73123  3.46354  2.40513  3.72494  3.29354  2.67741  2.69355  4.24690  2.90347  2.73739  3.18146  2.89801  2.37887  2.77519  2.98518  4.58477  3.61503
          0.01265  4.77236  5.49470  0.61958  0.77255  0.48576  0.95510
    218   2.79669  4.68503  3.46509  2.90469  3.86662  3.70869  3.95709  2.50553  2.31987  2.92296  3.79285  3.36382  2.25042  3.20281  3.27646  2.31501  2.42615  2.36698  5.25810  3.99210    286 - -
          2.68618  4.42225  2.77519  2.73123  3.46354  2.40513  3.72494  3.29354  2.67741  2.69355  4.24690  2.90347  2.73739  3.18146  2.89801  2.37887  2.77519  2.98518  4.58477  3.61503
          0.01265  4.77236  5.49470  0.61958  0.77255  0.48576  0.95510
    219   2.86013  4.90755  3.37651  3.25385  5.14389  0.82498  4.63702  4.65239  3.63511  4.25179  5.04859  2.24008  4.22579  3.85707  4.04689  2.03169  3.34100  3.99708  6.40716  5.11434    287 - -
          2.68618  4.42225  2.77519  2.73123  3.46354  2.40513  3.72494  3.29354  2.67741  2.69355  4.24690  2.90347  2.73739  3.18146  2.89801  2.37887  2.77519  2.98518  4.58477  3.61503
          0.26059  4.77235  1.50986  0.61958  0.77255  0.48576  0.95510
    220   2.72730  4.78068  3.40830  2.92838  4.41835  2.28452  4.03613  3.82370  2.75410  3.43885  4.26697  3.33479  4.02995  3.21578  2.16641  2.82601  1.34441  3.42780  5.65754  4.38605    288 - -
          2.68618  4.42225  2.77519  2.73123  3.46354  2.40513  3.72494  3.29354  2.67741  2.69355  4.24690  2.90347  2.73739  3.18146  2.89801  2.37887  2.77519  2.98518  4.58477  3.61503
          0.01618  4.52795  5.25029  0.61958  0.77255  0.29944  1.35182
    221   2.84075  5.31420  2.39201  2.11043  4.64618  3.57954  3.79975  4.12237  2.55467  3.61682  4.36962  3.05456  3.99436  2.90632  2.41980  2.24034  1.74606  3.70010  5.76166  4.35627    289 - -
          2.68618  4.42225  2.77519  2.73123  3.46354  2.40513  3.72494  3.29354  2.67741  2.69355  4.24690  2.90347  2.73739  3.18146  2.89801  2.37887  2.77519  2.98518  4.58477  3.61503
          0.01265  4.77236  5.49470  0.61958  0.77255  0.48576  0.95510
    222   3.85841  5.09923  5.67631  5.14211  0.92758  5.13780  5.13463  1.89697  4.98679  1.50880  3.31551  5.20766  5.27401  4.92270  4.96213  4.51003  4.07231  2.75401  5.25128  3.90737    290 - -
          2.68618  4.42225  2.77519  2.73123  3.46354  2.40513  3.72494  3.29354  2.67741  2.69355  4.24690  2.90347  2.73739  3.18146  2.89801  2.37887  2.77519  2.98518  4.58477  3.61503
          0.01265  4.77236  5.49470  0.61958  0.77255  0.48576  0.95510
    223   2.81653  5.00015  3.20241  1.83571  4.35556  3.60410  3.92468  3.74876  2.73364  3.37283  4.18745  3.21146  4.05140  3.07807  3.19262  1.62018  2.34182  2.53573  5.61627  4.28172    291 - -
          2.68618  4.42225  2.77519  2.73123  3.46354  2.40513  3.72494  3.29354  2.67741  2.69355  4.24690  2.90347  2.73739  3.18146  2.89801  2.37887  2.77519  2.98518  4.58477  3.61503
          0.01265  4.77236  5.49470  0.61958  0.77255  0.48576  0.95510
    224   2.24878  4.29515  4.22440  3.64075  2.10441  2.66668  2.73212  2.21454  3.52649  2.04664  3.40763  3.86440  4.27080  3.75404  3.72067  3.18405  3.03883  2.54596  4.89717  3.69575    292 - -
          2.68618  4.42225  2.77519  2.73123  3.46354  2.40513  3.72494  3.29354  2.67741  2.69355  4.24690  2.90347  2.73739  3.18146  2.89801  2.37887  2.77519  2.98518  4.58477  3.61503
          0.01265  4.77236  5.49470  0.61958  0.77255  0.48576  0.95510
    225   3.06144  5.62571  1.78148  1.65663  4.95058  3.61222  3.95301  4.45509  2.78597  3.92111  4.69060  1.84150  4.11145  3.07417  2.34161  2.98656  3.31132  4.00927  6.05235  4.59945    293 - -
          2.68618  4.42225  2.77519  2.73123  3.46354  2.40513  3.72494  3.29354  2.67741  2.69355  4.24690  2.90347  2.73739  3.18146  2.89801  2.37887  2.77519  2.98518  4.58477  3.61503
          0.01265  4.77236  5.49470  0.61958  0.77255  0.48576  0.95510
    226   3.66320  4.85762  5.74888  5.26980  4.09037  5.27354  5.94989  1.29388  5.20501  1.89281  3.82697  5.42734  5.46656  5.40539  5.33935  4.70105  3.91678  0.85266  6.21418  5.03802    294 - -
          2.68618  4.42225  2.77519  2.73123  3.46354  2.40513  3.72494  3.29354  2.67741  2.69355  4.24690  2.90347  2.73739  3.18146  2.89801  2.37887  2.77519  2.98518  4.58477  3.61503
          0.01265  4.77236  5.49470  0.61958  0.77255  0.48576  0.95510
    227   2.31799  5.13590  3.22553  2.65938  4.44680  2.66371  3.83721  3.86985  1.55149  3.42899  4.22567  3.17470  4.04710  2.96746  2.35145  2.86887  3.09016  2.55703  5.62132  4.28469    295 - -
          2.68618  4.42225  2.77519  2.73123  3.46354  2.40513  3.72494  3.29354  2.67741  2.69355  4.24690  2.90347  2.73739  3.18146  2.89801  2.37887  2.77519  2.98518  4.58477  3.61503
          0.01265  4.77236  5.49470  0.61958  0.77255  0.48576  0.95510
    228   3.15106  4.48333  5.05562  4.48258  1.98329  4.41917  4.81565  1.50582  4.32281  2.44300  3.54942  4.55009  4.74856  4.48696  4.39313  3.75198  2.39459  1.42386  5.29752  4.11035    296 - -
          2.68618  4.42225  2.77519  2.73123  3.46354  2.40513  3.72494  3.29354  2.67741  2.69355  4.24690  2.90347  2.73739  3.18146  2.89801  2.37887  2.77519  2.98518  4.58477  3.61503
          0.01265  4.77236  5.49470  0.61958  0.77255  0.48576  0.95510
    229   3.11850  5.60496  1.19965  1.98699  4.91927  2.41002  4.02857  4.39603  2.92229  3.91470  4.71465  3.09826  4.15606  3.16826  3.46503  3.05239  3.38129  2.57191  6.08561  4.63927    297 - -
          2.68618  4.42225  2.77519  2.73123  3.46354  2.40513  3.72494  3.29354  2.67741  2.69355  4.24690  2.90347  2.73739  3.18146  2.89801  2.37887  2.77519  2.98518  4.58477  3.61503
          0.01265  4.77236  5.49470  0.61958  0.77255  0.48576  0.95510
    230   2.81679  5.31028  2.44852  2.50389  4.65359  3.58021  2.76392  4.13284  2.10131  3.61079  4.35378  2.46595  3.97694  2.86606  2.01221  2.78017  2.39578  3.70052  5.73983  4.33752    298 - -
          2.68618  4.42225  2.77519  2.73123  3.46354  2.40513  3.72494  3.29354  2.67741  2.69355  4.24690  2.90347  2.73739  3.18146  2.89801  2.37887  2.77519  2.98518  4.58477  3.61503
          0.01265  4.77236  5.49470  0.61958  0.77255  0.48576  0.95510
    231   2.89119  5.24220  2.99446  1.53878  4.54539  2.59935  3.88397  4.01385  2.68286  3.56053  4.34905  3.11693  4.04987  3.01574  3.16905  1.84345  3.13847  3.63242  5.74120  2.86187    299 - -
          2.68618  4.42225  2.77519  2.73123  3.46354  2.40513  3.72494  3.29354  2.67741  2.69355  4.24690  2.90347  2.73739  3.18146  2.89801  2.37887  2.77519  2.98518  4.58477  3.61503
          0.01265  4.77236  5.49470  0.61958  0.77255  0.48576  0.95510
    232   2.87244  4.62311  3.63600  1.98466  2.10661  3.81867  4.06456  3.07312  3.08141  1.85528  3.67180  3.53057  2.71770  3.39055  3.44357  3.07701  3.10654  2.87321  5.14412  3.86866    300 - -
          2.68618  4.42225  2.77519  2.73123  3.46354  2.40513  3.72494  3.29354  2.67741  2.69355  4.24690  2.90347  2.73739  3.18146  2.89801  2.37887  2.77519  2.98518  4.58477  3.61503
          0.01265  4.77236  5.49470  0.61958  0.77255  0.48576  0.95510
    233   2.81727  4.30475  2.74719  3.64913  2.53966  3.91248  4.20503  2.22363  3.53711  1.73831  3.40750  3.87414  4.28113  3.76278  3.73191  3.19622  2.32478  2.54612  4.90013  2.65600    301 - -
          2.68618  4.42225  2.77519  2.73123  3.46354  2.40513  3.72494  3.29354  2.67741  2.69355  4.24690  2.90347  2.73739  3.18146  2.89801  2.37887  2.77519  2.98518  4.58477  3.61503
          0.01265  4.77236  5.49470  0.61958  0.77255  0.48576  0.95510
    234   2.26806  5.29607  2.44614  2.49660  4.63598  3.57232  3.76375  4.11555  1.83158  3.59826  4.34122  2.40763  3.96975  2.86377  2.41418  2.77039  2.46458  3.68459  5.73205  4.32747    302 - -
          2.68618  4.42225  2.77519  2.73123  3.46354  2.40513  3.72494  3.29354  2.67741  2.69355  4.24690  2.90347  2.73739  3.18146  2.89801  2.37887  2.77519  2.98518  4.58477  3.61503
          0.01265  4.77236  5.49470  0.61958  0.77255  0.48576  0.95510
    235   2.85294  4.91860  3.34270  2.77462  4.11663  3.70035  3.88451  2.12957  2.65213  3.15749  3.99988  2.51928  4.08510  2.43651  1.97867  2.92378  3.07930  3.23805  5.41762  2.82966    303 - -
          2.68618  4.42225  2.77519  2.73123  3.46354  2.40513  3.72494  3.29354  2.67741  2.69355  4.24690  2.90347  2.73739  3.18146  2.89801  2.37887  2.77519  2.98518  4.58477  3.61503
          0.01265  4.77236  5.49470  0.61958  0.77255  0.48576  0.95510
    236   2.80748  4.37073  2.80057  3.42439  2.58281  2.16526  4.13673  2.27040  3.34485  2.56730  3.48146  3.73067  4.23347  3.60457  3.60950  3.12901  3.03977  2.13901  4.95898  2.62808    304 - -
          2.68618  4.42225  2.77519  2.73123  3.46354  2.40513  3.72494  3.29354  2.67741  2.69355  4.24690  2.90347  2.73739  3.18146  2.89801  2.37887  2.77519  2.98518  4.58477  3.61503
          0.01265  4.77236  5.49470  0.61958  0.77255  0.48576  0.95510
    237   2.81599  5.19139  3.09599  2.55431  4.49210  2.63671  3.79401  3.94193  2.09967  2.19629  4.25057  2.46565  3.99561  2.38052  3.00792  2.29862  3.04729  3.55942  5.65376  4.27986    305 - -
          2.68618  4.42225  2.77519  2.73123  3.46354  2.40513  3.72494  3.29354  2.67741  2.69355  4.24690  2.90347  2.73739  3.18146  2.89801  2.37887  2.77519  2.98518  4.58477  3.61503
          0.01265  4.77236  5.49470  0.61958  0.77255  0.48576  0.95510
    238   2.80444  5.24689  2.07018  2.51189  4.56513  3.57666  3.77609  4.03270  2.13167  3.54160  4.29813  2.47263  3.97605  2.88358  3.01345  2.25663  2.44231  3.62397  3.06498  4.30296    306 - -
          2.68618  4.42225  2.77519  2.73123  3.46354  2.40513  3.72494  3.29354  2.67741  2.69355  4.24690  2.90347  2.73739  3.18146  2.89801  2.37887  2.77519  2.98518  4.58477  3.61503
          0.25164  4.77235  1.54172  0.61958  0.77255  0.48576  0.95510
    239   2.83651  5.33121  2.17178  1.98751  4.66493  3.51511  2.59550  4.14618  2.49426  3.62453  4.38459  2.98125  3.95158  2.86396  1.83866  2.78871  3.07172  3.71934  5.75454  4.34668    307 - -
          2.68618  4.42225  2.77519  2.73123  3.46354  2.40513  3.72494  3.29354  2.67741  2.69355  4.24690  2.90347  2.73739  3.18146  2.89801  2.37887  2.77519  2.98518  4.58477  3.61503
          0.17694  4.53675  1.88741  0.61958  0.77255  0.87196  0.54151
    240   2.71258  4.55164  3.42235  2.86132  3.72011  3.62822  3.86843  3.00418  2.09796  2.13866  3.64482  3.30272  2.67620  3.12520  3.10097  2.87785  2.94775  2.15826  5.13207  3.87949    308 - -
          2.68618  4.42225  2.77519  2.73123  3.46354  2.40513  3.72494  3.29354  2.67741  2.69355  4.24690  2.90347  2.73739  3.18146  2.89801  2.37887  2.77519  2.98518  4.58477  3.61503
          0.01881  4.37862  5.10097  0.61958  0.77255  1.03440  0.43919
    241   3.07255  5.35644  3.35639  2.75455  4.80306  3.72713  3.73589  4.18475  1.34804  3.60934  4.43112  2.13772  4.10328  2.85450  1.80381  3.04214  3.25720  3.81780  5.65683  4.42110    309 - -
          2.68618  4.42225  2.77519  2.73123  3.46354  2.40513  3.72494  3.29354  2.67741  2.69355  4.24690  2.90347  2.73739  3.18146  2.89801  2.37887  2.77519  2.98518  4.58477  3.61503
          0.01881  4.37862  5.10097  0.61958  0.77255  1.03440  0.43919
    242   2.70999  4.82022  3.14720  2.59716  2.72694  3.53911  3.73661  3.44602  2.02757  3.06438  3.90352  3.09698  3.93233  2.21589  2.91434  2.76681  2.27997  3.14767  5.31973  4.00682    310 - -
          2.68618  4.42225  2.77519  2.73123  3.46354  2.40513  3.72494  3.29354  2.67741  2.69355  4.24690  2.90347  2.73739  3.18146  2.89801  2.37887  2.77519  2.98518  4.58477  3.61503
          0.01881  4.37862  5.10097  0.61958  0.77255  1.03440  0.43919
    243   2.76916  4.97910  3.14271  2.57813  2.62330  3.55853  3.71014  3.66429  1.94113  3.23486  4.05334  2.31929  3.94651  2.85664  2.15017  2.79068  2.99099  3.33591  5.41852  4.09311    311 - -
          2.68618  4.42225  2.77519  2.73123  3.46354  2.40513  3.72494  3.29354  2.67741  2.69355  4.24690  2.90347  2.73739  3.18146  2.89801  2.37887  2.77519  2.98518  4.58477  3.61503
          0.01881  4.37862  5.10097  0.61958  0.77255  1.03440  0.43919
    244   3.28568  5.03939  3.52736  3.27023  2.72722  3.92720  3.82142  3.72807  3.30324  3.22374  4.28455  2.10857  4.41099  3.62504  3.60636  3.35474  3.56283  3.50298  4.35024  0.98430    312 - -
          2.68618  4.42225  2.77519  2.73123  3.46354  2.40513  3.72494  3.29354  2.67741  2.69355  4.24690  2.90347  2.73739  3.18146  2.89801  2.37887  2.77519  2.98518  4.58477  3.61503
          0.01881  4.37862  5.10097  0.61958  0.77255  1.03440  0.43919
    245   2.02344  4.95901  2.91929  2.51026  4.36160  2.38044  2.52607  3.81239  2.59690  3.38358  4.18492  2.22506  3.90753  2.93845  3.06086  2.72925  2.98432  3.42965  5.58361  4.22484    313 - -
          2.68618  4.42225  2.77519  2.73123  3.46354  2.40513  3.72494  3.29354  2.67741  2.69355  4.24690  2.90347  2.73739  3.18146  2.89801  2.37887  2.77519  2.98518  4.58477  3.61503
          0.01881  4.37862  5.10097  0.61958  0.77255  1.03440  0.43919
    246   2.89688  4.40363  4.25979  3.73195  3.59454  3.99000  4.47291  1.69767  3.63156  2.39051  3.50356  3.99441  1.89082  3.91166  3.87906  3.32252  3.17014  1.63461  5.25302  4.04601    314 - -
          2.68618  4.42225  2.77519  2.73123  3.46354  2.40513  3.72494  3.29354  2.67741  2.69355  4.24690  2.90347  2.73739  3.18146  2.89801  2.37887  2.77519  2.98518  4.58477  3.61503
          0.01881  4.37862  5.10097  0.61958  0.77255  1.03440  0.43919
    247   2.69808  2.89311  3.02933  2.02646  4.24181  3.48417  3.71690  3.66350  2.00652  3.24504  4.04985  3.02623  3.89834  2.85770  2.91329  2.11124  2.93864  3.31662  5.46093  4.12093    315 - -
          2.68618  4.42225  2.77519  2.73123  3.46354  2.40513  3.72494  3.29354  2.67741  2.69355  4.24690  2.90347  2.73739  3.18146  2.89801  2.37887  2.77519  2.98518  4.58477  3.61503
          0.01881  4.37862  5.10097  0.61958  0.77255  0.68246  0.70395
    248   2.73524  5.08923  2.37028  2.01727  4.37456  3.51480  3.72144  3.81097  2.03273  2.54768  4.14818  3.00915  3.91632  2.84374  2.96405  2.72798  2.96754  2.60531  5.55902  4.18643    316 - -
          2.68618  4.42225  2.77519  2.73123  3.46354  2.40513  3.72494  3.29354  2.67741  2.69355  4.24690  2.90347  2.73739  3.18146  2.89801  2.37887  2.77519  2.98518  4.58477  3.61503
          0.01604  4.53675  5.25910  0.61958  0.77255  0.30314  1.34130
    249   2.79124  5.05886  2.50795  2.59480  4.31867  2.65452  3.80861  3.74736  2.59171  3.32820  4.12609  3.12200  2.86112  2.94473  2.47772  2.80753  2.42844  2.58043  5.54969  2.92024    317 - -
          2.68618  4.42225  2.77519  2.73123  3.46354  2.40513  3.72494  3.29354  2.67741  2.69355  4.24690  2.90347  2.73739  3.18146  2.89801  2.37887  2.77519  2.98518  4.58477  3.61503
          0.01265  4.77236  5.49470  0.61958  0.77255  0.48576  0.95510
    250   2.98162  4.66474  3.84489  1.93199  1.91651  2.64748  4.01124  3.17409  3.25154  2.84767  3.77485  3.66325  4.31260  3.53358  3.58628  3.19339  3.21243  2.95778  2.80297  2.45006    318 - -
          2.68618  4.42225  2.77519  2.73123  3.46354  2.40513  3.72494  3.29354  2.67741  2.69355  4.24690  2.90347  2.73739  3.18146  2.89801  2.37887  2.77519  2.98518  4.58477  3.61503
          0.01265  4.77236  5.49470  0.61958  0.77255  0.48576  0.95510
    251   2.80150  5.27708  2.44675  2.50129  4.60987  3.57370  3.76336  4.08517  2.11703  3.57581  2.99382  2.05473  3.96928  2.86512  2.37090  2.29083  3.03252  3.66145  5.71606  4.31544    319 - -
          2.68618  4.42225  2.77519  2.73123  3.46354  2.40513  3.72494  3.29354  2.67741  2.69355  4.24690  2.90347  2.73739  3.18146  2.89801  2.37887  2.77519  2.98518  4.58477  3.61503
          0.01265  4.77236  5.49470  0.61958  0.77255  0.48576  0.95510
    252   2.80898  4.99382  3.21853  2.65815  2.82976  2.71245  3.83579  2.71564  1.85478  3.25000  4.06658  2.52340  4.02776  2.98860  2.43660  2.84647  3.03892  3.32624  5.49339  4.16532    320 - -
          2.68618  4.42225  2.77519  2.73123  3.46354  2.40513  3.72494  3.29354  2.67741  2.69355  4.24690  2.90347  2.73739  3.18146  2.89801  2.37887  2.77519  2.98518  4.58477  3.61503
          0.01265  4.77236  5.49470  0.61958  0.77255  0.48576  0.95510
    253   3.02783  4.45777  4.56214  2.64283  2.46642  4.16964  4.47445  2.60365  3.85806  1.29969  3.38171  4.17674  4.51051  4.05388  4.01105  3.47066  3.25928  1.67862  5.06514  3.87925    321 - -
          2.68618  4.42225  2.77519  2.73123  3.46354  2.40513  3.72494  3.29354  2.67741  2.69355  4.24690  2.90347  2.73739  3.18146  2.89801  2.37887  2.77519  2.98518  4.58477  3.61503
          0.01265  4.77236  5.49470  0.61958  0.77255  0.48576  0.95510
    254   2.82578  5.19594  2.43805  1.58376  4.48234  3.59587  3.80856  2.74785  2.57846  2.63551  4.25235  3.08666  4.00146  2.38348  3.06138  2.81415  3.05889  3.54988  5.66270  4.28444    322 - -
          2.68618  4.42225  2.77519  2.73123  3.46354  2.40513  3.72494  3.29354  2.67741  2.69355  4.24690  2.90347  2.73739  3.18146  2.89801  2.37887  2.77519  2.98518  4.58477  3.61503
          0.01265  4.77236  5.49470  0.61958  0.77255  0.48576  0.95510
    255   2.27582  4.37878  2.70250  3.39620  3.49469  3.85179  4.13378  1.91819  3.31872  2.11141  3.48812  3.71286  4.22644  3.58375  3.59189  3.11935  2.33356  2.62444  2.97648  3.77351    323 - -
          2.68618  4.42225  2.77519  2.73123  3.46354  2.40513  3.72494  3.29354  2.67741  2.69355  4.24690  2.90347  2.73739  3.18146  2.89801  2.37887  2.77519  2.98518  4.58477  3.61503
          0.01265  4.77236  5.49470  0.61958  0.77255  0.48576  0.95510
    256   2.86137  4.29841  4.45657  3.86660  2.47926  3.98546  2.78851  1.80128  3.71998  1.65139  3.36604  4.01564  2.79185  3.91399  3.85221  3.28140  3.09297  2.52517  4.86779  3.65178    324 - -
          2.68618  4.42225  2.77519  2.73123  3.46354  2.40513  3.72494  3.29354  2.67741  2.69355  4.24690  2.90347  2.73739  3.18146  2.89801  2.37887  2.77519  2.98518  4.58477  3.61503
          0.01265  4.77236  5.49470  0.61958  0.77255  0.48576  0.95510
    257   2.22933  2.37429  3.28859  2.72237  4.34404  3.64772  3.87820  3.75722  1.79620  3.34751  4.16011  3.22220  4.05872  3.02603  2.36713  2.29779  3.08237  3.41904  5.57065  4.25187    325 - -
          2.68618  4.42225  2.77519  2.73123  3.46354  2.40513  3.72494  3.29354  2.67741  2.69355  4.24690  2.90347  2.73739  3.18146  2.89801  2.37887  2.77519  2.98518  4.58477  3.61503
          0.13712  4.77236  2.12301  0.61958  0.77255  0.48576  0.95510
    258   2.82803  4.51744  3.72685  3.16364  3.64557  3.80511  4.04762  1.85200  2.34157  1.78409  3.60534  2.56182  4.18338  3.38342  3.32065  3.06941  3.05836  2.70373  5.10716  3.87929    326 - -
          2.68618  4.42225  2.77519  2.73123  3.46354  2.40513  3.72494  3.29354  2.67741  2.69355  4.24690  2.90347  2.73739  3.18146  2.89801  2.37887  2.77519  2.98518  4.58477  3.61503
          0.01431  4.64955  5.37190  0.61958  0.77255  0.71649  0.67034
    259   1.85084  4.57132  3.52323  2.97450  3.77743  3.66848  3.98295  3.11103  2.94167  2.24597  3.71956  2.46236  2.73124  3.26098  3.32514  2.92528  2.99982  2.25867  5.19518  3.94372    327 - -
          2.68618  4.42225  2.77519  2.73123  3.46354  2.40513  3.72494  3.29354  2.67741  2.69355  4.24690  2.90347  2.73739  3.18146  2.89801  2.37887  2.77519  2.98518  4.58477  3.61503
          0.01431  4.64955  5.37190  0.61958  0.77255  0.71649  0.67034
    260   2.79977  2.36844  2.29683  2.49957  4.51968  2.60052  3.78568  3.97829  2.09175  3.50705  4.27952  2.37522  3.96593  2.90445  3.04317  2.78186  3.04092  3.58234  5.68017  4.29313    328 - -
          2.68618  4.42225  2.77519  2.73123  3.46354  2.40513  3.72494  3.29354  2.67741  2.69355  4.24690  2.90347  2.73739  3.18146  2.89801  2.37887  2.77519  2.98518  4.58477  3.61503
          0.14149  4.64955  2.10072  0.61958  0.77255  0.71649  0.67034
    261   2.11825  5.24413  2.80015  1.94812  4.61014  3.48833  3.81799  4.07726  2.62725  3.59998  4.38098  1.83424  2.57260  2.94537  3.12436  2.80843  3.09498  3.66636  5.76855  4.36563    329 - -
          2.68652  4.42259  2.77494  2.73055  3.46175  2.40547  3.72529  3.29388  2.67727  2.69389  4.24724  2.90381  2.73774  3.18180  2.89835  2.37808  2.77554  2.98552  4.58511  3.61410
          0.81687  0.87382  1.96019  1.13096  0.38968  0.88678  0.53100
    262   2.74421  4.98325  3.05562  2.52869  4.24404  3.52345  2.51345  3.67529  1.97836  3.25012  4.06137  2.31328  3.92407  2.85326  2.83239  2.76011  2.97254  2.43939  5.44970  4.11486    334 - -
          2.68618  4.42225  2.77519  2.73123  3.46354  2.40513  3.72494  3.29354  2.67741  2.69355  4.24690  2.90347  2.73739  3.18146  2.89801  2.37887  2.77519  2.98518  4.58477  3.61503
          0.01881  4.37862  5.10097  0.61958  0.77255  1.03440  0.43919
    263   2.83065  4.31297  4.33643  3.79377  1.74982  3.91269  4.31641  2.42548  3.67536  2.27987  3.36832  3.97293  4.32387  3.89680  3.85680  3.24194  2.11626  1.77982  4.93766  3.67068    335 - -
          2.68618  4.42225  2.77519  2.73123  3.46354  2.40513  3.72494  3.29354  2.67741  2.69355  4.24690  2.90347  2.73739  3.18146  2.89801  2.37887  2.77519  2.98518  4.58477  3.61503
          0.01881  4.37862  5.10097  0.61958  0.77255  0.70788  0.67862
    264   2.75248  4.59926  3.46388  2.90285  3.79522  3.66990  3.92328  2.34039  1.80034  2.82119  3.71753  3.34702  4.06479  3.17621  3.17677  2.26648  2.99107  2.18681  5.20051  3.94329    336 - -
          2.68618  4.42225  2.77519  2.73123  3.46354  2.40513  3.72494  3.29354  2.67741  2.69355  4.24690  2.90347  2.73739  3.18146  2.89801  2.37887  2.77519  2.98518  4.58477  3.61503
          0.01624  4.52430  5.24665  0.61958  0.77255  0.29795  1.35611
    265   2.89950  5.27746  3.01345  1.53964  2.29132  3.62158  3.85249  4.02185  2.14020  3.55599  4.34166  2.36774  4.04703  2.97916  3.08426  2.87933  3.13431  3.64266  5.72070  4.33390    337 - -
          2.68618  4.42225  2.77519  2.73123  3.46354  2.40513  3.72494  3.29354  2.67741  2.69355  4.24690  2.90347  2.73739  3.18146  2.89801  2.37887  2.77519  2.98518  4.58477  3.61503
          0.01265  4.77236  5.49470  0.61958  0.77255  0.48576  0.95510
    266   2.83791  5.33752  2.40667  1.78850  4.67849  3.58138  3.78446  4.16007  2.12480  3.63802  4.38296  3.04933  3.98878  2.88605  2.39670  2.79806  2.02502  3.72669  5.76832  4.36082    338 - -
          2.68618  4.42225  2.77519  2.73123  3.46354  2.40513  3.72494  3.29354  2.67741  2.69355  4.24690  2.90347  2.73739  3.18146  2.89801  2.37887  2.77519  2.98518  4.58477  3.61503
          0.01265  4.77236  5.49470  0.61958  0.77255  0.48576  0.95510
    267   2.20611  4.31929  4.13815  3.55613  2.09778  3.88395  2.84596  2.19268  3.44953  2.51199  3.43109  3.81300  4.25537  3.69419  2.65788  3.16240  3.03668  2.11335  4.92330  3.72188    339 - -
          2.68618  4.42225  2.77519  2.73123  3.46354  2.40513  3.72494  3.29354  2.67741  2.69355  4.24690  2.90347  2.73739  3.18146  2.89801  2.37887  2.77519  2.98518  4.58477  3.61503
          0.01265  4.77236  5.49470  0.61958  0.77255  0.48576  0.95510
    268   2.22865  4.46751  4.07867  2.07259  3.60059  3.98409  4.28009  2.09053  3.43831  1.76780  3.55851  3.83859  4.35119  3.71017  3.71997  3.25689  3.14670  2.01639  5.13506  3.92586    340 - -
          2.68618  4.42225  2.77519  2.73123  3.46354  2.40513  3.72494  3.29354  2.67741  2.69355  4.24690  2.90347  2.73739  3.18146  2.89801  2.37887  2.77519  2.98518  4.58477  3.61503
          0.01265  4.77236  5.49470  0.61958  0.77255  0.48576  0.95510
    269   2.92279  5.39895  2.99307  1.54378  4.74929  3.61891  3.84404  4.22348  2.56251  3.70245  4.46258  2.34869  4.04778  2.95348  1.95723  2.23447  3.15744  3.79807  5.83107  4.43417    341 - -
          2.68618  4.42225  2.77519  2.73123  3.46354  2.40513  3.72494  3.29354  2.67741  2.69355  4.24690  2.90347  2.73739  3.18146  2.89801  2.37887  2.77519  2.98518  4.58477  3.61503
          0.01265  4.77236  5.49470  0.61958  0.77255  0.48576  0.95510
    270   2.83296  4.61825  2.62838  3.03616  1.84977  3.77636  3.99337  3.12860  2.32721  2.82547  3.71748  3.46523  4.15920  3.31506  3.37848  3.01805  3.06479  2.26416  5.09687  2.73909    342 - -
          2.68618  4.42225  2.77519  2.73123  3.46354  2.40513  3.72494  3.29354  2.67741  2.69355  4.24690  2.90347  2.73739  3.18146  2.89801  2.37887  2.77519  2.98518  4.58477  3.61503
          0.01265  4.77236  5.49470  0.61958  0.77255  0.48576  0.95510
    271   2.80149  4.79321  3.35216  2.28628  3.98136  3.68346  3.90168  3.36012  2.26479  2.43587  2.73042  2.48990  4.06983  3.10804  3.18854  2.90277  3.03253  2.05775  5.33370  4.04609    343 - -
          2.68618  4.42225  2.77519  2.73123  3.46354  2.40513  3.72494  3.29354  2.67741  2.69355  4.24690  2.90347  2.73739  3.18146  2.89801  2.37887  2.77519  2.98518  4.58477  3.61503
          0.01265  4.77236  5.49470  0.61958  0.77255  0.48576  0.95510
    272   3.01783  5.03546  3.57693  2.94949  4.26492  3.83633  3.93036  3.65146  2.03336  1.95249  4.11558  3.40382  4.20392  2.30473  2.20029  3.09120  3.22560  3.37350  2.29002  4.23626    344 - -
          2.68618  4.42225  2.77519  2.73123  3.46354  2.40513  3.72494  3.29354  2.67741  2.69355  4.24690  2.90347  2.73739  3.18146  2.89801  2.37887  2.77519  2.98518  4.58477  3.61503
          0.01265  4.77236  5.49470  0.61958  0.77255  0.48576  0.95510
    273   1.91691  2.97860  3.14968  2.17959  4.41095  3.59953  3.82647  3.84637  1.85416  3.41100  4.19999  3.12976  4.00702  2.95592  3.05556  2.28626  3.04383  3.48144  5.61401  4.25747    345 - -
          2.68618  4.42225  2.77519  2.73123  3.46354  2.40513  3.72494  3.29354  2.67741  2.69355  4.24690  2.90347  2.73739  3.18146  2.89801  2.37887  2.77519  2.98518  4.58477  3.61503
          0.25164  4.77235  1.54172  0.61958  0.77255  0.48576  0.95510
    274   2.91240  5.16702  3.28287  2.68402  4.49167  3.67087  3.76802  2.53134  1.57888  3.42258  4.23457  2.36980  4.04853  2.89702  2.03469  2.91470  3.12219  3.54819  5.57566  4.28189    346 - -
          2.68618  4.42225  2.77519  2.73123  3.46354  2.40513  3.72494  3.29354  2.67741  2.69355  4.24690  2.90347  2.73739  3.18146  2.89801  2.37887  2.77519  2.98518  4.58477  3.61503
          0.17694  4.53675  1.88741  0.61958  0.77255  0.87196  0.54151
    275   2.74702  5.07289  2.84759  1.95350  4.32370  3.46557  3.72496  3.79852  2.52508  3.35704  4.15526  2.25785  3.90279  2.86352  3.00386  2.09306  2.98741  3.43554  5.54083  2.70338    347 - -
          2.68669  4.42004  2.77463  2.73122  3.46296  2.40522  3.72545  3.29405  2.67742  2.69355  4.24741  2.90214  2.73738  3.18197  2.89852  2.37901  2.77516  2.98502  4.58528  3.61554
          1.02670  0.45299  5.10097  1.25581  0.33525  1.03440  0.43919
    276   2.84266  5.14637  3.00780  1.99696  4.38747  3.55386  3.72368  3.87707  1.52933  3.40586  4.21627  3.05034  3.96705  2.86058  2.74822  2.83087  3.06525  3.52148  5.53586  2.60918    356 - -
          2.68618  4.42225  2.77519  2.73123  3.46354  2.40513  3.72494  3.29354  2.67741  2.69355  4.24690  2.90347  2.73739  3.18146  2.89801  2.37887  2.77519  2.98518  4.58477  3.61503
          0.01881  4.37862  5.10097  0.61958  0.77255  0.46558  0.98825
    277   1.84328  4.27602  4.12807  3.55207  3.39724  2.64590  4.16402  2.14943  3.44874  2.47702  3.40230  3.79618  4.22326  3.68801  3.66467  3.12692  3.00222  2.03249  4.90433  2.55420    357 - -
          2.68618  4.42225  2.77519  2.73123  3.46354  2.40513  3.72494  3.29354  2.67741  2.69355  4.24690  2.90347  2.73739  3.18146  2.89801  2.37887  2.77519  2.98518  4.58477  3.61503
          0.01431  4.64955  5.37190  0.61958  0.77255  0.36455  1.18583
    278   2.28890  4.54125  3.66953  2.03326  3.66819  3.78849  4.04287  3.00711  3.06600  2.21794  3.64092  3.52040  4.17027  3.37271  3.42112  3.03681  3.04807  2.25320  5.11991  2.15177    358 - -
          2.68618  4.42225  2.77519  2.73123  3.46354  2.40513  3.72494  3.29354  2.67741  2.69355  4.24690  2.90347  2.73739  3.18146  2.89801  2.37887  2.77519  2.98518  4.58477  3.61503
          0.01265  4.77236  5.49470  0.61958  0.77255  0.48576  0.95510
    279   2.27025  5.39139  3.18051  1.56694  4.76052  3.68949  3.83217  4.20839  2.01508  3.67604  4.44590  3.16514  4.08550  2.93975  1.84999  2.92808  3.18200  3.79900  5.78533  4.43435    359 - -
          2.68618  4.42225  2.77519  2.73123  3.46354  2.40513  3.72494  3.29354  2.67741  2.69355  4.24690  2.90347  2.73739  3.18146  2.89801  2.37887  2.77519  2.98518  4.58477  3.61503
          0.01265  4.77236  5.49470  0.61958  0.77255  0.48576  0.95510
    280   2.99422  5.53126  1.79780  1.44180  4.86200  3.60232  3.90734  4.35800  2.71413  3.83161  4.59414  3.06338  4.07682  3.02337  2.40888  2.27127  3.23960  3.91797  5.96550  4.52766    360 - -
          2.68618  4.42225  2.77519  2.73123  3.46354  2.40513  3.72494  3.29354  2.67741  2.69355  4.24690  2.90347  2.73739  3.18146  2.89801  2.37887  2.77519  2.98518  4.58477  3.61503
          0.01265  4.77236  5.49470  0.61958  0.77255  0.48576  0.95510
    281   4.03615  5.23206  5.40439  5.08026  0.92625  4.92583  4.07286  2.15795  4.88027  2.93615  4.19194  4.70163  5.21001  4.75812  4.80731  4.28663  4.25268  3.48207  4.19642  1.38810    361 - -
          2.68618  4.42225  2.77519  2.73123  3.46354  2.40513  3.72494  3.29354  2.67741  2.69355  4.24690  2.90347  2.73739  3.18146  2.89801  2.37887  2.77519  2.98518  4.58477  3.61503
          0.01265  4.77236  5.49470  0.61958  0.77255  0.48576  0.95510
    282   2.79298  5.14233  2.50802  2.15473  4.42395  3.59250  3.78622  3.87170  2.54769  2.59381  4.19970  3.08885  3.98446  2.37424  2.39351  2.78897  3.02397  3.50021  3.15163  2.93897    362 - -
          2.68618  4.42225  2.77519  2.73123  3.46354  2.40513  3.72494  3.29354  2.67741  2.69355  4.24690  2.90347  2.73739  3.18146  2.89801  2.37887  2.77519  2.98518  4.58477  3.61503
          0.01265  4.77236  5.49470  0.61958  0.77255  0.48576  0.95510
    283   2.25289  5.29493  3.02787  2.09959  4.64785  2.65954  3.81124  4.11963  1.56980  3.61664  4.37238  3.07441  4.00349  2.91925  3.03227  2.29937  3.08262  3.69806  5.76144  4.36462    363 - -
          2.68618  4.42225  2.77519  2.73123  3.46354  2.40513  3.72494  3.29354  2.67741  2.69355  4.24690  2.90347  2.73739  3.18146  2.89801  2.37887  2.77519  2.98518  4.58477  3.61503
          0.01265  4.77236  5.49470  0.61958  0.77255  0.48576  0.95510
    284   2.83483  4.63771  3.58495  1.99353  3.76826  3.77893  4.01384  2.42486  2.30920  1.91961  2.61996  3.45854  4.15760  3.29236  3.33115  3.01683  3.06528  2.87909  5.20706  3.96144    364 - -
          2.68618  4.42225  2.77519  2.73123  3.46354  2.40513  3.72494  3.29354  2.67741  2.69355  4.24690  2.90347  2.73739  3.18146  2.89801  2.37887  2.77519  2.98518  4.58477  3.61503
          0.01265  4.77236  5.49470  0.61958  0.77255  0.48576  0.95510
    285   2.82044  4.50741  3.74265  2.01369  3.57506  3.80875  4.04921  2.99468  3.11815  1.86831  3.60833  3.56552  4.18697  3.41930  3.45364  3.06027  2.38720  2.77726  3.02772  2.63705    365 - -
          2.68618  4.42225  2.77519  2.73123  3.46354  2.40513  3.72494  3.29354  2.67741  2.69355  4.24690  2.90347  2.73739  3.18146  2.89801  2.37887  2.77519  2.98518  4.58477  3.61503
          0.12596  4.77235  2.20825  0.61958  0.77255  0.48576  0.95510
    286   1.86171  5.18187  3.05927  2.56954  4.57255  3.56234  3.82026  4.02465  1.71853  3.54787  4.32342  2.39330  2.63254  2.94013  2.99172  2.81456  3.07280  3.62053  5.70905  4.34055    366 - -
          2.68618  4.42225  2.77519  2.73123  3.46354  2.40513  3.72494  3.29354  2.67741  2.69355  4.24690  2.90347  2.73739  3.18146  2.89801  2.37887  2.77519  2.98518  4.58477  3.61503
          0.01416  4.66055  5.38289  0.61958  0.77255  0.69890  0.68742
    287   2.81339  5.28990  2.33049  2.01267  4.61558  2.54981  3.76650  4.09142  1.79385  3.58704  4.34223  3.01152  3.95959  2.87464  3.02150  2.77609  3.04879  2.66471  5.73328  4.32578    367 - -
          2.68618  4.42225  2.77519  2.73123  3.46354  2.40513  3.72494  3.29354  2.67741  2.69355  4.24690  2.90347  2.73739  3.18146  2.89801  2.37887  2.77519  2.98518  4.58477  3.61503
          0.01416  4.66055  5.38289  0.61958  0.77255  0.37239  1.16824
    288   3.03166  4.42336  4.74125  4.15236  3.42326  4.20752  2.67831  2.01888  3.98483  1.34026  3.38716  4.27564  4.54601  4.16544  4.08770  3.51778  3.26413  1.60640  5.06569  3.88531    368 - -
          2.68618  4.42225  2.77519  2.73123  3.46354  2.40513  3.72494  3.29354  2.67741  2.69355  4.24690  2.90347  2.73739  3.18146  2.89801  2.37887  2.77519  2.98518  4.58477  3.61503
          0.01265  4.77236  5.49470  0.61958  0.77255  0.48576  0.95510
    289   2.82333  5.28482  2.41568  2.09967  4.60364  3.57749  3.78668  4.07762  2.54191  2.71419  4.33382  2.02819  3.98445  2.34902  3.03397  2.79206  3.05656  3.66261  5.72934  2.86424    369 - -
          2.68618  4.42225  2.77519  2.73123  3.46354  2.40513  3.72494  3.29354  2.67741  2.69355  4.24690  2.90347  2.73739  3.18146  2.89801  2.37887  2.77519  2.98518  4.58477  3.61503
          0.01265  4.77236  5.49470  0.61958  0.77255  0.48576  0.95510
    290   2.20156  5.21242  3.08633  2.63327  4.66333  3.58815  3.91083  4.12299  2.14016  3.64759  4.42092  1.64437  4.05142  3.03351  3.12565  1.88571  3.13440  3.70107  5.80936  4.43460    370 - -
          2.68618  4.42225  2.77519  2.73123  3.46354  2.40513  3.72494  3.29354  2.67741  2.69355  4.24690  2.90347  2.73739  3.18146  2.89801  2.37887  2.77519  2.98518  4.58477  3.61503
          0.01265  4.77236  5.49470  0.61958  0.77255  0.48576  0.95510
    291   2.79725  3.04578  2.12392  2.81055  3.95594  3.68636  3.91332  2.50682  2.28132  3.00224  3.85999  3.29320  2.83821  3.12686  3.21862  2.90732  3.02994  2.42965  5.31906  4.03447    371 - -
          2.68618  4.42225  2.77519  2.73123  3.46354  2.40513  3.72494  3.29354  2.67741  2.69355  4.24690  2.90347  2.73739  3.18146  2.89801  2.37887  2.77519  2.98518  4.58477  3.61503
          0.01265  4.77236  5.49470  0.61958  0.77255  0.48576  0.95510
    292   2.86809  5.36875  2.35734  2.07216  4.70067  3.58235  3.81336  4.18353  1.82099  3.66757  4.41805  2.00157  4.00635  2.91942  3.07102  2.82497  3.10382  2.64496  5.80491  4.39031    372 - -
          2.68618  4.42225  2.77519  2.73123  3.46354  2.40513  3.72494  3.29354  2.67741  2.69355  4.24690  2.90347  2.73739  3.18146  2.89801  2.37887  2.77519  2.98518  4.58477  3.61503
          0.39133  4.77236  1.15397  0.61958  0.77255  0.48576  0.95510
    293   2.49631  4.47791  3.52943  3.20119  4.54732  1.42682  4.33599  3.97166  3.27145  3.62915  4.44367  3.45003  2.07657  3.56990  3.63051  2.65301  1.89494  3.43721  5.85704  4.62197    373 - -
          2.68618  4.42225  2.77519  2.73123  3.46354  2.40513  3.72494  3.29354  2.67741  2.69355  4.24690  2.90347  2.73739  3.18146  2.89801  2.37887  2.77519  2.98518  4.58477  3.61503
          0.20584  4.39944  1.75010  0.61958  0.77255  0.69370  0.69260
    294   2.83139  5.28845  1.98682  1.85573  4.58816  3.43917  3.76239  4.05450  2.59786  3.57813  4.36391  2.18290  3.92092  2.89131  3.11441  2.78322  3.07932  2.43070  5.74905  4.32819    374 - -
          2.68618  4.42225  2.77519  2.73123  3.46354  2.40513  3.72494  3.29354  2.67741  2.69355  4.24690  2.90347  2.73739  3.18146  2.89801  2.37887  2.77519  2.98518  4.58477  3.61503
          0.01873  4.38269  5.10503  0.61958  0.77255  0.46770  0.98467
    295   2.26315  5.04772  3.12957  2.14761  4.31470  3.58130  3.76731  3.74247  2.06577  2.53840  4.11185  3.09251  3.97063  2.90088  2.36843  2.78572  3.00193  3.39632  5.52447  2.86063    375 - -
          2.68618  4.42225  2.77519  2.73123  3.46354  2.40513  3.72494  3.29354  2.67741  2.69355  4.24690  2.90347  2.73739  3.18146  2.89801  2.37887  2.77519  2.98518  4.58477  3.61503
          0.01431  4.64955  5.37190  0.61958  0.77255  0.36455  1.18583
    296   2.31736  5.07364  2.48732  1.84429  4.33602  3.60836  3.81678  2.76960  2.60260  3.34266  4.14197  3.12244  2.77846  2.95260  3.07601  2.81593  3.03414  2.62236  5.56652  4.21309    376 - -
          2.68618  4.42225  2.77519  2.73123  3.46354  2.40513  3.72494  3.29354  2.67741  2.69355  4.24690  2.90347  2.73739  3.18146  2.89801  2.37887  2.77519  2.98518  4.58477  3.61503
          0.01265  4.77236  5.49470  0.61958  0.77255  0.48576  0.95510
    297   2.87595  4.28654  4.58133  3.98442  3.36480  4.02743  4.34606  1.74576  3.81223  1.97143  3.37220  4.09623  4.38623  4.00184  2.67589  3.33015  3.10835  1.66145  4.91776  2.63584    377 - -
          2.68618  4.42225  2.77519  2.73123  3.46354  2.40513  3.72494  3.29354  2.67741  2.69355  4.24690  2.90347  2.73739  3.18146  2.89801  2.37887  2.77519  2.98518  4.58477  3.61503
          0.01265  4.77236  5.49470  0.61958  0.77255  0.48576  0.95510
    298   2.33196  4.65054  5.27292  4.71889  3.74196  4.69552  5.14136  1.45307  4.58250  1.27156  3.59117  4.82409  4.98444  4.74244  4.66865  4.04703  3.59661  1.63611  5.57070  4.41161    378 - -
          2.68618  4.42225  2.77519  2.73123  3.46354  2.40513  3.72494  3.29354  2.67741  2.69355  4.24690  2.90347  2.73739  3.18146  2.89801  2.37887  2.77519  2.98518  4.58477  3.61503
          0.01265  4.77236  5.49470  0.61958  0.77255  0.48576  0.95510
    299   2.88568  5.01366  3.32556  2.75723  4.08553  3.71088  2.23490  3.65362  2.62140  2.44571  4.09106  2.49846  4.09528  3.04883  1.98423  2.93240  3.11066  3.34976  5.39878  2.70846    379 - -
          2.68618  4.42225  2.77519  2.73123  3.46354  2.40513  3.72494  3.29354  2.67741  2.69355  4.24690  2.90347  2.73739  3.18146  2.89801  2.37887  2.77519  2.98518  4.58477  3.61503
          0.01265  4.77236  5.49470  0.61958  0.77255  0.48576  0.95510
    300   3.27079  4.68938  4.64081  2.57336  3.60208  4.43540  4.76612  1.33143  3.99234  1.23406  3.47306  4.38448  4.75148  4.23968  4.18624  3.75816  3.50440  2.39380  5.38497  4.22636    380 - -
          2.68618  4.42225  2.77519  2.73123  3.46354  2.40513  3.72494  3.29354  2.67741  2.69355  4.24690  2.90347  2.73739  3.18146  2.89801  2.37887  2.77519  2.98518  4.58477  3.61503
          0.01265  4.77236  5.49470  0.61958  0.77255  0.48576  0.95510
    301   4.10378  5.70514  4.93574  4.96546  5.93782  0.11339  5.93253  5.84053  5.24948  5.32815  6.36822  5.10392  5.10354  5.50580  5.30783  4.31129  4.64111  5.20368  6.71833  6.09553    381 - -
          2.68618  4.42225  2.77519  2.73123  3.46354  2.40513  3.72494  3.29354  2.67741  2.69355  4.24690  2.90347  2.73739  3.18146  2.89801  2.37887  2.77519  2.98518  4.58477  3.61503
          0.01265  4.77236  5.49470  0.61958  0.77255  0.48576  0.95510
    302   4.01251  5.24389  5.23249  4.89242  1.37705  2.33789  3.97778  3.80205  4.71792  3.25192  4.40370  4.58087  5.15437  4.64768  4.70269  4.19415  4.23098  3.66377  1.37179  1.76940    382 - -
          2.68618  4.42225  2.77519  2.73123  3.46354  2.40513  3.72494  3.29354  2.67741  2.69355  4.24690  2.90347  2.73739  3.18146  2.89801  2.37887  2.77519  2.98518  4.58477  3.61503
          0.01265  4.77236  5.49470  0.61958  0.77255  0.48576  0.95510
    303   3.39809  5.30621  4.04488  3.77814  5.28708  0.49564  4.80548  4.84759  3.40397  4.38437  5.26918  4.07891  4.60212  4.04370  2.08713  3.52533  3.82191  4.33781  6.31577  5.22867    383 - -
          2.68618  4.42225  2.77519  2.73123  3.46354  2.40513  3.72494  3.29354  2.67741  2.69355  4.24690  2.90347  2.73739  3.18146  2.89801  2.37887  2.77519  2.98518  4.58477  3.61503
          0.01265  4.77236  5.49470  0.61958  0.77255  0.48576  0.95510
    304   2.08633  5.08789  3.11653  2.10087  4.79893  1.28052  4.16884  4.25817  3.03431  3.82574  4.61925  3.30031  4.13059  3.32570  3.50926  2.16396  3.23750  3.78777  6.01544  4.65920    384 - -
          2.68618  4.42225  2.77519  2.73123  3.46354  2.40513  3.72494  3.29354  2.67741  2.69355  4.24690  2.90347  2.73739  3.18146  2.89801  2.37887  2.77519  2.98518  4.58477  3.61503
          0.01265  4.77236  5.49470  0.61958  0.77255  0.48576  0.95510
    305   4.10378  5.70514  4.93574  4.96546  5.93782  0.11339  5.93253  5.84053  5.24948  5.32815  6.36822  5.10392  5.10354  5.50580  5.30783  4.31129  4.64111  5.20368  6.71833  6.09553    385 - -
          2.68618  4.42225  2.77519  2.73123  3.46354  2.40513  3.72494  3.29354  2.67741  2.69355  4.24690  2.90347  2.73739  3.18146  2.89801  2.37887  2.77519  2.98518  4.58477  3.61503
          0.01265  4.77236  5.49470  0.61958  0.77255  0.48576  0.95510
    306   3.24565  4.58078  5.03852  4.50221  2.13661  4.35600  4.24241  2.11034  4.29899  1.56225  3.56775  4.40115  4.68743  4.35434  4.29160  3.67910  3.47277  2.81584  2.02191  2.13045    386 - -
          2.68618  4.42225  2.77519  2.73123  3.46354  2.40513  3.72494  3.29354  2.67741  2.69355  4.24690  2.90347  2.73739  3.18146  2.89801  2.37887  2.77519  2.98518  4.58477  3.61503
          0.01265  4.77236  5.49470  0.61958  0.77255  0.48576  0.95510
    307   2.80881  4.49989  3.73493  2.41438  3.62490  3.79929  4.05244  2.36518  3.09431  2.20076  2.65084  3.55520  4.17642  3.40322  2.08565  3.04898  3.03991  2.76496  5.08204  2.77269    387 - -
          2.68618  4.42225  2.77519  2.73123  3.46354  2.40513  3.72494  3.29354  2.67741  2.69355  4.24690  2.90347  2.73739  3.18146  2.89801  2.37887  2.77519  2.98518  4.58477  3.61503
          0.01265  4.77236  5.49470  0.61958  0.77255  0.48576  0.95510
    308   1.85286  5.27489  2.97403  2.04339  4.71022  3.58224  3.94436  4.17755  2.75115  3.70441  4.48136  2.36803  4.06800  3.07188  3.24436  1.55695  3.17891  3.75346  5.87328  4.47921    388 - -
          2.68618  4.42225  2.77519  2.73123  3.46354  2.40513  3.72494  3.29354  2.67741  2.69355  4.24690  2.90347  2.73739  3.18146  2.89801  2.37887  2.77519  2.98518  4.58477  3.61503
          0.01265  4.77236  5.49470  0.61958  0.77255  0.48576  0.95510
    309   2.82919  4.94648  3.28354  2.72045  4.17196  3.66943  3.86580  3.56631  1.59125  2.48476  2.82364  2.50965  4.05766  3.03324  3.06651  2.88585  2.44592  3.26682  5.45741  4.14825    389 - -
          2.68618  4.42225  2.77519  2.73123  3.46354  2.40513  3.72494  3.29354  2.67741  2.69355  4.24690  2.90347  2.73739  3.18146  2.89801  2.37887  2.77519  2.98518  4.58477  3.61503
          0.01265  4.77236  5.49470  0.61958  0.77255  0.48576  0.95510
    310   2.70583  4.63414  4.23467  4.00161  4.98862  3.42260  4.97632  4.40162  4.01885  4.12176  4.94177  3.97334  4.22457  4.28899  4.25985  1.49173  0.74673  3.76676  6.34013  5.16793    390 - -
          2.68618  4.42225  2.77519  2.73123  3.46354  2.40513  3.72494  3.29354  2.67741  2.69355  4.24690  2.90347  2.73739  3.18146  2.89801  2.37887  2.77519  2.98518  4.58477  3.61503
          0.01265  4.77236  5.49470  0.61958  0.77255  0.48576  0.95510
    311   3.00756  4.38979  4.75847  2.68029  2.41538  4.20054  4.54188  1.64271  4.01619  1.92235  3.42510  4.28120  4.54302  4.18934  4.11371  3.51171  3.24149  1.58712  5.08181  3.90410    391 - -
          2.68618  4.42225  2.77519  2.73123  3.46354  2.40513  3.72494  3.29354  2.67741  2.69355  4.24690  2.90347  2.73739  3.18146  2.89801  2.37887  2.77519  2.98518  4.58477  3.61503
          0.01265  4.77236  5.49470  0.61958  0.77255  0.48576  0.95510
    312   2.80709  4.28431  4.26515  3.67873  2.53336  2.22157  4.20551  2.16473  3.55638  2.47496  3.39789  3.88689  4.27761  3.77878  2.66339  3.19424  3.03927  2.04335  4.88515  2.66086    392 - -
          2.68618  4.42225  2.77519  2.73123  3.46354  2.40513  3.72494  3.29354  2.67741  2.69355  4.24690  2.90347  2.73739  3.18146  2.89801  2.37887  2.77519  2.98518  4.58477  3.61503
          0.01265  4.77236  5.49470  0.61958  0.77255  0.48576  0.95510
    313   2.80780  4.32495  4.13332  3.55355  2.55213  3.88625  4.18166  1.87851  3.45391  2.08793  3.43530  2.64460  2.83751  3.69626  3.67848  3.16485  2.32707  2.56529  4.93418  3.73430    393 - -
          2.68618  4.42225  2.77519  2.73123  3.46354  2.40513  3.72494  3.29354  2.67741  2.69355  4.24690  2.90347  2.73739  3.18146  2.89801  2.37887  2.77519  2.98518  4.58477  3.61503
          0.01265  4.77236  5.49470  0.61958  0.77255  0.48576  0.95510
    314   2.80734  4.74216  2.53138  2.84920  3.91783  3.70257  3.93247  2.56219  2.82072  1.73671  3.83251  3.32356  4.09100  3.15936  2.50503  2.31417  3.03981  3.03011  5.29445  4.01806    394 - -
          2.68618  4.42225  2.77519  2.73123  3.46354  2.40513  3.72494  3.29354  2.67741  2.69355  4.24690  2.90347  2.73739  3.18146  2.89801  2.37887  2.77519  2.98518  4.58477  3.61503
          0.01265  4.77236  5.49470  0.61958  0.77255  0.48576  0.95510
    315   3.24929  4.64184  4.83707  4.25556  3.47718  4.43384  4.75120  2.00692  4.10161  1.01655  3.34919  4.45341  4.73210  2.54517  4.23848  3.74680  3.47784  1.95737  5.27007  4.13768    395 - -
          2.68618  4.42225  2.77519  2.73123  3.46354  2.40513  3.72494  3.29354  2.67741  2.69355  4.24690  2.90347  2.73739  3.18146  2.89801  2.37887  2.77519  2.98518  4.58477  3.61503
          0.01265  4.77236  5.49470  0.61958  0.77255  0.48576  0.95510
    316   2.86657  5.11691  1.46731  2.16279  4.33066  3.63084  3.86825  3.78505  2.68034  3.36904  2.83171  3.14569  4.04955  3.01804  3.15310  2.88029  3.10224  3.45256  3.05685  4.22787    396 - -
          2.68618  4.42225  2.77519  2.73123  3.46354  2.40513  3.72494  3.29354  2.67741  2.69355  4.24690  2.90347  2.73739  3.18146  2.89801  2.37887  2.77519  2.98518  4.58477  3.61503
          0.01265  4.77236  5.49470  0.61958  0.77255  0.48576  0.95510
    317   2.80367  5.28119  2.01756  2.11373  4.61344  3.57301  3.76544  4.08919  2.11911  3.57987  4.32659  3.04548  3.97019  2.86737  2.41942  2.77111  2.46444  2.73464  5.72035  4.31842    397 - -
          2.68618  4.42225  2.77519  2.73123  3.46354  2.40513  3.72494  3.29354  2.67741  2.69355  4.24690  2.90347  2.73739  3.18146  2.89801  2.37887  2.77519  2.98518  4.58477  3.61503
          0.01265  4.77236  5.49470  0.61958  0.77255  0.48576  0.95510
    318   2.80105  5.16941  3.09920  1.83556  4.46180  3.59289  3.78627  3.90997  2.13881  2.67486  2.85082  2.47387  2.84578  2.90421  3.01496  2.79206  3.03192  3.53144  5.63362  4.25992    398 - -
          2.68618  4.42225  2.77519  2.73123  3.46354  2.40513  3.72494  3.29354  2.67741  2.69355  4.24690  2.90347  2.73739  3.18146  2.89801  2.37887  2.77519  2.98518  4.58477  3.61503
          0.01265  4.77236  5.49470  0.61958  0.77255  0.48576  0.95510
    319   2.26568  5.27748  2.07173  2.50002  4.61165  3.57114  3.76893  4.08757  2.51126  3.57996  4.32726  3.04606  2.88213  2.31202  2.42311  2.77148  2.44338  3.66356  5.72213  4.31977    399 - -
          2.68618  4.42225  2.77519  2.73123  3.46354  2.40513  3.72494  3.29354  2.67741  2.69355  4.24690  2.90347  2.73739  3.18146  2.89801  2.37887  2.77519  2.98518  4.58477  3.61503
          0.01265  4.77236  5.49470  0.61958  0.77255  0.48576  0.95510
    320   2.80790  5.28069  2.43348  2.11468  2.94582  2.25999  3.77041  4.08454  2.08459  3.57824  4.32702  3.04715  3.97342  2.87364  2.42217  2.77586  3.03970  3.66297  5.72154  4.31992    400 - -
          2.68618  4.42225  2.77519  2.73123  3.46354  2.40513  3.72494  3.29354  2.67741  2.69355  4.24690  2.90347  2.73739  3.18146  2.89801  2.37887  2.77519  2.98518  4.58477  3.61503
          0.01265  4.77236  5.49470  0.61958  0.77255  0.48576  0.95510
    321   2.26648  4.58550  3.58084  3.01571  2.74257  3.75137  3.99322  3.09957  1.97026  2.80174  3.68597  2.60867  4.13322  3.28948  3.34658  2.98930  3.03154  2.26543  3.03740  3.90132    401 - -
          2.68618  4.42225  2.77519  2.73123  3.46354  2.40513  3.72494  3.29354  2.67741  2.69355  4.24690  2.90347  2.73739  3.18146  2.89801  2.37887  2.77519  2.98518  4.58477  3.61503
          0.01265  4.77236  5.49470  0.61958  0.77255  0.48576  0.95510
    322   2.80031  5.29706  2.43773  2.10833  4.63571  3.56747  2.79091  4.11743  2.08589  2.65895  4.34015  3.03681  3.96491  2.34653  2.98919  2.30485  3.03188  3.68441  5.73247  4.32480    402 - -
          2.68618  4.42225  2.77519  2.73123  3.46354  2.40513  3.72494  3.29354  2.67741  2.69355  4.24690  2.90347  2.73739  3.18146  2.89801  2.37887  2.77519  2.98518  4.58477  3.61503
          0.01265  4.77236  5.49470  0.61958  0.77255  0.48576  0.95510
    323   2.24743  4.77645  2.52473  2.80497  3.96742  3.68328  3.91122  3.33455  2.78513  2.41115  3.86915  3.28870  4.07233  3.12200  2.51115  2.90438  2.43712  2.04731  5.32710  4.04110    403 - -
          2.68618  4.42225  2.77519  2.73123  3.46354  2.40513  3.72494  3.29354  2.67741  2.69355  4.24690  2.90347  2.73739  3.18146  2.89801  2.37887  2.77519  2.98518  4.58477  3.61503
          0.26185  4.77235  1.50546  0.61958  0.77255  0.48576  0.95510
    324   2.14442  2.92237  3.33516  2.76999  3.84416  3.61555  3.83798  3.23017  2.69635  2.89891  3.76080  3.23971  4.00392  2.36517  2.39006  2.84475  2.95632  2.96752  5.20939  2.72478    404 - -
          2.68618  4.42225  2.77519  2.73123  3.46354  2.40513  3.72494  3.29354  2.67741  2.69355  4.24690  2.90347  2.73739  3.18146  2.89801  2.37887  2.77519  2.98518  4.58477  3.61503
          0.16139  4.52670  1.97887  0.61958  0.77255  0.88395  0.53298
    325   3.03878  4.57851  4.12774  3.58434  2.15771  4.06699  4.20085  2.70765  3.44694  1.29839  3.27687  3.89550  4.39890  2.26377  3.69435  3.35966  3.26642  2.69245  4.83404  3.47368    405 - -
          2.68618  4.42225  2.77519  2.73123  3.46354  2.40513  3.72494  3.29354  2.67741  2.69355  4.24690  2.90347  2.73739  3.18146  2.89801  2.37887  2.77519  2.98518  4.58477  3.61503
          0.01871  4.38402  5.10636  0.61958  0.77255  1.02965  0.44181
    326   2.67447  4.37632  3.61416  3.05422  2.40533  2.51272  3.93356  2.86920  2.96338  2.59256  3.50285  3.43296  4.04436  3.28879  2.39950  2.91087  2.91879  2.10043  4.95973  3.70989    406 - -
          2.68685  4.42292  2.77587  2.73140  3.46421  2.40386  3.72562  3.29330  2.67614  2.69374  4.24757  2.90235  2.73756  3.18213  2.89805  2.37954  2.77534  2.98586  4.57885  3.61570
          1.03210  0.44991  5.10636  1.51152  0.24920  0.70782  0.67869
    327   2.73005  4.96908  3.09073  2.54762  4.24408  3.53537  3.74857  3.66571  2.03079  2.46813  4.05659  2.38807  3.93640  2.88980  2.96373  2.21969  2.35549  3.32579  5.47446  4.13414    418 - -
          2.68618  4.42225  2.77519  2.73123  3.46354  2.40513  3.72494  3.29354  2.67741  2.69355  4.24690  2.90347  2.73739  3.18146  2.89801  2.37887  2.77519  2.98518  4.58477  3.61503
          0.01620  4.52670  5.24905  0.61958  0.77255  0.56183  0.84435
    328   3.56733  4.77356  5.61944  5.12848  3.96229  5.13970  5.77020  1.26579  5.05189  1.80913  3.71091  5.28507  5.34149  5.24136  5.17915  4.55542  3.81890  0.95198  6.05533  4.88770    419 - -
          2.68618  4.42225  2.77519  2.73123  3.46354  2.40513  3.72494  3.29354  2.67741  2.69355  4.24690  2.90347  2.73739  3.18146  2.89801  2.37887  2.77519  2.98518  4.58477  3.61503
          0.01428  4.65167  5.37402  0.61958  0.77255  0.71314  0.67354
    329   2.78551  4.44260  3.77327  3.19455  2.59364  3.78788  4.03712  2.27600  2.36316  2.62356  3.54013  3.56599  4.16229  3.40512  2.07243  3.04571  3.01559  2.11262  5.03028  3.80743    420 - -
          2.68618  4.42225  2.77519  2.73123  3.46354  2.40513  3.72494  3.29354  2.67741  2.69355  4.24690  2.90347  2.73739  3.18146  2.89801  2.37887  2.77519  2.98518  4.58477  3.61503
          0.01428  4.65167  5.37402  0.61958  0.77255  0.71314  0.67354
    330   2.82873  5.12861  3.17453  2.60261  4.42572  3.61677  3.77612  2.72235  1.71111  3.39852  4.19292  2.44184  4.00364  2.90250  2.28282  2.83081  2.37707  3.49355  5.58079  4.24353    421 - -
          2.68618  4.42225  2.77519  2.73123  3.46354  2.40513  3.72494  3.29354  2.67741  2.69355  4.24690  2.90347  2.73739  3.18146  2.89801  2.37887  2.77519  2.98518  4.58477  3.61503
          0.01428  4.65167  5.37402  0.61958  0.77255  0.36603  1.18248
    331   1.97553  5.20245  3.07929  2.10479  4.50532  3.58621  2.71883  3.96235  2.13267  3.48901  4.25592  3.07250  3.98139  2.89334  3.00966  2.31422  3.03303  3.57107  5.65962  2.94302    422 - -
          2.68618  4.42225  2.77519  2.73123  3.46354  2.40513  3.72494  3.29354  2.67741  2.69355  4.24690  2.90347  2.73739  3.18146  2.89801  2.37887  2.77519  2.98518  4.58477  3.61503
          0.01265  4.77236  5.49470  0.61958  0.77255  0.48576  0.95510
    332   3.05870  4.47572  4.63519  4.06041  2.37730  4.17880  2.06294  2.75097  3.90645  1.33149  3.41072  4.19111  4.52076  4.08023  4.02757  3.48243  3.28858  2.02616  4.84298  3.50813    423 - -
          2.68618  4.42225  2.77519  2.73123  3.46354  2.40513  3.72494  3.29354  2.67741  2.69355  4.24690  2.90347  2.73739  3.18146  2.89801  2.37887  2.77519  2.98518  4.58477  3.61503
          0.01265  4.77236  5.49470  0.61958  0.77255  0.48576  0.95510
    333   2.80715  5.20241  2.39944  2.53466  4.51053  2.25031  3.79273  2.77658  2.14189  3.49684  4.26543  3.07485  2.83235  2.90764  3.03838  2.29650  3.04148  3.57544  5.67126  4.28753    424 - -
          2.68618  4.42225  2.77519  2.73123  3.46354  2.40513  3.72494  3.29354  2.67741  2.69355  4.24690  2.90347  2.73739  3.18146  2.89801  2.37887  2.77519  2.98518  4.58477  3.61503
          0.01265  4.77236  5.49470  0.61958  0.77255  0.48576  0.95510
    334   2.81488  4.80186  2.55983  2.79859  3.98924  2.71194  3.91685  2.52143  2.22486  1.75780  3.88976  3.28573  4.08049  3.12579  3.21139  2.91714  3.04754  3.09193  5.34635  4.05856    425 - -
          2.68618  4.42225  2.77519  2.73123  3.46354  2.40513  3.72494  3.29354  2.67741  2.69355  4.24690  2.90347  2.73739  3.18146  2.89801  2.37887  2.77519  2.98518  4.58477  3.61503
          0.01265  4.77236  5.49470  0.61958  0.77255  0.48576  0.95510
    335   2.27477  5.26028  2.37198  2.55026  4.62888  1.84390  3.84748  4.09569  2.11086  3.61178  4.37641  3.09091  4.01606  2.96288  3.10901  2.82876  2.36204  3.68046  5.77301  4.37862    426 - -
          2.68618  4.42225  2.77519  2.73123  3.46354  2.40513  3.72494  3.29354  2.67741  2.69355  4.24690  2.90347  2.73739  3.18146  2.89801  2.37887  2.77519  2.98518  4.58477  3.61503
          0.01265  4.77236  5.49470  0.61958  0.77255  0.48576  0.95510
    336   2.82427  5.27501  3.08442  2.12690  4.60629  2.69142  3.77507  2.80685  1.82810  3.56791  4.32259  2.45720  3.98910  2.87980  2.34024  2.79583  3.05299  3.65888  5.71004  4.32241    427 - -
          2.68618  4.42225  2.77519  2.73123  3.46354  2.40513  3.72494  3.29354  2.67741  2.69355  4.24690  2.90347  2.73739  3.18146  2.89801  2.37887  2.77519  2.98518  4.58477  3.61503
          0.01265  4.77236  5.49470  0.61958  0.77255  0.48576  0.95510
    337   2.31218  5.30729  3.05373  2.07856  4.65116  3.58274  3.76763  4.12886  1.83340  3.60793  4.35203  2.44650  3.97896  2.86760  2.38839  2.25495  3.04841  3.69810  5.73753  4.33731    428 - -
          2.68618  4.42225  2.77519  2.73123  3.46354  2.40513  3.72494  3.29354  2.67741  2.69355  4.24690  2.90347  2.73739  3.18146  2.89801  2.37887  2.77519  2.98518  4.58477  3.61503
          0.01265  4.77236  5.49470  0.61958  0.77255  0.48576  0.95510
    338   2.84191  4.68541  3.55858  3.04241  3.89526  3.73632  4.07514  3.18973  3.00767  2.23671  3.84027  2.02927  1.84562  3.34321  3.38798  3.01177  3.10233  2.28860  5.32007  4.05747    429 - -
          2.68618  4.42225  2.77519  2.73123  3.46354  2.40513  3.72494  3.29354  2.67741  2.69355  4.24690  2.90347  2.73739  3.18146  2.89801  2.37887  2.77519  2.98518  4.58477  3.61503
          0.01265  4.77236  5.49470  0.61958  0.77255  0.48576  0.95510
    339   2.95156  5.12698  3.37218  2.78153  4.39907  2.68761  2.69916  3.80149  2.01597  1.74910  4.19981  3.27399  4.12538  3.02090  2.21135  2.98066  3.16759  3.48258  5.57738  4.28311    430 - -
          2.68618  4.42225  2.77519  2.73123  3.46354  2.40513  3.72494  3.29354  2.67741  2.69355  4.24690  2.90347  2.73739  3.18146  2.89801  2.37887  2.77519  2.98518  4.58477  3.61503
          0.01265  4.77236  5.49470  0.61958  0.77255  0.48576  0.95510
    340   2.95119  5.10625  3.40199  2.80912  4.39988  3.74734  3.89289  3.77830  1.71606  3.37174  4.20133  3.29507  4.13423  3.04225  2.24990  2.98813  1.70403  2.47716  5.58418  4.29567    431 - -
          2.68618  4.42225  2.77519  2.73123  3.46354  2.40513  3.72494  3.29354  2.67741  2.69355  4.24690  2.90347  2.73739  3.18146  2.89801  2.37887  2.77519  2.98518  4.58477  3.61503
          0.01265  4.77236  5.49470  0.61958  0.77255  0.48576  0.95510
    341   2.81345  5.05190  3.18238  2.64543  4.35227  2.66229  3.85215  2.67460  2.62492  3.36192  4.16463  1.79221  4.02614  2.99320  2.42896  2.25040  3.05605  3.43017  5.58287  4.24069    432 - -
          2.68618  4.42225  2.77519  2.73123  3.46354  2.40513  3.72494  3.29354  2.67741  2.69355  4.24690  2.90347  2.73739  3.18146  2.89801  2.37887  2.77519  2.98518  4.58477  3.61503
          0.01265  4.77236  5.49470  0.61958  0.77255  0.48576  0.95510
    342   2.31896  5.34337  3.34744  2.76183  4.74303  3.74987  3.87195  4.16302  1.42195  3.64793  4.43977  3.25969  2.10614  2.98841  2.17588  3.00039  3.23347  3.77801  5.76287  4.45554    433 - -
          2.68618  4.42225  2.77519  2.73123  3.46354  2.40513  3.72494  3.29354  2.67741  2.69355  4.24690  2.90347  2.73739  3.18146  2.89801  2.37887  2.77519  2.98518  4.58477  3.61503
          0.01265  4.77236  5.49470  0.61958  0.77255  0.48576  0.95510
    343   3.26370  4.59503  5.05768  4.52584  1.68278  4.37106  4.23608  2.16097  4.32072  1.52843  3.58150  4.41307  4.70141  4.36957  4.30817  3.69521  3.49061  2.83316  2.61506  2.17450    434 - -
          2.68618  4.42225  2.77519  2.73123  3.46354  2.40513  3.72494  3.29354  2.67741  2.69355  4.24690  2.90347  2.73739  3.18146  2.89801  2.37887  2.77519  2.98518  4.58477  3.61503
          0.01265  4.77236  5.49470  0.61958  0.77255  0.48576  0.95510
    344   2.83875  4.61894  2.59555  3.07397  3.79740  3.76964  4.07790  3.05418  3.06781  1.89309  3.74645  3.49979  4.18063  3.37466  3.44438  1.94743  3.08603  1.85307  5.24151  3.99236    435 - -
          2.68618  4.42225  2.77519  2.73123  3.46354  2.40513  3.72494  3.29354  2.67741  2.69355  4.24690  2.90347  2.73739  3.18146  2.89801  2.37887  2.77519  2.98518  4.58477  3.61503
          0.01265  4.77236  5.49470  0.61958  0.77255  0.48576  0.95510
    345   2.79569  4.91822  3.24565  2.22748  4.13649  2.66580  3.85179  2.70250  2.21971  2.45034  3.99522  3.19613  4.03249  2.41731  3.11942  2.85277  3.02676  2.53852  5.43508  4.11861    436 - -
          2.68618  4.42225  2.77519  2.73123  3.46354  2.40513  3.72494  3.29354  2.67741  2.69355  4.24690  2.90347  2.73739  3.18146  2.89801  2.37887  2.77519  2.98518  4.58477  3.61503
          0.01265  4.77236  5.49470  0.61958  0.77255  0.48576  0.95510
    346   2.31497  5.22795  3.12157  2.56014  2.97004  3.60978  3.78513  3.99565  2.06537  3.51269  4.28051  2.48261  4.00025  2.35207  1.99469  2.81019  3.05579  3.60315  5.67211  4.29918    437 - -
          2.68638  4.42245  2.77485  2.73143  3.46374  2.40533  3.72515  3.29374  2.67761  2.69325  4.24710  2.90305  2.73760  3.18167  2.89821  2.37833  2.77540  2.98539  4.58497  3.61397
          0.24811  1.53426  5.49470  1.02292  0.44557  0.48576  0.95510
    347   2.26811  4.60760  3.56919  2.38591  1.90402  3.75335  3.99325  3.12001  2.95127  2.81433  2.64305  3.44125  4.13617  3.28083  2.48633  2.99265  3.04118  2.88616  5.17429  3.92390    443 - -
          2.68618  4.42225  2.77519  2.73123  3.46354  2.40513  3.72494  3.29354  2.67741  2.69355  4.24690  2.90347  2.73739  3.18146  2.89801  2.37887  2.77519  2.98518  4.58477  3.61503
          0.01265  4.77236  5.49470  0.61958  0.77255  0.48576  0.95510
    348   2.86296  4.91118  3.40586  3.15993  4.84274  3.52657  4.43677  4.28763  3.32327  3.91478  4.73564  2.29171  0.96950  3.64139  3.71704  2.97542  2.14234  3.78232  6.11533  4.82355    444 - -
          2.68618  4.42225  2.77519  2.73123  3.46354  2.40513  3.72494  3.29354  2.67741  2.69355  4.24690  2.90347  2.73739  3.18146  2.89801  2.37887  2.77519  2.98518  4.58477  3.61503
          0.01265  4.77236  5.49470  0.61958  0.77255  0.48576  0.95510
    349   2.85278  5.30942  3.07818  2.54538  4.65709  3.60648  3.79379  4.12485  1.56047  3.61158  4.36643  2.43819  4.00794  2.32907  2.95042  2.25394  2.44124  3.70520  5.74520  4.35834    445 - -
          2.68618  4.42225  2.77519  2.73123  3.46354  2.40513  3.72494  3.29354  2.67741  2.69355  4.24690  2.90347  2.73739  3.18146  2.89801  2.37887  2.77519  2.98518  4.58477  3.61503
          0.01265  4.77236  5.49470  0.61958  0.77255  0.48576  0.95510
    350   2.79587  4.54928  4.11492  3.64885  4.04763  3.66411  4.49944  2.18217  3.57316  3.07408  4.00993  3.85505  4.26668  3.87036  3.85341  2.19347  1.00473  2.91264  5.52850  4.31664    446 - -
          2.68618  4.42225  2.77519  2.73123  3.46354  2.40513  3.72494  3.29354  2.67741  2.69355  4.24690  2.90347  2.73739  3.18146  2.89801  2.37887  2.77519  2.98518  4.58477  3.61503
          0.01265  4.77236  5.49470  0.61958  0.77255  0.48576  0.95510
    351   2.26491  5.08900  2.43512  2.59133  4.35316  3.60876  3.81311  3.78261  1.65046  3.36034  4.15632  3.12035  4.00470  2.94678  3.05913  2.81589  3.03708  2.62322  5.57457  2.91232    447 - -
          2.68618  4.42225  2.77519  2.73123  3.46354  2.40513  3.72494  3.29354  2.67741  2.69355  4.24690  2.90347  2.73739  3.18146  2.89801  2.37887  2.77519  2.98518  4.58477  3.61503
          0.01265  4.77236  5.49470  0.61958  0.77255  0.48576  0.95510
    352   2.94748  5.25070  3.29963  2.70900  4.56977  3.71778  3.84004  3.99296  2.01411  3.51642  4.31304  2.39815  4.09840  2.96325  1.63253  2.94317  2.43476  3.63248  2.92952  4.35043    448 - -
          2.68618  4.42225  2.77519  2.73123  3.46354  2.40513  3.72494  3.29354  2.67741  2.69355  4.24690  2.90347  2.73739  3.18146  2.89801  2.37887  2.77519  2.98518  4.58477  3.61503
          0.01265  4.77236  5.49470  0.61958  0.77255  0.48576  0.95510
    353   3.33540  4.62906  5.25727  4.70766  3.80169  4.69126  5.15013  1.69048  4.57495  1.57074  3.65790  4.81491  4.98717  4.75580  4.67319  4.04355  2.36191  1.15709  5.60407  4.42766    449 - -
          2.68618  4.42225  2.77519  2.73123  3.46354  2.40513  3.72494  3.29354  2.67741  2.69355  4.24690  2.90347  2.73739  3.18146  2.89801  2.37887  2.77519  2.98518  4.58477  3.61503
          0.01265  4.77236  5.49470  0.61958  0.77255  0.48576  0.95510
    354   2.24504  2.70769  4.62741  4.02727  3.33985  3.98755  4.32434  1.75076  3.85153  2.41647  3.35511  4.09512  4.35410  4.01757  3.92373  3.29429  2.39116  1.97691  4.87317  2.63823    450 - -
          2.68618  4.42225  2.77519  2.73123  3.46354  2.40513  3.72494  3.29354  2.67741  2.69355  4.24690  2.90347  2.73739  3.18146  2.89801  2.37887  2.77519  2.98518  4.58477  3.61503
          0.01265  4.77236  5.49470  0.61958  0.77255  0.48576  0.95510
    355   2.79881  4.90453  2.52774  2.69744  4.11239  3.64637  3.86234  3.51975  2.69471  2.51134  3.98518  2.08220  4.03851  3.03712  3.14606  2.32919  3.03119  2.52957  5.42302  2.79551    451 - -
          2.68628  4.42235  2.77530  2.73083  3.46364  2.40523  3.72505  3.29364  2.67702  2.69365  4.24700  2.90289  2.73750  3.18157  2.89811  2.37897  2.77530  2.98529  4.58487  3.61513
          0.79515  1.12453  1.49754  0.10564  2.30008  0.48576  0.95510
    356   2.95896  5.27268  2.87181  2.58898  4.75566  1.44871  3.92868  4.21569  1.92072  3.72997  4.53952  2.17899  4.06257  3.07183  3.05059  2.94271  3.23807  3.79854  5.86905  4.50962    453 - -
          2.68618  4.42225  2.77519  2.73123  3.46354  2.40513  3.72494  3.29354  2.67741  2.69355  4.24690  2.90347  2.73739  3.18146  2.89801  2.37887  2.77519  2.98518  4.58477  3.61503
          0.01624  4.52444  5.24679  0.61958  0.77255  0.88661  0.53111
    357   2.89380  5.37233  2.90372  1.96869  4.73008  3.55581  3.76340  4.19658  1.60707  3.65803  4.42685  2.27109  3.98820  2.19442  2.85206  2.84368  3.12206  3.77365  5.76886  4.38702    454 - -
          2.68532  4.42238  2.77533  2.73137  3.46367  2.40526  3.72508  3.29276  2.67754  2.69368  4.24703  2.90360  2.73753  3.18160  2.89814  2.37864  2.77533  2.98532  4.58490  3.61516
          0.34806  1.94487  1.89090  1.20224  0.35742  0.29801  1.35595
    358   2.89825  4.96248  3.13497  2.05420  4.31473  3.61713  4.04486  3.59249  2.89422  3.31967  4.20130  3.28117  1.37120  3.23717  3.31905  2.97250  3.18392  2.32004  5.64255  4.32959    459 - -
          2.68618  4.42225  2.77519  2.73123  3.46354  2.40513  3.72494  3.29354  2.67741  2.69355  4.24690  2.90347  2.73739  3.18146  2.89801  2.37887  2.77519  2.98518  4.58477  3.61503
          0.01428  4.65167  5.37402  0.61958  0.77255  0.36603  1.18248
    359   3.15880  4.52136  4.99041  4.38778  2.33311  4.34677  4.66051  2.05382  4.21141  1.41476  1.84639  4.46464  2.70636  4.31269  4.25041  3.66339  3.38465  2.61166  5.08882  3.95823    460 - -
          2.68618  4.42225  2.77519  2.73123  3.46354  2.40513  3.72494  3.29354  2.67741  2.69355  4.24690  2.90347  2.73739  3.18146  2.89801  2.37887  2.77519  2.98518  4.58477  3.61503
          0.01265  4.77236  5.49470  0.61958  0.77255  0.48576  0.95510
    360   4.10378  5.70514  4.93574  4.96546  5.93782  0.11339  5.93253  5.84053  5.24948  5.32815  6.36822  5.10392  5.10354  5.50580  5.30783  4.31129  4.64111  5.20368  6.71833  6.09553    461 - -
          2.68618  4.42225  2.77519  2.73123  3.46354  2.40513  3.72494  3.29354  2.67741  2.69355  4.24690  2.90347  2.73739  3.18146  2.89801  2.37887  2.77519  2.98518  4.58477  3.61503
          0.01265  4.77236  5.49470  0.61958  0.77255  0.48576  0.95510
    361   2.96997  4.48297  4.25982  3.68061  3.36906  4.03204  4.25238  2.82679  3.49053  1.97140  3.48180  3.93728  4.39256  2.53297  3.70348  3.32076  3.20070  2.08456  1.56474  3.66215    462 - -
          2.68618  4.42225  2.77519  2.73123  3.46354  2.40513  3.72494  3.29354  2.67741  2.69355  4.24690  2.90347  2.73739  3.18146  2.89801  2.37887  2.77519  2.98518  4.58477  3.61503
          0.01265  4.77236  5.49470  0.61958  0.77255  0.48576  0.95510
    362   3.36892  1.97007  5.38572  4.84545  3.86265  4.76825  5.26172  1.40368  4.71183  1.91046  3.71097  4.92227  5.05723  4.88902  4.79168  4.13226  3.61577  1.32842  5.68287  4.49847    463 - -
          2.68618  4.42225  2.77519  2.73123  3.46354  2.40513  3.72494  3.29354  2.67741  2.69355  4.24690  2.90347  2.73739  3.18146  2.89801  2.37887  2.77519  2.98518  4.58477  3.61503
          0.01265  4.77236  5.49470  0.61958  0.77255  0.48576  0.95510
    363   2.32368  5.40187  3.20236  1.75159  4.77719  3.69959  3.83184  4.22330  1.48525  3.68502  4.45486  3.17418  4.09221  2.93850  2.22401  2.93704  3.18974  3.81285  5.78823  4.44189    464 - -
          2.68618  4.42225  2.77519  2.73123  3.46354  2.40513  3.72494  3.29354  2.67741  2.69355  4.24690  2.90347  2.73739  3.18146  2.89801  2.37887  2.77519  2.98518  4.58477  3.61503
          0.01265  4.77236  5.49470  0.61958  0.77255  0.48576  0.95510
    364   3.66491  4.91215  5.64470  5.08082  3.58612  5.05375  5.44780  1.82253  4.94450  1.06757  2.29997  5.20647  5.22315  4.96299  4.95610  4.42442  3.89107  1.44739  5.65251  4.60059    465 - -
          2.68618  4.42225  2.77519  2.73123  3.46354  2.40513  3.72494  3.29354  2.67741  2.69355  4.24690  2.90347  2.73739  3.18146  2.89801  2.37887  2.77519  2.98518  4.58477  3.61503
          0.00853  4.76824        *  0.61958  0.77255  0.00000        *
//
