# Supplementary material for: MacSyFinder: A Program to Mine Genomes for Molecular Systems with an Application to CRISPR-Cas Systems
Source: PLoS One. 2014 Oct 17;9(10):e110726. doi: 10.1371/journal.pone.0110726 (PMC4201578; doi:10.1371/journal.pone.0110726)
Supplement: Data S2 — The Cas-Finder: models and profiles (compressed tarball archive). (ZIP) [file pone.0110726.s011.zip › Cas-Finder_macsyfinder/CASprofiles/csm6_TypeIIIA.hmm]

HMMER3/b [3.0 | March 2010]
NAME  TIGR02672
ACC   TIGR02672
DESC  cas_csm6: CRISPR type III-A/MTUBE-associated protein Csm6
LENG  362
ALPH  amino
RF    no
CS    no
MAP   yes
DATE  Sun Apr 11 22:19:28 2010
NSEQ  3
EFFN  1.028320
CKSUM 2136235375
GA    248.60 248.60;
TC    248.60 248.60;
NC    73.05 73.05;
STATS LOCAL MSV      -11.3803  0.69988
STATS LOCAL VITERBI  -12.0179  0.69988
STATS LOCAL FORWARD   -5.7908  0.69988
HMM          A        C        D        E        F        G        H        I        K        L        M        N        P        Q        R        S        T        V        W        Y   
            m->m     m->i     m->d     i->m     i->i     d->m     d->d
  COMPO   2.56920  4.56173  2.78218  2.56847  3.29143  3.27081  3.73087  2.69682  2.59228  2.35677  3.71411  2.91533  3.47698  3.12261  2.90423  2.69464  2.92977  2.66297  4.96611  3.43341
          2.68618  4.42225  2.77519  2.73123  3.46354  2.40513  3.72494  3.29354  2.67741  2.69355  4.24690  2.90347  2.73739  3.18146  2.89801  2.37887  2.77519  2.98518  4.58477  3.61503
          0.02241  4.20519  4.92753  0.61958  0.77255  0.00000        *
      1   3.26118  4.58376  4.92196  4.38326  3.32536  4.54479  4.94482  1.19138  4.22325  1.75482  1.96063  4.60124  4.79198  4.40385  4.35710  3.90901  3.50176  2.02071  5.33292  4.21093      1 - -
          2.68618  4.42225  2.77519  2.73123  3.46354  2.40513  3.72494  3.29354  2.67741  2.69355  4.24690  2.90347  2.73739  3.18146  2.89801  2.37887  2.77519  2.98518  4.58477  3.61503
          0.02241  4.20519  4.92753  0.61958  0.77255  0.48576  0.95510
      2   2.66975  4.49577  3.36208  2.84990  2.33406  3.56068  3.83354  3.00499  2.78301  2.65514  3.59939  3.27635  3.97963  2.28282  3.14612  2.83733  2.14999  2.78213  4.98462  3.65750      2 - -
          2.68618  4.42225  2.77519  2.73123  3.46354  2.40513  3.72494  3.29354  2.67741  2.69355  4.24690  2.90347  2.73739  3.18146  2.89801  2.37887  2.77519  2.98518  4.58477  3.61503
          0.02241  4.20519  4.92753  0.61958  0.77255  0.48576  0.95510
      3   2.59939  4.68082  3.21066  2.69864  4.20984  3.36770  3.81133  3.61217  2.51989  3.22431  4.05236  3.13480  3.87539  2.98203  2.04784  1.91836  2.09594  3.24223  5.44734  4.16208      3 - -
          2.68618  4.42225  2.77519  2.73123  3.46354  2.40513  3.72494  3.29354  2.67741  2.69355  4.24690  2.90347  2.73739  3.18146  2.89801  2.37887  2.77519  2.98518  4.58477  3.61503
          0.02241  4.20519  4.92753  0.61958  0.77255  0.48576  0.95510
      4   3.26343  4.53324  5.08986  4.55697  3.48724  4.67147  5.13979  1.38590  4.44687  1.44588  3.27379  4.75260  4.89925  4.61347  4.57952  4.04351  3.50592  1.37512  5.50492  4.37105      4 - -
          2.68618  4.42225  2.77519  2.73123  3.46354  2.40513  3.72494  3.29354  2.67741  2.69355  4.24690  2.90347  2.73739  3.18146  2.89801  2.37887  2.77519  2.98518  4.58477  3.61503
          0.02241  4.20519  4.92753  0.61958  0.77255  0.48576  0.95510
      5   1.04816  4.24530  3.66755  3.39369  4.43794  3.03878  4.42122  3.80628  3.43442  3.54519  4.38328  3.47769  3.80814  3.71315  3.71960  1.63285  2.81904  3.25550  5.79953  4.59830      5 - -
          2.68618  4.42225  2.77519  2.73123  3.46354  2.40513  3.72494  3.29354  2.67741  2.69355  4.24690  2.90347  2.73739  3.18146  2.89801  2.37887  2.77519  2.98518  4.58477  3.61503
          0.02241  4.20519  4.92753  0.61958  0.77255  0.48576  0.95510
      6   3.25679  4.94403  3.90169  3.79786  4.74331  3.61342  4.83603  4.38996  3.88682  3.97365  5.04609  4.06514  0.39061  4.26460  4.08285  3.43748  3.72653  3.99429  5.82381  4.87248      6 - -
          2.68618  4.42225  2.77519  2.73123  3.46354  2.40513  3.72494  3.29354  2.67741  2.69355  4.24690  2.90347  2.73739  3.18146  2.89801  2.37887  2.77519  2.98518  4.58477  3.61503
          0.02241  4.20519  4.92753  0.61958  0.77255  0.48576  0.95510
      7   2.99229  5.43934  2.38314  1.62487  4.76563  3.35773  3.85326  4.28019  2.75753  3.79872  4.64645  1.38999  3.95201  3.01808  3.25983  2.91206  3.27743  3.86975  5.93370  4.48501      7 - -
          2.68618  4.42225  2.77519  2.73123  3.46354  2.40513  3.72494  3.29354  2.67741  2.69355  4.24690  2.90347  2.73739  3.18146  2.89801  2.37887  2.77519  2.98518  4.58477  3.61503
          0.02241  4.20519  4.92753  0.61958  0.77255  0.48576  0.95510
      8   2.72766  4.47694  3.57280  3.13253  3.24459  3.57387  3.92739  3.03335  3.03862  2.73473  3.71633  3.46333  4.06980  3.39223  3.34282  2.92825  1.54737  2.80673  4.79051  2.06220      8 - -
          2.68618  4.42225  2.77519  2.73123  3.46354  2.40513  3.72494  3.29354  2.67741  2.69355  4.24690  2.90347  2.73739  3.18146  2.89801  2.37887  2.77519  2.98518  4.58477  3.61503
          0.02241  4.20519  4.92753  0.61958  0.77255  0.48576  0.95510
      9   3.08933  5.70484  1.56056  1.15136  4.99107  3.32612  3.88796  4.52831  2.92752  4.01032  4.86749  2.78386  3.95936  3.05532  3.54171  2.95842  3.38155  4.08625  6.15167  4.62826      9 - -
          2.68618  4.42225  2.77519  2.73123  3.46354  2.40513  3.72494  3.29354  2.67741  2.69355  4.24690  2.90347  2.73739  3.18146  2.89801  2.37887  2.77519  2.98518  4.58477  3.61503
          0.02241  4.20519  4.92753  0.61958  0.77255  0.48576  0.95510
     10   2.65664  4.36957  3.85150  3.45453  3.79105  3.51602  4.34840  2.63293  3.38012  2.68227  3.74890  3.68701  2.09677  3.71149  3.65233  2.93578  3.02880  1.27065  5.35738  4.12669     10 - -
          2.68618  4.42225  2.77519  2.73123  3.46354  2.40513  3.72494  3.29354  2.67741  2.69355  4.24690  2.90347  2.73739  3.18146  2.89801  2.37887  2.77519  2.98518  4.58477  3.61503
          0.02241  4.20519  4.92753  0.61958  0.77255  0.48576  0.95510
     11   2.93663  5.24049  2.87970  1.39660  4.60323  3.51889  3.73846  4.03802  2.31426  3.53232  4.36633  3.03222  3.97968  2.87666  1.87132  2.90537  3.16486  3.67207  5.64050  4.33104     11 - -
          2.68618  4.42225  2.77519  2.73123  3.46354  2.40513  3.72494  3.29354  2.67741  2.69355  4.24690  2.90347  2.73739  3.18146  2.89801  2.37887  2.77519  2.98518  4.58477  3.61503
          0.02241  4.20519  4.92753  0.61958  0.77255  0.48576  0.95510
     12   3.37244  4.65331  5.08273  4.56292  3.34736  4.71892  5.12528  1.14340  4.40302  1.28283  3.15126  4.78577  4.92588  4.56944  4.52588  4.10738  3.61250  1.96458  5.42887  4.29548     12 - -
          2.68618  4.42225  2.77519  2.73123  3.46354  2.40513  3.72494  3.29354  2.67741  2.69355  4.24690  2.90347  2.73739  3.18146  2.89801  2.37887  2.77519  2.98518  4.58477  3.61503
          0.02241  4.20519  4.92753  0.61958  0.77255  0.48576  0.95510
     13   3.24136  4.51298  5.08173  4.59874  3.71393  4.66886  5.30085  1.03152  4.49538  2.18189  3.49649  4.78979  4.95551  4.74805  4.67371  4.07574  3.50727  1.23841  5.73626  4.53337     13 - -
          2.68618  4.42225  2.77519  2.73123  3.46354  2.40513  3.72494  3.29354  2.67741  2.69355  4.24690  2.90347  2.73739  3.18146  2.89801  2.37887  2.77519  2.98518  4.58477  3.61503
          0.02241  4.20519  4.92753  0.61958  0.77255  0.48576  0.95510
     14   2.88919  4.39409  4.30296  3.83339  3.63210  3.95962  4.59752  1.21435  3.70055  2.33248  3.51528  4.05954  4.42384  4.01749  3.93160  3.34173  2.05328  1.95216  5.36883  4.15550     14 - -
          2.68618  4.42225  2.77519  2.73123  3.46354  2.40513  3.72494  3.29354  2.67741  2.69355  4.24690  2.90347  2.73739  3.18146  2.89801  2.37887  2.77519  2.98518  4.58477  3.61503
          0.02241  4.20519  4.92753  0.61958  0.77255  0.48576  0.95510
     15   2.78578  4.93557  2.95300  1.95862  3.64803  3.51605  2.34183  3.59134  2.54382  3.16168  4.02499  3.04310  3.94289  2.92567  2.96215  2.80716  3.01916  3.28596  5.06464  2.36143     15 - -
          2.68618  4.42225  2.77519  2.73123  3.46354  2.40513  3.72494  3.29354  2.67741  2.69355  4.24690  2.90347  2.73739  3.18146  2.89801  2.37887  2.77519  2.98518  4.58477  3.61503
          0.02241  4.20519  4.92753  0.61958  0.77255  0.48576  0.95510
     16   2.80324  5.20161  1.80605  2.30490  4.58432  3.33834  3.77766  4.05467  2.66449  3.59520  4.40165  2.04035  3.88007  2.92413  3.18750  2.76305  2.09071  3.64274  5.77290  4.34828     16 - -
          2.68621  4.42229  2.77523  2.73127  3.46357  2.40516  3.72498  3.29357  2.67744  2.69358  4.24693  2.90350  2.73686  3.18150  2.89804  2.37890  2.77523  2.98522  4.58480  3.61507
          0.24729  1.55192  4.92753  0.22709  1.59379  0.48576  0.95510
     17   2.76840  4.35585  3.84492  3.32675  3.55229  3.80735  4.18899  1.74442  3.25062  2.45927  3.49363  2.34708  4.21307  3.56542  3.55436  3.11270  3.02691  1.68743  5.12700  3.88789     18 - -
          2.68618  4.42225  2.77519  2.73123  3.46354  2.40513  3.72494  3.29354  2.67741  2.69355  4.24690  2.90347  2.73739  3.18146  2.89801  2.37887  2.77519  2.98518  4.58477  3.61503
          0.02241  4.20519  4.92753  0.61958  0.77255  0.48576  0.95510
     18   2.68754  4.74012  2.18815  2.56218  3.98350  3.45653  3.79534  2.23015  2.67393  2.99395  3.88092  3.06529  2.47536  2.99023  3.12207  2.76437  2.94592  2.98198  5.33944  4.02128     19 - -
          2.68618  4.42225  2.77519  2.73123  3.46354  2.40513  3.72494  3.29354  2.67741  2.69355  4.24690  2.90347  2.73739  3.18146  2.89801  2.37887  2.77519  2.98518  4.58477  3.61503
          0.02241  4.20519  4.92753  0.61958  0.77255  0.48576  0.95510
     19   2.57583  4.65608  2.92307  2.71340  4.45820  3.20364  4.03872  3.98407  2.93069  3.59605  4.42450  1.96997  3.86796  3.24384  3.33908  1.26684  2.98472  3.49000  5.74062  4.39858     20 - -
          2.68618  4.42225  2.77519  2.73123  3.46354  2.40513  3.72494  3.29354  2.67741  2.69355  4.24690  2.90347  2.73739  3.18146  2.89801  2.37887  2.77519  2.98518  4.58477  3.61503
          0.02241  4.20519  4.92753  0.61958  0.77255  0.48576  0.95510
     20   1.98615  4.66042  2.08576  2.64729  4.04462  3.41431  3.87595  3.17109  2.76804  3.03531  3.92833  3.12310  3.91795  3.07513  3.21097  2.74705  2.93874  2.06973  5.41275  4.10447     21 - -
          2.68618  4.42225  2.77519  2.73123  3.46354  2.40513  3.72494  3.29354  2.67741  2.69355  4.24690  2.90347  2.73739  3.18146  2.89801  2.37887  2.77519  2.98518  4.58477  3.61503
          0.02241  4.20519  4.92753  0.61958  0.77255  0.48576  0.95510
     21   2.81700  5.17382  2.76995  2.40879  4.39302  3.44986  2.36523  3.94625  2.39335  3.45694  4.26623  2.06445  3.90696  2.09270  2.79882  2.78588  3.05284  3.56972  5.55413  4.16358     22 - -
          2.68618  4.42225  2.77519  2.73123  3.46354  2.40513  3.72494  3.29354  2.67741  2.69355  4.24690  2.90347  2.73739  3.18146  2.89801  2.37887  2.77519  2.98518  4.58477  3.61503
          0.02241  4.20519  4.92753  0.61958  0.77255  0.48576  0.95510
     22   2.81201  5.30764  1.95530  1.73597  4.62816  3.38323  3.70247  4.11095  2.49737  3.59887  4.38243  2.84937  3.87258  2.82842  2.11909  2.75032  3.05823  3.69143  5.73977  4.31750     23 - -
          2.68618  4.42225  2.77519  2.73123  3.46354  2.40513  3.72494  3.29354  2.67741  2.69355  4.24690  2.90347  2.73739  3.18146  2.89801  2.37887  2.77519  2.98518  4.58477  3.61503
          0.02241  4.20519  4.92753  0.61958  0.77255  0.48576  0.95510
     23   3.05277  4.43911  4.48300  3.97658  1.77533  4.09835  3.88593  2.69785  3.83354  2.32016  3.44089  4.01399  4.43726  3.95928  3.94511  3.41598  3.28439  1.75421  4.19209  1.84326     24 - -
          2.68618  4.42225  2.77519  2.73123  3.46354  2.40513  3.72494  3.29354  2.67741  2.69355  4.24690  2.90347  2.73739  3.18146  2.89801  2.37887  2.77519  2.98518  4.58477  3.61503
          0.02241  4.20519  4.92753  0.61958  0.77255  0.48576  0.95510
     24   2.99539  5.43234  1.28471  2.29633  4.50360  3.37454  2.08083  4.25300  2.80522  3.75740  4.61171  2.86728  3.95778  3.02831  3.33801  2.91511  3.27446  3.85349  5.77097  4.27554     25 - -
          2.68618  4.42225  2.77519  2.73123  3.46354  2.40513  3.72494  3.29354  2.67741  2.69355  4.24690  2.90347  2.73739  3.18146  2.89801  2.37887  2.77519  2.98518  4.58477  3.61503
          0.02241  4.20519  4.92753  0.61958  0.77255  0.48576  0.95510
     25   3.26343  4.53324  5.08986  4.55697  3.48724  4.67147  5.13979  1.38590  4.44687  1.44588  3.27379  4.75260  4.89925  4.61347  4.57952  4.04351  3.50592  1.37512  5.50492  4.37105     26 - -
          2.68618  4.42225  2.77519  2.73123  3.46354  2.40513  3.72494  3.29354  2.67741  2.69355  4.24690  2.90347  2.73739  3.18146  2.89801  2.37887  2.77519  2.98518  4.58477  3.61503
          0.02241  4.20519  4.92753  0.61958  0.77255  0.48576  0.95510
     26   3.71601  5.02324  4.69937  4.48846  0.59227  4.30281  4.07220  3.21301  4.39084  2.51073  3.90007  4.41245  4.76236  4.46912  4.42743  3.96022  4.02159  3.22628  4.24398  2.57810     27 - -
          2.68618  4.42225  2.77519  2.73123  3.46354  2.40513  3.72494  3.29354  2.67741  2.69355  4.24690  2.90347  2.73739  3.18146  2.89801  2.37887  2.77519  2.98518  4.58477  3.61503
          0.02241  4.20519  4.92753  0.61958  0.77255  0.48576  0.95510
     27   2.71176  4.97250  2.08421  2.42055  4.25355  3.42867  3.70400  3.60904  1.97015  3.24911  4.07491  2.95219  3.87339  2.85010  2.94914  2.71966  2.95555  2.31903  5.48677  4.12898     28 - -
          2.68618  4.42225  2.77519  2.73123  3.46354  2.40513  3.72494  3.29354  2.67741  2.69355  4.24690  2.90347  2.73739  3.18146  2.89801  2.37887  2.77519  2.98518  4.58477  3.61503
          0.02241  4.20519  4.92753  0.61958  0.77255  0.48576  0.95510
     28   2.67453  4.72129  3.00467  1.99813  4.00439  3.45073  3.79347  3.28361  2.63759  3.01231  3.88863  3.08045  2.46992  2.98597  3.06378  2.75545  2.93714  2.12803  5.34204  4.03570     29 - -
          2.68618  4.42225  2.77519  2.73123  3.46354  2.40513  3.72494  3.29354  2.67741  2.69355  4.24690  2.90347  2.73739  3.18146  2.89801  2.37887  2.77519  2.98518  4.58477  3.61503
          0.02241  4.20519  4.92753  0.61958  0.77255  0.48576  0.95510
     29   2.73153  4.42633  3.63404  3.06465  3.54160  3.70317  3.95854  2.66743  2.14866  2.45410  2.30921  3.45557  4.08433  3.27053  3.16559  2.97711  2.96730  1.92076  5.04537  3.82157     30 - -
          2.68618  4.42225  2.77519  2.73123  3.46354  2.40513  3.72494  3.29354  2.67741  2.69355  4.24690  2.90347  2.73739  3.18146  2.89801  2.37887  2.77519  2.98518  4.58477  3.61503
          0.02241  4.20519  4.92753  0.61958  0.77255  0.48576  0.95510
     30   3.71601  5.02324  4.69937  4.48846  0.59227  4.30281  4.07220  3.21301  4.39084  2.51073  3.90007  4.41245  4.76236  4.46912  4.42743  3.96022  4.02159  3.22628  4.24398  2.57810     31 - -
          2.68618  4.42225  2.77519  2.73123  3.46354  2.40513  3.72494  3.29354  2.67741  2.69355  4.24690  2.90347  2.73739  3.18146  2.89801  2.37887  2.77519  2.98518  4.58477  3.61503
          0.02241  4.20519  4.92753  0.61958  0.77255  0.48576  0.95510
     31   2.92953  5.18029  3.23280  2.64627  4.50173  3.61938  2.36861  3.95429  2.10208  3.42675  4.25315  3.11762  3.99888  1.97126  1.80175  2.91522  3.12415  3.60553  5.49769  4.22145     32 - -
          2.68618  4.42225  2.77519  2.73123  3.46354  2.40513  3.72494  3.29354  2.67741  2.69355  4.24690  2.90347  2.73739  3.18146  2.89801  2.37887  2.77519  2.98518  4.58477  3.61503
          0.02241  4.20519  4.92753  0.61958  0.77255  0.48576  0.95510
     32   2.95929  5.23691  3.21818  2.64712  4.65565  3.62223  3.66457  4.04732  1.63213  3.49663  4.31791  2.12550  4.00821  2.78683  1.73640  2.93488  3.15266  3.68438  5.56616  4.31494     33 - -
          2.68618  4.42225  2.77519  2.73123  3.46354  2.40513  3.72494  3.29354  2.67741  2.69355  4.24690  2.90347  2.73739  3.18146  2.89801  2.37887  2.77519  2.98518  4.58477  3.61503
          0.02241  4.20519  4.92753  0.61958  0.77255  0.48576  0.95510
     33   3.69457  4.99795  4.55991  4.19206  1.34768  4.43725  1.89461  3.59175  4.05957  2.96005  4.15289  4.06805  4.74937  4.09837  4.16871  3.77373  3.90979  3.45988  3.71160  1.37952     34 - -
          2.68618  4.42225  2.77519  2.73123  3.46354  2.40513  3.72494  3.29354  2.67741  2.69355  4.24690  2.90347  2.73739  3.18146  2.89801  2.37887  2.77519  2.98518  4.58477  3.61503
          0.02241  4.20519  4.92753  0.61958  0.77255  0.48576  0.95510
     34   2.67654  4.40813  3.70534  3.28619  3.55022  3.53200  4.15403  2.85047  3.17190  1.36833  3.60270  3.57216  4.07777  3.53092  3.44804  1.89722  3.01426  2.67043  5.12655  3.84006     35 - -
          2.68618  4.42225  2.77519  2.73123  3.46354  2.40513  3.72494  3.29354  2.67741  2.69355  4.24690  2.90347  2.73739  3.18146  2.89801  2.37887  2.77519  2.98518  4.58477  3.61503
          0.02241  4.20519  4.92753  0.61958  0.77255  0.48576  0.95510
     35   2.71176  4.97250  2.08421  2.42055  4.25355  3.42867  3.70400  3.60904  1.97015  3.24911  4.07491  2.95219  3.87339  2.85010  2.94914  2.71966  2.95555  2.31903  5.48677  4.12898     36 - -
          2.68618  4.42225  2.77519  2.73123  3.46354  2.40513  3.72494  3.29354  2.67741  2.69355  4.24690  2.90347  2.73739  3.18146  2.89801  2.37887  2.77519  2.98518  4.58477  3.61503
          0.02241  4.20519  4.92753  0.61958  0.77255  0.48576  0.95510
     36   2.87706  4.60754  3.36336  2.04687  3.75160  3.74351  4.10323  1.43843  3.00857  2.58457  3.66963  3.45159  4.18256  3.37981  3.35582  3.10848  3.13176  2.38596  5.30811  4.04158     37 - -
          2.68618  4.42225  2.77519  2.73123  3.46354  2.40513  3.72494  3.29354  2.67741  2.69355  4.24690  2.90347  2.73739  3.18146  2.89801  2.37887  2.77519  2.98518  4.58477  3.61503
          0.02241  4.20519  4.92753  0.61958  0.77255  0.48576  0.95510
     37   3.44035  4.72682  5.10635  4.57505  3.24091  4.75175  5.10649  1.55192  4.40764  0.91002  3.03654  4.81163  4.92804  4.53132  4.51081  4.13645  3.67194  2.14527  5.35867  4.26265     38 - -
          2.68618  4.42225  2.77519  2.73123  3.46354  2.40513  3.72494  3.29354  2.67741  2.69355  4.24690  2.90347  2.73739  3.18146  2.89801  2.37887  2.77519  2.98518  4.58477  3.61503
          0.02241  4.20519  4.92753  0.61958  0.77255  0.48576  0.95510
     38   2.78674  5.18548  2.65315  1.82848  4.51800  3.39470  3.71105  3.98109  2.48606  3.50085  4.29867  2.89057  3.87844  2.02287  2.94666  2.01760  3.03682  3.58638  5.66319  4.27077     39 - -
          2.68618  4.42225  2.77519  2.73123  3.46354  2.40513  3.72494  3.29354  2.67741  2.69355  4.24690  2.90347  2.73739  3.18146  2.89801  2.37887  2.77519  2.98518  4.58477  3.61503
          0.02241  4.20519  4.92753  0.61958  0.77255  0.48576  0.95510
     39   1.98947  5.36249  1.80604  1.65134  4.68606  3.34329  3.77826  4.16286  2.68977  3.68378  4.49281  2.82136  3.89396  2.92317  3.23666  2.80407  3.14447  3.74820  5.85577  4.40294     40 - -
          2.68618  4.42225  2.77519  2.73123  3.46354  2.40513  3.72494  3.29354  2.67741  2.69355  4.24690  2.90347  2.73739  3.18146  2.89801  2.37887  2.77519  2.98518  4.58477  3.61503
          0.02241  4.20519  4.92753  0.61958  0.77255  0.48576  0.95510
     40   2.71154  4.85290  2.88432  1.92662  3.96493  3.44712  3.72505  3.51504  2.57217  3.12878  3.97368  3.00588  3.89607  2.91707  3.01491  2.09749  2.95877  3.20434  5.29746  2.43701     41 - -
          2.68618  4.42225  2.77519  2.73123  3.46354  2.40513  3.72494  3.29354  2.67741  2.69355  4.24690  2.90347  2.73739  3.18146  2.89801  2.37887  2.77519  2.98518  4.58477  3.61503
          0.02241  4.20519  4.92753  0.61958  0.77255  0.48576  0.95510
     41   3.94940  5.09796  4.89501  4.65098  1.31972  4.62233  3.55407  3.60082  4.47901  2.87842  4.17802  4.26200  4.91601  4.35775  4.44612  4.00710  4.16523  3.53565  3.66634  0.89804     42 - -
          2.68621  4.42229  2.77523  2.73127  3.46357  2.40516  3.72498  3.29357  2.67744  2.69358  4.24693  2.90350  2.73743  3.18150  2.89804  2.37890  2.77464  2.98522  4.58480  3.61507
          0.24729  1.55192  4.92753  0.22709  1.59379  0.48576  0.95510
     42   2.80312  5.19000  2.76313  1.86479  4.53172  3.43920  3.68836  3.97703  1.79758  3.48383  4.28128  2.92905  2.42789  2.81623  2.78848  2.76809  3.03929  3.58828  5.62854  4.26454     44 - -
          2.68618  4.42225  2.77519  2.73123  3.46354  2.40513  3.72494  3.29354  2.67741  2.69355  4.24690  2.90347  2.73739  3.18146  2.89801  2.37887  2.77519  2.98518  4.58477  3.61503
          0.02241  4.20519  4.92753  0.61958  0.77255  0.48576  0.95510
     43   3.11888  5.75175  1.16075  1.49246  5.03275  3.32139  3.90479  4.57734  2.97143  4.05674  4.92449  2.77752  3.96743  3.07654  3.60190  2.97945  3.41632  4.13198  6.19842  4.66149     45 - -
          2.68618  4.42225  2.77519  2.73123  3.46354  2.40513  3.72494  3.29354  2.67741  2.69355  4.24690  2.90347  2.73739  3.18146  2.89801  2.37887  2.77519  2.98518  4.58477  3.61503
          0.02241  4.20519  4.92753  0.61958  0.77255  0.48576  0.95510
     44   2.65219  2.72988  2.16826  2.52897  4.11972  3.43013  3.72263  3.52669  2.50146  3.14585  3.97378  3.02971  3.87047  2.88429  2.16803  2.69844  2.90806  3.19695  5.38104  4.05707     46 - -
          2.68618  4.42225  2.77519  2.73123  3.46354  2.40513  3.72494  3.29354  2.67741  2.69355  4.24690  2.90347  2.73739  3.18146  2.89801  2.37887  2.77519  2.98518  4.58477  3.61503
          0.02241  4.20519  4.92753  0.61958  0.77255  0.48576  0.95510
     45   2.80077  5.03851  2.67687  1.36210  4.45588  3.37599  3.83586  3.81265  2.66540  3.45072  4.30802  2.97103  3.92099  3.00014  3.11384  2.80550  2.04311  3.45569  5.68518  4.32095     47 - -
          2.68618  4.42225  2.77519  2.73123  3.46354  2.40513  3.72494  3.29354  2.67741  2.69355  4.24690  2.90347  2.73739  3.18146  2.89801  2.37887  2.77519  2.98518  4.58477  3.61503
          0.02241  4.20519  4.92753  0.61958  0.77255  0.48576  0.95510
     46   3.25808  4.57706  4.89991  4.39061  1.91190  4.47780  4.62477  1.22048  4.25376  1.82820  3.18625  4.51716  4.74646  4.37238  4.35258  3.84249  3.49810  2.13891  4.92037  3.53193     48 - -
          2.68618  4.42225  2.77519  2.73123  3.46354  2.40513  3.72494  3.29354  2.67741  2.69355  4.24690  2.90347  2.73739  3.18146  2.89801  2.37887  2.77519  2.98518  4.58477  3.61503
          0.02241  4.20519  4.92753  0.61958  0.77255  0.48576  0.95510
     47   3.36793  4.64895  5.07828  4.56015  3.35680  4.71583  5.12655  1.11872  4.39997  1.31721  3.16211  4.78268  4.92593  4.57166  4.52531  4.10511  3.60890  1.95183  5.43539  4.29754     49 - -
          2.68618  4.42225  2.77519  2.73123  3.46354  2.40513  3.72494  3.29354  2.67741  2.69355  4.24690  2.90347  2.73739  3.18146  2.89801  2.37887  2.77519  2.98518  4.58477  3.61503
          0.02241  4.20519  4.92753  0.61958  0.77255  0.48576  0.95510
     48   3.55170  4.92267  4.72347  4.37764  3.29863  4.40126  4.93093  2.53262  4.14308  0.55200  3.23999  4.62161  4.78743  4.42958  4.25935  4.03155  3.83512  2.65395  5.28470  4.08063     50 - -
          2.68618  4.42225  2.77519  2.73123  3.46354  2.40513  3.72494  3.29354  2.67741  2.69355  4.24690  2.90347  2.73739  3.18146  2.89801  2.37887  2.77519  2.98518  4.58477  3.61503
          0.02241  4.20519  4.92753  0.61958  0.77255  0.48576  0.95510
     49   3.04207  5.02612  2.95464  2.88068  4.44704  3.44249  4.24890  4.24501  3.18972  3.85625  4.81975  0.68111  4.11624  3.53347  3.54628  3.10341  3.44165  3.83198  5.71397  4.38019     51 - -
          2.68618  4.42225  2.77519  2.73123  3.46354  2.40513  3.72494  3.29354  2.67741  2.69355  4.24690  2.90347  2.73739  3.18146  2.89801  2.37887  2.77519  2.98518  4.58477  3.61503
          0.02241  4.20519  4.92753  0.61958  0.77255  0.48576  0.95510
     50   2.85225  4.34919  4.23354  3.69473  3.46499  3.95296  4.41367  2.19557  3.57667  1.64070  3.36083  3.95479  4.35263  3.85396  3.81368  3.28258  2.10746  1.60657  5.16030  3.96715     52 - -
          2.68618  4.42225  2.77519  2.73123  3.46354  2.40513  3.72494  3.29354  2.67741  2.69355  4.24690  2.90347  2.73739  3.18146  2.89801  2.37887  2.77519  2.98518  4.58477  3.61503
          0.02241  4.20519  4.92753  0.61958  0.77255  0.48576  0.95510
     51   2.35892  4.30503  3.54831  3.24008  4.38492  3.08439  4.30718  3.76028  3.25787  3.48168  4.32500  3.41334  3.82192  3.57295  3.57096  1.14958  1.79774  3.24704  5.73404  4.50725     53 - -
          2.68618  4.42225  2.77519  2.73123  3.46354  2.40513  3.72494  3.29354  2.67741  2.69355  4.24690  2.90347  2.73739  3.18146  2.89801  2.37887  2.77519  2.98518  4.58477  3.61503
          0.02241  4.20519  4.92753  0.61958  0.77255  0.48576  0.95510
     52   2.51383  4.43160  3.53595  3.38147  4.43106  3.15729  4.47432  4.00631  3.47892  3.70482  4.61062  3.54102  3.92628  3.80318  3.74426  0.68131  3.02132  3.46525  5.77836  4.52071     54 - -
          2.68618  4.42225  2.77519  2.73123  3.46354  2.40513  3.72494  3.29354  2.67741  2.69355  4.24690  2.90347  2.73739  3.18146  2.89801  2.37887  2.77519  2.98518  4.58477  3.61503
          0.02241  4.20519  4.92753  0.61958  0.77255  0.48576  0.95510
     53   1.44624  4.29075  3.58260  3.38147  4.55398  1.20098  4.47338  3.93993  3.50695  3.66731  4.50420  3.48630  3.83086  3.76770  3.79171  2.54124  2.87039  3.35460  5.88439  4.70454     55 - -
          2.68618  4.42225  2.77519  2.73123  3.46354  2.40513  3.72494  3.29354  2.67741  2.69355  4.24690  2.90347  2.73739  3.18146  2.89801  2.37887  2.77519  2.98518  4.58477  3.61503
          0.02241  4.20519  4.92753  0.61958  0.77255  0.48576  0.95510
     54   2.63127  4.47259  3.76773  3.55240  4.30686  3.29674  4.53861  3.47730  3.50223  3.32833  4.36731  3.69520  4.03147  3.88252  3.73517  2.83760  0.71168  3.13375  5.71302  4.52756     56 - -
          2.68618  4.42225  2.77519  2.73123  3.46354  2.40513  3.72494  3.29354  2.67741  2.69355  4.24690  2.90347  2.73739  3.18146  2.89801  2.37887  2.77519  2.98518  4.58477  3.61503
          0.02241  4.20519  4.92753  0.61958  0.77255  0.48576  0.95510
     55   3.25679  4.94403  3.90169  3.79786  4.74331  3.61342  4.83603  4.38996  3.88682  3.97365  5.04609  4.06514  0.39061  4.26460  4.08285  3.43748  3.72653  3.99429  5.82381  4.87248     57 - -
          2.68618  4.42225  2.77519  2.73123  3.46354  2.40513  3.72494  3.29354  2.67741  2.69355  4.24690  2.90347  2.73739  3.18146  2.89801  2.37887  2.77519  2.98518  4.58477  3.61503
          0.02241  4.20519  4.92753  0.61958  0.77255  0.48576  0.95510
     56   1.87158  4.79436  3.01264  2.67017  4.29711  3.37450  3.88154  3.69303  2.61289  3.30682  4.18912  3.12574  3.92539  1.50861  2.97389  2.76971  3.02335  3.33785  5.55622  4.24648     58 - -
          2.68618  4.42225  2.77519  2.73123  3.46354  2.40513  3.72494  3.29354  2.67741  2.69355  4.24690  2.90347  2.73739  3.18146  2.89801  2.37887  2.77519  2.98518  4.58477  3.61503
          0.02241  4.20519  4.92753  0.61958  0.77255  0.48576  0.95510
     57   3.26286  4.60670  4.86073  4.31838  3.27076  4.50520  4.88187  1.53043  4.15027  1.69445  1.50648  4.54832  4.75590  4.33188  4.28776  3.86476  3.50195  2.13176  5.27843  4.16268     59 - -
          2.68618  4.42225  2.77519  2.73123  3.46354  2.40513  3.72494  3.29354  2.67741  2.69355  4.24690  2.90347  2.73739  3.18146  2.89801  2.37887  2.77519  2.98518  4.58477  3.61503
          0.02241  4.20519  4.92753  0.61958  0.77255  0.48576  0.95510
     58   2.86907  5.27555  2.83195  1.87327  4.63932  3.48874  3.67536  4.07794  1.71951  3.54384  4.34238  2.96170  3.92808  2.02858  2.63016  2.82223  3.08990  3.68385  5.64960  4.30939     60 - -
          2.68618  4.42225  2.77519  2.73123  3.46354  2.40513  3.72494  3.29354  2.67741  2.69355  4.24690  2.90347  2.73739  3.18146  2.89801  2.37887  2.77519  2.98518  4.58477  3.61503
          0.02241  4.20519  4.92753  0.61958  0.77255  0.48576  0.95510
     59   1.51835  4.26112  3.62409  3.34954  4.46250  3.04027  4.40100  3.84495  3.39897  3.57104  4.40396  3.45662  3.80662  3.68178  3.69521  1.12531  2.82272  3.28297  5.81374  4.60547     61 - -
          2.68618  4.42225  2.77519  2.73123  3.46354  2.40513  3.72494  3.29354  2.67741  2.69355  4.24690  2.90347  2.73739  3.18146  2.89801  2.37887  2.77519  2.98518  4.58477  3.61503
          0.02241  4.20519  4.92753  0.61958  0.77255  0.48576  0.95510
     60   1.09137  4.25035  3.75355  3.42920  4.29002  3.10441  4.40435  3.45775  3.40669  3.31957  4.21896  3.52051  3.84942  3.70694  3.68393  2.55771  1.78894  3.03146  5.69927  4.50443     62 - -
          2.68618  4.42225  2.77519  2.73123  3.46354  2.40513  3.72494  3.29354  2.67741  2.69355  4.24690  2.90347  2.73739  3.18146  2.89801  2.37887  2.77519  2.98518  4.58477  3.61503
          0.02241  4.20519  4.92753  0.61958  0.77255  0.48576  0.95510
     61   3.55170  4.92267  4.72347  4.37764  3.29863  4.40126  4.93093  2.53262  4.14308  0.55200  3.23999  4.62161  4.78743  4.42958  4.25935  4.03155  3.83512  2.65395  5.28470  4.08063     63 - -
          2.68618  4.42225  2.77519  2.73123  3.46354  2.40513  3.72494  3.29354  2.67741  2.69355  4.24690  2.90347  2.73739  3.18146  2.89801  2.37887  2.77519  2.98518  4.58477  3.61503
          0.02241  4.20519  4.92753  0.61958  0.77255  0.48576  0.95510
     62   2.78433  2.46752  4.50098  3.94237  2.11210  3.91893  4.31489  2.25284  3.79446  2.16745  3.26003  4.04092  4.31181  3.97679  3.91136  3.25394  3.04468  1.62663  4.84312  3.58225     64 - -
          2.68618  4.42225  2.77519  2.73123  3.46354  2.40513  3.72494  3.29354  2.67741  2.69355  4.24690  2.90347  2.73739  3.18146  2.89801  2.37887  2.77519  2.98518  4.58477  3.61503
          0.02241  4.20519  4.92753  0.61958  0.77255  0.48576  0.95510
     63   1.98474  4.34357  4.26145  3.73335  3.50502  3.93907  4.45528  2.16884  3.62652  1.71393  3.39868  3.97777  4.35907  3.89764  3.86245  3.27967  3.12300  1.52437  5.20219  4.00612     65 - -
          2.68618  4.42225  2.77519  2.73123  3.46354  2.40513  3.72494  3.29354  2.67741  2.69355  4.24690  2.90347  2.73739  3.18146  2.89801  2.37887  2.77519  2.98518  4.58477  3.61503
          0.02241  4.20519  4.92753  0.61958  0.77255  0.48576  0.95510
     64   2.88176  4.59740  3.38959  2.09432  3.74039  3.75628  4.11899  1.40605  3.02954  2.56941  3.65908  3.47295  4.19420  3.40135  3.37198  3.12287  3.13676  2.36366  5.30433  4.04028     66 - -
          2.68618  4.42225  2.77519  2.73123  3.46354  2.40513  3.72494  3.29354  2.67741  2.69355  4.24690  2.90347  2.73739  3.18146  2.89801  2.37887  2.77519  2.98518  4.58477  3.61503
          0.02241  4.20519  4.92753  0.61958  0.77255  0.48576  0.95510
     65   2.94432  4.90283  3.09796  2.79753  3.12686  3.60599  3.75905  3.59562  2.86009  3.15697  4.11972  1.46363  4.09604  3.21685  3.23205  2.99813  3.21623  3.32479  4.68129  2.01605     67 - -
          2.68618  4.42225  2.77519  2.73123  3.46354  2.40513  3.72494  3.29354  2.67741  2.69355  4.24690  2.90347  2.73739  3.18146  2.89801  2.37887  2.77519  2.98518  4.58477  3.61503
          0.02241  4.20519  4.92753  0.61958  0.77255  0.48576  0.95510
     66   2.79494  4.37515  3.90931  3.33209  3.50689  3.83908  4.13289  1.85427  3.09757  2.37203  3.43164  3.67243  4.21254  3.49873  2.22116  3.13142  3.03560  1.72751  5.07728  3.86207     68 - -
          2.68618  4.42225  2.77519  2.73123  3.46354  2.40513  3.72494  3.29354  2.67741  2.69355  4.24690  2.90347  2.73739  3.18146  2.89801  2.37887  2.77519  2.98518  4.58477  3.61503
          0.02241  4.20519  4.92753  0.61958  0.77255  0.48576  0.95510
     67   3.18370  4.52338  4.84638  4.28866  2.01880  4.40559  4.63793  2.22440  4.15318  1.29225  3.06283  4.44907  4.66122  4.26245  4.25121  3.74233  3.41350  1.66394  4.98660  3.73573     69 - -
          2.68618  4.42225  2.77519  2.73123  3.46354  2.40513  3.72494  3.29354  2.67741  2.69355  4.24690  2.90347  2.73739  3.18146  2.89801  2.37887  2.77519  2.98518  4.58477  3.61503
          0.02241  4.20519  4.92753  0.61958  0.77255  0.48576  0.95510
     68   2.70841  4.77434  2.94802  2.58709  3.79756  2.25859  3.77976  3.51124  2.68417  3.13068  3.99296  2.08912  3.92102  3.01912  3.11089  2.77189  2.98382  3.19731  5.19590  2.40094     70 - -
          2.68618  4.42225  2.77519  2.73123  3.46354  2.40513  3.72494  3.29354  2.67741  2.69355  4.24690  2.90347  2.73739  3.18146  2.89801  2.37887  2.77519  2.98518  4.58477  3.61503
          0.02241  4.20519  4.92753  0.61958  0.77255  0.48576  0.95510
     69   2.55477  4.38551  3.44455  2.99135  3.77835  2.14031  4.00126  2.07199  2.96977  2.82089  3.73232  3.34642  2.37680  3.29467  3.31918  2.74764  2.88385  2.77355  5.20949  3.96536     71 - -
          2.68618  4.42225  2.77519  2.73123  3.46354  2.40513  3.72494  3.29354  2.67741  2.69355  4.24690  2.90347  2.73739  3.18146  2.89801  2.37887  2.77519  2.98518  4.58477  3.61503
          0.02241  4.20519  4.92753  0.61958  0.77255  0.48576  0.95510
     70   2.68904  4.67613  3.07118  2.04153  3.89139  3.50089  3.79626  2.21500  2.65080  2.89032  3.79048  3.11846  2.50965  3.00456  3.06438  2.78957  2.93675  2.89541  5.26207  3.96874     72 - -
          2.68618  4.42225  2.77519  2.73123  3.46354  2.40513  3.72494  3.29354  2.67741  2.69355  4.24690  2.90347  2.73739  3.18146  2.89801  2.37887  2.77519  2.98518  4.58477  3.61503
          0.02241  4.20519  4.92753  0.61958  0.77255  0.48576  0.95510
     71   2.90605  5.09412  3.03796  2.64275  4.48330  3.51801  3.77464  3.97922  2.31291  3.49387  4.34068  1.51166  3.99695  2.92958  1.82511  2.91308  3.15897  3.61255  5.56970  4.26954     73 - -
          2.68618  4.42225  2.77519  2.73123  3.46354  2.40513  3.72494  3.29354  2.67741  2.69355  4.24690  2.90347  2.73739  3.18146  2.89801  2.37887  2.77519  2.98518  4.58477  3.61503
          0.02241  4.20519  4.92753  0.61958  0.77255  0.48576  0.95510
     72   2.69947  4.52873  3.41386  2.86657  3.74399  3.59781  3.86337  2.09108  2.05736  2.72273  3.65495  3.29625  4.00514  3.11253  3.00920  2.87293  2.15831  2.65648  5.15453  3.90559     74 - -
          2.68618  4.42225  2.77519  2.73123  3.46354  2.40513  3.72494  3.29354  2.67741  2.69355  4.24690  2.90347  2.73739  3.18146  2.89801  2.37887  2.77519  2.98518  4.58477  3.61503
          0.02241  4.20519  4.92753  0.61958  0.77255  0.48576  0.95510
     73   2.82352  4.93442  3.20087  2.72253  4.40869  3.51063  3.78667  3.73929  1.32912  3.34322  4.20677  3.16897  3.98309  2.94252  2.60334  2.86951  2.05487  3.40196  5.52807  4.26848     75 - -
          2.68618  4.42225  2.77519  2.73123  3.46354  2.40513  3.72494  3.29354  2.67741  2.69355  4.24690  2.90347  2.73739  3.18146  2.89801  2.37887  2.77519  2.98518  4.58477  3.61503
          0.02241  4.20519  4.92753  0.61958  0.77255  0.48576  0.95510
     74   1.05293  2.04320  4.19541  3.84329  4.11751  3.12320  4.56580  3.22635  3.72566  3.15414  4.08975  3.71585  3.88405  3.97777  3.90700  2.58676  2.83644  2.85232  5.58991  4.42373     76 - -
          2.68618  4.42225  2.77519  2.73123  3.46354  2.40513  3.72494  3.29354  2.67741  2.69355  4.24690  2.90347  2.73739  3.18146  2.89801  2.37887  2.77519  2.98518  4.58477  3.61503
          0.02241  4.20519  4.92753  0.61958  0.77255  0.48576  0.95510
     75   3.08144  4.54710  4.57732  4.26323  3.81882  4.05870  5.01594  2.09687  4.13705  2.45516  3.74453  4.39676  4.60988  4.47851  4.31613  3.59330  3.44056  0.68772  5.65532  4.40280     77 - -
          2.68618  4.42225  2.77519  2.73123  3.46354  2.40513  3.72494  3.29354  2.67741  2.69355  4.24690  2.90347  2.73739  3.18146  2.89801  2.37887  2.77519  2.98518  4.58477  3.61503
          0.02241  4.20519  4.92753  0.61958  0.77255  0.48576  0.95510
     76   3.03310  5.26773  3.13600  2.66951  4.66140  3.62658  3.71337  4.07097  1.55957  3.52520  4.37777  3.13878  4.04665  1.50659  2.38478  3.00822  3.23282  3.72457  5.59599  4.34716     78 - -
          2.68618  4.42225  2.77519  2.73123  3.46354  2.40513  3.72494  3.29354  2.67741  2.69355  4.24690  2.90347  2.73739  3.18146  2.89801  2.37887  2.77519  2.98518  4.58477  3.61503
          0.02241  4.20519  4.92753  0.61958  0.77255  0.48576  0.95510
     77   3.08144  4.54710  4.57732  4.26323  3.81882  4.05870  5.01594  2.09687  4.13705  2.45516  3.74453  4.39676  4.60988  4.47851  4.31613  3.59330  3.44056  0.68772  5.65532  4.40280     79 - -
          2.68618  4.42225  2.77519  2.73123  3.46354  2.40513  3.72494  3.29354  2.67741  2.69355  4.24690  2.90347  2.73739  3.18146  2.89801  2.37887  2.77519  2.98518  4.58477  3.61503
          0.02241  4.20519  4.92753  0.61958  0.77255  0.48576  0.95510
     78   2.69827  4.48748  3.62505  3.18304  3.25279  3.50030  3.93978  3.26925  3.05515  2.90787  3.85834  3.47694  4.04390  3.42385  3.35006  1.42052  3.03313  2.99744  2.19585  3.29316     80 - -
          2.68618  4.42225  2.77519  2.73123  3.46354  2.40513  3.72494  3.29354  2.67741  2.69355  4.24690  2.90347  2.73739  3.18146  2.89801  2.37887  2.77519  2.98518  4.58477  3.61503
          0.02241  4.20519  4.92753  0.61958  0.77255  0.48576  0.95510
     79   2.36526  4.30172  3.56093  3.24611  4.33980  3.09616  4.29980  3.70075  3.25401  3.43285  4.28338  3.41990  3.82818  3.57170  3.56347  1.60849  1.28114  3.20984  5.69862  4.47350     81 - -
          2.68618  4.42225  2.77519  2.73123  3.46354  2.40513  3.72494  3.29354  2.67741  2.69355  4.24690  2.90347  2.73739  3.18146  2.89801  2.37887  2.77519  2.98518  4.58477  3.61503
          0.02241  4.20519  4.92753  0.61958  0.77255  0.48576  0.95510
     80   3.25679  4.94403  3.90169  3.79786  4.74331  3.61342  4.83603  4.38996  3.88682  3.97365  5.04609  4.06514  0.39061  4.26460  4.08285  3.43748  3.72653  3.99429  5.82381  4.87248     82 - -
          2.68618  4.42225  2.77519  2.73123  3.46354  2.40513  3.72494  3.29354  2.67741  2.69355  4.24690  2.90347  2.73739  3.18146  2.89801  2.37887  2.77519  2.98518  4.58477  3.61503
          0.02241  4.20519  4.92753  0.61958  0.77255  0.48576  0.95510
     81   1.95535  4.79586  2.89897  1.86026  4.23887  3.35825  3.79696  3.59795  2.62635  3.25167  4.08398  3.02029  3.86734  2.96323  3.07364  2.69287  2.12963  3.24475  5.50705  4.17540     83 - -
          2.68618  4.42225  2.77519  2.73123  3.46354  2.40513  3.72494  3.29354  2.67741  2.69355  4.24690  2.90347  2.73739  3.18146  2.89801  2.37887  2.77519  2.98518  4.58477  3.61503
          0.02241  4.20519  4.92753  0.61958  0.77255  0.48576  0.95510
     82   3.04566  5.25306  3.43263  2.76747  4.65907  3.70813  2.19986  4.04672  1.56105  3.48454  4.32405  3.20416  4.06585  2.79096  1.67939  3.02821  3.21708  3.70701  5.52882  4.31500     84 - -
          2.68618  4.42225  2.77519  2.73123  3.46354  2.40513  3.72494  3.29354  2.67741  2.69355  4.24690  2.90347  2.73739  3.18146  2.89801  2.37887  2.77519  2.98518  4.58477  3.61503
          0.02241  4.20519  4.92753  0.61958  0.77255  0.48576  0.95510
     83   1.31765  4.88626  1.83213  2.51277  4.50609  3.28324  3.96402  3.87614  2.91668  3.55048  4.40799  3.01391  3.90563  3.15147  3.40651  2.76479  3.08082  3.47129  5.78190  4.41791     85 - -
          2.68618  4.42225  2.77519  2.73123  3.46354  2.40513  3.72494  3.29354  2.67741  2.69355  4.24690  2.90347  2.73739  3.18146  2.89801  2.37887  2.77519  2.98518  4.58477  3.61503
          0.02241  4.20519  4.92753  0.61958  0.77255  0.48576  0.95510
     84   2.60924  4.43040  3.56095  3.15031  3.71027  3.41831  4.10410  3.05280  3.06382  1.86323  3.78219  3.45702  3.99891  3.43155  3.37202  1.40869  2.96961  2.81371  5.22207  3.91477     86 - -
          2.68618  4.42225  2.77519  2.73123  3.46354  2.40513  3.72494  3.29354  2.67741  2.69355  4.24690  2.90347  2.73739  3.18146  2.89801  2.37887  2.77519  2.98518  4.58477  3.61503
          0.02241  4.20519  4.92753  0.61958  0.77255  0.48576  0.95510
     85   2.62697  4.73726  2.83108  2.64372  4.48189  3.22618  4.00850  4.01954  2.89907  3.62165  4.45375  1.38948  3.88100  3.20818  3.31930  1.78058  3.02276  3.53535  5.75557  4.39493     87 - -
          2.68618  4.42225  2.77519  2.73123  3.46354  2.40513  3.72494  3.29354  2.67741  2.69355  4.24690  2.90347  2.73739  3.18146  2.89801  2.37887  2.77519  2.98518  4.58477  3.61503
          0.02241  4.20519  4.92753  0.61958  0.77255  0.48576  0.95510
     86   2.08657  5.11543  2.79035  1.82788  4.45478  3.43099  3.69012  3.88255  1.85685  3.41991  4.22163  2.93624  3.88409  2.82172  2.82052  2.74602  3.00795  3.50575  5.58830  4.22792     88 - -
          2.68625  4.42232  2.77526  2.73130  3.46361  2.40482  3.72501  3.29361  2.67747  2.69362  4.24696  2.90353  2.73693  3.18153  2.89807  2.37893  2.77526  2.98525  4.58484  3.61510
          0.23001  1.61831  4.92753  0.67075  0.71605  0.48576  0.95510
     87   2.92624  5.41241  1.67636  2.24319  4.80860  2.10706  3.84377  4.32515  2.81536  3.82722  4.64939  1.84770  3.91395  3.00100  3.38680  2.84774  3.22271  3.87922  5.98413  4.50747     91 - -
          2.68618  4.42225  2.77519  2.73123  3.46354  2.40513  3.72494  3.29354  2.67741  2.69355  4.24690  2.90347  2.73739  3.18146  2.89801  2.37887  2.77519  2.98518  4.58477  3.61503
          0.02241  4.20519  4.92753  0.61958  0.77255  0.48576  0.95510
     88   2.89654  4.54528  3.86856  3.29169  3.62503  3.82484  4.07585  1.44069  2.79583  2.47335  3.57409  3.63289  4.22309  3.38387  2.03795  3.16796  3.14022  2.47258  5.16007  3.92747     92 - -
          2.68618  4.42225  2.77519  2.73123  3.46354  2.40513  3.72494  3.29354  2.67741  2.69355  4.24690  2.90347  2.73739  3.18146  2.89801  2.37887  2.77519  2.98518  4.58477  3.61503
          0.02241  4.20519  4.92753  0.61958  0.77255  0.48576  0.95510
     89   2.94478  5.25191  2.50972  1.21492  4.73379  1.90469  3.92703  4.22051  2.84611  3.76861  4.61849  2.94593  3.96386  3.10123  3.33987  2.90823  3.25660  3.80214  5.90004  4.51766     93 - -
          2.68618  4.42225  2.77519  2.73123  3.46354  2.40513  3.72494  3.29354  2.67741  2.69355  4.24690  2.90347  2.73739  3.18146  2.89801  2.37887  2.77519  2.98518  4.58477  3.61503
          0.02241  4.20519  4.92753  0.61958  0.77255  0.48576  0.95510
     90   2.79801  4.72510  3.26534  2.79147  3.16210  3.60819  2.28573  3.35258  2.74047  2.95329  3.86608  3.23147  4.02566  3.10342  3.12031  2.06017  3.04206  3.09017  4.68693  2.20150     94 - -
          2.68618  4.42225  2.77519  2.73123  3.46354  2.40513  3.72494  3.29354  2.67741  2.69355  4.24690  2.90347  2.73739  3.18146  2.89801  2.37887  2.77519  2.98518  4.58477  3.61503
          0.02241  4.20519  4.92753  0.61958  0.77255  0.48576  0.95510
     91   2.73608  5.05742  1.82870  2.36764  4.55611  3.30865  3.81046  4.03132  2.69711  3.57824  4.38170  2.90389  2.29218  2.96134  3.20832  1.96250  3.04094  3.59914  5.75729  4.35288     95 - -
          2.68618  4.42225  2.77519  2.73123  3.46354  2.40513  3.72494  3.29354  2.67741  2.69355  4.24690  2.90347  2.73739  3.18146  2.89801  2.37887  2.77519  2.98518  4.58477  3.61503
          0.02241  4.20519  4.92753  0.61958  0.77255  0.48576  0.95510
     92   3.03228  5.53924  1.58902  2.23623  4.86628  3.32093  3.89850  4.43675  2.92460  3.94298  4.79894  1.33038  3.95399  3.07225  3.51349  2.93199  3.33789  3.99584  6.06379  4.56104     96 - -
          2.68618  4.42225  2.77519  2.73123  3.46354  2.40513  3.72494  3.29354  2.67741  2.69355  4.24690  2.90347  2.73739  3.18146  2.89801  2.37887  2.77519  2.98518  4.58477  3.61503
          0.02241  4.20519  4.92753  0.61958  0.77255  0.48576  0.95510
     93   1.92065  4.95511  1.87498  2.42004  4.46975  3.30950  3.82035  3.90741  2.69985  3.49063  4.30242  2.94201  2.35475  2.97628  3.19632  2.70720  3.00510  3.49418  5.69470  4.31497     97 - -
          2.68618  4.42225  2.77519  2.73123  3.46354  2.40513  3.72494  3.29354  2.67741  2.69355  4.24690  2.90347  2.73739  3.18146  2.89801  2.37887  2.77519  2.98518  4.58477  3.61503
          0.02241  4.20519  4.92753  0.61958  0.77255  0.48576  0.95510
     94   2.76295  5.02702  2.91168  1.88463  4.23183  3.47836  3.67549  3.72629  1.88739  3.28217  4.10229  2.98431  3.90010  2.82392  2.76875  2.76218  2.99049  3.38596  5.43410  2.53625     98 - -
          2.68618  4.42225  2.77519  2.73123  3.46354  2.40513  3.72494  3.29354  2.67741  2.69355  4.24690  2.90347  2.73739  3.18146  2.89801  2.37887  2.77519  2.98518  4.58477  3.61503
          0.02241  4.20519  4.92753  0.61958  0.77255  0.48576  0.95510
     95   3.06286  5.60503  1.18261  2.21719  4.92256  3.31612  3.90787  4.49837  2.95879  3.99583  4.85812  1.76115  3.95944  3.08333  3.56675  2.95009  3.37048  4.05151  6.11794  4.59820     99 - -
          2.68618  4.42225  2.77519  2.73123  3.46354  2.40513  3.72494  3.29354  2.67741  2.69355  4.24690  2.90347  2.73739  3.18146  2.89801  2.37887  2.77519  2.98518  4.58477  3.61503
          0.02241  4.20519  4.92753  0.61958  0.77255  0.48576  0.95510
     96   2.83125  4.44545  3.83207  3.25585  3.47698  3.84613  4.08350  1.85851  2.16436  1.76465  3.39138  3.62273  4.20361  3.42099  3.26407  3.13180  3.06081  2.36610  5.06694  3.85527    100 - -
          2.68618  4.42225  2.77519  2.73123  3.46354  2.40513  3.72494  3.29354  2.67741  2.69355  4.24690  2.90347  2.73739  3.18146  2.89801  2.37887  2.77519  2.98518  4.58477  3.61503
          0.02241  4.20519  4.92753  0.61958  0.77255  0.48576  0.95510
     97   2.79031  5.14363  1.89635  1.78563  4.42351  3.38650  3.74344  3.79720  2.60858  3.42032  4.24575  2.88141  3.88432  2.89075  3.11778  2.76236  3.04450  2.32931  5.64787  4.24715    101 - -
          2.68618  4.42225  2.77519  2.73123  3.46354  2.40513  3.72494  3.29354  2.67741  2.69355  4.24690  2.90347  2.73739  3.18146  2.89801  2.37887  2.77519  2.98518  4.58477  3.61503
          0.02241  4.20519  4.92753  0.61958  0.77255  0.48576  0.95510
     98   2.87648  4.92110  2.95129  1.43933  3.99645  3.55533  3.88150  3.27588  2.69078  1.98411  3.93626  3.14335  4.02712  3.08178  3.08504  2.93849  3.12860  3.07237  5.41660  4.08873    102 - -
          2.68618  4.42225  2.77519  2.73123  3.46354  2.40513  3.72494  3.29354  2.67741  2.69355  4.24690  2.90347  2.73739  3.18146  2.89801  2.37887  2.77519  2.98518  4.58477  3.61503
          0.02241  4.20519  4.92753  0.61958  0.77255  0.48576  0.95510
     99   2.78046  4.51093  3.54483  2.21140  3.48443  3.73332  3.98273  2.72551  2.92824  1.75307  2.31731  3.44204  4.10528  3.27607  3.26992  3.00241  3.01231  2.60623  5.06921  3.84616    103 - -
          2.68618  4.42225  2.77519  2.73123  3.46354  2.40513  3.72494  3.29354  2.67741  2.69355  4.24690  2.90347  2.73739  3.18146  2.89801  2.37887  2.77519  2.98518  4.58477  3.61503
          0.02241  4.20519  4.92753  0.61958  0.77255  0.48576  0.95510
    100   3.06595  4.42192  4.64510  4.12103  1.84876  4.15378  3.99679  1.78117  3.95068  2.09860  3.28933  4.12383  4.47119  4.04663  4.01604  3.47593  3.29305  2.54879  2.27623  2.74264    104 - -
          2.68618  4.42225  2.77519  2.73123  3.46354  2.40513  3.72494  3.29354  2.67741  2.69355  4.24690  2.90347  2.73739  3.18146  2.89801  2.37887  2.77519  2.98518  4.58477  3.61503
          0.02241  4.20519  4.92753  0.61958  0.77255  0.48576  0.95510
    101   2.88255  5.43002  1.80534  1.72338  4.74289  3.36151  3.74482  4.24049  1.84632  3.71750  4.51107  2.81817  3.89167  2.87853  3.11435  2.79946  3.13833  3.80884  5.85699  4.40401    105 - -
          2.68618  4.42225  2.77519  2.73123  3.46354  2.40513  3.72494  3.29354  2.67741  2.69355  4.24690  2.90347  2.73739  3.18146  2.89801  2.37887  2.77519  2.98518  4.58477  3.61503
          0.02241  4.20519  4.92753  0.61958  0.77255  0.48576  0.95510
    102   2.00464  4.35544  4.52310  4.00025  3.63651  4.14214  4.70080  1.51193  3.90496  2.34369  3.49822  4.21513  4.53585  4.16722  4.12493  3.49552  3.21556  1.35645  5.38285  4.17761    106 - -
          2.68618  4.42225  2.77519  2.73123  3.46354  2.40513  3.72494  3.29354  2.67741  2.69355  4.24690  2.90347  2.73739  3.18146  2.89801  2.37887  2.77519  2.98518  4.58477  3.61503
          0.02241  4.20519  4.92753  0.61958  0.77255  0.48576  0.95510
    103   2.67018  4.58795  3.20814  2.88270  3.95892  3.41408  4.02986  3.12202  2.92055  3.03101  3.99010  1.49696  3.98581  3.28554  3.28438  2.81863  3.01365  1.95273  5.39561  4.06443    107 - -
          2.68618  4.42225  2.77519  2.73123  3.46354  2.40513  3.72494  3.29354  2.67741  2.69355  4.24690  2.90347  2.73739  3.18146  2.89801  2.37887  2.77519  2.98518  4.58477  3.61503
          0.02241  4.20519  4.92753  0.61958  0.77255  0.48576  0.95510
    104   3.02071  5.65283  1.61815  1.54840  4.93945  3.32234  3.83659  4.47367  2.83380  3.94099  4.76933  1.90099  3.92974  2.99154  3.43515  2.89846  3.30163  4.02403  6.08835  4.56702    108 - -
          2.68618  4.42225  2.77519  2.73123  3.46354  2.40513  3.72494  3.29354  2.67741  2.69355  4.24690  2.90347  2.73739  3.18146  2.89801  2.37887  2.77519  2.98518  4.58477  3.61503
          0.02241  4.20519  4.92753  0.61958  0.77255  0.48576  0.95510
    105   3.12503  5.75706  1.11019  1.55579  5.03779  3.32127  3.90925  4.58305  2.98082  4.06360  4.93423  2.77804  3.96980  3.08222  3.61333  2.98461  3.42370  4.13819  6.20510  4.66723    109 - -
          2.68618  4.42225  2.77519  2.73123  3.46354  2.40513  3.72494  3.29354  2.67741  2.69355  4.24690  2.90347  2.73739  3.18146  2.89801  2.37887  2.77519  2.98518  4.58477  3.61503
          0.02241  4.20519  4.92753  0.61958  0.77255  0.48576  0.95510
    106   2.67018  4.58795  3.20814  2.88270  3.95892  3.41408  4.02986  3.12202  2.92055  3.03101  3.99010  1.49696  3.98581  3.28554  3.28438  2.81863  3.01365  1.95273  5.39561  4.06443    110 - -
          2.68618  4.42225  2.77519  2.73123  3.46354  2.40513  3.72494  3.29354  2.67741  2.69355  4.24690  2.90347  2.73739  3.18146  2.89801  2.37887  2.77519  2.98518  4.58477  3.61503
          0.02241  4.20519  4.92753  0.61958  0.77255  0.48576  0.95510
    107   2.86907  5.27555  2.83195  1.87327  4.63932  3.48874  3.67536  4.07794  1.71951  3.54384  4.34238  2.96170  3.92808  2.02858  2.63016  2.82223  3.08990  3.68385  5.64960  4.30939    111 - -
          2.68618  4.42225  2.77519  2.73123  3.46354  2.40513  3.72494  3.29354  2.67741  2.69355  4.24690  2.90347  2.73739  3.18146  2.89801  2.37887  2.77519  2.98518  4.58477  3.61503
          0.02241  4.20519  4.92753  0.61958  0.77255  0.48576  0.95510
    108   2.67499  4.66187  3.21893  2.70467  3.95343  3.49398  3.79153  3.24130  1.97363  2.95783  3.83842  3.16264  2.47377  2.99149  2.90736  2.77930  2.93298  2.11201  5.27844  4.00234    112 - -
          2.68618  4.42225  2.77519  2.73123  3.46354  2.40513  3.72494  3.29354  2.67741  2.69355  4.24690  2.90347  2.73739  3.18146  2.89801  2.37887  2.77519  2.98518  4.58477  3.61503
          0.02241  4.20519  4.92753  0.61958  0.77255  0.48576  0.95510
    109   2.78605  5.10649  2.75022  2.42587  4.52705  2.22683  3.74226  3.98011  1.86320  3.50420  4.31044  2.02229  3.89842  2.88193  2.87170  2.76999  3.05048  3.58099  5.65560  4.29605    113 - -
          2.68618  4.42225  2.77519  2.73123  3.46354  2.40513  3.72494  3.29354  2.67741  2.69355  4.24690  2.90347  2.73739  3.18146  2.89801  2.37887  2.77519  2.98518  4.58477  3.61503
          0.02241  4.20519  4.92753  0.61958  0.77255  0.48576  0.95510
    110   1.82830  4.27948  3.65206  3.17489  2.16987  3.38791  4.04077  2.99271  3.13856  2.72741  3.64673  3.45059  3.94410  3.42448  3.45027  1.97297  2.85835  2.72525  5.04292  3.75416    114 - -
          2.68618  4.42225  2.77519  2.73123  3.46354  2.40513  3.72494  3.29354  2.67741  2.69355  4.24690  2.90347  2.73739  3.18146  2.89801  2.37887  2.77519  2.98518  4.58477  3.61503
          0.02241  4.20519  4.92753  0.61958  0.77255  0.48576  0.95510
    111   2.68904  4.67613  3.07118  2.04153  3.89139  3.50089  3.79626  2.21500  2.65080  2.89032  3.79048  3.11846  2.50965  3.00456  3.06438  2.78957  2.93675  2.89541  5.26207  3.96874    115 - -
          2.68618  4.42225  2.77519  2.73123  3.46354  2.40513  3.72494  3.29354  2.67741  2.69355  4.24690  2.90347  2.73739  3.18146  2.89801  2.37887  2.77519  2.98518  4.58477  3.61503
          0.02241  4.20519  4.92753  0.61958  0.77255  0.48576  0.95510
    112   2.86945  5.38908  1.78634  2.25902  4.70672  3.36350  3.74429  4.20320  1.91689  3.68869  4.48391  1.99460  3.89058  2.87924  3.10019  2.79378  3.12640  3.77693  5.83041  4.38539    116 - -
          2.68618  4.42225  2.77519  2.73123  3.46354  2.40513  3.72494  3.29354  2.67741  2.69355  4.24690  2.90347  2.73739  3.18146  2.89801  2.37887  2.77519  2.98518  4.58477  3.61503
          0.02241  4.20519  4.92753  0.61958  0.77255  0.48576  0.95510
    113   3.42340  5.21247  3.95187  3.40882  4.65427  3.82952  4.12411  4.23121  2.44934  3.68660  4.68910  3.73707  4.32596  3.33761  0.57099  3.49857  3.67300  3.94332  5.60772  4.52178    117 - -
          2.68618  4.42225  2.77519  2.73123  3.46354  2.40513  3.72494  3.29354  2.67741  2.69355  4.24690  2.90347  2.73739  3.18146  2.89801  2.37887  2.77519  2.98518  4.58477  3.61503
          0.02241  4.20519  4.92753  0.61958  0.77255  0.48576  0.95510
    114   2.39724  1.41403  4.18241  3.80892  4.00603  3.19421  4.51850  3.08017  3.65371  3.02402  3.98815  3.73309  3.92830  3.93996  3.83685  2.65283  1.69729  2.75361  5.49860  4.31887    118 - -
          2.68618  4.42225  2.77519  2.73123  3.46354  2.40513  3.72494  3.29354  2.67741  2.69355  4.24690  2.90347  2.73739  3.18146  2.89801  2.37887  2.77519  2.98518  4.58477  3.61503
          0.02241  4.20519  4.92753  0.61958  0.77255  0.48576  0.95510
    115   2.75494  4.34126  3.83007  3.26822  2.27103  3.78138  4.01132  1.91891  2.24530  2.29890  3.34751  3.60261  4.14833  3.44667  3.38444  3.06218  2.98795  2.41709  4.84999  3.56497    119 - -
          2.68618  4.42225  2.77519  2.73123  3.46354  2.40513  3.72494  3.29354  2.67741  2.69355  4.24690  2.90347  2.73739  3.18146  2.89801  2.37887  2.77519  2.98518  4.58477  3.61503
          0.02241  4.20519  4.92753  0.61958  0.77255  0.48576  0.95510
    116   3.28606  5.42513  2.68608  0.63012  4.82048  3.52364  4.15760  4.34447  3.08456  3.91304  4.88705  3.18044  4.14840  3.37550  3.51800  3.24227  3.59754  3.99893  5.92745  4.66857    120 - -
          2.68618  4.42225  2.77519  2.73123  3.46354  2.40513  3.72494  3.29354  2.67741  2.69355  4.24690  2.90347  2.73739  3.18146  2.89801  2.37887  2.77519  2.98518  4.58477  3.61503
          0.02241  4.20519  4.92753  0.61958  0.77255  0.48576  0.95510
    117   2.00909  4.64809  2.15119  2.66237  3.92608  3.48510  3.85755  2.21242  2.75417  2.90571  3.82061  3.14536  3.94655  3.06786  3.18950  2.79175  2.94393  2.77862  5.32274  4.02257    121 - -
          2.68618  4.42225  2.77519  2.73123  3.46354  2.40513  3.72494  3.29354  2.67741  2.69355  4.24690  2.90347  2.73739  3.18146  2.89801  2.37887  2.77519  2.98518  4.58477  3.61503
          0.02241  4.20519  4.92753  0.61958  0.77255  0.48576  0.95510
    118   2.61703  4.68344  2.95713  2.70855  4.36870  3.26394  3.99571  3.77941  2.84742  3.45251  4.30806  1.43315  3.89253  3.19789  3.24164  2.70719  1.91710  3.36293  5.65967  4.33474    122 - -
          2.68618  4.42225  2.77519  2.73123  3.46354  2.40513  3.72494  3.29354  2.67741  2.69355  4.24690  2.90347  2.73739  3.18146  2.89801  2.37887  2.77519  2.98518  4.58477  3.61503
          0.02241  4.20519  4.92753  0.61958  0.77255  0.48576  0.95510
    119   1.79160  4.29024  3.67408  3.19041  3.72390  3.40080  4.10507  2.01771  3.13812  2.74399  3.67661  3.47210  3.96196  3.44239  3.45460  1.93940  2.86984  2.59606  5.19474  3.96969    123 - -
          2.68618  4.42225  2.77519  2.73123  3.46354  2.40513  3.72494  3.29354  2.67741  2.69355  4.24690  2.90347  2.73739  3.18146  2.89801  2.37887  2.77519  2.98518  4.58477  3.61503
          0.02241  4.20519  4.92753  0.61958  0.77255  0.48576  0.95510
    120   2.03178  4.68622  3.07156  1.96940  3.91121  3.49203  3.80486  3.17209  2.65156  2.16624  3.80470  3.12047  3.93410  3.00916  3.06391  2.78610  2.94195  2.91826  5.28543  3.99083    124 - -
          2.68618  4.42225  2.77519  2.73123  3.46354  2.40513  3.72494  3.29354  2.67741  2.69355  4.24690  2.90347  2.73739  3.18146  2.89801  2.37887  2.77519  2.98518  4.58477  3.61503
          0.02241  4.20519  4.92753  0.61958  0.77255  0.48576  0.95510
    121   1.92469  4.74933  3.07060  2.61557  4.28591  3.35320  3.79868  3.69244  1.84900  3.29475  4.11265  3.07788  3.86524  2.95890  2.92504  1.98891  2.91942  3.30757  5.50722  4.19982    125 - -
          2.68618  4.42225  2.77519  2.73123  3.46354  2.40513  3.72494  3.29354  2.67741  2.69355  4.24690  2.90347  2.73739  3.18146  2.89801  2.37887  2.77519  2.98518  4.58477  3.61503
          0.02241  4.20519  4.92753  0.61958  0.77255  0.48576  0.95510
    122   3.49447  4.80332  4.91453  4.45361  1.26984  4.56846  4.32662  2.53665  4.29497  1.26622  3.15787  4.50946  4.80956  4.34530  4.36181  3.94738  3.72297  2.65569  4.51364  2.97083    126 - -
          2.68618  4.42225  2.77519  2.73123  3.46354  2.40513  3.72494  3.29354  2.67741  2.69355  4.24690  2.90347  2.73739  3.18146  2.89801  2.37887  2.77519  2.98518  4.58477  3.61503
          0.02241  4.20519  4.92753  0.61958  0.77255  0.48576  0.95510
    123   2.58831  4.70224  3.13262  2.68205  4.34157  2.15705  3.84554  3.77444  2.56610  3.35991  4.17301  3.11786  3.86325  3.00954  2.06148  1.86386  2.91986  3.35719  5.55108  4.25419    127 - -
          2.68618  4.42225  2.77519  2.73123  3.46354  2.40513  3.72494  3.29354  2.67741  2.69355  4.24690  2.90347  2.73739  3.18146  2.89801  2.37887  2.77519  2.98518  4.58477  3.61503
          0.02241  4.20519  4.92753  0.61958  0.77255  0.48576  0.95510
    124   2.03902  5.11067  2.71094  1.85804  4.43800  3.40354  3.71004  3.87741  2.48106  3.42257  4.22906  2.91318  3.87719  2.04046  2.93400  2.74055  3.01204  3.50117  5.60764  4.23146    128 - -
          2.68618  4.42225  2.77519  2.73123  3.46354  2.40513  3.72494  3.29354  2.67741  2.69355  4.24690  2.90347  2.73739  3.18146  2.89801  2.37887  2.77519  2.98518  4.58477  3.61503
          0.02241  4.20519  4.92753  0.61958  0.77255  0.48576  0.95510
    125   1.36681  4.40394  3.88811  3.45416  3.63539  3.58204  4.31876  2.64127  3.34366  1.70485  3.58286  3.70416  4.14269  3.68020  3.61337  2.97949  3.05433  2.47995  5.27468  4.04264    129 - -
          2.68618  4.42225  2.77519  2.73123  3.46354  2.40513  3.72494  3.29354  2.67741  2.69355  4.24690  2.90347  2.73739  3.18146  2.89801  2.37887  2.77519  2.98518  4.58477  3.61503
          0.02241  4.20519  4.92753  0.61958  0.77255  0.48576  0.95510
    126   3.48480  4.81024  5.01704  4.46423  3.11661  4.70579  4.98818  2.30647  4.26906  0.82774  1.92814  4.73012  4.86832  4.38673  4.37192  4.07451  3.70498  2.48719  5.24428  4.18469    130 - -
          2.68618  4.42225  2.77519  2.73123  3.46354  2.40513  3.72494  3.29354  2.67741  2.69355  4.24690  2.90347  2.73739  3.18146  2.89801  2.37887  2.77519  2.98518  4.58477  3.61503
          0.02241  4.20519  4.92753  0.61958  0.77255  0.48576  0.95510
    127   2.81757  4.47456  3.66450  2.20152  3.50299  3.81455  4.08787  1.92613  3.06916  1.74652  3.40674  3.55580  4.18354  3.40525  3.39948  3.09533  3.05242  2.35878  5.11160  3.88668    131 - -
          2.68618  4.42225  2.77519  2.73123  3.46354  2.40513  3.72494  3.29354  2.67741  2.69355  4.24690  2.90347  2.73739  3.18146  2.89801  2.37887  2.77519  2.98518  4.58477  3.61503
          0.02241  4.20519  4.92753  0.61958  0.77255  0.48576  0.95510
    128   3.25495  5.34271  3.74016  2.98873  4.85968  3.83495  3.70483  4.17656  1.38766  3.57173  4.45123  3.35839  4.18315  2.83529  1.18478  3.24050  3.39611  3.86145  5.56984  4.44495    132 - -
          2.68618  4.42225  2.77519  2.73123  3.46354  2.40513  3.72494  3.29354  2.67741  2.69355  4.24690  2.90347  2.73739  3.18146  2.89801  2.37887  2.77519  2.98518  4.58477  3.61503
          0.02241  4.20519  4.92753  0.61958  0.77255  0.48576  0.95510
    129   1.92469  4.74933  3.07060  2.61557  4.28591  3.35320  3.79868  3.69244  1.84900  3.29475  4.11265  3.07788  3.86524  2.95890  2.92504  1.98891  2.91942  3.30757  5.50722  4.19982    133 - -
          2.68618  4.42225  2.77519  2.73123  3.46354  2.40513  3.72494  3.29354  2.67741  2.69355  4.24690  2.90347  2.73739  3.18146  2.89801  2.37887  2.77519  2.98518  4.58477  3.61503
          0.02241  4.20519  4.92753  0.61958  0.77255  0.48576  0.95510
    130   2.71675  4.97624  2.83442  2.45214  4.35092  3.40062  3.72913  3.78999  2.47937  3.35489  4.16770  2.12835  3.87739  2.12209  2.90520  2.72513  2.09127  3.41850  5.54459  4.19304    134 - -
          2.68618  4.42225  2.77519  2.73123  3.46354  2.40513  3.72494  3.29354  2.67741  2.69355  4.24690  2.90347  2.73739  3.18146  2.89801  2.37887  2.77519  2.98518  4.58477  3.61503
          0.02241  4.20519  4.92753  0.61958  0.77255  0.48576  0.95510
    131   1.98258  4.37751  4.37292  3.82860  3.41609  4.08396  4.50253  1.65275  3.71141  1.59568  3.29524  4.08037  4.44346  3.96429  3.92690  3.41090  3.18605  2.01804  5.16878  3.98873    135 - -
          2.68618  4.42225  2.77519  2.73123  3.46354  2.40513  3.72494  3.29354  2.67741  2.69355  4.24690  2.90347  2.73739  3.18146  2.89801  2.37887  2.77519  2.98518  4.58477  3.61503
          0.02241  4.20519  4.92753  0.61958  0.77255  0.48576  0.95510
    132   2.97274  5.03628  3.49594  2.81919  4.34227  3.70294  3.69740  3.69520  1.60958  2.20063  4.10795  3.24396  4.06091  2.84882  1.71889  3.00899  3.15702  3.41215  5.40309  4.19019    136 - -
          2.68618  4.42225  2.77519  2.73123  3.46354  2.40513  3.72494  3.29354  2.67741  2.69355  4.24690  2.90347  2.73739  3.18146  2.89801  2.37887  2.77519  2.98518  4.58477  3.61503
          0.02241  4.20519  4.92753  0.61958  0.77255  0.48576  0.95510
    133   2.87035  5.34777  1.74740  2.26358  4.68848  2.19733  3.77880  4.18615  2.67246  3.69094  4.49701  2.83212  3.89499  2.00390  3.20492  2.80255  3.14152  3.76321  5.84819  4.40129    137 - -
          2.68618  4.42225  2.77519  2.73123  3.46354  2.40513  3.72494  3.29354  2.67741  2.69355  4.24690  2.90347  2.73739  3.18146  2.89801  2.37887  2.77519  2.98518  4.58477  3.61503
          0.02241  4.20519  4.92753  0.61958  0.77255  0.48576  0.95510
    134   3.50144  4.80500  5.00095  4.50536  1.77647  4.64267  4.55935  2.44065  4.35318  0.90994  3.03042  4.62661  4.84354  4.39169  4.41637  4.01851  3.72389  2.60063  4.74558  3.30865    138 - -
          2.68618  4.42225  2.77519  2.73123  3.46354  2.40513  3.72494  3.29354  2.67741  2.69355  4.24690  2.90347  2.73739  3.18146  2.89801  2.37887  2.77519  2.98518  4.58477  3.61503
          0.02241  4.20519  4.92753  0.61958  0.77255  0.48576  0.95510
    135   3.30063  4.64423  4.78443  4.42343  3.62205  4.40866  5.10256  0.74004  4.25883  2.15317  3.51926  4.62467  4.81978  4.58084  4.41947  3.94799  3.59858  1.91422  5.57269  4.33179    139 - -
          2.68618  4.42225  2.77519  2.73123  3.46354  2.40513  3.72494  3.29354  2.67741  2.69355  4.24690  2.90347  2.73739  3.18146  2.89801  2.37887  2.77519  2.98518  4.58477  3.61503
          0.02241  4.20519  4.92753  0.61958  0.77255  0.48576  0.95510
    136   2.78454  5.12588  1.97468  1.76312  4.40391  3.38974  3.74247  3.77073  2.60556  3.40105  4.22804  2.88709  3.88427  2.89061  3.11203  2.76037  3.03808  2.28337  5.63298  4.23631    140 - -
          2.68618  4.42225  2.77519  2.73123  3.46354  2.40513  3.72494  3.29354  2.67741  2.69355  4.24690  2.90347  2.73739  3.18146  2.89801  2.37887  2.77519  2.98518  4.58477  3.61503
          0.02241  4.20519  4.92753  0.61958  0.77255  0.48576  0.95510
    137   2.75093  5.06217  2.83371  2.44531  4.47003  3.41426  3.71405  3.91879  1.80630  3.44592  4.24666  2.15100  3.88635  2.84903  2.81300  2.01271  3.00823  3.52531  5.59917  4.24720    141 - -
          2.68618  4.42225  2.77519  2.73123  3.46354  2.40513  3.72494  3.29354  2.67741  2.69355  4.24690  2.90347  2.73739  3.18146  2.89801  2.37887  2.77519  2.98518  4.58477  3.61503
          0.02241  4.20519  4.92753  0.61958  0.77255  0.48576  0.95510
    138   3.95076  5.09763  4.89939  4.65627  1.28378  4.62407  3.55377  3.60066  4.48376  2.87780  4.17742  4.26362  4.91715  4.35997  4.44882  4.00873  4.16633  3.53570  3.66556  0.92173    142 - -
          2.68618  4.42225  2.77519  2.73123  3.46354  2.40513  3.72494  3.29354  2.67741  2.69355  4.24690  2.90347  2.73739  3.18146  2.89801  2.37887  2.77519  2.98518  4.58477  3.61503
          0.02241  4.20519  4.92753  0.61958  0.77255  0.48576  0.95510
    139   3.38663  5.52503  0.53797  2.60855  4.95598  3.49884  4.27504  4.62847  3.42948  4.18113  5.17935  3.17708  4.17573  3.52346  3.98145  3.31987  3.73647  4.23590  6.05473  4.79029    143 - -
          2.68618  4.42225  2.77519  2.73123  3.46354  2.40513  3.72494  3.29354  2.67741  2.69355  4.24690  2.90347  2.73739  3.18146  2.89801  2.37887  2.77519  2.98518  4.58477  3.61503
          0.02241  4.20519  4.92753  0.61958  0.77255  0.48576  0.95510
    140   3.76370  5.11606  4.34792  4.15102  2.38928  4.23223  3.82775  3.73159  4.00042  3.09611  4.37322  4.15837  4.70337  4.22293  4.11020  3.86189  4.05486  3.61924  4.04174  0.55242    144 - -
          2.68618  4.42225  2.77519  2.73123  3.46354  2.40513  3.72494  3.29354  2.67741  2.69355  4.24690  2.90347  2.73739  3.18146  2.89801  2.37887  2.77519  2.98518  4.58477  3.61503
          0.02241  4.20519  4.92753  0.61958  0.77255  0.48576  0.95510
    141   2.78541  5.17044  2.75358  1.86632  4.51740  3.42669  3.68881  3.96576  1.81361  3.47713  4.27212  2.92205  3.88561  2.81708  2.81543  2.03563  3.02567  3.57417  5.62647  4.25712    145 - -
          2.68618  4.42225  2.77519  2.73123  3.46354  2.40513  3.72494  3.29354  2.67741  2.69355  4.24690  2.90347  2.73739  3.18146  2.89801  2.37887  2.77519  2.98518  4.58477  3.61503
          0.02241  4.20519  4.92753  0.61958  0.77255  0.48576  0.95510
    142   1.01280  4.27624  3.62464  3.39905  4.51399  1.78355  4.46399  3.89134  3.49694  3.62323  4.46083  3.49308  3.82705  3.76038  3.78010  2.53416  2.85731  3.32068  5.85274  4.67297    146 - -
          2.68618  4.42225  2.77519  2.73123  3.46354  2.40513  3.72494  3.29354  2.67741  2.69355  4.24690  2.90347  2.73739  3.18146  2.89801  2.37887  2.77519  2.98518  4.58477  3.61503
          0.02241  4.20519  4.92753  0.61958  0.77255  0.48576  0.95510
    143   0.62365  4.39452  3.83636  3.65917  4.41918  3.20736  4.63654  3.59741  3.68511  3.46229  4.46741  3.71314  3.97927  3.99701  3.90257  2.74718  3.04839  3.19168  5.81127  4.65443    147 - -
          2.68618  4.42225  2.77519  2.73123  3.46354  2.40513  3.72494  3.29354  2.67741  2.69355  4.24690  2.90347  2.73739  3.18146  2.89801  2.37887  2.77519  2.98518  4.58477  3.61503
          0.02241  4.20519  4.92753  0.61958  0.77255  0.48576  0.95510
    144   3.27014  4.61919  4.86995  4.35892  3.33055  4.50302  4.95274  2.08188  4.19601  1.02048  3.15547  4.58110  4.78628  4.39662  4.34355  3.88664  3.52570  1.50738  5.35263  4.20634    148 - -
          2.68618  4.42225  2.77519  2.73123  3.46354  2.40513  3.72494  3.29354  2.67741  2.69355  4.24690  2.90347  2.73739  3.18146  2.89801  2.37887  2.77519  2.98518  4.58477  3.61503
          0.02241  4.20519  4.92753  0.61958  0.77255  0.48576  0.95510
    145   2.80324  5.20161  1.80605  2.30490  4.58432  3.33834  3.77766  4.05467  2.66449  3.59520  4.40165  2.04035  3.88007  2.92413  3.18750  2.76305  2.09071  3.64274  5.77290  4.34828    149 - -
          2.68618  4.42225  2.77519  2.73123  3.46354  2.40513  3.72494  3.29354  2.67741  2.69355  4.24690  2.90347  2.73739  3.18146  2.89801  2.37887  2.77519  2.98518  4.58477  3.61503
          0.02241  4.20519  4.92753  0.61958  0.77255  0.48576  0.95510
    146   3.36407  4.64530  5.07409  4.55753  3.36520  4.71302  5.12764  1.09785  4.39698  1.34797  3.17186  4.77987  4.92599  4.57352  4.52459  4.10311  3.60586  1.94083  5.44122  4.29927    150 - -
          2.68618  4.42225  2.77519  2.73123  3.46354  2.40513  3.72494  3.29354  2.67741  2.69355  4.24690  2.90347  2.73739  3.18146  2.89801  2.37887  2.77519  2.98518  4.58477  3.61503
          0.02241  4.20519  4.92753  0.61958  0.77255  0.48576  0.95510
    147   1.98527  4.34562  4.25426  3.72513  3.48953  3.93454  4.44500  2.18656  3.61746  1.64353  3.38313  3.97081  4.35323  3.88708  3.85264  3.27408  3.12153  1.59052  5.18931  3.99579    151 - -
          2.68618  4.42225  2.77519  2.73123  3.46354  2.40513  3.72494  3.29354  2.67741  2.69355  4.24690  2.90347  2.73739  3.18146  2.89801  2.37887  2.77519  2.98518  4.58477  3.61503
          0.02241  4.20519  4.92753  0.61958  0.77255  0.48576  0.95510
    148   1.88367  4.88120  1.87260  2.46025  4.48171  3.27855  3.85257  3.92514  2.74012  3.51108  4.31880  2.96641  3.85388  3.01253  3.23171  1.93203  2.98553  3.49033  5.71264  4.34007    152 - -
          2.68618  4.42225  2.77519  2.73123  3.46354  2.40513  3.72494  3.29354  2.67741  2.69355  4.24690  2.90347  2.73739  3.18146  2.89801  2.37887  2.77519  2.98518  4.58477  3.61503
          0.02241  4.20519  4.92753  0.61958  0.77255  0.48576  0.95510
    149   2.90283  5.44299  1.76025  2.23510  4.74588  3.34831  3.77056  4.25840  2.66491  3.74361  4.54707  1.99427  3.89886  1.95524  3.20366  2.81732  3.16724  3.82827  5.88802  4.42217    153 - -
          2.68618  4.42225  2.77519  2.73123  3.46354  2.40513  3.72494  3.29354  2.67741  2.69355  4.24690  2.90347  2.73739  3.18146  2.89801  2.37887  2.77519  2.98518  4.58477  3.61503
          0.02241  4.20519  4.92753  0.61958  0.77255  0.48576  0.95510
    150   2.67718  4.65941  3.17248  2.68371  3.86196  3.49345  3.78253  3.26634  2.58096  2.09357  3.79777  3.14834  3.93015  2.21268  2.95514  2.07499  2.93149  2.99968  5.22197  3.92501    154 - -
          2.68618  4.42225  2.77519  2.73123  3.46354  2.40513  3.72494  3.29354  2.67741  2.69355  4.24690  2.90347  2.73739  3.18146  2.89801  2.37887  2.77519  2.98518  4.58477  3.61503
          0.02241  4.20519  4.92753  0.61958  0.77255  0.48576  0.95510
    151   2.87041  5.10674  3.21912  2.63723  4.51548  3.57672  3.67325  3.91215  1.69149  3.40629  4.22627  3.10809  3.97336  2.80193  1.83743  2.01487  3.08287  3.55472  5.51755  4.25305    155 - -
          2.68618  4.42225  2.77519  2.73123  3.46354  2.40513  3.72494  3.29354  2.67741  2.69355  4.24690  2.90347  2.73739  3.18146  2.89801  2.37887  2.77519  2.98518  4.58477  3.61503
          0.02241  4.20519  4.92753  0.61958  0.77255  0.48576  0.95510
    152   2.68958  4.83444  2.04552  2.48549  4.10206  3.40672  3.76889  3.50333  2.63526  2.21542  4.00346  3.00022  3.88611  2.94784  3.09830  2.06393  2.95619  3.18913  5.41627  4.06782    156 - -
          2.68618  4.42225  2.77519  2.73123  3.46354  2.40513  3.72494  3.29354  2.67741  2.69355  4.24690  2.90347  2.73739  3.18146  2.89801  2.37887  2.77519  2.98518  4.58477  3.61503
          0.02241  4.20519  4.92753  0.61958  0.77255  0.48576  0.95510
    153   2.93387  4.56153  3.92617  3.53876  1.28651  3.74933  4.03990  3.03704  3.48996  2.56575  3.70168  3.76638  2.07250  3.75241  3.73419  3.17325  3.24980  2.88809  4.59078  3.04980    157 - -
          2.68618  4.42225  2.77519  2.73123  3.46354  2.40513  3.72494  3.29354  2.67741  2.69355  4.24690  2.90347  2.73739  3.18146  2.89801  2.37887  2.77519  2.98518  4.58477  3.61503
          0.02241  4.20519  4.92753  0.61958  0.77255  0.48576  0.95510
    154   2.73961  5.12060  2.03706  2.36648  4.46681  3.39733  3.69517  3.93107  2.46104  3.45479  4.24489  2.90797  2.39170  2.82468  2.16137  2.71380  2.98950  3.53425  5.61459  4.23064    158 - -
          2.68618  4.42225  2.77519  2.73123  3.46354  2.40513  3.72494  3.29354  2.67741  2.69355  4.24690  2.90347  2.73739  3.18146  2.89801  2.37887  2.77519  2.98518  4.58477  3.61503
          0.02241  4.20519  4.92753  0.61958  0.77255  0.48576  0.95510
    155   2.90803  5.21581  2.64142  2.42902  4.52590  3.41397  3.80574  4.08237  2.54641  3.60037  4.44683  1.47270  3.95479  1.96862  2.94249  2.87662  3.18164  3.69559  5.69792  4.30607    159 - -
          2.68618  4.42225  2.77519  2.73123  3.46354  2.40513  3.72494  3.29354  2.67741  2.69355  4.24690  2.90347  2.73739  3.18146  2.89801  2.37887  2.77519  2.98518  4.58477  3.61503
          0.02241  4.20519  4.92753  0.61958  0.77255  0.48576  0.95510
    156   2.68898  4.29740  3.90429  3.39233  3.47834  2.35355  4.17843  2.48600  3.29582  1.76169  3.43764  3.67371  4.13992  3.59316  3.56407  3.01300  2.97700  1.74862  5.05289  3.83331    160 - -
          2.68618  4.42225  2.77519  2.73123  3.46354  2.40513  3.72494  3.29354  2.67741  2.69355  4.24690  2.90347  2.73739  3.18146  2.89801  2.37887  2.77519  2.98518  4.58477  3.61503
          0.02241  4.20519  4.92753  0.61958  0.77255  0.48576  0.95510
    157   2.80633  4.96973  3.07820  2.65890  4.48700  3.46056  3.78739  3.90973  1.33059  3.45515  4.29228  3.11884  3.95826  2.93943  2.65216  1.94859  3.08486  3.52774  5.58455  4.29913    161 - -
          2.68618  4.42225  2.77519  2.73123  3.46354  2.40513  3.72494  3.29354  2.67741  2.69355  4.24690  2.90347  2.73739  3.18146  2.89801  2.37887  2.77519  2.98518  4.58477  3.61503
          0.21535  4.20519  1.72136  0.61958  0.77255  0.48576  0.95510
    158   2.51342  4.60130  2.78844  2.57791  4.31711  3.13509  3.90735  3.83674  2.78988  3.45426  4.29096  1.83951  3.78258  3.11173  3.19923  1.64776  2.90587  3.37353  5.60449  4.25530    162 - -
          2.68630  4.41986  2.77527  2.73076  3.46420  2.40579  3.72560  3.29222  2.67647  2.69312  4.24756  2.90346  2.73805  3.18212  2.89734  2.37913  2.77585  2.98439  4.58543  3.61569
          0.30715  1.36369  4.73930  2.58056  0.07875  0.37946  1.15274
    159   3.23240  4.65362  4.40669  3.93441  2.62979  4.21425  4.01476  2.72900  3.73139  1.15272  3.37787  4.07391  4.54261  3.95999  3.88998  3.56253  3.46549  2.71829  4.34632  1.77514    181 - -
          2.68618  4.42225  2.77519  2.73123  3.46354  2.40513  3.72494  3.29354  2.67741  2.69355  4.24690  2.90347  2.73739  3.18146  2.89801  2.37887  2.77519  2.98518  4.58477  3.61503
          0.02241  4.20519  4.92753  0.61958  0.77255  0.48576  0.95510
    160   3.36407  4.64530  5.07409  4.55753  3.36520  4.71302  5.12764  1.09785  4.39698  1.34797  3.17186  4.77987  4.92599  4.57352  4.52459  4.10311  3.60586  1.94083  5.44122  4.29927    182 - -
          2.68618  4.42225  2.77519  2.73123  3.46354  2.40513  3.72494  3.29354  2.67741  2.69355  4.24690  2.90347  2.73739  3.18146  2.89801  2.37887  2.77519  2.98518  4.58477  3.61503
          0.02241  4.20519  4.92753  0.61958  0.77255  0.48576  0.95510
    161   3.42340  5.21247  3.95187  3.40882  4.65427  3.82952  4.12411  4.23121  2.44934  3.68660  4.68910  3.73707  4.32596  3.33761  0.57099  3.49857  3.67300  3.94332  5.60772  4.52178    183 - -
          2.68618  4.42225  2.77519  2.73123  3.46354  2.40513  3.72494  3.29354  2.67741  2.69355  4.24690  2.90347  2.73739  3.18146  2.89801  2.37887  2.77519  2.98518  4.58477  3.61503
          0.02241  4.20519  4.92753  0.61958  0.77255  0.48576  0.95510
    162   2.82908  5.23353  2.66160  1.75770  4.58198  2.24873  3.71779  4.03713  1.87015  3.54373  4.34483  2.90511  3.89926  2.85097  2.88395  2.78551  3.07519  3.64048  5.69055  4.30958    184 - -
          2.68618  4.42225  2.77519  2.73123  3.46354  2.40513  3.72494  3.29354  2.67741  2.69355  4.24690  2.90347  2.73739  3.18146  2.89801  2.37887  2.77519  2.98518  4.58477  3.61503
          0.02241  4.20519  4.92753  0.61958  0.77255  0.48576  0.95510
    163   1.91790  4.88494  3.16358  2.72092  4.40932  3.46379  3.81952  3.74071  1.33747  3.35991  4.22151  3.16476  3.96522  2.98005  2.69015  2.83602  3.06808  3.38981  5.55323  4.28638    185 - -
          2.68618  4.42225  2.77519  2.73123  3.46354  2.40513  3.72494  3.29354  2.67741  2.69355  4.24690  2.90347  2.73739  3.18146  2.89801  2.37887  2.77519  2.98518  4.58477  3.61503
          0.02241  4.20519  4.92753  0.61958  0.77255  0.48576  0.95510
    164   3.48096  4.80735  5.01266  4.45964  3.11690  4.70108  4.98373  2.30688  4.26473  0.84347  1.88727  4.72510  4.86506  4.38333  4.36815  4.06922  3.70125  2.48650  5.24244  4.18215    186 - -
          2.68618  4.42225  2.77519  2.73123  3.46354  2.40513  3.72494  3.29354  2.67741  2.69355  4.24690  2.90347  2.73739  3.18146  2.89801  2.37887  2.77519  2.98518  4.58477  3.61503
          0.02241  4.20519  4.92753  0.61958  0.77255  0.48576  0.95510
    165   3.05962  4.65122  3.89817  3.39388  2.53630  3.95023  2.16384  3.15020  3.23232  1.88804  3.74125  3.65089  4.31154  3.53891  3.49616  3.24129  3.28597  2.97245  4.16010  1.73187    187 - -
          2.68618  4.42225  2.77519  2.73123  3.46354  2.40513  3.72494  3.29354  2.67741  2.69355  4.24690  2.90347  2.73739  3.18146  2.89801  2.37887  2.77519  2.98518  4.58477  3.61503
          0.02241  4.20519  4.92753  0.61958  0.77255  0.48576  0.95510
    166   2.72256  5.10045  2.00728  2.36377  4.46389  3.38438  3.69525  3.92980  2.46778  3.45521  4.24250  2.90361  3.85471  2.82465  2.13965  2.05871  2.97750  3.52738  5.61710  4.22906    188 - -
          2.68618  4.42225  2.77519  2.73123  3.46354  2.40513  3.72494  3.29354  2.67741  2.69355  4.24690  2.90347  2.73739  3.18146  2.89801  2.37887  2.77519  2.98518  4.58477  3.61503
          0.02241  4.20519  4.92753  0.61958  0.77255  0.48576  0.95510
    167   2.75985  4.31802  3.96223  3.43087  2.07496  3.76914  4.00723  2.65613  3.33364  1.76600  3.34417  3.69037  4.17127  3.58782  3.57669  2.12708  3.01480  2.50921  4.66109  3.27182    189 - -
          2.68618  4.42225  2.77519  2.73123  3.46354  2.40513  3.72494  3.29354  2.67741  2.69355  4.24690  2.90347  2.73739  3.18146  2.89801  2.37887  2.77519  2.98518  4.58477  3.61503
          0.02241  4.20519  4.92753  0.61958  0.77255  0.48576  0.95510
    168   2.59939  4.68082  3.21066  2.69864  4.20984  3.36770  3.81133  3.61217  2.51989  3.22431  4.05236  3.13480  3.87539  2.98203  2.04784  1.91836  2.09594  3.24223  5.44734  4.16208    190 - -
          2.68618  4.42225  2.77519  2.73123  3.46354  2.40513  3.72494  3.29354  2.67741  2.69355  4.24690  2.90347  2.73739  3.18146  2.89801  2.37887  2.77519  2.98518  4.58477  3.61503
          0.02241  4.20519  4.92753  0.61958  0.77255  0.48576  0.95510
    169   2.96662  5.01970  3.49652  2.82211  4.31741  3.70163  3.70060  3.67001  1.64172  2.15322  4.09117  3.24637  4.06023  2.85456  1.72618  3.00714  3.15209  3.39050  5.39269  4.17906    191 - -
          2.68618  4.42225  2.77519  2.73123  3.46354  2.40513  3.72494  3.29354  2.67741  2.69355  4.24690  2.90347  2.73739  3.18146  2.89801  2.37887  2.77519  2.98518  4.58477  3.61503
          0.02241  4.20519  4.92753  0.61958  0.77255  0.48576  0.95510
    170   2.72353  4.90680  2.90443  1.93198  4.15564  3.46205  3.71591  3.51284  2.48380  3.14811  3.99803  2.99942  3.89628  2.17472  2.90738  2.75135  2.96219  2.24230  5.41632  4.08485    192 - -
          2.68618  4.42225  2.77519  2.73123  3.46354  2.40513  3.72494  3.29354  2.67741  2.69355  4.24690  2.90347  2.73739  3.18146  2.89801  2.37887  2.77519  2.98518  4.58477  3.61503
          0.02241  4.20519  4.92753  0.61958  0.77255  0.48576  0.95510
    171   2.88900  4.39075  4.07186  3.53893  1.91260  3.90624  2.31229  1.97786  3.41575  2.34830  3.41169  3.75750  4.26472  3.65306  3.63428  3.20058  3.12098  2.58903  4.38127  2.86227    193 - -
          2.68618  4.42225  2.77519  2.73123  3.46354  2.40513  3.72494  3.29354  2.67741  2.69355  4.24690  2.90347  2.73739  3.18146  2.89801  2.37887  2.77519  2.98518  4.58477  3.61503
          0.02241  4.20519  4.92753  0.61958  0.77255  0.48576  0.95510
    172   2.96947  4.91515  3.47258  2.90705  4.03256  3.71194  3.82473  3.33198  1.32126  1.97929  3.94002  3.32972  4.10945  3.01528  2.56807  3.05798  3.18524  3.13330  5.33687  4.08224    194 - -
          2.68618  4.42225  2.77519  2.73123  3.46354  2.40513  3.72494  3.29354  2.67741  2.69355  4.24690  2.90347  2.73739  3.18146  2.89801  2.37887  2.77519  2.98518  4.58477  3.61503
          0.02241  4.20519  4.92753  0.61958  0.77255  0.48576  0.95510
    173   2.57492  4.46977  3.32717  2.87041  3.88190  3.40406  3.94891  3.06566  2.85498  2.90811  3.80754  2.14033  3.92726  3.19729  3.23255  2.73756  2.08159  1.99794  5.28612  4.02000    195 - -
          2.68618  4.42225  2.77519  2.73123  3.46354  2.40513  3.72494  3.29354  2.67741  2.69355  4.24690  2.90347  2.73739  3.18146  2.89801  2.37887  2.77519  2.98518  4.58477  3.61503
          0.02241  4.20519  4.92753  0.61958  0.77255  0.48576  0.95510
    174   2.04533  4.93252  2.94664  2.49949  4.19816  3.45227  2.47436  3.66985  2.42418  3.24281  4.06874  3.00795  3.89290  2.07417  2.82317  2.74359  2.96824  3.32981  5.42398  4.07959    196 - -
          2.68618  4.42225  2.77519  2.73123  3.46354  2.40513  3.72494  3.29354  2.67741  2.69355  4.24690  2.90347  2.73739  3.18146  2.89801  2.37887  2.77519  2.98518  4.58477  3.61503
          0.02241  4.20519  4.92753  0.61958  0.77255  0.48576  0.95510
    175   2.71377  4.99878  2.70550  1.83951  4.43783  3.34607  3.77143  3.88810  2.60120  3.44974  4.25703  2.93370  2.36065  2.92046  3.07509  1.93067  2.99976  3.48936  5.64271  4.26742    197 - -
          2.68618  4.42225  2.77519  2.73123  3.46354  2.40513  3.72494  3.29354  2.67741  2.69355  4.24690  2.90347  2.73739  3.18146  2.89801  2.37887  2.77519  2.98518  4.58477  3.61503
          0.02241  4.20519  4.92753  0.61958  0.77255  0.48576  0.95510
    176   2.80965  4.40721  3.84360  3.28181  3.58260  3.85231  4.14428  1.76873  2.16801  2.44200  3.49176  3.64916  4.22434  3.48258  3.37808  3.14045  3.04955  1.71694  5.14761  3.92355    198 - -
          2.68618  4.42225  2.77519  2.73123  3.46354  2.40513  3.72494  3.29354  2.67741  2.69355  4.24690  2.90347  2.73739  3.18146  2.89801  2.37887  2.77519  2.98518  4.58477  3.61503
          0.02241  4.20519  4.92753  0.61958  0.77255  0.48576  0.95510
    177   3.49293  4.80126  4.92305  4.45799  1.30493  4.57450  4.34752  2.52593  4.30002  1.23061  3.14345  4.51979  4.81159  4.34894  4.36623  3.95248  3.72066  2.64893  4.53488  3.00095    199 - -
          2.68618  4.42225  2.77519  2.73123  3.46354  2.40513  3.72494  3.29354  2.67741  2.69355  4.24690  2.90347  2.73739  3.18146  2.89801  2.37887  2.77519  2.98518  4.58477  3.61503
          0.02241  4.20519  4.92753  0.61958  0.77255  0.48576  0.95510
    178   2.56377  4.38770  3.45753  2.98448  2.26583  3.41746  3.93506  3.10623  2.96866  2.79317  3.70058  3.33872  2.40908  3.27655  3.32215  1.93319  2.88209  2.83352  5.02617  3.68747    200 - -
          2.68618  4.42225  2.77519  2.73123  3.46354  2.40513  3.72494  3.29354  2.67741  2.69355  4.24690  2.90347  2.73739  3.18146  2.89801  2.37887  2.77519  2.98518  4.58477  3.61503
          0.02241  4.20519  4.92753  0.61958  0.77255  0.48576  0.95510
    179   2.88886  5.44026  1.76061  1.71732  4.75178  3.35935  3.74917  4.25086  1.88402  3.72755  4.52245  2.81547  3.89339  2.88382  3.12916  2.80397  3.14574  3.81847  5.86752  4.41150    201 - -
          2.68618  4.42225  2.77519  2.73123  3.46354  2.40513  3.72494  3.29354  2.67741  2.69355  4.24690  2.90347  2.73739  3.18146  2.89801  2.37887  2.77519  2.98518  4.58477  3.61503
          0.02241  4.20519  4.92753  0.61958  0.77255  0.48576  0.95510
    180   2.87211  4.66573  2.07247  2.89105  3.82508  3.66917  4.10374  1.42435  3.08675  2.70414  3.77727  3.36555  4.14988  3.37188  3.49442  3.06769  3.14389  2.45006  5.37596  4.06847    202 - -
          2.68618  4.42225  2.77519  2.73123  3.46354  2.40513  3.72494  3.29354  2.67741  2.69355  4.24690  2.90347  2.73739  3.18146  2.89801  2.37887  2.77519  2.98518  4.58477  3.61503
          0.02241  4.20519  4.92753  0.61958  0.77255  0.48576  0.95510
    181   2.63669  4.52726  3.26969  2.80002  3.77702  3.47881  3.86933  3.07846  2.75221  2.02265  3.72740  2.27864  3.94607  3.11956  3.12451  2.78616  2.10808  2.82481  5.18723  3.90920    203 - -
          2.68618  4.42225  2.77519  2.73123  3.46354  2.40513  3.72494  3.29354  2.67741  2.69355  4.24690  2.90347  2.73739  3.18146  2.89801  2.37887  2.77519  2.98518  4.58477  3.61503
          0.02241  4.20519  4.92753  0.61958  0.77255  0.48576  0.95510
    182   1.92716  4.84479  2.81653  1.87771  4.35280  3.32243  3.81031  3.77308  2.65135  3.37446  4.19004  2.99072  3.85811  2.97085  3.11244  1.90675  2.95589  3.37972  5.59386  4.24495    204 - -
          2.68618  4.42225  2.77519  2.73123  3.46354  2.40513  3.72494  3.29354  2.67741  2.69355  4.24690  2.90347  2.73739  3.18146  2.89801  2.37887  2.77519  2.98518  4.58477  3.61503
          0.02241  4.20519  4.92753  0.61958  0.77255  0.48576  0.95510
    183   2.94645  4.66446  3.62387  3.15488  1.46125  3.77193  3.86308  3.08881  1.96475  2.66583  3.72677  3.51278  4.19012  3.35422  3.15761  3.12219  3.19223  2.91747  4.67383  3.15962    205 - -
          2.68618  4.42225  2.77519  2.73123  3.46354  2.40513  3.72494  3.29354  2.67741  2.69355  4.24690  2.90347  2.73739  3.18146  2.89801  2.37887  2.77519  2.98518  4.58477  3.61503
          0.02241  4.20519  4.92753  0.61958  0.77255  0.48576  0.95510
    184   2.61374  4.47539  3.32999  2.84143  3.62060  3.47126  3.85324  3.11219  2.80031  2.80029  3.69523  3.25426  2.39056  3.14513  3.17002  2.77337  2.09995  2.84869  5.05545  2.44445    206 - -
          2.68618  4.42225  2.77519  2.73123  3.46354  2.40513  3.72494  3.29354  2.67741  2.69355  4.24690  2.90347  2.73739  3.18146  2.89801  2.37887  2.77519  2.98518  4.58477  3.61503
          0.02241  4.20519  4.92753  0.61958  0.77255  0.48576  0.95510
    185   2.80747  4.51151  3.66257  3.08106  3.21162  3.73296  3.81991  2.95738  2.76393  1.88478  3.55607  3.44673  4.10319  3.23442  2.17981  3.01138  3.03136  2.77082  4.73628  2.24565    207 - -
          2.68618  4.42225  2.77519  2.73123  3.46354  2.40513  3.72494  3.29354  2.67741  2.69355  4.24690  2.90347  2.73739  3.18146  2.89801  2.37887  2.77519  2.98518  4.58477  3.61503
          0.02241  4.20519  4.92753  0.61958  0.77255  0.48576  0.95510
    186   3.38663  5.52503  0.53797  2.60855  4.95598  3.49884  4.27504  4.62847  3.42948  4.18113  5.17935  3.17708  4.17573  3.52346  3.98145  3.31987  3.73647  4.23590  6.05473  4.79029    208 - -
          2.68618  4.42225  2.77519  2.73123  3.46354  2.40513  3.72494  3.29354  2.67741  2.69355  4.24690  2.90347  2.73739  3.18146  2.89801  2.37887  2.77519  2.98518  4.58477  3.61503
          0.02241  4.20519  4.92753  0.61958  0.77255  0.48576  0.95510
    187   2.97655  5.31583  1.17381  2.36496  4.77378  3.34664  3.95409  4.29807  2.95062  3.84065  4.70048  2.92524  2.04321  3.13365  3.49902  2.92647  3.29628  3.87005  5.95941  4.54846    209 - -
          2.68618  4.42225  2.77519  2.73123  3.46354  2.40513  3.72494  3.29354  2.67741  2.69355  4.24690  2.90347  2.73739  3.18146  2.89801  2.37887  2.77519  2.98518  4.58477  3.61503
          0.02241  4.20519  4.92753  0.61958  0.77255  0.48576  0.95510
    188   1.09958  4.24755  3.66165  3.38382  4.43952  3.03930  4.41459  3.81123  3.42459  3.54643  4.38282  3.47293  3.80721  3.70383  3.71291  1.55217  2.81830  3.25900  5.79893  4.59662    210 - -
          2.68618  4.42225  2.77519  2.73123  3.46354  2.40513  3.72494  3.29354  2.67741  2.69355  4.24690  2.90347  2.73739  3.18146  2.89801  2.37887  2.77519  2.98518  4.58477  3.61503
          0.02241  4.20519  4.92753  0.61958  0.77255  0.48576  0.95510
    189   2.74323  4.87882  2.99225  2.54513  4.06081  3.49038  3.72146  3.51555  2.45613  2.25943  3.97527  2.19554  3.91993  2.08911  2.84315  2.78253  2.98072  3.21783  5.34473  4.00873    211 - -
          2.68618  4.42225  2.77519  2.73123  3.46354  2.40513  3.72494  3.29354  2.67741  2.69355  4.24690  2.90347  2.73739  3.18146  2.89801  2.37887  2.77519  2.98518  4.58477  3.61503
          0.23001  4.20519  1.65779  0.61958  0.77255  0.48576  0.95510
    190   3.09458  5.05997  3.27899  2.87818  4.47622  3.56819  3.83686  3.91406  0.87308  3.45157  4.40759  3.29632  4.06064  3.02210  2.46387  3.12896  3.33896  3.61507  5.47858  4.31080    212 - -
          2.68618  4.42225  2.77519  2.73123  3.46354  2.40513  3.72494  3.29354  2.67741  2.69355  4.24690  2.90347  2.73739  3.18146  2.89801  2.37887  2.77519  2.98518  4.58477  3.61503
          0.02751  4.00269  4.72503  0.61958  0.77255  0.37389  1.16493
    191   3.31354  5.25991  3.50972  3.08507  4.72429  3.75078  3.99356  4.17871  0.65775  3.67695  4.63292  3.48972  4.23780  3.17504  2.55801  3.34114  3.54788  3.87235  5.65025  4.51828    213 - -
          2.68618  4.42225  2.77519  2.73123  3.46354  2.40513  3.72494  3.29354  2.67741  2.69355  4.24690  2.90347  2.73739  3.18146  2.89801  2.37887  2.77519  2.98518  4.58477  3.61503
          0.02241  4.20519  4.92753  0.61958  0.77255  0.48576  0.95510
    192   1.65443  4.25147  3.74445  3.30095  3.93552  3.24109  4.22405  3.09016  3.25863  2.97362  3.87950  3.49256  3.89528  3.54956  3.56349  1.83004  2.83480  1.84533  5.38057  4.16720    214 - -
          2.68618  4.42225  2.77519  2.73123  3.46354  2.40513  3.72494  3.29354  2.67741  2.69355  4.24690  2.90347  2.73739  3.18146  2.89801  2.37887  2.77519  2.98518  4.58477  3.61503
          0.02241  4.20519  4.92753  0.61958  0.77255  0.48576  0.95510
    193   1.88654  4.44592  4.06966  3.62780  3.48799  3.76505  4.41843  2.49769  3.49424  1.19956  3.40384  3.87063  4.27276  3.81356  3.73172  3.15923  3.15481  2.39887  5.22769  4.02187    215 - -
          2.68618  4.42225  2.77519  2.73123  3.46354  2.40513  3.72494  3.29354  2.67741  2.69355  4.24690  2.90347  2.73739  3.18146  2.89801  2.37887  2.77519  2.98518  4.58477  3.61503
          0.02241  4.20519  4.92753  0.61958  0.77255  0.48576  0.95510
    194   2.73415  4.89228  2.83302  1.90412  2.53452  3.44863  3.72846  3.52966  2.59695  3.14290  3.99648  2.12634  3.90268  2.92350  3.05278  2.76362  2.97979  3.22315  5.30257  3.90323    216 - -
          2.68618  4.42225  2.77519  2.73123  3.46354  2.40513  3.72494  3.29354  2.67741  2.69355  4.24690  2.90347  2.73739  3.18146  2.89801  2.37887  2.77519  2.98518  4.58477  3.61503
          0.02241  4.20519  4.92753  0.61958  0.77255  0.48576  0.95510
    195   3.52319  5.04342  4.01689  3.66173  2.22976  4.19521  1.97954  3.68382  3.47993  3.06101  4.21700  3.81268  4.57106  3.77564  3.69812  3.56731  3.75232  3.51974  3.88248  1.02154    217 - -
          2.68618  4.42225  2.77519  2.73123  3.46354  2.40513  3.72494  3.29354  2.67741  2.69355  4.24690  2.90347  2.73739  3.18146  2.89801  2.37887  2.77519  2.98518  4.58477  3.61503
          0.02241  4.20519  4.92753  0.61958  0.77255  0.48576  0.95510
    196   3.11446  4.54597  4.33911  3.86419  2.66776  4.12060  3.98123  1.78818  3.68893  2.30433  3.49312  4.00071  4.47655  3.92126  3.85911  3.46128  3.35641  2.51356  4.34501  1.37286    218 - -
          2.68618  4.42225  2.77519  2.73123  3.46354  2.40513  3.72494  3.29354  2.67741  2.69355  4.24690  2.90347  2.73739  3.18146  2.89801  2.37887  2.77519  2.98518  4.58477  3.61503
          0.02241  4.20519  4.92753  0.61958  0.77255  0.48576  0.95510
    197   2.68376  4.40829  3.71963  3.30138  3.53894  3.54211  4.16142  2.83623  3.18388  1.33536  3.59092  3.58454  4.08599  3.54284  3.45654  1.94543  3.02044  2.66103  5.12163  3.83593    219 - -
          2.68618  4.42225  2.77519  2.73123  3.46354  2.40513  3.72494  3.29354  2.67741  2.69355  4.24690  2.90347  2.73739  3.18146  2.89801  2.37887  2.77519  2.98518  4.58477  3.61503
          0.02241  4.20519  4.92753  0.61958  0.77255  0.48576  0.95510
    198   2.02310  4.37958  4.15560  3.60079  3.30220  3.93315  4.30413  2.40281  3.47729  1.56831  2.10712  3.88431  4.30239  3.73945  3.71070  3.24361  3.11180  2.32863  5.02506  3.85655    220 - -
          2.68618  4.42225  2.77519  2.73123  3.46354  2.40513  3.72494  3.29354  2.67741  2.69355  4.24690  2.90347  2.73739  3.18146  2.89801  2.37887  2.77519  2.98518  4.58477  3.61503
          0.02241  4.20519  4.92753  0.61958  0.77255  0.48576  0.95510
    199   3.42990  4.71454  5.10776  4.57688  3.25419  4.74837  5.11004  1.48386  4.41190  0.95431  3.04976  4.81032  4.92766  4.53825  4.51614  4.13286  3.66230  2.11808  5.36723  4.26852    221 - -
          2.68618  4.42225  2.77519  2.73123  3.46354  2.40513  3.72494  3.29354  2.67741  2.69355  4.24690  2.90347  2.73739  3.18146  2.89801  2.37887  2.77519  2.98518  4.58477  3.61503
          0.02241  4.20519  4.92753  0.61958  0.77255  0.48576  0.95510
    200   1.95678  5.21152  1.76701  2.30217  4.62522  3.32489  3.80191  4.09946  2.71086  3.63983  4.45005  2.01292  3.88553  2.95239  3.24307  2.77484  3.10557  3.67820  5.81725  4.38594    222 - -
          2.68618  4.42225  2.77519  2.73123  3.46354  2.40513  3.72494  3.29354  2.67741  2.69355  4.24690  2.90347  2.73739  3.18146  2.89801  2.37887  2.77519  2.98518  4.58477  3.61503
          0.02241  4.20519  4.92753  0.61958  0.77255  0.48576  0.95510
    201   3.21112  4.55013  4.85674  4.29105  3.24697  4.46916  4.82101  2.13855  4.15436  1.30147  2.05081  4.50855  4.71004  4.29654  4.28033  3.80812  3.44182  1.55266  5.22003  4.12247    223 - -
          2.68618  4.42225  2.77519  2.73123  3.46354  2.40513  3.72494  3.29354  2.67741  2.69355  4.24690  2.90347  2.73739  3.18146  2.89801  2.37887  2.77519  2.98518  4.58477  3.61503
          0.02241  4.20519  4.92753  0.61958  0.77255  0.48576  0.95510
    202   2.99115  4.70060  3.83785  3.24646  3.59176  3.84027  4.01565  2.93375  2.64626  1.28410  3.56294  3.60116  4.22846  3.29802  1.96536  3.20041  3.22204  2.84396  5.14366  3.90138    224 - -
          2.68618  4.42225  2.77519  2.73123  3.46354  2.40513  3.72494  3.29354  2.67741  2.69355  4.24690  2.90347  2.73739  3.18146  2.89801  2.37887  2.77519  2.98518  4.58477  3.61503
          0.02241  4.20519  4.92753  0.61958  0.77255  0.48576  0.95510
    203   2.05166  4.70480  3.17601  2.65683  3.85615  3.51490  3.73783  3.31886  1.91472  2.96558  3.83096  3.12827  3.92892  2.94668  2.87034  2.78288  2.93512  3.03918  5.19274  2.55189    225 - -
          2.68618  4.42225  2.77519  2.73123  3.46354  2.40513  3.72494  3.29354  2.67741  2.69355  4.24690  2.90347  2.73739  3.18146  2.89801  2.37887  2.77519  2.98518  4.58477  3.61503
          0.02241  4.20519  4.92753  0.61958  0.77255  0.48576  0.95510
    204   2.85954  5.31620  2.62973  1.74372  4.65399  3.41981  3.70901  4.11912  1.82417  3.60089  4.39745  2.08765  3.90478  2.83770  2.85485  2.80034  3.09938  3.71181  5.72879  4.33774    226 - -
          2.68618  4.42225  2.77519  2.73123  3.46354  2.40513  3.72494  3.29354  2.67741  2.69355  4.24690  2.90347  2.73739  3.18146  2.89801  2.37887  2.77519  2.98518  4.58477  3.61503
          0.02241  4.20519  4.92753  0.61958  0.77255  0.48576  0.95510
    205   3.42340  5.21247  3.95187  3.40882  4.65427  3.82952  4.12411  4.23121  2.44934  3.68660  4.68910  3.73707  4.32596  3.33761  0.57099  3.49857  3.67300  3.94332  5.60772  4.52178    227 - -
          2.68618  4.42225  2.77519  2.73123  3.46354  2.40513  3.72494  3.29354  2.67741  2.69355  4.24690  2.90347  2.73739  3.18146  2.89801  2.37887  2.77519  2.98518  4.58477  3.61503
          0.02241  4.20519  4.92753  0.61958  0.77255  0.48576  0.95510
    206   2.87718  4.93345  2.93736  1.41225  4.01486  3.54952  3.87734  3.29795  2.68460  2.03167  3.95498  3.13446  4.02344  3.07531  3.08078  2.93464  3.12975  3.08993  5.42712  4.09596    228 - -
          2.68618  4.42225  2.77519  2.73123  3.46354  2.40513  3.72494  3.29354  2.67741  2.69355  4.24690  2.90347  2.73739  3.18146  2.89801  2.37887  2.77519  2.98518  4.58477  3.61503
          0.02241  4.20519  4.92753  0.61958  0.77255  0.48576  0.95510
    207   2.81811  5.28397  1.94410  2.29407  4.53880  3.38425  2.29903  4.06934  2.52866  3.56987  4.36447  2.85470  3.87905  2.05051  3.02059  2.76076  3.06633  3.66330  5.69816  4.26613    229 - -
          2.68618  4.42225  2.77519  2.73123  3.46354  2.40513  3.72494  3.29354  2.67741  2.69355  4.24690  2.90347  2.73739  3.18146  2.89801  2.37887  2.77519  2.98518  4.58477  3.61503
          0.02241  4.20519  4.92753  0.61958  0.77255  0.48576  0.95510
    208   2.85783  4.25545  4.49005  3.91712  3.16438  4.02680  4.31525  1.68692  3.75491  2.06621  3.20540  4.06544  4.36586  3.95519  3.88554  3.34277  3.09484  1.66695  2.50926  3.58104    230 - -
          2.68618  4.42225  2.77519  2.73123  3.46354  2.40513  3.72494  3.29354  2.67741  2.69355  4.24690  2.90347  2.73739  3.18146  2.89801  2.37887  2.77519  2.98518  4.58477  3.61503
          0.02241  4.20519  4.92753  0.61958  0.77255  0.48576  0.95510
    209   0.62365  4.39452  3.83636  3.65917  4.41918  3.20736  4.63654  3.59741  3.68511  3.46229  4.46741  3.71314  3.97927  3.99701  3.90257  2.74718  3.04839  3.19168  5.81127  4.65443    231 - -
          2.68618  4.42225  2.77519  2.73123  3.46354  2.40513  3.72494  3.29354  2.67741  2.69355  4.24690  2.90347  2.73739  3.18146  2.89801  2.37887  2.77519  2.98518  4.58477  3.61503
          0.02241  4.20519  4.92753  0.61958  0.77255  0.48576  0.95510
    210   3.09100  5.70936  1.52356  1.17450  4.99500  3.32547  3.88852  4.53306  2.92999  4.01420  4.87170  2.78271  3.95952  3.05600  3.54574  2.95926  3.38347  4.09029  6.15564  4.63066    232 - -
          2.68618  4.42225  2.77519  2.73123  3.46354  2.40513  3.72494  3.29354  2.67741  2.69355  4.24690  2.90347  2.73739  3.18146  2.89801  2.37887  2.77519  2.98518  4.58477  3.61503
          0.02241  4.20519  4.92753  0.61958  0.77255  0.48576  0.95510
    211   2.75645  4.25518  4.18927  3.64538  2.20772  3.83589  4.24633  2.33194  3.53886  2.23498  3.31880  3.86223  4.24474  3.77753  3.74799  3.15912  2.14457  1.65092  4.92432  3.67686    233 - -
          2.68618  4.42225  2.77519  2.73123  3.46354  2.40513  3.72494  3.29354  2.67741  2.69355  4.24690  2.90347  2.73739  3.18146  2.89801  2.37887  2.77519  2.98518  4.58477  3.61503
          0.02241  4.20519  4.92753  0.61958  0.77255  0.48576  0.95510
    212   1.88654  4.44592  4.06966  3.62780  3.48799  3.76505  4.41843  2.49769  3.49424  1.19956  3.40384  3.87063  4.27276  3.81356  3.73172  3.15923  3.15481  2.39887  5.22769  4.02187    234 - -
          2.68618  4.42225  2.77519  2.73123  3.46354  2.40513  3.72494  3.29354  2.67741  2.69355  4.24690  2.90347  2.73739  3.18146  2.89801  2.37887  2.77519  2.98518  4.58477  3.61503
          0.02241  4.20519  4.92753  0.61958  0.77255  0.48576  0.95510
    213   2.89654  4.54528  3.86856  3.29169  3.62503  3.82484  4.07585  1.44069  2.79583  2.47335  3.57409  3.63289  4.22309  3.38387  2.03795  3.16796  3.14022  2.47258  5.16007  3.92747    235 - -
          2.68618  4.42225  2.77519  2.73123  3.46354  2.40513  3.72494  3.29354  2.67741  2.69355  4.24690  2.90347  2.73739  3.18146  2.89801  2.37887  2.77519  2.98518  4.58477  3.61503
          0.02241  4.20519  4.92753  0.61958  0.77255  0.48576  0.95510
    214   2.87708  5.11593  3.22524  2.64014  4.52651  3.58149  3.67187  3.92220  1.63339  3.41272  4.23268  3.11030  3.97636  2.79980  1.85944  2.05576  3.08785  3.56434  5.52049  4.25774    236 - -
          2.68618  4.42225  2.77519  2.73123  3.46354  2.40513  3.72494  3.29354  2.67741  2.69355  4.24690  2.90347  2.73739  3.18146  2.89801  2.37887  2.77519  2.98518  4.58477  3.61503
          0.02241  4.20519  4.92753  0.61958  0.77255  0.48576  0.95510
    215   1.23988  4.29299  4.02749  3.63146  3.91446  3.41235  4.49060  2.59398  3.55916  2.76335  3.83029  3.75066  4.07275  3.85562  3.81340  2.84196  2.97490  1.66246  5.50483  4.29377    237 - -
          2.68618  4.42225  2.77519  2.73123  3.46354  2.40513  3.72494  3.29354  2.67741  2.69355  4.24690  2.90347  2.73739  3.18146  2.89801  2.37887  2.77519  2.98518  4.58477  3.61503
          0.02241  4.20519  4.92753  0.61958  0.77255  0.48576  0.95510
    216   2.82352  4.93442  3.20087  2.72253  4.40869  3.51063  3.78667  3.73929  1.32912  3.34322  4.20677  3.16897  3.98309  2.94252  2.60334  2.86951  2.05487  3.40196  5.52807  4.26848    238 - -
          2.68618  4.42225  2.77519  2.73123  3.46354  2.40513  3.72494  3.29354  2.67741  2.69355  4.24690  2.90347  2.73739  3.18146  2.89801  2.37887  2.77519  2.98518  4.58477  3.61503
          0.02241  4.20519  4.92753  0.61958  0.77255  0.48576  0.95510
    217   2.42538  4.40645  3.34288  3.07319  4.44126  3.11877  4.23565  3.91015  3.16313  3.56398  4.39593  3.33561  1.99076  3.47885  3.50906  1.18002  2.89052  3.37447  5.75386  4.49864    239 - -
          2.68618  4.42225  2.77519  2.73123  3.46354  2.40513  3.72494  3.29354  2.67741  2.69355  4.24690  2.90347  2.73739  3.18146  2.89801  2.37887  2.77519  2.98518  4.58477  3.61503
          0.02241  4.20519  4.92753  0.61958  0.77255  0.48576  0.95510
    218   2.02740  4.38148  4.39442  3.84961  3.40956  4.09914  4.51578  1.64853  3.73093  1.55609  3.28611  4.09842  4.45470  3.98054  3.94230  3.42672  3.19490  2.01702  5.17047  3.99304    240 - -
          2.68618  4.42225  2.77519  2.73123  3.46354  2.40513  3.72494  3.29354  2.67741  2.69355  4.24690  2.90347  2.73739  3.18146  2.89801  2.37887  2.77519  2.98518  4.58477  3.61503
          0.02241  4.20519  4.92753  0.61958  0.77255  0.48576  0.95510
    219   1.40084  4.35915  4.07719  3.62903  3.69694  3.69114  4.45978  1.67455  3.53660  2.47332  3.60494  3.84780  4.23682  3.84537  3.79589  3.08425  3.08041  2.15403  5.35679  4.13768    241 - -
          2.68618  4.42225  2.77519  2.73123  3.46354  2.40513  3.72494  3.29354  2.67741  2.69355  4.24690  2.90347  2.73739  3.18146  2.89801  2.37887  2.77519  2.98518  4.58477  3.61503
          0.02241  4.20519  4.92753  0.61958  0.77255  0.48576  0.95510
    220   2.80077  5.03851  2.67687  1.36210  4.45588  3.37599  3.83586  3.81265  2.66540  3.45072  4.30802  2.97103  3.92099  3.00014  3.11384  2.80550  2.04311  3.45569  5.68518  4.32095    242 - -
          2.68618  4.42225  2.77519  2.73123  3.46354  2.40513  3.72494  3.29354  2.67741  2.69355  4.24690  2.90347  2.73739  3.18146  2.89801  2.37887  2.77519  2.98518  4.58477  3.61503
          0.02241  4.20519  4.92753  0.61958  0.77255  0.48576  0.95510
    221   3.29132  4.62023  4.85488  4.36081  1.38626  4.44987  4.45478  1.62763  4.21801  1.82970  3.19390  4.45671  4.72610  4.31977  4.30988  3.81395  3.53036  2.30071  4.71854  3.24916    243 - -
          2.68618  4.42225  2.77519  2.73123  3.46354  2.40513  3.72494  3.29354  2.67741  2.69355  4.24690  2.90347  2.73739  3.18146  2.89801  2.37887  2.77519  2.98518  4.58477  3.61503
          0.02241  4.20519  4.92753  0.61958  0.77255  0.48576  0.95510
    222   3.22512  4.50165  5.05694  4.57386  3.73514  4.64625  5.28368  1.35048  4.47194  2.21951  3.52115  4.76544  4.94196  4.73293  4.65654  4.05146  3.49250  0.94317  5.74116  4.52976    244 - -
          2.68618  4.42225  2.77519  2.73123  3.46354  2.40513  3.72494  3.29354  2.67741  2.69355  4.24690  2.90347  2.73739  3.18146  2.89801  2.37887  2.77519  2.98518  4.58477  3.61503
          0.02241  4.20519  4.92753  0.61958  0.77255  0.48576  0.95510
    223   3.42990  4.71454  5.10776  4.57688  3.25419  4.74837  5.11004  1.48386  4.41190  0.95431  3.04976  4.81032  4.92766  4.53825  4.51614  4.13286  3.66230  2.11808  5.36723  4.26852    245 - -
          2.68618  4.42225  2.77519  2.73123  3.46354  2.40513  3.72494  3.29354  2.67741  2.69355  4.24690  2.90347  2.73739  3.18146  2.89801  2.37887  2.77519  2.98518  4.58477  3.61503
          0.02241  4.20519  4.92753  0.61958  0.77255  0.48576  0.95510
    224   2.93204  5.25780  3.12517  1.87519  4.66597  3.59229  3.65729  4.06515  1.66284  3.51136  4.32276  3.07412  3.98408  2.77597  1.81052  2.89869  3.12906  3.69134  5.58604  4.31376    246 - -
          2.68618  4.42225  2.77519  2.73123  3.46354  2.40513  3.72494  3.29354  2.67741  2.69355  4.24690  2.90347  2.73739  3.18146  2.89801  2.37887  2.77519  2.98518  4.58477  3.61503
          0.02241  4.20519  4.92753  0.61958  0.77255  0.48576  0.95510
    225   1.95535  4.79586  2.89897  1.86026  4.23887  3.35825  3.79696  3.59795  2.62635  3.25167  4.08398  3.02029  3.86734  2.96323  3.07364  2.69287  2.12963  3.24475  5.50705  4.17540    247 - -
          2.68618  4.42225  2.77519  2.73123  3.46354  2.40513  3.72494  3.29354  2.67741  2.69355  4.24690  2.90347  2.73739  3.18146  2.89801  2.37887  2.77519  2.98518  4.58477  3.61503
          0.02241  4.20519  4.92753  0.61958  0.77255  0.48576  0.95510
    226   2.01577  4.24671  3.94260  3.39697  3.24627  3.75293  4.05827  1.87103  3.29134  2.33511  3.33980  3.67326  4.14598  3.56400  3.53689  3.05182  2.95312  2.31561  4.80807  2.39065    248 - -
          2.68618  4.42225  2.77519  2.73123  3.46354  2.40513  3.72494  3.29354  2.67741  2.69355  4.24690  2.90347  2.73739  3.18146  2.89801  2.37887  2.77519  2.98518  4.58477  3.61503
          0.02241  4.20519  4.92753  0.61958  0.77255  0.48576  0.95510
    227   3.24136  4.51298  5.08173  4.59874  3.71393  4.66886  5.30085  1.03152  4.49538  2.18189  3.49649  4.78979  4.95551  4.74805  4.67371  4.07574  3.50727  1.23841  5.73626  4.53337    249 - -
          2.68618  4.42225  2.77519  2.73123  3.46354  2.40513  3.72494  3.29354  2.67741  2.69355  4.24690  2.90347  2.73739  3.18146  2.89801  2.37887  2.77519  2.98518  4.58477  3.61503
          0.02241  4.20519  4.92753  0.61958  0.77255  0.48576  0.95510
    228   2.05383  5.10601  2.80494  1.89137  4.44609  3.43441  3.68958  3.87158  1.82383  3.41084  4.21357  2.94200  3.88533  2.82158  2.81042  2.74675  3.00600  3.49688  5.58022  4.22334    250 - -
          2.68618  4.42225  2.77519  2.73123  3.46354  2.40513  3.72494  3.29354  2.67741  2.69355  4.24690  2.90347  2.73739  3.18146  2.89801  2.37887  2.77519  2.98518  4.58477  3.61503
          0.02241  4.20519  4.92753  0.61958  0.77255  0.48576  0.95510
    229   2.89558  4.78298  3.47648  2.92098  3.96917  3.70133  3.87055  2.11068  1.39079  2.84660  3.85731  3.34641  4.10284  3.07306  2.71001  3.02621  3.12396  2.83006  5.32478  4.07305    251 - -
          2.68618  4.42225  2.77519  2.73123  3.46354  2.40513  3.72494  3.29354  2.67741  2.69355  4.24690  2.90347  2.73739  3.18146  2.89801  2.37887  2.77519  2.98518  4.58477  3.61503
          0.02241  4.20519  4.92753  0.61958  0.77255  0.48576  0.95510
    230   2.97839  5.36325  1.67192  2.33484  4.38947  3.39233  1.57517  4.17747  2.77944  3.69170  4.54971  2.89822  3.96287  3.02975  3.28889  2.91255  3.25467  3.79139  5.67891  4.19033    252 - -
          2.68618  4.42225  2.77519  2.73123  3.46354  2.40513  3.72494  3.29354  2.67741  2.69355  4.24690  2.90347  2.73739  3.18146  2.89801  2.37887  2.77519  2.98518  4.58477  3.61503
          0.02241  4.20519  4.92753  0.61958  0.77255  0.48576  0.95510
    231   2.98508  4.54649  3.96450  3.43029  2.63438  3.91989  2.15922  3.01522  3.21385  1.82447  3.61644  3.67467  4.27957  3.54382  3.45454  3.21308  3.21164  2.84595  2.36035  2.65406    253 - -
          2.68618  4.42225  2.77519  2.73123  3.46354  2.40513  3.72494  3.29354  2.67741  2.69355  4.24690  2.90347  2.73739  3.18146  2.89801  2.37887  2.77519  2.98518  4.58477  3.61503
          0.02241  4.20519  4.92753  0.61958  0.77255  0.48576  0.95510
    232   2.91478  5.15424  2.63022  1.63053  4.58631  3.39465  3.90997  4.04256  2.76829  3.61445  4.47815  2.99915  1.52160  3.08593  3.21776  2.90199  3.21452  3.66332  5.77524  4.42580    254 - -
          2.68618  4.42225  2.77519  2.73123  3.46354  2.40513  3.72494  3.29354  2.67741  2.69355  4.24690  2.90347  2.73739  3.18146  2.89801  2.37887  2.77519  2.98518  4.58477  3.61503
          0.02241  4.20519  4.92753  0.61958  0.77255  0.48576  0.95510
    233   2.69777  4.92535  2.74086  1.81657  4.39428  2.14257  3.80360  3.81864  2.64688  3.41068  4.22908  2.96491  3.87208  2.96279  3.11283  2.71796  2.10938  3.43018  5.62430  4.26576    255 - -
          2.68618  4.42225  2.77519  2.73123  3.46354  2.40513  3.72494  3.29354  2.67741  2.69355  4.24690  2.90347  2.73739  3.18146  2.89801  2.37887  2.77519  2.98518  4.58477  3.61503
          0.02241  4.20519  4.92753  0.61958  0.77255  0.48576  0.95510
    234   2.90115  4.81943  1.96658  2.74843  3.79395  3.59069  4.00033  3.08530  2.96758  1.39010  3.81062  3.24509  4.08596  3.25665  3.38661  3.01277  3.17091  2.92342  5.32756  3.99301    256 - -
          2.68618  4.42225  2.77519  2.73123  3.46354  2.40513  3.72494  3.29354  2.67741  2.69355  4.24690  2.90347  2.73739  3.18146  2.89801  2.37887  2.77519  2.98518  4.58477  3.61503
          0.02241  4.20519  4.92753  0.61958  0.77255  0.48576  0.95510
    235   2.89654  4.54528  3.86856  3.29169  3.62503  3.82484  4.07585  1.44069  2.79583  2.47335  3.57409  3.63289  4.22309  3.38387  2.03795  3.16796  3.14022  2.47258  5.16007  3.92747    257 - -
          2.68618  4.42225  2.77519  2.73123  3.46354  2.40513  3.72494  3.29354  2.67741  2.69355  4.24690  2.90347  2.73739  3.18146  2.89801  2.37887  2.77519  2.98518  4.58477  3.61503
          0.02241  4.20519  4.92753  0.61958  0.77255  0.48576  0.95510
    236   2.87237  4.27852  4.42332  3.86356  3.20311  4.04264  4.31736  1.70763  3.72631  2.16668  3.28584  4.04473  4.38483  3.94397  3.88943  3.35675  3.11114  1.56710  4.86803  2.28105    258 - -
          2.68618  4.42225  2.77519  2.73123  3.46354  2.40513  3.72494  3.29354  2.67741  2.69355  4.24690  2.90347  2.73739  3.18146  2.89801  2.37887  2.77519  2.98518  4.58477  3.61503
          0.02241  4.20519  4.92753  0.61958  0.77255  0.48576  0.95510
    237   2.79582  4.46703  3.61665  2.22330  2.19162  3.75879  3.96076  2.73219  3.05895  1.77364  3.38692  3.50110  4.13371  3.36359  3.38547  3.03884  3.02937  2.60437  4.85030  3.50584    259 - -
          2.68618  4.42225  2.77519  2.73123  3.46354  2.40513  3.72494  3.29354  2.67741  2.69355  4.24690  2.90347  2.73739  3.18146  2.89801  2.37887  2.77519  2.98518  4.58477  3.61503
          0.02241  4.20519  4.92753  0.61958  0.77255  0.48576  0.95510
    238   2.97716  5.45191  1.27152  2.28877  4.77344  3.37432  3.82515  4.27343  1.87192  3.77822  4.61182  2.85864  3.94433  2.97907  3.19405  2.89445  3.24845  3.86130  5.90808  4.47119    260 - -
          2.68618  4.42225  2.77519  2.73123  3.46354  2.40513  3.72494  3.29354  2.67741  2.69355  4.24690  2.90347  2.73739  3.18146  2.89801  2.37887  2.77519  2.98518  4.58477  3.61503
          0.02241  4.20519  4.92753  0.61958  0.77255  0.48576  0.95510
    239   3.00616  5.33955  1.14018  2.36315  4.89280  1.81319  4.00814  4.43826  3.06147  3.97092  4.83550  2.92411  3.98039  3.19692  3.63557  2.95287  3.34967  3.97476  6.06617  4.64963    261 - -
          2.68618  4.42225  2.77519  2.73123  3.46354  2.40513  3.72494  3.29354  2.67741  2.69355  4.24690  2.90347  2.73739  3.18146  2.89801  2.37887  2.77519  2.98518  4.58477  3.61503
          0.23001  4.20519  1.65779  0.61958  0.77255  0.48576  0.95510
    240   2.57904  4.67202  2.69129  2.54215  4.42055  1.82425  3.93938  3.94527  2.85581  3.55114  4.39672  1.68555  3.80033  3.14870  3.27695  2.64868  2.97586  3.47107  5.67565  4.34264    262 - -
          2.68618  4.42225  2.77519  2.73123  3.46354  2.40513  3.72494  3.29354  2.67741  2.69355  4.24690  2.90347  2.73739  3.18146  2.89801  2.37887  2.77519  2.98518  4.58477  3.61503
          0.02751  4.00269  4.72503  0.61958  0.77255  0.37389  1.16493
    241   2.80407  4.49951  3.68619  3.10310  3.48302  3.76559  3.97368  2.74439  2.10628  1.74973  2.29912  3.49583  4.12669  3.27590  3.11239  3.04058  3.02967  2.62314  5.04420  3.83356    263 - -
          2.68618  4.42225  2.77519  2.73123  3.46354  2.40513  3.72494  3.29354  2.67741  2.69355  4.24690  2.90347  2.73739  3.18146  2.89801  2.37887  2.77519  2.98518  4.58477  3.61503
          0.02241  4.20519  4.92753  0.61958  0.77255  0.48576  0.95510
    242   2.61314  4.54903  3.38196  3.20028  4.62893  1.66733  4.40394  4.13116  3.38019  3.76899  4.62516  3.47694  1.14381  3.67813  3.70579  2.76599  3.08769  3.58421  5.84781  4.69504    264 - -
          2.68618  4.42225  2.77519  2.73123  3.46354  2.40513  3.72494  3.29354  2.67741  2.69355  4.24690  2.90347  2.73739  3.18146  2.89801  2.37887  2.77519  2.98518  4.58477  3.61503
          0.02241  4.20519  4.92753  0.61958  0.77255  0.48576  0.95510
    243   2.91766  5.03895  3.36790  2.73260  4.24366  3.65350  3.67607  3.73677  1.62973  3.26662  4.11824  3.18132  4.02004  2.83245  1.81413  2.94066  3.11095  3.42990  5.35981  2.47294    265 - -
          2.68618  4.42225  2.77519  2.73123  3.46354  2.40513  3.72494  3.29354  2.67741  2.69355  4.24690  2.90347  2.73739  3.18146  2.89801  2.37887  2.77519  2.98518  4.58477  3.61503
          0.02241  4.20519  4.92753  0.61958  0.77255  0.48576  0.95510
    244   3.27014  4.61919  4.86995  4.35892  3.33055  4.50302  4.95274  2.08188  4.19601  1.02048  3.15547  4.58110  4.78628  4.39662  4.34355  3.88664  3.52570  1.50738  5.35263  4.20634    266 - -
          2.68618  4.42225  2.77519  2.73123  3.46354  2.40513  3.72494  3.29354  2.67741  2.69355  4.24690  2.90347  2.73739  3.18146  2.89801  2.37887  2.77519  2.98518  4.58477  3.61503
          0.02241  4.20519  4.92753  0.61958  0.77255  0.48576  0.95510
    245   3.03228  5.53924  1.58902  2.23623  4.86628  3.32093  3.89850  4.43675  2.92460  3.94298  4.79894  1.33038  3.95399  3.07225  3.51349  2.93199  3.33789  3.99584  6.06379  4.56104    267 - -
          2.68618  4.42225  2.77519  2.73123  3.46354  2.40513  3.72494  3.29354  2.67741  2.69355  4.24690  2.90347  2.73739  3.18146  2.89801  2.37887  2.77519  2.98518  4.58477  3.61503
          0.02241  4.20519  4.92753  0.61958  0.77255  0.48576  0.95510
    246   2.73784  5.11592  2.07659  2.37025  4.46246  3.39939  3.69356  3.92572  2.45526  3.44977  4.23990  2.91077  2.39489  2.82288  2.12401  2.71302  2.98719  3.52971  5.60948  4.22741    268 - -
          2.68597  4.41953  2.77494  2.73100  3.46270  2.40546  3.72527  3.29288  2.67774  2.69333  4.24723  2.90380  2.73716  3.18179  2.89834  2.37880  2.77552  2.98551  4.58510  3.61536
          0.51483  1.55192  1.65779  1.92836  0.15711  0.48576  0.95510
    247   2.96456  5.53720  1.43774  1.48309  4.82239  3.22646  3.77780  4.34232  2.80260  3.84485  4.70279  2.69047  3.85231  2.94592  3.40169  2.84462  3.25474  3.91570  5.99505  4.48924    278 - -
          2.68618  4.42225  2.77519  2.73123  3.46354  2.40513  3.72494  3.29354  2.67741  2.69355  4.24690  2.90347  2.73739  3.18146  2.89801  2.37887  2.77519  2.98518  4.58477  3.61503
          0.02751  4.00269  4.72503  0.61958  0.77255  0.37389  1.16493
    248   2.90862  5.27837  1.37472  2.38896  4.61273  3.41609  3.80204  4.11676  2.59035  3.63215  4.46022  2.93784  3.94236  2.95228  1.98393  2.86224  3.17146  3.72231  5.74775  4.36374    279 - -
          2.68618  4.42225  2.77519  2.73123  3.46354  2.40513  3.72494  3.29354  2.67741  2.69355  4.24690  2.90347  2.73739  3.18146  2.89801  2.37887  2.77519  2.98518  4.58477  3.61503
          0.02241  4.20519  4.92753  0.61958  0.77255  0.48576  0.95510
    249   2.73000  4.78501  3.12367  2.62026  4.01877  3.52470  3.73441  2.28548  1.90626  3.02776  3.89336  2.27541  3.93580  2.91584  2.80655  2.79930  2.96258  3.06510  5.30303  4.00946    280 - -
          2.68618  4.42225  2.77519  2.73123  3.46354  2.40513  3.72494  3.29354  2.67741  2.69355  4.24690  2.90347  2.73739  3.18146  2.89801  2.37887  2.77519  2.98518  4.58477  3.61503
          0.02241  4.20519  4.92753  0.61958  0.77255  0.48576  0.95510
    250   2.89927  4.83318  1.91352  2.72823  3.81464  3.58112  3.99100  3.10949  2.95436  1.42663  3.83101  3.22836  4.07837  3.24247  3.37816  3.00390  3.16912  2.94276  5.34003  4.00176    281 - -
          2.68618  4.42225  2.77519  2.73123  3.46354  2.40513  3.72494  3.29354  2.67741  2.69355  4.24690  2.90347  2.73739  3.18146  2.89801  2.37887  2.77519  2.98518  4.58477  3.61503
          0.02241  4.20519  4.92753  0.61958  0.77255  0.48576  0.95510
    251   2.78703  5.17547  2.74904  1.83706  4.52209  3.42618  3.68886  3.97117  1.81341  3.48136  4.27601  2.92033  3.88567  2.81691  2.81698  2.06853  3.02720  3.57875  5.62986  4.25943    282 - -
          2.68618  4.42225  2.77519  2.73123  3.46354  2.40513  3.72494  3.29354  2.67741  2.69355  4.24690  2.90347  2.73739  3.18146  2.89801  2.37887  2.77519  2.98518  4.58477  3.61503
          0.02241  4.20519  4.92753  0.61958  0.77255  0.48576  0.95510
    252   2.81234  4.84452  3.32665  2.72371  2.51771  3.60933  3.70477  3.46314  1.76010  3.05236  3.92728  3.17812  3.98680  2.89261  1.95841  2.87737  3.02396  3.18672  5.23397  3.93070    283 - -
          2.68618  4.42225  2.77519  2.73123  3.46354  2.40513  3.72494  3.29354  2.67741  2.69355  4.24690  2.90347  2.73739  3.18146  2.89801  2.37887  2.77519  2.98518  4.58477  3.61503
          0.02241  4.20519  4.92753  0.61958  0.77255  0.48576  0.95510
    253   2.71907  4.46353  3.48160  2.17372  3.58109  3.67075  3.95060  2.67577  2.90177  2.48031  2.33551  3.38637  4.06115  3.24054  3.25981  2.94002  2.95863  1.96253  5.09245  3.85250    284 - -
          2.68618  4.42225  2.77519  2.73123  3.46354  2.40513  3.72494  3.29354  2.67741  2.69355  4.24690  2.90347  2.73739  3.18146  2.89801  2.37887  2.77519  2.98518  4.58477  3.61503
          0.02241  4.20519  4.92753  0.61958  0.77255  0.48576  0.95510
    254   2.73379  4.82531  3.11229  2.60164  3.93872  3.51775  3.70644  3.47695  1.86238  3.08148  3.93415  3.08794  2.49882  2.89666  2.79586  2.78707  2.96590  3.17878  5.24163  2.53957    285 - -
          2.68618  4.42225  2.77519  2.73123  3.46354  2.40513  3.72494  3.29354  2.67741  2.69355  4.24690  2.90347  2.73739  3.18146  2.89801  2.37887  2.77519  2.98518  4.58477  3.61503
          0.02241  4.20519  4.92753  0.61958  0.77255  0.48576  0.95510
    255   2.98270  5.32310  2.82143  1.79398  4.70365  3.52230  3.73556  4.12099  1.30894  3.59850  4.43199  3.01442  3.99158  2.87107  2.61234  2.93507  3.20577  3.74830  5.69362  4.38377    286 - -
          2.68618  4.42225  2.77519  2.73123  3.46354  2.40513  3.72494  3.29354  2.67741  2.69355  4.24690  2.90347  2.73739  3.18146  2.89801  2.37887  2.77519  2.98518  4.58477  3.61503
          0.02241  4.20519  4.92753  0.61958  0.77255  0.48576  0.95510
    256   2.67433  4.29038  3.73643  3.20171  3.21071  3.66579  3.92765  2.02796  3.11216  2.46430  3.41632  3.52125  4.07047  3.40626  3.39654  2.10636  2.92340  2.50577  4.74094  2.36292    287 - -
          2.68618  4.42225  2.77519  2.73123  3.46354  2.40513  3.72494  3.29354  2.67741  2.69355  4.24690  2.90347  2.73739  3.18146  2.89801  2.37887  2.77519  2.98518  4.58477  3.61503
          0.02241  4.20519  4.92753  0.61958  0.77255  0.48576  0.95510
    257   2.96639  5.12404  3.19258  2.72848  4.53381  3.58295  3.75990  4.00375  2.20493  3.49834  4.35242  2.07814  4.03634  2.91044  1.30891  2.97512  3.20120  3.64778  5.55539  4.29287    288 - -
          2.68618  4.42225  2.77519  2.73123  3.46354  2.40513  3.72494  3.29354  2.67741  2.69355  4.24690  2.90347  2.73739  3.18146  2.89801  2.37887  2.77519  2.98518  4.58477  3.61503
          0.02241  4.20519  4.92753  0.61958  0.77255  0.48576  0.95510
    258   2.53252  2.32006  3.92803  3.42548  3.54090  2.10820  4.15939  2.78588  3.31026  1.87498  3.54217  3.61502  4.00133  3.59716  3.55404  2.81735  2.87538  2.55061  5.04566  3.83234    289 - -
          2.68618  4.42225  2.77519  2.73123  3.46354  2.40513  3.72494  3.29354  2.67741  2.69355  4.24690  2.90347  2.73739  3.18146  2.89801  2.37887  2.77519  2.98518  4.58477  3.61503
          0.02241  4.20519  4.92753  0.61958  0.77255  0.48576  0.95510
    259   2.02717  4.37930  4.40451  3.86081  3.42359  4.10615  4.52769  1.58229  3.74247  1.62015  3.30010  4.10792  4.46230  3.99362  3.95390  3.43494  3.19707  1.99439  5.18300  4.00315    290 - -
          2.68618  4.42225  2.77519  2.73123  3.46354  2.40513  3.72494  3.29354  2.67741  2.69355  4.24690  2.90347  2.73739  3.18146  2.89801  2.37887  2.77519  2.98518  4.58477  3.61503
          0.02241  4.20519  4.92753  0.61958  0.77255  0.48576  0.95510
    260   2.90324  4.76645  3.17906  1.90734  3.74907  3.66070  3.98365  2.98754  2.83281  1.43094  3.69403  3.31424  4.11120  3.23182  3.18518  3.04167  3.15286  2.84705  5.28392  4.00202    291 - -
          2.68618  4.42225  2.77519  2.73123  3.46354  2.40513  3.72494  3.29354  2.67741  2.69355  4.24690  2.90347  2.73739  3.18146  2.89801  2.37887  2.77519  2.98518  4.58477  3.61503
          0.02241  4.20519  4.92753  0.61958  0.77255  0.48576  0.95510
    261   2.88886  5.44026  1.76061  1.71732  4.75178  3.35935  3.74917  4.25086  1.88402  3.72755  4.52245  2.81547  3.89339  2.88382  3.12916  2.80397  3.14574  3.81847  5.86752  4.41150    292 - -
          2.68618  4.42225  2.77519  2.73123  3.46354  2.40513  3.72494  3.29354  2.67741  2.69355  4.24690  2.90347  2.73739  3.18146  2.89801  2.37887  2.77519  2.98518  4.58477  3.61503
          0.02241  4.20519  4.92753  0.61958  0.77255  0.48576  0.95510
    262   2.76852  4.97115  3.06628  2.55406  4.26688  3.50811  2.41463  3.69719  1.83255  3.25738  4.08284  3.04906  3.92123  2.83207  2.65429  2.78644  2.12838  3.36212  5.42969  4.11973    293 - -
          2.68618  4.42225  2.77519  2.73123  3.46354  2.40513  3.72494  3.29354  2.67741  2.69355  4.24690  2.90347  2.73739  3.18146  2.89801  2.37887  2.77519  2.98518  4.58477  3.61503
          0.02241  4.20519  4.92753  0.61958  0.77255  0.48576  0.95510
    263   2.77498  5.11152  2.88013  1.85087  4.45701  3.45925  3.67760  3.89393  2.33626  3.41196  4.21250  2.96636  2.45692  2.80609  2.06768  2.75657  3.00844  3.51696  5.56276  4.21953    294 - -
          2.68618  4.42225  2.77519  2.73123  3.46354  2.40513  3.72494  3.29354  2.67741  2.69355  4.24690  2.90347  2.73739  3.18146  2.89801  2.37887  2.77519  2.98518  4.58477  3.61503
          0.02241  4.20519  4.92753  0.61958  0.77255  0.48576  0.95510
    264   2.80219  5.19424  2.74479  1.79998  4.53368  3.43328  3.69078  3.98123  1.86309  3.48891  4.28597  2.92231  2.42560  2.81909  2.80897  2.76585  3.03978  3.59122  5.63539  4.26694    295 - -
          2.68618  4.42225  2.77519  2.73123  3.46354  2.40513  3.72494  3.29354  2.67741  2.69355  4.24690  2.90347  2.73739  3.18146  2.89801  2.37887  2.77519  2.98518  4.58477  3.61503
          0.02241  4.20519  4.92753  0.61958  0.77255  0.48576  0.95510
    265   3.09782  5.31487  3.48501  2.79914  4.78862  3.73711  3.66397  4.13490  1.49905  3.54106  4.38240  3.22602  4.08906  1.97643  1.60418  3.07075  3.25925  3.78971  5.56802  4.38156    296 - -
          2.68618  4.42225  2.77519  2.73123  3.46354  2.40513  3.72494  3.29354  2.67741  2.69355  4.24690  2.90347  2.73739  3.18146  2.89801  2.37887  2.77519  2.98518  4.58477  3.61503
          0.02241  4.20519  4.92753  0.61958  0.77255  0.48576  0.95510
    266   2.60466  4.51401  3.22955  2.77940  3.81873  3.43263  3.87351  2.14590  2.77880  2.88520  3.77031  2.25949  3.92114  3.12138  3.16565  2.02206  2.89577  2.86003  5.21385  3.93184    297 - -
          2.68618  4.42225  2.77519  2.73123  3.46354  2.40513  3.72494  3.29354  2.67741  2.69355  4.24690  2.90347  2.73739  3.18146  2.89801  2.37887  2.77519  2.98518  4.58477  3.61503
          0.02241  4.20519  4.92753  0.61958  0.77255  0.48576  0.95510
    267   2.93387  4.56153  3.92617  3.53876  1.28651  3.74933  4.03990  3.03704  3.48996  2.56575  3.70168  3.76638  2.07250  3.75241  3.73419  3.17325  3.24980  2.88809  4.59078  3.04980    298 - -
          2.68618  4.42225  2.77519  2.73123  3.46354  2.40513  3.72494  3.29354  2.67741  2.69355  4.24690  2.90347  2.73739  3.18146  2.89801  2.37887  2.77519  2.98518  4.58477  3.61503
          0.02241  4.20519  4.92753  0.61958  0.77255  0.48576  0.95510
    268   2.84831  5.29174  1.79931  2.27458  4.69246  3.32212  3.80325  4.19508  2.72232  3.70862  4.51592  1.95345  3.89039  2.95223  3.26570  1.89198  3.13647  3.75925  5.86934  4.41899    299 - -
          2.68618  4.42225  2.77519  2.73123  3.46354  2.40513  3.72494  3.29354  2.67741  2.69355  4.24690  2.90347  2.73739  3.18146  2.89801  2.37887  2.77519  2.98518  4.58477  3.61503
          0.02241  4.20519  4.92753  0.61958  0.77255  0.48576  0.95510
    269   1.79494  4.32100  4.21547  3.81303  3.84441  3.61921  4.62264  2.28585  3.72968  2.61839  3.73584  3.93258  4.23327  4.02253  3.96239  3.04589  3.07367  1.13686  5.51355  4.30113    300 - -
          2.68618  4.42225  2.77519  2.73123  3.46354  2.40513  3.72494  3.29354  2.67741  2.69355  4.24690  2.90347  2.73739  3.18146  2.89801  2.37887  2.77519  2.98518  4.58477  3.61503
          0.02241  4.20519  4.92753  0.61958  0.77255  0.48576  0.95510
    270   2.78893  5.19156  2.64830  1.79905  4.52354  3.39424  3.71123  3.98743  2.48707  3.50590  4.30342  2.88873  3.87868  2.02171  2.94855  2.05087  3.03892  3.59184  5.66734  4.27365    301 - -
          2.68618  4.42225  2.77519  2.73123  3.46354  2.40513  3.72494  3.29354  2.67741  2.69355  4.24690  2.90347  2.73739  3.18146  2.89801  2.37887  2.77519  2.98518  4.58477  3.61503
          0.02241  4.20519  4.92753  0.61958  0.77255  0.48576  0.95510
    271   2.71076  4.63561  3.35604  2.78841  3.71489  3.55230  3.76016  3.26957  2.50929  2.91044  3.78858  3.22093  3.96527  3.00628  2.11978  2.04533  2.95355  3.00034  2.63736  3.75200    302 - -
          2.68618  4.42225  2.77519  2.73123  3.46354  2.40513  3.72494  3.29354  2.67741  2.69355  4.24690  2.90347  2.73739  3.18146  2.89801  2.37887  2.77519  2.98518  4.58477  3.61503
          0.02241  4.20519  4.92753  0.61958  0.77255  0.48576  0.95510
    272   2.70344  4.25391  3.90917  3.35810  3.23938  3.74743  4.03125  1.95670  3.24582  2.34023  3.33984  3.64595  4.13467  3.52779  3.49785  3.04043  2.09925  2.34495  4.79554  2.35164    303 - -
          2.68618  4.42225  2.77519  2.73123  3.46354  2.40513  3.72494  3.29354  2.67741  2.69355  4.24690  2.90347  2.73739  3.18146  2.89801  2.37887  2.77519  2.98518  4.58477  3.61503
          0.02241  4.20519  4.92753  0.61958  0.77255  0.48576  0.95510
    273   3.55170  4.92267  4.72347  4.37764  3.29863  4.40126  4.93093  2.53262  4.14308  0.55200  3.23999  4.62161  4.78743  4.42958  4.25935  4.03155  3.83512  2.65395  5.28470  4.08063    304 - -
          2.68618  4.42225  2.77519  2.73123  3.46354  2.40513  3.72494  3.29354  2.67741  2.69355  4.24690  2.90347  2.73739  3.18146  2.89801  2.37887  2.77519  2.98518  4.58477  3.61503
          0.02241  4.20519  4.92753  0.61958  0.77255  0.48576  0.95510
    274   2.71046  4.77121  2.95331  2.59207  3.77937  2.30406  3.77964  3.50429  2.68792  3.12435  3.98827  2.08977  3.92363  3.02283  3.11342  2.77519  2.98540  3.19225  5.18253  2.34615    305 - -
          2.68618  4.42225  2.77519  2.73123  3.46354  2.40513  3.72494  3.29354  2.67741  2.69355  4.24690  2.90347  2.73739  3.18146  2.89801  2.37887  2.77519  2.98518  4.58477  3.61503
          0.02241  4.20519  4.92753  0.61958  0.77255  0.48576  0.95510
    275   2.86394  4.46494  4.06709  3.59997  3.45187  3.82110  4.38272  2.48341  3.43032  1.20392  3.36610  3.86708  4.29376  3.77247  3.66867  3.19987  2.02922  2.39542  5.19233  3.98644    306 - -
          2.68618  4.42225  2.77519  2.73123  3.46354  2.40513  3.72494  3.29354  2.67741  2.69355  4.24690  2.90347  2.73739  3.18146  2.89801  2.37887  2.77519  2.98518  4.58477  3.61503
          0.02241  4.20519  4.92753  0.61958  0.77255  0.48576  0.95510
    276   2.73796  4.74336  3.22482  2.69397  3.96080  3.54580  3.75761  3.31791  1.89006  2.10281  3.84532  3.15929  2.52948  2.94994  2.78780  2.82499  2.97346  3.05514  5.26877  3.99321    307 - -
          2.68618  4.42225  2.77519  2.73123  3.46354  2.40513  3.72494  3.29354  2.67741  2.69355  4.24690  2.90347  2.73739  3.18146  2.89801  2.37887  2.77519  2.98518  4.58477  3.61503
          0.02241  4.20519  4.92753  0.61958  0.77255  0.48576  0.95510
    277   1.91686  4.87167  1.91848  2.46605  4.47656  3.27735  3.85317  3.91983  2.73885  3.50628  4.31354  2.97023  3.85246  3.01317  3.22876  1.85629  2.98078  3.48448  5.70807  4.33740    308 - -
          2.68618  4.42225  2.77519  2.73123  3.46354  2.40513  3.72494  3.29354  2.67741  2.69355  4.24690  2.90347  2.73739  3.18146  2.89801  2.37887  2.77519  2.98518  4.58477  3.61503
          0.02241  4.20519  4.92753  0.61958  0.77255  0.48576  0.95510
    278   4.00047  5.09330  5.02533  4.80836  1.32464  4.67025  3.51682  3.68624  4.61159  2.97359  4.24391  4.29020  4.94629  4.40973  4.51474  4.04495  4.20529  3.59567  1.84792  1.22404    309 - -
          2.68618  4.42225  2.77519  2.73123  3.46354  2.40513  3.72494  3.29354  2.67741  2.69355  4.24690  2.90347  2.73739  3.18146  2.89801  2.37887  2.77519  2.98518  4.58477  3.61503
          0.02241  4.20519  4.92753  0.61958  0.77255  0.48576  0.95510
    279   3.44035  4.72682  5.10635  4.57505  3.24091  4.75175  5.10649  1.55192  4.40764  0.91002  3.03654  4.81163  4.92804  4.53132  4.51081  4.13645  3.67194  2.14527  5.35867  4.26265    310 - -
          2.68618  4.42225  2.77519  2.73123  3.46354  2.40513  3.72494  3.29354  2.67741  2.69355  4.24690  2.90347  2.73739  3.18146  2.89801  2.37887  2.77519  2.98518  4.58477  3.61503
          0.02241  4.20519  4.92753  0.61958  0.77255  0.48576  0.95510
    280   1.95753  5.19990  1.84305  2.30647  4.61524  3.32551  3.80000  4.08815  2.70541  3.62998  4.43966  1.93675  3.88404  2.95022  3.23523  2.77088  3.09924  3.66786  5.80809  4.37940    311 - -
          2.68618  4.42225  2.77519  2.73123  3.46354  2.40513  3.72494  3.29354  2.67741  2.69355  4.24690  2.90347  2.73739  3.18146  2.89801  2.37887  2.77519  2.98518  4.58477  3.61503
          0.02241  4.20519  4.92753  0.61958  0.77255  0.48576  0.95510
    281   3.36793  4.64895  5.07828  4.56015  3.35680  4.71583  5.12655  1.11872  4.39997  1.31721  3.16211  4.78268  4.92593  4.57166  4.52531  4.10511  3.60890  1.95183  5.43539  4.29754    312 - -
          2.68618  4.42225  2.77519  2.73123  3.46354  2.40513  3.72494  3.29354  2.67741  2.69355  4.24690  2.90347  2.73739  3.18146  2.89801  2.37887  2.77519  2.98518  4.58477  3.61503
          0.02241  4.20519  4.92753  0.61958  0.77255  0.48576  0.95510
    282   3.55170  4.92267  4.72347  4.37764  3.29863  4.40126  4.93093  2.53262  4.14308  0.55200  3.23999  4.62161  4.78743  4.42958  4.25935  4.03155  3.83512  2.65395  5.28470  4.08063    313 - -
          2.68618  4.42225  2.77519  2.73123  3.46354  2.40513  3.72494  3.29354  2.67741  2.69355  4.24690  2.90347  2.73739  3.18146  2.89801  2.37887  2.77519  2.98518  4.58477  3.61503
          0.02241  4.20519  4.92753  0.61958  0.77255  0.48576  0.95510
    283   2.74878  5.03589  2.95279  1.88808  4.37393  3.46815  3.67460  3.78945  2.32859  3.33436  4.14240  2.98992  3.89230  2.80735  2.04847  2.74643  2.21377  3.42933  5.50745  4.17712    314 - -
          2.68618  4.42225  2.77519  2.73123  3.46354  2.40513  3.72494  3.29354  2.67741  2.69355  4.24690  2.90347  2.73739  3.18146  2.89801  2.37887  2.77519  2.98518  4.58477  3.61503
          0.02241  4.20519  4.92753  0.61958  0.77255  0.48576  0.95510
    284   2.81472  4.38916  3.88310  3.33584  2.14124  3.83896  4.03545  1.97284  3.22354  2.16947  3.29401  3.66320  4.19834  2.30797  3.49589  3.12230  3.04770  2.49457  4.78365  3.45143    315 - -
          2.68618  4.42225  2.77519  2.73123  3.46354  2.40513  3.72494  3.29354  2.67741  2.69355  4.24690  2.90347  2.73739  3.18146  2.89801  2.37887  2.77519  2.98518  4.58477  3.61503
          0.02241  4.20519  4.92753  0.61958  0.77255  0.48576  0.95510
    285   3.41058  4.71606  4.72214  4.28972  1.55473  4.36542  3.76924  2.98127  4.13011  1.62220  3.58535  4.17779  4.66391  4.15589  4.18324  3.70056  3.63097  2.93885  3.95635  1.52577    316 - -
          2.68618  4.42225  2.77519  2.73123  3.46354  2.40513  3.72494  3.29354  2.67741  2.69355  4.24690  2.90347  2.73739  3.18146  2.89801  2.37887  2.77519  2.98518  4.58477  3.61503
          0.02241  4.20519  4.92753  0.61958  0.77255  0.48576  0.95510
    286   1.90211  5.02927  2.64641  1.33062  4.49526  3.35236  3.86756  3.85122  2.72954  3.49673  4.35565  2.97028  3.92066  3.03632  3.19140  2.80542  3.10509  3.48230  5.73120  4.36191    317 - -
          2.68618  4.42225  2.77519  2.73123  3.46354  2.40513  3.72494  3.29354  2.67741  2.69355  4.24690  2.90347  2.73739  3.18146  2.89801  2.37887  2.77519  2.98518  4.58477  3.61503
          0.02241  4.20519  4.92753  0.61958  0.77255  0.48576  0.95510
    287   2.89182  4.68365  3.47402  3.10564  3.14214  3.62921  3.89813  3.36035  3.05884  2.95683  3.95478  3.46617  1.51418  3.41892  3.37476  3.03631  3.19217  3.12097  4.69879  1.85687    318 - -
          2.68618  4.42225  2.77519  2.73123  3.46354  2.40513  3.72494  3.29354  2.67741  2.69355  4.24690  2.90347  2.73739  3.18146  2.89801  2.37887  2.77519  2.98518  4.58477  3.61503
          0.02241  4.20519  4.92753  0.61958  0.77255  0.48576  0.95510
    288   3.06850  5.61146  1.13144  2.21651  4.92867  3.31548  3.91190  4.50661  2.96798  4.00431  4.86893  1.84418  3.96140  3.08846  3.57842  2.95456  3.37741  4.05930  6.12556  4.60392    319 - -
          2.68618  4.42225  2.77519  2.73123  3.46354  2.40513  3.72494  3.29354  2.67741  2.69355  4.24690  2.90347  2.73739  3.18146  2.89801  2.37887  2.77519  2.98518  4.58477  3.61503
          0.02241  4.20519  4.92753  0.61958  0.77255  0.48576  0.95510
    289   2.68015  4.74002  3.26356  2.80598  4.33920  3.38527  3.87418  3.79172  2.48407  3.37544  4.22069  3.20947  3.93140  3.05174  1.89119  1.41753  3.00891  3.39697  5.52910  4.25400    320 - -
          2.68618  4.42225  2.77519  2.73123  3.46354  2.40513  3.72494  3.29354  2.67741  2.69355  4.24690  2.90347  2.73739  3.18146  2.89801  2.37887  2.77519  2.98518  4.58477  3.61503
          0.02241  4.20519  4.92753  0.61958  0.77255  0.48576  0.95510
    290   2.78110  4.69344  3.30170  2.86030  3.86709  3.56906  3.92580  3.06619  2.67790  2.79597  3.82440  3.29605  4.03970  1.59754  3.00562  2.91510  3.05700  1.98829  5.30697  4.00995    321 - -
          2.68618  4.42225  2.77519  2.73123  3.46354  2.40513  3.72494  3.29354  2.67741  2.69355  4.24690  2.90347  2.73739  3.18146  2.89801  2.37887  2.77519  2.98518  4.58477  3.61503
          0.02241  4.20519  4.92753  0.61958  0.77255  0.48576  0.95510
    291   2.76159  4.47996  3.71301  3.34650  3.65905  1.98625  4.24275  2.94866  3.26608  1.22608  3.70165  3.63790  4.12324  3.62273  3.53422  3.00337  3.10689  2.77053  5.21415  3.96213    322 - -
          2.68618  4.42225  2.77519  2.73123  3.46354  2.40513  3.72494  3.29354  2.67741  2.69355  4.24690  2.90347  2.73739  3.18146  2.89801  2.37887  2.77519  2.98518  4.58477  3.61503
          0.02241  4.20519  4.92753  0.61958  0.77255  0.48576  0.95510
    292   2.01980  4.60318  3.26855  2.76579  3.78692  3.53031  3.83284  3.10486  2.65328  2.08432  3.70399  3.21616  3.96247  2.15370  3.01799  2.81589  2.94030  2.87529  5.19775  3.92579    323 - -
          2.68618  4.42225  2.77519  2.73123  3.46354  2.40513  3.72494  3.29354  2.67741  2.69355  4.24690  2.90347  2.73739  3.18146  2.89801  2.37887  2.77519  2.98518  4.58477  3.61503
          0.02241  4.20519  4.92753  0.61958  0.77255  0.48576  0.95510
    293   2.71722  4.63394  3.32715  2.77915  3.84503  3.56756  3.80068  3.12199  1.97242  2.09244  3.74201  3.22449  3.97645  3.01818  2.86356  2.84421  2.11628  2.88172  5.20469  3.94664    324 - -
          2.68618  4.42225  2.77519  2.73123  3.46354  2.40513  3.72494  3.29354  2.67741  2.69355  4.24690  2.90347  2.73739  3.18146  2.89801  2.37887  2.77519  2.98518  4.58477  3.61503
          0.02241  4.20519  4.92753  0.61958  0.77255  0.48576  0.95510
    294   1.85911  5.01820  2.65515  1.35986  4.48610  3.35190  3.86724  3.84130  2.72839  3.48820  4.34657  2.97345  3.91924  3.03628  3.18923  2.80174  3.09947  3.47287  5.72393  4.35663    325 - -
          2.68618  4.42225  2.77519  2.73123  3.46354  2.40513  3.72494  3.29354  2.67741  2.69355  4.24690  2.90347  2.73739  3.18146  2.89801  2.37887  2.77519  2.98518  4.58477  3.61503
          0.02241  4.20519  4.92753  0.61958  0.77255  0.48576  0.95510
    295   3.22869  4.50198  5.06857  4.58496  3.73596  4.65654  5.29306  1.30120  4.48430  2.21785  3.52017  4.77573  4.94844  4.74324  4.66742  4.06182  3.49525  0.97449  5.74492  4.53491    326 - -
          2.68618  4.42225  2.77519  2.73123  3.46354  2.40513  3.72494  3.29354  2.67741  2.69355  4.24690  2.90347  2.73739  3.18146  2.89801  2.37887  2.77519  2.98518  4.58477  3.61503
          0.02241  4.20519  4.92753  0.61958  0.77255  0.48576  0.95510
    296   2.80594  4.72700  3.16665  2.82742  3.73698  3.53272  3.93325  3.21518  2.79916  1.94072  3.90801  1.53795  4.04066  3.21008  3.14817  2.92517  3.09763  2.99078  5.21092  3.82310    327 - -
          2.68618  4.42225  2.77519  2.73123  3.46354  2.40513  3.72494  3.29354  2.67741  2.69355  4.24690  2.90347  2.73739  3.18146  2.89801  2.37887  2.77519  2.98518  4.58477  3.61503
          0.02241  4.20519  4.92753  0.61958  0.77255  0.48576  0.95510
    297   1.52465  4.29484  3.57447  3.38093  4.56240  1.13762  4.47832  3.94895  3.51300  3.67703  4.51513  3.48722  3.83329  3.77347  3.79668  2.54505  2.87548  3.36171  5.89134  4.71217    328 - -
          2.68618  4.42225  2.77519  2.73123  3.46354  2.40513  3.72494  3.29354  2.67741  2.69355  4.24690  2.90347  2.73739  3.18146  2.89801  2.37887  2.77519  2.98518  4.58477  3.61503
          0.02241  4.20519  4.92753  0.61958  0.77255  0.48576  0.95510
    298   2.79973  4.36673  3.94036  3.36390  3.49693  3.85323  4.15204  1.77980  3.13271  2.35726  3.42165  3.69729  4.22526  3.52715  2.27628  3.14733  3.04063  1.73682  5.07517  3.86179    329 - -
          2.68618  4.42225  2.77519  2.73123  3.46354  2.40513  3.72494  3.29354  2.67741  2.69355  4.24690  2.90347  2.73739  3.18146  2.89801  2.37887  2.77519  2.98518  4.58477  3.61503
          0.02241  4.20519  4.92753  0.61958  0.77255  0.48576  0.95510
    299   2.81940  4.42724  3.78250  3.27263  2.08894  3.79061  3.91291  2.76638  3.19571  1.75679  3.43602  2.33745  4.17509  3.47797  3.48208  3.08342  3.06044  2.61582  4.59870  3.13876    330 - -
          2.68618  4.42225  2.77519  2.73123  3.46354  2.40513  3.72494  3.29354  2.67741  2.69355  4.24690  2.90347  2.73739  3.18146  2.89801  2.37887  2.77519  2.98518  4.58477  3.61503
          0.02241  4.20519  4.92753  0.61958  0.77255  0.48576  0.95510
    300   2.90817  5.43910  1.76401  1.65539  4.75956  3.33583  3.78931  4.26235  2.71790  3.75849  4.56701  2.80512  3.90040  2.93495  3.27738  1.90466  3.18022  3.83210  5.91709  4.44563    331 - -
          2.68618  4.42225  2.77519  2.73123  3.46354  2.40513  3.72494  3.29354  2.67741  2.69355  4.24690  2.90347  2.73739  3.18146  2.89801  2.37887  2.77519  2.98518  4.58477  3.61503
          0.02241  4.20519  4.92753  0.61958  0.77255  0.48576  0.95510
    301   2.75660  4.30157  4.00448  3.46079  3.37004  3.80982  4.18697  1.85340  3.34533  1.70274  3.32848  3.74835  4.20775  3.63205  3.59675  2.16576  3.01304  2.24950  4.98174  3.76536    332 - -
          2.68618  4.42225  2.77519  2.73123  3.46354  2.40513  3.72494  3.29354  2.67741  2.69355  4.24690  2.90347  2.73739  3.18146  2.89801  2.37887  2.77519  2.98518  4.58477  3.61503
          0.02241  4.20519  4.92753  0.61958  0.77255  0.48576  0.95510
    302   2.90605  5.09412  3.03796  2.64275  4.48330  3.51801  3.77464  3.97922  2.31291  3.49387  4.34068  1.51166  3.99695  2.92958  1.82511  2.91308  3.15897  3.61255  5.56970  4.26954    333 - -
          2.68618  4.42225  2.77519  2.73123  3.46354  2.40513  3.72494  3.29354  2.67741  2.69355  4.24690  2.90347  2.73739  3.18146  2.89801  2.37887  2.77519  2.98518  4.58477  3.61503
          0.23001  4.20519  1.65779  0.61958  0.77255  0.48576  0.95510
    303   2.83415  4.59510  3.53446  3.45120  4.58814  0.55375  4.56211  4.22079  3.65009  3.85818  4.83607  3.69897  3.99035  3.96407  3.87047  3.01005  3.32554  3.72400  5.64745  4.69494    334 - -
          2.68618  4.42225  2.77519  2.73123  3.46354  2.40513  3.72494  3.29354  2.67741  2.69355  4.24690  2.90347  2.73739  3.18146  2.89801  2.37887  2.77519  2.98518  4.58477  3.61503
          0.02751  4.00269  4.72503  0.61958  0.77255  0.37389  1.16493
    304   2.76772  4.50726  3.48674  2.11370  3.61712  3.71483  4.00057  2.60027  2.93421  1.92666  3.52649  3.42115  4.10706  3.28167  3.29295  2.99539  3.00858  1.87264  5.15591  3.90795    335 - -
          2.68618  4.42225  2.77519  2.73123  3.46354  2.40513  3.72494  3.29354  2.67741  2.69355  4.24690  2.90347  2.73739  3.18146  2.89801  2.37887  2.77519  2.98518  4.58477  3.61503
          0.02241  4.20519  4.92753  0.61958  0.77255  0.48576  0.95510
    305   3.42340  5.21247  3.95187  3.40882  4.65427  3.82952  4.12411  4.23121  2.44934  3.68660  4.68910  3.73707  4.32596  3.33761  0.57099  3.49857  3.67300  3.94332  5.60772  4.52178    336 - -
          2.68618  4.42225  2.77519  2.73123  3.46354  2.40513  3.72494  3.29354  2.67741  2.69355  4.24690  2.90347  2.73739  3.18146  2.89801  2.37887  2.77519  2.98518  4.58477  3.61503
          0.02241  4.20519  4.92753  0.61958  0.77255  0.48576  0.95510
    306   3.04207  5.02612  2.95464  2.88068  4.44704  3.44249  4.24890  4.24501  3.18972  3.85625  4.81975  0.68111  4.11624  3.53347  3.54628  3.10341  3.44165  3.83198  5.71397  4.38019    337 - -
          2.68618  4.42225  2.77519  2.73123  3.46354  2.40513  3.72494  3.29354  2.67741  2.69355  4.24690  2.90347  2.73739  3.18146  2.89801  2.37887  2.77519  2.98518  4.58477  3.61503
          0.02241  4.20519  4.92753  0.61958  0.77255  0.48576  0.95510
    307   2.64201  4.79121  3.07180  2.59559  4.26848  3.38857  3.76593  3.67248  1.84186  3.26939  4.08889  3.06766  3.87465  2.92225  2.86088  2.02176  2.09721  3.30276  5.47956  4.17232    338 - -
          2.68618  4.42225  2.77519  2.73123  3.46354  2.40513  3.72494  3.29354  2.67741  2.69355  4.24690  2.90347  2.73739  3.18146  2.89801  2.37887  2.77519  2.98518  4.58477  3.61503
          0.02241  4.20519  4.92753  0.61958  0.77255  0.48576  0.95510
    308   2.00464  4.35544  4.52310  4.00025  3.63651  4.14214  4.70080  1.51193  3.90496  2.34369  3.49822  4.21513  4.53585  4.16722  4.12493  3.49552  3.21556  1.35645  5.38285  4.17761    339 - -
          2.68618  4.42225  2.77519  2.73123  3.46354  2.40513  3.72494  3.29354  2.67741  2.69355  4.24690  2.90347  2.73739  3.18146  2.89801  2.37887  2.77519  2.98518  4.58477  3.61503
          0.02241  4.20519  4.92753  0.61958  0.77255  0.48576  0.95510
    309   0.62365  4.39452  3.83636  3.65917  4.41918  3.20736  4.63654  3.59741  3.68511  3.46229  4.46741  3.71314  3.97927  3.99701  3.90257  2.74718  3.04839  3.19168  5.81127  4.65443    340 - -
          2.68618  4.42225  2.77519  2.73123  3.46354  2.40513  3.72494  3.29354  2.67741  2.69355  4.24690  2.90347  2.73739  3.18146  2.89801  2.37887  2.77519  2.98518  4.58477  3.61503
          0.02241  4.20519  4.92753  0.61958  0.77255  0.48576  0.95510
    310   3.43336  5.16716  3.52141  3.32725  3.57665  3.77850  0.60063  4.18974  3.16407  3.63487  4.71436  3.71784  4.35524  3.70158  3.40299  3.50501  3.75353  3.91881  5.03335  3.52077    341 - -
          2.68618  4.42225  2.77519  2.73123  3.46354  2.40513  3.72494  3.29354  2.67741  2.69355  4.24690  2.90347  2.73739  3.18146  2.89801  2.37887  2.77519  2.98518  4.58477  3.61503
          0.02241  4.20519  4.92753  0.61958  0.77255  0.48576  0.95510
    311   2.88010  5.31730  2.43905  1.67924  4.69146  2.07060  3.80386  4.17969  2.70065  3.69619  4.51209  1.98703  3.90547  2.95505  3.22140  2.81950  3.16083  3.75975  5.86041  4.42257    342 - -
          2.68618  4.42225  2.77519  2.73123  3.46354  2.40513  3.72494  3.29354  2.67741  2.69355  4.24690  2.90347  2.73739  3.18146  2.89801  2.37887  2.77519  2.98518  4.58477  3.61503
          0.02241  4.20519  4.92753  0.61958  0.77255  0.48576  0.95510
    312   3.43546  4.72101  5.10728  4.57611  3.24703  4.75028  5.10824  1.51976  4.40991  0.93032  3.04257  4.81118  4.92788  4.53465  4.51349  4.13485  3.66741  2.13252  5.36263  4.26550    343 - -
          2.68618  4.42225  2.77519  2.73123  3.46354  2.40513  3.72494  3.29354  2.67741  2.69355  4.24690  2.90347  2.73739  3.18146  2.89801  2.37887  2.77519  2.98518  4.58477  3.61503
          0.02241  4.20519  4.92753  0.61958  0.77255  0.48576  0.95510
    313   2.63768  4.73983  2.12554  2.55071  4.12971  3.36994  3.81699  3.45633  2.69280  3.16288  4.01253  3.04289  3.87776  3.00003  3.14997  1.95344  2.93090  2.17639  5.44576  4.11633    344 - -
          2.68618  4.42225  2.77519  2.73123  3.46354  2.40513  3.72494  3.29354  2.67741  2.69355  4.24690  2.90347  2.73739  3.18146  2.89801  2.37887  2.77519  2.98518  4.58477  3.61503
          0.24729  4.20519  1.58882  0.61958  0.77255  0.48576  0.95510
    314   2.26811  4.20727  3.37171  3.05585  4.17828  2.99820  4.12951  3.52439  3.06560  3.26444  4.12444  3.26763  3.71461  3.39484  3.38382  1.55133  1.70257  3.06097  5.53931  4.30239    345 - -
          2.68618  4.42225  2.77519  2.73123  3.46354  2.40513  3.72494  3.29354  2.67741  2.69355  4.24690  2.90347  2.73739  3.18146  2.89801  2.37887  2.77519  2.98518  4.58477  3.61503
          0.02798  3.98588  4.70823  0.61958  0.77255  0.70955  0.67701
    315   3.21595  4.54633  4.76400  4.24131  3.21477  4.48439  4.85382  1.40823  4.07290  1.23434  3.04377  4.49811  4.72496  4.28620  4.23388  3.85703  3.45733  1.93822  5.25047  4.09110    346 - -
          2.68618  4.42225  2.77519  2.73123  3.46354  2.40513  3.72494  3.29354  2.67741  2.69355  4.24690  2.90347  2.73739  3.18146  2.89801  2.37887  2.77519  2.98518  4.58477  3.61503
          0.02798  3.98588  4.70823  0.61958  0.77255  0.36762  1.17888
    316   2.81914  5.23211  2.52513  1.70054  4.60072  3.35208  3.76545  4.07982  2.62136  3.60271  4.40724  2.04496  3.88558  2.90915  3.12449  1.96859  3.09101  3.66741  5.76919  4.34874    347 - -
          2.68618  4.42225  2.77519  2.73123  3.46354  2.40513  3.72494  3.29354  2.67741  2.69355  4.24690  2.90347  2.73739  3.18146  2.89801  2.37887  2.77519  2.98518  4.58477  3.61503
          0.02241  4.20519  4.92753  0.61958  0.77255  0.48576  0.95510
    317   2.81828  4.47116  3.67012  2.20308  3.50948  3.81819  4.09353  1.85473  3.07567  1.80796  3.41392  3.56122  4.18753  3.41212  3.40549  3.09980  3.05347  2.33958  5.11636  3.89034    348 - -
          2.68618  4.42225  2.77519  2.73123  3.46354  2.40513  3.72494  3.29354  2.67741  2.69355  4.24690  2.90347  2.73739  3.18146  2.89801  2.37887  2.77519  2.98518  4.58477  3.61503
          0.02241  4.20519  4.92753  0.61958  0.77255  0.48576  0.95510
    318   3.38663  5.52503  0.53797  2.60855  4.95598  3.49884  4.27504  4.62847  3.42948  4.18113  5.17935  3.17708  4.17573  3.52346  3.98145  3.31987  3.73647  4.23590  6.05473  4.79029    349 - -
          2.68618  4.42225  2.77519  2.73123  3.46354  2.40513  3.72494  3.29354  2.67741  2.69355  4.24690  2.90347  2.73739  3.18146  2.89801  2.37887  2.77519  2.98518  4.58477  3.61503
          0.02241  4.20519  4.92753  0.61958  0.77255  0.48576  0.95510
    319   2.88789  5.07644  3.29618  2.68346  4.46592  3.60646  3.67775  3.84088  1.67858  3.35506  4.18736  3.14260  3.99221  2.81183  1.81754  2.89766  2.09906  3.50380  5.48295  4.23534    350 - -
          2.68618  4.42225  2.77519  2.73123  3.46354  2.40513  3.72494  3.29354  2.67741  2.69355  4.24690  2.90347  2.73739  3.18146  2.89801  2.37887  2.77519  2.98518  4.58477  3.61503
          0.23001  4.20519  1.65779  0.61958  0.77255  0.48576  0.95510
    320   2.81458  4.97284  3.01042  2.58478  4.34574  3.44632  3.67865  3.82616  2.19916  3.35363  4.20602  1.99690  3.91387  2.83635  1.68916  2.83073  3.06240  3.47382  5.44252  4.15252    351 - -
          2.68618  4.42225  2.77519  2.73123  3.46354  2.40513  3.72494  3.29354  2.67741  2.69355  4.24690  2.90347  2.73739  3.18146  2.89801  2.37887  2.77519  2.98518  4.58477  3.61503
          0.02751  4.00269  4.72503  0.61958  0.77255  0.69559  0.69071
    321   2.84031  4.70133  3.40152  2.87312  3.75771  3.62853  3.80008  3.03205  1.74133  1.78618  3.70516  3.29038  4.03471  3.02500  2.65301  2.97346  3.06885  2.85863  5.16842  3.90531    352 - -
          2.68618  4.42225  2.77519  2.73123  3.46354  2.40513  3.72494  3.29354  2.67741  2.69355  4.24690  2.90347  2.73739  3.18146  2.89801  2.37887  2.77519  2.98518  4.58477  3.61503
          0.02751  4.00269  4.72503  0.61958  0.77255  0.69559  0.69071
    322   2.71156  4.57291  3.17539  2.81050  3.56744  3.47863  3.86210  2.99827  2.74378  1.77973  3.72120  2.06393  3.97184  3.15930  3.07714  2.85888  2.99734  2.79202  5.06439  3.69331    353 - -
          2.68618  4.42225  2.77519  2.73123  3.46354  2.40513  3.72494  3.29354  2.67741  2.69355  4.24690  2.90347  2.73739  3.18146  2.89801  2.37887  2.77519  2.98518  4.58477  3.61503
          0.02751  4.00269  4.72503  0.61958  0.77255  0.37389  1.16493
    323   2.67433  4.29038  3.73643  3.20171  3.21071  3.66579  3.92765  2.02796  3.11216  2.46430  3.41632  3.52125  4.07047  3.40626  3.39654  2.10636  2.92340  2.50577  4.74094  2.36292    354 - -
          2.68618  4.42225  2.77519  2.73123  3.46354  2.40513  3.72494  3.29354  2.67741  2.69355  4.24690  2.90347  2.73739  3.18146  2.89801  2.37887  2.77519  2.98518  4.58477  3.61503
          0.02241  4.20519  4.92753  0.61958  0.77255  0.48576  0.95510
    324   2.89669  5.08595  3.30611  2.68940  4.47904  3.61240  3.67713  3.85269  1.67041  3.36293  4.19563  3.14691  3.99665  2.81055  1.77558  2.90517  2.14219  3.51532  5.48666  4.24183    355 - -
          2.68618  4.42225  2.77519  2.73123  3.46354  2.40513  3.72494  3.29354  2.67741  2.69355  4.24690  2.90347  2.73739  3.18146  2.89801  2.37887  2.77519  2.98518  4.58477  3.61503
          0.02241  4.20519  4.92753  0.61958  0.77255  0.48576  0.95510
    325   3.31354  5.25991  3.50972  3.08507  4.72429  3.75078  3.99356  4.17871  0.65775  3.67695  4.63292  3.48972  4.23780  3.17504  2.55801  3.34114  3.54788  3.87235  5.65025  4.51828    356 - -
          2.68618  4.42225  2.77519  2.73123  3.46354  2.40513  3.72494  3.29354  2.67741  2.69355  4.24690  2.90347  2.73739  3.18146  2.89801  2.37887  2.77519  2.98518  4.58477  3.61503
          0.02241  4.20519  4.92753  0.61958  0.77255  0.48576  0.95510
    326   2.70603  4.93247  2.16768  2.44646  4.18527  3.45020  3.69876  2.47652  1.92008  3.18000  4.01640  2.97331  3.87904  2.84909  2.92499  2.72410  2.94359  3.21301  5.43559  4.08877    357 - -
          2.68618  4.42225  2.77519  2.73123  3.46354  2.40513  3.72494  3.29354  2.67741  2.69355  4.24690  2.90347  2.73739  3.18146  2.89801  2.37887  2.77519  2.98518  4.58477  3.61503
          0.02241  4.20519  4.92753  0.61958  0.77255  0.48576  0.95510
    327   2.72111  4.32956  3.83850  3.29904  3.35880  2.37309  4.08419  2.61059  3.18473  1.70095  2.29296  3.61968  4.12865  3.48953  3.45851  3.02488  2.97788  2.47425  4.95098  3.73966    358 - -
          2.68618  4.42225  2.77519  2.73123  3.46354  2.40513  3.72494  3.29354  2.67741  2.69355  4.24690  2.90347  2.73739  3.18146  2.89801  2.37887  2.77519  2.98518  4.58477  3.61503
          0.02241  4.20519  4.92753  0.61958  0.77255  0.48576  0.95510
    328   2.72610  4.75678  3.17173  2.67002  4.02473  2.33583  3.76065  3.39438  1.84831  2.20113  3.90703  3.13753  3.94194  2.94865  2.80210  2.80517  2.97209  3.10852  5.30827  4.02648    359 - -
          2.68618  4.42225  2.77519  2.73123  3.46354  2.40513  3.72494  3.29354  2.67741  2.69355  4.24690  2.90347  2.73739  3.18146  2.89801  2.37887  2.77519  2.98518  4.58477  3.61503
          0.02241  4.20519  4.92753  0.61958  0.77255  0.48576  0.95510
    329   2.67981  4.67963  3.15702  2.66808  3.88659  3.49037  3.77481  3.29412  2.56390  2.14475  3.81767  3.13659  3.92657  2.13080  2.94022  2.10665  2.93335  3.02304  5.23742  3.93693    360 - -
          2.68618  4.42225  2.77519  2.73123  3.46354  2.40513  3.72494  3.29354  2.67741  2.69355  4.24690  2.90347  2.73739  3.18146  2.89801  2.37887  2.77519  2.98518  4.58477  3.61503
          0.02241  4.20519  4.92753  0.61958  0.77255  0.48576  0.95510
    330   3.27661  4.62670  4.87131  4.36048  3.32188  4.50586  4.95303  2.09151  4.19614  0.99638  3.14628  4.58384  4.78766  4.39493  4.34261  3.89003  3.53199  1.54280  5.34850  4.20431    361 - -
          2.68618  4.42225  2.77519  2.73123  3.46354  2.40513  3.72494  3.29354  2.67741  2.69355  4.24690  2.90347  2.73739  3.18146  2.89801  2.37887  2.77519  2.98518  4.58477  3.61503
          0.02241  4.20519  4.92753  0.61958  0.77255  0.48576  0.95510
    331   2.71377  4.99878  2.70550  1.83951  4.43783  3.34607  3.77143  3.88810  2.60120  3.44974  4.25703  2.93370  2.36065  2.92046  3.07509  1.93067  2.99976  3.48936  5.64271  4.26742    362 - -
          2.68618  4.42225  2.77519  2.73123  3.46354  2.40513  3.72494  3.29354  2.67741  2.69355  4.24690  2.90347  2.73739  3.18146  2.89801  2.37887  2.77519  2.98518  4.58477  3.61503
          0.02241  4.20519  4.92753  0.61958  0.77255  0.48576  0.95510
    332   1.94080  5.03915  2.63861  1.30547  4.50354  3.35276  3.86821  3.86006  2.73104  3.50447  4.36405  2.96766  3.92210  3.03681  3.19374  2.80900  3.11045  3.49076  5.73790  4.36689    363 - -
          2.68618  4.42225  2.77519  2.73123  3.46354  2.40513  3.72494  3.29354  2.67741  2.69355  4.24690  2.90347  2.73739  3.18146  2.89801  2.37887  2.77519  2.98518  4.58477  3.61503
          0.02241  4.20519  4.92753  0.61958  0.77255  0.48576  0.95510
    333   2.70699  4.77999  3.03803  2.57561  3.98230  3.49123  3.73855  2.38735  2.51545  3.01696  3.88678  2.18931  3.91657  2.16481  2.91239  2.77161  2.94716  3.07868  5.29688  3.98049    364 - -
          2.68618  4.42225  2.77519  2.73123  3.46354  2.40513  3.72494  3.29354  2.67741  2.69355  4.24690  2.90347  2.73739  3.18146  2.89801  2.37887  2.77519  2.98518  4.58477  3.61503
          0.02241  4.20519  4.92753  0.61958  0.77255  0.48576  0.95510
    334   2.95479  4.72959  3.61311  3.08230  3.71476  3.77574  3.95698  2.98098  1.86494  1.36677  3.65811  3.47735  4.17403  3.20921  2.82402  3.13026  3.18356  2.85023  5.20588  3.96314    365 - -
          2.68618  4.42225  2.77519  2.73123  3.46354  2.40513  3.72494  3.29354  2.67741  2.69355  4.24690  2.90347  2.73739  3.18146  2.89801  2.37887  2.77519  2.98518  4.58477  3.61503
          0.02241  4.20519  4.92753  0.61958  0.77255  0.48576  0.95510
    335   2.77458  4.83304  3.22057  2.67301  4.04411  3.55781  3.72186  3.46241  2.34877  2.18676  3.93910  2.25584  3.96024  2.90078  1.96737  2.83687  3.00103  3.17767  5.29794  4.00602    366 - -
          2.68618  4.42225  2.77519  2.73123  3.46354  2.40513  3.72494  3.29354  2.67741  2.69355  4.24690  2.90347  2.73739  3.18146  2.89801  2.37887  2.77519  2.98518  4.58477  3.61503
          0.02241  4.20519  4.92753  0.61958  0.77255  0.48576  0.95510
    336   2.80238  4.51029  3.66572  3.08208  3.49967  3.75764  3.96222  2.76207  2.06230  1.76295  2.35012  3.47940  4.11959  3.25744  3.09149  3.03138  3.02767  2.63741  5.05296  3.84003    367 - -
          2.68618  4.42225  2.77519  2.73123  3.46354  2.40513  3.72494  3.29354  2.67741  2.69355  4.24690  2.90347  2.73739  3.18146  2.89801  2.37887  2.77519  2.98518  4.58477  3.61503
          0.02241  4.20519  4.92753  0.61958  0.77255  0.48576  0.95510
    337   3.43546  4.72101  5.10728  4.57611  3.24703  4.75028  5.10824  1.51976  4.40991  0.93032  3.04257  4.81118  4.92788  4.53465  4.51349  4.13485  3.66741  2.13252  5.36263  4.26550    368 - -
          2.68618  4.42225  2.77519  2.73123  3.46354  2.40513  3.72494  3.29354  2.67741  2.69355  4.24690  2.90347  2.73739  3.18146  2.89801  2.37887  2.77519  2.98518  4.58477  3.61503
          0.02241  4.20519  4.92753  0.61958  0.77255  0.48576  0.95510
    338   2.97440  4.63879  3.71485  3.25141  3.10269  3.83249  2.27053  2.95638  2.98385  1.29189  3.56806  3.59744  4.23721  3.43678  3.24088  3.18605  3.21710  2.84645  4.71459  3.23886    369 - -
          2.68618  4.42225  2.77519  2.73123  3.46354  2.40513  3.72494  3.29354  2.67741  2.69355  4.24690  2.90347  2.73739  3.18146  2.89801  2.37887  2.77519  2.98518  4.58477  3.61503
          0.02241  4.20519  4.92753  0.61958  0.77255  0.48576  0.95510
    339   2.00464  4.35544  4.52310  4.00025  3.63651  4.14214  4.70080  1.51193  3.90496  2.34369  3.49822  4.21513  4.53585  4.16722  4.12493  3.49552  3.21556  1.35645  5.38285  4.17761    370 - -
          2.68618  4.42225  2.77519  2.73123  3.46354  2.40513  3.72494  3.29354  2.67741  2.69355  4.24690  2.90347  2.73739  3.18146  2.89801  2.37887  2.77519  2.98518  4.58477  3.61503
          0.02241  4.20519  4.92753  0.61958  0.77255  0.48576  0.95510
    340   2.72256  5.10045  2.00728  2.36377  4.46389  3.38438  3.69525  3.92980  2.46778  3.45521  4.24250  2.90361  3.85471  2.82465  2.13965  2.05871  2.97750  3.52738  5.61710  4.22906    371 - -
          2.68618  4.42225  2.77519  2.73123  3.46354  2.40513  3.72494  3.29354  2.67741  2.69355  4.24690  2.90347  2.73739  3.18146  2.89801  2.37887  2.77519  2.98518  4.58477  3.61503
          0.02241  4.20519  4.92753  0.61958  0.77255  0.48576  0.95510
    341   2.65343  2.51552  3.57426  2.20440  2.37425  3.61358  3.91512  2.77245  2.99915  2.51142  3.45640  3.42229  4.02514  3.30260  3.32343  2.89946  2.90365  2.56476  4.87766  3.58767    372 - -
          2.68618  4.42225  2.77519  2.73123  3.46354  2.40513  3.72494  3.29354  2.67741  2.69355  4.24690  2.90347  2.73739  3.18146  2.89801  2.37887  2.77519  2.98518  4.58477  3.61503
          0.02241  4.20519  4.92753  0.61958  0.77255  0.48576  0.95510
    342   2.60736  4.39729  3.52275  3.02346  3.66226  3.49145  3.98865  2.90773  2.94380  1.89623  3.60668  3.38765  2.44694  3.28981  3.27977  2.81546  2.06248  2.68437  5.13913  3.90071    373 - -
          2.68618  4.42225  2.77519  2.73123  3.46354  2.40513  3.72494  3.29354  2.67741  2.69355  4.24690  2.90347  2.73739  3.18146  2.89801  2.37887  2.77519  2.98518  4.58477  3.61503
          0.02241  4.20519  4.92753  0.61958  0.77255  0.48576  0.95510
    343   2.92902  5.15474  2.57199  1.65814  4.70270  1.31333  3.98029  4.18233  2.90458  3.75283  4.61405  3.00088  3.97694  3.16751  3.37706  2.91840  3.26088  3.76440  5.88385  4.53295    374 - -
          2.68618  4.42225  2.77519  2.73123  3.46354  2.40513  3.72494  3.29354  2.67741  2.69355  4.24690  2.90347  2.73739  3.18146  2.89801  2.37887  2.77519  2.98518  4.58477  3.61503
          0.02241  4.20519  4.92753  0.61958  0.77255  0.48576  0.95510
    344   1.91877  4.38519  4.31884  3.87123  3.66989  3.91646  4.64188  1.19820  3.76501  2.36688  3.54998  4.07197  4.41222  4.06458  3.99368  3.31276  3.18817  1.95006  5.41240  4.19934    375 - -
          2.68618  4.42225  2.77519  2.73123  3.46354  2.40513  3.72494  3.29354  2.67741  2.69355  4.24690  2.90347  2.73739  3.18146  2.89801  2.37887  2.77519  2.98518  4.58477  3.61503
          0.02241  4.20519  4.92753  0.61958  0.77255  0.48576  0.95510
    345   3.12503  5.75706  1.11019  1.55579  5.03779  3.32127  3.90925  4.58305  2.98082  4.06360  4.93423  2.77804  3.96980  3.08222  3.61333  2.98461  3.42370  4.13819  6.20510  4.66723    376 - -
          2.68618  4.42225  2.77519  2.73123  3.46354  2.40513  3.72494  3.29354  2.67741  2.69355  4.24690  2.90347  2.73739  3.18146  2.89801  2.37887  2.77519  2.98518  4.58477  3.61503
          0.02241  4.20519  4.92753  0.61958  0.77255  0.48576  0.95510
    346   2.68547  4.75868  2.97491  1.99253  3.99904  3.45375  3.76158  3.37133  2.59015  2.19610  3.89515  3.05501  3.90322  2.95091  3.01298  2.03123  2.93900  3.08229  5.32507  4.00934    377 - -
          2.68618  4.42225  2.77519  2.73123  3.46354  2.40513  3.72494  3.29354  2.67741  2.69355  4.24690  2.90347  2.73739  3.18146  2.89801  2.37887  2.77519  2.98518  4.58477  3.61503
          0.02241  4.20519  4.92753  0.61958  0.77255  0.48576  0.95510
    347   2.65913  4.86824  2.82902  1.89448  4.32066  3.34771  3.77890  3.73895  2.60101  3.33757  4.15298  2.98274  3.85976  2.93561  3.05751  1.93844  2.09493  3.35950  5.55723  4.20870    378 - -
          2.68618  4.42225  2.77519  2.73123  3.46354  2.40513  3.72494  3.29354  2.67741  2.69355  4.24690  2.90347  2.73739  3.18146  2.89801  2.37887  2.77519  2.98518  4.58477  3.61503
          0.02241  4.20519  4.92753  0.61958  0.77255  0.48576  0.95510
    348   2.76058  4.64266  2.27877  2.76534  3.32408  3.60094  3.76949  3.12521  2.80601  2.04255  3.71062  3.22379  4.01146  3.11857  3.20811  2.88264  2.99819  2.90165  4.83753  2.24849    379 - -
          2.68618  4.42225  2.77519  2.73123  3.46354  2.40513  3.72494  3.29354  2.67741  2.69355  4.24690  2.90347  2.73739  3.18146  2.89801  2.37887  2.77519  2.98518  4.58477  3.61503
          0.02241  4.20519  4.92753  0.61958  0.77255  0.48576  0.95510
    349   3.95076  5.09763  4.89939  4.65627  1.28378  4.62407  3.55377  3.60066  4.48376  2.87780  4.17742  4.26362  4.91715  4.35997  4.44882  4.00873  4.16633  3.53570  3.66556  0.92173    380 - -
          2.68618  4.42225  2.77519  2.73123  3.46354  2.40513  3.72494  3.29354  2.67741  2.69355  4.24690  2.90347  2.73739  3.18146  2.89801  2.37887  2.77519  2.98518  4.58477  3.61503
          0.02241  4.20519  4.92753  0.61958  0.77255  0.48576  0.95510
    350   3.03228  5.53924  1.58902  2.23623  4.86628  3.32093  3.89850  4.43675  2.92460  3.94298  4.79894  1.33038  3.95399  3.07225  3.51349  2.93199  3.33789  3.99584  6.06379  4.56104    381 - -
          2.68618  4.42225  2.77519  2.73123  3.46354  2.40513  3.72494  3.29354  2.67741  2.69355  4.24690  2.90347  2.73739  3.18146  2.89801  2.37887  2.77519  2.98518  4.58477  3.61503
          0.02241  4.20519  4.92753  0.61958  0.77255  0.48576  0.95510
    351   3.05652  4.84743  3.66005  3.12408  3.05067  3.80909  3.74271  3.45122  2.61203  2.99338  3.98732  3.47354  4.20864  3.22619  1.87883  3.16117  3.28152  3.23002  4.58699  1.42542    382 - -
          2.68618  4.42225  2.77519  2.73123  3.46354  2.40513  3.72494  3.29354  2.67741  2.69355  4.24690  2.90347  2.73739  3.18146  2.89801  2.37887  2.77519  2.98518  4.58477  3.61503
          0.02241  4.20519  4.92753  0.61958  0.77255  0.48576  0.95510
    352   3.39486  4.70470  4.71460  4.27682  1.59945  4.35690  3.78108  2.96148  4.11795  1.58227  3.56550  4.17536  4.65558  4.14883  4.17420  3.69102  3.61548  2.92096  3.97231  1.53941    383 - -
          2.68618  4.42225  2.77519  2.73123  3.46354  2.40513  3.72494  3.29354  2.67741  2.69355  4.24690  2.90347  2.73739  3.18146  2.89801  2.37887  2.77519  2.98518  4.58477  3.61503
          0.02241  4.20519  4.92753  0.61958  0.77255  0.48576  0.95510
    353   3.02388  5.65701  1.58082  1.60870  4.94308  3.32188  3.83858  4.47783  2.83844  3.94518  4.77462  1.85975  3.93076  2.99407  3.44111  2.90089  3.30534  4.02812  6.09280  4.57033    384 - -
          2.68618  4.42225  2.77519  2.73123  3.46354  2.40513  3.72494  3.29354  2.67741  2.69355  4.24690  2.90347  2.73739  3.18146  2.89801  2.37887  2.77519  2.98518  4.58477  3.61503
          0.02241  4.20519  4.92753  0.61958  0.77255  0.48576  0.95510
    354   2.88255  5.43002  1.80534  1.72338  4.74289  3.36151  3.74482  4.24049  1.84632  3.71750  4.51107  2.81817  3.89167  2.87853  3.11435  2.79946  3.13833  3.80884  5.85699  4.40401    385 - -
          2.68618  4.42225  2.77519  2.73123  3.46354  2.40513  3.72494  3.29354  2.67741  2.69355  4.24690  2.90347  2.73739  3.18146  2.89801  2.37887  2.77519  2.98518  4.58477  3.61503
          0.02241  4.20519  4.92753  0.61958  0.77255  0.48576  0.95510
    355   2.86525  5.27614  2.81485  1.83984  4.63666  3.48222  3.67696  4.07771  1.78358  3.54544  4.34334  2.95483  3.92466  1.99117  2.64831  2.81771  3.08764  3.68260  5.65373  4.30899    386 - -
          2.68618  4.42225  2.77519  2.73123  3.46354  2.40513  3.72494  3.29354  2.67741  2.69355  4.24690  2.90347  2.73739  3.18146  2.89801  2.37887  2.77519  2.98518  4.58477  3.61503
          0.02241  4.20519  4.92753  0.61958  0.77255  0.48576  0.95510
    356   2.75919  4.60387  3.27889  2.91174  3.76257  3.55737  4.00037  1.98241  2.89906  2.80816  3.81576  1.60406  4.05798  3.27933  3.25184  2.92945  3.05319  2.67594  5.25040  3.91424    387 - -
          2.68618  4.42225  2.77519  2.73123  3.46354  2.40513  3.72494  3.29354  2.67741  2.69355  4.24690  2.90347  2.73739  3.18146  2.89801  2.37887  2.77519  2.98518  4.58477  3.61503
          0.02241  4.20519  4.92753  0.61958  0.77255  0.48576  0.95510
    357   2.89356  4.76895  3.48615  2.93170  3.95184  3.70575  3.87889  2.06018  1.41789  2.82807  3.84224  3.35552  4.10693  3.08498  2.72636  3.03047  3.12254  2.80359  5.31759  4.06675    388 - -
          2.68618  4.42225  2.77519  2.73123  3.46354  2.40513  3.72494  3.29354  2.67741  2.69355  4.24690  2.90347  2.73739  3.18146  2.89801  2.37887  2.77519  2.98518  4.58477  3.61503
          0.02241  4.20519  4.92753  0.61958  0.77255  0.48576  0.95510
    358   2.93663  5.24049  2.87970  1.39660  4.60323  3.51889  3.73846  4.03802  2.31426  3.53232  4.36633  3.03222  3.97968  2.87666  1.87132  2.90537  3.16486  3.67207  5.64050  4.33104    389 - -
          2.68618  4.42225  2.77519  2.73123  3.46354  2.40513  3.72494  3.29354  2.67741  2.69355  4.24690  2.90347  2.73739  3.18146  2.89801  2.37887  2.77519  2.98518  4.58477  3.61503
          0.02241  4.20519  4.92753  0.61958  0.77255  0.48576  0.95510
    359   2.90194  4.50622  3.86538  3.32597  2.15098  3.89235  4.02032  2.70927  3.19979  1.59577  3.29543  3.67141  4.24264  2.25529  3.48228  3.17580  3.13174  2.64925  4.74177  3.35082    390 - -
          2.68618  4.42225  2.77519  2.73123  3.46354  2.40513  3.72494  3.29354  2.67741  2.69355  4.24690  2.90347  2.73739  3.18146  2.89801  2.37887  2.77519  2.98518  4.58477  3.61503
          0.02241  4.20519  4.92753  0.61958  0.77255  0.48576  0.95510
    360   2.69703  4.53664  3.40031  2.85312  3.75413  3.59129  3.85612  2.14083  2.05303  2.73466  3.66359  3.28551  3.99932  3.10153  3.00097  2.86536  2.11960  2.67437  5.15971  3.90902    391 - -
          2.68618  4.42225  2.77519  2.73123  3.46354  2.40513  3.72494  3.29354  2.67741  2.69355  4.24690  2.90347  2.73739  3.18146  2.89801  2.37887  2.77519  2.98518  4.58477  3.61503
          0.02241  4.20519  4.92753  0.61958  0.77255  0.48576  0.95510
    361   2.88255  5.43002  1.80534  1.72338  4.74289  3.36151  3.74482  4.24049  1.84632  3.71750  4.51107  2.81817  3.89167  2.87853  3.11435  2.79946  3.13833  3.80884  5.85699  4.40401    392 - -
          2.68618  4.42225  2.77519  2.73123  3.46354  2.40513  3.72494  3.29354  2.67741  2.69355  4.24690  2.90347  2.73739  3.18146  2.89801  2.37887  2.77519  2.98518  4.58477  3.61503
          0.02241  4.20519  4.92753  0.61958  0.77255  0.48576  0.95510
    362   3.40121  4.76115  4.86899  4.32417  3.13942  4.58195  4.87682  2.31421  4.11527  1.17001  1.38347  4.59052  4.79287  4.29107  4.24597  3.94740  3.62969  2.45663  5.21452  4.11374    393 - -
          2.68618  4.42225  2.77519  2.73123  3.46354  2.40513  3.72494  3.29354  2.67741  2.69355  4.24690  2.90347  2.73739  3.18146  2.89801  2.37887  2.77519  2.98518  4.58477  3.61503
          0.01514  4.19792        *  0.61958  0.77255  0.00000        *
//
