# Supplementary material for: MacSyFinder: A Program to Mine Genomes for Molecular Systems with an Application to CRISPR-Cas Systems
Source: PLoS One. 2014 Oct 17;9(10):e110726. doi: 10.1371/journal.pone.0110726 (PMC4201578; doi:10.1371/journal.pone.0110726)
Supplement: Data S2 — The Cas-Finder: models and profiles (compressed tarball archive). (ZIP) [file pone.0110726.s011.zip › Cas-Finder_macsyfinder/CASprofiles/csn2_TypeIIA.hmm]

HMMER3/b [3.0 | March 2010]
NAME  TIGR01866
ACC   TIGR01866
DESC  cas_Csn2: CRISPR type II-A/NMEMI-associated protein Csn2
LENG  222
ALPH  amino
RF    no
CS    no
MAP   yes
DATE  Wed Dec  1 10:54:04 2010
NSEQ  18
EFFN  3.379395
CKSUM 1562485824
GA    35.00 35.00;
TC    35.00 35.00;
NC    25.00 25.00;
STATS LOCAL MSV      -10.3648  0.70414
STATS LOCAL VITERBI  -11.4403  0.70414
STATS LOCAL FORWARD   -4.9682  0.70414
HMM          A        C        D        E        F        G        H        I        K        L        M        N        P        Q        R        S        T        V        W        Y   
            m->m     m->i     m->d     i->m     i->i     d->m     d->d
  COMPO   2.85292  4.38036  2.78785  2.46683  3.15139  3.48270  3.84930  2.48246  2.55092  2.21402  3.70497  2.91158  3.90622  3.08580  3.17914  2.75910  2.91141  2.64708  5.04200  3.31631
          2.68618  4.42225  2.77519  2.73123  3.46354  2.40513  3.72494  3.29354  2.67741  2.69355  4.24690  2.90347  2.73739  3.18146  2.89801  2.37887  2.77519  2.98518  4.58477  3.61503
          0.00985  5.02127  5.74362  0.61958  0.77255  0.00000        *
      1   3.20198  5.45777  3.56666  2.96040  4.80388  3.94224  4.01626  2.17686  1.32280  3.71112  4.52622  1.83974  4.31767  3.14308  2.40313  3.19907  3.40616  3.85013  5.84492  4.56467      1 - -
          2.68618  4.42225  2.77519  2.73123  3.46354  2.40513  3.72494  3.29354  2.67741  2.69355  4.24690  2.90347  2.73739  3.18146  2.89801  2.37887  2.77519  2.98518  4.58477  3.61503
          0.00985  5.02127  5.74362  0.61958  0.77255  0.48576  0.95510
      2   4.34378  5.50986  6.30429  5.73270  2.84805  5.78827  6.00764  1.61635  5.61070  0.53203  3.35176  5.95426  5.71844  5.37423  5.50508  5.20882  4.53733  3.02055  5.88217  4.90795      2 - -
          2.68618  4.42225  2.77519  2.73123  3.46354  2.40513  3.72494  3.29354  2.67741  2.69355  4.24690  2.90347  2.73739  3.18146  2.89801  2.37887  2.77519  2.98518  4.58477  3.61503
          0.00985  5.02127  5.74362  0.61958  0.77255  0.48576  0.95510
      3   2.54549  4.82504  3.51254  2.95079  3.99840  3.80131  4.02817  2.52305  2.60287  2.67700  3.91595  2.66526  4.18613  2.86355  2.86557  2.40260  2.50893  2.13909  5.37655  3.29861      3 - -
          2.68618  4.42225  2.77519  2.73123  3.46354  2.40513  3.72494  3.29354  2.67741  2.69355  4.24690  2.90347  2.73739  3.18146  2.89801  2.37887  2.77519  2.98518  4.58477  3.61503
          0.00985  5.02127  5.74362  0.61958  0.77255  0.48576  0.95510
      4   3.15988  4.65177  4.44207  3.88881  2.09907  4.20331  2.52902  2.30235  3.78457  2.82289  3.77141  3.14698  4.56734  3.99729  3.99074  2.87592  3.39040  2.92985  4.76471  1.38180      4 - -
          2.68618  4.42225  2.77519  2.73123  3.46354  2.40513  3.72494  3.29354  2.67741  2.69355  4.24690  2.90347  2.73739  3.18146  2.89801  2.37887  2.77519  2.98518  4.58477  3.61503
          0.00985  5.02127  5.74362  0.61958  0.77255  0.48576  0.95510
      5   2.56602  5.33442  2.78553  2.19952  4.65449  3.18058  3.85877  3.45380  2.20388  3.62898  3.41681  3.14668  2.43316  2.96375  2.78289  2.50825  2.75877  3.71155  5.78236  2.88760      5 - -
          2.68618  4.42225  2.77519  2.73123  3.46354  2.40513  3.72494  3.29354  2.67741  2.69355  4.24690  2.90347  2.73739  3.18146  2.89801  2.37887  2.77519  2.98518  4.58477  3.61503
          0.00985  5.02127  5.74362  0.61958  0.77255  0.48576  0.95510
      6   2.89700  5.27074  2.14743  2.64070  4.56474  2.06721  3.88702  4.01554  2.65006  2.48045  4.32895  2.56524  3.24069  3.00466  3.13307  2.56059  2.80334  3.63445  5.73902  3.44538      6 - -
          2.68618  4.42225  2.77519  2.73123  3.46354  2.40513  3.72494  3.29354  2.67741  2.69355  4.24690  2.90347  2.73739  3.18146  2.89801  2.37887  2.77519  2.98518  4.58477  3.61503
          0.00985  5.02127  5.74362  0.61958  0.77255  0.48576  0.95510
      7   3.40655  4.74815  5.12516  4.60438  1.92472  4.48845  2.03382  2.71863  4.40834  1.22400  3.84651  4.49758  4.83145  4.47312  4.41671  3.80924  3.63456  3.02855  3.21530  2.51329      7 - -
          2.68618  4.42225  2.77519  2.73123  3.46354  2.40513  3.72494  3.29354  2.67741  2.69355  4.24690  2.90347  2.73739  3.18146  2.89801  2.37887  2.77519  2.98518  4.58477  3.61503
          0.00985  5.02127  5.74362  0.61958  0.77255  0.48576  0.95510
      8   2.94237  5.46345  2.72394  1.72659  4.80632  3.67642  3.22242  4.29561  2.21934  3.76727  4.50733  2.10270  4.08933  1.98020  3.13768  2.62641  3.17638  3.85342  5.89419  4.47639      8 - -
          2.68618  4.42225  2.77519  2.73123  3.46354  2.40513  3.72494  3.29354  2.67741  2.69355  4.24690  2.90347  2.73739  3.18146  2.89801  2.37887  2.77519  2.98518  4.58477  3.61503
          0.33698  5.02127  1.27482  0.61958  0.77255  0.48576  0.95510
      9   2.76378  5.13324  3.07293  1.95540  3.44405  3.06116  3.75349  3.12557  2.27722  3.41489  3.22249  2.72869  3.95252  2.58609  2.30579  2.75535  2.99480  3.49473  5.59903  4.22405      9 - -
          2.68618  4.42225  2.77519  2.73123  3.46354  2.40513  3.72494  3.29354  2.67741  2.69355  4.24690  2.90347  2.73739  3.18146  2.89801  2.37887  2.77519  2.98518  4.58477  3.61503
          0.01363  4.69792  5.42027  0.61958  0.77255  0.24113  1.54055
     10   2.52894  5.39648  2.72767  2.18747  4.73869  3.18955  3.85163  4.22320  2.19277  3.06773  4.43821  2.48750  2.06290  2.68513  3.08208  2.57213  3.12236  3.78564  5.83060  4.42043     10 - -
          2.68618  4.42225  2.77519  2.73123  3.46354  2.40513  3.72494  3.29354  2.67741  2.69355  4.24690  2.90347  2.73739  3.18146  2.89801  2.37887  2.77519  2.98518  4.58477  3.61503
          0.00985  5.02127  5.74362  0.61958  0.77255  0.48576  0.95510
     11   3.80685  5.03504  5.84740  5.31124  2.49572  5.26319  5.71445  0.76786  5.19203  1.83643  3.67951  5.42313  5.44871  5.25808  5.22769  4.64919  4.04294  1.82488  5.93677  4.81927     11 - -
          2.68618  4.42225  2.77519  2.73123  3.46354  2.40513  3.72494  3.29354  2.67741  2.69355  4.24690  2.90347  2.73739  3.18146  2.89801  2.37887  2.77519  2.98518  4.58477  3.61503
          0.00985  5.02127  5.74362  0.61958  0.77255  0.48576  0.95510
     12   2.88590  5.30797  2.52833  1.78280  3.53500  3.67400  3.86520  3.41910  1.99078  3.14993  4.35810  3.15658  3.33822  2.97424  3.10147  2.61388  2.44964  3.18587  5.76241  4.37382     12 - -
          2.68618  4.42225  2.77519  2.73123  3.46354  2.40513  3.72494  3.29354  2.67741  2.69355  4.24690  2.90347  2.73739  3.18146  2.89801  2.37887  2.77519  2.98518  4.58477  3.61503
          0.00985  5.02127  5.74362  0.61958  0.77255  0.48576  0.95510
     13   2.93271  4.31193  4.85717  4.24544  2.32619  4.10014  4.43149  1.58051  4.03975  1.89234  3.42432  3.39404  4.46281  4.17805  4.06225  3.41029  2.68321  1.93434  3.45974  3.75641     13 - -
          2.68618  4.42225  2.77519  2.73123  3.46354  2.40513  3.72494  3.29354  2.67741  2.69355  4.24690  2.90347  2.73739  3.18146  2.89801  2.37887  2.77519  2.98518  4.58477  3.61503
          0.00985  5.02127  5.74362  0.61958  0.77255  0.48576  0.95510
     14   2.93920  5.45789  2.49351  1.62402  4.80137  3.67678  3.88764  4.28971  1.87046  3.76158  4.50167  2.46251  4.08770  2.98764  2.75944  2.17281  3.17275  3.84821  5.88830  4.47217     14 - -
          2.68618  4.42225  2.77519  2.73123  3.46354  2.40513  3.72494  3.29354  2.67741  2.69355  4.24690  2.90347  2.73739  3.18146  2.89801  2.37887  2.77519  2.98518  4.58477  3.61503
          0.04955  5.02127  3.17624  0.61958  0.77255  0.48576  0.95510
     15   2.39190  5.41718  2.04702  1.86428  4.75609  3.09091  3.86327  4.24182  2.61252  3.71995  4.46143  2.70969  2.47830  2.67655  3.10955  2.86794  3.14195  3.80489  5.85179  3.42987     15 - -
          2.68618  4.42225  2.77519  2.73123  3.46354  2.40513  3.72494  3.29354  2.67741  2.69355  4.24690  2.90347  2.73739  3.18146  2.89801  2.37887  2.77519  2.98518  4.58477  3.61503
          0.01024  4.98197  5.70432  0.61958  0.77255  0.59103  0.80689
     16   2.87430  5.35370  3.12745  2.12438  4.68601  2.06388  3.83960  3.46328  2.20691  3.65317  4.39810  2.53114  4.04435  2.21213  3.06826  2.51950  3.10553  3.73755  5.79360  3.41134     16 - -
          2.68618  4.42225  2.77519  2.73123  3.46354  2.40513  3.72494  3.29354  2.67741  2.69355  4.24690  2.90347  2.73739  3.18146  2.89801  2.37887  2.77519  2.98518  4.58477  3.61503
          0.01024  4.98197  5.70432  0.61958  0.77255  0.42515  1.06037
     17   2.62762  5.38763  2.49146  2.17732  3.41616  3.65944  3.84686  3.39054  1.93484  3.69153  4.42914  2.57090  4.05288  2.60996  2.45122  2.55092  2.77162  3.77656  5.82221  4.41321     17 - -
          2.68618  4.42225  2.77519  2.73123  3.46354  2.40513  3.72494  3.29354  2.67741  2.69355  4.24690  2.90347  2.73739  3.18146  2.89801  2.37887  2.77519  2.98518  4.58477  3.61503
          0.00985  5.02127  5.74362  0.61958  0.77255  0.48576  0.95510
     18   2.30794  2.94814  4.91947  4.32321  3.55154  4.23685  4.59256  1.52836  4.14138  2.06015  3.54768  3.25148  4.59473  4.30111  4.19649  3.55187  3.27921  1.53306  5.11360  3.93142     18 - -
          2.68618  4.42225  2.77519  2.73123  3.46354  2.40513  3.72494  3.29354  2.67741  2.69355  4.24690  2.90347  2.73739  3.18146  2.89801  2.37887  2.77519  2.98518  4.58477  3.61503
          0.05461  5.02127  3.06719  0.61958  0.77255  0.48576  0.95510
     19   2.48016  3.41085  3.90825  3.33780  3.08150  3.89718  4.17163  3.01380  3.27755  2.73946  3.64101  2.41429  3.29152  3.56180  3.59313  3.15472  1.53365  2.53273  5.12556  3.16809     19 - -
          2.68618  4.42225  2.77519  2.73123  3.46354  2.40513  3.72494  3.29354  2.67741  2.69355  4.24690  2.90347  2.73739  3.18146  2.89801  2.37887  2.77519  2.98518  4.58477  3.61503
          0.01030  4.97696  5.69930  0.61958  0.77255  0.60342  0.79172
     20   2.89121  4.47180  4.04313  2.68952  2.37575  3.93515  4.21605  2.56370  3.39440  2.67348  3.58327  3.10020  4.31045  3.66100  3.67145  2.79643  2.19315  1.59186  5.07387  3.86440     20 - -
          2.68618  4.42225  2.77519  2.73123  3.46354  2.40513  3.72494  3.29354  2.67741  2.69355  4.24690  2.90347  2.73739  3.18146  2.89801  2.37887  2.77519  2.98518  4.58477  3.61503
          0.01030  4.97696  5.69930  0.61958  0.77255  0.41865  1.07276
     21   3.89568  5.16310  5.79926  5.21479  3.51557  5.17433  5.38457  1.49008  5.02821  0.71668  3.38338  5.30915  5.32858  4.99298  4.99686  4.53257  4.10788  2.95120  2.87747  4.40575     21 - -
          2.68618  4.42225  2.77519  2.73123  3.46354  2.40513  3.72494  3.29354  2.67741  2.69355  4.24690  2.90347  2.73739  3.18146  2.89801  2.37887  2.77519  2.98518  4.58477  3.61503
          0.00985  5.02127  5.74362  0.61958  0.77255  0.48576  0.95510
     22   2.90208  4.84225  2.92496  2.94098  4.01980  2.48707  4.02784  2.03623  2.61264  3.07262  3.93378  3.41730  4.18639  2.73969  3.34171  3.02343  2.51112  1.94190  5.39357  4.11581     22 - -
          2.68618  4.42225  2.77519  2.73123  3.46354  2.40513  3.72494  3.29354  2.67741  2.69355  4.24690  2.90347  2.73739  3.18146  2.89801  2.37887  2.77519  2.98518  4.58477  3.61503
          0.00985  5.02127  5.74362  0.61958  0.77255  0.48576  0.95510
     23   3.33686  4.65308  5.29368  4.71863  2.98380  4.62727  5.02741  1.16322  4.55373  2.02150  3.67864  4.77136  4.94270  4.70319  4.60610  3.96333  1.95585  1.71155  5.48053  4.30858     23 - -
          2.68618  4.42225  2.77519  2.73123  3.46354  2.40513  3.72494  3.29354  2.67741  2.69355  4.24690  2.90347  2.73739  3.18146  2.89801  2.37887  2.77519  2.98518  4.58477  3.61503
          0.00985  5.02127  5.74362  0.61958  0.77255  0.48576  0.95510
     24   2.34689  5.71797  2.93955  0.98103  5.05711  3.76123  4.09500  4.54791  2.49150  4.02528  4.80190  2.14249  4.25715  3.21863  3.40403  3.13220  3.44818  4.11357  6.16123  4.72707     24 - -
          2.68618  4.42225  2.77519  2.73123  3.46354  2.40513  3.72494  3.29354  2.67741  2.69355  4.24690  2.90347  2.73739  3.18146  2.89801  2.37887  2.77519  2.98518  4.58477  3.61503
          0.00985  5.02127  5.74362  0.61958  0.77255  0.48576  0.95510
     25   3.49260  5.99379  2.11300  2.75421  5.49228  3.80452  4.42801  5.04528  3.46384  4.52515  5.36109  0.83584  4.45154  3.59514  4.06840  1.82232  3.81919  4.55093  6.66662  5.15196     25 - -
          2.68618  4.42225  2.77519  2.73123  3.46354  2.40513  3.72494  3.29354  2.67741  2.69355  4.24690  2.90347  2.73739  3.18146  2.89801  2.37887  2.77519  2.98518  4.58477  3.61503
          0.00985  5.02127  5.74362  0.61958  0.77255  0.48576  0.95510
     26   2.91629  5.30301  3.21010  2.65546  4.60960  3.70184  3.17883  4.06132  1.79243  3.58891  4.35940  3.19124  2.15826  2.59311  3.08531  2.18231  3.14626  2.51032  5.75906  4.38476     26 - -
          2.68618  4.42225  2.77519  2.73123  3.46354  2.40513  3.72494  3.29354  2.67741  2.69355  4.24690  2.90347  2.73739  3.18146  2.89801  2.37887  2.77519  2.98518  4.58477  3.61503
          0.00985  5.02127  5.74362  0.61958  0.77255  0.48576  0.95510
     27   2.31625  3.72108  2.83347  2.29411  4.45351  3.69915  3.19867  3.23211  2.03157  2.97500  4.24857  3.20659  4.09025  3.02696  2.80256  2.89675  2.36969  2.62526  5.66888  4.31065     27 - -
          2.68618  4.42225  2.77519  2.73123  3.46354  2.40513  3.72494  3.29354  2.67741  2.69355  4.24690  2.90347  2.73739  3.18146  2.89801  2.37887  2.77519  2.98518  4.58477  3.61503
          0.00985  5.02127  5.74362  0.61958  0.77255  0.48576  0.95510
     28   2.59866  4.45874  4.15068  2.99249  2.66508  3.97341  4.25844  2.91927  2.89260  2.15189  3.57029  3.86379  4.34625  3.05875  3.73388  3.24507  3.14347  1.53034  5.06155  2.50002     28 - -
          2.68618  4.42225  2.77519  2.73123  3.46354  2.40513  3.72494  3.29354  2.67741  2.69355  4.24690  2.90347  2.73739  3.18146  2.89801  2.37887  2.77519  2.98518  4.58477  3.61503
          0.00985  5.02127  5.74362  0.61958  0.77255  0.48576  0.95510
     29   4.86336  5.85129  5.86721  5.75234  1.10097  5.47047  4.19474  4.30509  5.52652  2.12286  4.83123  5.05629  5.71368  5.19743  5.33149  4.86867  5.05873  4.31104  4.27090  0.85577     29 - -
          2.68618  4.42225  2.77519  2.73123  3.46354  2.40513  3.72494  3.29354  2.67741  2.69355  4.24690  2.90347  2.73739  3.18146  2.89801  2.37887  2.77519  2.98518  4.58477  3.61503
          0.00985  5.02127  5.74362  0.61958  0.77255  0.48576  0.95510
     30   2.38173  5.33035  3.16648  2.35210  3.51096  3.67376  3.86276  4.11468  2.37491  3.62348  4.37876  3.15297  4.06652  2.62440  1.97725  2.03028  2.31855  3.70658  5.77912  4.38686     30 - -
          2.68618  4.42225  2.77519  2.73123  3.46354  2.40513  3.72494  3.29354  2.67741  2.69355  4.24690  2.90347  2.73739  3.18146  2.89801  2.37887  2.77519  2.98518  4.58477  3.61503
          0.00985  5.02127  5.74362  0.61958  0.77255  0.48576  0.95510
     31   2.99332  5.50893  1.84947  1.74923  4.85577  3.70585  3.15224  4.34107  1.66006  3.80861  4.55511  3.16989  4.12554  3.02460  2.64627  2.94646  3.22638  3.90180  5.93063  4.51958     31 - -
          2.68618  4.42225  2.77519  2.73123  3.46354  2.40513  3.72494  3.29354  2.67741  2.69355  4.24690  2.90347  2.73739  3.18146  2.89801  2.37887  2.77519  2.98518  4.58477  3.61503
          0.00985  5.02127  5.74362  0.61958  0.77255  0.48576  0.95510
     32   3.08390  4.45928  4.92106  4.33253  1.99157  4.23417  4.43445  1.33008  4.13878  1.84276  3.52660  3.26314  4.58753  4.26736  4.17386  3.54601  3.31497  2.66418  4.86787  2.64751     32 - -
          2.68618  4.42225  2.77519  2.73123  3.46354  2.40513  3.72494  3.29354  2.67741  2.69355  4.24690  2.90347  2.73739  3.18146  2.89801  2.37887  2.77519  2.98518  4.58477  3.61503
          0.00985  5.02127  5.74362  0.61958  0.77255  0.48576  0.95510
     33   3.87617  5.04929  6.01524  5.55870  4.34353  5.55965  6.32996  0.98541  5.52035  2.00004  4.05464  5.72568  5.72983  5.73895  5.67137  5.01128  4.13273  0.97835  6.54082  5.35361     33 - -
          2.68618  4.42225  2.77519  2.73123  3.46354  2.40513  3.72494  3.29354  2.67741  2.69355  4.24690  2.90347  2.73739  3.18146  2.89801  2.37887  2.77519  2.98518  4.58477  3.61503
          0.00985  5.02127  5.74362  0.61958  0.77255  0.48576  0.95510
     34   2.88493  5.36837  2.77905  2.01501  4.70215  3.17810  3.85114  3.37483  2.39441  2.41814  3.59308  2.52544  4.05611  2.41754  2.70534  2.36792  3.11609  3.75293  5.80784  4.40383     34 - -
          2.68618  4.42225  2.77519  2.73123  3.46354  2.40513  3.72494  3.29354  2.67741  2.69355  4.24690  2.90347  2.73739  3.18146  2.89801  2.37887  2.77519  2.98518  4.58477  3.61503
          0.00985  5.02127  5.74362  0.61958  0.77255  0.48576  0.95510
     35   2.34044  5.32527  2.52628  1.96533  4.64151  2.76489  3.86153  4.10767  2.60871  3.05377  4.37369  2.77907  4.06386  2.96802  3.09625  2.11175  2.75875  3.70034  3.94196  3.47912     35 - -
          2.68618  4.42225  2.77519  2.73123  3.46354  2.40513  3.72494  3.29354  2.67741  2.69355  4.24690  2.90347  2.73739  3.18146  2.89801  2.37887  2.77519  2.98518  4.58477  3.61503
          0.00985  5.02127  5.74362  0.61958  0.77255  0.48576  0.95510
     36   3.39042  3.32814  5.36059  4.75447  1.97120  4.61672  4.94706  2.06564  4.55932  0.99842  2.85319  4.78121  4.90115  4.62156  4.55018  3.94473  3.61596  2.35270  5.31255  4.19895     36 - -
          2.68618  4.42225  2.77519  2.73123  3.46354  2.40513  3.72494  3.29354  2.67741  2.69355  4.24690  2.90347  2.73739  3.18146  2.89801  2.37887  2.77519  2.98518  4.58477  3.61503
          0.00985  5.02127  5.74362  0.61958  0.77255  0.48576  0.95510
     37   2.63132  4.57421  3.87346  3.30352  3.16243  3.90795  3.22983  3.06044  3.24808  2.48561  2.95195  3.68325  4.28553  2.69194  2.33613  2.73051  3.13756  2.10712  5.16262  2.32565     37 - -
          2.68618  4.42225  2.77519  2.73123  3.46354  2.40513  3.72494  3.29354  2.67741  2.69355  4.24690  2.90347  2.73739  3.18146  2.89801  2.37887  2.77519  2.98518  4.58477  3.61503
          0.33338  5.02127  1.28407  0.61958  0.77255  0.48576  0.95510
     38   2.77918  5.26705  2.63971  2.46730  4.60202  3.06127  3.74028  4.08132  2.03802  2.96316  4.31207  2.39323  3.94339  2.31737  2.97249  2.03079  3.01118  3.65261  5.70536  4.29944     38 - -
          2.68618  4.42225  2.77519  2.73123  3.46354  2.40513  3.72494  3.29354  2.67741  2.69355  4.24690  2.90347  2.73739  3.18146  2.89801  2.37887  2.77519  2.98518  4.58477  3.61503
          0.13495  4.70147  2.14424  0.61958  0.77255  1.06707  0.42162
     39   2.37647  4.95870  3.10519  2.56608  4.24008  2.81215  3.77374  2.95902  2.56267  3.25413  4.05982  2.68601  3.94779  1.79939  3.02516  2.75891  2.58647  3.32147  5.48481  4.14333     39 - -
          2.68618  4.42225  2.77519  2.73123  3.46354  2.40513  3.72494  3.29354  2.67741  2.69355  4.24690  2.90347  2.73739  3.18146  2.89801  2.37887  2.77519  2.98518  4.58477  3.61503
          0.01532  4.58185  5.30419  0.61958  0.77255  1.19096  0.36230
     40   2.44709  4.56265  3.43428  2.87059  3.71933  3.65585  3.10009  2.34466  2.44810  2.42820  3.65911  2.69616  4.03860  3.16002  3.23330  2.54660  2.95419  2.55092  5.12744  3.18604     40 - -
          2.68622  4.42229  2.77524  2.73127  3.46358  2.40517  3.72499  3.29358  2.67716  2.69359  4.24694  2.90307  2.73744  3.18151  2.89805  2.37891  2.77524  2.98523  4.58481  3.61507
          0.19599  1.75439  5.30419  0.20121  1.70234  0.72433  0.66291
     41   2.83433  5.30520  3.01051  1.87650  4.63221  3.58100  3.78733  4.10689  2.27869  3.60049  4.35368  2.02135  3.98910  2.51098  3.01346  2.52937  3.06683  3.68730  5.74338  2.54115     42 - -
          2.68618  4.42225  2.77519  2.73123  3.46354  2.40513  3.72494  3.29354  2.67741  2.69355  4.24690  2.90347  2.73739  3.18146  2.89801  2.37887  2.77519  2.98518  4.58477  3.61503
          0.01278  4.76174  5.48409  0.61958  0.77255  0.50656  0.92273
     42   2.85329  5.33878  2.38378  2.16446  4.67242  2.12068  3.81748  3.37910  2.14598  3.08038  4.38305  2.68618  4.02102  2.91815  3.05095  2.33541  3.08497  3.72337  5.77804  4.37277     43 - -
          2.68618  4.42225  2.77519  2.73123  3.46354  2.40513  3.72494  3.29354  2.67741  2.69355  4.24690  2.90347  2.73739  3.18146  2.89801  2.37887  2.77519  2.98518  4.58477  3.61503
          0.01089  4.92118  5.64353  0.61958  0.77255  0.35945  1.19753
     43   2.88908  5.39230  2.11078  2.05824  4.73397  3.66118  3.85033  3.31641  2.04659  3.69600  4.43408  2.13736  4.05594  2.94804  2.77295  2.50278  3.12039  3.78116  5.82671  3.46928     44 - -
          2.68618  4.42225  2.77519  2.73123  3.46354  2.40513  3.72494  3.29354  2.67741  2.69355  4.24690  2.90347  2.73739  3.18146  2.89801  2.37887  2.77519  2.98518  4.58477  3.61503
          0.00985  5.02127  5.74362  0.61958  0.77255  0.48576  0.95510
     44   2.90840  5.40645  2.27573  1.94266  4.74338  3.09824  3.86806  4.22584  2.61287  2.39792  4.45050  2.28298  4.06980  2.64278  3.10720  2.38585  2.72739  3.79295  5.84318  4.43341     45 - -
          2.68618  4.42225  2.77519  2.73123  3.46354  2.40513  3.72494  3.29354  2.67741  2.69355  4.24690  2.90347  2.73739  3.18146  2.89801  2.37887  2.77519  2.98518  4.58477  3.61503
          0.00985  5.02127  5.74362  0.61958  0.77255  0.48576  0.95510
     45   3.01276  5.54121  2.35096  1.77928  4.87741  1.77215  3.26464  4.36965  2.19847  3.84272  4.59100  3.15944  4.13486  3.05498  3.23011  2.35177  3.25117  3.92840  5.97328  4.54668     46 - -
          2.68618  4.42225  2.77519  2.73123  3.46354  2.40513  3.72494  3.29354  2.67741  2.69355  4.24690  2.90347  2.73739  3.18146  2.89801  2.37887  2.77519  2.98518  4.58477  3.61503
          0.00985  5.02127  5.74362  0.61958  0.77255  0.48576  0.95510
     46   2.88582  5.39698  2.73230  1.93115  4.74226  3.65864  3.84611  4.22836  1.88900  3.19280  4.43767  2.52319  3.18422  2.60842  2.78654  2.33195  2.75772  3.78775  5.82941  4.41833     47 - -
          2.68618  4.42225  2.77519  2.73123  3.46354  2.40513  3.72494  3.29354  2.67741  2.69355  4.24690  2.90347  2.73739  3.18146  2.89801  2.37887  2.77519  2.98518  4.58477  3.61503
          0.00985  5.02127  5.74362  0.61958  0.77255  0.48576  0.95510
     47   2.56818  4.32955  4.88855  4.27796  2.18022  4.12844  4.46334  1.70804  4.07243  2.07954  3.43953  4.27996  4.48920  4.20993  4.09348  3.43998  2.71759  1.85892  4.96244  2.58709     48 - -
          2.68618  4.42225  2.77519  2.73123  3.46354  2.40513  3.72494  3.29354  2.67741  2.69355  4.24690  2.90347  2.73739  3.18146  2.89801  2.37887  2.77519  2.98518  4.58477  3.61503
          0.00985  5.02127  5.74362  0.61958  0.77255  0.48576  0.95510
     48   2.89728  4.94296  3.40636  2.30526  4.14242  3.76624  3.98095  2.24930  1.98867  2.83340  4.02588  3.34325  4.15340  2.77967  3.26674  2.61034  2.67041  2.16658  5.47454  4.17473     49 - -
          2.68618  4.42225  2.77519  2.73123  3.46354  2.40513  3.72494  3.29354  2.67741  2.69355  4.24690  2.90347  2.73739  3.18146  2.89801  2.37887  2.77519  2.98518  4.58477  3.61503
          0.00985  5.02127  5.74362  0.61958  0.77255  0.48576  0.95510
     49   2.74621  4.53556  5.08799  4.48176  2.50947  4.36315  4.67990  2.36080  4.28619  0.89940  3.41356  4.50703  4.69034  4.39391  4.30392  3.67994  3.40445  2.30890  5.12096  3.06648     50 - -
          2.68618  4.42225  2.77519  2.73123  3.46354  2.40513  3.72494  3.29354  2.67741  2.69355  4.24690  2.90347  2.73739  3.18146  2.89801  2.37887  2.77519  2.98518  4.58477  3.61503
          0.00985  5.02127  5.74362  0.61958  0.77255  0.48576  0.95510
     50   3.09195  3.23022  4.81806  4.24245  1.81287  4.21323  4.33752  2.92938  4.06672  2.32728  3.60435  4.27133  4.57339  4.20739  4.13165  1.49518  3.32323  2.74592  3.19456  2.45860     51 - -
          2.68618  4.42225  2.77519  2.73123  3.46354  2.40513  3.72494  3.29354  2.67741  2.69355  4.24690  2.90347  2.73739  3.18146  2.89801  2.37887  2.77519  2.98518  4.58477  3.61503
          0.00985  5.02127  5.74362  0.61958  0.77255  0.48576  0.95510
     51   3.05080  5.58324  1.45665  1.82735  4.91493  3.70717  3.97991  4.40879  2.48087  3.88322  4.63642  2.19811  4.15896  3.08988  3.28337  2.58463  3.29182  3.13562  6.01640  4.58451     52 - -
          2.68618  4.42225  2.77519  2.73123  3.46354  2.40513  3.72494  3.29354  2.67741  2.69355  4.24690  2.90347  2.73739  3.18146  2.89801  2.37887  2.77519  2.98518  4.58477  3.61503
          0.00985  5.02127  5.74362  0.61958  0.77255  0.48576  0.95510
     52   2.90780  5.41537  1.61599  2.20090  4.75826  3.66845  3.22466  3.34695  2.14552  3.71877  4.45776  2.36878  4.06821  2.96190  2.65660  2.86895  3.13958  3.80508  5.84756  4.43703     53 - -
          2.68618  4.42225  2.77519  2.73123  3.46354  2.40513  3.72494  3.29354  2.67741  2.69355  4.24690  2.90347  2.73739  3.18146  2.89801  2.37887  2.77519  2.98518  4.58477  3.61503
          0.00985  5.02127  5.74362  0.61958  0.77255  0.48576  0.95510
     53   2.89622  5.40503  1.93311  2.20589  3.49242  3.66252  3.23189  4.23348  2.04823  3.70932  4.44676  2.17724  4.05994  2.60159  3.08702  2.85796  2.73285  3.79466  5.83831  4.42700     54 - -
          2.68627  4.42234  2.77529  2.73133  3.46363  2.40522  3.72504  3.29363  2.67750  2.69332  4.24699  2.90356  2.73749  3.18156  2.89810  2.37896  2.77529  2.98528  4.58486  3.61236
          0.27179  1.44909  5.74362  0.11259  2.23973  0.48576  0.95510
     54   2.89768  5.39865  2.73122  1.70349  4.73859  3.07505  3.85775  4.22169  1.62775  3.70149  3.49571  2.51047  4.06216  2.95649  3.08891  2.86085  3.12937  3.78667  5.83361  3.55893     56 - -
          2.68618  4.42225  2.77519  2.73123  3.46354  2.40513  3.72494  3.29354  2.67741  2.69355  4.24690  2.90347  2.73739  3.18146  2.89801  2.37887  2.77519  2.98518  4.58477  3.61503
          0.00985  5.02127  5.74362  0.61958  0.77255  0.48576  0.95510
     55   2.95567  5.42489  3.21046  1.49791  4.77368  3.71832  3.88388  4.24186  1.81430  2.75584  4.46980  3.18993  2.79078  2.65986  2.66374  2.92164  3.18169  3.81870  5.84323  4.45898     57 - -
          2.68618  4.42225  2.77519  2.73123  3.46354  2.40513  3.72494  3.29354  2.67741  2.69355  4.24690  2.90347  2.73739  3.18146  2.89801  2.37887  2.77519  2.98518  4.58477  3.61503
          0.00985  5.02127  5.74362  0.61958  0.77255  0.48576  0.95510
     56   2.92032  4.51317  4.04142  2.99795  3.63360  3.95827  4.23229  1.97627  2.53665  1.90878  3.62230  3.79799  4.33244  2.98369  3.66526  3.22260  2.75273  1.75225  5.11463  3.90337     58 - -
          2.68618  4.42225  2.77519  2.73123  3.46354  2.40513  3.72494  3.29354  2.67741  2.69355  4.24690  2.90347  2.73739  3.18146  2.89801  2.37887  2.77519  2.98518  4.58477  3.61503
          0.00985  5.02127  5.74362  0.61958  0.77255  0.48576  0.95510
     57   2.88546  3.54018  2.21278  2.00439  4.64464  3.67025  3.86047  3.36079  2.38114  3.14529  3.50654  2.46793  3.28645  2.96651  3.09468  2.38618  2.75598  3.70298  5.77706  4.38350     59 - -
          2.68618  4.42225  2.77519  2.73123  3.46354  2.40513  3.72494  3.29354  2.67741  2.69355  4.24690  2.90347  2.73739  3.18146  2.89801  2.37887  2.77519  2.98518  4.58477  3.61503
          0.00985  5.02127  5.74362  0.61958  0.77255  0.48576  0.95510
     58   2.96799  4.40144  4.58339  3.99031  2.21479  4.10130  4.41569  1.53755  2.21779  2.06166  3.48894  4.13911  3.42163  4.03917  3.97227  3.39775  3.20016  2.29286  5.02512  3.84048     60 - -
          2.68618  4.42225  2.77519  2.73123  3.46354  2.40513  3.72494  3.29354  2.67741  2.69355  4.24690  2.90347  2.73739  3.18146  2.89801  2.37887  2.77519  2.98518  4.58477  3.61503
          0.00985  5.02127  5.74362  0.61958  0.77255  0.48576  0.95510
     59   2.37251  5.39695  2.77086  1.91134  4.74169  3.65885  3.20615  4.22761  2.58239  3.70209  4.43782  2.51866  3.40822  2.56738  2.69045  2.04286  2.74097  3.78744  5.82974  4.41867     61 - -
          2.68618  4.42225  2.77519  2.73123  3.46354  2.40513  3.72494  3.29354  2.67741  2.69355  4.24690  2.90347  2.73739  3.18146  2.89801  2.37887  2.77519  2.98518  4.58477  3.61503
          0.00985  5.02127  5.74362  0.61958  0.77255  0.48576  0.95510
     60   3.08055  5.42638  3.32229  2.83232  4.89046  3.79077  4.04092  4.33674  0.96352  3.83139  4.61076  2.70705  4.23501  3.15960  3.06931  2.39256  2.44275  3.91798  5.95879  4.61471     62 - -
          2.68618  4.42225  2.77519  2.73123  3.46354  2.40513  3.72494  3.29354  2.67741  2.69355  4.24690  2.90347  2.73739  3.18146  2.89801  2.37887  2.77519  2.98518  4.58477  3.61503
          0.05691  5.02127  3.02165  0.61958  0.77255  0.48576  0.95510
     61   2.30326  5.24565  2.83621  2.20887  3.53017  3.66281  3.85620  3.27896  2.61483  3.52885  4.30014  2.31326  4.05493  2.32166  3.09728  2.56345  2.48988  3.12351  5.71023  3.51882     63 - -
          2.68618  4.42225  2.77519  2.73123  3.46354  2.40513  3.72494  3.29354  2.67741  2.69355  4.24690  2.90347  2.73739  3.18146  2.89801  2.37887  2.77519  2.98518  4.58477  3.61503
          0.01032  4.97469  5.69703  0.61958  0.77255  0.60896  0.78508
     62   2.56946  3.40975  4.81341  4.20758  2.54546  4.10169  4.43906  1.67593  4.01469  2.27425  3.43650  4.23625  4.46462  4.16450  4.05655  2.00997  3.16591  1.86119  4.95782  3.77889     64 - -
          2.68618  4.42225  2.77519  2.73123  3.46354  2.40513  3.72494  3.29354  2.67741  2.69355  4.24690  2.90347  2.73739  3.18146  2.89801  2.37887  2.77519  2.98518  4.58477  3.61503
          0.01032  4.97469  5.69703  0.61958  0.77255  0.60896  0.78508
     63   2.88415  4.77197  1.99945  1.92300  3.24586  3.80084  4.03144  2.75794  2.95246  2.15972  3.18523  3.44094  4.18445  3.27795  3.36107  3.02718  3.11569  3.05677  5.32617  3.26254     65 - -
          2.68618  4.42225  2.77519  2.73123  3.46354  2.40513  3.72494  3.29354  2.67741  2.69355  4.24690  2.90347  2.73739  3.18146  2.89801  2.37887  2.77519  2.98518  4.58477  3.61503
          0.01032  4.97469  5.69703  0.61958  0.77255  0.41578  1.07830
     64   3.35534  4.68963  5.30977  4.70611  2.71681  4.56911  4.87229  1.60464  4.50926  1.29355  3.40818  4.72526  4.86305  4.57849  4.50370  3.89480  3.58138  2.11710  2.16143  4.08653     66 - -
          2.68618  4.42225  2.77519  2.73123  3.46354  2.40513  3.72494  3.29354  2.67741  2.69355  4.24690  2.90347  2.73739  3.18146  2.89801  2.37887  2.77519  2.98518  4.58477  3.61503
          0.00985  5.02127  5.74362  0.61958  0.77255  0.48576  0.95510
     65   3.32351  4.65008  3.41407  4.64207  3.03755  4.60435  4.99700  1.01966  4.48951  1.98988  3.69460  4.72369  4.92358  4.65414  4.56614  3.93639  3.56201  1.55176  5.47749  4.29726     67 - -
          2.68618  4.42225  2.77519  2.73123  3.46354  2.40513  3.72494  3.29354  2.67741  2.69355  4.24690  2.90347  2.73739  3.18146  2.89801  2.37887  2.77519  2.98518  4.58477  3.61503
          0.00985  5.02127  5.74362  0.61958  0.77255  0.48576  0.95510
     66   2.90621  4.59573  3.83808  2.82156  2.72691  2.05315  4.16112  2.45044  3.22076  2.55006  3.70334  3.66074  4.27834  3.51611  3.56016  2.41360  1.91685  2.86629  5.18478  3.95627     68 - -
          2.68618  4.42225  2.77519  2.73123  3.46354  2.40513  3.72494  3.29354  2.67741  2.69355  4.24690  2.90347  2.73739  3.18146  2.89801  2.37887  2.77519  2.98518  4.58477  3.61503
          0.00985  5.02127  5.74362  0.61958  0.77255  0.48576  0.95510
     67   3.70306  6.35727  0.71169  2.72169  5.74564  3.84211  4.51352  5.34005  3.66513  4.78840  5.67461  1.65252  4.53090  3.69570  4.35439  2.69076  4.03437  4.83749  6.92904  5.33218     69 - -
          2.68618  4.42225  2.77519  2.73123  3.46354  2.40513  3.72494  3.29354  2.67741  2.69355  4.24690  2.90347  2.73739  3.18146  2.89801  2.37887  2.77519  2.98518  4.58477  3.61503
          0.00985  5.02127  5.74362  0.61958  0.77255  0.48576  0.95510
     68   2.94141  4.36180  4.63215  4.03633  3.46060  4.08188  4.40409  2.06023  3.87768  2.27220  3.47818  4.14993  2.03351  4.06152  3.98366  2.86361  3.17459  1.56613  4.98833  2.69640     70 - -
          2.68620  4.42052  2.77521  2.73125  3.46356  2.40515  3.72496  3.29356  2.67743  2.69357  4.24692  2.90349  2.73741  3.18148  2.89803  2.37889  2.77521  2.98520  4.58479  3.61505
          0.11765  2.87667  2.90636  0.31114  1.31905  0.48576  0.95510
     69   2.54200  4.28732  4.76171  4.15319  2.11642  3.28435  4.38403  2.45917  3.95973  1.49879  2.48814  4.18524  4.41996  4.10898  4.00284  3.36309  2.66707  2.53162  4.90677  3.01813     72 - -
          2.68618  4.42225  2.77519  2.73123  3.46354  2.40513  3.72494  3.29354  2.67741  2.69355  4.24690  2.90347  2.73739  3.18146  2.89801  2.37887  2.77519  2.98518  4.58477  3.61503
          0.01038  4.96843  5.69078  0.61958  0.77255  0.40811  1.09335
     70   2.64070  5.20194  3.22728  2.67055  4.47531  2.50839  3.89460  2.84695  2.40538  2.98943  4.26407  1.98501  4.08890  3.02200  2.72747  2.17045  2.79908  3.55377  5.68208  4.32072     73 - -
          2.68618  4.42225  2.77519  2.73123  3.46354  2.40513  3.72494  3.29354  2.67741  2.69355  4.24690  2.90347  2.73739  3.18146  2.89801  2.37887  2.77519  2.98518  4.58477  3.61503
          0.00985  5.02127  5.74362  0.61958  0.77255  0.48576  0.95510
     71   2.93213  4.33368  4.72541  4.12191  2.35620  3.17085  4.40909  1.69626  3.94327  1.62424  3.44227  4.18834  4.44790  3.31981  4.01188  3.38802  2.44511  2.34139  4.95495  3.77542     74 - -
          2.68618  4.42225  2.77519  2.73123  3.46354  2.40513  3.72494  3.29354  2.67741  2.69355  4.24690  2.90347  2.73739  3.18146  2.89801  2.37887  2.77519  2.98518  4.58477  3.61503
          0.00985  5.02127  5.74362  0.61958  0.77255  0.48576  0.95510
     72   3.29367  5.89340  1.05439  1.84670  5.20759  3.76506  4.16447  4.72528  3.05394  4.18660  4.96799  2.69570  3.01765  2.75442  3.61045  2.62825  3.55280  4.27215  6.32089  4.84157     75 - -
          2.68618  4.42225  2.77519  2.73123  3.46354  2.40513  3.72494  3.29354  2.67741  2.69355  4.24690  2.90347  2.73739  3.18146  2.89801  2.37887  2.77519  2.98518  4.58477  3.61503
          0.00985  5.02127  5.74362  0.61958  0.77255  0.48576  0.95510
     73   2.91178  4.42095  3.35166  3.00620  2.58927  3.99503  4.28950  1.76049  3.57828  2.14465  3.53439  3.93170  3.37289  3.81558  3.11160  2.79386  3.14376  2.40856  3.36824  3.06670     76 - -
          2.68618  4.42225  2.77519  2.73123  3.46354  2.40513  3.72494  3.29354  2.67741  2.69355  4.24690  2.90347  2.73739  3.18146  2.89801  2.37887  2.77519  2.98518  4.58477  3.61503
          0.00985  5.02127  5.74362  0.61958  0.77255  0.48576  0.95510
     74   2.90130  3.64110  2.27346  2.83492  4.16822  3.76172  3.18198  2.64480  2.82704  3.20791  4.04873  1.59700  4.15277  3.16752  3.27128  2.97800  3.13398  2.56585  5.49550  4.19046     77 - -
          2.68618  4.42225  2.77519  2.73123  3.46354  2.40513  3.72494  3.29354  2.67741  2.69355  4.24690  2.90347  2.73739  3.18146  2.89801  2.37887  2.77519  2.98518  4.58477  3.61503
          0.05235  5.02127  3.11435  0.61958  0.77255  0.48576  0.95510
     75   2.87496  5.30845  2.08068  2.40091  4.62230  3.65629  3.85088  3.38898  2.60125  2.68277  4.35839  2.11497  3.26556  2.95883  3.08894  2.18054  2.70409  3.68233  5.76080  4.36877     78 - -
          2.68618  4.42225  2.77519  2.73123  3.46354  2.40513  3.72494  3.29354  2.67741  2.69355  4.24690  2.90347  2.73739  3.18146  2.89801  2.37887  2.77519  2.98518  4.58477  3.61503
          0.01027  4.97920  5.70154  0.61958  0.77255  0.42152  1.06725
     76   2.64913  5.42377  2.72663  2.60627  4.77220  3.68391  3.86788  4.25319  1.35082  3.72548  4.46647  2.51310  4.08040  2.67953  2.28756  2.59121  3.15238  3.81685  5.84959  4.44663     79 - -
          2.68618  4.42225  2.77519  2.73123  3.46354  2.40513  3.72494  3.29354  2.67741  2.69355  4.24690  2.90347  2.73739  3.18146  2.89801  2.37887  2.77519  2.98518  4.58477  3.61503
          0.00985  5.02127  5.74362  0.61958  0.77255  0.48576  0.95510
     77   2.88881  5.35623  3.15469  2.34363  3.62390  3.66858  3.85614  4.15798  1.51120  3.65370  3.42723  2.75656  4.06146  2.69245  2.70383  2.15442  2.77224  3.73798  5.79832  4.39927     80 - -
          2.68618  4.42225  2.77519  2.73123  3.46354  2.40513  3.72494  3.29354  2.67741  2.69355  4.24690  2.90347  2.73739  3.18146  2.89801  2.37887  2.77519  2.98518  4.58477  3.61503
          0.00985  5.02127  5.74362  0.61958  0.77255  0.48576  0.95510
     78   2.95538  4.34843  4.77868  4.17547  3.44038  4.11621  4.44461  1.71200  3.99170  1.58541  3.45862  3.38951  4.47845  4.15120  4.05191  3.42302  2.79634  2.08795  4.97884  2.17905     81 - -
          2.68618  4.42225  2.77519  2.73123  3.46354  2.40513  3.72494  3.29354  2.67741  2.69355  4.24690  2.90347  2.73739  3.18146  2.89801  2.37887  2.77519  2.98518  4.58477  3.61503
          0.00985  5.02127  5.74362  0.61958  0.77255  0.48576  0.95510
     79   3.20953  4.58478  5.02192  4.41849  2.79539  4.38523  4.70229  2.14836  4.24126  0.89553  2.81675  4.49647  4.70540  3.16170  4.29113  3.69759  2.83707  2.72226  5.16589  4.02632     82 - -
          2.68618  4.42225  2.77519  2.73123  3.46354  2.40513  3.72494  3.29354  2.67741  2.69355  4.24690  2.90347  2.73739  3.18146  2.89801  2.37887  2.77519  2.98518  4.58477  3.61503
          0.00985  5.02127  5.74362  0.61958  0.77255  0.48576  0.95510
     80   2.60074  5.37479  3.14605  2.59984  4.71682  2.99351  3.86469  4.19430  1.88406  3.68312  4.42787  2.18323  4.06676  2.60808  3.09065  2.17631  2.12762  3.76632  5.82188  4.41922     83 - -
          2.68618  4.42225  2.77519  2.73123  3.46354  2.40513  3.72494  3.29354  2.67741  2.69355  4.24690  2.90347  2.73739  3.18146  2.89801  2.37887  2.77519  2.98518  4.58477  3.61503
          0.00985  5.02127  5.74362  0.61958  0.77255  0.48576  0.95510
     81   3.09775  5.44801  3.42673  2.18207  4.79775  3.85181  3.95635  4.21983  1.14069  2.71427  4.50258  3.33838  4.22997  3.07096  2.22756  3.07981  3.30988  3.11204  5.84172  4.52169     84 - -
          2.68618  4.42225  2.77519  2.73123  3.46354  2.40513  3.72494  3.29354  2.67741  2.69355  4.24690  2.90347  2.73739  3.18146  2.89801  2.37887  2.77519  2.98518  4.58477  3.61503
          0.00985  5.02127  5.74362  0.61958  0.77255  0.48576  0.95510
     82   3.59880  4.88553  5.55963  4.98732  3.70702  4.91739  5.28188  0.99374  4.82549  1.26752  3.56238  5.06345  5.16533  4.90602  4.85097  4.26679  3.82986  2.08730  5.60558  3.25310     85 - -
          2.68618  4.42225  2.77519  2.73123  3.46354  2.40513  3.72494  3.29354  2.67741  2.69355  4.24690  2.90347  2.73739  3.18146  2.89801  2.37887  2.77519  2.98518  4.58477  3.61503
          0.00985  5.02127  5.74362  0.61958  0.77255  0.48576  0.95510
     83   2.91555  4.53994  3.96521  2.95104  3.65515  3.93587  3.32977  1.79985  3.31814  2.42059  3.64769  3.74681  4.31194  2.99405  3.62055  3.19570  2.70506  2.80455  5.12740  1.72526     86 - -
          2.68618  4.42225  2.77519  2.73123  3.46354  2.40513  3.72494  3.29354  2.67741  2.69355  4.24690  2.90347  2.73739  3.18146  2.89801  2.37887  2.77519  2.98518  4.58477  3.61503
          0.00985  5.02127  5.74362  0.61958  0.77255  0.48576  0.95510
     84   2.40463  5.33835  3.16763  2.03854  4.65922  3.67555  3.86299  4.12632  1.62854  3.63199  3.57488  3.15376  4.06818  2.96845  2.77477  2.03507  3.12380  3.71608  5.78469  3.37231     87 - -
          2.68618  4.42225  2.77519  2.73123  3.46354  2.40513  3.72494  3.29354  2.67741  2.69355  4.24690  2.90347  2.73739  3.18146  2.89801  2.37887  2.77519  2.98518  4.58477  3.61503
          0.00985  5.02127  5.74362  0.61958  0.77255  0.48576  0.95510
     85   2.56691  5.38107  2.33376  1.93486  4.72003  3.66078  3.84859  3.48402  1.84130  3.68371  4.42336  2.78479  4.05422  2.94693  2.71546  2.56718  3.11617  3.23199  5.81738  3.39335     88 - -
          2.68618  4.42225  2.77519  2.73123  3.46354  2.40513  3.72494  3.29354  2.67741  2.69355  4.24690  2.90347  2.73739  3.18146  2.89801  2.37887  2.77519  2.98518  4.58477  3.61503
          0.00985  5.02127  5.74362  0.61958  0.77255  0.48576  0.95510
     86   3.29581  4.64566  5.21045  4.60183  2.47221  4.49370  4.81469  2.12703  4.40864  1.00885  2.33044  4.64085  4.79612  4.49245  3.14643  3.81389  3.52154  2.35226  5.22006  4.09603     89 - -
          2.68618  4.42225  2.77519  2.73123  3.46354  2.40513  3.72494  3.29354  2.67741  2.69355  4.24690  2.90347  2.73739  3.18146  2.89801  2.37887  2.77519  2.98518  4.58477  3.61503
          0.00985  5.02127  5.74362  0.61958  0.77255  0.48576  0.95510
     87   2.62133  4.89130  3.44649  1.86019  3.32114  3.15552  3.34296  2.96843  2.38701  2.21644  2.77911  3.37391  4.16506  3.20484  3.30085  2.63778  3.12671  3.19425  5.43163  4.14218     90 - -
          2.68618  4.42225  2.77519  2.73123  3.46354  2.40513  3.72494  3.29354  2.67741  2.69355  4.24690  2.90347  2.73739  3.18146  2.89801  2.37887  2.77519  2.98518  4.58477  3.61503
          0.00985  5.02127  5.74362  0.61958  0.77255  0.48576  0.95510
     88   2.89060  5.40017  2.73794  1.64966  3.54351  3.66128  3.84970  4.23045  1.92127  3.70491  4.44125  2.79340  4.05610  2.44134  2.44572  2.57650  3.12180  3.79073  5.83243  4.42195     91 - -
          2.68618  4.42225  2.77519  2.73123  3.46354  2.40513  3.72494  3.29354  2.67741  2.69355  4.24690  2.90347  2.73739  3.18146  2.89801  2.37887  2.77519  2.98518  4.58477  3.61503
          0.00985  5.02127  5.74362  0.61958  0.77255  0.48576  0.95510
     89   2.88838  5.37873  2.48319  1.98671  4.71495  3.16690  3.85259  3.37209  2.33870  2.34414  4.42190  2.78536  4.05740  2.23441  3.08317  2.36739  3.11972  3.76464  5.81656  4.41053     92 - -
          2.68618  4.42225  2.77519  2.73123  3.46354  2.40513  3.72494  3.29354  2.67741  2.69355  4.24690  2.90347  2.73739  3.18146  2.89801  2.37887  2.77519  2.98518  4.58477  3.61503
          0.00985  5.02127  5.74362  0.61958  0.77255  0.48576  0.95510
     90   2.57511  4.35379  4.82823  4.22412  2.91712  4.13679  4.47334  1.47822  4.03612  1.59342  3.46551  4.26392  4.49844  4.18920  4.08551  2.61849  2.81961  2.22323  4.99689  3.81843     93 - -
          2.68618  4.42225  2.77519  2.73123  3.46354  2.40513  3.72494  3.29354  2.67741  2.69355  4.24690  2.90347  2.73739  3.18146  2.89801  2.37887  2.77519  2.98518  4.58477  3.61503
          0.09862  5.02127  2.43822  0.61958  0.77255  0.48576  0.95510
     91   2.59495  4.72335  3.54774  2.98521  3.88683  3.78546  4.02284  2.76448  2.95676  2.52981  3.82080  2.64405  4.17026  2.78182  3.35818  2.23790  1.84928  2.41599  5.28776  4.02606     94 - -
          2.68626  4.42233  2.77527  2.73041  3.46362  2.40520  3.72502  3.29362  2.67748  2.69363  4.24697  2.90354  2.73747  3.18154  2.89808  2.37873  2.77527  2.98526  4.58485  3.61511
          0.52793  1.55354  1.61606  0.13194  2.09065  0.37068  1.17205
     92   2.91377  5.43517  1.60838  2.03522  4.76884  3.60437  3.85219  4.25898  2.15348  3.73543  4.48455  2.38287  4.03952  2.95874  3.13101  2.52679  3.15162  3.82087  5.86835  3.34293     96 - -
          2.68618  4.42225  2.77519  2.73123  3.46354  2.40513  3.72494  3.29354  2.67741  2.69355  4.24690  2.90347  2.73739  3.18146  2.89801  2.37887  2.77519  2.98518  4.58477  3.61503
          0.01200  4.82433  5.54667  0.61958  0.77255  0.41472  1.08037
     93   2.96355  5.48134  2.16965  1.39934  4.81859  3.01864  3.90802  4.30793  2.67745  3.78498  4.53200  2.42084  3.27577  3.01317  3.18201  2.53824  3.20102  3.22677  5.91792  4.49580     97 - -
          2.68618  4.42225  2.77519  2.73123  3.46354  2.40513  3.72494  3.29354  2.67741  2.69355  4.24690  2.90347  2.73739  3.18146  2.89801  2.37887  2.77519  2.98518  4.58477  3.61503
          0.01031  4.97527  5.69762  0.61958  0.77255  0.41651  1.07687
     94   2.88573  5.37093  2.51608  1.70015  4.70550  3.66302  3.85127  3.23623  2.18665  3.67163  4.41442  3.13459  2.84059  2.60410  2.79145  2.85289  3.11688  3.23403  5.80983  3.00717     98 - -
          2.68618  4.42225  2.77519  2.73123  3.46354  2.40513  3.72494  3.29354  2.67741  2.69355  4.24690  2.90347  2.73739  3.18146  2.89801  2.37887  2.77519  2.98518  4.58477  3.61503
          0.00985  5.02127  5.74362  0.61958  0.77255  0.48576  0.95510
     95   2.88921  5.14159  2.85024  2.44684  3.08089  3.70954  2.84338  2.72283  2.42824  2.38366  4.20783  2.88620  4.10004  2.45685  2.74302  2.90953  3.12049  2.71629  5.63371  4.28646     99 - -
          2.68618  4.42225  2.77519  2.73123  3.46354  2.40513  3.72494  3.29354  2.67741  2.69355  4.24690  2.90347  2.73739  3.18146  2.89801  2.37887  2.77519  2.98518  4.58477  3.61503
          0.00985  5.02127  5.74362  0.61958  0.77255  0.48576  0.95510
     96   2.53657  3.34661  4.20539  3.62448  2.95686  3.98499  4.27352  2.56422  2.66861  2.14934  3.55413  3.89687  4.35689  3.77493  1.98607  3.26021  3.14503  2.69881  5.04626  2.12346    100 - -
          2.68618  4.42225  2.77519  2.73123  3.46354  2.40513  3.72494  3.29354  2.67741  2.69355  4.24690  2.90347  2.73739  3.18146  2.89801  2.37887  2.77519  2.98518  4.58477  3.61503
          0.00985  5.02127  5.74362  0.61958  0.77255  0.48576  0.95510
     97   2.89161  3.65499  3.32861  2.07285  4.25893  3.73608  3.94415  3.66671  2.76090  2.92423  2.91700  2.17847  4.12511  2.74151  3.21738  2.22291  2.67300  2.61305  5.54984  4.22766    101 - -
          2.68618  4.42225  2.77519  2.73123  3.46354  2.40513  3.72494  3.29354  2.67741  2.69355  4.24690  2.90347  2.73739  3.18146  2.89801  2.37887  2.77519  2.98518  4.58477  3.61503
          0.00985  5.02127  5.74362  0.61958  0.77255  0.48576  0.95510
     98   2.59272  5.39168  2.73439  1.97479  4.73517  3.65915  3.84635  4.21991  1.94067  3.69620  3.07264  2.75023  4.05265  2.42812  2.47096  2.56586  3.11617  3.78148  5.82521  3.48443    102 - -
          2.68618  4.42225  2.77519  2.73123  3.46354  2.40513  3.72494  3.29354  2.67741  2.69355  4.24690  2.90347  2.73739  3.18146  2.89801  2.37887  2.77519  2.98518  4.58477  3.61503
          0.00985  5.02127  5.74362  0.61958  0.77255  0.48576  0.95510
     99   2.91791  4.38470  4.41615  3.82762  2.88353  4.02599  4.32942  1.53561  3.05255  2.28842  3.49945  3.22374  4.39487  3.91551  3.86830  3.31415  1.95053  2.63395  4.99399  2.68273    103 - -
          2.68618  4.42225  2.77519  2.73123  3.46354  2.40513  3.72494  3.29354  2.67741  2.69355  4.24690  2.90347  2.73739  3.18146  2.89801  2.37887  2.77519  2.98518  4.58477  3.61503
          0.00985  5.02127  5.74362  0.61958  0.77255  0.48576  0.95510
    100   2.88944  3.81303  2.60988  2.39372  3.47016  3.71251  2.84172  2.44944  2.70401  2.43703  4.19620  2.83259  4.10285  2.25993  2.79648  2.91321  3.12074  3.46675  5.62365  4.27945    104 - -
          2.68618  4.42225  2.77519  2.73123  3.46354  2.40513  3.72494  3.29354  2.67741  2.69355  4.24690  2.90347  2.73739  3.18146  2.89801  2.37887  2.77519  2.98518  4.58477  3.61503
          0.00985  5.02127  5.74362  0.61958  0.77255  0.48576  0.95510
    101   2.91291  5.42121  1.91793  1.79247  4.76198  3.66805  3.86953  3.34794  2.05000  3.72463  4.46443  2.49297  4.07133  2.96882  3.10860  2.50776  2.82424  3.80980  5.85525  4.44263    105 - -
          2.68618  4.42225  2.77519  2.73123  3.46354  2.40513  3.72494  3.29354  2.67741  2.69355  4.24690  2.90347  2.73739  3.18146  2.89801  2.37887  2.77519  2.98518  4.58477  3.61503
          0.00985  5.02127  5.74362  0.61958  0.77255  0.48576  0.95510
    102   2.91418  4.41968  4.27740  3.69429  2.97436  3.99950  4.29468  2.11979  3.02313  1.49945  3.05447  3.94066  4.37026  2.71671  3.80075  2.47590  2.64527  2.67392  5.02771  3.83130    106 - -
          2.68618  4.42225  2.77519  2.73123  3.46354  2.40513  3.72494  3.29354  2.67741  2.69355  4.24690  2.90347  2.73739  3.18146  2.89801  2.37887  2.77519  2.98518  4.58477  3.61503
          0.00985  5.02127  5.74362  0.61958  0.77255  0.48576  0.95510
    103   2.89421  4.99115  3.36427  2.45676  4.20231  3.74999  3.96104  3.60322  2.02756  2.49729  4.07025  2.87190  4.13816  3.13658  3.23982  2.14641  2.55484  2.17088  3.77349  4.20217    107 - -
          2.68618  4.42225  2.77519  2.73123  3.46354  2.40513  3.72494  3.29354  2.67741  2.69355  4.24690  2.90347  2.73739  3.18146  2.89801  2.37887  2.77519  2.98518  4.58477  3.61503
          0.00985  5.02127  5.74362  0.61958  0.77255  0.48576  0.95510
    104   2.20391  5.39681  2.75017  2.37230  4.74150  3.05276  3.84713  4.22732  2.39025  3.70190  4.43772  2.30028  4.05324  2.41086  2.42679  2.19430  2.76168  3.78727  5.82961  4.41867    108 - -
          2.68618  4.42225  2.77519  2.73123  3.46354  2.40513  3.72494  3.29354  2.67741  2.69355  4.24690  2.90347  2.73739  3.18146  2.89801  2.37887  2.77519  2.98518  4.58477  3.61503
          0.00985  5.02127  5.74362  0.61958  0.77255  0.48576  0.95510
    105   2.59691  5.34105  2.76625  2.40749  4.66374  3.11047  3.85727  3.39895  2.60127  2.71051  4.38765  2.77941  4.06066  2.05415  2.71070  2.32184  2.53980  3.71961  5.78736  3.58201    109 - -
          2.68618  4.42225  2.77519  2.73123  3.46354  2.40513  3.72494  3.29354  2.67741  2.69355  4.24690  2.90347  2.73739  3.18146  2.89801  2.37887  2.77519  2.98518  4.58477  3.61503
          0.00985  5.02127  5.74362  0.61958  0.77255  0.48576  0.95510
    106   4.31888  5.48743  6.29811  5.72110  3.63271  5.78016  6.06975  1.39484  5.59795  0.70507  2.22293  5.95701  5.71435  5.37863  5.50154  5.20016  4.51456  2.96634  5.94063  5.03907    110 - -
          2.68618  4.42225  2.77519  2.73123  3.46354  2.40513  3.72494  3.29354  2.67741  2.69355  4.24690  2.90347  2.73739  3.18146  2.89801  2.37887  2.77519  2.98518  4.58477  3.61503
          0.00985  5.02127  5.74362  0.61958  0.77255  0.48576  0.95510
    107   2.54563  4.83263  3.50418  2.59995  3.33099  3.79844  4.02454  3.38891  2.62456  2.75434  3.08874  3.41774  4.18345  2.62634  2.88792  2.24907  2.75907  2.21616  5.38290  2.82575    111 - -
          2.68618  4.42225  2.77519  2.73123  3.46354  2.40513  3.72494  3.29354  2.67741  2.69355  4.24690  2.90347  2.73739  3.18146  2.89801  2.37887  2.77519  2.98518  4.58477  3.61503
          0.00985  5.02127  5.74362  0.61958  0.77255  0.48576  0.95510
    108   2.57594  5.38225  2.52967  1.95637  4.72162  3.66054  3.18436  4.20363  2.21029  3.68510  3.39223  2.30090  4.05408  2.94668  3.07740  2.53460  2.44867  3.17083  5.81834  4.41078    112 - -
          2.68618  4.42225  2.77519  2.73123  3.46354  2.40513  3.72494  3.29354  2.67741  2.69355  4.24690  2.90347  2.73739  3.18146  2.89801  2.37887  2.77519  2.98518  4.58477  3.61503
          0.00985  5.02127  5.74362  0.61958  0.77255  0.48576  0.95510
    109   2.90657  4.62389  2.70352  3.22118  3.10393  3.88690  2.90618  2.70771  3.17549  1.80570  3.72723  2.92849  4.26617  3.47631  3.52793  3.13201  2.46494  2.89708  5.19921  2.35863    113 - -
          2.68618  4.42225  2.77519  2.73123  3.46354  2.40513  3.72494  3.29354  2.67741  2.69355  4.24690  2.90347  2.73739  3.18146  2.89801  2.37887  2.77519  2.98518  4.58477  3.61503
          0.00985  5.02127  5.74362  0.61958  0.77255  0.48576  0.95510
    110   2.66812  3.21189  5.14924  4.55416  2.93793  4.40625  4.77356  1.38392  4.36182  1.42536  3.56474  4.56564  4.74335  4.49656  4.38524  3.73094  3.40710  1.92378  5.23859  4.06762    114 - -
          2.68618  4.42225  2.77519  2.73123  3.46354  2.40513  3.72494  3.29354  2.67741  2.69355  4.24690  2.90347  2.73739  3.18146  2.89801  2.37887  2.77519  2.98518  4.58477  3.61503
          0.00985  5.02127  5.74362  0.61958  0.77255  0.48576  0.95510
    111   2.62691  5.32559  2.84567  1.88393  4.64218  3.17593  3.86085  3.26512  2.60767  2.84150  3.30342  2.53174  4.06334  2.40115  2.74357  2.54193  3.11665  3.14586  5.77570  4.38260    115 - -
          2.68618  4.42225  2.77519  2.73123  3.46354  2.40513  3.72494  3.29354  2.67741  2.69355  4.24690  2.90347  2.73739  3.18146  2.89801  2.37887  2.77519  2.98518  4.58477  3.61503
          0.00985  5.02127  5.74362  0.61958  0.77255  0.48576  0.95510
    112   2.89869  5.40571  2.16969  1.75869  3.60313  3.66382  3.85756  4.23273  1.84679  3.70954  4.44779  2.74501  4.06190  2.41085  3.08966  2.86059  3.13049  3.79489  5.83927  3.55992    116 - -
          2.68618  4.42225  2.77519  2.73123  3.46354  2.40513  3.72494  3.29354  2.67741  2.69355  4.24690  2.90347  2.73739  3.18146  2.89801  2.37887  2.77519  2.98518  4.58477  3.61503
          0.00985  5.02127  5.74362  0.61958  0.77255  0.48576  0.95510
    113   2.91481  4.77152  2.96712  2.22304  3.93042  3.83932  4.07678  2.08224  3.01215  1.75827  3.86227  3.49281  4.22380  2.56741  3.41280  3.07182  3.14667  2.44817  5.33829  4.07727    117 - -
          2.68618  4.42225  2.77519  2.73123  3.46354  2.40513  3.72494  3.29354  2.67741  2.69355  4.24690  2.90347  2.73739  3.18146  2.89801  2.37887  2.77519  2.98518  4.58477  3.61503
          0.05235  5.02127  3.11435  0.61958  0.77255  0.48576  0.95510
    114   2.53684  3.41566  4.06148  2.69860  3.57787  3.04499  4.21780  2.33636  3.40713  1.62719  3.57299  3.80014  3.25126  3.67080  3.67853  2.77528  2.71065  2.72310  5.06284  3.07385    118 - -
          2.68618  4.42225  2.77519  2.73123  3.46354  2.40513  3.72494  3.29354  2.67741  2.69355  4.24690  2.90347  2.73739  3.18146  2.89801  2.37887  2.77519  2.98518  4.58477  3.61503
          0.01027  4.97920  5.70154  0.61958  0.77255  0.42152  1.06725
    115   2.92873  4.33742  4.68573  3.19294  2.10079  4.07461  4.39569  2.47996  3.91203  1.65797  2.54726  4.16619  4.43886  2.91083  3.99242  3.37669  3.16067  2.25989  4.95303  2.64871    119 - -
          2.68618  4.42225  2.77519  2.73123  3.46354  2.40513  3.72494  3.29354  2.67741  2.69355  4.24690  2.90347  2.73739  3.18146  2.89801  2.37887  2.77519  2.98518  4.58477  3.61503
          0.00985  5.02127  5.74362  0.61958  0.77255  0.48576  0.95510
    116   2.89274  5.36458  2.30747  1.80704  4.69284  2.99809  3.86013  4.16772  2.37277  2.71165  2.68503  2.77438  4.06323  2.96253  3.09429  2.37071  3.12432  3.74623  5.80717  4.40549    120 - -
          2.68618  4.42225  2.77519  2.73123  3.46354  2.40513  3.72494  3.29354  2.67741  2.69355  4.24690  2.90347  2.73739  3.18146  2.89801  2.37887  2.77519  2.98518  4.58477  3.61503
          0.00985  5.02127  5.74362  0.61958  0.77255  0.48576  0.95510
    117   2.90874  4.53262  3.96354  3.39182  3.65302  3.93113  3.39921  2.35765  3.32618  1.73896  3.64100  2.74808  4.30743  3.60667  3.63104  2.22216  2.30884  2.79760  5.12533  2.73608    121 - -
          2.68618  4.42225  2.77519  2.73123  3.46354  2.40513  3.72494  3.29354  2.67741  2.69355  4.24690  2.90347  2.73739  3.18146  2.89801  2.37887  2.77519  2.98518  4.58477  3.61503
          0.00985  5.02127  5.74362  0.61958  0.77255  0.48576  0.95510
    118   3.20639  5.78513  1.34594  1.73927  5.10770  3.74466  4.09839  4.61762  2.94952  4.08143  4.85006  2.16245  3.19942  2.61391  3.48922  2.65908  3.45842  4.16707  6.21323  4.75102    122 - -
          2.68618  4.42225  2.77519  2.73123  3.46354  2.40513  3.72494  3.29354  2.67741  2.69355  4.24690  2.90347  2.73739  3.18146  2.89801  2.37887  2.77519  2.98518  4.58477  3.61503
          0.00985  5.02127  5.74362  0.61958  0.77255  0.48576  0.95510
    119   3.11479  4.51280  4.83490  4.25240  3.36739  4.25404  4.49288  2.24121  4.07192  1.15629  3.52027  4.32776  4.60684  4.23481  4.15155  2.80198  3.34761  2.68308  4.97452  1.76932    123 - -
          2.68618  4.42225  2.77519  2.73123  3.46354  2.40513  3.72494  3.29354  2.67741  2.69355  4.24690  2.90347  2.73739  3.18146  2.89801  2.37887  2.77519  2.98518  4.58477  3.61503
          0.00985  5.02127  5.74362  0.61958  0.77255  0.48576  0.95510
    120   2.89757  5.33900  2.12911  2.00898  4.65510  3.67441  3.87070  3.03103  2.62086  3.63188  3.44229  3.15328  2.03096  2.58414  3.10939  2.60023  3.12941  3.71404  5.78920  4.39490    124 - -
          2.68618  4.42225  2.77519  2.73123  3.46354  2.40513  3.72494  3.29354  2.67741  2.69355  4.24690  2.90347  2.73739  3.18146  2.89801  2.37887  2.77519  2.98518  4.58477  3.61503
          0.00985  5.02127  5.74362  0.61958  0.77255  0.48576  0.95510
    121   3.40018  4.72876  5.34853  4.74912  2.42670  4.62124  4.91432  1.43461  4.55650  1.14429  3.42299  4.77305  4.90762  4.62120  4.55225  3.94920  3.62600  2.30666  5.27179  2.95170    125 - -
          2.68618  4.42225  2.77519  2.73123  3.46354  2.40513  3.72494  3.29354  2.67741  2.69355  4.24690  2.90347  2.73739  3.18146  2.89801  2.37887  2.77519  2.98518  4.58477  3.61503
          0.00985  5.02127  5.74362  0.61958  0.77255  0.48576  0.95510
    122   2.99590  5.52284  2.19003  1.30024  4.86145  3.69278  3.93392  4.35285  2.06870  3.82479  4.57083  3.15571  4.12409  2.66432  3.20305  2.64064  2.74503  3.91109  5.95364  4.52976    126 - -
          2.68618  4.42225  2.77519  2.73123  3.46354  2.40513  3.72494  3.29354  2.67741  2.69355  4.24690  2.90347  2.73739  3.18146  2.89801  2.37887  2.77519  2.98518  4.58477  3.61503
          0.04955  5.02127  3.17624  0.61958  0.77255  0.48576  0.95510
    123   2.90116  3.26698  4.74697  4.13970  2.26544  4.05736  4.38295  2.42108  3.94960  2.27959  3.41131  4.17994  4.42196  3.22980  3.28414  3.36354  3.13330  1.63059  4.91168  2.12340    127 - -
          2.68618  4.42225  2.77519  2.73123  3.46354  2.40513  3.72494  3.29354  2.67741  2.69355  4.24690  2.90347  2.73739  3.18146  2.89801  2.37887  2.77519  2.98518  4.58477  3.61503
          0.16362  4.98197  1.93742  0.61958  0.77255  0.42515  1.06037
    124   2.58637  5.32717  2.70779  2.10578  4.66435  2.45953  3.79683  4.14536  2.29443  3.00457  4.37068  2.29905  4.00086  2.89630  3.02943  2.26758  2.67231  3.71372  5.76470  4.35744    128 - -
          2.68618  4.42225  2.77519  2.73123  3.46354  2.40513  3.72494  3.29354  2.67741  2.69355  4.24690  2.90347  2.73739  3.18146  2.89801  2.37887  2.77519  2.98518  4.58477  3.61503
          0.01140  4.87588  5.59822  0.61958  0.77255  0.32415  1.28424
    125   2.95854  5.43893  1.80312  1.74619  4.76033  3.68714  3.91342  4.24022  2.67855  2.98879  4.48879  2.49598  3.21084  3.02110  3.17669  2.92089  3.19382  3.81859  5.88033  2.61117    129 - -
          2.68618  4.42225  2.77519  2.73123  3.46354  2.40513  3.72494  3.29354  2.67741  2.69355  4.24690  2.90347  2.73739  3.18146  2.89801  2.37887  2.77519  2.98518  4.58477  3.61503
          0.00985  5.02127  5.74362  0.61958  0.77255  0.48576  0.95510
    126   3.10026  5.64599  1.63278  1.36318  4.97419  2.96110  4.01765  4.47266  2.46765  3.94416  4.70200  2.73964  4.18870  3.13128  3.34626  3.03786  3.34440  4.02971  6.07694  3.29813    130 - -
          2.68618  4.42225  2.77519  2.73123  3.46354  2.40513  3.72494  3.29354  2.67741  2.69355  4.24690  2.90347  2.73739  3.18146  2.89801  2.37887  2.77519  2.98518  4.58477  3.61503
          0.00985  5.02127  5.74362  0.61958  0.77255  0.48576  0.95510
    127   2.92404  4.30712  4.82979  4.21888  2.54792  3.15242  4.41744  1.76858  4.01664  1.76702  3.42337  3.28856  4.45154  4.15860  4.04539  3.39683  3.15624  1.78851  3.32209  3.74795    131 - -
          2.68618  4.42225  2.77519  2.73123  3.46354  2.40513  3.72494  3.29354  2.67741  2.69355  4.24690  2.90347  2.73739  3.18146  2.89801  2.37887  2.77519  2.98518  4.58477  3.61503
          0.00985  5.02127  5.74362  0.61958  0.77255  0.48576  0.95510
    128   3.24194  5.81553  1.14230  2.08050  5.13339  3.75621  4.12648  4.64167  2.51178  4.10987  4.88629  2.69464  4.27312  3.25258  3.52971  3.16082  1.99079  4.19574  6.24603  4.78237    132 - -
          2.68618  4.42225  2.77519  2.73123  3.46354  2.40513  3.72494  3.29354  2.67741  2.69355  4.24690  2.90347  2.73739  3.18146  2.89801  2.37887  2.77519  2.98518  4.58477  3.61503
          0.00985  5.02127  5.74362  0.61958  0.77255  0.48576  0.95510
    129   3.23194  4.57954  5.19505  4.58480  2.17864  4.43180  4.75688  2.12910  4.38123  1.32508  2.49645  4.59401  4.74698  4.46827  4.37818  3.75246  3.45959  1.74861  5.16935  3.12800    133 - -
          2.68618  4.42225  2.77519  2.73123  3.46354  2.40513  3.72494  3.29354  2.67741  2.69355  4.24690  2.90347  2.73739  3.18146  2.89801  2.37887  2.77519  2.98518  4.58477  3.61503
          0.00985  5.02127  5.74362  0.61958  0.77255  0.48576  0.95510
    130   2.64205  5.33155  3.16100  1.85229  4.65033  3.08586  3.86105  3.43880  1.75761  2.79167  4.37970  2.83048  4.06382  2.96676  3.09392  2.36845  2.75919  3.70807  5.78062  4.38654    134 - -
          2.68618  4.42225  2.77519  2.73123  3.46354  2.40513  3.72494  3.29354  2.67741  2.69355  4.24690  2.90347  2.73739  3.18146  2.89801  2.37887  2.77519  2.98518  4.58477  3.61503
          0.00985  5.02127  5.74362  0.61958  0.77255  0.48576  0.95510
    131   2.63438  5.39783  2.73149  2.02986  4.74299  3.65915  3.84697  4.22900  2.20602  3.70302  4.43860  2.47399  4.05329  2.38898  2.41574  2.06243  3.11810  3.78854  5.83025  3.48458    135 - -
          2.68618  4.42225  2.77519  2.73123  3.46354  2.40513  3.72494  3.29354  2.67741  2.69355  4.24690  2.90347  2.73739  3.18146  2.89801  2.37887  2.77519  2.98518  4.58477  3.61503
          0.00985  5.02127  5.74362  0.61958  0.77255  0.48576  0.95510
    132   3.78224  5.06685  5.64717  5.07786  3.48558  5.03830  5.20759  1.52010  4.89520  0.79089  3.44960  5.14798  5.24030  4.90746  4.88989  4.38853  4.00093  2.84480  5.42740  2.43135    136 - -
          2.68618  4.42225  2.77519  2.73123  3.46354  2.40513  3.72494  3.29354  2.67741  2.69355  4.24690  2.90347  2.73739  3.18146  2.89801  2.37887  2.77519  2.98518  4.58477  3.61503
          0.00985  5.02127  5.74362  0.61958  0.77255  0.48576  0.95510
    133   3.62797  4.93887  5.54270  4.93932  1.52807  4.86772  5.16932  2.40414  4.76085  0.95402  2.67190  5.01630  5.09336  4.77381  4.74803  4.20322  2.91318  2.88889  5.45089  4.37559    137 - -
          2.68618  4.42225  2.77519  2.73123  3.46354  2.40513  3.72494  3.29354  2.67741  2.69355  4.24690  2.90347  2.73739  3.18146  2.89801  2.37887  2.77519  2.98518  4.58477  3.61503
          0.00985  5.02127  5.74362  0.61958  0.77255  0.48576  0.95510
    134   4.11326  6.07396  4.75666  3.81799  5.76438  4.55839  4.29938  5.00720  0.39423  4.29495  5.21272  4.09561  4.88178  3.42909  2.13463  4.08212  4.19328  4.71111  6.19156  5.17304    138 - -
          2.68618  4.42225  2.77519  2.73123  3.46354  2.40513  3.72494  3.29354  2.67741  2.69355  4.24690  2.90347  2.73739  3.18146  2.89801  2.37887  2.77519  2.98518  4.58477  3.61503
          0.00985  5.02127  5.74362  0.61958  0.77255  0.48576  0.95510
    135   1.51255  4.33228  4.68511  4.08329  2.53524  4.06970  4.39022  2.76284  3.91072  2.04673  2.80372  4.16287  4.43510  4.07885  3.98990  2.88073  3.15617  2.31400  4.94650  2.39328    139 - -
          2.68618  4.42225  2.77519  2.73123  3.46354  2.40513  3.72494  3.29354  2.67741  2.69355  4.24690  2.90347  2.73739  3.18146  2.89801  2.37887  2.77519  2.98518  4.58477  3.61503
          0.00985  5.02127  5.74362  0.61958  0.77255  0.48576  0.95510
    136   2.53991  2.50991  3.49264  4.11753  2.63361  3.22879  4.39699  2.74966  3.93720  1.74337  2.85303  4.17907  4.43668  4.09875  4.00275  3.37554  3.15236  1.69272  4.94195  3.76192    140 - -
          2.68618  4.42225  2.77519  2.73123  3.46354  2.40513  3.72494  3.29354  2.67741  2.69355  4.24690  2.90347  2.73739  3.18146  2.89801  2.37887  2.77519  2.98518  4.58477  3.61503
          0.00985  5.02127  5.74362  0.61958  0.77255  0.48576  0.95510
    137   2.98655  5.50554  2.19052  2.59930  4.84391  1.64990  3.93002  4.33352  2.39547  3.80946  4.55620  2.46371  3.26955  2.66425  3.20139  2.34749  3.22394  3.89424  5.94140  4.51931    141 - -
          2.68618  4.42225  2.77519  2.73123  3.46354  2.40513  3.72494  3.29354  2.67741  2.69355  4.24690  2.90347  2.73739  3.18146  2.89801  2.37887  2.77519  2.98518  4.58477  3.61503
          0.00985  5.02127  5.74362  0.61958  0.77255  0.48576  0.95510
    138   3.75095  4.98924  5.79403  5.25135  2.40416  5.18581  5.63523  1.02169  5.12346  1.67765  3.67866  5.34882  5.39054  5.19987  5.15696  4.56422  3.98730  1.50013  5.89008  4.77193    142 - -
          2.68618  4.42225  2.77519  2.73123  3.46354  2.40513  3.72494  3.29354  2.67741  2.69355  4.24690  2.90347  2.73739  3.18146  2.89801  2.37887  2.77519  2.98518  4.58477  3.61503
          0.00985  5.02127  5.74362  0.61958  0.77255  0.48576  0.95510
    139   2.94306  5.41769  3.19421  2.39403  4.76499  2.99301  2.09655  4.23602  1.48293  3.71400  4.46286  3.17866  4.09977  2.97967  2.64044  2.64123  2.75863  3.81066  5.84035  4.45127    143 - -
          2.68618  4.42225  2.77519  2.73123  3.46354  2.40513  3.72494  3.29354  2.67741  2.69355  4.24690  2.90347  2.73739  3.18146  2.89801  2.37887  2.77519  2.98518  4.58477  3.61503
          0.00985  5.02127  5.74362  0.61958  0.77255  0.48576  0.95510
    140   2.92875  3.42021  4.85346  4.24158  1.79658  4.09587  4.42803  1.57047  4.03584  2.21778  3.42373  4.24518  3.36329  4.17447  4.05839  3.40593  2.72989  2.29258  4.93213  3.17233    144 - -
          2.68618  4.42225  2.77519  2.73123  3.46354  2.40513  3.72494  3.29354  2.67741  2.69355  4.24690  2.90347  2.73739  3.18146  2.89801  2.37887  2.77519  2.98518  4.58477  3.61503
          0.00985  5.02127  5.74362  0.61958  0.77255  0.48576  0.95510
    141   3.01948  5.55546  1.82111  1.54702  4.89228  2.93648  3.18384  4.38697  2.40470  3.85730  4.60476  2.71629  4.13802  3.05963  3.24161  2.32480  3.25845  3.94289  5.98619  4.55634    145 - -
          2.68618  4.42225  2.77519  2.73123  3.46354  2.40513  3.72494  3.29354  2.67741  2.69355  4.24690  2.90347  2.73739  3.18146  2.89801  2.37887  2.77519  2.98518  4.58477  3.61503
          0.00985  5.02127  5.74362  0.61958  0.77255  0.48576  0.95510
    142   2.58802  5.08938  2.62594  2.21189  4.32700  3.72233  3.92649  3.02552  2.72744  2.61884  4.16032  3.25371  4.11217  3.07698  2.52624  2.58668  2.16147  2.43115  5.59261  4.25786    146 - -
          2.68618  4.42225  2.77519  2.73123  3.46354  2.40513  3.72494  3.29354  2.67741  2.69355  4.24690  2.90347  2.73739  3.18146  2.89801  2.37887  2.77519  2.98518  4.58477  3.61503
          0.00985  5.02127  5.74362  0.61958  0.77255  0.48576  0.95510
    143   2.88662  5.39157  2.49091  2.02576  4.73420  3.06441  3.84799  4.21844  2.16820  2.58170  4.43299  3.12834  4.05400  2.35471  2.77437  2.21361  2.71905  3.78092  5.82554  4.41604    147 - -
          2.68618  4.42225  2.77519  2.73123  3.46354  2.40513  3.72494  3.29354  2.67741  2.69355  4.24690  2.90347  2.73739  3.18146  2.89801  2.37887  2.77519  2.98518  4.58477  3.61503
          0.00985  5.02127  5.74362  0.61958  0.77255  0.48576  0.95510
    144   2.56005  4.64126  3.75300  2.28883  3.13652  3.25739  4.12593  2.66230  3.14358  2.54244  3.74350  3.03015  4.25510  3.44838  3.50467  2.29600  2.70731  2.32100  5.22079  2.53099    148 - -
          2.68618  4.42225  2.77519  2.73123  3.46354  2.40513  3.72494  3.29354  2.67741  2.69355  4.24690  2.90347  2.73739  3.18146  2.89801  2.37887  2.77519  2.98518  4.58477  3.61503
          0.00985  5.02127  5.74362  0.61958  0.77255  0.48576  0.95510
    145   2.56589  5.29272  1.98399  2.08141  4.59611  3.05828  3.87090  4.05370  2.62494  3.07632  4.34493  2.77107  4.07091  2.98279  3.10978  2.87168  2.11888  3.16318  3.79975  4.36702    149 - -
          2.68618  4.42225  2.77519  2.73123  3.46354  2.40513  3.72494  3.29354  2.67741  2.69355  4.24690  2.90347  2.73739  3.18146  2.89801  2.37887  2.77519  2.98518  4.58477  3.61503
          0.05235  5.02127  3.11435  0.61958  0.77255  0.48576  0.95510
    146   2.88335  5.39327  2.29039  2.32271  4.73647  2.48446  3.84133  4.22228  2.34895  3.69766  4.43539  2.31746  4.04534  2.93925  2.36956  2.56479  2.27586  3.78310  5.82640  4.41451    150 - -
          2.68632  4.42239  2.77504  2.73104  3.46368  2.40527  3.72508  3.29368  2.67725  2.69369  4.24704  2.90258  2.73716  3.18160  2.89815  2.37901  2.77533  2.98532  4.58491  3.61517
          0.44310  1.03671  5.70154  0.08186  2.54339  0.42152  1.06725
    147   2.57091  4.32692  4.70419  4.10116  2.13089  4.07057  4.39273  2.06294  3.92439  1.65566  3.44168  4.17118  2.55201  4.08898  3.99635  2.81172  3.15454  2.57248  4.94235  2.95657    152 - -
          2.68618  4.42225  2.77519  2.73123  3.46354  2.40513  3.72494  3.29354  2.67741  2.69355  4.24690  2.90347  2.73739  3.18146  2.89801  2.37887  2.77519  2.98518  4.58477  3.61503
          0.00985  5.02127  5.74362  0.61958  0.77255  0.48576  0.95510
    148   2.92063  3.25532  4.83350  4.22179  2.36479  3.19707  4.41516  2.73268  4.01792  1.53553  2.90061  4.23020  4.44851  4.15845  4.04401  3.39377  2.67871  2.26441  4.92332  2.19116    153 - -
          2.68618  4.42225  2.77519  2.73123  3.46354  2.40513  3.72494  3.29354  2.67741  2.69355  4.24690  2.90347  2.73739  3.18146  2.89801  2.37887  2.77519  2.98518  4.58477  3.61503
          0.00985  5.02127  5.74362  0.61958  0.77255  0.48576  0.95510
    149   2.15035  5.48497  1.94792  1.43996  4.81818  3.12940  3.94482  4.30064  2.72135  3.15702  4.54530  3.16677  4.12876  3.05409  3.22487  2.56102  3.23288  3.87249  5.93410  4.51769    154 - -
          2.68618  4.42225  2.77519  2.73123  3.46354  2.40513  3.72494  3.29354  2.67741  2.69355  4.24690  2.90347  2.73739  3.18146  2.89801  2.37887  2.77519  2.98518  4.58477  3.61503
          0.00985  5.02127  5.74362  0.61958  0.77255  0.48576  0.95510
    150   3.04736  5.35148  3.40162  2.81139  4.66623  3.82293  3.94990  2.85998  1.57341  3.61487  3.30470  2.04983  4.20323  3.07312  1.82687  3.04407  3.26434  3.72661  5.77660  4.45380    155 - -
          2.68618  4.42225  2.77519  2.73123  3.46354  2.40513  3.72494  3.29354  2.67741  2.69355  4.24690  2.90347  2.73739  3.18146  2.89801  2.37887  2.77519  2.98518  4.58477  3.61503
          0.00985  5.02127  5.74362  0.61958  0.77255  0.48576  0.95510
    151   3.57219  3.32190  5.54795  4.96013  2.44954  4.85238  5.19168  1.17831  4.78427  1.13823  3.46993  5.01313  5.10152  4.83226  4.78135  4.19525  3.79907  2.59812  5.50112  4.38209    156 - -
          2.68618  4.42225  2.77519  2.73123  3.46354  2.40513  3.72494  3.29354  2.67741  2.69355  4.24690  2.90347  2.73739  3.18146  2.89801  2.37887  2.77519  2.98518  4.58477  3.61503
          0.00985  5.02127  5.74362  0.61958  0.77255  0.48576  0.95510
    152   2.94413  4.36160  4.64404  2.20439  2.56862  4.08739  4.40840  1.83017  3.88775  2.10817  2.89097  4.15737  4.45135  4.06795  3.99018  2.87036  3.17648  1.82757  4.98807  3.80558    157 - -
          2.68618  4.42225  2.77519  2.73123  3.46354  2.40513  3.72494  3.29354  2.67741  2.69355  4.24690  2.90347  2.73739  3.18146  2.89801  2.37887  2.77519  2.98518  4.58477  3.61503
          0.00985  5.02127  5.74362  0.61958  0.77255  0.48576  0.95510
    153   2.36582  5.39093  2.51592  1.92248  4.73314  3.66000  3.84846  4.21720  2.20377  3.69501  4.43255  2.74805  4.05420  2.94588  2.78892  1.95846  2.77533  3.14769  5.82532  4.41587    158 - -
          2.68618  4.42225  2.77519  2.73123  3.46354  2.40513  3.72494  3.29354  2.67741  2.69355  4.24690  2.90347  2.73739  3.18146  2.89801  2.37887  2.77519  2.98518  4.58477  3.61503
          0.00985  5.02127  5.74362  0.61958  0.77255  0.48576  0.95510
    154   2.97106  4.35421  3.45835  4.23956  2.18341  4.12653  4.40431  2.03141  4.04234  1.87887  3.46197  4.25195  4.48812  4.18096  4.07629  3.43557  3.20281  2.33515  3.53739  1.83463    159 - -
          2.68618  4.42225  2.77519  2.73123  3.46354  2.40513  3.72494  3.29354  2.67741  2.69355  4.24690  2.90347  2.73739  3.18146  2.89801  2.37887  2.77519  2.98518  4.58477  3.61503
          0.00985  5.02127  5.74362  0.61958  0.77255  0.48576  0.95510
    155   3.22941  4.57311  5.16016  4.56539  3.59258  4.45755  4.81532  1.88362  4.38102  1.22109  2.53837  4.60280  4.78298  4.50903  4.41389  2.94208  3.46271  1.60366  5.27026  4.11302    160 - -
          2.68618  4.42225  2.77519  2.73123  3.46354  2.40513  3.72494  3.29354  2.67741  2.69355  4.24690  2.90347  2.73739  3.18146  2.89801  2.37887  2.77519  2.98518  4.58477  3.61503
          0.00985  5.02127  5.74362  0.61958  0.77255  0.48576  0.95510
    156   2.93774  5.44820  2.24612  2.34673  4.79530  3.68434  3.88144  4.27971  1.46402  3.75041  4.49140  3.15047  4.08879  2.20256  2.78323  2.32711  3.16919  3.84057  5.87445  4.46570    161 - -
          2.68618  4.42225  2.77519  2.73123  3.46354  2.40513  3.72494  3.29354  2.67741  2.69355  4.24690  2.90347  2.73739  3.18146  2.89801  2.37887  2.77519  2.98518  4.58477  3.61503
          0.00985  5.02127  5.74362  0.61958  0.77255  0.48576  0.95510
    157   2.85703  4.68056  5.33234  4.77211  3.89842  4.69960  5.14048  1.26743  4.62227  1.65182  3.79666  4.84039  5.01787  4.79920  4.69828  4.04380  2.40255  1.49728  5.61343  4.42629    162 - -
          2.68618  4.42225  2.77519  2.73123  3.46354  2.40513  3.72494  3.29354  2.67741  2.69355  4.24690  2.90347  2.73739  3.18146  2.89801  2.37887  2.77519  2.98518  4.58477  3.61503
          0.00985  5.02127  5.74362  0.61958  0.77255  0.48576  0.95510
    158   2.49299  4.32055  4.70912  4.10502  2.90804  4.06697  2.57782  2.43664  3.92639  1.77712  2.85353  4.17092  4.43236  4.08955  3.99513  2.58775  3.14957  2.12875  4.93893  2.40491    163 - -
          2.68618  4.42225  2.77519  2.73123  3.46354  2.40513  3.72494  3.29354  2.67741  2.69355  4.24690  2.90347  2.73739  3.18146  2.89801  2.37887  2.77519  2.98518  4.58477  3.61503
          0.00985  5.02127  5.74362  0.61958  0.77255  0.48576  0.95510
    159   2.88952  5.12267  3.27073  2.11581  3.36054  3.71396  3.24259  3.19130  2.28129  2.83697  4.19059  2.86239  4.10419  2.70831  3.17514  2.59187  2.23795  2.48175  5.61879  4.27606    164 - -
          2.68618  4.42225  2.77519  2.73123  3.46354  2.40513  3.72494  3.29354  2.67741  2.69355  4.24690  2.90347  2.73739  3.18146  2.89801  2.37887  2.77519  2.98518  4.58477  3.61503
          0.00985  5.02127  5.74362  0.61958  0.77255  0.48576  0.95510
    160   2.92947  5.43912  2.44079  1.37660  4.78167  3.67685  3.87952  4.26698  2.15861  3.74165  4.48267  2.75846  4.08272  2.97937  2.49889  2.88858  3.16193  3.82893  5.86978  3.03608    165 - -
          2.68618  4.42225  2.77519  2.73123  3.46354  2.40513  3.72494  3.29354  2.67741  2.69355  4.24690  2.90347  2.73739  3.18146  2.89801  2.37887  2.77519  2.98518  4.58477  3.61503
          0.00985  5.02127  5.74362  0.61958  0.77255  0.48576  0.95510
    161   2.57746  2.45966  5.06473  4.46129  2.86567  4.32831  4.67363  2.35775  4.26584  1.01511  3.46758  4.48017  4.66741  4.39001  4.28824  3.64688  3.36194  2.23653  5.13927  3.97818    166 - -
          2.68618  4.42225  2.77519  2.73123  3.46354  2.40513  3.72494  3.29354  2.67741  2.69355  4.24690  2.90347  2.73739  3.18146  2.89801  2.37887  2.77519  2.98518  4.58477  3.61503
          0.00985  5.02127  5.74362  0.61958  0.77255  0.48576  0.95510
    162   2.62590  3.70619  2.81929  2.18182  4.51069  3.00795  3.17499  3.95404  2.42041  1.96906  4.28743  2.86085  4.08156  3.00740  3.13058  2.62692  2.76869  3.03070  5.70225  4.33342    167 - -
          2.68618  4.42225  2.77519  2.73123  3.46354  2.40513  3.72494  3.29354  2.67741  2.69355  4.24690  2.90347  2.73739  3.18146  2.89801  2.37887  2.77519  2.98518  4.58477  3.61503
          0.00985  5.02127  5.74362  0.61958  0.77255  0.48576  0.95510
    163   2.88723  3.03151  3.17200  2.35428  4.62146  2.76320  3.15642  3.39992  1.81275  2.70920  4.36068  2.79198  4.06736  2.70398  2.74507  2.61738  3.11830  3.68280  5.76427  4.37570    168 - -
          2.68618  4.42225  2.77519  2.73123  3.46354  2.40513  3.72494  3.29354  2.67741  2.69355  4.24690  2.90347  2.73739  3.18146  2.89801  2.37887  2.77519  2.98518  4.58477  3.61503
          0.00985  5.02127  5.74362  0.61958  0.77255  0.48576  0.95510
    164   2.89420  4.95841  2.90221  2.82956  3.33775  3.75880  3.97272  2.72977  1.52416  3.20025  3.20883  2.32912  4.14635  3.15758  3.26002  2.97039  3.12561  2.90284  5.48632  3.39544    169 - -
          2.68618  4.42225  2.77519  2.73123  3.46354  2.40513  3.72494  3.29354  2.67741  2.69355  4.24690  2.90347  2.73739  3.18146  2.89801  2.37887  2.77519  2.98518  4.58477  3.61503
          0.00985  5.02127  5.74362  0.61958  0.77255  0.48576  0.95510
    165   2.89876  5.40620  2.76088  2.37475  4.75032  3.66538  3.85604  4.23504  1.33567  3.71028  4.44810  2.72732  3.27571  2.95369  2.72964  2.38311  2.73353  3.79654  5.83842  4.42859    170 - -
          2.68618  4.42225  2.77519  2.73123  3.46354  2.40513  3.72494  3.29354  2.67741  2.69355  4.24690  2.90347  2.73739  3.18146  2.89801  2.37887  2.77519  2.98518  4.58477  3.61503
          0.00985  5.02127  5.74362  0.61958  0.77255  0.48576  0.95510
    166   3.35981  2.87097  5.36492  4.80020  3.86674  4.68382  5.11885  1.19163  4.63850  1.61710  3.77220  4.84164  5.00175  4.80233  4.69254  4.02818  2.84721  1.60608  5.57390  4.38950    171 - -
          2.68618  4.42225  2.77519  2.73123  3.46354  2.40513  3.72494  3.29354  2.67741  2.69355  4.24690  2.90347  2.73739  3.18146  2.89801  2.37887  2.77519  2.98518  4.58477  3.61503
          0.00985  5.02127  5.74362  0.61958  0.77255  0.48576  0.95510
    167   3.79071  5.04976  5.78027  5.20537  1.45147  5.13525  5.47560  1.98753  5.05058  1.24748  3.47828  5.29582  5.31808  5.05003  5.03738  4.49704  4.01383  1.65492  5.68472  4.59697    172 - -
          2.68618  4.42225  2.77519  2.73123  3.46354  2.40513  3.72494  3.29354  2.67741  2.69355  4.24690  2.90347  2.73739  3.18146  2.89801  2.37887  2.77519  2.98518  4.58477  3.61503
          0.00985  5.02127  5.74362  0.61958  0.77255  0.48576  0.95510
    168   2.94196  4.32795  4.81692  4.21008  2.31120  3.23184  4.43783  1.56194  4.01631  2.50869  3.44625  4.23887  4.46990  4.16557  4.05796  3.41524  2.37686  1.70321  4.95681  3.07588    173 - -
          2.68618  4.42225  2.77519  2.73123  3.46354  2.40513  3.72494  3.29354  2.67741  2.69355  4.24690  2.90347  2.73739  3.18146  2.89801  2.37887  2.77519  2.98518  4.58477  3.61503
          0.00985  5.02127  5.74362  0.61958  0.77255  0.48576  0.95510
    169   3.49544  4.81742  5.41304  4.81751  1.38320  4.73573  5.05981  2.33822  4.63993  1.12112  3.42469  4.88066  5.00157  4.70147  4.64972  4.06826  2.92962  2.33528  5.40558  4.28763    174 - -
          2.68618  4.42225  2.77519  2.73123  3.46354  2.40513  3.72494  3.29354  2.67741  2.69355  4.24690  2.90347  2.73739  3.18146  2.89801  2.37887  2.77519  2.98518  4.58477  3.61503
          0.00985  5.02127  5.74362  0.61958  0.77255  0.48576  0.95510
    170   2.66747  4.46527  4.89773  4.31066  3.61701  4.28256  4.64791  1.65824  4.14591  2.61419  3.60075  4.39059  4.64058  4.32276  4.23015  3.59832  1.97620  1.29145  5.19219  3.10459    175 - -
          2.68618  4.42225  2.77519  2.73123  3.46354  2.40513  3.72494  3.29354  2.67741  2.69355  4.24690  2.90347  2.73739  3.18146  2.89801  2.37887  2.77519  2.98518  4.58477  3.61503
          0.00985  5.02127  5.74362  0.61958  0.77255  0.48576  0.95510
    171   3.47003  5.51790  3.47979  3.48904  5.64953  1.91837  5.03901  5.32789  4.12296  4.87932  5.74117  0.47972  4.67510  4.29237  4.55130  3.55258  3.95265  4.65688  6.82939  5.55290    176 - -
          2.68618  4.42225  2.77519  2.73123  3.46354  2.40513  3.72494  3.29354  2.67741  2.69355  4.24690  2.90347  2.73739  3.18146  2.89801  2.37887  2.77519  2.98518  4.58477  3.61503
          0.00985  5.02127  5.74362  0.61958  0.77255  0.48576  0.95510
    172   2.68232  2.71958  4.96489  4.36600  3.53731  4.23641  4.59745  2.09978  4.17394  1.49913  3.53424  4.38552  4.59548  4.32333  4.21130  2.95432  3.27779  1.44535  5.10214  3.92237    177 - -
          2.68618  4.42225  2.77519  2.73123  3.46354  2.40513  3.72494  3.29354  2.67741  2.69355  4.24690  2.90347  2.73739  3.18146  2.89801  2.37887  2.77519  2.98518  4.58477  3.61503
          0.00985  5.02127  5.74362  0.61958  0.77255  0.48576  0.95510
    173   2.39293  3.85715  2.79567  2.39320  3.51011  3.12806  3.21705  4.11675  2.17338  3.08130  4.37828  3.14818  4.06254  2.96529  2.13664  2.13158  3.11663  3.70686  5.77943  4.38511    178 - -
          2.68618  4.42225  2.77519  2.73123  3.46354  2.40513  3.72494  3.29354  2.67741  2.69355  4.24690  2.90347  2.73739  3.18146  2.89801  2.37887  2.77519  2.98518  4.58477  3.61503
          0.00985  5.02127  5.74362  0.61958  0.77255  0.48576  0.95510
    174   2.60263  3.87465  2.50003  2.59223  4.69609  3.05387  2.33668  4.17250  2.59590  3.66438  4.40954  2.80031  4.05874  2.22470  3.08642  2.21219  2.43728  3.74789  5.80613  4.40356    179 - -
          2.68618  4.42225  2.77519  2.73123  3.46354  2.40513  3.72494  3.29354  2.67741  2.69355  4.24690  2.90347  2.73739  3.18146  2.89801  2.37887  2.77519  2.98518  4.58477  3.61503
          0.00985  5.02127  5.74362  0.61958  0.77255  0.48576  0.95510
    175   4.76244  5.79623  5.80302  5.66098  1.18693  5.39906  4.18268  4.29184  5.44277  3.54822  4.87828  5.01359  5.66500  5.15673  5.27612  4.79280  4.96888  2.93903  4.26649  0.69431    180 - -
          2.68618  4.42225  2.77519  2.73123  3.46354  2.40513  3.72494  3.29354  2.67741  2.69355  4.24690  2.90347  2.73739  3.18146  2.89801  2.37887  2.77519  2.98518  4.58477  3.61503
          0.00985  5.02127  5.74362  0.61958  0.77255  0.48576  0.95510
    176   4.53150  5.67483  6.28306  5.80232  1.98519  5.81555  5.60548  2.97750  5.65653  0.40547  3.42170  5.89362  5.76873  5.38055  5.52400  5.27851  4.72172  3.33487  5.52889  4.19266    181 - -
          2.68618  4.42225  2.77519  2.73123  3.46354  2.40513  3.72494  3.29354  2.67741  2.69355  4.24690  2.90347  2.73739  3.18146  2.89801  2.37887  2.77519  2.98518  4.58477  3.61503
          0.00985  5.02127  5.74362  0.61958  0.77255  0.48576  0.95510
    177   2.99710  5.47300  2.64802  2.36081  4.79756  3.69914  3.28518  4.27553  2.72764  3.77343  4.53282  2.80713  4.13317  3.06087  3.22896  1.81905  1.43782  3.85549  5.92328  4.51130    182 - -
          2.68618  4.42225  2.77519  2.73123  3.46354  2.40513  3.72494  3.29354  2.67741  2.69355  4.24690  2.90347  2.73739  3.18146  2.89801  2.37887  2.77519  2.98518  4.58477  3.61503
          0.00985  5.02127  5.74362  0.61958  0.77255  0.48576  0.95510
    178   2.36592  5.39406  2.52568  1.91521  3.70759  3.66011  3.84916  4.22140  1.73472  3.69833  4.43552  2.82652  4.05479  2.63798  3.07835  2.55165  2.73065  3.78348  5.82798  4.41795    183 - -
          2.68618  4.42225  2.77519  2.73123  3.46354  2.40513  3.72494  3.29354  2.67741  2.69355  4.24690  2.90347  2.73739  3.18146  2.89801  2.37887  2.77519  2.98518  4.58477  3.61503
          0.00985  5.02127  5.74362  0.61958  0.77255  0.48576  0.95510
    179   2.89225  5.39535  2.29626  1.49394  4.73710  3.66276  3.85253  3.31520  2.39716  3.69887  4.43731  3.13126  4.05818  2.69079  2.44683  2.50367  2.80446  3.78429  5.82944  4.42037    184 - -
          2.68618  4.42225  2.77519  2.73123  3.46354  2.40513  3.72494  3.29354  2.67741  2.69355  4.24690  2.90347  2.73739  3.18146  2.89801  2.37887  2.77519  2.98518  4.58477  3.61503
          0.00985  5.02127  5.74362  0.61958  0.77255  0.48576  0.95510
    180   3.22877  5.79981  1.97869  1.07739  5.12487  3.75911  4.10921  4.63098  2.94348  4.09313  4.86627  3.21282  4.26617  1.97501  2.92457  3.14967  3.47972  4.18384  6.22179  4.76648    185 - -
          2.68618  4.42225  2.77519  2.73123  3.46354  2.40513  3.72494  3.29354  2.67741  2.69355  4.24690  2.90347  2.73739  3.18146  2.89801  2.37887  2.77519  2.98518  4.58477  3.61503
          0.00985  5.02127  5.74362  0.61958  0.77255  0.48576  0.95510
    181   3.99815  5.22633  5.98758  5.41095  2.03150  5.37700  5.69468  1.41110  5.26757  0.91463  3.41522  5.54374  5.47661  5.18389  5.22217  4.75543  4.21151  2.37055  5.78204  4.75916    186 - -
          2.68618  4.42225  2.77519  2.73123  3.46354  2.40513  3.72494  3.29354  2.67741  2.69355  4.24690  2.90347  2.73739  3.18146  2.89801  2.37887  2.77519  2.98518  4.58477  3.61503
          0.00985  5.02127  5.74362  0.61958  0.77255  0.48576  0.95510
    182   2.60167  5.33356  2.84925  2.12278  3.46506  3.17107  3.85892  3.34656  2.37318  3.12416  3.41650  2.79512  4.06189  2.39862  2.49554  2.41543  3.11645  3.71052  5.78170  3.46999    187 - -
          2.68618  4.42225  2.77519  2.73123  3.46354  2.40513  3.72494  3.29354  2.67741  2.69355  4.24690  2.90347  2.73739  3.18146  2.89801  2.37887  2.77519  2.98518  4.58477  3.61503
          0.00985  5.02127  5.74362  0.61958  0.77255  0.48576  0.95510
    183   2.55943  5.37111  2.77939  1.36229  4.70251  3.66639  3.85799  4.17932  2.59937  3.08381  4.41583  2.78733  4.06186  2.95930  2.45356  2.58098  3.12374  3.75450  5.81170  3.38551    188 - -
          2.68618  4.42225  2.77519  2.73123  3.46354  2.40513  3.72494  3.29354  2.67741  2.69355  4.24690  2.90347  2.73739  3.18146  2.89801  2.37887  2.77519  2.98518  4.58477  3.61503
          0.00985  5.02127  5.74362  0.61958  0.77255  0.48576  0.95510
    184   3.99645  5.22867  5.97786  5.39677  2.03626  5.36230  5.67146  1.99992  5.25001  0.73891  3.39782  5.52857  5.46259  5.16205  5.20131  4.73771  4.20830  2.08810  5.76103  4.74279    189 - -
          2.68618  4.42225  2.77519  2.73123  3.46354  2.40513  3.72494  3.29354  2.67741  2.69355  4.24690  2.90347  2.73739  3.18146  2.89801  2.37887  2.77519  2.98518  4.58477  3.61503
          0.00985  5.02127  5.74362  0.61958  0.77255  0.48576  0.95510
    185   2.89779  3.67138  3.53607  2.60842  3.97220  3.80907  4.03838  2.37619  2.94962  3.02976  3.89562  2.95545  4.19341  2.59221  2.85131  2.43639  2.46800  2.43760  5.35833  2.52565    190 - -
          2.68618  4.42225  2.77519  2.73123  3.46354  2.40513  3.72494  3.29354  2.67741  2.69355  4.24690  2.90347  2.73739  3.18146  2.89801  2.37887  2.77519  2.98518  4.58477  3.61503
          0.00985  5.02127  5.74362  0.61958  0.77255  0.48576  0.95510
    186   2.58173  5.44525  2.26343  1.71788  4.78846  3.67165  3.87925  4.27678  1.80220  3.74945  4.48840  2.75730  4.07967  2.39861  3.12175  2.88492  2.78918  3.83528  5.87679  4.46080    191 - -
          2.68618  4.42225  2.77519  2.73123  3.46354  2.40513  3.72494  3.29354  2.67741  2.69355  4.24690  2.90347  2.73739  3.18146  2.89801  2.37887  2.77519  2.98518  4.58477  3.61503
          0.00985  5.02127  5.74362  0.61958  0.77255  0.48576  0.95510
    187   2.90802  4.61889  3.80031  2.34643  2.51485  3.89093  3.22191  3.11479  3.18450  2.31572  3.04520  3.63365  4.26987  2.90251  3.53376  3.13689  2.72144  2.89162  5.19298  1.90042    192 - -
          2.68618  4.42225  2.77519  2.73123  3.46354  2.40513  3.72494  3.29354  2.67741  2.69355  4.24690  2.90347  2.73739  3.18146  2.89801  2.37887  2.77519  2.98518  4.58477  3.61503
          0.00985  5.02127  5.74362  0.61958  0.77255  0.48576  0.95510
    188   2.17692  4.44621  4.40273  3.81878  3.56493  4.07678  4.38291  1.39093  3.00615  2.35106  3.56171  4.04284  4.44381  3.08748  3.88360  3.36416  3.20173  1.81043  5.08579  3.89165    193 - -
          2.68618  4.42225  2.77519  2.73123  3.46354  2.40513  3.72494  3.29354  2.67741  2.69355  4.24690  2.90347  2.73739  3.18146  2.89801  2.37887  2.77519  2.98518  4.58477  3.61503
          0.00985  5.02127  5.74362  0.61958  0.77255  0.48576  0.95510
    189   2.89996  2.70434  3.61744  3.05382  2.65873  3.09497  4.07348  3.26586  1.89465  2.60604  3.83502  2.95201  4.21774  3.34277  3.41686  2.28122  2.80654  2.69411  5.30389  4.04735    194 - -
          2.68618  4.42225  2.77519  2.73123  3.46354  2.40513  3.72494  3.29354  2.67741  2.69355  4.24690  2.90347  2.73739  3.18146  2.89801  2.37887  2.77519  2.98518  4.58477  3.61503
          0.00985  5.02127  5.74362  0.61958  0.77255  0.48576  0.95510
    190   2.33034  4.80300  2.94736  2.37408  3.10637  3.80933  4.03884  2.88709  2.95072  2.24539  3.89539  3.44217  4.19376  2.89374  3.36343  2.64152  3.12964  3.09510  5.35794  2.05486    195 - -
          2.68618  4.42225  2.77519  2.73123  3.46354  2.40513  3.72494  3.29354  2.67741  2.69355  4.24690  2.90347  2.73739  3.18146  2.89801  2.37887  2.77519  2.98518  4.58477  3.61503
          0.00985  5.02127  5.74362  0.61958  0.77255  0.48576  0.95510
    191   2.88974  5.12372  3.27050  2.71280  4.37126  3.71395  3.20383  2.80992  2.23235  3.38629  3.45522  2.34607  4.10418  2.46690  3.17437  2.53906  2.10735  2.99614  5.61959  3.48767    196 - -
          2.68618  4.42225  2.77519  2.73123  3.46354  2.40513  3.72494  3.29354  2.67741  2.69355  4.24690  2.90347  2.73739  3.18146  2.89801  2.37887  2.77519  2.98518  4.58477  3.61503
          0.00985  5.02127  5.74362  0.61958  0.77255  0.48576  0.95510
    192   2.94026  5.45586  2.44909  2.03025  4.80152  3.68125  2.82091  4.28815  1.73171  3.75878  4.49924  1.96461  4.08931  2.98518  2.70304  2.89745  3.17276  3.84741  5.88362  4.47099    197 - -
          2.68618  4.42225  2.77519  2.73123  3.46354  2.40513  3.72494  3.29354  2.67741  2.69355  4.24690  2.90347  2.73739  3.18146  2.89801  2.37887  2.77519  2.98518  4.58477  3.61503
          0.00985  5.02127  5.74362  0.61958  0.77255  0.48576  0.95510
    193   2.57749  4.32707  4.78509  4.17834  3.41815  4.09586  4.42463  1.48599  3.98893  1.71967  2.96208  4.21933  4.45886  3.33369  4.03849  3.40274  2.79645  2.07695  4.95188  3.12665    198 - -
          2.68618  4.42225  2.77519  2.73123  3.46354  2.40513  3.72494  3.29354  2.67741  2.69355  4.24690  2.90347  2.73739  3.18146  2.89801  2.37887  2.77519  2.98518  4.58477  3.61503
          0.00985  5.02127  5.74362  0.61958  0.77255  0.48576  0.95510
    194   2.62726  3.73359  3.14978  2.39711  4.68427  3.66512  3.18285  3.37375  2.05450  3.04964  4.40068  2.55087  3.34200  2.41761  2.66193  2.32767  2.77104  3.73742  5.79829  4.39754    199 - -
          2.68618  4.42225  2.77519  2.73123  3.46354  2.40513  3.72494  3.29354  2.67741  2.69355  4.24690  2.90347  2.73739  3.18146  2.89801  2.37887  2.77519  2.98518  4.58477  3.61503
          0.00985  5.02127  5.74362  0.61958  0.77255  0.48576  0.95510
    195   3.09488  4.45323  5.04367  4.43803  2.46341  3.35983  4.63566  2.10494  4.23801  1.59498  2.87814  4.44757  4.63565  4.36381  4.25606  3.61029  3.32709  1.33551  5.10558  3.94040    200 - -
          2.68618  4.42225  2.77519  2.73123  3.46354  2.40513  3.72494  3.29354  2.67741  2.69355  4.24690  2.90347  2.73739  3.18146  2.89801  2.37887  2.77519  2.98518  4.58477  3.61503
          0.00985  5.02127  5.74362  0.61958  0.77255  0.48576  0.95510
    196   3.88639  5.12445  5.89482  5.32610  2.49823  5.27390  5.64057  1.60509  5.18392  0.90102  3.48332  5.44098  5.41960  5.15855  5.16514  4.64822  4.10825  1.75017  5.79554  4.75068    201 - -
          2.68618  4.42225  2.77519  2.73123  3.46354  2.40513  3.72494  3.29354  2.67741  2.69355  4.24690  2.90347  2.73739  3.18146  2.89801  2.37887  2.77519  2.98518  4.58477  3.61503
          0.00985  5.02127  5.74362  0.61958  0.77255  0.48576  0.95510
    197   3.02284  3.32958  4.84345  4.24306  1.75973  4.18161  4.49187  2.42898  4.05904  1.26951  3.45384  2.77896  4.53711  4.20768  4.11468  3.49078  3.25523  2.59736  4.99793  3.79669    202 - -
          2.68618  4.42225  2.77519  2.73123  3.46354  2.40513  3.72494  3.29354  2.67741  2.69355  4.24690  2.90347  2.73739  3.18146  2.89801  2.37887  2.77519  2.98518  4.58477  3.61503
          0.00985  5.02127  5.74362  0.61958  0.77255  0.48576  0.95510
    198   3.40303  4.71885  5.37378  4.78465  3.64036  4.67035  5.03361  1.12549  4.60528  1.52729  2.87837  4.82616  4.96109  4.70286  4.62284  4.00469  3.63444  1.77364  5.42402  3.16602    203 - -
          2.68618  4.42225  2.77519  2.73123  3.46354  2.40513  3.72494  3.29354  2.67741  2.69355  4.24690  2.90347  2.73739  3.18146  2.89801  2.37887  2.77519  2.98518  4.58477  3.61503
          0.00985  5.02127  5.74362  0.61958  0.77255  0.48576  0.95510
    199   3.70974  6.45459  1.97232  0.56496  5.71649  3.84907  4.45460  5.29455  3.55672  4.72843  5.60268  3.28731  4.51377  2.81523  4.22097  3.54336  4.01202  4.81745  6.86822  5.27739    204 - -
          2.68618  4.42225  2.77519  2.73123  3.46354  2.40513  3.72494  3.29354  2.67741  2.69355  4.24690  2.90347  2.73739  3.18146  2.89801  2.37887  2.77519  2.98518  4.58477  3.61503
          0.00985  5.02127  5.74362  0.61958  0.77255  0.48576  0.95510
    200   2.59019  4.85634  3.49113  2.93689  2.10096  3.22336  4.03192  3.43569  2.92063  3.10390  3.96129  1.70959  3.41216  3.25219  3.34439  2.62443  2.80943  3.16771  5.41727  3.30601    205 - -
          2.68618  4.42225  2.77519  2.73123  3.46354  2.40513  3.72494  3.29354  2.67741  2.69355  4.24690  2.90347  2.73739  3.18146  2.89801  2.37887  2.77519  2.98518  4.58477  3.61503
          0.00985  5.02127  5.74362  0.61958  0.77255  0.48576  0.95510
    201   2.89108  3.83465  3.25857  2.70068  3.50477  3.70995  3.16768  3.18464  2.17837  3.41421  4.21438  3.22665  4.10039  2.70400  2.14075  2.05657  2.28348  3.48987  5.63900  4.29097    206 - -
          2.68618  4.42225  2.77519  2.73123  3.46354  2.40513  3.72494  3.29354  2.67741  2.69355  4.24690  2.90347  2.73739  3.18146  2.89801  2.37887  2.77519  2.98518  4.58477  3.61503
          0.00985  5.02127  5.74362  0.61958  0.77255  0.48576  0.95510
    202   2.64180  5.33564  3.15958  1.80187  4.65607  3.66957  3.85912  4.12479  2.34570  2.74189  4.38292  2.75980  4.06243  2.38411  2.72347  2.38957  3.11737  3.02493  5.78320  3.08693    207 - -
          2.68618  4.42225  2.77519  2.73123  3.46354  2.40513  3.72494  3.29354  2.67741  2.69355  4.24690  2.90347  2.73739  3.18146  2.89801  2.37887  2.77519  2.98518  4.58477  3.61503
          0.00985  5.02127  5.74362  0.61958  0.77255  0.48576  0.95510
    203   2.90237  4.65870  2.64179  3.15926  3.14062  3.86736  4.11540  2.28326  2.49060  2.56771  3.07020  3.58016  3.37403  3.42705  2.41789  3.10736  2.79831  2.32054  5.23574  3.20337    208 - -
          2.68618  4.42225  2.77519  2.73123  3.46354  2.40513  3.72494  3.29354  2.67741  2.69355  4.24690  2.90347  2.73739  3.18146  2.89801  2.37887  2.77519  2.98518  4.58477  3.61503
          0.00985  5.02127  5.74362  0.61958  0.77255  0.48576  0.95510
    204   2.88528  5.38950  2.30800  1.95943  4.73176  3.16689  3.84723  3.38919  2.38880  3.69358  4.43094  2.12242  3.28461  2.94451  2.73716  2.60873  2.80839  3.77864  5.82382  3.49552    209 - -
          2.68618  4.42225  2.77519  2.73123  3.46354  2.40513  3.72494  3.29354  2.67741  2.69355  4.24690  2.90347  2.73739  3.18146  2.89801  2.37887  2.77519  2.98518  4.58477  3.61503
          0.00985  5.02127  5.74362  0.61958  0.77255  0.48576  0.95510
    205   2.88787  3.28316  2.56113  2.67029  3.51050  2.80209  3.17744  3.90378  2.44066  2.61082  4.25796  2.56813  4.08803  3.02204  2.73007  2.30872  2.80980  3.00687  5.67696  4.31616    210 - -
          2.68618  4.42225  2.77519  2.73123  3.46354  2.40513  3.72494  3.29354  2.67741  2.69355  4.24690  2.90347  2.73739  3.18146  2.89801  2.37887  2.77519  2.98518  4.58477  3.61503
          0.00985  5.02127  5.74362  0.61958  0.77255  0.48576  0.95510
    206   2.88877  5.15997  2.82082  2.41048  2.96992  3.70522  3.90454  2.92482  2.27606  2.42318  4.22454  2.81984  4.09597  2.47610  2.45239  2.90421  3.12004  3.06875  5.64815  3.26404    211 - -
          2.68618  4.42225  2.77519  2.73123  3.46354  2.40513  3.72494  3.29354  2.67741  2.69355  4.24690  2.90347  2.73739  3.18146  2.89801  2.37887  2.77519  2.98518  4.58477  3.61503
          0.00985  5.02127  5.74362  0.61958  0.77255  0.48576  0.95510
    207   2.88511  5.36879  2.74820  1.97567  4.70268  3.66295  3.18527  4.18080  2.18116  3.12102  4.41241  3.13480  3.33628  2.95123  2.73463  1.99736  3.11627  3.18190  5.80816  2.89220    212 - -
          2.68618  4.42225  2.77519  2.73123  3.46354  2.40513  3.72494  3.29354  2.67741  2.69355  4.24690  2.90347  2.73739  3.18146  2.89801  2.37887  2.77519  2.98518  4.58477  3.61503
          0.00985  5.02127  5.74362  0.61958  0.77255  0.48576  0.95510
    208   2.38415  5.05471  2.65019  2.75684  2.89634  2.87306  3.93751  2.72168  2.41949  3.30843  4.12846  3.27181  2.85066  2.28436  3.20778  2.93600  3.12238  2.94197  5.56471  3.29922    213 - -
          2.68652  4.42259  2.77525  2.73095  3.46258  2.40486  3.72529  3.29388  2.67716  2.69389  4.24724  2.90244  2.73774  3.18181  2.89835  2.37902  2.77554  2.98553  4.58511  3.61328
          0.87620  1.27389  1.19107  1.05237  0.42941  0.48576  0.95510
    209   2.15360  2.52388  3.30532  2.75068  3.96910  3.62465  3.86769  3.35979  2.41608  3.01628  3.86526  2.46535  4.02309  3.07053  3.15957  2.28682  2.99060  3.08033  5.31593  3.02855    217 - -
          2.68618  4.42225  2.77519  2.73123  3.46354  2.40513  3.72494  3.29354  2.67741  2.69355  4.24690  2.90347  2.73739  3.18146  2.89801  2.37887  2.77519  2.98518  4.58477  3.61503
          0.01411  4.66361  5.38595  0.61958  0.77255  0.40434  1.10086
    210   2.85055  5.33144  2.26332  1.63085  3.49255  3.62852  3.81708  4.14150  2.30436  3.63139  3.53424  3.10083  4.02190  2.56997  2.71460  2.53120  3.08172  3.21150  5.77148  4.36813    218 - -
          2.68618  4.42225  2.77519  2.73123  3.46354  2.40513  3.72494  3.29354  2.67741  2.69355  4.24690  2.90347  2.73739  3.18146  2.89801  2.37887  2.77519  2.98518  4.58477  3.61503
          0.01073  4.93584  5.65818  0.61958  0.77255  0.69754  0.68877
    211   2.85305  5.17025  3.18826  2.42025  2.97234  3.66013  3.85633  3.20392  1.87697  3.44422  4.23061  2.29945  4.05141  2.57640  2.71339  2.85697  2.78046  3.02365  5.64821  3.30639    219 - -
          2.68618  4.42225  2.77519  2.73123  3.46354  2.40513  3.72494  3.29354  2.67741  2.69355  4.24690  2.90347  2.73739  3.18146  2.89801  2.37887  2.77519  2.98518  4.58477  3.61503
          0.01073  4.93584  5.65818  0.61958  0.77255  0.69754  0.68877
    212   2.86515  3.51036  3.61093  3.04555  3.83057  3.80770  4.04626  2.72604  2.10469  2.34134  3.77620  3.48643  4.18948  2.80713  2.38141  2.72297  3.09652  2.61244  5.24650  2.49350    220 - -
          2.68618  4.42225  2.77519  2.73123  3.46354  2.40513  3.72494  3.29354  2.67741  2.69355  4.24690  2.90347  2.73739  3.18146  2.89801  2.37887  2.77519  2.98518  4.58477  3.61503
          0.01073  4.93584  5.65818  0.61958  0.77255  0.37300  1.16688
    213   2.91957  4.40376  4.35290  3.76728  3.00889  4.01661  4.31245  2.54901  3.64974  2.33307  3.51748  3.06201  4.38631  3.87542  3.13867  3.30092  2.68894  2.36611  5.00478  1.35651    221 - -
          2.68618  4.42225  2.77519  2.73123  3.46354  2.40513  3.72494  3.29354  2.67741  2.69355  4.24690  2.90347  2.73739  3.18146  2.89801  2.37887  2.77519  2.98518  4.58477  3.61503
          0.00985  5.02127  5.74362  0.61958  0.77255  0.48576  0.95510
    214   3.68933  4.92265  5.72769  5.22000  4.17612  5.19073  5.77903  0.69598  5.12123  2.03106  3.95957  5.34199  5.43988  5.32074  5.23655  4.58473  2.84608  1.69564  6.14625  4.96256    222 - -
          2.68618  4.42225  2.77519  2.73123  3.46354  2.40513  3.72494  3.29354  2.67741  2.69355  4.24690  2.90347  2.73739  3.18146  2.89801  2.37887  2.77519  2.98518  4.58477  3.61503
          0.27179  5.02127  1.46365  0.61958  0.77255  0.48576  0.95510
    215   3.57856  4.83299  5.56315  5.00763  2.30282  4.96469  5.35865  0.96825  4.87110  1.64582  3.43190  5.11249  5.16929  4.92992  4.89980  4.33232  3.81033  1.87804  5.61512  4.49658    223 - -
          2.68618  4.42225  2.77519  2.73123  3.46354  2.40513  3.72494  3.29354  2.67741  2.69355  4.24690  2.90347  2.73739  3.18146  2.89801  2.37887  2.77519  2.98518  4.58477  3.61503
          0.01278  4.76226  5.48461  0.61958  0.77255  0.26419  1.46027
    216   4.67402  6.57496  0.12935  3.74774  6.21705  4.52435  5.47430  6.16195  4.81051  5.55626  6.66263  4.32428  5.23372  4.78841  5.36761  4.58841  5.05739  5.70842  7.06734  6.05905    224 - -
          2.68618  4.42225  2.77519  2.73123  3.46354  2.40513  3.72494  3.29354  2.67741  2.69355  4.24690  2.90347  2.73739  3.18146  2.89801  2.37887  2.77519  2.98518  4.58477  3.61503
          0.00985  5.02127  5.74362  0.61958  0.77255  0.48576  0.95510
    217   2.96255  5.45043  3.14239  1.50671  4.79410  3.70486  3.89781  3.28526  1.81216  3.74739  4.49645  2.10666  4.10988  2.57634  3.07848  2.92378  3.19268  3.84133  5.87505  4.47664    225 - -
          2.68618  4.42225  2.77519  2.73123  3.46354  2.40513  3.72494  3.29354  2.67741  2.69355  4.24690  2.90347  2.73739  3.18146  2.89801  2.37887  2.77519  2.98518  4.58477  3.61503
          0.00985  5.02127  5.74362  0.61958  0.77255  0.48576  0.95510
    218   3.94587  6.51611  0.37460  2.88190  5.52706  3.98659  2.85453  5.51330  3.87345  4.93541  5.89502  3.47785  4.68780  3.89327  4.54146  3.78054  4.27930  5.04698  6.79814  5.22375    226 - -
          2.68618  4.42225  2.77519  2.73123  3.46354  2.40513  3.72494  3.29354  2.67741  2.69355  4.24690  2.90347  2.73739  3.18146  2.89801  2.37887  2.77519  2.98518  4.58477  3.61503
          0.00985  5.02127  5.74362  0.61958  0.77255  0.48576  0.95510
    219   2.96315  4.45109  4.35635  3.78070  1.86338  3.31984  4.29817  2.90395  3.09706  1.45825  3.56552  3.18602  4.41791  3.89141  3.85409  3.33386  3.19498  2.70908  4.96040  2.40797    227 - -
          2.68618  4.42225  2.77519  2.73123  3.46354  2.40513  3.72494  3.29354  2.67741  2.69355  4.24690  2.90347  2.73739  3.18146  2.89801  2.37887  2.77519  2.98518  4.58477  3.61503
          0.00985  5.02127  5.74362  0.61958  0.77255  0.48576  0.95510
    220   3.00593  1.51447  4.92076  4.31706  2.59976  3.25314  4.53471  2.34788  4.12111  2.19765  3.48744  4.33451  4.54788  4.26579  4.15465  3.50278  3.24064  1.70060  5.03821  3.85883    228 - -
          2.68618  4.42225  2.77519  2.73123  3.46354  2.40513  3.72494  3.29354  2.67741  2.69355  4.24690  2.90347  2.73739  3.18146  2.89801  2.37887  2.77519  2.98518  4.58477  3.61503
          0.00985  5.02127  5.74362  0.61958  0.77255  0.48576  0.95510
    221   2.94688  5.39075  1.90515  1.36709  4.70437  3.69259  3.90955  4.16709  2.66858  2.76977  4.44309  3.16999  4.10477  3.02033  2.75906  2.91787  3.18087  3.09905  5.84047  4.44293    229 - -
          2.68618  4.42225  2.77519  2.73123  3.46354  2.40513  3.72494  3.29354  2.67741  2.69355  4.24690  2.90347  2.73739  3.18146  2.89801  2.37887  2.77519  2.98518  4.58477  3.61503
          0.00985  5.02127  5.74362  0.61958  0.77255  0.48576  0.95510
    222   2.91714  4.39944  3.30965  3.77222  3.50262  4.01588  4.31757  1.49493  3.65588  2.06769  3.51406  3.28268  4.38599  3.87980  3.84331  2.77703  3.14939  2.37183  2.36668  3.81636    230 - -
          2.68618  4.42225  2.77519  2.73123  3.46354  2.40513  3.72494  3.29354  2.67741  2.69355  4.24690  2.90347  2.73739  3.18146  2.89801  2.37887  2.77519  2.98518  4.58477  3.61503
          0.00664  5.01806        *  0.61958  0.77255  0.00000        *
//
