# Supplementary material for: MacSyFinder: A Program to Mine Genomes for Molecular Systems with an Application to CRISPR-Cas Systems
Source: PLoS One. 2014 Oct 17;9(10):e110726. doi: 10.1371/journal.pone.0110726 (PMC4201578; doi:10.1371/journal.pone.0110726)
Supplement: Data S2 — The Cas-Finder: models and profiles (compressed tarball archive). (ZIP) [file pone.0110726.s011.zip › Cas-Finder_macsyfinder/CASprofiles/csx10_TypeIIIU.hmm]

HMMER3/b [3.0 | March 2010]
NAME  TIGR02674
ACC   TIGR02674
DESC  cas_cyan_RAMP_2: CRISPR-associated RAMP protein, Csx10 family
LENG  402
ALPH  amino
RF    no
CS    no
MAP   yes
DATE  Sun Apr 11 22:19:29 2010
NSEQ  4
EFFN  1.105469
CKSUM 1729157738
GA    177.30 177.30;
TC    177.30 177.30;
NC    74.55 74.55;
STATS LOCAL MSV      -11.4022  0.69921
STATS LOCAL VITERBI  -12.3709  0.69921
STATS LOCAL FORWARD   -5.6158  0.69921
HMM          A        C        D        E        F        G        H        I        K        L        M        N        P        Q        R        S        T        V        W        Y   
            m->m     m->i     m->d     i->m     i->i     d->m     d->d
  COMPO   2.48044  4.41954  3.00158  2.63557  3.27203  2.71370  3.78952  2.86438  2.77411  2.45112  3.78534  3.11570  3.28973  3.06264  2.83843  2.64673  2.85481  2.64763  4.48827  3.49606
          2.68618  4.42225  2.77519  2.73123  3.46354  2.40513  3.72494  3.29354  2.67741  2.69355  4.24690  2.90347  2.73739  3.18146  2.89801  2.37887  2.77519  2.98518  4.58477  3.61503
          0.18405  4.24575  1.87221  0.61958  0.77255  0.00000        *
      1   3.15142  4.66907  4.28693  3.90184  3.32028  3.99816  4.58747  2.51817  3.65668  1.88702  1.01917  4.15125  4.46444  4.02697  3.83574  3.52051  3.46332  2.54817  5.18663  3.96494      1 - -
          2.68618  4.42225  2.77519  2.73123  3.46354  2.40513  3.72494  3.29354  2.67741  2.69355  4.24690  2.90347  2.73739  3.18146  2.89801  2.37887  2.77519  2.98518  4.58477  3.61503
          0.02526  4.08696  4.80930  0.61958  0.77255  0.66369  0.72350
      2   2.82545  5.25379  2.59367  1.86820  4.58766  3.38144  3.67116  4.04510  1.84816  3.53695  4.34168  2.08201  3.86859  2.80391  2.79754  2.77046  3.06522  3.64850  5.67054  4.28909      2 - -
          2.68618  4.42225  2.77519  2.73123  3.46354  2.40513  3.72494  3.29354  2.67741  2.69355  4.24690  2.90347  2.73739  3.18146  2.89801  2.37887  2.77519  2.98518  4.58477  3.61503
          0.02526  4.08696  4.80930  0.61958  0.77255  0.66369  0.72350
      3   2.12385  4.43512  3.46775  2.91179  3.65253  3.54976  3.86236  2.13068  2.69199  2.62755  3.57850  3.31249  3.97412  3.13350  2.23873  2.83866  2.90030  2.60061  5.08622  3.84626      3 - -
          2.68618  4.42225  2.77519  2.73123  3.46354  2.40513  3.72494  3.29354  2.67741  2.69355  4.24690  2.90347  2.73739  3.18146  2.89801  2.37887  2.77519  2.98518  4.58477  3.61503
          0.02526  4.08696  4.80930  0.61958  0.77255  0.38869  1.13303
      4   3.29405  4.60489  4.98688  4.45316  3.37339  4.59887  5.01574  1.06464  4.29361  1.79871  2.15385  4.66551  4.84291  4.47509  4.42475  3.96930  3.53632  1.99409  5.39149  4.26618      4 - -
          2.68618  4.42225  2.77519  2.73123  3.46354  2.40513  3.72494  3.29354  2.67741  2.69355  4.24690  2.90347  2.73739  3.18146  2.89801  2.37887  2.77519  2.98518  4.58477  3.61503
          0.02151  4.24575  4.96810  0.61958  0.77255  0.48576  0.95510
      5   2.71800  4.84311  2.99426  1.75243  3.99392  3.48467  3.73461  3.49732  2.54482  3.10573  3.95283  3.05003  2.61830  2.91911  2.97064  2.76359  2.95879  3.19246  2.87841  3.95412      5 - -
          2.68618  4.42225  2.77519  2.73123  3.46354  2.40513  3.72494  3.29354  2.67741  2.69355  4.24690  2.90347  2.73739  3.18146  2.89801  2.37887  2.77519  2.98518  4.58477  3.61503
          0.02151  4.24575  4.96810  0.61958  0.77255  0.48576  0.95510
      6   3.26142  4.67444  4.47140  3.99510  2.70083  4.26137  4.10317  2.69989  3.78816  1.01962  3.33803  4.13996  4.58158  4.01291  3.93997  3.61288  3.49391  2.71118  4.43628  1.97121      6 - -
          2.68618  4.42225  2.77519  2.73123  3.46354  2.40513  3.72494  3.29354  2.67741  2.69355  4.24690  2.90347  2.73739  3.18146  2.89801  2.37887  2.77519  2.98518  4.58477  3.61503
          0.02151  4.24575  4.96810  0.61958  0.77255  0.48576  0.95510
      7   2.87670  5.05501  3.28764  2.68746  4.43473  3.60426  3.69873  3.81242  1.76078  3.34131  4.17399  3.14972  3.99606  2.83622  1.92698  2.89276  1.87859  3.47778  5.48415  4.22976      7 - -
          2.68618  4.42225  2.77519  2.73123  3.46354  2.40513  3.72494  3.29354  2.67741  2.69355  4.24690  2.90347  2.73739  3.18146  2.89801  2.37887  2.77519  2.98518  4.58477  3.61503
          0.02151  4.24575  4.96810  0.61958  0.77255  0.48576  0.95510
      8   3.29113  4.54815  5.15673  4.63320  3.56906  4.73262  5.23533  1.18660  4.52841  1.62649  3.34973  4.82373  4.95972  4.70748  4.66556  4.11344  3.53674  1.37715  5.59655  4.45016      8 - -
          2.68618  4.42225  2.77519  2.73123  3.46354  2.40513  3.72494  3.29354  2.67741  2.69355  4.24690  2.90347  2.73739  3.18146  2.89801  2.37887  2.77519  2.98518  4.58477  3.61503
          0.02151  4.24575  4.96810  0.61958  0.77255  0.48576  0.95510
      9   2.81001  4.90900  3.20927  2.73748  4.38324  3.50821  3.81503  3.71635  1.48286  3.33312  4.19562  3.18375  3.98832  2.97543  2.67288  2.86400  1.76231  3.37927  5.53209  4.26780      9 - -
          2.68618  4.42225  2.77519  2.73123  3.46354  2.40513  3.72494  3.29354  2.67741  2.69355  4.24690  2.90347  2.73739  3.18146  2.89801  2.37887  2.77519  2.98518  4.58477  3.61503
          0.02151  4.24575  4.96810  0.61958  0.77255  0.48576  0.95510
     10   1.64158  4.39386  3.54220  3.06093  3.75739  3.43423  4.04066  3.00452  3.00530  2.03992  3.70196  3.40223  2.49416  3.33740  3.34548  2.77825  2.90612  2.75453  5.21940  3.98050     10 - -
          2.68618  4.42225  2.77519  2.73123  3.46354  2.40513  3.72494  3.29354  2.67741  2.69355  4.24690  2.90347  2.73739  3.18146  2.89801  2.37887  2.77519  2.98518  4.58477  3.61503
          0.02151  4.24575  4.96810  0.61958  0.77255  0.48576  0.95510
     11   2.76653  4.85867  2.89225  2.07606  4.04801  3.48623  3.77946  3.43593  2.60263  1.85245  3.95826  2.28275  3.94122  2.97035  3.02070  2.81694  3.01070  3.15450  5.37128  4.04444     11 - -
          2.68618  4.42225  2.77519  2.73123  3.46354  2.40513  3.72494  3.29354  2.67741  2.69355  4.24690  2.90347  2.73739  3.18146  2.89801  2.37887  2.77519  2.98518  4.58477  3.61503
          0.02151  4.24575  4.96810  0.61958  0.77255  0.48576  0.95510
     12   2.82042  5.21266  2.56545  1.82228  4.59584  3.36741  3.78425  4.07191  2.63644  3.60011  4.40470  2.13221  3.89992  2.92871  3.13518  1.72481  3.09514  3.66038  5.76955  4.35559     12 - -
          2.68618  4.42225  2.77519  2.73123  3.46354  2.40513  3.72494  3.29354  2.67741  2.69355  4.24690  2.90347  2.73739  3.18146  2.89801  2.37887  2.77519  2.98518  4.58477  3.61503
          0.02151  4.24575  4.96810  0.61958  0.77255  0.48576  0.95510
     13   3.32693  5.00357  3.97644  3.88055  4.81734  3.67086  4.91203  4.47893  3.97389  4.05600  5.13223  4.14237  0.35632  4.35003  4.16214  3.50956  3.80018  4.07766  5.88255  4.94802     13 - -
          2.68618  4.42225  2.77519  2.73123  3.46354  2.40513  3.72494  3.29354  2.67741  2.69355  4.24690  2.90347  2.73739  3.18146  2.89801  2.37887  2.77519  2.98518  4.58477  3.61503
          0.02151  4.24575  4.96810  0.61958  0.77255  0.48576  0.95510
     14   3.60399  4.96473  4.78905  4.44657  3.32418  4.45271  4.98793  2.56290  4.21217  0.52189  3.25825  4.68712  4.83387  4.48805  4.32044  4.09321  3.88654  2.69416  5.32132  4.12562     14 - -
          2.68618  4.42225  2.77519  2.73123  3.46354  2.40513  3.72494  3.29354  2.67741  2.69355  4.24690  2.90347  2.73739  3.18146  2.89801  2.37887  2.77519  2.98518  4.58477  3.61503
          0.02151  4.24575  4.96810  0.61958  0.77255  0.48576  0.95510
     15   1.76141  4.38183  4.30667  3.76396  3.44692  4.03625  4.46371  1.74031  3.65174  1.70270  3.33590  4.02533  4.41190  3.91411  3.88090  3.36127  3.16860  2.06216  5.17078  3.98349     15 - -
          2.68618  4.42225  2.77519  2.73123  3.46354  2.40513  3.72494  3.29354  2.67741  2.69355  4.24690  2.90347  2.73739  3.18146  2.89801  2.37887  2.77519  2.98518  4.58477  3.61503
          0.02151  4.24575  4.96810  0.61958  0.77255  0.48576  0.95510
     16   2.13655  4.40400  4.52674  3.98559  3.46165  4.19241  4.62709  1.39591  3.86307  1.67359  3.32937  4.21533  4.53884  4.10708  4.05975  3.52817  3.25010  1.94956  5.24454  4.06641     16 - -
          2.68618  4.42225  2.77519  2.73123  3.46354  2.40513  3.72494  3.29354  2.67741  2.69355  4.24690  2.90347  2.73739  3.18146  2.89801  2.37887  2.77519  2.98518  4.58477  3.61503
          0.02151  4.24575  4.96810  0.61958  0.77255  0.48576  0.95510
     17   2.42138  4.35799  3.55044  3.33477  4.53827  1.07754  4.44109  3.91991  3.43115  3.64389  4.49167  3.48803  3.87570  3.72480  3.72522  2.60041  1.82479  3.36998  5.86511  4.67124     17 - -
          2.68618  4.42225  2.77519  2.73123  3.46354  2.40513  3.72494  3.29354  2.67741  2.69355  4.24690  2.90347  2.73739  3.18146  2.89801  2.37887  2.77519  2.98518  4.58477  3.61503
          0.02151  4.24575  4.96810  0.61958  0.77255  0.48576  0.95510
     18   2.82527  5.22570  2.22245  2.45111  4.58644  3.49584  3.66961  4.02958  1.85551  3.50591  4.29448  2.97584  3.91794  2.78737  1.76308  2.78818  3.04729  3.63357  5.61862  4.27478     18 - -
          2.68618  4.42225  2.77519  2.73123  3.46354  2.40513  3.72494  3.29354  2.67741  2.69355  4.24690  2.90347  2.73739  3.18146  2.89801  2.37887  2.77519  2.98518  4.58477  3.61503
          0.02151  4.24575  4.96810  0.61958  0.77255  0.48576  0.95510
     19   2.79915  4.46553  3.70793  3.16303  3.55666  3.79459  4.08314  1.98089  3.03580  2.39112  3.47158  3.55874  4.17528  1.99977  3.35819  3.07428  3.04077  1.89635  5.12976  3.89758     19 - -
          2.68618  4.42225  2.77519  2.73123  3.46354  2.40513  3.72494  3.29354  2.67741  2.69355  4.24690  2.90347  2.73739  3.18146  2.89801  2.37887  2.77519  2.98518  4.58477  3.61503
          0.02151  4.24575  4.96810  0.61958  0.77255  0.48576  0.95510
     20   2.15251  5.11270  3.29083  2.68701  4.52176  3.61314  3.69304  3.90040  1.48219  3.40369  4.23131  3.14903  4.00386  2.82372  1.90877  2.90682  3.11136  3.55328  5.52125  4.26972     20 - -
          2.68618  4.42225  2.77519  2.73123  3.46354  2.40513  3.72494  3.29354  2.67741  2.69355  4.24690  2.90347  2.73739  3.18146  2.89801  2.37887  2.77519  2.98518  4.58477  3.61503
          0.02151  4.24575  4.96810  0.61958  0.77255  0.48576  0.95510
     21   1.70442  4.36842  3.44700  3.13651  4.46339  1.98003  4.27116  3.88448  3.22521  3.54921  4.36507  3.36995  1.66689  3.51224  3.57968  2.55416  2.86197  3.34290  5.77920  4.54936     21 - -
          2.68618  4.42225  2.77519  2.73123  3.46354  2.40513  3.72494  3.29354  2.67741  2.69355  4.24690  2.90347  2.73739  3.18146  2.89801  2.37887  2.77519  2.98518  4.58477  3.61503
          0.02151  4.24575  4.96810  0.61958  0.77255  0.48576  0.95510
     22   2.75534  5.03491  1.88195  2.41593  4.66906  1.74814  3.91042  4.15442  2.84832  3.70455  4.51512  2.94180  3.89586  3.07430  3.36970  1.98440  3.09697  3.68564  5.88164  4.47513     22 - -
          2.68618  4.42225  2.77519  2.73123  3.46354  2.40513  3.72494  3.29354  2.67741  2.69355  4.24690  2.90347  2.73739  3.18146  2.89801  2.37887  2.77519  2.98518  4.58477  3.61503
          0.02151  4.24575  4.96810  0.61958  0.77255  0.48576  0.95510
     23   2.41304  4.41908  3.32442  3.03355  4.52606  1.56662  4.22564  3.98208  3.16143  3.61478  4.41724  3.31197  2.17477  3.44790  3.53824  1.79298  2.87555  3.41450  5.81741  4.56510     23 - -
          2.68618  4.42225  2.77519  2.73123  3.46354  2.40513  3.72494  3.29354  2.67741  2.69355  4.24690  2.90347  2.73739  3.18146  2.89801  2.37887  2.77519  2.98518  4.58477  3.61503
          0.02151  4.24575  4.96810  0.61958  0.77255  0.48576  0.95510
     24   2.74411  5.04584  2.76257  2.43274  4.46230  3.38545  3.76327  3.93312  2.53957  3.47492  4.27813  2.18211  3.88892  2.17530  2.98482  1.75219  3.01984  3.53213  5.64088  4.26707     24 - -
          2.68618  4.42225  2.77519  2.73123  3.46354  2.40513  3.72494  3.29354  2.67741  2.69355  4.24690  2.90347  2.73739  3.18146  2.89801  2.37887  2.77519  2.98518  4.58477  3.61503
          0.02151  4.24575  4.96810  0.61958  0.77255  0.48576  0.95510
     25   2.74313  4.23938  4.13639  3.58968  2.32251  3.81597  4.13873  1.65361  3.47960  2.26511  3.30688  3.80660  4.21010  3.71402  3.68227  2.27533  2.99568  2.29199  4.78857  3.49839     25 - -
          2.68618  4.42225  2.77519  2.73123  3.46354  2.40513  3.72494  3.29354  2.67741  2.69355  4.24690  2.90347  2.73739  3.18146  2.89801  2.37887  2.77519  2.98518  4.58477  3.61503
          0.02151  4.24575  4.96810  0.61958  0.77255  0.48576  0.95510
     26   2.60460  4.66006  3.07917  2.63426  4.04796  2.40495  3.81805  3.45866  2.67122  2.30657  3.94055  2.30647  3.87945  3.01090  3.09897  2.17205  2.89779  3.12711  5.36634  4.06096     26 - -
          2.68618  4.42225  2.77519  2.73123  3.46354  2.40513  3.72494  3.29354  2.67741  2.69355  4.24690  2.90347  2.73739  3.18146  2.89801  2.37887  2.77519  2.98518  4.58477  3.61503
          0.02151  4.24575  4.96810  0.61958  0.77255  0.48576  0.95510
     27   2.67740  4.79865  2.94495  1.73046  4.12983  3.42439  3.78692  3.45850  2.62023  3.14793  3.99647  3.04465  3.89805  2.96160  3.06345  2.13434  2.94749  2.32038  5.42891  4.10244     27 - -
          2.68618  4.42225  2.77519  2.73123  3.46354  2.40513  3.72494  3.29354  2.67741  2.69355  4.24690  2.90347  2.73739  3.18146  2.89801  2.37887  2.77519  2.98518  4.58477  3.61503
          0.02151  4.24575  4.96810  0.61958  0.77255  0.48576  0.95510
     28   1.37510  4.34718  3.51510  3.14560  4.38874  3.11710  4.23820  3.80290  3.18047  3.47200  4.28944  3.37290  2.22164  3.47824  3.53483  1.78207  2.83686  3.28502  5.71533  4.48279     28 - -
          2.68618  4.42225  2.77519  2.73123  3.46354  2.40513  3.72494  3.29354  2.67741  2.69355  4.24690  2.90347  2.73739  3.18146  2.89801  2.37887  2.77519  2.98518  4.58477  3.61503
          0.02151  4.24575  4.96810  0.61958  0.77255  0.48576  0.95510
     29   2.68029  4.90336  2.94713  2.04386  4.13620  3.45859  3.67895  3.57285  2.45760  3.16371  3.98019  2.98187  3.86934  2.34073  2.90388  2.70168  2.31993  3.24406  5.38498  2.76395     29 - -
          2.68618  4.42225  2.77519  2.73123  3.46354  2.40513  3.72494  3.29354  2.67741  2.69355  4.24690  2.90347  2.73739  3.18146  2.89801  2.37887  2.77519  2.98518  4.58477  3.61503
          0.02151  4.24575  4.96810  0.61958  0.77255  0.48576  0.95510
     30   2.70914  5.14927  2.31594  2.35613  4.47725  3.42110  3.64618  3.94342  2.37973  3.44456  4.21272  2.90040  2.68257  2.21817  2.26560  2.67579  2.94370  3.53558  5.59210  4.20155     30 - -
          2.68618  4.42225  2.77519  2.73123  3.46354  2.40513  3.72494  3.29354  2.67741  2.69355  4.24690  2.90347  2.73739  3.18146  2.89801  2.37887  2.77519  2.98518  4.58477  3.61503
          0.02151  4.24575  4.96810  0.61958  0.77255  0.48576  0.95510
     31   4.00359  5.14577  4.92490  4.68954  1.49781  4.66004  3.58005  3.65459  4.51672  2.92432  4.23102  4.29445  4.95483  4.39366  4.48263  4.04910  4.22006  3.59108  3.69084  0.76686     31 - -
          2.68618  4.42225  2.77519  2.73123  3.46354  2.40513  3.72494  3.29354  2.67741  2.69355  4.24690  2.90347  2.73739  3.18146  2.89801  2.37887  2.77519  2.98518  4.58477  3.61503
          0.02151  4.24575  4.96810  0.61958  0.77255  0.48576  0.95510
     32   3.27219  4.53944  5.12730  4.64800  3.73705  4.70709  5.35017  0.95839  4.54432  2.19642  3.51671  4.83555  4.99128  4.79572  4.71962  4.11825  3.53878  1.30002  5.77179  4.56957     32 - -
          2.68618  4.42225  2.77519  2.73123  3.46354  2.40513  3.72494  3.29354  2.67741  2.69355  4.24690  2.90347  2.73739  3.18146  2.89801  2.37887  2.77519  2.98518  4.58477  3.61503
          0.02151  4.24575  4.96810  0.61958  0.77255  0.48576  0.95510
     33   3.32693  5.00357  3.97644  3.88055  4.81734  3.67086  4.91203  4.47893  3.97389  4.05600  5.13223  4.14237  0.35632  4.35003  4.16214  3.50956  3.80018  4.07766  5.88255  4.94802     33 - -
          2.68618  4.42225  2.77519  2.73123  3.46354  2.40513  3.72494  3.29354  2.67741  2.69355  4.24690  2.90347  2.73739  3.18146  2.89801  2.37887  2.77519  2.98518  4.58477  3.61503
          0.02151  4.24575  4.96810  0.61958  0.77255  0.48576  0.95510
     34   3.19762  4.91897  3.94621  3.90049  5.00371  0.33168  4.98093  4.71098  4.13150  4.31115  5.30158  4.11242  4.32017  4.42680  4.31064  3.38270  3.70730  4.16675  5.98334  5.12387     34 - -
          2.68618  4.42225  2.77519  2.73123  3.46354  2.40513  3.72494  3.29354  2.67741  2.69355  4.24690  2.90347  2.73739  3.18146  2.89801  2.37887  2.77519  2.98518  4.58477  3.61503
          0.02151  4.24575  4.96810  0.61958  0.77255  0.48576  0.95510
     35   2.67977  4.73077  3.28525  2.84329  4.35908  3.38304  3.91905  3.81767  2.54797  3.40655  4.25188  3.23865  3.94508  3.10134  2.02228  1.28182  3.02082  3.41389  5.56129  4.28514     35 - -
          2.68618  4.42225  2.77519  2.73123  3.46354  2.40513  3.72494  3.29354  2.67741  2.69355  4.24690  2.90347  2.73739  3.18146  2.89801  2.37887  2.77519  2.98518  4.58477  3.61503
          0.02151  4.24575  4.96810  0.61958  0.77255  0.48576  0.95510
     36   3.27230  4.53598  5.12465  4.59777  3.56135  4.69998  5.19321  1.46944  4.49162  1.56568  3.34777  4.78734  4.93414  4.67264  4.62999  4.07621  3.51757  1.17176  5.57001  4.42131     36 - -
          2.68618  4.42225  2.77519  2.73123  3.46354  2.40513  3.72494  3.29354  2.67741  2.69355  4.24690  2.90347  2.73739  3.18146  2.89801  2.37887  2.77519  2.98518  4.58477  3.61503
          0.02151  4.24575  4.96810  0.61958  0.77255  0.48576  0.95510
     37   3.31587  4.59053  5.12169  4.58017  3.41764  4.69829  5.13167  1.59296  4.46247  1.17378  3.20164  4.77926  4.91019  4.59767  4.57760  4.06696  3.55359  1.48820  5.45992  4.35328     37 - -
          2.68618  4.42225  2.77519  2.73123  3.46354  2.40513  3.72494  3.29354  2.67741  2.69355  4.24690  2.90347  2.73739  3.18146  2.89801  2.37887  2.77519  2.98518  4.58477  3.61503
          0.02151  4.24575  4.96810  0.61958  0.77255  0.48576  0.95510
     38   3.48159  5.26077  4.01521  3.46738  4.71389  3.87512  4.16974  4.29701  2.48665  3.74484  4.74896  3.79102  4.37206  3.38362  0.53289  3.55660  3.72997  4.00793  5.65201  4.57582     38 - -
          2.68618  4.42225  2.77519  2.73123  3.46354  2.40513  3.72494  3.29354  2.67741  2.69355  4.24690  2.90347  2.73739  3.18146  2.89801  2.37887  2.77519  2.98518  4.58477  3.61503
          0.02151  4.24575  4.96810  0.61958  0.77255  0.48576  0.95510
     39   3.19762  4.91897  3.94621  3.90049  5.00371  0.33168  4.98093  4.71098  4.13150  4.31115  5.30158  4.11242  4.32017  4.42680  4.31064  3.38270  3.70730  4.16675  5.98334  5.12387     39 - -
          2.68618  4.42225  2.77519  2.73123  3.46354  2.40513  3.72494  3.29354  2.67741  2.69355  4.24690  2.90347  2.73739  3.18146  2.89801  2.37887  2.77519  2.98518  4.58477  3.61503
          0.02151  4.24575  4.96810  0.61958  0.77255  0.48576  0.95510
     40   0.58644  4.42495  3.88812  3.71698  4.47013  3.23605  4.68786  3.65546  3.74431  3.51805  4.52089  3.75732  4.01200  4.05251  3.95618  2.77847  3.08267  3.24163  5.85729  4.70688     40 - -
          2.68618  4.42225  2.77519  2.73123  3.46354  2.40513  3.72494  3.29354  2.67741  2.69355  4.24690  2.90347  2.73739  3.18146  2.89801  2.37887  2.77519  2.98518  4.58477  3.61503
          0.02151  4.24575  4.96810  0.61958  0.77255  0.48576  0.95510
     41   2.12163  4.17661  4.21299  3.63074  3.17870  3.83494  4.13306  1.97255  3.49088  1.82778  3.19138  3.82873  4.19430  3.71222  3.66034  3.13110  2.95385  2.29617  2.80134  3.55323     41 - -
          2.68618  4.42225  2.77519  2.73123  3.46354  2.40513  3.72494  3.29354  2.67741  2.69355  4.24690  2.90347  2.73739  3.18146  2.89801  2.37887  2.77519  2.98518  4.58477  3.61503
          0.02151  4.24575  4.96810  0.61958  0.77255  0.48576  0.95510
     42   1.14503  4.30893  4.04843  3.65935  3.96015  3.40542  4.51835  2.66279  3.58765  2.81676  3.87859  3.76450  4.07733  3.88238  3.83941  2.83901  2.98678  1.73795  5.54330  4.33393     42 - -
          2.68618  4.42225  2.77519  2.73123  3.46354  2.40513  3.72494  3.29354  2.67741  2.69355  4.24690  2.90347  2.73739  3.18146  2.89801  2.37887  2.77519  2.98518  4.58477  3.61503
          0.02151  4.24575  4.96810  0.61958  0.77255  0.48576  0.95510
     43   2.15052  5.25300  2.15602  1.88336  4.57122  3.39111  3.69009  4.04972  2.00605  3.54785  4.32140  2.86018  3.86079  2.81110  2.99699  2.71525  3.01143  3.63179  5.69941  4.27813     43 - -
          2.68618  4.42225  2.77519  2.73123  3.46354  2.40513  3.72494  3.29354  2.67741  2.69355  4.24690  2.90347  2.73739  3.18146  2.89801  2.37887  2.77519  2.98518  4.58477  3.61503
          0.02151  4.24575  4.96810  0.61958  0.77255  0.48576  0.95510
     44   2.73831  4.26821  3.96485  3.39229  3.03297  3.78337  2.61970  2.68688  3.24897  1.94474  2.39383  3.65598  4.14598  3.52373  3.48082  3.06322  2.96794  2.51737  2.75877  3.22807     44 - -
          2.68618  4.42225  2.77519  2.73123  3.46354  2.40513  3.72494  3.29354  2.67741  2.69355  4.24690  2.90347  2.73739  3.18146  2.89801  2.37887  2.77519  2.98518  4.58477  3.61503
          0.02151  4.24575  4.96810  0.61958  0.77255  0.48576  0.95510
     45   3.02928  4.42164  4.56417  4.00142  3.01945  4.17856  4.33845  1.84255  3.84309  1.29540  3.14339  4.16739  4.48126  4.01771  3.97504  3.49369  3.25735  2.34592  4.77542  2.29958     45 - -
          2.68618  4.42225  2.77519  2.73123  3.46354  2.40513  3.72494  3.29354  2.67741  2.69355  4.24690  2.90347  2.73739  3.18146  2.89801  2.37887  2.77519  2.98518  4.58477  3.61503
          0.02151  4.24575  4.96810  0.61958  0.77255  0.48576  0.95510
     46   2.00421  4.48445  4.15793  3.71996  3.47734  3.83501  4.48654  2.49264  3.57842  1.08213  3.38369  3.95282  4.33403  3.89105  3.80285  3.23395  3.21184  2.41259  5.25061  4.05360     46 - -
          2.68618  4.42225  2.77519  2.73123  3.46354  2.40513  3.72494  3.29354  2.67741  2.69355  4.24690  2.90347  2.73739  3.18146  2.89801  2.37887  2.77519  2.98518  4.58477  3.61503
          0.02151  4.24575  4.96810  0.61958  0.77255  0.48576  0.95510
     47   2.84246  4.87701  3.35555  2.74891  4.10710  3.63305  3.73207  2.44920  2.28022  3.05697  3.94824  3.20171  4.01046  2.20828  1.71449  2.90765  3.05256  3.19644  5.32583  4.07120     47 - -
          2.68618  4.42225  2.77519  2.73123  3.46354  2.40513  3.72494  3.29354  2.67741  2.69355  4.24690  2.90347  2.73739  3.18146  2.89801  2.37887  2.77519  2.98518  4.58477  3.61503
          0.02151  4.24575  4.96810  0.61958  0.77255  0.48576  0.95510
     48   2.87939  5.20256  3.03850  2.54659  4.57103  3.55079  3.68252  4.00395  2.21121  3.48184  4.29001  2.23793  3.96315  1.79441  1.99070  2.85461  3.09400  3.62906  5.58279  4.27671     48 - -
          2.68618  4.42225  2.77519  2.73123  3.46354  2.40513  3.72494  3.29354  2.67741  2.69355  4.24690  2.90347  2.73739  3.18146  2.89801  2.37887  2.77519  2.98518  4.58477  3.61503
          0.02151  4.24575  4.96810  0.61958  0.77255  0.48576  0.95510
     49   2.02294  4.75743  3.04195  2.58598  4.31170  2.37706  3.80419  3.74134  2.00726  3.32856  4.13131  3.05845  3.85138  2.95790  3.01840  2.12587  2.90075  3.33737  5.53845  4.21355     49 - -
          2.68621  4.42228  2.77522  2.73126  3.46357  2.40484  3.72497  3.29357  2.67743  2.69358  4.24692  2.90349  2.73742  3.18149  2.89803  2.37889  2.77522  2.98521  4.58480  3.61506
          0.38539  1.82513  1.84123  0.26422  1.46018  0.48576  0.95510
     50   3.25548  5.07021  3.76883  3.24235  4.47850  3.69687  3.99661  4.03899  2.35009  3.51711  4.51608  3.58387  4.19315  3.21028  0.70166  3.33222  3.50966  3.75495  5.47912  4.36512     51 - -
          2.68618  4.42225  2.77519  2.73123  3.46354  2.40513  3.72494  3.29354  2.67741  2.69355  4.24690  2.90347  2.73739  3.18146  2.89801  2.37887  2.77519  2.98518  4.58477  3.61503
          0.02541  4.08127  4.80362  0.61958  0.77255  0.38616  1.13839
     51   2.76498  5.19486  2.71622  1.91853  4.50399  2.45862  2.68284  3.97247  2.44354  3.48195  4.26505  2.89578  3.87179  2.19456  2.90966  2.72578  3.00383  3.57412  5.63633  4.24126     52 - -
          2.68618  4.42225  2.77519  2.73123  3.46354  2.40513  3.72494  3.29354  2.67741  2.69355  4.24690  2.90347  2.73739  3.18146  2.89801  2.37887  2.77519  2.98518  4.58477  3.61503
          0.02151  4.24575  4.96810  0.61958  0.77255  0.48576  0.95510
     52   2.66238  4.61414  2.48094  2.67533  3.77728  3.54534  3.77020  2.40062  2.62964  2.24845  3.68298  3.15446  3.93452  2.98671  2.46701  2.77894  2.89443  2.84428  5.16271  3.88021     53 - -
          2.68618  4.42225  2.77519  2.73123  3.46354  2.40513  3.72494  3.29354  2.67741  2.69355  4.24690  2.90347  2.73739  3.18146  2.89801  2.37887  2.77519  2.98518  4.58477  3.61503
          0.02151  4.24575  4.96810  0.61958  0.77255  0.48576  0.95510
     53   2.66762  4.46939  3.38432  2.26084  3.64718  3.60300  3.87423  2.23607  2.81853  2.65132  3.57487  3.29244  2.85303  3.14704  3.20162  2.85653  2.90666  2.09266  5.08982  3.83563     54 - -
          2.68618  4.42225  2.77519  2.73123  3.46354  2.40513  3.72494  3.29354  2.67741  2.69355  4.24690  2.90347  2.73739  3.18146  2.89801  2.37887  2.77519  2.98518  4.58477  3.61503
          0.02151  4.24575  4.96810  0.61958  0.77255  0.48576  0.95510
     54   2.02831  4.57995  3.17063  2.70648  3.95492  2.52913  3.84636  3.33224  2.72334  2.26215  3.86114  2.32907  3.89134  3.05981  3.13672  2.70323  2.88512  3.02137  5.30398  4.01832     55 - -
          2.68618  4.42225  2.77519  2.73123  3.46354  2.40513  3.72494  3.29354  2.67741  2.69355  4.24690  2.90347  2.73739  3.18146  2.89801  2.37887  2.77519  2.98518  4.58477  3.61503
          0.02151  4.24575  4.96810  0.61958  0.77255  0.48576  0.95510
     55   2.66156  4.52055  3.30224  2.29054  3.68928  3.56685  3.83039  2.95093  2.74235  2.17578  3.61229  3.23142  2.73431  3.08255  3.13391  2.81954  2.90054  2.17766  5.11082  3.84837     56 - -
          2.68618  4.42225  2.77519  2.73123  3.46354  2.40513  3.72494  3.29354  2.67741  2.69355  4.24690  2.90347  2.73739  3.18146  2.89801  2.37887  2.77519  2.98518  4.58477  3.61503
          0.02151  4.24575  4.96810  0.61958  0.77255  0.48576  0.95510
     56   1.66175  4.77661  2.10901  2.55946  4.34217  3.31424  3.87114  3.71598  2.74279  3.36688  4.19105  3.04342  3.87029  3.04004  3.20949  2.68214  2.15607  3.32518  5.61119  4.27181     57 - -
          2.68618  4.42225  2.77519  2.73123  3.46354  2.40513  3.72494  3.29354  2.67741  2.69355  4.24690  2.90347  2.73739  3.18146  2.89801  2.37887  2.77519  2.98518  4.58477  3.61503
          0.02151  4.24575  4.96810  0.61958  0.77255  0.48576  0.95510
     57   2.06249  4.28256  3.95267  3.40768  3.51237  3.71885  4.19051  2.41548  3.32392  1.99754  3.45221  3.69441  4.15942  3.60526  3.60071  3.03382  2.21785  1.79861  5.06821  3.86000     58 - -
          2.68618  4.42225  2.77519  2.73123  3.46354  2.40513  3.72494  3.29354  2.67741  2.69355  4.24690  2.90347  2.73739  3.18146  2.89801  2.37887  2.77519  2.98518  4.58477  3.61503
          0.02151  4.24575  4.96810  0.61958  0.77255  0.48576  0.95510
     58   2.74142  5.07464  2.99586  2.46955  4.41358  3.48298  3.65556  3.84722  2.29626  3.36625  4.15741  2.31966  3.88800  2.20707  2.14081  2.73030  2.38701  3.47176  5.51893  4.18089     59 - -
          2.68618  4.42225  2.77519  2.73123  3.46354  2.40513  3.72494  3.29354  2.67741  2.69355  4.24690  2.90347  2.73739  3.18146  2.89801  2.37887  2.77519  2.98518  4.58477  3.61503
          0.02151  4.24575  4.96810  0.61958  0.77255  0.48576  0.95510
     59   2.80726  5.12932  2.82717  1.92361  4.50022  1.97347  3.72845  3.94087  2.41621  3.46554  4.27180  2.97833  3.91801  2.86403  2.13721  2.78988  3.05344  3.55938  5.61940  4.27239     60 - -
          2.68618  4.42225  2.77519  2.73123  3.46354  2.40513  3.72494  3.29354  2.67741  2.69355  4.24690  2.90347  2.73739  3.18146  2.89801  2.37887  2.77519  2.98518  4.58477  3.61503
          0.15730  4.24575  2.03084  0.61958  0.77255  0.48576  0.95510
     60   2.63908  4.70251  2.90699  1.95911  4.04038  2.36094  3.78262  3.34983  2.64091  3.06363  3.92738  3.03190  3.86921  2.97540  3.07290  2.71417  2.91839  2.22875  5.36540  4.05355     61 - -
          2.68618  4.42225  2.77519  2.73123  3.46354  2.40513  3.72494  3.29354  2.67741  2.69355  4.24690  2.90347  2.73739  3.18146  2.89801  2.37887  2.77519  2.98518  4.58477  3.61503
          0.02460  4.11306  4.83540  0.61958  0.77255  0.40097  1.10767
     61   2.85478  5.36727  1.66203  1.81208  4.68423  3.38994  3.73679  4.17325  2.55675  3.65865  4.44641  2.85333  3.89624  2.86620  2.23660  2.78550  3.10522  3.74987  5.79995  4.36599     62 - -
          2.68618  4.42225  2.77519  2.73123  3.46354  2.40513  3.72494  3.29354  2.67741  2.69355  4.24690  2.90347  2.73739  3.18146  2.89801  2.37887  2.77519  2.98518  4.58477  3.61503
          0.02151  4.24575  4.96810  0.61958  0.77255  0.48576  0.95510
     62   2.14083  4.28882  4.46809  3.89196  2.30700  4.04785  4.36742  1.82080  3.76287  1.67533  3.16332  4.07339  4.37838  3.94748  3.90815  3.35738  3.11475  2.18011  4.91923  3.72953     63 - -
          2.68618  4.42225  2.77519  2.73123  3.46354  2.40513  3.72494  3.29354  2.67741  2.69355  4.24690  2.90347  2.73739  3.18146  2.89801  2.37887  2.77519  2.98518  4.58477  3.61503
          0.02151  4.24575  4.96810  0.61958  0.77255  0.48576  0.95510
     63   1.60455  4.61500  3.25337  2.78946  4.26892  2.26860  3.91555  3.67438  2.67089  3.29820  4.12534  3.19371  3.88029  3.09908  2.14219  2.66811  2.91304  3.27356  5.52539  4.24947     64 - -
          2.68618  4.42225  2.77519  2.73123  3.46354  2.40513  3.72494  3.29354  2.67741  2.69355  4.24690  2.90347  2.73739  3.18146  2.89801  2.37887  2.77519  2.98518  4.58477  3.61503
          0.02151  4.24575  4.96810  0.61958  0.77255  0.48576  0.95510
     64   2.23534  5.13301  2.19501  2.34723  4.46873  3.40113  3.67109  3.93444  2.44438  3.45009  4.22415  2.27122  3.84740  2.79124  2.27367  2.68066  2.95484  3.52860  5.61102  4.21426     65 - -
          2.68618  4.42225  2.77519  2.73123  3.46354  2.40513  3.72494  3.29354  2.67741  2.69355  4.24690  2.90347  2.73739  3.18146  2.89801  2.37887  2.77519  2.98518  4.58477  3.61503
          0.02151  4.24575  4.96810  0.61958  0.77255  0.48576  0.95510
     65   3.55590  4.85025  5.08149  4.58102  1.97003  4.71687  4.67162  2.44069  4.42898  0.79851  3.01810  4.71681  4.89853  4.45365  4.48384  4.09792  3.77640  2.62019  4.84247  3.44276     66 - -
          2.68618  4.42225  2.77519  2.73123  3.46354  2.40513  3.72494  3.29354  2.67741  2.69355  4.24690  2.90347  2.73739  3.18146  2.89801  2.37887  2.77519  2.98518  4.58477  3.61503
          0.02151  4.24575  4.96810  0.61958  0.77255  0.48576  0.95510
     66   3.77717  5.07299  4.75679  4.55634  0.55461  4.34790  4.10289  3.27315  4.45880  2.56239  3.95543  4.46346  4.80856  4.52629  4.48510  4.01698  4.08378  3.28894  4.26794  2.59919     67 - -
          2.68618  4.42225  2.77519  2.73123  3.46354  2.40513  3.72494  3.29354  2.67741  2.69355  4.24690  2.90347  2.73739  3.18146  2.89801  2.37887  2.77519  2.98518  4.58477  3.61503
          0.02151  4.24575  4.96810  0.61958  0.77255  0.48576  0.95510
     67   2.66591  4.26648  3.79621  3.23846  2.42633  3.68514  3.99781  2.65562  3.15807  1.91641  3.33011  3.55936  2.69846  3.43392  3.43958  2.96730  2.33273  2.47875  4.84964  3.61196     68 - -
          2.68618  4.42225  2.77519  2.73123  3.46354  2.40513  3.72494  3.29354  2.67741  2.69355  4.24690  2.90347  2.73739  3.18146  2.89801  2.37887  2.77519  2.98518  4.58477  3.61503
          0.02151  4.24575  4.96810  0.61958  0.77255  0.48576  0.95510
     68   2.14657  5.14406  2.08749  1.95573  4.47233  3.38554  3.71327  3.92585  2.54181  3.46691  4.25627  2.88518  3.86319  2.84500  3.04792  2.71345  2.27820  3.53144  5.65014  4.24655     69 - -
          2.68618  4.42225  2.77519  2.73123  3.46354  2.40513  3.72494  3.29354  2.67741  2.69355  4.24690  2.90347  2.73739  3.18146  2.89801  2.37887  2.77519  2.98518  4.58477  3.61503
          0.02151  4.24575  4.96810  0.61958  0.77255  0.48576  0.95510
     69   2.12625  4.81761  2.91374  1.99100  4.28482  2.38068  3.78892  3.70450  2.61823  3.30594  4.11636  3.01320  3.85845  2.94572  3.07992  2.67150  2.21278  3.32377  5.53237  4.19158     70 - -
          2.68618  4.42225  2.77519  2.73123  3.46354  2.40513  3.72494  3.29354  2.67741  2.69355  4.24690  2.90347  2.73739  3.18146  2.89801  2.37887  2.77519  2.98518  4.58477  3.61503
          0.02151  4.24575  4.96810  0.61958  0.77255  0.48576  0.95510
     70   2.85799  5.23742  2.85844  1.94531  4.59413  3.49444  3.69460  4.03627  2.30780  3.52085  4.32081  2.22680  3.93514  2.81952  1.73697  2.82071  3.08396  3.64794  5.63864  4.29679     71 - -
          2.68618  4.42225  2.77519  2.73123  3.46354  2.40513  3.72494  3.29354  2.67741  2.69355  4.24690  2.90347  2.73739  3.18146  2.89801  2.37887  2.77519  2.98518  4.58477  3.61503
          0.02151  4.24575  4.96810  0.61958  0.77255  0.48576  0.95510
     71   2.11631  4.37544  3.47052  2.93379  3.63713  3.47348  3.90004  3.01142  2.87716  2.71622  3.60243  3.31714  2.63837  3.20143  3.23437  2.76507  2.19544  2.75301  2.84193  3.81594     72 - -
          2.68618  4.42225  2.77519  2.73123  3.46354  2.40513  3.72494  3.29354  2.67741  2.69355  4.24690  2.90347  2.73739  3.18146  2.89801  2.37887  2.77519  2.98518  4.58477  3.61503
          0.02151  4.24575  4.96810  0.61958  0.77255  0.48576  0.95510
     72   1.59358  4.72760  3.42081  2.91703  4.31618  3.44553  3.91722  3.67004  2.49234  3.30005  4.17678  3.29644  3.98206  3.10194  1.54194  2.82485  3.04543  3.31647  5.51902  4.27971     73 - -
          2.68618  4.42225  2.77519  2.73123  3.46354  2.40513  3.72494  3.29354  2.67741  2.69355  4.24690  2.90347  2.73739  3.18146  2.89801  2.37887  2.77519  2.98518  4.58477  3.61503
          0.02151  4.24575  4.96810  0.61958  0.77255  0.48576  0.95510
     73   2.67551  4.20456  3.94612  3.37711  3.26438  3.74570  4.03741  2.03719  3.27659  2.32091  3.29333  3.65526  2.72120  3.53528  3.51786  3.02893  2.91252  1.97375  4.80009  2.53271     74 - -
          2.68618  4.42225  2.77519  2.73123  3.46354  2.40513  3.72494  3.29354  2.67741  2.69355  4.24690  2.90347  2.73739  3.18146  2.89801  2.37887  2.77519  2.98518  4.58477  3.61503
          0.02151  4.24575  4.96810  0.61958  0.77255  0.48576  0.95510
     74   3.34101  4.64292  5.05749  4.49999  1.67989  4.58894  4.74709  1.72679  4.35739  1.28770  3.01835  4.64030  4.79186  4.40457  4.41291  3.93490  3.56186  2.34414  4.99751  3.73389     75 - -
          2.68618  4.42225  2.77519  2.73123  3.46354  2.40513  3.72494  3.29354  2.67741  2.69355  4.24690  2.90347  2.73739  3.18146  2.89801  2.37887  2.77519  2.98518  4.58477  3.61503
          0.02151  4.24575  4.96810  0.61958  0.77255  0.48576  0.95510
     75   2.61286  2.84940  3.14416  2.62445  3.98794  3.43460  3.76568  3.38204  2.58394  3.02616  3.86594  2.35202  3.88140  2.29564  3.00152  2.69826  2.33114  3.07028  5.30004  4.00235     76 - -
          2.68618  4.42225  2.77519  2.73123  3.46354  2.40513  3.72494  3.29354  2.67741  2.69355  4.24690  2.90347  2.73739  3.18146  2.89801  2.37887  2.77519  2.98518  4.58477  3.61503
          0.18989  4.24575  1.84123  0.61958  0.77255  0.48576  0.95510
     76   2.81948  4.83531  3.09189  2.66320  3.11385  3.56938  2.50009  3.47957  2.63407  3.03641  3.95156  2.21401  3.98823  3.01144  3.02365  2.86337  3.05474  3.20465  4.64080  2.18314     77 - -
          2.68618  4.42225  2.77519  2.73123  3.46354  2.40513  3.72494  3.29354  2.67741  2.69355  4.24690  2.90347  2.73739  3.18146  2.89801  2.37887  2.77519  2.98518  4.58477  3.61503
          0.02541  4.08127  4.80362  0.61958  0.77255  0.66905  0.71784
     77   0.75013  4.30927  3.68677  3.49369  4.27216  3.12710  4.48933  3.42982  3.51566  3.30130  4.31424  3.58661  3.88660  3.83844  3.74819  2.65985  2.95198  3.04756  5.67814  4.50346     78 - -
          2.68618  4.42225  2.77519  2.73123  3.46354  2.40513  3.72494  3.29354  2.67741  2.69355  4.24690  2.90347  2.73739  3.18146  2.89801  2.37887  2.77519  2.98518  4.58477  3.61503
          0.02541  4.08127  4.80362  0.61958  0.77255  0.66905  0.71784
     78   3.19891  4.64873  4.22302  3.77408  2.43270  4.10898  3.79251  2.84151  3.57297  1.63406  3.51968  3.90883  4.45960  3.82379  3.75344  3.45900  3.43568  2.77956  4.11549  1.36599     79 - -
          2.68618  4.42225  2.77519  2.73123  3.46354  2.40513  3.72494  3.29354  2.67741  2.69355  4.24690  2.90347  2.73739  3.18146  2.89801  2.37887  2.77519  2.98518  4.58477  3.61503
          0.02541  4.08127  4.80362  0.61958  0.77255  0.66905  0.71784
     79   3.05264  4.76982  3.68319  3.55596  4.52510  3.44576  4.61208  4.12955  3.63219  3.73150  4.79348  3.83933  0.51715  4.01447  3.84983  3.22773  3.51154  3.75015  5.64929  4.65015     80 - -
          2.68595  4.42285  2.77534  2.73184  3.46414  2.40488  3.72437  3.29338  2.67677  2.69415  4.24750  2.90303  2.73800  3.18138  2.89817  2.37864  2.77580  2.98353  4.58537  3.61563
          0.72935  1.08916  1.70773  2.23056  0.11369  0.38616  1.13839
     80   1.81613  4.26907  4.07375  3.66826  3.78155  3.53133  4.50658  2.27954  3.58702  2.56474  3.67833  3.81511  4.14422  3.88945  3.83363  2.95397  2.99986  1.25685  5.43621  4.21988     98 - -
          2.68618  4.42225  2.77519  2.73123  3.46354  2.40513  3.72494  3.29354  2.67741  2.69355  4.24690  2.90347  2.73739  3.18146  2.89801  2.37887  2.77519  2.98518  4.58477  3.61503
          0.02526  4.08696  4.80930  0.61958  0.77255  0.38869  1.13303
     81   3.26142  4.67444  4.47140  3.99510  2.70083  4.26137  4.10317  2.69989  3.78816  1.01962  3.33803  4.13996  4.58158  4.01291  3.93997  3.61288  3.49391  2.71118  4.43628  1.97121     99 - -
          2.68618  4.42225  2.77519  2.73123  3.46354  2.40513  3.72494  3.29354  2.67741  2.69355  4.24690  2.90347  2.73739  3.18146  2.89801  2.37887  2.77519  2.98518  4.58477  3.61503
          0.02151  4.24575  4.96810  0.61958  0.77255  0.48576  0.95510
     82   3.32693  5.00357  3.97644  3.88055  4.81734  3.67086  4.91203  4.47893  3.97389  4.05600  5.13223  4.14237  0.35632  4.35003  4.16214  3.50956  3.80018  4.07766  5.88255  4.94802    100 - -
          2.68618  4.42225  2.77519  2.73123  3.46354  2.40513  3.72494  3.29354  2.67741  2.69355  4.24690  2.90347  2.73739  3.18146  2.89801  2.37887  2.77519  2.98518  4.58477  3.61503
          0.02151  4.24575  4.96810  0.61958  0.77255  0.48576  0.95510
     83   1.22962  4.41743  3.89013  3.46594  3.70125  3.55773  4.34137  2.70910  3.35843  1.83892  3.65634  3.70572  4.13845  3.69771  3.62978  2.96260  3.05995  2.53373  5.32392  4.08737    101 - -
          2.68618  4.42225  2.77519  2.73123  3.46354  2.40513  3.72494  3.29354  2.67741  2.69355  4.24690  2.90347  2.73739  3.18146  2.89801  2.37887  2.77519  2.98518  4.58477  3.61503
          0.02151  4.24575  4.96810  0.61958  0.77255  0.48576  0.95510
     84   2.66189  4.87788  2.06484  2.48724  4.42238  3.31708  3.84171  3.85671  2.70904  3.45028  4.25996  2.99214  3.86883  3.00058  3.19045  2.03406  1.78688  3.44406  5.66049  4.29774    102 - -
          2.68618  4.42225  2.77519  2.73123  3.46354  2.40513  3.72494  3.29354  2.67741  2.69355  4.24690  2.90347  2.73739  3.18146  2.89801  2.37887  2.77519  2.98518  4.58477  3.61503
          0.02151  4.24575  4.96810  0.61958  0.77255  0.48576  0.95510
     85   0.58644  4.42495  3.88812  3.71698  4.47013  3.23605  4.68786  3.65546  3.74431  3.51805  4.52089  3.75732  4.01200  4.05251  3.95618  2.77847  3.08267  3.24163  5.85729  4.70688    103 - -
          2.68618  4.42225  2.77519  2.73123  3.46354  2.40513  3.72494  3.29354  2.67741  2.69355  4.24690  2.90347  2.73739  3.18146  2.89801  2.37887  2.77519  2.98518  4.58477  3.61503
          0.02151  4.24575  4.96810  0.61958  0.77255  0.48576  0.95510
     86   2.70874  4.20310  4.09952  3.53010  2.46869  3.79634  4.10875  2.46962  3.42072  1.82769  3.25086  3.76359  4.17235  3.65326  3.62730  2.30396  2.95031  1.88365  4.79219  3.55736    104 - -
          2.68618  4.42225  2.77519  2.73123  3.46354  2.40513  3.72494  3.29354  2.67741  2.69355  4.24690  2.90347  2.73739  3.18146  2.89801  2.37887  2.77519  2.98518  4.58477  3.61503
          0.02151  4.24575  4.96810  0.61958  0.77255  0.48576  0.95510
     87   2.36488  4.33967  3.51512  3.17349  4.46335  1.98012  4.27814  3.89336  3.22761  3.55316  4.36052  3.38261  3.82070  3.51823  3.57757  1.40439  1.90829  3.33655  5.77956  4.55177    105 - -
          2.68618  4.42225  2.77519  2.73123  3.46354  2.40513  3.72494  3.29354  2.67741  2.69355  4.24690  2.90347  2.73739  3.18146  2.89801  2.37887  2.77519  2.98518  4.58477  3.61503
          0.02151  4.24575  4.96810  0.61958  0.77255  0.48576  0.95510
     88   2.53611  2.57406  3.48475  2.95412  3.97096  3.35301  3.95530  3.35456  2.77618  3.03327  3.89370  3.30541  3.90325  3.19555  2.19559  1.67618  2.87774  3.02132  5.32102  4.07286    106 - -
          2.68618  4.42225  2.77519  2.73123  3.46354  2.40513  3.72494  3.29354  2.67741  2.69355  4.24690  2.90347  2.73739  3.18146  2.89801  2.37887  2.77519  2.98518  4.58477  3.61503
          0.02151  4.24575  4.96810  0.61958  0.77255  0.48576  0.95510
     89   3.26388  5.36864  3.72617  2.98896  4.88706  3.84513  3.72374  4.20798  1.01462  3.60009  4.47603  3.36568  4.19580  2.85289  1.61702  3.24632  3.40772  3.88791  5.59665  4.46612    107 - -
          2.68618  4.42225  2.77519  2.73123  3.46354  2.40513  3.72494  3.29354  2.67741  2.69355  4.24690  2.90347  2.73739  3.18146  2.89801  2.37887  2.77519  2.98518  4.58477  3.61503
          0.02151  4.24575  4.96810  0.61958  0.77255  0.48576  0.95510
     90   2.11565  4.87596  2.94311  2.48489  4.25931  3.39916  3.72629  3.68473  2.50712  3.26878  4.07462  2.38335  3.85870  2.24045  2.95528  2.67701  2.24757  3.31846  5.48369  4.14084    108 - -
          2.68618  4.42225  2.77519  2.73123  3.46354  2.40513  3.72494  3.29354  2.67741  2.69355  4.24690  2.90347  2.73739  3.18146  2.89801  2.37887  2.77519  2.98518  4.58477  3.61503
          0.02151  4.24575  4.96810  0.61958  0.77255  0.48576  0.95510
     91   2.04450  4.58913  3.20342  2.76677  3.90197  3.44444  3.88902  3.21192  2.76121  2.18247  3.84510  1.91188  3.93994  3.11918  3.15081  2.76846  2.93508  2.93521  5.29054  3.99723    109 - -
          2.68618  4.42225  2.77519  2.73123  3.46354  2.40513  3.72494  3.29354  2.67741  2.69355  4.24690  2.90347  2.73739  3.18146  2.89801  2.37887  2.77519  2.98518  4.58477  3.61503
          0.02151  4.24575  4.96810  0.61958  0.77255  0.48576  0.95510
     92   2.46547  4.43248  3.37336  3.14747  4.48334  3.14453  4.31280  3.96197  3.25403  3.62399  4.46765  3.39228  1.19370  3.57193  3.58115  1.76813  2.94166  3.42100  5.80333  4.55305    110 - -
          2.68618  4.42225  2.77519  2.73123  3.46354  2.40513  3.72494  3.29354  2.67741  2.69355  4.24690  2.90347  2.73739  3.18146  2.89801  2.37887  2.77519  2.98518  4.58477  3.61503
          0.02151  4.24575  4.96810  0.61958  0.77255  0.48576  0.95510
     93   2.42138  4.35799  3.55044  3.33477  4.53827  1.07754  4.44109  3.91991  3.43115  3.64389  4.49167  3.48803  3.87570  3.72480  3.72522  2.60041  1.82479  3.36998  5.86511  4.67124    111 - -
          2.68618  4.42225  2.77519  2.73123  3.46354  2.40513  3.72494  3.29354  2.67741  2.69355  4.24690  2.90347  2.73739  3.18146  2.89801  2.37887  2.77519  2.98518  4.58477  3.61503
          0.02151  4.24575  4.96810  0.61958  0.77255  0.48576  0.95510
     94   2.98941  4.59958  4.00256  3.62556  1.14613  3.79962  4.06461  3.07232  3.57395  2.58928  3.73666  3.83121  2.21089  3.82634  3.80412  3.23253  3.30722  2.92919  4.57420  3.01883    112 - -
          2.68618  4.42225  2.77519  2.73123  3.46354  2.40513  3.72494  3.29354  2.67741  2.69355  4.24690  2.90347  2.73739  3.18146  2.89801  2.37887  2.77519  2.98518  4.58477  3.61503
          0.02151  4.24575  4.96810  0.61958  0.77255  0.48576  0.95510
     95   3.02440  5.09293  3.55206  2.85850  4.41842  3.73984  3.71240  3.76771  1.66164  2.28918  4.16547  3.27607  4.09396  2.86011  1.51338  3.05435  3.20272  3.48157  5.44071  4.23773    113 - -
          2.68618  4.42225  2.77519  2.73123  3.46354  2.40513  3.72494  3.29354  2.67741  2.69355  4.24690  2.90347  2.73739  3.18146  2.89801  2.37887  2.77519  2.98518  4.58477  3.61503
          0.02151  4.24575  4.96810  0.61958  0.77255  0.48576  0.95510
     96   2.67289  4.87449  2.99254  2.55660  4.36586  3.39015  3.77473  3.79771  1.96483  3.36582  4.17419  3.04408  2.54583  2.92281  2.89807  1.74117  2.96033  3.40643  5.55346  4.22696    114 - -
          2.68618  4.42225  2.77519  2.73123  3.46354  2.40513  3.72494  3.29354  2.67741  2.69355  4.24690  2.90347  2.73739  3.18146  2.89801  2.37887  2.77519  2.98518  4.58477  3.61503
          0.02151  4.24575  4.96810  0.61958  0.77255  0.48576  0.95510
     97   2.78675  5.03581  2.95986  1.72794  4.30657  3.50601  3.69941  3.69868  1.92674  2.39070  4.10514  3.01657  3.92455  2.84152  2.74851  2.79069  3.01282  3.37182  5.48393  4.15765    115 - -
          2.68618  4.42225  2.77519  2.73123  3.46354  2.40513  3.72494  3.29354  2.67741  2.69355  4.24690  2.90347  2.73739  3.18146  2.89801  2.37887  2.77519  2.98518  4.58477  3.61503
          0.02151  4.24575  4.96810  0.61958  0.77255  0.48576  0.95510
     98   2.04714  4.37531  3.45268  2.95757  2.47144  2.38299  3.95593  3.12280  2.94481  2.82544  3.70586  3.31982  2.54351  3.24993  3.31058  2.71794  2.85269  2.83654  5.15624  3.90172    116 - -
          2.68618  4.42225  2.77519  2.73123  3.46354  2.40513  3.72494  3.29354  2.67741  2.69355  4.24690  2.90347  2.73739  3.18146  2.89801  2.37887  2.77519  2.98518  4.58477  3.61503
          0.18411  4.24575  1.87192  0.61958  0.77255  0.48576  0.95510
     99   2.77644  4.80966  2.93802  2.67973  3.98917  2.13348  1.50419  3.79355  2.72296  3.37389  4.25730  3.13832  3.93909  3.13845  3.08161  2.84048  3.10173  3.43050  5.32716  3.93043    117 - -
          2.68618  4.42225  2.77519  2.73123  3.46354  2.40513  3.72494  3.29354  2.67741  2.69355  4.24690  2.90347  2.73739  3.18146  2.89801  2.37887  2.77519  2.98518  4.58477  3.61503
          0.02526  4.08691  4.80925  0.61958  0.77255  0.66374  0.72344
    100   2.63132  4.60786  3.18088  2.67501  3.90091  3.44951  3.76157  3.18847  2.05408  2.90712  3.79174  3.12974  2.56007  2.96598  2.88673  2.74024  2.89282  2.18006  5.23410  3.95891    118 - -
          2.68618  4.42225  2.77519  2.73123  3.46354  2.40513  3.72494  3.29354  2.67741  2.69355  4.24690  2.90347  2.73739  3.18146  2.89801  2.37887  2.77519  2.98518  4.58477  3.61503
          0.18706  4.08691  1.87200  0.61958  0.77255  0.66374  0.72344
    101   2.91563  5.45993  1.53918  1.49683  4.74597  3.19731  3.73932  4.25557  2.75082  3.76980  4.62725  2.66606  3.81681  2.90746  3.33795  2.80361  3.20398  3.83794  5.92410  4.43107    119 - -
          2.68626  4.42233  2.77528  2.73132  3.46362  2.40490  3.72503  3.29362  2.67749  2.69363  4.24698  2.90303  2.73748  3.18086  2.89809  2.37895  2.77528  2.98527  4.58485  3.61511
          0.57756  1.50913  1.52496  0.95456  0.48610  0.33268  1.26231
    102   2.68264  4.67601  3.08491  2.71489  3.82465  3.39005  1.73731  3.47575  2.59820  3.10457  4.00567  3.14825  3.91565  3.06134  2.93395  2.77607  2.15835  3.16392  5.20342  3.81646    123 - -
          2.68618  4.42225  2.77519  2.73123  3.46354  2.40513  3.72494  3.29354  2.67741  2.69355  4.24690  2.90347  2.73739  3.18146  2.89801  2.37887  2.77519  2.98518  4.58477  3.61503
          0.02541  4.08127  4.80362  0.61958  0.77255  0.66905  0.71784
    103   2.94563  4.69527  3.66177  3.59018  4.71902  0.46909  4.69297  4.37408  3.79957  4.00041  4.98134  3.82676  4.09277  4.10756  4.00814  3.12431  3.44311  3.86205  5.75418  4.82964    124 - -
          2.68618  4.42225  2.77519  2.73123  3.46354  2.40513  3.72494  3.29354  2.67741  2.69355  4.24690  2.90347  2.73739  3.18146  2.89801  2.37887  2.77519  2.98518  4.58477  3.61503
          0.02541  4.08127  4.80362  0.61958  0.77255  0.38616  1.13839
    104   2.59987  4.33826  3.90746  3.57197  3.93168  2.08608  4.45262  2.77185  3.53828  2.89123  3.90588  3.72505  4.07964  3.83987  3.78669  2.87191  3.01440  1.10164  5.46074  4.24335    125 - -
          2.68618  4.42225  2.77519  2.73123  3.46354  2.40513  3.72494  3.29354  2.67741  2.69355  4.24690  2.90347  2.73739  3.18146  2.89801  2.37887  2.77519  2.98518  4.58477  3.61503
          0.02151  4.24575  4.96810  0.61958  0.77255  0.48576  0.95510
    105   2.74483  4.39740  3.62870  2.31017  2.01052  3.72318  3.98477  2.66138  3.08713  2.42257  3.44219  3.50381  4.11493  3.38467  3.40963  3.00939  2.98609  1.98968  4.90379  3.59445    126 - -
          2.68618  4.42225  2.77519  2.73123  3.46354  2.40513  3.72494  3.29354  2.67741  2.69355  4.24690  2.90347  2.73739  3.18146  2.89801  2.37887  2.77519  2.98518  4.58477  3.61503
          0.02151  4.24575  4.96810  0.61958  0.77255  0.48576  0.95510
    106   3.16390  5.80481  1.02972  1.60947  5.08452  3.34334  3.94167  4.63495  3.02584  4.11283  4.98879  2.79972  3.99786  3.11668  3.66606  3.01916  3.46522  4.18745  6.25252  4.70847    127 - -
          2.68618  4.42225  2.77519  2.73123  3.46354  2.40513  3.72494  3.29354  2.67741  2.69355  4.24690  2.90347  2.73739  3.18146  2.89801  2.37887  2.77519  2.98518  4.58477  3.61503
          0.02151  4.24575  4.96810  0.61958  0.77255  0.48576  0.95510
    107   1.69635  4.29037  3.66675  3.27898  4.32670  3.10934  4.29992  3.69292  3.27378  3.40828  4.24014  3.44251  3.83085  3.56701  3.59930  1.76921  1.50178  3.20047  5.68243  4.47089    128 - -
          2.68618  4.42225  2.77519  2.73123  3.46354  2.40513  3.72494  3.29354  2.67741  2.69355  4.24690  2.90347  2.73739  3.18146  2.89801  2.37887  2.77519  2.98518  4.58477  3.61503
          0.02151  4.24575  4.96810  0.61958  0.77255  0.48576  0.95510
    108   2.93163  4.57635  3.91875  3.49815  3.49022  3.79737  4.33232  2.75818  3.35452  1.06317  3.46212  3.80662  2.30830  3.71522  3.60677  3.21299  3.23651  2.69184  5.18681  3.95608    129 - -
          2.68618  4.42225  2.77519  2.73123  3.46354  2.40513  3.72494  3.29354  2.67741  2.69355  4.24690  2.90347  2.73739  3.18146  2.89801  2.37887  2.77519  2.98518  4.58477  3.61503
          0.02151  4.24575  4.96810  0.61958  0.77255  0.48576  0.95510
    109   3.37964  4.65548  5.10764  4.60023  3.42674  4.74267  5.18123  0.98300  4.43800  1.49108  3.23645  4.81760  4.96352  4.63041  4.57027  4.14028  3.62524  1.90892  5.50071  4.34300    130 - -
          2.68618  4.42225  2.77519  2.73123  3.46354  2.40513  3.72494  3.29354  2.67741  2.69355  4.24690  2.90347  2.73739  3.18146  2.89801  2.37887  2.77519  2.98518  4.58477  3.61503
          0.02151  4.24575  4.96810  0.61958  0.77255  0.48576  0.95510
    110   2.77201  5.03482  1.77734  2.41251  4.12727  3.42589  3.74502  3.74596  2.62269  3.32299  4.15611  2.95111  2.57256  2.92188  3.10993  2.76921  3.02575  3.40310  5.43888  2.57494    131 - -
          2.68618  4.42225  2.77519  2.73123  3.46354  2.40513  3.72494  3.29354  2.67741  2.69355  4.24690  2.90347  2.73739  3.18146  2.89801  2.37887  2.77519  2.98518  4.58477  3.61503
          0.02151  4.24575  4.96810  0.61958  0.77255  0.48576  0.95510
    111   2.70899  5.15210  2.21644  2.34807  4.48112  3.41362  3.65115  3.94975  2.39772  3.45224  4.22022  2.89421  3.84458  2.21750  2.34725  2.16372  2.94595  3.54006  5.60163  4.20653    132 - -
          2.68618  4.42225  2.77519  2.73123  3.46354  2.40513  3.72494  3.29354  2.67741  2.69355  4.24690  2.90347  2.73739  3.18146  2.89801  2.37887  2.77519  2.98518  4.58477  3.61503
          0.02151  4.24575  4.96810  0.61958  0.77255  0.48576  0.95510
    112   3.54526  4.84690  4.94409  4.50089  1.12854  4.59511  4.28930  2.60001  4.33802  1.37696  3.22603  4.52459  4.84349  4.38014  4.39699  3.98045  3.77557  2.71369  4.46484  2.89335    133 - -
          2.68618  4.42225  2.77519  2.73123  3.46354  2.40513  3.72494  3.29354  2.67741  2.69355  4.24690  2.90347  2.73739  3.18146  2.89801  2.37887  2.77519  2.98518  4.58477  3.61503
          0.02151  4.24575  4.96810  0.61958  0.77255  0.48576  0.95510
    113   1.21176  1.60717  4.26490  3.92662  4.15016  3.14689  4.62264  3.25199  3.80113  3.18685  4.12600  3.76454  3.91375  4.04759  3.96673  2.61488  2.86607  2.87724  5.62655  4.46460    134 - -
          2.68618  4.42225  2.77519  2.73123  3.46354  2.40513  3.72494  3.29354  2.67741  2.69355  4.24690  2.90347  2.73739  3.18146  2.89801  2.37887  2.77519  2.98518  4.58477  3.61503
          0.02151  4.24575  4.96810  0.61958  0.77255  0.48576  0.95510
    114   2.11174  4.31374  3.58658  3.04125  3.41088  3.59224  3.90252  2.81462  2.97578  2.04736  3.45251  3.40776  4.00348  3.28046  3.30018  2.32418  2.87482  2.59407  4.88646  2.58631    135 - -
          2.68618  4.42225  2.77519  2.73123  3.46354  2.40513  3.72494  3.29354  2.67741  2.69355  4.24690  2.90347  2.73739  3.18146  2.89801  2.37887  2.77519  2.98518  4.58477  3.61503
          0.02151  4.24575  4.96810  0.61958  0.77255  0.48576  0.95510
    115   2.82234  5.24611  2.61882  1.53561  4.57794  3.40182  3.73672  4.04803  2.52915  3.56091  4.35867  2.89125  3.89759  2.24350  3.00098  2.11453  3.07483  3.64641  5.71933  4.31523    136 - -
          2.68618  4.42225  2.77519  2.73123  3.46354  2.40513  3.72494  3.29354  2.67741  2.69355  4.24690  2.90347  2.73739  3.18146  2.89801  2.37887  2.77519  2.98518  4.58477  3.61503
          0.02151  4.24575  4.96810  0.61958  0.77255  0.48576  0.95510
    116   2.71107  4.59426  3.37181  2.79097  3.74763  3.60138  3.79015  3.08466  2.56518  2.18666  3.65775  3.23836  3.98128  2.34067  2.35297  2.85003  2.93659  2.23734  5.12854  3.87494    137 - -
          2.68618  4.42225  2.77519  2.73123  3.46354  2.40513  3.72494  3.29354  2.67741  2.69355  4.24690  2.90347  2.73739  3.18146  2.89801  2.37887  2.77519  2.98518  4.58477  3.61503
          0.02151  4.24575  4.96810  0.61958  0.77255  0.48576  0.95510
    117   3.38968  4.68022  5.13650  4.57083  2.10888  4.66318  4.87698  1.70042  4.43167  1.04637  2.97476  4.73216  4.83905  4.45768  4.47671  4.01355  3.60760  2.35516  5.10363  3.92439    138 - -
          2.68618  4.42225  2.77519  2.73123  3.46354  2.40513  3.72494  3.29354  2.67741  2.69355  4.24690  2.90347  2.73739  3.18146  2.89801  2.37887  2.77519  2.98518  4.58477  3.61503
          0.02151  4.24575  4.96810  0.61958  0.77255  0.48576  0.95510
    118   2.88165  5.43693  1.88762  1.78243  4.74572  2.43633  3.76035  4.24944  2.64233  3.72951  4.51876  2.82288  3.89785  2.13745  3.18618  2.79923  3.14009  3.81419  5.87602  4.41271    139 - -
          2.68618  4.42225  2.77519  2.73123  3.46354  2.40513  3.72494  3.29354  2.67741  2.69355  4.24690  2.90347  2.73739  3.18146  2.89801  2.37887  2.77519  2.98518  4.58477  3.61503
          0.02151  4.24575  4.96810  0.61958  0.77255  0.48576  0.95510
    119   2.15487  4.62843  3.25455  2.68958  3.81907  3.53952  2.67773  2.53912  2.54301  2.86432  3.72979  3.15694  3.93088  2.96207  2.31012  2.77976  2.90110  2.93554  5.16305  3.88554    140 - -
          2.68618  4.42225  2.77519  2.73123  3.46354  2.40513  3.72494  3.29354  2.67741  2.69355  4.24690  2.90347  2.73739  3.18146  2.89801  2.37887  2.77519  2.98518  4.58477  3.61503
          0.02151  4.24575  4.96810  0.61958  0.77255  0.48576  0.95510
    120   1.87237  4.34937  3.53746  3.05051  3.94474  3.28235  4.06051  3.27462  3.02520  3.00849  3.87455  3.35599  2.54462  3.33288  3.38534  1.96881  2.83608  2.08955  5.34043  4.10379    141 - -
          2.68618  4.42225  2.77519  2.73123  3.46354  2.40513  3.72494  3.29354  2.67741  2.69355  4.24690  2.90347  2.73739  3.18146  2.89801  2.37887  2.77519  2.98518  4.58477  3.61503
          0.34591  4.24575  1.27979  0.61958  0.77255  0.48576  0.95510
    121   2.53556  4.61819  2.66898  2.51607  4.35442  1.86813  3.90149  3.87513  2.81486  3.48820  4.33691  1.80500  3.76186  3.11399  3.22968  2.60926  2.93221  3.40885  5.61656  4.28675    142 - -
          2.68579  4.42228  2.77522  2.73126  3.46357  2.40515  3.72497  3.29357  2.67743  2.69358  4.24692  2.90349  2.73742  3.18149  2.89803  2.37889  2.77522  2.98521  4.58480  3.61506
          0.57756  1.50913  1.52496  0.26426  1.46004  0.33268  1.26231
    122   2.88385  2.41581  4.30898  3.78961  1.92993  3.91369  3.79130  2.70821  3.64667  2.35777  3.39705  3.85228  4.27932  3.79922  3.77608  3.22909  3.12280  2.54822  4.14292  1.88323    144 - -
          2.68618  4.42225  2.77519  2.73123  3.46354  2.40513  3.72494  3.29354  2.67741  2.69355  4.24690  2.90347  2.73739  3.18146  2.89801  2.37887  2.77519  2.98518  4.58477  3.61503
          0.02541  4.08127  4.80362  0.61958  0.77255  0.66905  0.71784
    123   2.85289  4.85575  1.56121  2.61189  2.16289  3.49037  3.80052  3.37100  2.88164  2.97625  3.98212  3.10937  3.99476  3.13989  3.33162  2.90899  3.12438  3.13706  4.95706  3.42994    145 - -
          2.68618  4.42225  2.77519  2.73123  3.46354  2.40513  3.72494  3.29354  2.67741  2.69355  4.24690  2.90347  2.73739  3.18146  2.89801  2.37887  2.77519  2.98518  4.58477  3.61503
          0.02541  4.08127  4.80362  0.61958  0.77255  0.66905  0.71784
    124   1.60800  4.30285  3.38917  3.11208  4.27236  3.07574  4.21701  3.59526  3.16205  3.33188  4.22126  3.33909  1.51680  3.48484  3.48031  2.54060  2.83242  3.14518  5.62779  4.40556    146 - -
          2.68618  4.42225  2.77519  2.73123  3.46354  2.40513  3.72494  3.29354  2.67741  2.69355  4.24690  2.90347  2.73739  3.18146  2.89801  2.37887  2.77519  2.98518  4.58477  3.61503
          0.18823  4.08127  1.86636  0.61958  0.77255  0.66905  0.71784
    125   1.48692  4.13000  3.37148  3.09545  4.19759  2.91745  4.16677  3.53886  3.14338  3.29274  4.15006  3.25953  3.66147  3.44580  3.44887  1.57198  2.67923  3.04381  5.56442  4.33858    147 - -
          2.68618  4.42225  2.77519  2.73123  3.46354  2.40513  3.72494  3.29354  2.67741  2.69355  4.24690  2.90347  2.73739  3.18146  2.89801  2.37887  2.77519  2.98518  4.58477  3.61503
          0.02983  3.92288  4.64523  0.61958  0.77255  0.79763  0.59855
    126   2.30938  4.28671  3.12176  2.85010  4.19245  3.00211  4.01929  3.64347  2.93081  3.31007  4.16072  3.14944  2.01522  3.26316  3.27915  1.63829  2.75396  3.16342  5.51907  4.25073    148 - -
          2.68618  4.42225  2.77519  2.73123  3.46354  2.40513  3.72494  3.29354  2.67741  2.69355  4.24690  2.90347  2.73739  3.18146  2.89801  2.37887  2.77519  2.98518  4.58477  3.61503
          0.02983  3.92288  4.64523  0.61958  0.77255  0.79763  0.59855
    127   3.22518  4.59874  4.54497  4.05931  1.79074  4.29654  4.22274  2.34206  3.91609  1.21662  3.01524  4.22380  4.56926  4.05403  4.05448  3.65927  3.45992  2.42330  4.50385  3.00985    149 - -
          2.68618  4.42225  2.77519  2.73123  3.46354  2.40513  3.72494  3.29354  2.67741  2.69355  4.24690  2.90347  2.73739  3.18146  2.89801  2.37887  2.77519  2.98518  4.58477  3.61503
          0.02983  3.92288  4.64523  0.61958  0.77255  0.79763  0.59855
    128   2.69547  4.56195  3.30852  2.81817  3.81791  3.50484  3.81496  2.86294  1.84759  2.74140  3.73243  3.23429  3.95701  3.03909  2.77524  2.84889  2.95957  1.92865  5.20953  3.94828    150 - -
          2.68618  4.42225  2.77519  2.73123  3.46354  2.40513  3.72494  3.29354  2.67741  2.69355  4.24690  2.90347  2.73739  3.18146  2.89801  2.37887  2.77519  2.98518  4.58477  3.61503
          0.02983  3.92288  4.64523  0.61958  0.77255  0.33084  1.26697
    129   1.80710  4.66970  3.11415  2.09538  3.90477  3.50295  3.82838  3.16661  2.68285  2.22948  3.80406  3.15027  3.94845  3.03916  3.09094  2.79795  2.94861  2.91194  5.28359  3.99392    151 - -
          2.68618  4.42225  2.77519  2.73123  3.46354  2.40513  3.72494  3.29354  2.67741  2.69355  4.24690  2.90347  2.73739  3.18146  2.89801  2.37887  2.77519  2.98518  4.58477  3.61503
          0.02151  4.24575  4.96810  0.61958  0.77255  0.48576  0.95510
    130   2.71084  4.77505  3.03423  1.77139  4.00098  3.49843  3.78242  3.28376  2.59739  2.28665  3.87595  3.08969  3.93288  2.96699  3.01725  2.78300  2.27781  3.01749  5.34255  4.03405    152 - -
          2.68618  4.42225  2.77519  2.73123  3.46354  2.40513  3.72494  3.29354  2.67741  2.69355  4.24690  2.90347  2.73739  3.18146  2.89801  2.37887  2.77519  2.98518  4.58477  3.61503
          0.02151  4.24575  4.96810  0.61958  0.77255  0.48576  0.95510
    131   2.59274  2.82182  3.18060  2.12972  3.92909  3.42613  3.79753  3.30334  2.65770  2.97224  3.82106  3.12978  2.77400  3.00061  3.07879  2.69782  2.22678  3.00062  5.26929  3.98175    153 - -
          2.68618  4.42225  2.77519  2.73123  3.46354  2.40513  3.72494  3.29354  2.67741  2.69355  4.24690  2.90347  2.73739  3.18146  2.89801  2.37887  2.77519  2.98518  4.58477  3.61503
          0.02151  4.24575  4.96810  0.61958  0.77255  0.48576  0.95510
    132   2.66454  4.71660  2.49047  2.57651  3.90398  3.50300  3.73933  3.24129  2.58197  2.31946  3.78832  3.07761  3.90565  2.32948  3.01891  2.74290  2.89969  2.33947  5.25232  3.94553    154 - -
          2.68618  4.42225  2.77519  2.73123  3.46354  2.40513  3.72494  3.29354  2.67741  2.69355  4.24690  2.90347  2.73739  3.18146  2.89801  2.37887  2.77519  2.98518  4.58477  3.61503
          0.02151  4.24575  4.96810  0.61958  0.77255  0.48576  0.95510
    133   2.63489  4.75991  2.99379  2.62068  4.31785  1.87299  3.86037  3.73967  2.65302  3.34395  4.16893  3.08627  3.88465  2.16815  3.06316  2.69990  2.15413  3.34789  5.56470  4.24916    155 - -
          2.68618  4.42225  2.77519  2.73123  3.46354  2.40513  3.72494  3.29354  2.67741  2.69355  4.24690  2.90347  2.73739  3.18146  2.89801  2.37887  2.77519  2.98518  4.58477  3.61503
          0.02151  4.24575  4.96810  0.61958  0.77255  0.48576  0.95510
    134   2.61023  2.66545  4.16854  3.60233  2.36520  3.67525  4.10835  2.51073  3.47600  2.32814  3.27609  3.75948  4.10319  3.69135  3.64395  2.35325  2.87613  1.88396  4.77491  3.56352    156 - -
          2.68618  4.42225  2.77519  2.73123  3.46354  2.40513  3.72494  3.29354  2.67741  2.69355  4.24690  2.90347  2.73739  3.18146  2.89801  2.37887  2.77519  2.98518  4.58477  3.61503
          0.02151  4.24575  4.96810  0.61958  0.77255  0.48576  0.95510
    135   2.67923  4.79671  2.11283  2.55163  4.23627  1.88847  3.87053  3.57564  2.76809  3.27121  4.12089  3.04773  3.90184  3.05512  3.23437  2.73903  2.98743  2.25686  5.54365  4.20767    157 - -
          2.68618  4.42225  2.77519  2.73123  3.46354  2.40513  3.72494  3.29354  2.67741  2.69355  4.24690  2.90347  2.73739  3.18146  2.89801  2.37887  2.77519  2.98518  4.58477  3.61503
          0.02151  4.24575  4.96810  0.61958  0.77255  0.48576  0.95510
    136   2.41266  4.41838  3.32522  3.03506  4.52693  1.55187  4.22706  3.98304  3.16339  3.61587  4.41833  3.31274  2.19986  3.44959  3.53988  1.79234  2.87555  3.41488  5.81843  4.56639    158 - -
          2.68618  4.42225  2.77519  2.73123  3.46354  2.40513  3.72494  3.29354  2.67741  2.69355  4.24690  2.90347  2.73739  3.18146  2.89801  2.37887  2.77519  2.98518  4.58477  3.61503
          0.02151  4.24575  4.96810  0.61958  0.77255  0.48576  0.95510
    137   1.96484  4.80674  3.46571  2.94323  4.39017  3.49871  3.89969  3.74012  2.39738  3.34741  4.23279  3.31880  4.01982  3.07639  1.24192  2.88966  3.10618  3.39161  5.53973  4.31479    159 - -
          2.68618  4.42225  2.77519  2.73123  3.46354  2.40513  3.72494  3.29354  2.67741  2.69355  4.24690  2.90347  2.73739  3.18146  2.89801  2.37887  2.77519  2.98518  4.58477  3.61503
          0.02151  4.24575  4.96810  0.61958  0.77255  0.48576  0.95510
    138   2.08571  4.31068  4.26490  3.72420  3.47879  3.91357  4.40471  2.21893  3.61453  2.27399  2.34278  3.95480  4.32901  3.87383  3.83797  3.24617  3.08917  1.41809  5.13651  3.94522    160 - -
          2.68618  4.42225  2.77519  2.73123  3.46354  2.40513  3.72494  3.29354  2.67741  2.69355  4.24690  2.90347  2.73739  3.18146  2.89801  2.37887  2.77519  2.98518  4.58477  3.61503
          0.02151  4.24575  4.96810  0.61958  0.77255  0.48576  0.95510
    139   2.95760  5.27155  2.86174  1.28646  4.63283  3.52685  3.76484  4.07365  2.35875  3.56783  4.40189  3.03969  3.99610  2.90405  1.97798  2.92313  3.18922  3.70438  5.67599  4.35933    161 - -
          2.68618  4.42225  2.77519  2.73123  3.46354  2.40513  3.72494  3.29354  2.67741  2.69355  4.24690  2.90347  2.73739  3.18146  2.89801  2.37887  2.77519  2.98518  4.58477  3.61503
          0.02151  4.24575  4.96810  0.61958  0.77255  0.48576  0.95510
    140   2.06998  4.86084  2.19256  2.47874  4.32731  3.35000  3.76709  3.75506  2.59313  3.34277  4.14304  2.98648  2.70279  2.91390  3.06879  2.65835  2.22549  3.36260  5.55659  4.20135    162 - -
          2.68618  4.42225  2.77519  2.73123  3.46354  2.40513  3.72494  3.29354  2.67741  2.69355  4.24690  2.90347  2.73739  3.18146  2.89801  2.37887  2.77519  2.98518  4.58477  3.61503
          0.02151  4.24575  4.96810  0.61958  0.77255  0.48576  0.95510
    141   2.72544  4.21331  4.07614  3.51324  2.32823  3.79238  3.94788  2.07052  3.40175  2.34890  3.31258  3.72161  4.16104  3.62137  3.60017  2.28551  2.95917  2.44647  4.52865  2.32846    163 - -
          2.68618  4.42225  2.77519  2.73123  3.46354  2.40513  3.72494  3.29354  2.67741  2.69355  4.24690  2.90347  2.73739  3.18146  2.89801  2.37887  2.77519  2.98518  4.58477  3.61503
          0.02151  4.24575  4.96810  0.61958  0.77255  0.48576  0.95510
    142   2.68548  4.98016  2.83879  2.43195  4.37438  2.55584  3.72313  3.82001  2.50326  3.37471  4.17000  2.26380  3.86105  2.19950  2.96266  2.69014  2.26126  3.43190  5.56482  4.20078    164 - -
          2.68618  4.42225  2.77519  2.73123  3.46354  2.40513  3.72494  3.29354  2.67741  2.69355  4.24690  2.90347  2.73739  3.18146  2.89801  2.37887  2.77519  2.98518  4.58477  3.61503
          0.02151  4.24575  4.96810  0.61958  0.77255  0.48576  0.95510
    143   2.41304  4.41908  3.32442  3.03354  4.52605  1.56675  4.22562  3.98207  3.16140  3.61476  4.41723  3.31196  2.17478  3.44787  3.53822  1.79282  2.87554  3.41449  5.81740  4.56508    165 - -
          2.68618  4.42225  2.77519  2.73123  3.46354  2.40513  3.72494  3.29354  2.67741  2.69355  4.24690  2.90347  2.73739  3.18146  2.89801  2.37887  2.77519  2.98518  4.58477  3.61503
          0.02151  4.24575  4.96810  0.61958  0.77255  0.48576  0.95510
    144   3.54525  4.84689  4.94412  4.50090  1.12865  4.59514  4.28938  2.59996  4.33804  1.37682  3.22597  4.52462  4.84350  4.38015  4.39701  3.98047  3.77556  2.71366  4.46492  2.89346    166 - -
          2.68618  4.42225  2.77519  2.73123  3.46354  2.40513  3.72494  3.29354  2.67741  2.69355  4.24690  2.90347  2.73739  3.18146  2.89801  2.37887  2.77519  2.98518  4.58477  3.61503
          0.02151  4.24575  4.96810  0.61958  0.77255  0.48576  0.95510
    145   2.97293  2.29830  4.27693  3.82341  2.71838  3.85915  3.94467  2.98846  3.64232  2.66770  3.72333  3.90474  4.33459  3.88661  3.80874  3.25269  3.27246  2.80394  4.34308  1.17106    167 - -
          2.68618  4.42225  2.77519  2.73123  3.46354  2.40513  3.72494  3.29354  2.67741  2.69355  4.24690  2.90347  2.73739  3.18146  2.89801  2.37887  2.77519  2.98518  4.58477  3.61503
          0.02151  4.24575  4.96810  0.61958  0.77255  0.48576  0.95510
    146   2.60046  4.68128  3.22622  2.72045  4.23475  3.36716  3.83986  3.64033  2.56123  3.25296  4.07884  3.15285  3.88499  3.01130  2.15276  1.71325  2.16412  3.26254  5.47595  4.18922    168 - -
          2.68618  4.42225  2.77519  2.73123  3.46354  2.40513  3.72494  3.29354  2.67741  2.69355  4.24690  2.90347  2.73739  3.18146  2.89801  2.37887  2.77519  2.98518  4.58477  3.61503
          0.02151  4.24575  4.96810  0.61958  0.77255  0.48576  0.95510
    147   2.68883  4.55930  3.34973  2.78281  3.73240  3.59264  3.80254  2.32808  2.13333  2.73916  3.64423  3.23468  3.97524  2.44411  2.98519  2.83752  2.91741  2.21542  5.12238  3.86558    169 - -
          2.68618  4.42225  2.77519  2.73123  3.46354  2.40513  3.72494  3.29354  2.67741  2.69355  4.24690  2.90347  2.73739  3.18146  2.89801  2.37887  2.77519  2.98518  4.58477  3.61503
          0.02151  4.24575  4.96810  0.61958  0.77255  0.48576  0.95510
    148   2.73591  5.13619  2.14993  1.98392  4.34238  3.41148  2.60215  3.88182  2.49130  3.41231  4.20218  2.89224  3.86095  2.81427  2.98636  2.70548  2.97604  3.49850  5.54948  2.73455    170 - -
          2.68618  4.42225  2.77519  2.73123  3.46354  2.40513  3.72494  3.29354  2.67741  2.69355  4.24690  2.90347  2.73739  3.18146  2.89801  2.37887  2.77519  2.98518  4.58477  3.61503
          0.02151  4.24575  4.96810  0.61958  0.77255  0.48576  0.95510
    149   2.79084  5.30787  2.04230  1.91866  4.63059  3.38933  3.69629  4.11958  2.49808  3.60122  4.37226  2.19433  3.86733  2.81624  2.26931  2.72981  3.03569  3.69034  5.74046  4.31022    171 - -
          2.68618  4.42225  2.77519  2.73123  3.46354  2.40513  3.72494  3.29354  2.67741  2.69355  4.24690  2.90347  2.73739  3.18146  2.89801  2.37887  2.77519  2.98518  4.58477  3.61503
          0.18411  4.24575  1.87192  0.61958  0.77255  0.48576  0.95510
    150   2.68296  4.96524  1.84264  2.33598  4.55161  2.25034  3.81574  4.03029  2.74228  3.58560  4.39746  2.86437  3.82089  2.97825  3.25954  1.90823  3.01419  3.57891  5.76795  4.36484    172 - -
          2.68623  4.42231  2.77525  2.73129  3.46359  2.40487  3.72500  3.29360  2.67746  2.69360  4.24695  2.90352  2.73745  3.18152  2.89806  2.37892  2.77479  2.98524  4.58482  3.61509
          0.41963  1.66656  1.87200  0.66783  0.71912  0.66374  0.72344
    151   2.47995  4.51245  2.88329  2.61565  4.14637  3.14796  3.86375  3.52793  2.71135  3.22880  4.09766  1.95047  3.76790  3.07648  3.09060  2.58284  1.90601  3.14111  5.46120  4.14701    175 - -
          2.68618  4.42225  2.77519  2.73123  3.46354  2.40513  3.72494  3.29354  2.67741  2.69355  4.24690  2.90347  2.73739  3.18146  2.89801  2.37887  2.77519  2.98518  4.58477  3.61503
          0.02963  3.92948  4.65182  0.61958  0.77255  0.33268  1.26231
    152   2.69475  4.77382  2.98444  1.72400  4.02800  3.46985  3.77628  2.43121  2.61256  3.04356  3.90976  3.06413  3.91576  2.96108  3.04670  2.24474  2.94716  3.04659  5.35376  4.03673    176 - -
          2.68618  4.42225  2.77519  2.73123  3.46354  2.40513  3.72494  3.29354  2.67741  2.69355  4.24690  2.90347  2.73739  3.18146  2.89801  2.37887  2.77519  2.98518  4.58477  3.61503
          0.02151  4.24575  4.96810  0.61958  0.77255  0.48576  0.95510
    153   2.79597  4.82003  3.29241  2.71911  2.57094  3.60455  3.72470  3.42183  2.39752  2.99896  3.89363  3.18106  3.98989  2.24279  1.81007  2.86646  3.01582  3.15521  5.16592  3.81224    177 - -
          2.68618  4.42225  2.77519  2.73123  3.46354  2.40513  3.72494  3.29354  2.67741  2.69355  4.24690  2.90347  2.73739  3.18146  2.89801  2.37887  2.77519  2.98518  4.58477  3.61503
          0.02151  4.24575  4.96810  0.61958  0.77255  0.48576  0.95510
    154   4.01285  5.14720  4.94211  4.71103  1.41005  4.66852  3.57752  3.65911  4.53632  2.92623  4.23333  4.30058  4.96069  4.40255  4.49424  4.05705  4.22807  3.59610  3.68629  0.80840    178 - -
          2.68618  4.42225  2.77519  2.73123  3.46354  2.40513  3.72494  3.29354  2.67741  2.69355  4.24690  2.90347  2.73739  3.18146  2.89801  2.37887  2.77519  2.98518  4.58477  3.61503
          0.02151  4.24575  4.96810  0.61958  0.77255  0.48576  0.95510
    155   2.68839  2.07458  3.95090  3.37384  3.42576  3.70282  4.07520  2.00929  3.12907  2.42424  3.40577  3.64786  4.12099  3.50500  2.50353  3.01436  2.94815  2.38061  4.94394  3.73321    179 - -
          2.68618  4.42225  2.77519  2.73123  3.46354  2.40513  3.72494  3.29354  2.67741  2.69355  4.24690  2.90347  2.73739  3.18146  2.89801  2.37887  2.77519  2.98518  4.58477  3.61503
          0.02151  4.24575  4.96810  0.61958  0.77255  0.48576  0.95510
    156   2.69041  4.94613  3.03867  2.50105  4.28948  3.46126  3.67750  3.71368  2.36250  3.27079  4.07278  3.00893  3.87652  2.23371  2.27490  2.15890  2.29820  3.35418  5.45955  4.13014    180 - -
          2.68618  4.42225  2.77519  2.73123  3.46354  2.40513  3.72494  3.29354  2.67741  2.69355  4.24690  2.90347  2.73739  3.18146  2.89801  2.37887  2.77519  2.98518  4.58477  3.61503
          0.02151  4.24575  4.96810  0.61958  0.77255  0.48576  0.95510
    157   2.61074  4.62192  3.16816  2.65299  3.89894  3.44583  2.64324  3.30744  2.63008  2.96232  3.81181  3.12128  2.65539  2.98274  3.04728  2.16517  2.87619  2.40636  5.24170  3.94374    181 - -
          2.68618  4.42225  2.77519  2.73123  3.46354  2.40513  3.72494  3.29354  2.67741  2.69355  4.24690  2.90347  2.73739  3.18146  2.89801  2.37887  2.77519  2.98518  4.58477  3.61503
          0.02151  4.24575  4.96810  0.61958  0.77255  0.48576  0.95510
    158   1.80673  5.01783  3.23702  2.66072  4.40555  3.56822  3.70607  3.78991  1.78561  3.32987  4.15869  3.12909  3.97405  2.84521  1.98387  2.85565  3.05950  3.44909  5.48447  4.21732    182 - -
          2.68618  4.42225  2.77519  2.73123  3.46354  2.40513  3.72494  3.29354  2.67741  2.69355  4.24690  2.90347  2.73739  3.18146  2.89801  2.37887  2.77519  2.98518  4.58477  3.61503
          0.02151  4.24575  4.96810  0.61958  0.77255  0.48576  0.95510
    159   2.13353  4.39261  3.58095  3.01283  3.55117  3.63517  3.92407  2.76212  2.87329  2.05542  3.49430  3.40441  4.03263  3.24073  2.38882  2.90346  2.91617  2.12607  5.01987  3.79023    183 - -
          2.68618  4.42225  2.77519  2.73123  3.46354  2.40513  3.72494  3.29354  2.67741  2.69355  4.24690  2.90347  2.73739  3.18146  2.89801  2.37887  2.77519  2.98518  4.58477  3.61503
          0.02151  4.24575  4.96810  0.61958  0.77255  0.48576  0.95510
    160   2.65605  4.74634  3.25021  2.72522  4.27413  3.41452  3.81362  3.67296  2.46520  3.27184  4.10124  3.16036  3.91152  2.97840  1.69141  2.14880  2.18090  3.30382  5.47811  4.20040    184 - -
          2.68618  4.42225  2.77519  2.73123  3.46354  2.40513  3.72494  3.29354  2.67741  2.69355  4.24690  2.90347  2.73739  3.18146  2.89801  2.37887  2.77519  2.98518  4.58477  3.61503
          0.02151  4.24575  4.96810  0.61958  0.77255  0.48576  0.95510
    161   2.64812  4.45888  3.38045  2.82469  3.58003  3.57547  3.80722  2.32885  2.27409  2.67537  3.56331  3.25878  3.96328  3.09269  3.09636  2.26149  2.88102  2.73542  5.00016  2.67707    185 - -
          2.68618  4.42225  2.77519  2.73123  3.46354  2.40513  3.72494  3.29354  2.67741  2.69355  4.24690  2.90347  2.73739  3.18146  2.89801  2.37887  2.77519  2.98518  4.58477  3.61503
          0.02151  4.24575  4.96810  0.61958  0.77255  0.48576  0.95510
    162   2.88484  5.15804  3.11019  2.58974  4.44336  3.57378  2.49212  3.93723  2.20499  3.42963  4.24860  2.24949  3.97714  2.81892  1.67632  2.87152  3.09658  3.57934  5.50879  4.19381    186 - -
          2.68618  4.42225  2.77519  2.73123  3.46354  2.40513  3.72494  3.29354  2.67741  2.69355  4.24690  2.90347  2.73739  3.18146  2.89801  2.37887  2.77519  2.98518  4.58477  3.61503
          0.02151  4.24575  4.96810  0.61958  0.77255  0.48576  0.95510
    163   2.72105  4.30022  3.99534  3.46694  3.43734  3.73632  4.20618  2.47010  3.35623  1.57096  3.39907  3.73434  4.17943  3.64444  3.60889  2.23711  3.00075  1.82092  5.02929  3.81321    187 - -
          2.68618  4.42225  2.77519  2.73123  3.46354  2.40513  3.72494  3.29354  2.67741  2.69355  4.24690  2.90347  2.73739  3.18146  2.89801  2.37887  2.77519  2.98518  4.58477  3.61503
          0.02151  4.24575  4.96810  0.61958  0.77255  0.48576  0.95510
    164   2.79027  4.73975  3.27036  2.75150  3.70017  3.61021  2.54428  3.28614  2.51713  1.85985  3.79732  3.20978  4.00540  2.27271  2.84944  2.88822  3.01499  3.04710  5.09791  3.74227    188 - -
          2.68618  4.42225  2.77519  2.73123  3.46354  2.40513  3.72494  3.29354  2.67741  2.69355  4.24690  2.90347  2.73739  3.18146  2.89801  2.37887  2.77519  2.98518  4.58477  3.61503
          0.02151  4.24575  4.96810  0.61958  0.77255  0.48576  0.95510
    165   2.66447  4.50480  3.81676  3.60774  4.35582  3.32659  4.58913  3.53232  3.55854  3.38161  4.42022  3.74030  4.06559  3.93712  3.78689  2.87156  0.66752  3.18332  5.75730  4.57749    189 - -
          2.68618  4.42225  2.77519  2.73123  3.46354  2.40513  3.72494  3.29354  2.67741  2.69355  4.24690  2.90347  2.73739  3.18146  2.89801  2.37887  2.77519  2.98518  4.58477  3.61503
          0.02151  4.24575  4.96810  0.61958  0.77255  0.48576  0.95510
    166   3.14885  5.34987  3.55533  2.85063  4.83725  3.77830  3.68534  4.17389  1.56075  3.57162  4.41809  3.26755  4.12575  2.02989  1.42440  3.12132  3.30395  3.83269  5.58965  4.41656    190 - -
          2.68618  4.42225  2.77519  2.73123  3.46354  2.40513  3.72494  3.29354  2.67741  2.69355  4.24690  2.90347  2.73739  3.18146  2.89801  2.37887  2.77519  2.98518  4.58477  3.61503
          0.02151  4.24575  4.96810  0.61958  0.77255  0.48576  0.95510
    167   2.82964  4.52555  3.82184  3.27953  3.74995  3.72155  4.10484  2.70120  2.84058  2.65944  3.70234  3.60632  4.17999  3.40587  2.14045  3.08396  3.10851  1.27648  5.24003  4.00449    191 - -
          2.68618  4.42225  2.77519  2.73123  3.46354  2.40513  3.72494  3.29354  2.67741  2.69355  4.24690  2.90347  2.73739  3.18146  2.89801  2.37887  2.77519  2.98518  4.58477  3.61503
          0.02151  4.24575  4.96810  0.61958  0.77255  0.48576  0.95510
    168   2.98458  5.21800  1.69250  2.48523  4.86846  1.12933  4.09125  4.40993  3.13928  3.96523  4.83118  3.02536  4.01380  3.29079  3.68220  2.96833  3.35005  3.93831  6.04783  4.68009    192 - -
          2.68618  4.42225  2.77519  2.73123  3.46354  2.40513  3.72494  3.29354  2.67741  2.69355  4.24690  2.90347  2.73739  3.18146  2.89801  2.37887  2.77519  2.98518  4.58477  3.61503
          0.02151  4.24575  4.96810  0.61958  0.77255  0.48576  0.95510
    169   2.92522  4.54074  3.95221  3.38247  3.61477  3.87265  4.14344  1.31074  2.89302  2.45014  3.56534  3.70895  4.27147  3.47005  2.16728  3.22261  3.17181  2.42522  5.17522  3.94484    193 - -
          2.68618  4.42225  2.77519  2.73123  3.46354  2.40513  3.72494  3.29354  2.67741  2.69355  4.24690  2.90347  2.73739  3.18146  2.89801  2.37887  2.77519  2.98518  4.58477  3.61503
          0.02151  4.24575  4.96810  0.61958  0.77255  0.48576  0.95510
    170   2.56934  4.56908  3.17693  2.76782  4.07384  3.33671  3.92936  3.42853  2.80699  3.13980  3.99575  1.83763  3.89158  3.14392  3.21094  2.02591  2.90666  2.19255  5.41963  4.12434    194 - -
          2.68618  4.42225  2.77519  2.73123  3.46354  2.40513  3.72494  3.29354  2.67741  2.69355  4.24690  2.90347  2.73739  3.18146  2.89801  2.37887  2.77519  2.98518  4.58477  3.61503
          0.02151  4.24575  4.96810  0.61958  0.77255  0.48576  0.95510
    171   3.29851  5.37116  3.79510  3.03452  4.89587  3.86892  3.73107  4.20934  1.48313  3.60072  4.48469  3.39634  4.21666  2.86246  1.06492  3.28493  3.43650  3.89724  5.59343  4.47651    195 - -
          2.68618  4.42225  2.77519  2.73123  3.46354  2.40513  3.72494  3.29354  2.67741  2.69355  4.24690  2.90347  2.73739  3.18146  2.89801  2.37887  2.77519  2.98518  4.58477  3.61503
          0.02151  4.24575  4.96810  0.61958  0.77255  0.48576  0.95510
    172   2.75253  4.69573  3.28486  2.77697  3.65235  2.43995  3.77668  3.34030  2.58019  2.97353  3.85578  3.22060  3.99015  3.04338  2.28129  2.85691  2.99931  3.06719  5.05601  1.96952    196 - -
          2.68618  4.42225  2.77519  2.73123  3.46354  2.40513  3.72494  3.29354  2.67741  2.69355  4.24690  2.90347  2.73739  3.18146  2.89801  2.37887  2.77519  2.98518  4.58477  3.61503
          0.02151  4.24575  4.96810  0.61958  0.77255  0.48576  0.95510
    173   3.48159  5.26077  4.01521  3.46738  4.71389  3.87512  4.16974  4.29701  2.48665  3.74484  4.74896  3.79102  4.37206  3.38362  0.53289  3.55660  3.72997  4.00793  5.65201  4.57582    197 - -
          2.68618  4.42225  2.77519  2.73123  3.46354  2.40513  3.72494  3.29354  2.67741  2.69355  4.24690  2.90347  2.73739  3.18146  2.89801  2.37887  2.77519  2.98518  4.58477  3.61503
          0.02151  4.24575  4.96810  0.61958  0.77255  0.48576  0.95510
    174   1.22794  4.61888  3.42885  2.96770  4.24848  3.38124  3.99067  3.59864  2.65552  3.26264  4.14456  3.32317  3.95772  3.19739  2.04344  2.77431  3.00187  3.23908  5.51493  4.27257    198 - -
          2.68618  4.42225  2.77519  2.73123  3.46354  2.40513  3.72494  3.29354  2.67741  2.69355  4.24690  2.90347  2.73739  3.18146  2.89801  2.37887  2.77519  2.98518  4.58477  3.61503
          0.02151  4.24575  4.96810  0.61958  0.77255  0.48576  0.95510
    175   1.68232  4.28481  3.76595  3.44810  4.30959  3.13954  4.42767  3.46497  3.42297  3.33358  4.24037  3.54685  3.88257  3.73030  3.69878  2.59447  1.11395  3.04730  5.72185  4.52527    199 - -
          2.68618  4.42225  2.77519  2.73123  3.46354  2.40513  3.72494  3.29354  2.67741  2.69355  4.24690  2.90347  2.73739  3.18146  2.89801  2.37887  2.77519  2.98518  4.58477  3.61503
          0.02151  4.24575  4.96810  0.61958  0.77255  0.48576  0.95510
    176   1.68637  4.82654  2.85949  1.93928  4.35028  3.33310  3.84105  3.76630  2.68675  3.37557  4.19399  3.02379  3.87481  3.00594  3.14344  2.04399  2.96588  3.37409  5.60083  4.25893    200 - -
          2.68618  4.42225  2.77519  2.73123  3.46354  2.40513  3.72494  3.29354  2.67741  2.69355  4.24690  2.90347  2.73739  3.18146  2.89801  2.37887  2.77519  2.98518  4.58477  3.61503
          0.02151  4.24575  4.96810  0.61958  0.77255  0.48576  0.95510
    177   1.90088  4.25506  3.85155  3.41232  3.87801  3.31600  4.28531  2.93022  3.36052  2.89591  3.82717  3.58174  3.95989  3.64422  3.64232  1.94582  2.87772  1.48112  5.35495  4.14721    201 - -
          2.68618  4.42225  2.77519  2.73123  3.46354  2.40513  3.72494  3.29354  2.67741  2.69355  4.24690  2.90347  2.73739  3.18146  2.89801  2.37887  2.77519  2.98518  4.58477  3.61503
          0.02151  4.24575  4.96810  0.61958  0.77255  0.48576  0.95510
    178   2.96671  5.52476  1.47997  1.72237  4.84032  3.34861  3.82941  4.35220  2.78535  3.84147  4.65756  2.81303  3.93098  2.97924  3.36004  2.03781  3.24358  3.91571  5.99798  4.51022    202 - -
          2.68618  4.42225  2.77519  2.73123  3.46354  2.40513  3.72494  3.29354  2.67741  2.69355  4.24690  2.90347  2.73739  3.18146  2.89801  2.37887  2.77519  2.98518  4.58477  3.61503
          0.02151  4.24575  4.96810  0.61958  0.77255  0.48576  0.95510
    179   2.87209  5.34234  1.90832  2.28999  4.68563  2.28718  3.78593  4.18091  2.66373  3.68577  4.48822  2.85613  3.90802  1.75203  3.18794  2.80844  3.14072  3.75895  5.84134  4.40082    203 - -
          2.68618  4.42225  2.77519  2.73123  3.46354  2.40513  3.72494  3.29354  2.67741  2.69355  4.24690  2.90347  2.73739  3.18146  2.89801  2.37887  2.77519  2.98518  4.58477  3.61503
          0.02151  4.24575  4.96810  0.61958  0.77255  0.48576  0.95510
    180   2.11979  4.38613  4.64871  4.12940  3.67058  4.23973  4.80886  1.29592  4.03116  2.34763  3.52063  4.32888  4.61950  4.28805  4.23722  3.59960  3.27337  1.41820  5.44869  4.24492    204 - -
          2.68618  4.42225  2.77519  2.73123  3.46354  2.40513  3.72494  3.29354  2.67741  2.69355  4.24690  2.90347  2.73739  3.18146  2.89801  2.37887  2.77519  2.98518  4.58477  3.61503
          0.02151  4.24575  4.96810  0.61958  0.77255  0.48576  0.95510
    181   3.32575  4.66946  4.93390  4.42327  3.32113  4.55739  5.00108  2.12765  4.25589  0.92142  3.14001  4.64366  4.82877  4.44053  4.39211  3.94503  3.57978  1.61221  5.36752  4.23408    205 - -
          2.68618  4.42225  2.77519  2.73123  3.46354  2.40513  3.72494  3.29354  2.67741  2.69355  4.24690  2.90347  2.73739  3.18146  2.89801  2.37887  2.77519  2.98518  4.58477  3.61503
          0.02151  4.24575  4.96810  0.61958  0.77255  0.48576  0.95510
    182   4.01285  5.14720  4.94211  4.71103  1.41005  4.66852  3.57752  3.65911  4.53632  2.92623  4.23333  4.30058  4.96069  4.40255  4.49424  4.05705  4.22807  3.59610  3.68629  0.80840    206 - -
          2.68618  4.42225  2.77519  2.73123  3.46354  2.40513  3.72494  3.29354  2.67741  2.69355  4.24690  2.90347  2.73739  3.18146  2.89801  2.37887  2.77519  2.98518  4.58477  3.61503
          0.02151  4.24575  4.96810  0.61958  0.77255  0.48576  0.95510
    183   2.61399  4.74365  3.04748  2.61706  4.26469  3.35219  3.82606  3.68571  2.60898  3.29066  4.11142  3.08329  3.87269  2.19260  3.02237  1.72333  2.17890  3.30290  5.51406  4.19781    207 - -
          2.68618  4.42225  2.77519  2.73123  3.46354  2.40513  3.72494  3.29354  2.67741  2.69355  4.24690  2.90347  2.73739  3.18146  2.89801  2.37887  2.77519  2.98518  4.58477  3.61503
          0.02151  4.24575  4.96810  0.61958  0.77255  0.48576  0.95510
    184   2.13900  4.20549  4.11353  3.53973  3.21537  3.82540  4.11349  1.97119  3.42083  1.87525  3.24307  3.77709  4.18774  3.65897  3.62468  3.11640  2.95859  2.28211  4.79295  2.49795    208 - -
          2.68618  4.42225  2.77519  2.73123  3.46354  2.40513  3.72494  3.29354  2.67741  2.69355  4.24690  2.90347  2.73739  3.18146  2.89801  2.37887  2.77519  2.98518  4.58477  3.61503
          0.02151  4.24575  4.96810  0.61958  0.77255  0.48576  0.95510
    185   3.04113  5.67658  1.70599  1.38411  4.96386  3.34289  3.85650  4.49908  2.85297  3.96463  4.79218  1.98715  3.95000  3.01100  3.45454  2.91840  3.32189  4.04798  6.11087  4.58867    209 - -
          2.68618  4.42225  2.77519  2.73123  3.46354  2.40513  3.72494  3.29354  2.67741  2.69355  4.24690  2.90347  2.73739  3.18146  2.89801  2.37887  2.77519  2.98518  4.58477  3.61503
          0.02151  4.24575  4.96810  0.61958  0.77255  0.48576  0.95510
    186   1.44227  4.32045  4.15399  3.74986  3.88816  3.53420  4.57333  2.44489  3.67192  2.70529  3.79281  3.86397  4.17111  3.96162  3.91298  2.96071  3.04010  1.35870  5.51496  4.30558    210 - -
          2.68618  4.42225  2.77519  2.73123  3.46354  2.40513  3.72494  3.29354  2.67741  2.69355  4.24690  2.90347  2.73739  3.18146  2.89801  2.37887  2.77519  2.98518  4.58477  3.61503
          0.02151  4.24575  4.96810  0.61958  0.77255  0.48576  0.95510
    187   3.50252  4.78589  5.16074  4.62958  3.23144  4.80643  5.14785  1.70093  4.45574  0.80006  3.02415  4.86998  4.96804  4.56358  4.54888  4.19563  3.73181  2.23079  5.36985  4.28468    211 - -
          2.68618  4.42225  2.77519  2.73123  3.46354  2.40513  3.72494  3.29354  2.67741  2.69355  4.24690  2.90347  2.73739  3.18146  2.89801  2.37887  2.77519  2.98518  4.58477  3.61503
          0.02151  4.24575  4.96810  0.61958  0.77255  0.48576  0.95510
    188   2.84825  5.26492  2.52651  1.80264  4.63654  3.36729  3.79076  4.11815  2.65235  3.63947  4.44613  1.74104  3.90728  2.93591  3.15701  2.07711  3.12220  3.70370  5.80448  4.38082    212 - -
          2.68618  4.42225  2.77519  2.73123  3.46354  2.40513  3.72494  3.29354  2.67741  2.69355  4.24690  2.90347  2.73739  3.18146  2.89801  2.37887  2.77519  2.98518  4.58477  3.61503
          0.02151  4.24575  4.96810  0.61958  0.77255  0.48576  0.95510
    189   2.94692  5.26796  2.58129  1.13604  4.67481  3.40760  3.89723  4.14591  2.76421  3.69235  4.54162  2.96845  2.30934  3.06187  3.23861  2.91000  3.23651  3.75183  5.84189  4.46305    213 - -
          2.68587  4.42236  2.77531  2.73134  3.46274  2.40524  3.72506  3.29288  2.67752  2.69366  4.24701  2.90358  2.73751  3.18158  2.89812  2.37898  2.77531  2.98473  4.58488  3.61514
          0.38539  1.82513  1.84123  1.17718  0.36838  0.48576  0.95510
    190   1.71056  4.20357  3.63340  3.21799  3.91360  2.16092  4.16954  3.05715  3.19404  2.94579  3.85394  3.41779  3.83134  3.48706  3.50230  2.57783  2.78103  1.88616  5.35475  4.13991    218 - -
          2.68618  4.42225  2.77519  2.73123  3.46354  2.40513  3.72494  3.29354  2.67741  2.69355  4.24690  2.90347  2.73739  3.18146  2.89801  2.37887  2.77519  2.98518  4.58477  3.61503
          0.02541  4.08127  4.80362  0.61958  0.77255  0.66905  0.71784
    191   2.66403  4.83411  3.00988  2.53205  4.23433  3.39841  3.68955  3.64659  2.35394  3.22780  4.05254  2.22008  3.85653  2.84236  2.15083  2.70129  2.17893  3.29341  5.42135  4.11401    219 - -
          2.68618  4.42225  2.77519  2.73123  3.46354  2.40513  3.72494  3.29354  2.67741  2.69355  4.24690  2.90347  2.73739  3.18146  2.89801  2.37887  2.77519  2.98518  4.58477  3.61503
          0.02541  4.08127  4.80362  0.61958  0.77255  0.66905  0.71784
    192   2.09925  4.57053  3.09453  2.05426  3.88423  3.43389  3.83027  2.99466  2.70282  2.86465  3.77694  3.13388  3.90536  3.04613  3.11172  2.74723  2.89707  2.09200  5.27481  3.98874    220 - -
          2.68618  4.42225  2.77519  2.73123  3.46354  2.40513  3.72494  3.29354  2.67741  2.69355  4.24690  2.90347  2.73739  3.18146  2.89801  2.37887  2.77519  2.98518  4.58477  3.61503
          0.02541  4.08127  4.80362  0.61958  0.77255  0.66905  0.71784
    193   2.71971  4.82879  2.80510  2.57487  4.38226  1.56947  3.88166  3.87976  2.66200  3.45679  4.31861  3.04860  3.88761  1.97378  3.03583  2.76928  3.05745  3.47932  5.60067  4.28748    221 - -
          2.68618  4.42225  2.77519  2.73123  3.46354  2.40513  3.72494  3.29354  2.67741  2.69355  4.24690  2.90347  2.73739  3.18146  2.89801  2.37887  2.77519  2.98518  4.58477  3.61503
          0.02541  4.08127  4.80362  0.61958  0.77255  0.66905  0.71784
    194   2.84378  5.06104  3.18042  2.60447  4.45092  3.54486  3.63192  3.84239  1.67755  3.34294  4.17076  3.07335  2.48791  2.76403  1.92040  2.84454  3.05191  3.49609  5.46026  4.20238    222 - -
          2.68618  4.42225  2.77519  2.73123  3.46354  2.40513  3.72494  3.29354  2.67741  2.69355  4.24690  2.90347  2.73739  3.18146  2.89801  2.37887  2.77519  2.98518  4.58477  3.61503
          0.02541  4.08127  4.80362  0.61958  0.77255  0.66905  0.71784
    195   2.97046  5.47932  1.28100  2.16569  4.79698  3.25388  3.83258  4.36278  2.86458  3.87367  4.73236  1.86506  3.88825  3.00738  3.45698  2.86870  3.27572  3.92602  5.99950  4.49458    223 - -
          2.68618  4.42225  2.77519  2.73123  3.46354  2.40513  3.72494  3.29354  2.67741  2.69355  4.24690  2.90347  2.73739  3.18146  2.89801  2.37887  2.77519  2.98518  4.58477  3.61503
          0.02541  4.08127  4.80362  0.61958  0.77255  0.66905  0.71784
    196   2.79251  5.18932  2.52706  1.77988  4.51967  2.38769  3.69877  3.98352  2.49926  3.50617  4.31754  2.83514  3.85150  2.07966  2.96306  2.74728  3.04898  3.59204  5.67169  4.27420    224 - -
          2.68618  4.42225  2.77519  2.73123  3.46354  2.40513  3.72494  3.29354  2.67741  2.69355  4.24690  2.90347  2.73739  3.18146  2.89801  2.37887  2.77519  2.98518  4.58477  3.61503
          0.02541  4.08127  4.80362  0.61958  0.77255  0.66905  0.71784
    197   2.75726  5.11818  2.69713  1.85926  4.45986  3.38480  3.65865  3.90195  1.86996  3.42397  4.22800  2.88529  3.85185  2.79248  2.78181  2.15044  2.99930  3.51971  5.58097  4.21711    225 - -
          2.68618  4.42225  2.77519  2.73123  3.46354  2.40513  3.72494  3.29354  2.67741  2.69355  4.24690  2.90347  2.73739  3.18146  2.89801  2.37887  2.77519  2.98518  4.58477  3.61503
          0.02541  4.08127  4.80362  0.61958  0.77255  0.66905  0.71784
    198   2.84840  4.29042  4.29370  3.72770  2.98437  3.95422  4.14742  2.38384  3.55773  1.62034  3.14175  3.92251  4.29336  3.78624  3.72544  3.26351  3.08316  1.78892  2.57173  3.33741    226 - -
          2.68618  4.42225  2.77519  2.73123  3.46354  2.40513  3.72494  3.29354  2.67741  2.69355  4.24690  2.90347  2.73739  3.18146  2.89801  2.37887  2.77519  2.98518  4.58477  3.61503
          0.02541  4.08127  4.80362  0.61958  0.77255  0.66905  0.71784
    199   2.76190  5.18353  1.90252  2.24986  4.52185  3.30762  3.70316  4.00544  2.56260  3.52922  4.33196  2.80839  3.83117  2.17492  3.07304  2.02671  3.02815  3.59844  5.69712  4.27384    227 - -
          2.68618  4.42225  2.77519  2.73123  3.46354  2.40513  3.72494  3.29354  2.67741  2.69355  4.24690  2.90347  2.73739  3.18146  2.89801  2.37887  2.77519  2.98518  4.58477  3.61503
          0.02541  4.08127  4.80362  0.61958  0.77255  0.38616  1.13839
    200   2.82171  5.27569  1.94206  2.29589  4.66128  2.30750  3.77655  4.15157  2.65785  3.65937  4.45174  2.12135  2.61270  2.91468  3.19113  2.76906  3.09607  3.71972  5.82127  4.38310    228 - -
          2.68618  4.42225  2.77519  2.73123  3.46354  2.40513  3.72494  3.29354  2.67741  2.69355  4.24690  2.90347  2.73739  3.18146  2.89801  2.37887  2.77519  2.98518  4.58477  3.61503
          0.02151  4.24575  4.96810  0.61958  0.77255  0.48576  0.95510
    201   2.67016  4.54342  3.30508  2.76316  3.57285  3.56621  3.77449  3.08456  2.68815  2.20846  3.64009  3.21431  3.95780  2.35556  3.06814  2.31282  2.90339  2.83938  4.99865  2.63798    229 - -
          2.68618  4.42225  2.77519  2.73123  3.46354  2.40513  3.72494  3.29354  2.67741  2.69355  4.24690  2.90347  2.73739  3.18146  2.89801  2.37887  2.77519  2.98518  4.58477  3.61503
          0.02151  4.24575  4.96810  0.61958  0.77255  0.48576  0.95510
    202   2.89726  4.36458  4.34937  3.81625  3.53725  4.02990  4.52041  2.11605  3.69634  1.84640  3.42701  4.05804  4.42921  3.97351  3.92402  3.36849  2.21664  1.30993  5.24396  4.04508    230 - -
          2.68618  4.42225  2.77519  2.73123  3.46354  2.40513  3.72494  3.29354  2.67741  2.69355  4.24690  2.90347  2.73739  3.18146  2.89801  2.37887  2.77519  2.98518  4.58477  3.61503
          0.02151  4.24575  4.96810  0.61958  0.77255  0.48576  0.95510
    203   3.96709  5.11331  4.94579  4.70525  0.83264  4.65293  3.59492  3.58883  4.52909  2.86137  4.16639  4.30459  4.94544  4.39992  4.48570  4.04017  4.18355  3.53324  3.70550  1.40620    231 - -
          2.68618  4.42225  2.77519  2.73123  3.46354  2.40513  3.72494  3.29354  2.67741  2.69355  4.24690  2.90347  2.73739  3.18146  2.89801  2.37887  2.77519  2.98518  4.58477  3.61503
          0.02151  4.24575  4.96810  0.61958  0.77255  0.48576  0.95510
    204   2.09834  4.57923  3.28247  2.73259  3.84958  3.48724  3.79458  3.21653  2.61304  2.25798  3.75492  3.18125  3.91931  3.01296  2.31054  2.25146  2.88829  2.93863  5.20003  3.92996    232 - -
          2.68618  4.42225  2.77519  2.73123  3.46354  2.40513  3.72494  3.29354  2.67741  2.69355  4.24690  2.90347  2.73739  3.18146  2.89801  2.37887  2.77519  2.98518  4.58477  3.61503
          0.02151  4.24575  4.96810  0.61958  0.77255  0.48576  0.95510
    205   3.19762  4.91897  3.94621  3.90049  5.00371  0.33168  4.98093  4.71098  4.13150  4.31115  5.30158  4.11242  4.32017  4.42680  4.31064  3.38270  3.70730  4.16675  5.98334  5.12387    233 - -
          2.68618  4.42225  2.77519  2.73123  3.46354  2.40513  3.72494  3.29354  2.67741  2.69355  4.24690  2.90347  2.73739  3.18146  2.89801  2.37887  2.77519  2.98518  4.58477  3.61503
          0.02151  4.24575  4.96810  0.61958  0.77255  0.48576  0.95510
    206   2.93508  4.69763  3.63971  3.07730  2.83958  3.80587  2.54087  3.26063  2.85494  2.85408  3.80880  3.44183  4.17112  3.26331  2.24540  3.06593  3.15669  3.03615  2.55194  2.09148    234 - -
          2.68618  4.42225  2.77519  2.73123  3.46354  2.40513  3.72494  3.29354  2.67741  2.69355  4.24690  2.90347  2.73739  3.18146  2.89801  2.37887  2.77519  2.98518  4.58477  3.61503
          0.02151  4.24575  4.96810  0.61958  0.77255  0.48576  0.95510
    207   3.27219  4.53944  5.12730  4.64800  3.73705  4.70709  5.35017  0.95839  4.54432  2.19642  3.51671  4.83555  4.99128  4.79572  4.71962  4.11825  3.53878  1.30002  5.77179  4.56957    235 - -
          2.68618  4.42225  2.77519  2.73123  3.46354  2.40513  3.72494  3.29354  2.67741  2.69355  4.24690  2.90347  2.73739  3.18146  2.89801  2.37887  2.77519  2.98518  4.58477  3.61503
          0.02151  4.24575  4.96810  0.61958  0.77255  0.48576  0.95510
    208   2.86790  4.57377  3.58797  3.10339  2.93350  3.75898  3.78445  3.06217  3.01442  2.02603  3.67687  2.36689  4.15355  3.34681  3.33236  3.04947  3.10532  2.85787  4.50900  1.78933    236 - -
          2.68618  4.42225  2.77519  2.73123  3.46354  2.40513  3.72494  3.29354  2.67741  2.69355  4.24690  2.90347  2.73739  3.18146  2.89801  2.37887  2.77519  2.98518  4.58477  3.61503
          0.02151  4.24575  4.96810  0.61958  0.77255  0.48576  0.95510
    209   2.71808  4.30487  3.98835  3.48065  3.51598  2.44787  4.24631  2.42441  3.38082  1.95998  3.47355  3.74416  4.18739  3.67506  3.63852  3.06359  3.00935  1.45715  5.09689  3.87717    237 - -
          2.68618  4.42225  2.77519  2.73123  3.46354  2.40513  3.72494  3.29354  2.67741  2.69355  4.24690  2.90347  2.73739  3.18146  2.89801  2.37887  2.77519  2.98518  4.58477  3.61503
          0.02151  4.24575  4.96810  0.61958  0.77255  0.48576  0.95510
    210   2.83349  5.36414  1.95611  1.81952  4.67739  3.37377  3.73142  4.17299  2.58322  3.65878  4.43976  2.83484  3.88152  2.23845  3.11291  2.10885  3.08633  3.74299  5.80627  4.35859    238 - -
          2.68618  4.42225  2.77519  2.73123  3.46354  2.40513  3.72494  3.29354  2.67741  2.69355  4.24690  2.90347  2.73739  3.18146  2.89801  2.37887  2.77519  2.98518  4.58477  3.61503
          0.02151  4.24575  4.96810  0.61958  0.77255  0.48576  0.95510
    211   2.74327  5.20691  2.29312  2.36124  4.54836  3.43368  3.64892  4.01618  1.93433  3.49758  4.26405  2.27797  3.86097  2.76055  2.21819  2.70129  2.97465  3.59946  5.62667  4.23829    239 - -
          2.68618  4.42225  2.77519  2.73123  3.46354  2.40513  3.72494  3.29354  2.67741  2.69355  4.24690  2.90347  2.73739  3.18146  2.89801  2.37887  2.77519  2.98518  4.58477  3.61503
          0.02151  4.24575  4.96810  0.61958  0.77255  0.48576  0.95510
    212   2.76296  5.15902  1.70189  2.35663  4.52432  3.38756  3.72872  3.99767  2.52689  3.51942  4.30901  2.90263  3.87636  2.86088  2.33578  2.11223  3.02268  3.58913  5.67962  4.27929    240 - -
          2.68618  4.42225  2.77519  2.73123  3.46354  2.40513  3.72494  3.29354  2.67741  2.69355  4.24690  2.90347  2.73739  3.18146  2.89801  2.37887  2.77519  2.98518  4.58477  3.61503
          0.02151  4.24575  4.96810  0.61958  0.77255  0.48576  0.95510
    213   3.13645  5.77691  1.27229  1.32315  5.05856  3.34387  3.92253  4.60507  2.98470  4.07964  4.94349  2.79833  3.98755  3.09254  3.61472  2.99676  3.43257  4.15654  6.22006  4.68173    241 - -
          2.68618  4.42225  2.77519  2.73123  3.46354  2.40513  3.72494  3.29354  2.67741  2.69355  4.24690  2.90347  2.73739  3.18146  2.89801  2.37887  2.77519  2.98518  4.58477  3.61503
          0.02151  4.24575  4.96810  0.61958  0.77255  0.48576  0.95510
    214   2.78568  4.51638  2.43395  3.01905  3.60348  3.72818  4.04705  2.59775  3.03405  1.67110  3.52702  3.45200  4.13227  3.34056  3.40615  3.01996  3.03339  1.94392  5.16797  3.91175    242 - -
          2.68618  4.42225  2.77519  2.73123  3.46354  2.40513  3.72494  3.29354  2.67741  2.69355  4.24690  2.90347  2.73739  3.18146  2.89801  2.37887  2.77519  2.98518  4.58477  3.61503
          0.02151  4.24575  4.96810  0.61958  0.77255  0.48576  0.95510
    215   1.14503  4.30893  4.04843  3.65935  3.96015  3.40542  4.51835  2.66279  3.58765  2.81676  3.87859  3.76450  4.07733  3.88238  3.83941  2.83901  2.98678  1.73795  5.54330  4.33393    243 - -
          2.68618  4.42225  2.77519  2.73123  3.46354  2.40513  3.72494  3.29354  2.67741  2.69355  4.24690  2.90347  2.73739  3.18146  2.89801  2.37887  2.77519  2.98518  4.58477  3.61503
          0.02151  4.24575  4.96810  0.61958  0.77255  0.48576  0.95510
    216   2.21980  5.16372  2.09171  1.88205  4.49095  3.38456  3.71277  3.94791  2.54195  3.48380  4.27151  2.87967  3.86371  2.84341  3.05026  2.71588  2.27811  3.54997  5.66320  4.25551    244 - -
          2.68618  4.42225  2.77519  2.73123  3.46354  2.40513  3.72494  3.29354  2.67741  2.69355  4.24690  2.90347  2.73739  3.18146  2.89801  2.37887  2.77519  2.98518  4.58477  3.61503
          0.02151  4.24575  4.96810  0.61958  0.77255  0.48576  0.95510
    217   2.19794  4.56713  3.42631  2.89403  3.74985  3.60728  3.87701  2.99868  2.08450  1.72963  3.66657  3.31636  4.02377  3.12771  2.97661  2.89911  2.97959  2.78258  5.16601  3.92207    245 - -
          2.68618  4.42225  2.77519  2.73123  3.46354  2.40513  3.72494  3.29354  2.67741  2.69355  4.24690  2.90347  2.73739  3.18146  2.89801  2.37887  2.77519  2.98518  4.58477  3.61503
          0.02151  4.24575  4.96810  0.61958  0.77255  0.48576  0.95510
    218   3.49210  4.77278  5.16630  4.63441  3.24285  4.80500  5.15281  1.62814  4.46444  0.83633  3.03425  4.87115  4.96800  4.57174  4.55726  4.19324  3.72177  2.20346  5.37763  4.29237    246 - -
          2.68618  4.42225  2.77519  2.73123  3.46354  2.40513  3.72494  3.29354  2.67741  2.69355  4.24690  2.90347  2.73739  3.18146  2.89801  2.37887  2.77519  2.98518  4.58477  3.61503
          0.02151  4.24575  4.96810  0.61958  0.77255  0.48576  0.95510
    219   2.13459  4.79759  2.96001  2.01421  4.24743  3.36191  3.77339  3.66395  2.59260  3.26826  4.07816  3.02005  3.85351  2.92899  3.05028  2.07986  2.22469  3.28978  5.49742  4.16094    247 - -
          2.68618  4.42225  2.77519  2.73123  3.46354  2.40513  3.72494  3.29354  2.67741  2.69355  4.24690  2.90347  2.73739  3.18146  2.89801  2.37887  2.77519  2.98518  4.58477  3.61503
          0.02151  4.24575  4.96810  0.61958  0.77255  0.48576  0.95510
    220   1.86211  4.58339  3.11266  2.74947  4.43192  2.28253  3.99259  3.87748  2.86477  3.48180  4.28007  2.15827  3.83372  3.17099  3.29876  1.89748  2.88600  3.38985  5.69117  4.38610    248 - -
          2.68618  4.42225  2.77519  2.73123  3.46354  2.40513  3.72494  3.29354  2.67741  2.69355  4.24690  2.90347  2.73739  3.18146  2.89801  2.37887  2.77519  2.98518  4.58477  3.61503
          0.02151  4.24575  4.96810  0.61958  0.77255  0.48576  0.95510
    221   2.99124  4.36016  4.63958  4.08023  2.07625  4.12690  4.17403  1.90560  3.92176  1.56767  3.16976  4.14543  4.43922  4.03423  3.99717  3.44223  3.21772  2.44058  4.53110  2.29464    249 - -
          2.68618  4.42225  2.77519  2.73123  3.46354  2.40513  3.72494  3.29354  2.67741  2.69355  4.24690  2.90347  2.73739  3.18146  2.89801  2.37887  2.77519  2.98518  4.58477  3.61503
          0.02151  4.24575  4.96810  0.61958  0.77255  0.48576  0.95510
    222   2.80262  4.38097  3.86756  3.33752  3.39286  3.83484  4.13556  1.96009  3.22345  1.56239  3.36616  2.50254  4.21309  3.54131  3.50296  3.13094  3.04500  2.33011  4.99839  3.75918    250 - -
          2.68618  4.42225  2.77519  2.73123  3.46354  2.40513  3.72494  3.29354  2.67741  2.69355  4.24690  2.90347  2.73739  3.18146  2.89801  2.37887  2.77519  2.98518  4.58477  3.61503
          0.18405  4.24575  1.87221  0.61958  0.77255  0.48576  0.95510
    223   2.83813  5.01566  2.98291  2.58729  4.39107  3.45912  3.72149  3.88418  2.27324  3.41090  4.25959  1.67301  3.93810  2.87929  1.86434  2.84991  3.09249  3.52340  5.49843  4.19524    251 - -
          2.68598  4.42241  2.77535  2.73139  3.46370  2.40528  3.72410  3.29370  2.67756  2.69371  4.24705  2.90258  2.73755  3.18162  2.89816  2.37872  2.77496  2.98534  4.58493  3.61519
          0.41968  1.09484  4.80930  1.00798  0.45406  0.66369  0.72350
    224   2.79005  5.10367  2.91612  1.93371  4.40681  3.47051  2.44219  3.86171  2.21687  3.36740  4.17820  2.96393  3.88749  2.75892  2.06945  2.77002  3.00832  3.49900  5.48938  4.16181    255 - -
          2.68618  4.42225  2.77519  2.73123  3.46354  2.40513  3.72494  3.29354  2.67741  2.69355  4.24690  2.90347  2.73739  3.18146  2.89801  2.37887  2.77519  2.98518  4.58477  3.61503
          0.02526  4.08696  4.80930  0.61958  0.77255  0.38869  1.13303
    225   2.66618  4.40713  3.51053  2.93484  3.53156  3.62216  2.69602  2.25756  2.77460  2.59195  3.50312  3.34132  4.00176  3.16087  2.47610  2.87672  2.89621  2.14475  4.96953  3.72434    256 - -
          2.68618  4.42225  2.77519  2.73123  3.46354  2.40513  3.72494  3.29354  2.67741  2.69355  4.24690  2.90347  2.73739  3.18146  2.89801  2.37887  2.77519  2.98518  4.58477  3.61503
          0.02151  4.24575  4.96810  0.61958  0.77255  0.48576  0.95510
    226   2.99601  4.36534  4.62586  4.07243  2.05007  4.12190  4.13027  1.91572  3.91433  1.65738  3.20199  4.12893  4.43756  4.02664  3.99124  3.43709  3.22270  2.45818  4.47776  2.13914    257 - -
          2.68618  4.42225  2.77519  2.73123  3.46354  2.40513  3.72494  3.29354  2.67741  2.69355  4.24690  2.90347  2.73739  3.18146  2.89801  2.37887  2.77519  2.98518  4.58477  3.61503
          0.02151  4.24575  4.96810  0.61958  0.77255  0.48576  0.95510
    227   1.99132  4.69567  3.25794  2.75283  4.28936  3.37180  3.85242  3.69182  2.53241  3.29735  4.12420  3.17407  3.89809  3.02193  1.68492  2.11396  2.93856  3.30478  5.50674  4.22909    258 - -
          2.68618  4.42225  2.77519  2.73123  3.46354  2.40513  3.72494  3.29354  2.67741  2.69355  4.24690  2.90347  2.73739  3.18146  2.89801  2.37887  2.77519  2.98518  4.58477  3.61503
          0.02151  4.24575  4.96810  0.61958  0.77255  0.48576  0.95510
    228   3.49210  4.77278  5.16630  4.63441  3.24285  4.80500  5.15281  1.62814  4.46444  0.83633  3.03425  4.87115  4.96800  4.57174  4.55726  4.19324  3.72177  2.20346  5.37763  4.29237    259 - -
          2.68618  4.42225  2.77519  2.73123  3.46354  2.40513  3.72494  3.29354  2.67741  2.69355  4.24690  2.90347  2.73739  3.18146  2.89801  2.37887  2.77519  2.98518  4.58477  3.61503
          0.02151  4.24575  4.96810  0.61958  0.77255  0.48576  0.95510
    229   3.19762  4.91897  3.94621  3.90049  5.00371  0.33168  4.98093  4.71098  4.13150  4.31115  5.30158  4.11242  4.32017  4.42680  4.31064  3.38270  3.70730  4.16675  5.98334  5.12387    260 - -
          2.68618  4.42225  2.77519  2.73123  3.46354  2.40513  3.72494  3.29354  2.67741  2.69355  4.24690  2.90347  2.73739  3.18146  2.89801  2.37887  2.77519  2.98518  4.58477  3.61503
          0.02151  4.24575  4.96810  0.61958  0.77255  0.48576  0.95510
    230   1.60906  4.32299  3.61126  3.43253  4.61763  1.02638  4.53158  4.00931  3.57497  3.73706  4.57442  3.52736  3.86413  3.83097  3.85217  2.57519  2.90950  3.40911  5.94340  4.77005    261 - -
          2.68618  4.42225  2.77519  2.73123  3.46354  2.40513  3.72494  3.29354  2.67741  2.69355  4.24690  2.90347  2.73739  3.18146  2.89801  2.37887  2.77519  2.98518  4.58477  3.61503
          0.02151  4.24575  4.96810  0.61958  0.77255  0.48576  0.95510
    231   2.51519  4.42755  3.39478  2.96660  3.96398  2.35163  4.02746  3.34839  2.95708  2.14769  3.92293  3.31115  3.89844  3.28965  3.31892  1.56290  2.88120  3.01102  5.35410  4.08985    262 - -
          2.68618  4.42225  2.77519  2.73123  3.46354  2.40513  3.72494  3.29354  2.67741  2.69355  4.24690  2.90347  2.73739  3.18146  2.89801  2.37887  2.77519  2.98518  4.58477  3.61503
          0.02151  4.24575  4.96810  0.61958  0.77255  0.48576  0.95510
    232   2.62652  4.46412  3.37146  2.88200  3.66121  3.49365  2.58696  3.07008  2.81785  2.79130  3.68454  3.28754  3.95988  3.17511  3.17400  2.14239  2.90568  1.82576  5.08787  3.79587    263 - -
          2.68618  4.42225  2.77519  2.73123  3.46354  2.40513  3.72494  3.29354  2.67741  2.69355  4.24690  2.90347  2.73739  3.18146  2.89801  2.37887  2.77519  2.98518  4.58477  3.61503
          0.02151  4.24575  4.96810  0.61958  0.77255  0.48576  0.95510
    233   2.52753  4.60625  3.09941  2.74031  4.36980  3.24085  3.97317  3.80281  2.82915  3.42421  4.23709  2.14890  3.85223  3.15747  3.24845  1.58737  2.07002  3.35126  5.64102  4.33606    264 - -
          2.68618  4.42225  2.77519  2.73123  3.46354  2.40513  3.72494  3.29354  2.67741  2.69355  4.24690  2.90347  2.73739  3.18146  2.89801  2.37887  2.77519  2.98518  4.58477  3.61503
          0.02151  4.24575  4.96810  0.61958  0.77255  0.48576  0.95510
    234   2.81984  4.87995  3.38337  2.87556  4.45367  3.50088  3.85538  3.89463  2.33511  3.44294  4.29898  3.27012  4.01242  3.02201  1.24537  2.01820  3.11837  3.51531  5.55559  4.30982    265 - -
          2.68618  4.42225  2.77519  2.73123  3.46354  2.40513  3.72494  3.29354  2.67741  2.69355  4.24690  2.90347  2.73739  3.18146  2.89801  2.37887  2.77519  2.98518  4.58477  3.61503
          0.02151  4.24575  4.96810  0.61958  0.77255  0.48576  0.95510
    235   3.19762  4.91897  3.94621  3.90049  5.00371  0.33168  4.98093  4.71098  4.13150  4.31115  5.30158  4.11242  4.32017  4.42680  4.31064  3.38270  3.70730  4.16675  5.98334  5.12387    266 - -
          2.68618  4.42225  2.77519  2.73123  3.46354  2.40513  3.72494  3.29354  2.67741  2.69355  4.24690  2.90347  2.73739  3.18146  2.89801  2.37887  2.77519  2.98518  4.58477  3.61503
          0.02151  4.24575  4.96810  0.61958  0.77255  0.48576  0.95510
    236   3.31316  4.72015  4.45263  4.00035  2.53495  4.26051  3.94352  2.85385  3.79320  1.33544  3.50750  4.09547  4.59302  4.00666  3.94162  3.61364  3.54646  2.82590  4.23525  1.40684    267 - -
          2.68618  4.42225  2.77519  2.73123  3.46354  2.40513  3.72494  3.29354  2.67741  2.69355  4.24690  2.90347  2.73739  3.18146  2.89801  2.37887  2.77519  2.98518  4.58477  3.61503
          0.02151  4.24575  4.96810  0.61958  0.77255  0.48576  0.95510
    237   3.19762  4.91897  3.94621  3.90049  5.00371  0.33168  4.98093  4.71098  4.13150  4.31115  5.30158  4.11242  4.32017  4.42680  4.31064  3.38270  3.70730  4.16675  5.98334  5.12387    268 - -
          2.68618  4.42225  2.77519  2.73123  3.46354  2.40513  3.72494  3.29354  2.67741  2.69355  4.24690  2.90347  2.73739  3.18146  2.89801  2.37887  2.77519  2.98518  4.58477  3.61503
          0.02151  4.24575  4.96810  0.61958  0.77255  0.48576  0.95510
    238   3.29889  5.37020  3.79520  3.03554  4.89438  3.86891  3.73182  4.20826  1.49458  3.60024  4.48459  3.39710  4.21707  2.86343  1.05701  3.28567  3.43710  3.89644  5.59320  4.47634    269 - -
          2.68618  4.42225  2.77519  2.73123  3.46354  2.40513  3.72494  3.29354  2.67741  2.69355  4.24690  2.90347  2.73739  3.18146  2.89801  2.37887  2.77519  2.98518  4.58477  3.61503
          0.02151  4.24575  4.96810  0.61958  0.77255  0.48576  0.95510
    239   3.11707  4.57541  4.63178  4.32203  3.85584  4.09905  5.07025  2.11121  4.19694  2.48673  3.77794  4.44851  4.65027  4.53687  4.37192  3.63878  3.47657  0.65520  5.69808  4.44706    270 - -
          2.68618  4.42225  2.77519  2.73123  3.46354  2.40513  3.72494  3.29354  2.67741  2.69355  4.24690  2.90347  2.73739  3.18146  2.89801  2.37887  2.77519  2.98518  4.58477  3.61503
          0.02151  4.24575  4.96810  0.61958  0.77255  0.48576  0.95510
    240   2.70303  5.05906  2.86006  1.98538  4.38643  3.42897  3.66743  3.83015  1.98768  3.36610  4.15218  2.93494  3.85786  2.79254  2.85398  2.23090  2.29285  3.44811  5.54106  4.17294    271 - -
          2.68618  4.42225  2.77519  2.73123  3.46354  2.40513  3.72494  3.29354  2.67741  2.69355  4.24690  2.90347  2.73739  3.18146  2.89801  2.37887  2.77519  2.98518  4.58477  3.61503
          0.02151  4.24575  4.96810  0.61958  0.77255  0.48576  0.95510
    241   2.16659  4.35531  4.61335  4.05979  3.50787  4.23893  4.66122  1.59822  3.95158  1.80669  3.37995  4.26794  4.56769  4.17882  4.13498  3.56833  3.23151  1.48631  5.25760  4.07266    272 - -
          2.68618  4.42225  2.77519  2.73123  3.46354  2.40513  3.72494  3.29354  2.67741  2.69355  4.24690  2.90347  2.73739  3.18146  2.89801  2.37887  2.77519  2.98518  4.58477  3.61503
          0.02151  4.24575  4.96810  0.61958  0.77255  0.48576  0.95510
    242   1.70185  4.75638  2.96171  2.00529  4.22230  3.36495  3.83593  3.57550  2.67373  3.24078  4.07771  3.06447  3.88390  3.01017  3.11347  2.70333  2.19122  3.22419  5.50553  4.18475    273 - -
          2.68618  4.42225  2.77519  2.73123  3.46354  2.40513  3.72494  3.29354  2.67741  2.69355  4.24690  2.90347  2.73739  3.18146  2.89801  2.37887  2.77519  2.98518  4.58477  3.61503
          0.02151  4.24575  4.96810  0.61958  0.77255  0.48576  0.95510
    243   1.76047  4.60370  3.17644  2.12131  3.93163  3.47539  3.88602  3.07796  2.76611  2.92552  3.82742  3.19466  3.95072  3.10440  3.17583  2.78463  2.93663  2.14764  5.31862  4.03556    274 - -
          2.68618  4.42225  2.77519  2.73123  3.46354  2.40513  3.72494  3.29354  2.67741  2.69355  4.24690  2.90347  2.73739  3.18146  2.89801  2.37887  2.77519  2.98518  4.58477  3.61503
          0.02151  4.24575  4.96810  0.61958  0.77255  0.48576  0.95510
    244   2.19072  5.11508  2.26997  2.37818  4.44516  3.43121  3.64217  3.90130  1.97247  3.41082  4.18235  2.91690  3.84764  2.75695  2.32341  2.67427  2.93360  3.50153  5.56331  4.18414    275 - -
          2.68618  4.42225  2.77519  2.73123  3.46354  2.40513  3.72494  3.29354  2.67741  2.69355  4.24690  2.90347  2.73739  3.18146  2.89801  2.37887  2.77519  2.98518  4.58477  3.61503
          0.02151  4.24575  4.96810  0.61958  0.77255  0.48576  0.95510
    245   2.12854  5.10389  2.72275  1.60387  4.39696  3.41698  2.65531  3.85897  2.51765  3.41115  4.21950  2.92768  3.89009  2.86852  2.97981  2.75208  3.01995  3.48879  5.59231  4.21039    276 - -
          2.68618  4.42225  2.77519  2.73123  3.46354  2.40513  3.72494  3.29354  2.67741  2.69355  4.24690  2.90347  2.73739  3.18146  2.89801  2.37887  2.77519  2.98518  4.58477  3.61503
          0.02151  4.24575  4.96810  0.61958  0.77255  0.48576  0.95510
    246   2.86085  4.31085  4.28781  3.72280  3.38198  4.01353  4.36693  1.77715  3.61462  1.80435  3.29427  3.97634  2.61290  3.85740  3.82951  3.31773  3.10198  1.68451  5.05165  3.86587    277 - -
          2.68618  4.42225  2.77519  2.73123  3.46354  2.40513  3.72494  3.29354  2.67741  2.69355  4.24690  2.90347  2.73739  3.18146  2.89801  2.37887  2.77519  2.98518  4.58477  3.61503
          0.02151  4.24575  4.96810  0.61958  0.77255  0.48576  0.95510
    247   2.69161  4.83360  3.11862  2.56274  4.09817  3.50040  3.69473  3.49551  2.40450  3.09952  3.93213  3.05916  2.71731  2.25445  2.30325  2.73745  2.92313  2.43957  5.34110  4.03610    278 - -
          2.68618  4.42225  2.77519  2.73123  3.46354  2.40513  3.72494  3.29354  2.67741  2.69355  4.24690  2.90347  2.73739  3.18146  2.89801  2.37887  2.77519  2.98518  4.58477  3.61503
          0.02151  4.24575  4.96810  0.61958  0.77255  0.48576  0.95510
    248   2.01727  4.50130  3.26334  2.81213  4.03819  2.31507  3.93947  3.39512  2.83885  3.09190  3.94087  2.25522  3.87468  3.16025  3.24412  2.65756  2.86725  2.20778  5.38881  4.11589    279 - -
          2.68618  4.42225  2.77519  2.73123  3.46354  2.40513  3.72494  3.29354  2.67741  2.69355  4.24690  2.90347  2.73739  3.18146  2.89801  2.37887  2.77519  2.98518  4.58477  3.61503
          0.02151  4.24575  4.96810  0.61958  0.77255  0.48576  0.95510
    249   2.11215  4.21244  3.90603  3.34546  2.44167  3.70045  4.04574  2.04137  3.25940  2.33617  3.31263  3.62863  2.82231  3.51750  3.51260  2.99139  2.90337  2.37241  4.84541  3.62853    280 - -
          2.68618  4.42225  2.77519  2.73123  3.46354  2.40513  3.72494  3.29354  2.67741  2.69355  4.24690  2.90347  2.73739  3.18146  2.89801  2.37887  2.77519  2.98518  4.58477  3.61503
          0.02151  4.24575  4.96810  0.61958  0.77255  0.48576  0.95510
    250   2.74430  5.21879  2.15523  2.32320  4.54457  3.40540  3.66832  4.02029  2.04544  3.51336  4.28225  2.87656  2.65473  2.18478  2.91559  2.69860  2.98346  3.60308  5.65777  4.24953    281 - -
          2.68620  4.42227  2.77522  2.73125  3.46356  2.40515  3.72497  3.29356  2.67743  2.69357  4.24692  2.90349  2.73705  3.18149  2.89803  2.37889  2.77522  2.98521  4.58479  3.61505
          0.35271  1.97621  1.84123  0.28960  1.38058  0.48576  0.95510
    251   2.80929  5.13792  1.30860  2.27369  4.63469  3.22904  3.85327  4.14703  2.84635  3.71290  4.55962  2.82372  3.85908  3.03131  3.39241  1.99044  3.14313  3.70698  5.86969  4.42382    283 - -
          2.68618  4.42225  2.77519  2.73123  3.46354  2.40513  3.72494  3.29354  2.67741  2.69355  4.24690  2.90347  2.73739  3.18146  2.89801  2.37887  2.77519  2.98518  4.58477  3.61503
          0.02541  4.08127  4.80362  0.61958  0.77255  0.38616  1.13839
    252   3.29113  4.54815  5.15673  4.63320  3.56906  4.73262  5.23533  1.18660  4.52841  1.62649  3.34973  4.82373  4.95972  4.70748  4.66556  4.11344  3.53674  1.37715  5.59655  4.45016    284 - -
          2.68618  4.42225  2.77519  2.73123  3.46354  2.40513  3.72494  3.29354  2.67741  2.69355  4.24690  2.90347  2.73739  3.18146  2.89801  2.37887  2.77519  2.98518  4.58477  3.61503
          0.02151  4.24575  4.96810  0.61958  0.77255  0.48576  0.95510
    253   2.20960  4.67661  3.09975  2.12095  3.90292  3.47099  3.74234  3.31075  2.58922  2.95842  3.80541  3.08270  3.89107  2.93867  3.01757  2.19899  2.88421  3.02019  2.95708  3.93277    285 - -
          2.68618  4.42225  2.77519  2.73123  3.46354  2.40513  3.72494  3.29354  2.67741  2.69355  4.24690  2.90347  2.73739  3.18146  2.89801  2.37887  2.77519  2.98518  4.58477  3.61503
          0.02151  4.24575  4.96810  0.61958  0.77255  0.48576  0.95510
    254   2.77050  5.12541  2.85155  1.68514  4.47956  3.45052  3.69192  3.92463  2.37737  3.44214  4.23639  2.95926  3.89444  2.81920  2.15333  2.14777  3.00983  3.53782  5.59380  4.23666    286 - -
          2.68618  4.42225  2.77519  2.73123  3.46354  2.40513  3.72494  3.29354  2.67741  2.69355  4.24690  2.90347  2.73739  3.18146  2.89801  2.37887  2.77519  2.98518  4.58477  3.61503
          0.02151  4.24575  4.96810  0.61958  0.77255  0.48576  0.95510
    255   3.05120  5.27093  3.12950  1.94600  4.67402  3.63514  3.75853  4.07657  2.19660  3.55027  4.40346  3.16286  4.06719  2.89739  1.23300  3.03057  3.25835  3.73090  5.62616  4.38063    287 - -
          2.68618  4.42225  2.77519  2.73123  3.46354  2.40513  3.72494  3.29354  2.67741  2.69355  4.24690  2.90347  2.73739  3.18146  2.89801  2.37887  2.77519  2.98518  4.58477  3.61503
          0.02151  4.24575  4.96810  0.61958  0.77255  0.48576  0.95510
    256   3.26677  4.52710  5.14433  4.66300  3.76676  4.72134  5.36849  1.12367  4.56640  2.23552  3.54311  4.84791  5.00120  4.81991  4.74349  4.13096  3.53197  1.08511  5.79422  4.58713    288 - -
          2.68618  4.42225  2.77519  2.73123  3.46354  2.40513  3.72494  3.29354  2.67741  2.69355  4.24690  2.90347  2.73739  3.18146  2.89801  2.37887  2.77519  2.98518  4.58477  3.61503
          0.02151  4.24575  4.96810  0.61958  0.77255  0.48576  0.95510
    257   2.23067  4.90606  3.05234  2.51501  4.21293  3.46923  2.63525  3.63927  2.38575  3.21325  4.02456  3.02065  2.67789  2.82672  2.22529  2.71186  2.92555  3.29598  5.41535  4.08943    289 - -
          2.68618  4.42225  2.77519  2.73123  3.46354  2.40513  3.72494  3.29354  2.67741  2.69355  4.24690  2.90347  2.73739  3.18146  2.89801  2.37887  2.77519  2.98518  4.58477  3.61503
          0.02151  4.24575  4.96810  0.61958  0.77255  0.48576  0.95510
    258   2.21072  4.43203  3.51665  2.95681  3.60445  3.63582  3.91044  2.75888  2.21741  2.09163  3.53709  3.36909  4.02945  3.20500  3.17955  2.89818  2.92300  2.06417  5.06183  3.82362    290 - -
          2.68618  4.42225  2.77519  2.73123  3.46354  2.40513  3.72494  3.29354  2.67741  2.69355  4.24690  2.90347  2.73739  3.18146  2.89801  2.37887  2.77519  2.98518  4.58477  3.61503
          0.02151  4.24575  4.96810  0.61958  0.77255  0.48576  0.95510
    259   3.10309  4.74379  3.77072  3.37061  1.23501  3.91941  3.87524  3.12143  3.24247  2.54693  3.71309  3.67707  4.33722  2.20036  3.50927  3.28558  3.35681  3.01102  4.42847  2.82736    291 - -
          2.68618  4.42225  2.77519  2.73123  3.46354  2.40513  3.72494  3.29354  2.67741  2.69355  4.24690  2.90347  2.73739  3.18146  2.89801  2.37887  2.77519  2.98518  4.58477  3.61503
          0.02151  4.24575  4.96810  0.61958  0.77255  0.48576  0.95510
    260   2.77741  4.65012  3.25463  2.89898  3.81318  3.55480  4.00765  2.10714  2.89580  2.87512  3.87798  1.46541  4.06442  3.27846  3.25324  2.93344  3.07589  2.75622  5.29069  3.94458    292 - -
          2.68618  4.42225  2.77519  2.73123  3.46354  2.40513  3.72494  3.29354  2.67741  2.69355  4.24690  2.90347  2.73739  3.18146  2.89801  2.37887  2.77519  2.98518  4.58477  3.61503
          0.02151  4.24575  4.96810  0.61958  0.77255  0.48576  0.95510
    261   2.74105  4.96182  2.90522  2.00779  4.22262  3.47064  3.71774  3.59667  2.46865  3.20967  4.05081  2.99899  3.90433  1.89956  2.89173  2.75781  2.97890  2.41166  5.45924  4.12102    293 - -
          2.68618  4.42225  2.77519  2.73123  3.46354  2.40513  3.72494  3.29354  2.67741  2.69355  4.24690  2.90347  2.73739  3.18146  2.89801  2.37887  2.77519  2.98518  4.58477  3.61503
          0.02151  4.24575  4.96810  0.61958  0.77255  0.48576  0.95510
    262   2.13867  4.58373  3.24505  2.70544  3.81781  3.50951  3.78643  2.41127  2.19701  2.84938  3.72172  3.16811  2.69289  3.00630  3.02700  2.76219  2.88727  2.87497  5.18194  3.90842    294 - -
          2.68618  4.42225  2.77519  2.73123  3.46354  2.40513  3.72494  3.29354  2.67741  2.69355  4.24690  2.90347  2.73739  3.18146  2.89801  2.37887  2.77519  2.98518  4.58477  3.61503
          0.02151  4.24575  4.96810  0.61958  0.77255  0.48576  0.95510
    263   3.48990  4.77010  5.16712  4.63516  3.24530  4.80450  5.15367  1.61330  4.46588  0.84425  3.03652  4.87116  4.96793  4.57330  4.55872  4.19259  3.71968  2.19783  5.37924  4.29378    295 - -
          2.68618  4.42225  2.77519  2.73123  3.46354  2.40513  3.72494  3.29354  2.67741  2.69355  4.24690  2.90347  2.73739  3.18146  2.89801  2.37887  2.77519  2.98518  4.58477  3.61503
          0.02151  4.24575  4.96810  0.61958  0.77255  0.48576  0.95510
    264   2.66772  4.94907  2.33805  2.43145  4.20645  3.44734  2.68542  3.64836  2.41931  3.22042  4.02158  2.95917  3.85290  2.79454  2.38171  2.67577  2.90043  2.53505  5.42314  4.06671    296 - -
          2.68618  4.42225  2.77519  2.73123  3.46354  2.40513  3.72494  3.29354  2.67741  2.69355  4.24690  2.90347  2.73739  3.18146  2.89801  2.37887  2.77519  2.98518  4.58477  3.61503
          0.02151  4.24575  4.96810  0.61958  0.77255  0.48576  0.95510
    265   2.17759  5.07152  2.99644  2.47286  4.38719  3.49194  2.60865  3.82130  1.90808  3.34626  4.14211  2.99059  3.89333  2.27856  2.68459  2.73975  2.97284  3.45482  5.50313  4.16712    297 - -
          2.68618  4.42225  2.77519  2.73123  3.46354  2.40513  3.72494  3.29354  2.67741  2.69355  4.24690  2.90347  2.73739  3.18146  2.89801  2.37887  2.77519  2.98518  4.58477  3.61503
          0.02151  4.24575  4.96810  0.61958  0.77255  0.48576  0.95510
    266   2.58721  2.53930  3.48863  2.95386  4.03703  2.26273  3.94790  3.41953  2.70620  3.08683  3.94728  3.31325  3.92774  3.17632  1.74765  2.73317  2.92108  3.08477  5.35462  4.11519    298 - -
          2.68618  4.42225  2.77519  2.73123  3.46354  2.40513  3.72494  3.29354  2.67741  2.69355  4.24690  2.90347  2.73739  3.18146  2.89801  2.37887  2.77519  2.98518  4.58477  3.61503
          0.02151  4.24575  4.96810  0.61958  0.77255  0.48576  0.95510
    267   3.03898  4.88122  3.30393  1.93536  3.49884  3.70163  3.93211  3.48930  2.86606  3.07421  4.05095  3.40184  4.16893  3.31019  3.18329  3.14097  3.28877  3.25805  1.33922  3.50551    299 - -
          2.68618  4.42225  2.77519  2.73123  3.46354  2.40513  3.72494  3.29354  2.67741  2.69355  4.24690  2.90347  2.73739  3.18146  2.89801  2.37887  2.77519  2.98518  4.58477  3.61503
          0.02151  4.24575  4.96810  0.61958  0.77255  0.48576  0.95510
    268   2.76311  4.87060  3.04623  2.67759  4.31452  3.43662  3.86311  3.71377  2.54608  3.31093  4.19690  3.14062  3.96060  1.40963  2.89133  2.81981  2.13750  3.37278  5.55234  4.24474    300 - -
          2.68618  4.42225  2.77519  2.73123  3.46354  2.40513  3.72494  3.29354  2.67741  2.69355  4.24690  2.90347  2.73739  3.18146  2.89801  2.37887  2.77519  2.98518  4.58477  3.61503
          0.02151  4.24575  4.96810  0.61958  0.77255  0.48576  0.95510
    269   2.76588  5.00880  1.77545  2.42915  2.61816  3.44791  3.72956  3.66840  2.60106  3.23795  4.09189  2.96491  3.90832  2.30590  3.08001  2.76906  3.01152  3.34657  5.37227  3.94187    301 - -
          2.68618  4.42225  2.77519  2.73123  3.46354  2.40513  3.72494  3.29354  2.67741  2.69355  4.24690  2.90347  2.73739  3.18146  2.89801  2.37887  2.77519  2.98518  4.58477  3.61503
          0.02151  4.24575  4.96810  0.61958  0.77255  0.48576  0.95510
    270   2.94521  4.36716  4.44936  3.88441  3.01494  4.06055  4.23678  2.44326  3.70332  1.60599  3.19302  4.05025  4.39390  3.91539  3.84874  3.37546  3.17962  1.83486  2.05874  3.36930    302 - -
          2.68618  4.42225  2.77519  2.73123  3.46354  2.40513  3.72494  3.29354  2.67741  2.69355  4.24690  2.90347  2.73739  3.18146  2.89801  2.37887  2.77519  2.98518  4.58477  3.61503
          0.15730  4.24575  2.03084  0.61958  0.77255  0.48576  0.95510
    271   2.61255  4.59805  3.18917  2.68494  3.93146  3.42575  3.77520  3.24094  1.99817  2.95413  3.82375  3.13325  3.88646  2.97881  2.91058  2.09580  2.88566  2.19547  5.25674  3.97928    303 - -
          2.68618  4.42225  2.77519  2.73123  3.46354  2.40513  3.72494  3.29354  2.67741  2.69355  4.24690  2.90347  2.73739  3.18146  2.89801  2.37887  2.77519  2.98518  4.58477  3.61503
          0.02460  4.11306  4.83540  0.61958  0.77255  0.40097  1.10767
    272   2.70093  5.05160  2.81456  1.96964  4.37568  3.41397  3.68069  3.82264  2.45095  3.36598  4.15487  2.92481  3.85546  2.29736  2.91857  2.15748  2.28499  3.44177  5.55033  4.17557    304 - -
          2.68618  4.42225  2.77519  2.73123  3.46354  2.40513  3.72494  3.29354  2.67741  2.69355  4.24690  2.90347  2.73739  3.18146  2.89801  2.37887  2.77519  2.98518  4.58477  3.61503
          0.02151  4.24575  4.96810  0.61958  0.77255  0.48576  0.95510
    273   2.11068  4.38113  4.33730  3.80729  3.45670  3.99395  4.49558  2.21698  3.69108  1.38130  3.34087  4.04178  4.40108  3.94861  3.90974  3.33588  3.16936  1.72050  5.19275  4.01239    305 - -
          2.68618  4.42225  2.77519  2.73123  3.46354  2.40513  3.72494  3.29354  2.67741  2.69355  4.24690  2.90347  2.73739  3.18146  2.89801  2.37887  2.77519  2.98518  4.58477  3.61503
          0.02151  4.24575  4.96810  0.61958  0.77255  0.48576  0.95510
    274   2.12628  4.37341  4.29728  3.75720  1.81101  3.97349  4.24808  2.47007  3.64020  1.61681  3.22209  3.96645  4.34351  3.85060  3.82732  3.29386  3.14882  2.39296  4.80201  3.48060    306 - -
          2.68618  4.42225  2.77519  2.73123  3.46354  2.40513  3.72494  3.29354  2.67741  2.69355  4.24690  2.90347  2.73739  3.18146  2.89801  2.37887  2.77519  2.98518  4.58477  3.61503
          0.02151  4.24575  4.96810  0.61958  0.77255  0.48576  0.95510
    275   2.36134  4.33094  3.52279  3.20009  4.47669  1.53988  4.30405  3.90614  3.26444  3.56989  4.37836  3.39548  3.82171  3.55044  3.60716  1.74773  1.89848  3.34216  5.79640  4.57354    307 - -
          2.68618  4.42225  2.77519  2.73123  3.46354  2.40513  3.72494  3.29354  2.67741  2.69355  4.24690  2.90347  2.73739  3.18146  2.89801  2.37887  2.77519  2.98518  4.58477  3.61503
          0.02151  4.24575  4.96810  0.61958  0.77255  0.48576  0.95510
    276   3.08218  5.62708  1.29373  2.23982  4.94665  3.33933  3.92759  4.52238  2.97443  4.01715  4.87703  1.53984  3.98077  3.10183  3.58111  2.96958  3.38883  4.07398  6.13871  4.61956    308 - -
          2.68618  4.42225  2.77519  2.73123  3.46354  2.40513  3.72494  3.29354  2.67741  2.69355  4.24690  2.90347  2.73739  3.18146  2.89801  2.37887  2.77519  2.98518  4.58477  3.61503
          0.02151  4.24575  4.96810  0.61958  0.77255  0.48576  0.95510
    277   1.77473  4.38608  3.45888  3.03131  4.30089  2.10849  4.13199  3.71207  3.04942  3.37129  4.18910  3.31666  2.42364  3.35562  3.42935  2.55399  1.96212  3.23743  5.62337  4.37556    309 - -
          2.68618  4.42225  2.77519  2.73123  3.46354  2.40513  3.72494  3.29354  2.67741  2.69355  4.24690  2.90347  2.73739  3.18146  2.89801  2.37887  2.77519  2.98518  4.58477  3.61503
          0.02151  4.24575  4.96810  0.61958  0.77255  0.48576  0.95510
    278   2.74994  4.43735  3.59026  2.30309  3.32571  3.70341  3.90233  2.84096  2.93037  1.63775  3.45412  3.44473  4.08297  3.28781  3.24158  2.98028  2.98078  2.66751  2.94419  3.52912    310 - -
          2.68618  4.42225  2.77519  2.73123  3.46354  2.40513  3.72494  3.29354  2.67741  2.69355  4.24690  2.90347  2.73739  3.18146  2.89801  2.37887  2.77519  2.98518  4.58477  3.61503
          0.02151  4.24575  4.96810  0.61958  0.77255  0.48576  0.95510
    279   2.67642  5.00321  2.33475  2.41203  4.29019  3.44204  3.65032  3.72489  2.39407  3.27974  4.07189  2.94381  3.84958  2.31873  2.29431  2.67262  2.90878  2.53969  5.47291  4.11162    311 - -
          2.68618  4.42225  2.77519  2.73123  3.46354  2.40513  3.72494  3.29354  2.67741  2.69355  4.24690  2.90347  2.73739  3.18146  2.89801  2.37887  2.77519  2.98518  4.58477  3.61503
          0.02151  4.24575  4.96810  0.61958  0.77255  0.48576  0.95510
    280   2.75318  4.70870  3.34821  2.79081  3.91771  3.57340  3.80111  3.29651  2.48367  2.20347  3.82856  3.23279  2.10608  3.00839  2.13301  2.86065  2.99602  3.04336  5.24808  3.98050    312 - -
          2.68618  4.42225  2.77519  2.73123  3.46354  2.40513  3.72494  3.29354  2.67741  2.69355  4.24690  2.90347  2.73739  3.18146  2.89801  2.37887  2.77519  2.98518  4.58477  3.61503
          0.02151  4.24575  4.96810  0.61958  0.77255  0.48576  0.95510
    281   2.13535  4.80567  2.29123  2.50317  4.09922  3.42674  3.73611  3.48425  2.57005  2.47191  3.95380  3.01386  2.68255  2.90131  3.03082  2.69719  2.90675  3.16364  5.38860  4.05692    313 - -
          2.68618  4.42225  2.77519  2.73123  3.46354  2.40513  3.72494  3.29354  2.67741  2.69355  4.24690  2.90347  2.73739  3.18146  2.89801  2.37887  2.77519  2.98518  4.58477  3.61503
          0.02151  4.24575  4.96810  0.61958  0.77255  0.48576  0.95510
    282   2.04442  4.80097  3.06413  2.62350  4.29449  3.39654  3.80860  3.69077  1.96963  3.29636  4.12380  3.09289  2.01783  2.97050  2.91468  2.72398  2.96166  3.32213  5.51485  4.21012    314 - -
          2.68618  4.42225  2.77519  2.73123  3.46354  2.40513  3.72494  3.29354  2.67741  2.69355  4.24690  2.90347  2.73739  3.18146  2.89801  2.37887  2.77519  2.98518  4.58477  3.61503
          0.02151  4.24575  4.96810  0.61958  0.77255  0.48576  0.95510
    283   2.69719  5.04242  2.85739  2.41501  4.42037  3.41056  3.68843  3.87177  1.98337  3.40249  4.18693  2.26649  2.76639  2.81478  2.87568  2.14204  2.94873  3.47565  5.57087  4.20241    315 - -
          2.68618  4.42225  2.77519  2.73123  3.46354  2.40513  3.72494  3.29354  2.67741  2.69355  4.24690  2.90347  2.73739  3.18146  2.89801  2.37887  2.77519  2.98518  4.58477  3.61503
          0.02151  4.24575  4.96810  0.61958  0.77255  0.48576  0.95510
    284   2.76655  5.21314  2.06853  1.93309  4.53424  3.38317  3.71089  4.00509  2.54105  3.52369  4.30722  2.86660  2.59767  2.83919  3.05386  2.72265  2.26177  3.59813  5.69263  4.27538    316 - -
          2.68638  4.42245  2.77539  2.73143  3.46374  2.40533  3.72514  3.29374  2.67761  2.69375  4.24710  2.90314  2.73671  3.18166  2.89769  2.37876  2.77448  2.98538  4.58497  3.61523
          0.58714  1.82513  1.26269  1.64635  0.21412  0.48576  0.95510
    285   2.84432  5.15387  2.62943  1.74108  4.49741  3.37312  3.64069  3.91097  1.69037  3.43184  4.27750  2.87590  3.86293  2.78715  2.60444  2.80515  3.07908  3.55425  5.56438  4.23917    324 - -
          2.68618  4.42225  2.77519  2.73123  3.46354  2.40513  3.72494  3.29354  2.67741  2.69355  4.24690  2.90347  2.73739  3.18146  2.89801  2.37887  2.77519  2.98518  4.58477  3.61503
          0.02983  3.92288  4.64523  0.61958  0.77255  0.56027  0.84642
    286   2.78144  4.81190  3.25922  2.81635  4.40132  2.04007  3.85198  3.84980  2.39473  3.40840  4.27044  3.22533  3.95163  3.03122  1.38894  2.85406  3.08889  3.47139  5.50486  4.28738    325 - -
          2.68618  4.42225  2.77519  2.73123  3.46354  2.40513  3.72494  3.29354  2.67741  2.69355  4.24690  2.90347  2.73739  3.18146  2.89801  2.37887  2.77519  2.98518  4.58477  3.61503
          0.02541  4.08127  4.80362  0.61958  0.77255  0.38616  1.13839
    287   2.62282  4.72517  3.03063  2.64208  4.26616  2.29676  3.86305  3.68106  2.66306  3.29650  4.12575  3.10140  3.88433  2.28925  3.07066  2.69655  1.71999  3.30040  5.52893  4.22051    326 - -
          2.68618  4.42225  2.77519  2.73123  3.46354  2.40513  3.72494  3.29354  2.67741  2.69355  4.24690  2.90347  2.73739  3.18146  2.89801  2.37887  2.77519  2.98518  4.58477  3.61503
          0.02151  4.24575  4.96810  0.61958  0.77255  0.48576  0.95510
    288   3.20249  4.75014  4.02780  3.55196  1.77321  4.06989  3.67836  3.26017  3.44488  2.76351  3.84146  3.75723  4.42451  2.22996  3.69842  3.36660  3.42905  3.09508  4.04871  1.42717    327 - -
          2.68618  4.42225  2.77519  2.73123  3.46354  2.40513  3.72494  3.29354  2.67741  2.69355  4.24690  2.90347  2.73739  3.18146  2.89801  2.37887  2.77519  2.98518  4.58477  3.61503
          0.02151  4.24575  4.96810  0.61958  0.77255  0.48576  0.95510
    289   3.97010  5.11486  4.94786  4.70828  0.83976  4.65461  3.59373  3.59256  4.53190  2.86471  4.16972  4.30513  4.94679  4.40113  4.48749  4.04182  4.18635  3.53660  3.70397  1.39107    328 - -
          2.68618  4.42225  2.77519  2.73123  3.46354  2.40513  3.72494  3.29354  2.67741  2.69355  4.24690  2.90347  2.73739  3.18146  2.89801  2.37887  2.77519  2.98518  4.58477  3.61503
          0.02151  4.24575  4.96810  0.61958  0.77255  0.48576  0.95510
    290   2.38257  4.32425  3.59038  3.27258  4.38859  3.11259  4.32921  3.76034  3.28364  3.48347  4.32757  3.44298  3.84748  3.59756  3.59593  1.39417  1.40518  3.25510  5.74137  4.51719    329 - -
          2.68618  4.42225  2.77519  2.73123  3.46354  2.40513  3.72494  3.29354  2.67741  2.69355  4.24690  2.90347  2.73739  3.18146  2.89801  2.37887  2.77519  2.98518  4.58477  3.61503
          0.02151  4.24575  4.96810  0.61958  0.77255  0.48576  0.95510
    291   2.88274  4.26469  4.58815  4.00150  3.15280  4.06538  4.36472  1.88996  3.84149  1.59468  3.11983  4.12919  4.38650  4.00200  3.94021  3.37841  3.11343  1.77519  2.67013  3.66091    330 - -
          2.68618  4.42225  2.77519  2.73123  3.46354  2.40513  3.72494  3.29354  2.67741  2.69355  4.24690  2.90347  2.73739  3.18146  2.89801  2.37887  2.77519  2.98518  4.58477  3.61503
          0.02151  4.24575  4.96810  0.61958  0.77255  0.48576  0.95510
    292   2.98714  5.50682  1.36830  2.24500  4.89124  2.29458  3.87990  4.41801  2.87747  3.91119  4.74066  1.99325  3.94506  3.04027  3.46565  2.89521  3.28623  3.96591  6.06480  4.57016    331 - -
          2.68618  4.42225  2.77519  2.73123  3.46354  2.40513  3.72494  3.29354  2.67741  2.69355  4.24690  2.90347  2.73739  3.18146  2.89801  2.37887  2.77519  2.98518  4.58477  3.61503
          0.02151  4.24575  4.96810  0.61958  0.77255  0.48576  0.95510
    293   3.60399  4.96473  4.78905  4.44657  3.32418  4.45271  4.98793  2.56290  4.21217  0.52189  3.25825  4.68712  4.83387  4.48805  4.32044  4.09321  3.88654  2.69416  5.32132  4.12562    332 - -
          2.68618  4.42225  2.77519  2.73123  3.46354  2.40513  3.72494  3.29354  2.67741  2.69355  4.24690  2.90347  2.73739  3.18146  2.89801  2.37887  2.77519  2.98518  4.58477  3.61503
          0.02151  4.24575  4.96810  0.61958  0.77255  0.48576  0.95510
    294   2.79881  4.95392  3.22083  2.62592  4.18970  3.57847  2.57708  3.62673  2.26070  2.38571  4.02552  3.10746  3.95569  2.28478  2.05757  2.82814  3.00966  3.31507  5.36492  4.06964    333 - -
          2.68618  4.42225  2.77519  2.73123  3.46354  2.40513  3.72494  3.29354  2.67741  2.69355  4.24690  2.90347  2.73739  3.18146  2.89801  2.37887  2.77519  2.98518  4.58477  3.61503
          0.02151  4.24575  4.96810  0.61958  0.77255  0.48576  0.95510
    295   2.44376  4.42310  3.38411  3.11935  4.48382  3.13621  4.27902  3.95642  3.21154  3.60971  4.43969  3.37113  2.13011  3.52441  3.55415  1.06722  2.91404  3.40963  5.79553  4.54367    334 - -
          2.68618  4.42225  2.77519  2.73123  3.46354  2.40513  3.72494  3.29354  2.67741  2.69355  4.24690  2.90347  2.73739  3.18146  2.89801  2.37887  2.77519  2.98518  4.58477  3.61503
          0.02151  4.24575  4.96810  0.61958  0.77255  0.48576  0.95510
    296   2.02845  4.94162  2.09087  2.44078  4.46952  2.44215  3.80265  3.92519  2.65476  3.48480  4.27902  2.95830  2.50957  2.94860  3.14763  2.68259  2.97315  3.49862  5.67692  4.30003    335 - -
          2.68618  4.42225  2.77519  2.73123  3.46354  2.40513  3.72494  3.29354  2.67741  2.69355  4.24690  2.90347  2.73739  3.18146  2.89801  2.37887  2.77519  2.98518  4.58477  3.61503
          0.02151  4.24575  4.96810  0.61958  0.77255  0.48576  0.95510
    297   2.10332  4.27315  3.76888  3.23928  3.53553  2.46348  4.07388  2.66835  3.17007  1.98683  3.49716  3.54084  4.04104  3.45999  3.46809  2.88479  2.89775  1.94469  5.03498  3.81936    336 - -
          2.68618  4.42225  2.77519  2.73123  3.46354  2.40513  3.72494  3.29354  2.67741  2.69355  4.24690  2.90347  2.73739  3.18146  2.89801  2.37887  2.77519  2.98518  4.58477  3.61503
          0.02151  4.24575  4.96810  0.61958  0.77255  0.48576  0.95510
    298   2.84237  4.39149  3.97118  3.42500  3.48049  3.91206  4.23173  1.58727  3.28724  2.28803  3.39667  3.76337  4.28015  2.44715  3.56377  3.20843  3.08470  1.76423  5.10644  3.89409    337 - -
          2.68618  4.42225  2.77519  2.73123  3.46354  2.40513  3.72494  3.29354  2.67741  2.69355  4.24690  2.90347  2.73739  3.18146  2.89801  2.37887  2.77519  2.98518  4.58477  3.61503
          0.02151  4.24575  4.96810  0.61958  0.77255  0.48576  0.95510
    299   2.94796  4.51155  3.99140  3.44937  2.22004  3.96334  4.10345  2.66713  3.31713  1.39480  3.24756  3.77489  4.30331  2.38860  3.57864  3.25249  3.17674  2.63315  4.77698  3.41294    338 - -
          2.68618  4.42225  2.77519  2.73123  3.46354  2.40513  3.72494  3.29354  2.67741  2.69355  4.24690  2.90347  2.73739  3.18146  2.89801  2.37887  2.77519  2.98518  4.58477  3.61503
          0.02151  4.24575  4.96810  0.61958  0.77255  0.48576  0.95510
    300   2.71764  4.83425  3.14447  2.58741  4.07821  3.52693  3.69980  3.46356  2.03200  2.35810  3.91574  3.07978  3.91828  2.26566  2.76309  2.76810  2.30841  3.16532  5.32546  4.03052    339 - -
          2.68618  4.42225  2.77519  2.73123  3.46354  2.40513  3.72494  3.29354  2.67741  2.69355  4.24690  2.90347  2.73739  3.18146  2.89801  2.37887  2.77519  2.98518  4.58477  3.61503
          0.02151  4.24575  4.96810  0.61958  0.77255  0.48576  0.95510
    301   2.81787  5.20856  2.02019  1.58932  4.46744  3.40187  3.74841  3.90233  2.60433  2.39975  4.28909  2.88501  3.89809  2.89222  3.11246  2.77892  3.06872  3.53842  5.67748  4.26814    340 - -
          2.68618  4.42225  2.77519  2.73123  3.46354  2.40513  3.72494  3.29354  2.67741  2.69355  4.24690  2.90347  2.73739  3.18146  2.89801  2.37887  2.77519  2.98518  4.58477  3.61503
          0.18405  4.24575  1.87221  0.61958  0.77255  0.48576  0.95510
    302   2.68210  5.03194  2.08165  2.33546  4.39416  3.34246  3.66683  3.85555  2.44787  3.39335  4.18770  2.87249  3.81867  2.80148  2.27571  2.05107  2.94046  3.46132  5.56434  4.18166    341 - -
          2.68649  4.42256  2.77551  2.73155  3.46385  2.40544  3.72526  3.29385  2.67772  2.69386  4.24721  2.90378  2.73771  3.18051  2.89737  2.37918  2.77382  2.98446  4.57994  3.61534
          0.41968  1.09484  4.80930  1.62079  0.22033  0.38869  1.13303
    303   2.79346  4.25460  4.23290  3.66785  3.38596  3.93124  4.29651  1.80461  3.55782  1.88853  3.32829  3.90827  4.29826  3.80423  3.77029  2.34623  3.03839  1.68433  4.99905  3.80143    348 - -
          2.68618  4.42225  2.77519  2.73123  3.46354  2.40513  3.72494  3.29354  2.67741  2.69355  4.24690  2.90347  2.73739  3.18146  2.89801  2.37887  2.77519  2.98518  4.58477  3.61503
          0.02151  4.24575  4.96810  0.61958  0.77255  0.48576  0.95510
    304   2.65193  4.89715  2.84364  1.94855  4.36559  2.39959  3.77214  3.80671  2.59467  3.37967  4.17928  2.97777  3.85593  2.91904  3.06696  2.08245  2.30351  3.40845  5.58473  4.22595    349 - -
          2.68618  4.42225  2.77519  2.73123  3.46354  2.40513  3.72494  3.29354  2.67741  2.69355  4.24690  2.90347  2.73739  3.18146  2.89801  2.37887  2.77519  2.98518  4.58477  3.61503
          0.02151  4.24575  4.96810  0.61958  0.77255  0.48576  0.95510
    305   2.82081  4.45266  3.92288  3.49207  3.63384  3.74194  4.34953  1.44594  3.38767  2.44983  3.58950  3.78055  1.86865  3.73022  3.65505  3.13734  3.13674  2.34826  5.26421  4.02944    350 - -
          2.68618  4.42225  2.77519  2.73123  3.46354  2.40513  3.72494  3.29354  2.67741  2.69355  4.24690  2.90347  2.73739  3.18146  2.89801  2.37887  2.77519  2.98518  4.58477  3.61503
          0.02151  4.24575  4.96810  0.61958  0.77255  0.48576  0.95510
    306   2.93797  5.22869  2.61056  1.37719  4.64609  3.41051  3.90662  4.11179  2.76899  3.66720  4.51993  2.98705  1.77878  3.07452  3.23458  2.91056  3.23078  3.72269  5.82118  4.45344    351 - -
          2.68618  4.42225  2.77519  2.73123  3.46354  2.40513  3.72494  3.29354  2.67741  2.69355  4.24690  2.90347  2.73739  3.18146  2.89801  2.37887  2.77519  2.98518  4.58477  3.61503
          0.02151  4.24575  4.96810  0.61958  0.77255  0.48576  0.95510
    307   2.11260  4.43801  3.45124  2.92404  3.56066  3.57128  2.61351  2.95273  2.81873  2.63173  2.10131  3.32916  3.99246  3.18427  3.15866  2.85279  2.91150  2.72875  5.01259  3.74277    352 - -
          2.68618  4.42225  2.77519  2.73123  3.46354  2.40513  3.72494  3.29354  2.67741  2.69355  4.24690  2.90347  2.73739  3.18146  2.89801  2.37887  2.77519  2.98518  4.58477  3.61503
          0.02151  4.24575  4.96810  0.61958  0.77255  0.48576  0.95510
    308   3.48990  4.77010  5.16712  4.63516  3.24530  4.80450  5.15367  1.61330  4.46588  0.84425  3.03652  4.87116  4.96793  4.57330  4.55872  4.19259  3.71968  2.19783  5.37924  4.29378    353 - -
          2.68618  4.42225  2.77519  2.73123  3.46354  2.40513  3.72494  3.29354  2.67741  2.69355  4.24690  2.90347  2.73739  3.18146  2.89801  2.37887  2.77519  2.98518  4.58477  3.61503
          0.02151  4.24575  4.96810  0.61958  0.77255  0.48576  0.95510
    309   2.14779  4.97685  2.95065  2.50429  4.24645  3.46768  2.54210  3.72330  2.42145  3.28635  4.10866  3.01511  3.90743  1.87027  2.81885  2.75957  2.98947  3.37713  5.45727  4.10934    354 - -
          2.68618  4.42225  2.77519  2.73123  3.46354  2.40513  3.72494  3.29354  2.67741  2.69355  4.24690  2.90347  2.73739  3.18146  2.89801  2.37887  2.77519  2.98518  4.58477  3.61503
          0.02151  4.24575  4.96810  0.61958  0.77255  0.48576  0.95510
    310   2.83455  5.21172  2.66479  1.94199  4.53603  3.42262  3.74363  3.99304  2.50931  3.51683  4.32689  2.92035  1.95980  2.15885  2.95483  2.79790  3.08416  3.60921  5.68366  4.30048    355 - -
          2.68618  4.42225  2.77519  2.73123  3.46354  2.40513  3.72494  3.29354  2.67741  2.69355  4.24690  2.90347  2.73739  3.18146  2.89801  2.37887  2.77519  2.98518  4.58477  3.61503
          0.02151  4.24575  4.96810  0.61958  0.77255  0.48576  0.95510
    311   2.79277  4.34053  3.89426  2.51121  2.38561  3.84582  4.11367  1.62376  3.29586  2.25771  3.33379  3.69453  4.21230  3.57083  3.56767  3.13661  3.02855  2.31862  4.90345  3.63699    356 - -
          2.68618  4.42225  2.77519  2.73123  3.46354  2.40513  3.72494  3.29354  2.67741  2.69355  4.24690  2.90347  2.73739  3.18146  2.89801  2.37887  2.77519  2.98518  4.58477  3.61503
          0.02151  4.24575  4.96810  0.61958  0.77255  0.48576  0.95510
    312   1.22962  4.41743  3.89013  3.46594  3.70125  3.55773  4.34137  2.70910  3.35843  1.83892  3.65634  3.70572  4.13845  3.69771  3.62978  2.96260  3.05995  2.53373  5.32392  4.08737    357 - -
          2.68618  4.42225  2.77519  2.73123  3.46354  2.40513  3.72494  3.29354  2.67741  2.69355  4.24690  2.90347  2.73739  3.18146  2.89801  2.37887  2.77519  2.98518  4.58477  3.61503
          0.02151  4.24575  4.96810  0.61958  0.77255  0.48576  0.95510
    313   2.75264  5.20901  2.11010  2.32174  4.54842  2.43896  3.69318  4.02583  2.48612  3.52818  4.30310  2.29977  3.86014  2.81530  2.27609  2.70941  3.00066  3.60874  5.68047  4.26852    358 - -
          2.68618  4.42225  2.77519  2.73123  3.46354  2.40513  3.72494  3.29354  2.67741  2.69355  4.24690  2.90347  2.73739  3.18146  2.89801  2.37887  2.77519  2.98518  4.58477  3.61503
          0.02151  4.24575  4.96810  0.61958  0.77255  0.48576  0.95510
    314   2.72127  2.85054  3.93566  2.43479  3.42891  3.80283  4.12936  1.92223  3.28980  2.40116  3.38423  3.68581  4.17863  3.56681  3.56264  3.08639  2.96249  1.79707  4.97149  3.75995    359 - -
          2.68618  4.42225  2.77519  2.73123  3.46354  2.40513  3.72494  3.29354  2.67741  2.69355  4.24690  2.90347  2.73739  3.18146  2.89801  2.37887  2.77519  2.98518  4.58477  3.61503
          0.02151  4.24575  4.96810  0.61958  0.77255  0.48576  0.95510
    315   3.02387  5.50329  2.38064  1.12195  4.82557  3.37452  3.87320  4.34499  2.78934  3.85312  4.69840  2.00228  3.97165  3.03600  3.30433  2.93502  3.30824  3.92700  5.98562  4.52568    360 - -
          2.68618  4.42225  2.77519  2.73123  3.46354  2.40513  3.72494  3.29354  2.67741  2.69355  4.24690  2.90347  2.73739  3.18146  2.89801  2.37887  2.77519  2.98518  4.58477  3.61503
          0.02151  4.24575  4.96810  0.61958  0.77255  0.48576  0.95510
    316   3.03685  5.63427  1.40877  1.66719  4.94329  2.18714  3.86931  4.47040  2.87486  3.94930  4.78171  2.80086  3.95317  3.02742  3.47693  2.92150  3.32278  4.02476  6.10236  4.58973    361 - -
          2.68618  4.42225  2.77519  2.73123  3.46354  2.40513  3.72494  3.29354  2.67741  2.69355  4.24690  2.90347  2.73739  3.18146  2.89801  2.37887  2.77519  2.98518  4.58477  3.61503
          0.02151  4.24575  4.96810  0.61958  0.77255  0.48576  0.95510
    317   2.71200  4.94026  2.86196  2.51142  4.42945  2.44069  3.80362  3.88244  2.57317  3.44135  4.25261  3.01510  2.48996  1.71935  2.99972  2.73403  3.00560  3.48150  5.62116  4.27634    362 - -
          2.68618  4.42225  2.77519  2.73123  3.46354  2.40513  3.72494  3.29354  2.67741  2.69355  4.24690  2.90347  2.73739  3.18146  2.89801  2.37887  2.77519  2.98518  4.58477  3.61503
          0.18989  4.24575  1.84123  0.61958  0.77255  0.48576  0.95510
    318   1.55624  4.20274  3.49968  3.22206  4.34363  2.98284  4.28691  3.71197  3.27227  3.44630  4.28861  3.36052  3.73812  3.56433  3.57584  1.25866  2.75561  3.17905  5.69954  4.48177    363 - -
          2.68618  4.42225  2.77519  2.73123  3.46354  2.40513  3.72494  3.29354  2.67741  2.69355  4.24690  2.90347  2.73739  3.18146  2.89801  2.37887  2.77519  2.98518  4.58477  3.61503
          0.02541  4.08127  4.80362  0.61958  0.77255  0.66905  0.71784
    319   3.39732  4.80051  4.52397  4.16969  3.22813  4.24506  4.76039  2.44851  3.93549  0.65498  3.19460  4.42491  4.64764  4.25336  4.07537  3.84784  3.68381  2.53914  5.17799  3.94787    364 - -
          2.68618  4.42225  2.77519  2.73123  3.46354  2.40513  3.72494  3.29354  2.67741  2.69355  4.24690  2.90347  2.73739  3.18146  2.89801  2.37887  2.77519  2.98518  4.58477  3.61503
          0.02541  4.08127  4.80362  0.61958  0.77255  0.66905  0.71784
    320   2.70697  4.89969  2.92633  1.97474  4.17636  3.44655  3.66377  3.51535  1.90894  3.15251  3.99374  2.97935  3.86948  2.81568  2.75218  2.73030  2.93926  2.44869  5.39292  4.07357    365 - -
          2.68618  4.42225  2.77519  2.73123  3.46354  2.40513  3.72494  3.29354  2.67741  2.69355  4.24690  2.90347  2.73739  3.18146  2.89801  2.37887  2.77519  2.98518  4.58477  3.61503
          0.02541  4.08127  4.80362  0.61958  0.77255  0.66905  0.71784
    321   2.79167  4.48707  3.69543  3.26904  3.46861  3.63991  4.15833  2.73506  3.13611  1.32423  3.46263  3.60396  2.26672  3.51292  3.41374  3.04176  3.09720  2.62979  5.10943  3.85615    366 - -
          2.68618  4.42225  2.77519  2.73123  3.46354  2.40513  3.72494  3.29354  2.67741  2.69355  4.24690  2.90347  2.73739  3.18146  2.89801  2.37887  2.77519  2.98518  4.58477  3.61503
          0.02541  4.08127  4.80362  0.61958  0.77255  0.66905  0.71784
    322   2.67105  4.75010  2.95054  2.07197  3.92355  3.44482  2.55285  3.34113  2.49754  2.99162  3.85309  3.01421  3.87327  2.88583  2.90652  2.73125  2.90995  2.30136  5.24536  3.91623    367 - -
          2.68618  4.42225  2.77519  2.73123  3.46354  2.40513  3.72494  3.29354  2.67741  2.69355  4.24690  2.90347  2.73739  3.18146  2.89801  2.37887  2.77519  2.98518  4.58477  3.61503
          0.02541  4.08127  4.80362  0.61958  0.77255  0.38616  1.13839
    323   2.67406  4.38794  3.57252  2.98849  3.47495  3.63516  3.85495  2.87510  2.78613  2.14324  3.48135  3.37637  4.01463  3.18921  2.35997  2.89626  2.28007  2.65978  2.90523  3.67010    368 - -
          2.68618  4.42225  2.77519  2.73123  3.46354  2.40513  3.72494  3.29354  2.67741  2.69355  4.24690  2.90347  2.73739  3.18146  2.89801  2.37887  2.77519  2.98518  4.58477  3.61503
          0.02151  4.24575  4.96810  0.61958  0.77255  0.48576  0.95510
    324   1.64164  4.34484  3.56821  3.06820  3.64327  3.40483  3.98829  3.09975  2.99938  2.80454  3.69639  3.38961  3.93974  3.32430  3.32974  2.05133  2.86883  2.81830  2.68361  3.80813    369 - -
          2.68618  4.42225  2.77519  2.73123  3.46354  2.40513  3.72494  3.29354  2.67741  2.69355  4.24690  2.90347  2.73739  3.18146  2.89801  2.37887  2.77519  2.98518  4.58477  3.61503
          0.02151  4.24575  4.96810  0.61958  0.77255  0.48576  0.95510
    325   2.67050  2.82957  4.29200  3.70380  3.15894  3.80229  4.11989  2.41569  3.55441  2.19826  2.38947  3.84758  4.16830  3.75139  3.68517  3.10355  2.90621  1.84650  4.71563  2.52425    370 - -
          2.68618  4.42225  2.77519  2.73123  3.46354  2.40513  3.72494  3.29354  2.67741  2.69355  4.24690  2.90347  2.73739  3.18146  2.89801  2.37887  2.77519  2.98518  4.58477  3.61503
          0.02151  4.24575  4.96810  0.61958  0.77255  0.48576  0.95510
    326   2.56796  4.38628  3.50806  2.99628  3.63291  3.43764  3.93879  3.10020  2.91769  2.79726  3.68805  3.35036  3.94440  3.25820  3.25885  1.75946  2.16144  2.82592  2.70144  3.78085    371 - -
          2.68618  4.42225  2.77519  2.73123  3.46354  2.40513  3.72494  3.29354  2.67741  2.69355  4.24690  2.90347  2.73739  3.18146  2.89801  2.37887  2.77519  2.98518  4.58477  3.61503
          0.02151  4.24575  4.96810  0.61958  0.77255  0.48576  0.95510
    327   2.75069  4.82336  3.31595  2.82800  4.40693  3.44913  3.86291  3.85246  2.41218  3.41643  4.26205  3.23419  3.97329  3.03135  1.53875  1.64477  3.06189  3.46341  5.55178  4.28751    372 - -
          2.68618  4.42225  2.77519  2.73123  3.46354  2.40513  3.72494  3.29354  2.67741  2.69355  4.24690  2.90347  2.73739  3.18146  2.89801  2.37887  2.77519  2.98518  4.58477  3.61503
          0.02151  4.24575  4.96810  0.61958  0.77255  0.48576  0.95510
    328   2.81215  4.44393  3.75405  3.23616  3.02132  3.76446  3.88571  2.86613  3.12480  1.92696  3.50458  3.56081  2.57708  3.43753  3.41191  3.05786  3.05468  2.69155  4.60116  1.86434    373 - -
          2.68618  4.42225  2.77519  2.73123  3.46354  2.40513  3.72494  3.29354  2.67741  2.69355  4.24690  2.90347  2.73739  3.18146  2.89801  2.37887  2.77519  2.98518  4.58477  3.61503
          0.02151  4.24575  4.96810  0.61958  0.77255  0.48576  0.95510
    329   2.08649  4.99231  1.55226  2.42931  4.57976  3.29945  3.87491  4.03408  2.78166  3.60687  4.41614  2.95122  3.88447  3.03384  3.29007  2.00864  3.05216  3.59137  5.79884  4.40507    374 - -
          2.68618  4.42225  2.77519  2.73123  3.46354  2.40513  3.72494  3.29354  2.67741  2.69355  4.24690  2.90347  2.73739  3.18146  2.89801  2.37887  2.77519  2.98518  4.58477  3.61503
          0.02151  4.24575  4.96810  0.61958  0.77255  0.48576  0.95510
    330   2.96725  4.64228  3.65829  2.19863  2.00963  3.84789  3.73234  3.14407  3.15889  2.73619  3.73820  3.52596  4.22822  3.43189  3.48249  3.13385  3.19873  2.94753  4.31596  1.65313    375 - -
          2.68618  4.42225  2.77519  2.73123  3.46354  2.40513  3.72494  3.29354  2.67741  2.69355  4.24690  2.90347  2.73739  3.18146  2.89801  2.37887  2.77519  2.98518  4.58477  3.61503
          0.02151  4.24575  4.96810  0.61958  0.77255  0.48576  0.95510
    331   1.90688  4.27786  4.01016  3.53998  3.79545  3.49210  4.36763  2.55127  3.46553  2.71756  3.71746  3.71897  4.08860  3.75013  3.73439  2.88178  2.07959  1.44785  5.34195  4.13666    376 - -
          2.68618  4.42225  2.77519  2.73123  3.46354  2.40513  3.72494  3.29354  2.67741  2.69355  4.24690  2.90347  2.73739  3.18146  2.89801  2.37887  2.77519  2.98518  4.58477  3.61503
          0.02151  4.24575  4.96810  0.61958  0.77255  0.48576  0.95510
    332   2.39396  4.36071  3.44546  3.25454  4.62924  1.36538  4.42409  4.11768  3.42917  3.77475  4.58416  3.43016  3.84651  3.69171  3.74932  1.32033  2.90137  3.47955  5.93633  4.71758    377 - -
          2.68618  4.42225  2.77519  2.73123  3.46354  2.40513  3.72494  3.29354  2.67741  2.69355  4.24690  2.90347  2.73739  3.18146  2.89801  2.37887  2.77519  2.98518  4.58477  3.61503
          0.02151  4.24575  4.96810  0.61958  0.77255  0.48576  0.95510
    333   3.19762  4.91897  3.94621  3.90049  5.00371  0.33168  4.98093  4.71098  4.13150  4.31115  5.30158  4.11242  4.32017  4.42680  4.31064  3.38270  3.70730  4.16675  5.98334  5.12387    378 - -
          2.68618  4.42225  2.77519  2.73123  3.46354  2.40513  3.72494  3.29354  2.67741  2.69355  4.24690  2.90347  2.73739  3.18146  2.89801  2.37887  2.77519  2.98518  4.58477  3.61503
          0.02151  4.24575  4.96810  0.61958  0.77255  0.48576  0.95510
    334   3.81752  5.02518  4.90132  4.60196  1.47917  4.55532  3.67439  3.43707  4.39739  2.71421  4.01078  4.29836  4.86967  4.35353  4.38995  3.96366  4.04365  3.39621  1.13891  2.08178    379 - -
          2.68618  4.42225  2.77519  2.73123  3.46354  2.40513  3.72494  3.29354  2.67741  2.69355  4.24690  2.90347  2.73739  3.18146  2.89801  2.37887  2.77519  2.98518  4.58477  3.61503
          0.02151  4.24575  4.96810  0.61958  0.77255  0.48576  0.95510
    335   2.66057  4.77224  2.83416  2.66288  4.52174  3.24761  4.04125  4.07021  2.93759  3.67086  4.50549  1.25005  3.90867  3.24325  3.35763  1.90301  3.05983  3.58058  5.79608  4.43070    380 - -
          2.68618  4.42225  2.77519  2.73123  3.46354  2.40513  3.72494  3.29354  2.67741  2.69355  4.24690  2.90347  2.73739  3.18146  2.89801  2.37887  2.77519  2.98518  4.58477  3.61503
          0.02151  4.24575  4.96810  0.61958  0.77255  0.48576  0.95510
    336   2.07899  4.63660  3.21304  2.69057  4.15304  3.35261  3.82719  3.55660  2.61424  3.18229  4.00504  3.13183  3.86085  3.00229  2.23359  2.06277  2.18047  3.18884  5.42786  4.13412    381 - -
          2.68618  4.42225  2.77519  2.73123  3.46354  2.40513  3.72494  3.29354  2.67741  2.69355  4.24690  2.90347  2.73739  3.18146  2.89801  2.37887  2.77519  2.98518  4.58477  3.61503
          0.02151  4.24575  4.96810  0.61958  0.77255  0.48576  0.95510
    337   0.58644  4.42495  3.88812  3.71698  4.47013  3.23605  4.68786  3.65546  3.74431  3.51805  4.52089  3.75732  4.01200  4.05251  3.95618  2.77847  3.08267  3.24163  5.85729  4.70688    382 - -
          2.68618  4.42225  2.77519  2.73123  3.46354  2.40513  3.72494  3.29354  2.67741  2.69355  4.24690  2.90347  2.73739  3.18146  2.89801  2.37887  2.77519  2.98518  4.58477  3.61503
          0.02151  4.24575  4.96810  0.61958  0.77255  0.48576  0.95510
    338   4.03093  5.25756  4.70842  4.51829  3.15203  4.18966  4.44006  4.09186  4.24523  3.41445  4.70458  4.59839  4.74094  4.61195  4.30166  4.23081  4.35393  3.99121  0.38147  3.13739    383 - -
          2.68618  4.42225  2.77519  2.73123  3.46354  2.40513  3.72494  3.29354  2.67741  2.69355  4.24690  2.90347  2.73739  3.18146  2.89801  2.37887  2.77519  2.98518  4.58477  3.61503
          0.02151  4.24575  4.96810  0.61958  0.77255  0.48576  0.95510
    339   3.19762  4.91897  3.94621  3.90049  5.00371  0.33168  4.98093  4.71098  4.13150  4.31115  5.30158  4.11242  4.32017  4.42680  4.31064  3.38270  3.70730  4.16675  5.98334  5.12387    384 - -
          2.68618  4.42225  2.77519  2.73123  3.46354  2.40513  3.72494  3.29354  2.67741  2.69355  4.24690  2.90347  2.73739  3.18146  2.89801  2.37887  2.77519  2.98518  4.58477  3.61503
          0.02151  4.24575  4.96810  0.61958  0.77255  0.48576  0.95510
    340   3.60399  4.96473  4.78905  4.44657  3.32418  4.45271  4.98793  2.56290  4.21217  0.52189  3.25825  4.68712  4.83387  4.48805  4.32044  4.09321  3.88654  2.69416  5.32132  4.12562    385 - -
          2.68618  4.42225  2.77519  2.73123  3.46354  2.40513  3.72494  3.29354  2.67741  2.69355  4.24690  2.90347  2.73739  3.18146  2.89801  2.37887  2.77519  2.98518  4.58477  3.61503
          0.02151  4.24575  4.96810  0.61958  0.77255  0.48576  0.95510
    341   2.77961  4.36762  3.90610  3.36134  2.42241  3.79104  4.07790  2.65098  3.27190  2.17505  2.35670  3.67379  2.02078  3.54270  3.54294  3.08603  3.02827  2.53788  4.84459  3.55461    386 - -
          2.68618  4.42225  2.77519  2.73123  3.46354  2.40513  3.72494  3.29354  2.67741  2.69355  4.24690  2.90347  2.73739  3.18146  2.89801  2.37887  2.77519  2.98518  4.58477  3.61503
          0.02151  4.24575  4.96810  0.61958  0.77255  0.48576  0.95510
    342   3.00815  4.97973  3.49023  2.91746  4.12091  3.73187  3.82938  3.42904  1.20667  2.10722  4.01861  3.33984  4.12910  3.01142  2.53840  3.08311  3.22059  3.21956  5.38476  4.13194    387 - -
          2.68618  4.42225  2.77519  2.73123  3.46354  2.40513  3.72494  3.29354  2.67741  2.69355  4.24690  2.90347  2.73739  3.18146  2.89801  2.37887  2.77519  2.98518  4.58477  3.61503
          0.02151  4.24575  4.96810  0.61958  0.77255  0.48576  0.95510
    343   2.99094  5.30181  1.38339  2.41552  4.78007  3.37407  3.99114  4.30373  2.98316  3.85166  4.71223  2.97085  1.58843  3.17303  3.52275  2.95032  3.31480  3.87600  5.96691  4.56937    388 - -
          2.68618  4.42225  2.77519  2.73123  3.46354  2.40513  3.72494  3.29354  2.67741  2.69355  4.24690  2.90347  2.73739  3.18146  2.89801  2.37887  2.77519  2.98518  4.58477  3.61503
          0.02151  4.24575  4.96810  0.61958  0.77255  0.48576  0.95510
    344   2.66241  4.49015  3.41404  2.90813  3.74755  3.54529  3.92495  2.91710  2.80928  2.73682  3.67329  3.32141  3.99735  2.32681  3.16102  2.84442  2.22780  1.77703  5.17992  3.92850    389 - -
          2.68618  4.42225  2.77519  2.73123  3.46354  2.40513  3.72494  3.29354  2.67741  2.69355  4.24690  2.90347  2.73739  3.18146  2.89801  2.37887  2.77519  2.98518  4.58477  3.61503
          0.02151  4.24575  4.96810  0.61958  0.77255  0.48576  0.95510
    345   2.08857  5.20036  2.57736  1.55698  4.57077  3.37342  3.77902  4.02782  2.62898  3.57080  4.37812  2.14197  3.89943  2.92344  3.12666  2.78000  3.08734  3.62667  5.75028  4.34105    390 - -
          2.68618  4.42225  2.77519  2.73123  3.46354  2.40513  3.72494  3.29354  2.67741  2.69355  4.24690  2.90347  2.73739  3.18146  2.89801  2.37887  2.77519  2.98518  4.58477  3.61503
          0.02151  4.24575  4.96810  0.61958  0.77255  0.48576  0.95510
    346   3.02632  4.73523  3.68479  3.22816  3.46814  3.88112  4.12233  2.84967  2.92681  1.15269  3.44269  3.62584  4.27905  2.24340  3.18955  3.24290  3.26782  2.82385  5.14650  3.87854    391 - -
          2.68618  4.42225  2.77519  2.73123  3.46354  2.40513  3.72494  3.29354  2.67741  2.69355  4.24690  2.90347  2.73739  3.18146  2.89801  2.37887  2.77519  2.98518  4.58477  3.61503
          0.02151  4.24575  4.96810  0.61958  0.77255  0.48576  0.95510
    347   1.44227  4.32045  4.15399  3.74986  3.88816  3.53420  4.57333  2.44489  3.67192  2.70529  3.79281  3.86397  4.17111  3.96162  3.91298  2.96071  3.04010  1.35870  5.51496  4.30558    392 - -
          2.68618  4.42225  2.77519  2.73123  3.46354  2.40513  3.72494  3.29354  2.67741  2.69355  4.24690  2.90347  2.73739  3.18146  2.89801  2.37887  2.77519  2.98518  4.58477  3.61503
          0.02151  4.24575  4.96810  0.61958  0.77255  0.48576  0.95510
    348   1.99461  4.31140  3.87867  3.37373  3.67134  3.58390  4.22862  1.92520  3.29752  2.59864  3.60078  3.64416  4.10391  3.59803  3.59094  2.93403  1.76676  2.32502  5.21064  3.99606    393 - -
          2.68618  4.42225  2.77519  2.73123  3.46354  2.40513  3.72494  3.29354  2.67741  2.69355  4.24690  2.90347  2.73739  3.18146  2.89801  2.37887  2.77519  2.98518  4.58477  3.61503
          0.02151  4.24575  4.96810  0.61958  0.77255  0.48576  0.95510
    349   2.09772  4.82884  3.05554  2.54095  4.22781  3.41451  3.72646  3.64359  2.46809  3.23268  4.04203  2.32568  3.86505  2.87444  2.25033  2.67867  2.33560  3.28283  5.44800  4.12391    394 - -
          2.68618  4.42225  2.77519  2.73123  3.46354  2.40513  3.72494  3.29354  2.67741  2.69355  4.24690  2.90347  2.73739  3.18146  2.89801  2.37887  2.77519  2.98518  4.58477  3.61503
          0.02151  4.24575  4.96810  0.61958  0.77255  0.48576  0.95510
    350   2.69954  4.88797  3.06510  2.52346  4.15342  2.56202  3.67986  3.56183  1.98577  3.14957  2.74721  3.02987  3.89129  2.32949  2.78435  2.73005  2.92779  3.23937  5.37467  4.05909    395 - -
          2.68618  4.42225  2.77519  2.73123  3.46354  2.40513  3.72494  3.29354  2.67741  2.69355  4.24690  2.90347  2.73739  3.18146  2.89801  2.37887  2.77519  2.98518  4.58477  3.61503
          0.02151  4.24575  4.96810  0.61958  0.77255  0.48576  0.95510
    351   3.19762  4.91897  3.94621  3.90049  5.00371  0.33168  4.98093  4.71098  4.13150  4.31115  5.30158  4.11242  4.32017  4.42680  4.31064  3.38270  3.70730  4.16675  5.98334  5.12387    396 - -
          2.68618  4.42225  2.77519  2.73123  3.46354  2.40513  3.72494  3.29354  2.67741  2.69355  4.24690  2.90347  2.73739  3.18146  2.89801  2.37887  2.77519  2.98518  4.58477  3.61503
          0.02151  4.24575  4.96810  0.61958  0.77255  0.48576  0.95510
    352   2.54362  4.46018  3.58289  3.43404  4.47886  3.18568  4.52351  4.06176  3.53471  3.75797  4.66206  3.58361  3.95861  3.85575  3.79593  0.64193  3.05470  3.51057  5.82301  4.56997    397 - -
          2.68618  4.42225  2.77519  2.73123  3.46354  2.40513  3.72494  3.29354  2.67741  2.69355  4.24690  2.90347  2.73739  3.18146  2.89801  2.37887  2.77519  2.98518  4.58477  3.61503
          0.02151  4.24575  4.96810  0.61958  0.77255  0.48576  0.95510
    353   3.11707  4.57541  4.63178  4.32203  3.85584  4.09905  5.07025  2.11121  4.19694  2.48673  3.77794  4.44851  4.65027  4.53687  4.37192  3.63878  3.47657  0.65520  5.69808  4.44706    398 - -
          2.68618  4.42225  2.77519  2.73123  3.46354  2.40513  3.72494  3.29354  2.67741  2.69355  4.24690  2.90347  2.73739  3.18146  2.89801  2.37887  2.77519  2.98518  4.58477  3.61503
          0.02151  4.24575  4.96810  0.61958  0.77255  0.48576  0.95510
    354   4.01880  5.14255  4.97184  4.74669  1.09508  4.67910  3.57651  3.65334  4.56804  2.91797  4.22478  4.31144  4.96721  4.41696  4.51172  4.06668  4.23227  3.59214  3.68232  1.03266    399 - -
          2.68618  4.42225  2.77519  2.73123  3.46354  2.40513  3.72494  3.29354  2.67741  2.69355  4.24690  2.90347  2.73739  3.18146  2.89801  2.37887  2.77519  2.98518  4.58477  3.61503
          0.02151  4.24575  4.96810  0.61958  0.77255  0.48576  0.95510
    355   3.25588  4.59071  4.91221  4.40441  3.42933  4.52388  5.00457  2.01848  4.25003  1.23559  3.25671  4.61268  4.81682  4.46411  4.40187  3.90910  3.51416  1.21963  5.42553  4.26119    400 - -
          2.68618  4.42225  2.77519  2.73123  3.46354  2.40513  3.72494  3.29354  2.67741  2.69355  4.24690  2.90347  2.73739  3.18146  2.89801  2.37887  2.77519  2.98518  4.58477  3.61503
          0.02151  4.24575  4.96810  0.61958  0.77255  0.48576  0.95510
    356   3.52580  4.80229  4.81041  4.40795  1.22811  4.44777  3.75242  3.08886  4.24140  1.80095  3.68865  4.23418  4.74133  4.23347  4.27074  3.79010  3.74457  3.04809  3.91725  1.61617    401 - -
          2.68618  4.42225  2.77519  2.73123  3.46354  2.40513  3.72494  3.29354  2.67741  2.69355  4.24690  2.90347  2.73739  3.18146  2.89801  2.37887  2.77519  2.98518  4.58477  3.61503
          0.02151  4.24575  4.96810  0.61958  0.77255  0.48576  0.95510
    357   2.75069  4.82336  3.31595  2.82800  4.40693  3.44913  3.86291  3.85246  2.41218  3.41643  4.26205  3.23419  3.97329  3.03135  1.53875  1.64477  3.06189  3.46341  5.55178  4.28751    402 - -
          2.68618  4.42225  2.77519  2.73123  3.46354  2.40513  3.72494  3.29354  2.67741  2.69355  4.24690  2.90347  2.73739  3.18146  2.89801  2.37887  2.77519  2.98518  4.58477  3.61503
          0.02151  4.24575  4.96810  0.61958  0.77255  0.48576  0.95510
    358   1.98599  4.30731  3.65246  3.13052  3.55423  3.47639  3.99502  2.93346  3.03551  2.66231  3.57776  3.44408  3.97672  3.35919  3.34422  2.80257  1.80310  2.68605  2.72895  3.76642    403 - -
          2.68618  4.42225  2.77519  2.73123  3.46354  2.40513  3.72494  3.29354  2.67741  2.69355  4.24690  2.90347  2.73739  3.18146  2.89801  2.37887  2.77519  2.98518  4.58477  3.61503
          0.02151  4.24575  4.96810  0.61958  0.77255  0.48576  0.95510
    359   2.71598  5.17027  2.20045  1.93935  4.49154  3.40614  3.65716  3.96062  2.42343  3.46532  4.23385  2.88215  3.84440  2.77305  2.27545  2.67808  2.39037  3.55049  5.61869  4.21613    404 - -
          2.68621  4.42228  2.77522  2.73126  3.46357  2.40484  3.72497  3.29357  2.67743  2.69358  4.24692  2.90349  2.73742  3.18149  2.89803  2.37889  2.77522  2.98521  4.58480  3.61506
          0.38533  1.82540  1.84123  0.26426  1.46004  0.48576  0.95510
    360   2.67806  4.90960  2.79428  2.42510  4.28281  3.35728  3.69910  3.71704  2.45195  3.29263  4.11357  2.17411  3.84100  2.21497  2.87029  2.69323  2.17722  3.35334  5.48986  4.14459    406 - -
          2.68618  4.42225  2.77519  2.73123  3.46354  2.40513  3.72494  3.29354  2.67741  2.69355  4.24690  2.90347  2.73739  3.18146  2.89801  2.37887  2.77519  2.98518  4.58477  3.61503
          0.02541  4.08127  4.80362  0.61958  0.77255  0.38616  1.13839
    361   2.65979  4.45481  3.44172  2.86929  3.59872  3.59231  3.83021  2.95098  2.72510  2.13384  2.68928  3.29285  3.97951  3.11191  2.38005  2.24623  2.89369  2.72670  5.02351  3.77929    407 - -
          2.68618  4.42225  2.77519  2.73123  3.46354  2.40513  3.72494  3.29354  2.67741  2.69355  4.24690  2.90347  2.73739  3.18146  2.89801  2.37887  2.77519  2.98518  4.58477  3.61503
          0.02151  4.24575  4.96810  0.61958  0.77255  0.48576  0.95510
    362   2.82459  5.35142  1.98626  1.88454  4.66442  3.37684  3.72442  4.15813  2.56751  3.64425  4.42360  2.83792  2.52728  2.16177  3.09268  2.75625  3.07565  3.72939  5.79127  4.34728    408 - -
          2.68618  4.42225  2.77519  2.73123  3.46354  2.40513  3.72494  3.29354  2.67741  2.69355  4.24690  2.90347  2.73739  3.18146  2.89801  2.37887  2.77519  2.98518  4.58477  3.61503
          0.02151  4.24575  4.96810  0.61958  0.77255  0.48576  0.95510
    363   2.68723  4.57297  3.32459  2.21818  3.72793  3.58647  3.79442  2.34976  2.62498  2.19513  3.63848  3.21957  3.96824  3.02943  2.42095  2.82848  2.91512  2.80042  5.12301  3.86307    409 - -
          2.68618  4.42225  2.77519  2.73123  3.46354  2.40513  3.72494  3.29354  2.67741  2.69355  4.24690  2.90347  2.73739  3.18146  2.89801  2.37887  2.77519  2.98518  4.58477  3.61503
          0.02151  4.24575  4.96810  0.61958  0.77255  0.48576  0.95510
    364   2.72797  4.28906  3.92205  3.36972  3.17474  3.74545  4.00059  2.07511  3.22515  2.34788  3.35658  3.64756  2.60451  3.52281  3.46823  3.04496  2.97344  2.49688  2.18523  3.40895    410 - -
          2.68618  4.42225  2.77519  2.73123  3.46354  2.40513  3.72494  3.29354  2.67741  2.69355  4.24690  2.90347  2.73739  3.18146  2.89801  2.37887  2.77519  2.98518  4.58477  3.61503
          0.02151  4.24575  4.96810  0.61958  0.77255  0.48576  0.95510
    365   2.11032  4.51576  3.34336  2.21516  3.73617  3.61318  3.95350  1.81724  2.88439  2.69530  3.65252  3.32755  4.04282  3.22117  3.26136  2.91103  2.97153  2.53433  5.19816  3.94026    411 - -
          2.68618  4.42225  2.77519  2.73123  3.46354  2.40513  3.72494  3.29354  2.67741  2.69355  4.24690  2.90347  2.73739  3.18146  2.89801  2.37887  2.77519  2.98518  4.58477  3.61503
          0.02151  4.24575  4.96810  0.61958  0.77255  0.48576  0.95510
    366   2.73886  5.17724  2.11408  2.32358  4.51761  3.38433  3.69727  3.99232  2.50638  3.50520  4.28241  2.87668  2.73715  2.18292  3.00909  2.13164  2.99008  3.57961  5.66734  4.25624    412 - -
          2.68618  4.42225  2.77519  2.73123  3.46354  2.40513  3.72494  3.29354  2.67741  2.69355  4.24690  2.90347  2.73739  3.18146  2.89801  2.37887  2.77519  2.98518  4.58477  3.61503
          0.02151  4.24575  4.96810  0.61958  0.77255  0.48576  0.95510
    367   1.98141  4.31720  3.84124  3.33925  3.69622  3.55093  4.21255  2.03904  3.26555  2.63063  3.62555  3.61366  4.08117  3.56989  3.56589  2.90305  1.68945  2.37253  5.22497  4.00836    413 - -
          2.68618  4.42225  2.77519  2.73123  3.46354  2.40513  3.72494  3.29354  2.67741  2.69355  4.24690  2.90347  2.73739  3.18146  2.89801  2.37887  2.77519  2.98518  4.58477  3.61503
          0.02151  4.24575  4.96810  0.61958  0.77255  0.48576  0.95510
    368   3.48990  4.77010  5.16712  4.63516  3.24530  4.80450  5.15367  1.61330  4.46588  0.84425  3.03652  4.87116  4.96793  4.57330  4.55872  4.19259  3.71968  2.19783  5.37924  4.29378    414 - -
          2.68618  4.42225  2.77519  2.73123  3.46354  2.40513  3.72494  3.29354  2.67741  2.69355  4.24690  2.90347  2.73739  3.18146  2.89801  2.37887  2.77519  2.98518  4.58477  3.61503
          0.02151  4.24575  4.96810  0.61958  0.77255  0.48576  0.95510
    369   1.63496  4.67606  3.08110  2.67210  4.26487  3.31719  3.87944  3.68258  2.69082  3.30112  4.12528  3.11730  3.86921  2.20220  3.10266  2.01648  2.91671  3.28816  5.53350  4.22655    415 - -
          2.68618  4.42225  2.77519  2.73123  3.46354  2.40513  3.72494  3.29354  2.67741  2.69355  4.24690  2.90347  2.73739  3.18146  2.89801  2.37887  2.77519  2.98518  4.58477  3.61503
          0.02151  4.24575  4.96810  0.61958  0.77255  0.48576  0.95510
    370   2.64127  4.86545  2.86885  2.03428  4.34366  2.37375  3.78140  3.78117  2.60635  3.36110  4.16357  2.99153  3.85600  2.93171  3.07455  2.07743  2.21436  3.38555  5.57171  4.21943    416 - -
          2.68618  4.42225  2.77519  2.73123  3.46354  2.40513  3.72494  3.29354  2.67741  2.69355  4.24690  2.90347  2.73739  3.18146  2.89801  2.37887  2.77519  2.98518  4.58477  3.61503
          0.02151  4.24575  4.96810  0.61958  0.77255  0.48576  0.95510
    371   2.13225  4.42515  4.29597  3.73871  3.28240  4.03490  4.40076  2.38829  3.60799  1.28524  2.34015  4.00624  4.38519  3.85011  3.81928  3.34990  3.18596  2.34408  5.05607  3.90456    417 - -
          2.68618  4.42225  2.77519  2.73123  3.46354  2.40513  3.72494  3.29354  2.67741  2.69355  4.24690  2.90347  2.73739  3.18146  2.89801  2.37887  2.77519  2.98518  4.58477  3.61503
          0.02151  4.24575  4.96810  0.61958  0.77255  0.48576  0.95510
    372   3.33518  5.47212  2.71934  0.59102  4.87483  3.56045  4.20271  4.40844  3.13631  3.97143  4.94749  3.21990  4.18823  3.42214  3.57156  3.28906  3.64818  4.05988  5.97314  4.71955    418 - -
          2.68618  4.42225  2.77519  2.73123  3.46354  2.40513  3.72494  3.29354  2.67741  2.69355  4.24690  2.90347  2.73739  3.18146  2.89801  2.37887  2.77519  2.98518  4.58477  3.61503
          0.02151  4.24575  4.96810  0.61958  0.77255  0.48576  0.95510
    373   2.73632  4.39956  3.64684  2.32800  3.09449  3.70710  3.82538  2.88101  3.00608  2.03798  3.49112  3.45410  4.08080  3.31329  3.32188  2.96807  2.96627  2.67533  2.75425  2.46585    419 - -
          2.68618  4.42225  2.77519  2.73123  3.46354  2.40513  3.72494  3.29354  2.67741  2.69355  4.24690  2.90347  2.73739  3.18146  2.89801  2.37887  2.77519  2.98518  4.58477  3.61503
          0.02151  4.24575  4.96810  0.61958  0.77255  0.48576  0.95510
    374   2.68116  5.00794  2.34258  2.42445  4.26823  3.45454  3.64155  3.73501  2.36717  3.27978  4.07076  2.95313  3.85362  2.25214  2.27468  2.67680  2.90993  3.37115  3.21213  4.08523    420 - -
          2.68618  4.42225  2.77519  2.73123  3.46354  2.40513  3.72494  3.29354  2.67741  2.69355  4.24690  2.90347  2.73739  3.18146  2.89801  2.37887  2.77519  2.98518  4.58477  3.61503
          0.02151  4.24575  4.96810  0.61958  0.77255  0.48576  0.95510
    375   3.19762  4.91897  3.94621  3.90049  5.00371  0.33168  4.98093  4.71098  4.13150  4.31115  5.30158  4.11242  4.32017  4.42680  4.31064  3.38270  3.70730  4.16675  5.98334  5.12387    421 - -
          2.68618  4.42225  2.77519  2.73123  3.46354  2.40513  3.72494  3.29354  2.67741  2.69355  4.24690  2.90347  2.73739  3.18146  2.89801  2.37887  2.77519  2.98518  4.58477  3.61503
          0.02151  4.24575  4.96810  0.61958  0.77255  0.48576  0.95510
    376   3.26531  4.52587  5.14266  4.66129  3.76925  4.71979  5.36748  1.15924  4.56494  2.23963  3.54582  4.84617  5.00032  4.81925  4.74260  4.12924  3.53060  1.05104  5.79516  4.58720    422 - -
          2.68618  4.42225  2.77519  2.73123  3.46354  2.40513  3.72494  3.29354  2.67741  2.69355  4.24690  2.90347  2.73739  3.18146  2.89801  2.37887  2.77519  2.98518  4.58477  3.61503
          0.02151  4.24575  4.96810  0.61958  0.77255  0.48576  0.95510
    377   3.19762  4.91897  3.94621  3.90049  5.00371  0.33168  4.98093  4.71098  4.13150  4.31115  5.30158  4.11242  4.32017  4.42680  4.31064  3.38270  3.70730  4.16675  5.98334  5.12387    423 - -
          2.68618  4.42225  2.77519  2.73123  3.46354  2.40513  3.72494  3.29354  2.67741  2.69355  4.24690  2.90347  2.73739  3.18146  2.89801  2.37887  2.77519  2.98518  4.58477  3.61503
          0.02151  4.24575  4.96810  0.61958  0.77255  0.48576  0.95510
    378   2.91181  5.47077  1.88333  1.48485  4.78145  3.37388  3.77054  4.28339  1.99344  3.75836  4.55362  2.82905  3.91177  2.90574  3.16434  2.82460  3.16988  3.84866  5.89802  4.43745    424 - -
          2.68618  4.42225  2.77519  2.73123  3.46354  2.40513  3.72494  3.29354  2.67741  2.69355  4.24690  2.90347  2.73739  3.18146  2.89801  2.37887  2.77519  2.98518  4.58477  3.61503
          0.02151  4.24575  4.96810  0.61958  0.77255  0.48576  0.95510
    379   3.48159  5.26077  4.01521  3.46738  4.71389  3.87512  4.16974  4.29701  2.48665  3.74484  4.74896  3.79102  4.37206  3.38362  0.53289  3.55660  3.72997  4.00793  5.65201  4.57582    425 - -
          2.68618  4.42225  2.77519  2.73123  3.46354  2.40513  3.72494  3.29354  2.67741  2.69355  4.24690  2.90347  2.73739  3.18146  2.89801  2.37887  2.77519  2.98518  4.58477  3.61503
          0.02151  4.24575  4.96810  0.61958  0.77255  0.48576  0.95510
    380   2.78974  4.80329  3.43406  2.89433  4.31074  3.51403  3.86424  3.66107  2.38717  3.27493  4.15676  3.28838  4.00973  3.04131  1.53279  2.87943  1.72589  3.33035  5.48605  4.25078    426 - -
          2.68618  4.42225  2.77519  2.73123  3.46354  2.40513  3.72494  3.29354  2.67741  2.69355  4.24690  2.90347  2.73739  3.18146  2.89801  2.37887  2.77519  2.98518  4.58477  3.61503
          0.02151  4.24575  4.96810  0.61958  0.77255  0.48576  0.95510
    381   1.59246  2.56454  2.26782  2.84674  4.04895  3.31337  3.97982  3.36158  2.90014  3.09911  3.95947  3.23799  3.88498  3.20773  3.30568  2.66685  2.87940  3.02113  5.41263  4.14086    427 - -
          2.68618  4.42225  2.77519  2.73123  3.46354  2.40513  3.72494  3.29354  2.67741  2.69355  4.24690  2.90347  2.73739  3.18146  2.89801  2.37887  2.77519  2.98518  4.58477  3.61503
          0.02151  4.24575  4.96810  0.61958  0.77255  0.48576  0.95510
    382   3.33518  5.47212  2.71934  0.59102  4.87483  3.56045  4.20271  4.40844  3.13631  3.97143  4.94749  3.21990  4.18823  3.42214  3.57156  3.28906  3.64818  4.05988  5.97314  4.71955    428 - -
          2.68618  4.42225  2.77519  2.73123  3.46354  2.40513  3.72494  3.29354  2.67741  2.69355  4.24690  2.90347  2.73739  3.18146  2.89801  2.37887  2.77519  2.98518  4.58477  3.61503
          0.02151  4.24575  4.96810  0.61958  0.77255  0.48576  0.95510
    383   3.19762  4.91897  3.94621  3.90049  5.00371  0.33168  4.98093  4.71098  4.13150  4.31115  5.30158  4.11242  4.32017  4.42680  4.31064  3.38270  3.70730  4.16675  5.98334  5.12387    429 - -
          2.68618  4.42225  2.77519  2.73123  3.46354  2.40513  3.72494  3.29354  2.67741  2.69355  4.24690  2.90347  2.73739  3.18146  2.89801  2.37887  2.77519  2.98518  4.58477  3.61503
          0.02151  4.24575  4.96810  0.61958  0.77255  0.48576  0.95510
    384   3.77717  5.07299  4.75679  4.55634  0.55461  4.34790  4.10289  3.27315  4.45880  2.56239  3.95543  4.46346  4.80856  4.52629  4.48510  4.01698  4.08378  3.28894  4.26794  2.59919    430 - -
          2.68618  4.42225  2.77519  2.73123  3.46354  2.40513  3.72494  3.29354  2.67741  2.69355  4.24690  2.90347  2.73739  3.18146  2.89801  2.37887  2.77519  2.98518  4.58477  3.61503
          0.02151  4.24575  4.96810  0.61958  0.77255  0.48576  0.95510
    385   3.19762  4.91897  3.94621  3.90049  5.00371  0.33168  4.98093  4.71098  4.13150  4.31115  5.30158  4.11242  4.32017  4.42680  4.31064  3.38270  3.70730  4.16675  5.98334  5.12387    431 - -
          2.68618  4.42225  2.77519  2.73123  3.46354  2.40513  3.72494  3.29354  2.67741  2.69355  4.24690  2.90347  2.73739  3.18146  2.89801  2.37887  2.77519  2.98518  4.58477  3.61503
          0.02151  4.24575  4.96810  0.61958  0.77255  0.48576  0.95510
    386   2.87785  5.23977  2.98343  1.98238  4.60880  3.53974  3.67617  4.03568  2.22086  3.50503  4.30715  3.02135  3.95348  1.79974  1.99580  2.84349  3.09091  3.65368  5.60853  4.29341    432 - -
          2.68618  4.42225  2.77519  2.73123  3.46354  2.40513  3.72494  3.29354  2.67741  2.69355  4.24690  2.90347  2.73739  3.18146  2.89801  2.37887  2.77519  2.98518  4.58477  3.61503
          0.02151  4.24575  4.96810  0.61958  0.77255  0.48576  0.95510
    387   3.16883  4.48008  4.98023  4.40899  2.21995  4.45422  4.78946  1.72203  4.27099  1.41744  3.09898  4.54679  4.70195  4.37042  4.34216  3.79384  3.39807  1.64205  5.14730  4.00433    433 - -
          2.68618  4.42225  2.77519  2.73123  3.46354  2.40513  3.72494  3.29354  2.67741  2.69355  4.24690  2.90347  2.73739  3.18146  2.89801  2.37887  2.77519  2.98518  4.58477  3.61503
          0.02151  4.24575  4.96810  0.61958  0.77255  0.48576  0.95510
    388   2.11904  4.76999  3.01655  1.76785  4.00899  3.48808  3.79642  3.28290  2.62573  2.27915  3.88707  3.09038  3.93360  2.98338  3.05080  2.78349  2.96255  3.01526  5.35576  4.04583    434 - -
          2.68618  4.42225  2.77519  2.73123  3.46354  2.40513  3.72494  3.29354  2.67741  2.69355  4.24690  2.90347  2.73739  3.18146  2.89801  2.37887  2.77519  2.98518  4.58477  3.61503
          0.02151  4.24575  4.96810  0.61958  0.77255  0.48576  0.95510
    389   3.12516  4.43587  4.92652  4.37822  2.24719  4.43491  4.80633  1.57932  4.25273  2.00143  3.27591  4.51926  4.71588  4.40961  4.36273  3.78274  3.36603  1.27415  5.21895  4.00021    435 - -
          2.68618  4.42225  2.77519  2.73123  3.46354  2.40513  3.72494  3.29354  2.67741  2.69355  4.24690  2.90347  2.73739  3.18146  2.89801  2.37887  2.77519  2.98518  4.58477  3.61503
          0.02151  4.24575  4.96810  0.61958  0.77255  0.48576  0.95510
    390   2.53139  1.24362  3.72335  3.39753  4.04184  3.27284  4.32435  3.43309  3.32190  3.22828  4.14010  2.05422  3.96492  3.67738  3.58556  2.73664  2.97308  3.06685  5.46261  4.20208    436 - -
          2.68618  4.42225  2.77519  2.73123  3.46354  2.40513  3.72494  3.29354  2.67741  2.69355  4.24690  2.90347  2.73739  3.18146  2.89801  2.37887  2.77519  2.98518  4.58477  3.61503
          0.02151  4.24575  4.96810  0.61958  0.77255  0.48576  0.95510
    391   2.69188  4.75352  3.11847  2.60309  3.71490  3.51412  2.63669  3.38670  2.56010  3.00634  3.86010  2.38086  3.91999  2.93318  2.97714  2.27094  2.92862  3.09550  2.90587  3.69475    437 - -
          2.68618  4.42225  2.77519  2.73123  3.46354  2.40513  3.72494  3.29354  2.67741  2.69355  4.24690  2.90347  2.73739  3.18146  2.89801  2.37887  2.77519  2.98518  4.58477  3.61503
          0.02151  4.24575  4.96810  0.61958  0.77255  0.48576  0.95510
    392   2.69688  4.97261  2.91232  2.01971  4.23861  3.45272  3.67418  3.66545  2.42855  2.55533  4.04486  2.96422  2.71693  2.23788  2.87250  2.70301  2.93024  3.32241  5.45062  4.10097    438 - -
          2.68618  4.42225  2.77519  2.73123  3.46354  2.40513  3.72494  3.29354  2.67741  2.69355  4.24690  2.90347  2.73739  3.18146  2.89801  2.37887  2.77519  2.98518  4.58477  3.61503
          0.02151  4.24575  4.96810  0.61958  0.77255  0.48576  0.95510
    393   2.86201  4.45257  4.11610  3.68845  1.30096  3.77214  4.14515  2.75827  3.59217  2.38390  3.54243  3.85611  4.27590  3.84024  3.80243  3.16075  2.09745  2.62324  4.68716  3.19680    439 - -
          2.68618  4.42225  2.77519  2.73123  3.46354  2.40513  3.72494  3.29354  2.67741  2.69355  4.24690  2.90347  2.73739  3.18146  2.89801  2.37887  2.77519  2.98518  4.58477  3.61503
          0.02151  4.24575  4.96810  0.61958  0.77255  0.48576  0.95510
    394   2.99836  5.28913  2.65963  1.81284  4.37184  3.48071  1.44580  4.05911  2.59574  3.58136  4.44613  2.99672  4.00816  3.01042  2.99318  2.95759  3.25263  3.70614  5.60943  4.18884    440 - -
          2.68618  4.42225  2.77519  2.73123  3.46354  2.40513  3.72494  3.29354  2.67741  2.69355  4.24690  2.90347  2.73739  3.18146  2.89801  2.37887  2.77519  2.98518  4.58477  3.61503
          0.02151  4.24575  4.96810  0.61958  0.77255  0.48576  0.95510
    395   2.75346  4.98379  2.98112  2.51386  4.24784  3.48300  2.68011  3.71844  2.39019  3.27843  4.10091  3.02265  3.91203  1.82343  2.77718  2.76625  2.26492  3.37567  5.44810  4.10648    441 - -
          2.68618  4.42225  2.77519  2.73123  3.46354  2.40513  3.72494  3.29354  2.67741  2.69355  4.24690  2.90347  2.73739  3.18146  2.89801  2.37887  2.77519  2.98518  4.58477  3.61503
          0.02151  4.24575  4.96810  0.61958  0.77255  0.48576  0.95510
    396   2.72158  4.85615  2.97037  1.72125  4.02494  3.49062  2.73077  2.52421  2.51829  3.08335  3.93782  3.03459  3.91188  2.90047  2.94167  2.76420  2.95625  3.15853  5.32897  3.98770    442 - -
          2.68618  4.42225  2.77519  2.73123  3.46354  2.40513  3.72494  3.29354  2.67741  2.69355  4.24690  2.90347  2.73739  3.18146  2.89801  2.37887  2.77519  2.98518  4.58477  3.61503
          0.02151  4.24575  4.96810  0.61958  0.77255  0.48576  0.95510
    397   3.21005  4.54908  4.86790  4.31512  1.71454  4.42056  4.60958  2.27053  4.17613  1.38628  3.09147  4.46016  4.67903  4.27982  4.26861  3.75834  3.44009  1.74534  4.94121  3.64503    443 - -
          2.68618  4.42225  2.77519  2.73123  3.46354  2.40513  3.72494  3.29354  2.67741  2.69355  4.24690  2.90347  2.73739  3.18146  2.89801  2.37887  2.77519  2.98518  4.58477  3.61503
          0.02151  4.24575  4.96810  0.61958  0.77255  0.48576  0.95510
    398   2.66831  4.55417  3.31866  2.22090  3.70019  3.56779  3.76885  2.39100  2.60766  2.76234  3.64287  3.20364  3.94965  3.01209  2.34608  2.80716  2.89562  2.84209  3.12546  3.81025    444 - -
          2.68624  4.42231  2.77525  2.73129  3.46360  2.40518  3.72500  3.29360  2.67746  2.69361  4.24695  2.90352  2.73745  3.18152  2.89753  2.37892  2.77525  2.98466  4.58483  3.61509
          0.18989  1.79582  4.96810  0.66837  0.71856  0.48576  0.95510
    399   3.11619  5.73224  1.64984  1.05998  5.01969  3.34925  3.91352  4.55864  2.95475  4.03968  4.89799  2.80749  3.98379  3.08134  3.56943  2.98452  3.40903  4.11577  6.17920  4.65560    447 - -
          2.68618  4.42225  2.77519  2.73123  3.46354  2.40513  3.72494  3.29354  2.67741  2.69355  4.24690  2.90347  2.73739  3.18146  2.89801  2.37887  2.77519  2.98518  4.58477  3.61503
          0.02151  4.24575  4.96810  0.61958  0.77255  0.48576  0.95510
    400   2.79454  5.12545  2.81384  2.44421  4.50765  3.43952  3.72799  3.95761  1.92245  3.47958  4.28250  1.84712  2.53151  2.86266  2.82822  2.77680  3.04559  3.56780  5.62930  4.27341    448 - -
          2.68618  4.42225  2.77519  2.73123  3.46354  2.40513  3.72494  3.29354  2.67741  2.69355  4.24690  2.90347  2.73739  3.18146  2.89801  2.37887  2.77519  2.98518  4.58477  3.61503
          0.18405  4.24575  1.87221  0.61958  0.77255  0.48576  0.95510
    401   3.06163  4.77754  3.69285  3.56665  4.53482  3.45317  4.62204  4.14108  3.64344  3.74226  4.80468  3.84931  0.51054  4.02553  3.86017  3.23698  3.52104  3.76096  5.65710  4.66004    449 - -
          2.68618  4.42225  2.77519  2.73123  3.46354  2.40513  3.72494  3.29354  2.67741  2.69355  4.24690  2.90347  2.73739  3.18146  2.89801  2.37887  2.77519  2.98518  4.58477  3.61503
          0.02526  4.08696  4.80930  0.61958  0.77255  0.66369  0.72350
    402   3.10896  4.48147  4.66612  4.17081  3.43095  4.33401  4.84218  1.92524  4.01518  1.55923  3.28608  4.40025  4.67330  4.28725  4.20685  3.71909  3.37835  1.12278  5.37022  4.15989    450 - -
          2.68618  4.42225  2.77519  2.73123  3.46354  2.40513  3.72494  3.29354  2.67741  2.69355  4.24690  2.90347  2.73739  3.18146  2.89801  2.37887  2.77519  2.98518  4.58477  3.61503
          0.01707  4.07877        *  0.61958  0.77255  0.00000        *
//
