# Supplementary material for: MacSyFinder: A Program to Mine Genomes for Molecular Systems with an Application to CRISPR-Cas Systems
Source: PLoS One. 2014 Oct 17;9(10):e110726. doi: 10.1371/journal.pone.0110726 (PMC4201578; doi:10.1371/journal.pone.0110726)
Supplement: Data S2 — The Cas-Finder: models and profiles (compressed tarball archive). (ZIP) [file pone.0110726.s011.zip › Cas-Finder_macsyfinder/CASprofiles/csx16_TypeIIIU.hmm]

HMMER3/b [3.0 | March 2010]
NAME  TIGR02620
ACC   TIGR02620
DESC  cas_VVA1548: putative CRISPR-associated protein, VVA1548 family
LENG  93
ALPH  amino
RF    no
CS    no
MAP   yes
DATE  Sun Apr 11 22:19:04 2010
NSEQ  4
EFFN  0.800781
CKSUM 1208007085
GA    46.35 46.35;
TC    46.35 46.35;
NC    19.70 19.70;
STATS LOCAL MSV       -9.3547  0.71839
STATS LOCAL VITERBI   -9.9568  0.71839
STATS LOCAL FORWARD   -4.0335  0.71839
HMM          A        C        D        E        F        G        H        I        K        L        M        N        P        Q        R        S        T        V        W        Y   
            m->m     m->i     m->d     i->m     i->i     d->m     d->d
  COMPO   2.52548  4.13978  2.90344  2.70780  3.40749  2.86285  3.60203  2.60655  2.70818  2.40217  3.75625  3.27617  3.57238  2.99209  3.01073  2.73093  2.96178  2.50069  4.14055  3.48768
          2.68618  4.42225  2.77519  2.73123  3.46354  2.40513  3.72494  3.29354  2.67741  2.69355  4.24690  2.90347  2.73739  3.18146  2.89801  2.37887  2.77519  2.98518  4.58477  3.61503
          0.02557  4.07496  4.79731  0.61958  0.77255  0.00000        *
      1   3.61421  4.89851  4.54347  4.19177  2.00378  4.34042  3.50264  3.45309  3.95646  2.81398  4.02855  4.03367  4.66915  4.05517  4.03695  3.72132  3.83694  3.33963  1.39669  1.41622      1 - -
          2.68618  4.42225  2.77519  2.73123  3.46354  2.40513  3.72494  3.29354  2.67741  2.69355  4.24690  2.90347  2.73739  3.18146  2.89801  2.37887  2.77519  2.98518  4.58477  3.61503
          0.02557  4.07496  4.79731  0.61958  0.77255  0.48576  0.95510
      2   3.36435  4.69853  4.78239  4.29266  1.70162  4.46975  4.37327  2.39845  4.14393  1.08153  3.02645  4.42433  4.70806  4.22916  4.24128  3.83774  3.59244  2.51763  4.60251  3.12757      2 - -
          2.68618  4.42225  2.77519  2.73123  3.46354  2.40513  3.72494  3.29354  2.67741  2.69355  4.24690  2.90347  2.73739  3.18146  2.89801  2.37887  2.77519  2.98518  4.58477  3.61503
          0.02557  4.07496  4.79731  0.61958  0.77255  0.48576  0.95510
      3   3.15083  4.46021  4.87499  4.38892  3.58339  4.50010  5.09600  1.05689  4.26962  2.06358  3.38603  4.59987  4.81168  4.53148  4.45913  3.89860  3.41987  1.39291  5.57912  4.37720      3 - -
          2.68618  4.42225  2.77519  2.73123  3.46354  2.40513  3.72494  3.29354  2.67741  2.69355  4.24690  2.90347  2.73739  3.18146  2.89801  2.37887  2.77519  2.98518  4.58477  3.61503
          0.02557  4.07496  4.79731  0.61958  0.77255  0.48576  0.95510
      4   2.26125  2.30862  3.82122  3.38938  3.97019  3.05542  4.24603  3.28893  3.30899  3.05715  3.92757  3.46182  3.76673  3.59077  3.57634  1.57677  2.05654  2.88700  5.39190  4.19911      4 - -
          2.68618  4.42225  2.77519  2.73123  3.46354  2.40513  3.72494  3.29354  2.67741  2.69355  4.24690  2.90347  2.73739  3.18146  2.89801  2.37887  2.77519  2.98518  4.58477  3.61503
          0.02557  4.07496  4.79731  0.61958  0.77255  0.48576  0.95510
      5   3.13865  5.22558  3.58828  2.88660  4.70340  3.73492  3.64896  4.03916  1.49793  3.46527  4.34403  3.27000  4.09670  2.78390  1.25472  3.13321  3.29477  3.72586  5.48907  4.34331      5 - -
          2.68618  4.42225  2.77519  2.73123  3.46354  2.40513  3.72494  3.29354  2.67741  2.69355  4.24690  2.90347  2.73739  3.18146  2.89801  2.37887  2.77519  2.98518  4.58477  3.61503
          0.02557  4.07496  4.79731  0.61958  0.77255  0.48576  0.95510
      6   3.20083  4.89297  3.63034  3.23433  2.39279  3.90876  1.54261  3.52150  3.06415  2.96806  4.04842  3.52671  4.30768  3.43967  3.34022  3.26151  3.43450  3.32437  4.02301  1.71105      6 - -
          2.68618  4.42225  2.77519  2.73123  3.46354  2.40513  3.72494  3.29354  2.67741  2.69355  4.24690  2.90347  2.73739  3.18146  2.89801  2.37887  2.77519  2.98518  4.58477  3.61503
          0.02557  4.07496  4.79731  0.61958  0.77255  0.48576  0.95510
      7   1.51057  4.26923  3.37885  3.01535  4.25740  3.04097  4.11726  3.66141  3.05429  3.33727  4.16240  3.26322  2.47046  3.35763  3.41080  1.79144  2.75191  3.16726  5.58901  4.35147      7 - -
          2.68618  4.42225  2.77519  2.73123  3.46354  2.40513  3.72494  3.29354  2.67741  2.69355  4.24690  2.90347  2.73739  3.18146  2.89801  2.37887  2.77519  2.98518  4.58477  3.61503
          0.02557  4.07496  4.79731  0.61958  0.77255  0.48576  0.95510
      8   2.93645  4.68705  3.65132  3.57877  4.70837  0.47538  4.68228  4.36157  3.78732  3.98881  4.96946  3.81627  4.08438  4.09579  3.99690  3.11490  3.43344  3.85076  5.74553  4.81866      8 - -
          2.68618  4.42225  2.77519  2.73123  3.46354  2.40513  3.72494  3.29354  2.67741  2.69355  4.24690  2.90347  2.73739  3.18146  2.89801  2.37887  2.77519  2.98518  4.58477  3.61503
          0.02557  4.07496  4.79731  0.61958  0.77255  0.48576  0.95510
      9   0.75712  4.30524  3.67950  3.48572  4.26502  3.12331  4.48224  3.42167  3.50750  3.29348  4.30685  3.58052  3.88218  3.83083  3.74072  2.65574  2.94741  3.04056  5.67167  4.49615      9 - -
          2.68618  4.42225  2.77519  2.73123  3.46354  2.40513  3.72494  3.29354  2.67741  2.69355  4.24690  2.90347  2.73739  3.18146  2.89801  2.37887  2.77519  2.98518  4.58477  3.61503
          0.02557  4.07496  4.79731  0.61958  0.77255  0.48576  0.95510
     10   2.72777  4.69046  3.22578  2.68586  3.88365  3.54745  3.71576  2.17396  2.05518  2.86097  3.76790  3.14520  3.94041  2.27371  2.70121  2.82640  2.95015  2.94656  5.19611  3.93339     10 - -
          2.68618  4.42225  2.77519  2.73123  3.46354  2.40513  3.72494  3.29354  2.67741  2.69355  4.24690  2.90347  2.73739  3.18146  2.89801  2.37887  2.77519  2.98518  4.58477  3.61503
          0.02557  4.07496  4.79731  0.61958  0.77255  0.48576  0.95510
     11   2.88008  5.43800  1.90839  1.47946  4.73071  3.28876  3.72862  4.23733  2.64210  3.72211  4.53380  2.74436  3.85195  2.26326  3.18962  2.78538  3.14585  3.80950  5.87327  4.39978     11 - -
          2.68618  4.42225  2.77519  2.73123  3.46354  2.40513  3.72494  3.29354  2.67741  2.69355  4.24690  2.90347  2.73739  3.18146  2.89801  2.37887  2.77519  2.98518  4.58477  3.61503
          0.02557  4.07496  4.79731  0.61958  0.77255  0.48576  0.95510
     12   3.69403  4.99262  4.41490  4.17433  2.90315  3.96903  4.17222  3.73131  3.89484  3.08916  4.35492  4.28375  4.50456  4.27185  3.98596  3.89562  4.00572  3.62708  0.55999  2.89541     12 - -
          2.68618  4.42225  2.77519  2.73123  3.46354  2.40513  3.72494  3.29354  2.67741  2.69355  4.24690  2.90347  2.73739  3.18146  2.89801  2.37887  2.77519  2.98518  4.58477  3.61503
          0.02557  4.07496  4.79731  0.61958  0.77255  0.48576  0.95510
     13   2.31941  4.31943  4.42075  3.86813  3.42076  4.12822  4.53727  1.69112  3.76546  1.69297  3.28595  4.11749  4.46294  4.00841  3.97951  3.45126  3.16173  1.58742  5.18290  4.00106     13 - -
          2.68618  4.42225  2.77519  2.73123  3.46354  2.40513  3.72494  3.29354  2.67741  2.69355  4.24690  2.90347  2.73739  3.18146  2.89801  2.37887  2.77519  2.98518  4.58477  3.61503
          0.02557  4.07496  4.79731  0.61958  0.77255  0.48576  0.95510
     14   2.15939  4.52762  3.17758  2.66648  3.89569  3.36688  3.77223  3.23441  2.20269  2.93103  3.78764  3.11069  3.84189  2.97966  2.99949  2.12607  2.82732  2.41556  5.23425  3.95614     14 - -
          2.68618  4.42225  2.77519  2.73123  3.46354  2.40513  3.72494  3.29354  2.67741  2.69355  4.24690  2.90347  2.73739  3.18146  2.89801  2.37887  2.77519  2.98518  4.58477  3.61503
          0.02557  4.07496  4.79731  0.61958  0.77255  0.48576  0.95510
     15   2.82787  5.15236  2.91380  2.08027  4.50580  3.48078  3.62752  3.92750  2.17550  3.41388  4.22774  2.97004  3.90141  1.84634  2.10506  2.80002  3.04230  3.56016  5.53120  4.22259     15 - -
          2.68618  4.42225  2.77519  2.73123  3.46354  2.40513  3.72494  3.29354  2.67741  2.69355  4.24690  2.90347  2.73739  3.18146  2.89801  2.37887  2.77519  2.98518  4.58477  3.61503
          0.02557  4.07496  4.79731  0.61958  0.77255  0.48576  0.95510
     16   3.05806  5.03990  3.05306  2.81594  4.23454  3.51031  3.97430  3.90133  2.62370  3.38293  4.40987  3.27567  4.06972  0.91255  2.90181  3.09946  3.35712  3.61978  5.47254  4.18183     16 - -
          2.68618  4.42225  2.77519  2.73123  3.46354  2.40513  3.72494  3.29354  2.67741  2.69355  4.24690  2.90347  2.73739  3.18146  2.89801  2.37887  2.77519  2.98518  4.58477  3.61503
          0.02557  4.07496  4.79731  0.61958  0.77255  0.48576  0.95510
     17   2.31690  4.27903  3.26401  3.09527  4.46943  1.20146  4.28632  3.95418  3.28577  3.62321  4.44986  3.30133  3.75086  3.55930  3.60481  1.83992  2.81720  3.35359  5.78484  4.55447     17 - -
          2.68618  4.42225  2.77519  2.73123  3.46354  2.40513  3.72494  3.29354  2.67741  2.69355  4.24690  2.90347  2.73739  3.18146  2.89801  2.37887  2.77519  2.98518  4.58477  3.61503
          0.02557  4.07496  4.79731  0.61958  0.77255  0.48576  0.95510
     18   3.18641  4.47553  4.92795  4.39729  3.44349  4.56755  5.03111  1.26260  4.28474  1.60265  3.23725  4.61963  4.81139  4.48344  4.44726  3.93540  3.43161  1.46630  5.44850  4.29780     18 - -
          2.68618  4.42225  2.77519  2.73123  3.46354  2.40513  3.72494  3.29354  2.67741  2.69355  4.24690  2.90347  2.73739  3.18146  2.89801  2.37887  2.77519  2.98518  4.58477  3.61503
          0.02557  4.07496  4.79731  0.61958  0.77255  0.48576  0.95510
     19   2.78869  5.15404  2.69964  2.00818  4.42626  3.40583  2.53372  3.91127  2.33846  3.42160  4.23226  2.88937  3.86495  1.95759  2.73925  2.75297  3.02116  3.53778  5.55293  4.18264     19 - -
          2.68618  4.42225  2.77519  2.73123  3.46354  2.40513  3.72494  3.29354  2.67741  2.69355  4.24690  2.90347  2.73739  3.18146  2.89801  2.37887  2.77519  2.98518  4.58477  3.61503
          0.02557  4.07496  4.79731  0.61958  0.77255  0.48576  0.95510
     20   2.81872  4.23098  4.38463  3.81394  3.11491  3.97419  4.25447  1.57227  3.65616  2.00113  3.15529  3.98871  4.31321  3.86931  3.80625  3.28762  3.05574  1.81005  2.98748  3.53531     20 - -
          2.68618  4.42225  2.77519  2.73123  3.46354  2.40513  3.72494  3.29354  2.67741  2.69355  4.24690  2.90347  2.73739  3.18146  2.89801  2.37887  2.77519  2.98518  4.58477  3.61503
          0.02557  4.07496  4.79731  0.61958  0.77255  0.48576  0.95510
     21   3.21992  5.36463  0.66597  2.48441  4.77185  3.37562  4.12669  4.40885  3.25177  3.98278  4.96987  3.04925  4.04310  3.36936  3.79205  3.16253  3.56438  4.02791  5.89972  4.61717     21 - -
          2.68618  4.42225  2.77519  2.73123  3.46354  2.40513  3.72494  3.29354  2.67741  2.69355  4.24690  2.90347  2.73739  3.18146  2.89801  2.37887  2.77519  2.98518  4.58477  3.61503
          0.02557  4.07496  4.79731  0.61958  0.77255  0.48576  0.95510
     22   2.70579  3.17553  3.19365  2.59902  4.04063  3.51296  2.63578  3.43986  1.98395  3.03984  3.88222  3.07306  3.89507  2.81346  2.22221  2.76139  2.92373  3.14240  5.25994  3.98229     22 - -
          2.68618  4.42225  2.77519  2.73123  3.46354  2.40513  3.72494  3.29354  2.67741  2.69355  4.24690  2.90347  2.73739  3.18146  2.89801  2.37887  2.77519  2.98518  4.58477  3.61503
          0.02557  4.07496  4.79731  0.61958  0.77255  0.48576  0.95510
     23   2.79783  4.34744  3.89186  3.36650  1.89528  3.78813  2.71739  2.72714  3.25825  2.37039  3.40578  3.62291  4.16457  3.51799  3.50652  3.08238  3.03654  1.99413  4.37416  2.86000     23 - -
          2.68618  4.42225  2.77519  2.73123  3.46354  2.40513  3.72494  3.29354  2.67741  2.69355  4.24690  2.90347  2.73739  3.18146  2.89801  2.37887  2.77519  2.98518  4.58477  3.61503
          0.02557  4.07496  4.79731  0.61958  0.77255  0.48576  0.95510
     24   2.25370  4.36525  3.51220  2.45628  3.56686  3.63985  3.95202  2.14726  2.93587  2.51755  3.48885  3.39147  4.03646  3.25804  3.29357  2.91066  2.90487  1.91306  5.06474  3.82345     24 - -
          2.68618  4.42225  2.77519  2.73123  3.46354  2.40513  3.72494  3.29354  2.67741  2.69355  4.24690  2.90347  2.73739  3.18146  2.89801  2.37887  2.77519  2.98518  4.58477  3.61503
          0.02557  4.07496  4.79731  0.61958  0.77255  0.48576  0.95510
     25   2.23857  4.93384  2.22847  2.35942  4.30366  3.33854  3.65222  3.74789  2.44024  3.30442  4.09667  2.88834  3.79828  2.78668  2.42548  2.24420  2.88222  3.36289  5.49681  4.12709     25 - -
          2.68618  4.42225  2.77519  2.73123  3.46354  2.40513  3.72494  3.29354  2.67741  2.69355  4.24690  2.90347  2.73739  3.18146  2.89801  2.37887  2.77519  2.98518  4.58477  3.61503
          0.02557  4.07496  4.79731  0.61958  0.77255  0.48576  0.95510
     26   2.68343  4.73075  2.95920  2.64660  3.81968  3.34595  1.73024  3.65368  2.62286  3.24445  4.12370  3.09339  3.89705  3.05418  2.97903  2.01561  3.00221  3.30115  5.20790  3.76582     26 - -
          2.68618  4.42225  2.77519  2.73123  3.46354  2.40513  3.72494  3.29354  2.67741  2.69355  4.24690  2.90347  2.73739  3.18146  2.89801  2.37887  2.77519  2.98518  4.58477  3.61503
          0.02557  4.07496  4.79731  0.61958  0.77255  0.48576  0.95510
     27   3.32175  4.63824  4.89763  4.36940  3.19031  4.59390  4.94297  1.59792  4.19755  0.99121  3.00412  4.62224  4.80313  4.36894  4.33280  3.97029  3.55725  2.07612  5.26959  4.14336     27 - -
          2.68618  4.42225  2.77519  2.73123  3.46354  2.40513  3.72494  3.29354  2.67741  2.69355  4.24690  2.90347  2.73739  3.18146  2.89801  2.37887  2.77519  2.98518  4.58477  3.61503
          0.02557  4.07496  4.79731  0.61958  0.77255  0.48576  0.95510
     28   2.91289  5.32908  1.35627  2.24113  4.40752  3.31291  2.33977  4.13753  2.72337  3.65150  4.50513  2.80936  3.88923  2.95622  3.24870  2.83999  3.19013  3.74548  5.67820  4.19123     28 - -
          2.68618  4.42225  2.77519  2.73123  3.46354  2.40513  3.72494  3.29354  2.67741  2.69355  4.24690  2.90347  2.73739  3.18146  2.89801  2.37887  2.77519  2.98518  4.58477  3.61503
          0.02557  4.07496  4.79731  0.61958  0.77255  0.48576  0.95510
     29   2.77452  4.37595  3.84514  3.30904  3.35901  3.79111  4.13964  2.03565  3.19465  1.73443  3.28463  3.65501  2.31185  3.51210  3.48329  3.09465  3.02854  2.30060  5.02011  3.80093     29 - -
          2.68618  4.42225  2.77519  2.73123  3.46354  2.40513  3.72494  3.29354  2.67741  2.69355  4.24690  2.90347  2.73739  3.18146  2.89801  2.37887  2.77519  2.98518  4.58477  3.61503
          0.02557  4.07496  4.79731  0.61958  0.77255  0.48576  0.95510
     30   2.07763  2.83811  3.88115  3.34941  3.44618  3.44064  4.07694  2.03590  3.25700  2.49097  3.42458  3.55922  3.96019  3.52145  3.50777  2.26318  2.80305  2.37788  4.94691  3.74488     30 - -
          2.68618  4.42225  2.77519  2.73123  3.46354  2.40513  3.72494  3.29354  2.67741  2.69355  4.24690  2.90347  2.73739  3.18146  2.89801  2.37887  2.77519  2.98518  4.58477  3.61503
          0.02557  4.07496  4.79731  0.61958  0.77255  0.48576  0.95510
     31   2.78931  5.30010  1.93013  1.87908  4.60529  3.30743  3.68336  4.09580  2.54900  3.59270  4.38449  2.77154  3.82670  2.29099  3.07865  2.22570  3.04502  3.67597  5.74954  4.30422     31 - -
          2.68618  4.42225  2.77519  2.73123  3.46354  2.40513  3.72494  3.29354  2.67741  2.69355  4.24690  2.90347  2.73739  3.18146  2.89801  2.37887  2.77519  2.98518  4.58477  3.61503
          0.02557  4.07496  4.79731  0.61958  0.77255  0.48576  0.95510
     32   3.14924  4.45252  4.89050  4.40147  3.59891  4.51305  5.10848  1.10529  4.28748  2.08275  3.39824  4.61103  4.81968  4.54730  4.47717  3.90962  3.41665  1.31131  5.59119  4.38927     32 - -
          2.68618  4.42225  2.77519  2.73123  3.46354  2.40513  3.72494  3.29354  2.67741  2.69355  4.24690  2.90347  2.73739  3.18146  2.89801  2.37887  2.77519  2.98518  4.58477  3.61503
          0.02557  4.07496  4.79731  0.61958  0.77255  0.48576  0.95510
     33   2.53051  4.65858  2.96343  2.54202  4.19181  2.54628  3.76657  3.61572  2.57985  3.22146  4.03738  3.00961  3.79674  2.36253  3.01019  2.04469  2.31149  3.22835  5.45029  4.13291     33 - -
          2.68618  4.42225  2.77519  2.73123  3.46354  2.40513  3.72494  3.29354  2.67741  2.69355  4.24690  2.90347  2.73739  3.18146  2.89801  2.37887  2.77519  2.98518  4.58477  3.61503
          0.02557  4.07496  4.79731  0.61958  0.77255  0.48576  0.95510
     34   2.25512  4.97925  2.72876  2.03632  4.30971  3.35592  3.65865  3.74808  2.44184  3.30703  4.11028  2.88373  3.81849  2.21903  2.90120  2.25128  2.92234  3.37790  5.50415  4.13767     34 - -
          2.68618  4.42225  2.77519  2.73123  3.46354  2.40513  3.72494  3.29354  2.67741  2.69355  4.24690  2.90347  2.73739  3.18146  2.89801  2.37887  2.77519  2.98518  4.58477  3.61503
          0.02557  4.07496  4.79731  0.61958  0.77255  0.48576  0.95510
     35   2.93645  4.68705  3.65132  3.57877  4.70837  0.47538  4.68228  4.36157  3.78732  3.98881  4.96946  3.81627  4.08438  4.09579  3.99690  3.11490  3.43344  3.85076  5.74553  4.81866     35 - -
          2.68618  4.42225  2.77519  2.73123  3.46354  2.40513  3.72494  3.29354  2.67741  2.69355  4.24690  2.90347  2.73739  3.18146  2.89801  2.37887  2.77519  2.98518  4.58477  3.61503
          0.02557  4.07496  4.79731  0.61958  0.77255  0.48576  0.95510
     36   3.21992  5.36463  0.66597  2.48441  4.77185  3.37562  4.12669  4.40885  3.25177  3.98278  4.96987  3.04925  4.04310  3.36936  3.79205  3.16253  3.56438  4.02791  5.89972  4.61717     36 - -
          2.68618  4.42225  2.77519  2.73123  3.46354  2.40513  3.72494  3.29354  2.67741  2.69355  4.24690  2.90347  2.73739  3.18146  2.89801  2.37887  2.77519  2.98518  4.58477  3.61503
          0.02557  4.07496  4.79731  0.61958  0.77255  0.48576  0.95510
     37   2.65171  4.64169  3.22165  2.69015  3.96363  3.46707  3.75849  3.16770  1.75279  2.93545  3.82904  3.14127  3.90690  2.94967  2.80784  2.75625  2.38225  2.37431  5.27573  4.00464     37 - -
          2.68618  4.42225  2.77519  2.73123  3.46354  2.40513  3.72494  3.29354  2.67741  2.69355  4.24690  2.90347  2.73739  3.18146  2.89801  2.37887  2.77519  2.98518  4.58477  3.61503
          0.02557  4.07496  4.79731  0.61958  0.77255  0.48576  0.95510
     38   2.97083  4.46265  4.40200  4.07588  3.70632  3.92921  4.84526  2.06263  3.94686  2.36094  3.64492  4.23200  4.48172  4.29411  4.13923  3.44906  3.32952  0.80306  5.52350  4.26581     38 - -
          2.68618  4.42225  2.77519  2.73123  3.46354  2.40513  3.72494  3.29354  2.67741  2.69355  4.24690  2.90347  2.73739  3.18146  2.89801  2.37887  2.77519  2.98518  4.58477  3.61503
          0.02557  4.07496  4.79731  0.61958  0.77255  0.48576  0.95510
     39   2.95535  4.39814  4.24479  3.74159  2.88903  4.02365  4.10462  1.41263  3.57616  2.12696  3.31841  3.94231  4.37729  3.83651  3.76541  3.35738  3.19811  2.23866  4.57922  2.19413     39 - -
          2.68618  4.42225  2.77519  2.73123  3.46354  2.40513  3.72494  3.29354  2.67741  2.69355  4.24690  2.90347  2.73739  3.18146  2.89801  2.37887  2.77519  2.98518  4.58477  3.61503
          0.02557  4.07496  4.79731  0.61958  0.77255  0.48576  0.95510
     40   2.93645  4.68705  3.65132  3.57877  4.70837  0.47538  4.68228  4.36157  3.78732  3.98881  4.96946  3.81627  4.08438  4.09579  3.99690  3.11490  3.43344  3.85076  5.74553  4.81866     40 - -
          2.68618  4.42225  2.77519  2.73123  3.46354  2.40513  3.72494  3.29354  2.67741  2.69355  4.24690  2.90347  2.73739  3.18146  2.89801  2.37887  2.77519  2.98518  4.58477  3.61503
          0.02557  4.07496  4.79731  0.61958  0.77255  0.48576  0.95510
     41   2.60266  4.80288  2.06523  2.42214  4.33138  3.25087  3.78181  3.75528  2.65821  3.36297  4.18100  2.92682  3.80653  2.94649  3.13706  2.15146  1.94678  3.35397  5.58228  4.22264     41 - -
          2.68618  4.42225  2.77519  2.73123  3.46354  2.40513  3.72494  3.29354  2.67741  2.69355  4.24690  2.90347  2.73739  3.18146  2.89801  2.37887  2.77519  2.98518  4.58477  3.61503
          0.02557  4.07496  4.79731  0.61958  0.77255  0.48576  0.95510
     42   3.17286  4.55449  4.67895  4.17166  3.26914  4.36343  4.80631  2.05390  4.00487  1.07917  3.11009  4.41474  4.66975  4.23769  4.17701  3.74281  3.43253  1.58970  5.26555  4.09895     42 - -
          2.68618  4.42225  2.77519  2.73123  3.46354  2.40513  3.72494  3.29354  2.67741  2.69355  4.24690  2.90347  2.73739  3.18146  2.89801  2.37887  2.77519  2.98518  4.58477  3.61503
          0.02557  4.07496  4.79731  0.61958  0.77255  0.48576  0.95510
     43   3.04270  4.76130  3.67252  3.54414  4.51436  3.43758  4.60108  4.11680  3.61976  3.71961  4.78111  3.82830  0.52458  4.00225  3.83841  3.21753  3.50105  3.73820  5.64065  4.63923     43 - -
          2.68618  4.42225  2.77519  2.73123  3.46354  2.40513  3.72494  3.29354  2.67741  2.69355  4.24690  2.90347  2.73739  3.18146  2.89801  2.37887  2.77519  2.98518  4.58477  3.61503
          0.02557  4.07496  4.79731  0.61958  0.77255  0.48576  0.95510
     44   3.14063  4.44091  4.89309  4.40183  3.62200  4.51426  5.11196  1.26807  4.29296  2.11695  3.42041  4.61021  4.82064  4.55473  4.48533  3.90871  3.40737  1.12584  5.60374  4.39778     44 - -
          2.68618  4.42225  2.77519  2.73123  3.46354  2.40513  3.72494  3.29354  2.67741  2.69355  4.24690  2.90347  2.73739  3.18146  2.89801  2.37887  2.77519  2.98518  4.58477  3.61503
          0.02557  4.07496  4.79731  0.61958  0.77255  0.48576  0.95510
     45   2.68731  5.01336  2.76481  2.35724  4.29862  3.38122  2.79528  3.77011  2.38488  3.31309  4.11373  2.40417  3.82607  2.33729  2.82511  2.15800  2.92833  3.40040  5.48004  4.10869     45 - -
          2.68618  4.42225  2.77519  2.73123  3.46354  2.40513  3.72494  3.29354  2.67741  2.69355  4.24690  2.90347  2.73739  3.18146  2.89801  2.37887  2.77519  2.98518  4.58477  3.61503
          0.02557  4.07496  4.79731  0.61958  0.77255  0.48576  0.95510
     46   3.33593  4.65965  4.88064  4.35415  3.16824  4.58986  4.92820  1.71900  4.17499  0.92240  2.98571  4.61290  4.79900  4.34953  4.31144  3.96772  3.57122  2.12511  5.25275  4.12488     46 - -
          2.68618  4.42225  2.77519  2.73123  3.46354  2.40513  3.72494  3.29354  2.67741  2.69355  4.24690  2.90347  2.73739  3.18146  2.89801  2.37887  2.77519  2.98518  4.58477  3.61503
          0.02557  4.07496  4.79731  0.61958  0.77255  0.48576  0.95510
     47   1.45450  4.35494  3.76254  3.33395  3.61128  3.49814  4.22978  2.60583  3.22539  1.82485  3.56615  3.60033  4.06300  3.57481  3.50600  2.89573  2.98551  2.43410  5.23313  3.98935     47 - -
          2.68618  4.42225  2.77519  2.73123  3.46354  2.40513  3.72494  3.29354  2.67741  2.69355  4.24690  2.90347  2.73739  3.18146  2.89801  2.37887  2.77519  2.98518  4.58477  3.61503
          0.02557  4.07496  4.79731  0.61958  0.77255  0.48576  0.95510
     48   1.45292  4.55383  3.31588  2.85475  4.13378  3.31817  3.88553  3.47555  2.55250  3.14459  4.03211  3.22462  3.87998  3.09141  2.04795  2.70421  2.92369  3.13118  5.40763  4.15941     48 - -
          2.68618  4.42225  2.77519  2.73123  3.46354  2.40513  3.72494  3.29354  2.67741  2.69355  4.24690  2.90347  2.73739  3.18146  2.89801  2.37887  2.77519  2.98518  4.58477  3.61503
          0.02557  4.07496  4.79731  0.61958  0.77255  0.48576  0.95510
     49   2.89119  5.41978  1.50147  1.79507  4.73408  3.26969  3.75972  4.23749  2.72197  3.74162  4.56564  2.74024  3.85646  2.91415  3.29313  2.19927  3.17066  3.81174  5.90687  4.42610     49 - -
          2.68618  4.42225  2.77519  2.73123  3.46354  2.40513  3.72494  3.29354  2.67741  2.69355  4.24690  2.90347  2.73739  3.18146  2.89801  2.37887  2.77519  2.98518  4.58477  3.61503
          0.02557  4.07496  4.79731  0.61958  0.77255  0.48576  0.95510
     50   3.19144  4.48374  4.92400  4.38864  3.40527  4.56109  5.00752  1.34351  4.27447  1.48340  3.19911  4.61142  4.79984  4.46078  4.43031  3.92565  3.43425  1.50028  5.41372  4.27406     50 - -
          2.68618  4.42225  2.77519  2.73123  3.46354  2.40513  3.72494  3.29354  2.67741  2.69355  4.24690  2.90347  2.73739  3.18146  2.89801  2.37887  2.77519  2.98518  4.58477  3.61503
          0.02557  4.07496  4.79731  0.61958  0.77255  0.48576  0.95510
     51   2.25431  1.46713  3.97918  3.63767  4.01406  3.02216  4.40114  3.32711  3.51654  3.14508  4.04523  3.56822  3.77913  3.80197  3.71556  1.71777  2.74663  2.90920  5.46031  4.25683     51 - -
          2.68618  4.42225  2.77519  2.73123  3.46354  2.40513  3.72494  3.29354  2.67741  2.69355  4.24690  2.90347  2.73739  3.18146  2.89801  2.37887  2.77519  2.98518  4.58477  3.61503
          0.02557  4.07496  4.79731  0.61958  0.77255  0.48576  0.95510
     52   2.77689  5.20808  2.69504  2.00115  4.54749  3.39816  3.63109  4.00127  1.88851  3.48414  4.27461  2.35276  3.85048  2.28215  2.71191  2.72929  3.00732  3.60146  5.61140  4.24088     52 - -
          2.68618  4.42225  2.77519  2.73123  3.46354  2.40513  3.72494  3.29354  2.67741  2.69355  4.24690  2.90347  2.73739  3.18146  2.89801  2.37887  2.77519  2.98518  4.58477  3.61503
          0.02557  4.07496  4.79731  0.61958  0.77255  0.48576  0.95510
     53   3.10957  5.22006  3.51523  2.84665  4.68927  3.71034  3.64925  4.03488  1.12565  3.46553  4.33930  3.24372  4.07956  2.78353  1.74917  3.10170  3.27308  3.71550  5.49463  4.33489     53 - -
          2.68618  4.42225  2.77519  2.73123  3.46354  2.40513  3.72494  3.29354  2.67741  2.69355  4.24690  2.90347  2.73739  3.18146  2.89801  2.37887  2.77519  2.98518  4.58477  3.61503
          0.02557  4.07496  4.79731  0.61958  0.77255  0.48576  0.95510
     54   2.71300  4.81260  2.80548  2.58224  4.37587  1.51228  3.89019  3.87491  2.67670  3.45513  4.31951  3.05253  3.88502  2.05599  3.04897  2.76634  3.05564  3.47322  5.59922  4.28815     54 - -
          2.68618  4.42225  2.77519  2.73123  3.46354  2.40513  3.72494  3.29354  2.67741  2.69355  4.24690  2.90347  2.73739  3.18146  2.89801  2.37887  2.77519  2.98518  4.58477  3.61503
          0.02557  4.07496  4.79731  0.61958  0.77255  0.48576  0.95510
     55   1.35115  4.23944  3.89604  3.49906  3.84750  3.33875  4.38505  2.56024  3.42865  2.69736  3.76533  3.64588  3.99415  3.73551  3.69452  2.76530  2.90513  1.73470  5.43109  4.21407     55 - -
          2.68618  4.42225  2.77519  2.73123  3.46354  2.40513  3.72494  3.29354  2.67741  2.69355  4.24690  2.90347  2.73739  3.18146  2.89801  2.37887  2.77519  2.98518  4.58477  3.61503
          0.02557  4.07496  4.79731  0.61958  0.77255  0.48576  0.95510
     56   2.82856  5.02284  3.18689  2.61649  4.42530  3.53190  3.63925  3.81692  1.81005  3.32763  4.15767  3.07949  3.93526  2.77516  1.74413  2.16678  3.04405  3.47109  5.45059  4.19446     56 - -
          2.68618  4.42225  2.77519  2.73123  3.46354  2.40513  3.72494  3.29354  2.67741  2.69355  4.24690  2.90347  2.73739  3.18146  2.89801  2.37887  2.77519  2.98518  4.58477  3.61503
          0.02557  4.07496  4.79731  0.61958  0.77255  0.48576  0.95510
     57   3.70923  4.94178  4.64986  4.34749  1.53459  4.43345  3.49854  3.40457  4.19384  2.72733  4.00156  4.10388  4.74505  4.16473  4.23072  3.80801  3.93242  3.32939  3.63689  0.92384     57 - -
          2.68618  4.42225  2.77519  2.73123  3.46354  2.40513  3.72494  3.29354  2.67741  2.69355  4.24690  2.90347  2.73739  3.18146  2.89801  2.37887  2.77519  2.98518  4.58477  3.61503
          0.02557  4.07496  4.79731  0.61958  0.77255  0.48576  0.95510
     58   3.75094  4.91404  4.83543  4.55341  1.21148  4.49246  3.45656  3.46796  4.36978  2.80396  4.03955  4.15350  4.78047  4.24233  4.32571  3.85431  3.96127  3.36821  2.05401  1.45418     58 - -
          2.68618  4.42225  2.77519  2.73123  3.46354  2.40513  3.72494  3.29354  2.67741  2.69355  4.24690  2.90347  2.73739  3.18146  2.89801  2.37887  2.77519  2.98518  4.58477  3.61503
          0.02557  4.07496  4.79731  0.61958  0.77255  0.48576  0.95510
     59   2.65071  4.84734  2.87121  2.02880  2.97554  3.41494  2.85699  3.50529  2.46397  3.10005  3.92869  2.47115  3.83531  2.81493  2.91727  2.67520  2.88612  3.18523  5.25631  3.86829     59 - -
          2.68618  4.42225  2.77519  2.73123  3.46354  2.40513  3.72494  3.29354  2.67741  2.69355  4.24690  2.90347  2.73739  3.18146  2.89801  2.37887  2.77519  2.98518  4.58477  3.61503
          0.02557  4.07496  4.79731  0.61958  0.77255  0.48576  0.95510
     60   3.32175  4.63824  4.89763  4.36940  3.19031  4.59390  4.94297  1.59792  4.19755  0.99121  3.00412  4.62224  4.80313  4.36894  4.33280  3.97029  3.55725  2.07612  5.26959  4.14336     60 - -
          2.68618  4.42225  2.77519  2.73123  3.46354  2.40513  3.72494  3.29354  2.67741  2.69355  4.24690  2.90347  2.73739  3.18146  2.89801  2.37887  2.77519  2.98518  4.58477  3.61503
          0.02557  4.07496  4.79731  0.61958  0.77255  0.48576  0.95510
     61   2.66533  4.77555  2.97413  2.61031  4.31516  3.33058  3.78999  3.74311  1.88130  3.33705  4.18149  3.06283  3.87056  2.96232  2.78906  1.54421  2.97769  3.36116  5.50879  4.20979     61 - -
          2.68618  4.42225  2.77519  2.73123  3.46354  2.40513  3.72494  3.29354  2.67741  2.69355  4.24690  2.90347  2.73739  3.18146  2.89801  2.37887  2.77519  2.98518  4.58477  3.61503
          0.02557  4.07496  4.79731  0.61958  0.77255  0.48576  0.95510
     62   2.09559  4.32599  4.12321  3.60065  3.43790  3.85121  4.36510  2.19074  3.49118  1.56800  3.32698  3.86871  4.27907  3.77630  3.74288  3.19180  3.07391  1.74940  5.14988  3.95435     62 - -
          2.68618  4.42225  2.77519  2.73123  3.46354  2.40513  3.72494  3.29354  2.67741  2.69355  4.24690  2.90347  2.73739  3.18146  2.89801  2.37887  2.77519  2.98518  4.58477  3.61503
          0.02557  4.07496  4.79731  0.61958  0.77255  0.48576  0.95510
     63   2.75882  5.14227  1.91662  2.25595  4.52563  3.28299  3.73625  3.99286  2.63066  3.54201  4.35496  1.88877  3.83237  2.88702  3.15186  2.72055  2.37923  3.58546  5.72340  4.30025     63 - -
          2.68618  4.42225  2.77519  2.73123  3.46354  2.40513  3.72494  3.29354  2.67741  2.69355  4.24690  2.90347  2.73739  3.18146  2.89801  2.37887  2.77519  2.98518  4.58477  3.61503
          0.02557  4.07496  4.79731  0.61958  0.77255  0.48576  0.95510
     64   3.16322  4.45545  4.90387  4.37314  3.46930  4.54342  5.01244  1.45595  4.26401  1.63577  3.26717  4.59368  4.79637  4.47131  4.43226  3.90896  3.40948  1.25631  5.45235  4.29252     64 - -
          2.68618  4.42225  2.77519  2.73123  3.46354  2.40513  3.72494  3.29354  2.67741  2.69355  4.24690  2.90347  2.73739  3.18146  2.89801  2.37887  2.77519  2.98518  4.58477  3.61503
          0.02557  4.07496  4.79731  0.61958  0.77255  0.48576  0.95510
     65   2.73472  4.90532  3.05331  2.54433  4.16068  3.46999  2.55722  3.64507  2.27457  3.20413  4.03818  3.03069  2.33402  2.81313  2.19163  2.76035  2.96711  3.31405  5.35017  4.03094     65 - -
          2.68618  4.42225  2.77519  2.73123  3.46354  2.40513  3.72494  3.29354  2.67741  2.69355  4.24690  2.90347  2.73739  3.18146  2.89801  2.37887  2.77519  2.98518  4.58477  3.61503
          0.02557  4.07496  4.79731  0.61958  0.77255  0.48576  0.95510
     66   1.94119  4.90687  2.76065  2.05781  4.18204  3.37702  2.57907  3.62474  2.48001  3.21739  4.04774  2.92658  3.84610  2.85087  2.91447  2.70782  2.94527  3.28776  5.42898  4.07801     66 - -
          2.68618  4.42225  2.77519  2.73123  3.46354  2.40513  3.72494  3.29354  2.67741  2.69355  4.24690  2.90347  2.73739  3.18146  2.89801  2.37887  2.77519  2.98518  4.58477  3.61503
          0.02557  4.07496  4.79731  0.61958  0.77255  0.48576  0.95510
     67   2.62059  4.71965  2.98186  2.17630  3.92993  3.43071  2.88090  2.72638  2.48039  2.97444  3.81472  2.99475  3.84183  2.84610  2.91095  2.21191  2.85666  3.04391  5.23643  3.91877     67 - -
          2.68618  4.42225  2.77519  2.73123  3.46354  2.40513  3.72494  3.29354  2.67741  2.69355  4.24690  2.90347  2.73739  3.18146  2.89801  2.37887  2.77519  2.98518  4.58477  3.61503
          0.02557  4.07496  4.79731  0.61958  0.77255  0.48576  0.95510
     68   2.64966  4.25120  3.72787  3.15509  3.21606  3.66981  3.89999  2.63649  3.01722  1.99152  3.28158  3.49016  4.03905  2.66126  3.29507  2.94068  2.88085  2.03368  3.16117  3.48107     68 - -
          2.68618  4.42225  2.77519  2.73123  3.46354  2.40513  3.72494  3.29354  2.67741  2.69355  4.24690  2.90347  2.73739  3.18146  2.89801  2.37887  2.77519  2.98518  4.58477  3.61503
          0.02557  4.07496  4.79731  0.61958  0.77255  0.48576  0.95510
     69   2.82223  5.11715  2.03135  2.41869  4.45543  3.40290  3.71806  3.93430  2.41533  3.46221  4.29394  2.94540  3.89283  2.86666  1.57144  2.80016  3.07386  3.56152  5.58099  4.23732     69 - -
          2.68618  4.42225  2.77519  2.73123  3.46354  2.40513  3.72494  3.29354  2.67741  2.69355  4.24690  2.90347  2.73739  3.18146  2.89801  2.37887  2.77519  2.98518  4.58477  3.61503
          0.02557  4.07496  4.79731  0.61958  0.77255  0.48576  0.95510
     70   2.49764  4.44333  3.24482  3.04912  4.48488  1.20648  4.25732  3.97265  3.22249  3.61518  4.46983  3.33983  1.99456  3.52305  3.55819  2.64702  2.96392  3.44253  5.72063  4.54634     70 - -
          2.68618  4.42225  2.77519  2.73123  3.46354  2.40513  3.72494  3.29354  2.67741  2.69355  4.24690  2.90347  2.73739  3.18146  2.89801  2.37887  2.77519  2.98518  4.58477  3.61503
          0.02557  4.07496  4.79731  0.61958  0.77255  0.48576  0.95510
     71   2.77393  4.90208  3.19627  2.62874  4.26184  3.51415  3.65917  3.63547  1.88198  3.20220  4.04461  3.08966  3.92209  2.80963  2.08683  2.80972  1.94089  3.31398  5.38157  4.12256     71 - -
          2.68618  4.42225  2.77519  2.73123  3.46354  2.40513  3.72494  3.29354  2.67741  2.69355  4.24690  2.90347  2.73739  3.18146  2.89801  2.37887  2.77519  2.98518  4.58477  3.61503
          0.02557  4.07496  4.79731  0.61958  0.77255  0.48576  0.95510
     72   2.74843  4.96742  2.62970  1.44327  4.37485  3.32481  3.78488  3.71699  2.61158  3.36858  4.23446  2.92394  3.87020  2.95288  3.05257  2.75786  2.17888  3.36992  5.61424  4.25531     72 - -
          2.68618  4.42225  2.77519  2.73123  3.46354  2.40513  3.72494  3.29354  2.67741  2.69355  4.24690  2.90347  2.73739  3.18146  2.89801  2.37887  2.77519  2.98518  4.58477  3.61503
          0.02557  4.07496  4.79731  0.61958  0.77255  0.48576  0.95510
     73   3.17286  4.55449  4.67895  4.17166  3.26914  4.36343  4.80631  2.05390  4.00487  1.07917  3.11009  4.41474  4.66975  4.23769  4.17701  3.74281  3.43253  1.58970  5.26555  4.09895     73 - -
          2.68618  4.42225  2.77519  2.73123  3.46354  2.40513  3.72494  3.29354  2.67741  2.69355  4.24690  2.90347  2.73739  3.18146  2.89801  2.37887  2.77519  2.98518  4.58477  3.61503
          0.02557  4.07496  4.79731  0.61958  0.77255  0.48576  0.95510
     74   2.72190  5.13806  2.13423  1.85026  4.46485  3.31694  3.67457  3.92922  2.52319  3.46188  4.25628  2.81177  3.81533  2.81066  3.03676  2.23674  2.41014  3.53031  5.64196  4.22839     74 - -
          2.68618  4.42225  2.77519  2.73123  3.46354  2.40513  3.72494  3.29354  2.67741  2.69355  4.24690  2.90347  2.73739  3.18146  2.89801  2.37887  2.77519  2.98518  4.58477  3.61503
          0.02557  4.07496  4.79731  0.61958  0.77255  0.48576  0.95510
     75   1.65093  2.76714  3.95449  3.44222  3.51530  3.45350  4.18315  2.54581  3.32816  2.03053  3.47862  3.62856  4.00362  3.61083  3.57461  2.82177  2.85863  2.33398  5.06262  3.85512     75 - -
          2.68618  4.42225  2.77519  2.73123  3.46354  2.40513  3.72494  3.29354  2.67741  2.69355  4.24690  2.90347  2.73739  3.18146  2.89801  2.37887  2.77519  2.98518  4.58477  3.61503
          0.02557  4.07496  4.79731  0.61958  0.77255  0.48576  0.95510
     76   2.16385  5.00325  2.55964  1.32165  4.44475  3.30150  3.81575  3.78682  2.67758  3.44240  4.31518  2.90797  3.87433  2.98792  3.13416  2.77375  3.07646  3.42908  5.68448  4.31328     76 - -
          2.68618  4.42225  2.77519  2.73123  3.46354  2.40513  3.72494  3.29354  2.67741  2.69355  4.24690  2.90347  2.73739  3.18146  2.89801  2.37887  2.77519  2.98518  4.58477  3.61503
          0.02557  4.07496  4.79731  0.61958  0.77255  0.48576  0.95510
     77   2.66404  4.66373  3.10746  2.61512  3.70868  3.47777  3.69960  3.26478  2.51321  2.89638  3.77862  3.08877  3.89586  2.09434  2.89166  2.75185  2.40924  2.99349  5.08883  2.64327     77 - -
          2.68618  4.42225  2.77519  2.73123  3.46354  2.40513  3.72494  3.29354  2.67741  2.69355  4.24690  2.90347  2.73739  3.18146  2.89801  2.37887  2.77519  2.98518  4.58477  3.61503
          0.02557  4.07496  4.79731  0.61958  0.77255  0.48576  0.95510
     78   3.35681  4.71550  4.80150  4.25557  3.07690  4.54482  4.83117  2.24065  4.05562  0.85946  2.20360  4.53682  4.74448  4.22945  4.19376  3.90750  3.58303  2.38691  5.16723  4.07267     78 - -
          2.68618  4.42225  2.77519  2.73123  3.46354  2.40513  3.72494  3.29354  2.67741  2.69355  4.24690  2.90347  2.73739  3.18146  2.89801  2.37887  2.77519  2.98518  4.58477  3.61503
          0.02557  4.07496  4.79731  0.61958  0.77255  0.48576  0.95510
     79   2.65171  4.64169  3.22165  2.69015  3.96363  3.46707  3.75849  3.16770  1.75279  2.93545  3.82904  3.14127  3.90690  2.94967  2.80784  2.75625  2.38225  2.37431  5.27573  4.00464     79 - -
          2.68618  4.42225  2.77519  2.73123  3.46354  2.40513  3.72494  3.29354  2.67741  2.69355  4.24690  2.90347  2.73739  3.18146  2.89801  2.37887  2.77519  2.98518  4.58477  3.61503
          0.02557  4.07496  4.79731  0.61958  0.77255  0.48576  0.95510
     80   1.95414  4.89790  2.92526  2.10777  4.24173  3.41376  3.66829  3.64030  2.35045  3.22264  4.04836  2.97715  3.85710  2.81707  2.16215  2.71280  2.93765  3.29843  5.42744  4.11048     80 - -
          2.68618  4.42225  2.77519  2.73123  3.46354  2.40513  3.72494  3.29354  2.67741  2.69355  4.24690  2.90347  2.73739  3.18146  2.89801  2.37887  2.77519  2.98518  4.58477  3.61503
          0.02557  4.07496  4.79731  0.61958  0.77255  0.48576  0.95510
     81   2.57207  2.36428  3.69970  3.16440  3.47117  3.52243  3.99192  2.64542  3.02420  2.47767  3.44593  3.47312  3.99042  2.59491  3.31015  2.84362  2.85994  1.95575  4.97153  3.74551     81 - -
          2.68618  4.42225  2.77519  2.73123  3.46354  2.40513  3.72494  3.29354  2.67741  2.69355  4.24690  2.90347  2.73739  3.18146  2.89801  2.37887  2.77519  2.98518  4.58477  3.61503
          0.02557  4.07496  4.79731  0.61958  0.77255  0.48576  0.95510
     82   2.82541  5.35883  1.87007  1.84775  4.66110  2.50432  3.70328  4.15885  2.59568  3.65041  4.44885  2.75648  3.83563  2.27955  3.13867  2.74462  3.08608  3.73388  5.80613  4.34683     82 - -
          2.68618  4.42225  2.77519  2.73123  3.46354  2.40513  3.72494  3.29354  2.67741  2.69355  4.24690  2.90347  2.73739  3.18146  2.89801  2.37887  2.77519  2.98518  4.58477  3.61503
          0.02557  4.07496  4.79731  0.61958  0.77255  0.48576  0.95510
     83   1.09288  2.44690  4.04522  3.67529  4.01382  3.06338  4.43829  3.10661  3.56423  3.04042  3.98242  3.60802  3.81084  3.83169  3.76863  2.52056  2.76293  2.74689  5.48715  4.31078     83 - -
          2.68618  4.42225  2.77519  2.73123  3.46354  2.40513  3.72494  3.29354  2.67741  2.69355  4.24690  2.90347  2.73739  3.18146  2.89801  2.37887  2.77519  2.98518  4.58477  3.61503
          0.02557  4.07496  4.79731  0.61958  0.77255  0.48576  0.95510
     84   2.79235  5.08317  3.08026  2.51608  4.44780  3.50896  3.60604  3.85614  1.85392  3.35031  4.15848  3.00869  3.89796  2.15981  2.08334  2.30826  3.00103  3.49445  5.47083  4.18054     84 - -
          2.68618  4.42225  2.77519  2.73123  3.46354  2.40513  3.72494  3.29354  2.67741  2.69355  4.24690  2.90347  2.73739  3.18146  2.89801  2.37887  2.77519  2.98518  4.58477  3.61503
          0.02557  4.07496  4.79731  0.61958  0.77255  0.48576  0.95510
     85   3.29666  4.60638  4.90578  4.37917  3.23143  4.58954  4.95807  1.41515  4.21354  1.12795  3.04522  4.62418  4.80596  4.39211  4.35171  3.96622  3.53438  1.99888  5.29776  4.16360     85 - -
          2.68618  4.42225  2.77519  2.73123  3.46354  2.40513  3.72494  3.29354  2.67741  2.69355  4.24690  2.90347  2.73739  3.18146  2.89801  2.37887  2.77519  2.98518  4.58477  3.61503
          0.02557  4.07496  4.79731  0.61958  0.77255  0.48576  0.95510
     86   2.77490  4.74332  2.99324  1.60646  3.90599  3.52623  3.85754  2.20134  2.68855  2.80066  3.81550  3.13802  3.98482  3.06454  3.08643  2.87930  3.02884  2.73742  5.34267  4.03101     86 - -
          2.68618  4.42225  2.77519  2.73123  3.46354  2.40513  3.72494  3.29354  2.67741  2.69355  4.24690  2.90347  2.73739  3.18146  2.89801  2.37887  2.77519  2.98518  4.58477  3.61503
          0.02557  4.07496  4.79731  0.61958  0.77255  0.48576  0.95510
     87   2.27135  5.08312  2.70977  1.75891  4.41858  3.38559  3.66229  3.83874  1.92868  3.38471  4.19614  2.89259  3.85170  2.79943  2.79209  2.72658  2.99153  3.46893  5.55878  4.20055     87 - -
          2.68618  4.42225  2.77519  2.73123  3.46354  2.40513  3.72494  3.29354  2.67741  2.69355  4.24690  2.90347  2.73739  3.18146  2.89801  2.37887  2.77519  2.98518  4.58477  3.61503
          0.02557  4.07496  4.79731  0.61958  0.77255  0.48576  0.95510
     88   2.81624  4.34490  3.95852  3.43954  1.83699  3.80559  3.79537  2.75291  3.34049  2.39037  3.42199  3.66084  4.18538  3.57239  3.57230  3.10516  2.22254  2.58602  4.29449  2.21290     88 - -
          2.68618  4.42225  2.77519  2.73123  3.46354  2.40513  3.72494  3.29354  2.67741  2.69355  4.24690  2.90347  2.73739  3.18146  2.89801  2.37887  2.77519  2.98518  4.58477  3.61503
          0.02557  4.07496  4.79731  0.61958  0.77255  0.48576  0.95510
     89   2.60293  4.52031  3.16083  2.19167  3.65969  3.48352  3.72284  2.55992  2.62212  2.74431  3.61942  3.11281  3.88230  2.96396  3.02744  2.35437  2.83810  2.80162  5.05182  2.92714     89 - -
          2.68618  4.42225  2.77519  2.73123  3.46354  2.40513  3.72494  3.29354  2.67741  2.69355  4.24690  2.90347  2.73739  3.18146  2.89801  2.37887  2.77519  2.98518  4.58477  3.61503
          0.02557  4.07496  4.79731  0.61958  0.77255  0.48576  0.95510
     90   3.16443  4.46389  4.88268  4.34760  3.42958  4.52676  4.97751  1.55758  4.23531  1.51904  3.22959  4.57174  4.77799  4.43487  4.40059  3.88844  3.40887  1.28364  5.41369  4.26234     90 - -
          2.68618  4.42225  2.77519  2.73123  3.46354  2.40513  3.72494  3.29354  2.67741  2.69355  4.24690  2.90347  2.73739  3.18146  2.89801  2.37887  2.77519  2.98518  4.58477  3.61503
          0.02557  4.07496  4.79731  0.61958  0.77255  0.48576  0.95510
     91   2.87818  5.14945  3.20483  2.59313  4.53307  3.57470  2.50606  3.93019  1.76019  3.39402  4.21233  3.06496  3.94576  2.24327  1.96998  2.85965  3.06890  3.57485  5.47776  4.22061     91 - -
          2.68618  4.42225  2.77519  2.73123  3.46354  2.40513  3.72494  3.29354  2.67741  2.69355  4.24690  2.90347  2.73739  3.18146  2.89801  2.37887  2.77519  2.98518  4.58477  3.61503
          0.02557  4.07496  4.79731  0.61958  0.77255  0.48576  0.95510
     92   2.81829  4.59207  3.51223  2.98114  3.74297  3.68630  3.91066  1.78331  1.81011  2.61665  3.65974  3.38866  4.09012  3.15684  2.85630  3.01358  3.05577  2.54106  5.19700  3.94942     92 - -
          2.68618  4.42225  2.77519  2.73123  3.46354  2.40513  3.72494  3.29354  2.67741  2.69355  4.24690  2.90347  2.73739  3.18146  2.89801  2.37887  2.77519  2.98518  4.58477  3.61503
          0.02557  4.07496  4.79731  0.61958  0.77255  0.48576  0.95510
     93   2.54282  2.90216  3.89733  3.35128  3.37738  2.49892  4.06196  2.51566  3.25063  2.03658  3.35797  3.58848  4.01150  3.51862  3.49856  2.86740  2.83415  1.97264  4.89717  3.69088     93 - -
          2.68618  4.42225  2.77519  2.73123  3.46354  2.40513  3.72494  3.29354  2.67741  2.69355  4.24690  2.90347  2.73739  3.18146  2.89801  2.37887  2.77519  2.98518  4.58477  3.61503
          0.01728  4.06668        *  0.61958  0.77255  0.00000        *
//
