# Supplementary material for: MacSyFinder: A Program to Mine Genomes for Molecular Systems with an Application to CRISPR-Cas Systems
Source: PLoS One. 2014 Oct 17;9(10):e110726. doi: 10.1371/journal.pone.0110726 (PMC4201578; doi:10.1371/journal.pone.0110726)
Supplement: Data S2 — The Cas-Finder: models and profiles (compressed tarball archive). (ZIP) [file pone.0110726.s011.zip › Cas-Finder_macsyfinder/CASprofiles/csx17_TypeIU.hmm]

HMMER3/b [3.0 | March 2010]
NAME  TIGR04113
ACC   TIGR04113
DESC  cas_csx17: CRISPR-associated protein Csx17, subtype Dpsyc
LENG  718
ALPH  amino
RF    no
CS    no
MAP   yes
DATE  Fri Feb  4 16:56:05 2011
NSEQ  9
EFFN  1.630371
CKSUM 2745477047
GA    150.00 150.00;
TC    150.00 150.00;
NC    30.00 30.00;
STATS LOCAL MSV      -12.1467  0.69655
STATS LOCAL VITERBI  -13.2631  0.69655
STATS LOCAL FORWARD   -6.1392  0.69655
HMM          A        C        D        E        F        G        H        I        K        L        M        N        P        Q        R        S        T        V        W        Y   
            m->m     m->i     m->d     i->m     i->i     d->m     d->d
  COMPO   2.41033  4.49107  2.95673  2.66063  3.23840  2.91320  3.81913  2.96367  2.71428  2.40199  3.76214  3.10822  3.20389  3.04643  2.77429  2.62887  2.85245  2.74892  4.16466  3.67366
          2.68618  4.42225  2.77519  2.73123  3.46354  2.40513  3.72494  3.29354  2.67741  2.69355  4.24690  2.90347  2.73739  3.18146  2.89801  2.37887  2.77519  2.98518  4.58477  3.61503
          0.01689  4.48514  5.20749  0.61958  0.77255  0.00000        *
      1   2.84613  4.31729  4.23342  3.66449  3.07561  3.92535  2.72828  1.44790  3.51206  2.05983  3.38191  3.86249  4.28522  3.75069  3.69486  3.21742  3.07672  2.51887  4.65365  2.63798      1 - -
          2.68618  4.42225  2.77519  2.73123  3.46354  2.40513  3.72494  3.29354  2.67741  2.69355  4.24690  2.90347  2.73739  3.18146  2.89801  2.37887  2.77519  2.98518  4.58477  3.61503
          0.01689  4.48514  5.20749  0.61958  0.77255  0.48576  0.95510
      2   2.36329  4.73571  3.20212  2.37442  3.93593  3.56032  3.77734  2.91587  2.62648  2.68015  3.82008  3.13907  2.74264  2.96775  2.66869  2.51880  2.53958  2.75540  5.26904  3.96925      2 - -
          2.68618  4.42225  2.77519  2.73123  3.46354  2.40513  3.72494  3.29354  2.67741  2.69355  4.24690  2.90347  2.73739  3.18146  2.89801  2.37887  2.77519  2.98518  4.58477  3.61503
          0.01689  4.48514  5.20749  0.61958  0.77255  0.48576  0.95510
      3   3.92812  5.23107  5.17674  4.85834  3.49874  4.75888  5.33413  2.76637  4.62907  0.37406  3.39662  5.08258  5.11381  4.83874  4.68842  4.47057  4.20639  2.95459  5.55342  4.40626      3 - -
          2.68618  4.42225  2.77519  2.73123  3.46354  2.40513  3.72494  3.29354  2.67741  2.69355  4.24690  2.90347  2.73739  3.18146  2.89801  2.37887  2.77519  2.98518  4.58477  3.61503
          0.01689  4.48514  5.20749  0.61958  0.77255  0.48576  0.95510
      4   2.70495  4.68408  3.26948  2.70752  2.69238  3.58818  3.80247  3.25703  2.19303  2.91729  3.77266  3.18939  2.40584  3.01441  2.76919  2.80998  2.63306  2.98772  5.21590  3.14070      4 - -
          2.68618  4.42225  2.77519  2.73123  3.46354  2.40513  3.72494  3.29354  2.67741  2.69355  4.24690  2.90347  2.73739  3.18146  2.89801  2.37887  2.77519  2.98518  4.58477  3.61503
          0.01689  4.48514  5.20749  0.61958  0.77255  0.48576  0.95510
      5   3.59710  5.26869  4.38915  4.38082  5.43129  0.20158  5.41671  5.22450  4.64045  4.77850  5.78855  4.55665  4.67166  4.91712  4.76794  3.79224  4.12200  4.63439  6.32187  5.56784      5 - -
          2.68618  4.42225  2.77519  2.73123  3.46354  2.40513  3.72494  3.29354  2.67741  2.69355  4.24690  2.90347  2.73739  3.18146  2.89801  2.37887  2.77519  2.98518  4.58477  3.61503
          0.01689  4.48514  5.20749  0.61958  0.77255  0.48576  0.95510
      6   2.75217  1.15813  4.46554  3.98826  3.72039  3.68655  4.57737  2.66833  3.79222  2.11329  3.69119  4.02966  4.28020  4.07535  3.96027  3.09475  2.56750  2.47462  5.33015  4.12706      6 - -
          2.68618  4.42225  2.77519  2.73123  3.46354  2.40513  3.72494  3.29354  2.67741  2.69355  4.24690  2.90347  2.73739  3.18146  2.89801  2.37887  2.77519  2.98518  4.58477  3.61503
          0.01689  4.48514  5.20749  0.61958  0.77255  0.48576  0.95510
      7   1.93858  4.76962  3.29760  2.77184  4.34230  3.43585  3.92179  3.75838  2.68706  3.36299  4.17253  3.21578  3.95112  3.08355  1.96192  1.78466  2.57865  3.36361  5.58558  4.28318      7 - -
          2.68618  4.42225  2.77519  2.73123  3.46354  2.40513  3.72494  3.29354  2.67741  2.69355  4.24690  2.90347  2.73739  3.18146  2.89801  2.37887  2.77519  2.98518  4.58477  3.61503
          0.01689  4.48514  5.20749  0.61958  0.77255  0.48576  0.95510
      8   2.74756  4.81863  3.19218  2.77093  4.22375  3.49248  2.45124  3.69028  2.74570  3.31045  4.15264  3.22868  1.63584  3.13807  3.14087  2.82767  2.14607  3.33991  5.52307  4.20173      8 - -
          2.68618  4.42225  2.77519  2.73123  3.46354  2.40513  3.72494  3.29354  2.67741  2.69355  4.24690  2.90347  2.73739  3.18146  2.89801  2.37887  2.77519  2.98518  4.58477  3.61503
          0.01689  4.48514  5.20749  0.61958  0.77255  0.48576  0.95510
      9   2.72316  5.09398  1.91943  2.45144  4.39435  3.49416  3.70595  3.84184  2.46446  3.38236  4.15958  2.98926  3.89993  2.55360  2.54450  2.71176  2.25379  2.90682  5.56479  4.18854      9 - -
          2.68618  4.42225  2.77519  2.73123  3.46354  2.40513  3.72494  3.29354  2.67741  2.69355  4.24690  2.90347  2.73739  3.18146  2.89801  2.37887  2.77519  2.98518  4.58477  3.61503
          0.01689  4.48514  5.20749  0.61958  0.77255  0.48576  0.95510
     10   2.64251  4.61902  3.36009  2.91681  4.14332  3.43171  4.04440  3.52370  2.93785  3.20417  4.05301  2.66586  1.61773  3.26667  3.33819  2.27773  2.98334  2.20318  5.49261  4.21774     10 - -
          2.68618  4.42225  2.77519  2.73123  3.46354  2.40513  3.72494  3.29354  2.67741  2.69355  4.24690  2.90347  2.73739  3.18146  2.89801  2.37887  2.77519  2.98518  4.58477  3.61503
          0.01689  4.48514  5.20749  0.61958  0.77255  0.48576  0.95510
     11   3.80046  5.04339  5.56574  4.98854  2.48196  5.10804  5.28764  2.49462  4.84845  0.61159  2.36184  5.19723  5.15896  4.75276  4.83242  4.48098  3.99994  2.76991  5.34684  4.28183     11 - -
          2.68618  4.42225  2.77519  2.73123  3.46354  2.40513  3.72494  3.29354  2.67741  2.69355  4.24690  2.90347  2.73739  3.18146  2.89801  2.37887  2.77519  2.98518  4.58477  3.61503
          0.01689  4.48514  5.20749  0.61958  0.77255  0.48576  0.95510
     12   1.67538  4.42408  3.84752  3.42715  4.41509  1.45632  4.42776  3.80215  3.41794  3.50218  4.33237  3.59078  3.97450  3.69985  3.74886  1.90158  2.95734  2.50034  5.77833  4.56704     12 - -
          2.68618  4.42225  2.77519  2.73123  3.46354  2.40513  3.72494  3.29354  2.67741  2.69355  4.24690  2.90347  2.73739  3.18146  2.89801  2.37887  2.77519  2.98518  4.58477  3.61503
          0.01689  4.48514  5.20749  0.61958  0.77255  0.48576  0.95510
     13   2.46873  5.03259  2.96324  2.51414  4.43964  2.83146  2.31086  3.89315  2.58085  3.44449  4.22960  2.28227  3.92467  2.92418  3.05547  1.94416  2.99554  3.49556  5.63186  4.26252     13 - -
          2.68618  4.42225  2.77519  2.73123  3.46354  2.40513  3.72494  3.29354  2.67741  2.69355  4.24690  2.90347  2.73739  3.18146  2.89801  2.37887  2.77519  2.98518  4.58477  3.61503
          0.01689  4.48514  5.20749  0.61958  0.77255  0.48576  0.95510
     14   1.96872  4.72177  3.97592  3.63648  3.01785  3.82589  4.09397  3.36486  3.56255  3.01487  4.06174  3.83790  4.37644  3.86336  3.80386  3.24384  3.38218  3.14146  4.63211  0.95077     14 - -
          2.68618  4.42225  2.77519  2.73123  3.46354  2.40513  3.72494  3.29354  2.67741  2.69355  4.24690  2.90347  2.73739  3.18146  2.89801  2.37887  2.77519  2.98518  4.58477  3.61503
          0.01689  4.48514  5.20749  0.61958  0.77255  0.48576  0.95510
     15   3.92812  5.23107  5.17674  4.85834  3.49874  4.75888  5.33413  2.76637  4.62907  0.37406  3.39662  5.08258  5.11381  4.83874  4.68842  4.47057  4.20639  2.95459  5.55342  4.40626     15 - -
          2.68618  4.42225  2.77519  2.73123  3.46354  2.40513  3.72494  3.29354  2.67741  2.69355  4.24690  2.90347  2.73739  3.18146  2.89801  2.37887  2.77519  2.98518  4.58477  3.61503
          0.01689  4.48514  5.20749  0.61958  0.77255  0.48576  0.95510
     16   2.35510  5.16459  3.41428  2.95716  4.75898  3.68678  3.97435  4.08679  0.85100  3.64946  4.52169  3.37899  4.18295  3.12593  2.66404  3.09911  3.33409  3.72468  5.77381  4.54721     16 - -
          2.68618  4.42225  2.77519  2.73123  3.46354  2.40513  3.72494  3.29354  2.67741  2.69355  4.24690  2.90347  2.73739  3.18146  2.89801  2.37887  2.77519  2.98518  4.58477  3.61503
          0.01689  4.48514  5.20749  0.61958  0.77255  0.48576  0.95510
     17   0.77801  4.39845  3.96211  3.70274  4.77248  2.29972  4.70977  4.21252  3.76921  3.89552  4.69210  3.70690  3.97669  4.00625  4.04089  2.02466  2.98594  3.55425  6.11079  4.94269     17 - -
          2.68618  4.42225  2.77519  2.73123  3.46354  2.40513  3.72494  3.29354  2.67741  2.69355  4.24690  2.90347  2.73739  3.18146  2.89801  2.37887  2.77519  2.98518  4.58477  3.61503
          0.01689  4.48514  5.20749  0.61958  0.77255  0.48576  0.95510
     18   3.74078  4.97602  5.58026  5.00480  3.28597  5.10778  5.41247  1.71805  4.86560  0.73404  2.39773  5.22172  5.17289  4.80704  4.86530  4.48727  3.94914  2.52108  5.48753  4.51207     18 - -
          2.68618  4.42225  2.77519  2.73123  3.46354  2.40513  3.72494  3.29354  2.67741  2.69355  4.24690  2.90347  2.73739  3.18146  2.89801  2.37887  2.77519  2.98518  4.58477  3.61503
          0.01689  4.48514  5.20749  0.61958  0.77255  0.48576  0.95510
     19   1.60685  4.47498  3.91348  3.77521  4.90788  0.78416  4.83798  4.32654  3.93342  4.04802  4.87038  3.77808  4.04456  4.16020  4.17288  2.74097  3.08918  3.65533  6.22500  5.08616     19 - -
          2.68618  4.42225  2.77519  2.73123  3.46354  2.40513  3.72494  3.29354  2.67741  2.69355  4.24690  2.90347  2.73739  3.18146  2.89801  2.37887  2.77519  2.98518  4.58477  3.61503
          0.01689  4.48514  5.20749  0.61958  0.77255  0.48576  0.95510
     20   3.44357  4.66333  5.44539  4.94785  3.85350  4.98429  5.59041  1.20941  4.86419  1.91056  3.61246  5.11356  5.20119  5.06549  5.00259  4.39082  3.69532  1.01848  5.91667  4.74209     20 - -
          2.68618  4.42225  2.77519  2.73123  3.46354  2.40513  3.72494  3.29354  2.67741  2.69355  4.24690  2.90347  2.73739  3.18146  2.89801  2.37887  2.77519  2.98518  4.58477  3.61503
          0.01689  4.48514  5.20749  0.61958  0.77255  0.48576  0.95510
     21   3.81424  5.06079  5.41737  4.93391  1.51899  4.98511  4.80647  2.62059  4.77344  0.81065  3.15449  4.99405  5.12685  4.71180  4.76502  4.38109  4.02777  2.84115  4.90817  3.46466     21 - -
          2.68618  4.42225  2.77519  2.73123  3.46354  2.40513  3.72494  3.29354  2.67741  2.69355  4.24690  2.90347  2.73739  3.18146  2.89801  2.37887  2.77519  2.98518  4.58477  3.61503
          0.01689  4.48514  5.20749  0.61958  0.77255  0.48576  0.95510
     22   3.55482  5.56284  4.10699  3.29590  5.13726  4.07334  3.89972  4.43598  1.75450  3.79919  4.70273  3.61973  4.41913  3.03399  0.72369  3.54203  3.67647  4.13406  5.75769  4.67957     22 - -
          2.68618  4.42225  2.77519  2.73123  3.46354  2.40513  3.72494  3.29354  2.67741  2.69355  4.24690  2.90347  2.73739  3.18146  2.89801  2.37887  2.77519  2.98518  4.58477  3.61503
          0.01689  4.48514  5.20749  0.61958  0.77255  0.48576  0.95510
     23   2.16496  4.46516  4.88002  4.32001  3.54203  4.39819  4.81368  1.55252  4.19289  1.42987  3.41017  4.47591  4.70999  4.37996  4.32304  3.73372  3.36596  1.71954  5.32211  4.15742     23 - -
          2.68618  4.42225  2.77519  2.73123  3.46354  2.40513  3.72494  3.29354  2.67741  2.69355  4.24690  2.90347  2.73739  3.18146  2.89801  2.37887  2.77519  2.98518  4.58477  3.61503
          0.01689  4.48514  5.20749  0.61958  0.77255  0.48576  0.95510
     24   3.36861  4.64720  5.28612  4.71786  2.64611  4.70548  5.07598  1.66536  4.57663  1.19977  3.21701  4.83544  4.92422  4.64195  4.61488  4.05945  3.59752  1.52829  5.36916  4.26548     24 - -
          2.68618  4.42225  2.77519  2.73123  3.46354  2.40513  3.72494  3.29354  2.67741  2.69355  4.24690  2.90347  2.73739  3.18146  2.89801  2.37887  2.77519  2.98518  4.58477  3.61503
          0.01689  4.48514  5.20749  0.61958  0.77255  0.48576  0.95510
     25   1.45875  3.03386  4.12764  3.72573  4.53514  2.51294  4.62142  3.95085  3.67718  3.64456  4.46216  3.71918  3.96992  3.93122  3.95048  1.15262  2.94813  3.39454  5.90499  4.73196     25 - -
          2.68482  4.41953  2.77537  2.73140  3.46371  2.40530  3.72512  3.29371  2.67758  2.69321  4.24707  2.90364  2.73757  3.18164  2.89818  2.37904  2.77537  2.98536  4.58494  3.61520
          0.17191  1.88080  5.20749  1.39417  0.28507  0.48576  0.95510
     26   2.99818  5.41167  2.89696  1.15118  4.76912  3.59433  3.81022  4.21809  2.42871  3.68539  4.48728  3.06900  4.04894  2.46552  2.31180  2.94794  3.22442  3.82184  5.79368  4.44303     31 - -
          2.68618  4.42225  2.77519  2.73123  3.46354  2.40513  3.72494  3.29354  2.67741  2.69355  4.24690  2.90347  2.73739  3.18146  2.89801  2.37887  2.77519  2.98518  4.58477  3.61503
          0.01689  4.48514  5.20749  0.61958  0.77255  0.48576  0.95510
     27   3.06384  5.62033  1.86242  2.36700  4.92707  3.48329  3.91950  4.44785  2.81942  3.92446  4.73112  2.34395  4.04393  1.28353  3.35901  2.97169  3.33102  4.01097  6.06178  4.58831     32 - -
          2.68619  4.42226  2.77521  2.73124  3.46355  2.40514  3.72496  3.29355  2.67742  2.69356  4.24691  2.90348  2.73741  3.18148  2.89777  2.37888  2.77521  2.98520  4.58478  3.61504
          0.16749  2.71165  2.43280  0.37656  1.15906  0.48576  0.95510
     28   2.24361  5.00856  3.11458  2.54315  4.31733  3.53158  3.70350  3.73522  1.91959  3.29296  4.09422  3.05420  3.22145  2.83506  1.96674  2.75404  2.97090  2.95275  5.48276  4.15496     34 - -
          2.68618  4.42225  2.77519  2.73123  3.46354  2.40513  3.72494  3.29354  2.67741  2.69355  4.24690  2.90347  2.73739  3.18146  2.89801  2.37887  2.77519  2.98518  4.58477  3.61503
          0.01842  4.39924  5.12159  0.61958  0.77255  0.61566  0.77715
     29   3.66067  5.77082  0.38735  2.82882  5.24337  3.70736  4.52464  4.97474  3.72525  4.49427  5.51434  3.40132  4.39694  3.78487  4.29027  3.58330  4.01953  4.56563  6.29288  5.06830     35 - -
          2.68618  4.42225  2.77519  2.73123  3.46354  2.40513  3.72494  3.29354  2.67741  2.69355  4.24690  2.90347  2.73739  3.18146  2.89801  2.37887  2.77519  2.98518  4.58477  3.61503
          0.01842  4.39924  5.12159  0.61958  0.77255  0.61566  0.77715
     30   2.37057  4.65580  3.24022  2.75119  4.05505  3.44937  3.89091  3.43087  2.74509  2.65450  3.94435  2.64760  1.75890  3.09174  3.16101  2.74478  2.55946  3.11007  5.38717  4.09888     36 - -
          2.68618  4.42225  2.77519  2.73123  3.46354  2.40513  3.72494  3.29354  2.67741  2.69355  4.24690  2.90347  2.73739  3.18146  2.89801  2.37887  2.77519  2.98518  4.58477  3.61503
          0.01842  4.39924  5.12159  0.61958  0.77255  0.61566  0.77715
     31   2.78676  5.30400  1.87869  2.13458  4.63022  3.44170  3.07558  4.11913  2.25968  3.60041  4.35862  2.20708  3.89433  2.82718  3.01243  2.73347  2.68487  3.68626  5.73871  4.31186     37 - -
          2.68618  4.42225  2.77519  2.73123  3.46354  2.40513  3.72494  3.29354  2.67741  2.69355  4.24690  2.90347  2.73739  3.18146  2.89801  2.37887  2.77519  2.98518  4.58477  3.61503
          0.01842  4.39924  5.12159  0.61958  0.77255  0.61566  0.77715
     32   1.40509  4.34978  3.87774  3.34364  3.63597  3.65147  4.18434  2.26484  3.27574  2.61608  3.58423  3.64123  3.16590  3.56419  3.57684  2.97377  2.98286  2.08818  5.14955  3.93427     38 - -
          2.68618  4.42225  2.77519  2.73123  3.46354  2.40513  3.72494  3.29354  2.67741  2.69355  4.24690  2.90347  2.73739  3.18146  2.89801  2.37887  2.77519  2.98518  4.58477  3.61503
          0.01842  4.39924  5.12159  0.61958  0.77255  0.61566  0.77715
     33   2.88764  5.23295  3.13175  1.99533  4.60215  3.60090  3.71179  4.02067  2.06749  3.50240  4.29795  3.08833  3.99315  2.82922  1.57399  2.86409  2.54135  3.64217  5.61575  4.30582     39 - -
          2.68618  4.42225  2.77519  2.73123  3.46354  2.40513  3.72494  3.29354  2.67741  2.69355  4.24690  2.90347  2.73739  3.18146  2.89801  2.37887  2.77519  2.98518  4.58477  3.61503
          0.01842  4.39924  5.12159  0.61958  0.77255  0.61566  0.77715
     34   1.36287  4.40338  3.82054  3.64465  4.77471  1.01703  4.70625  4.18138  3.77680  3.90268  4.72703  3.67835  3.96685  4.01635  4.03509  2.66429  3.00447  3.54217  6.09969  4.94437     40 - -
          2.68618  4.42225  2.77519  2.73123  3.46354  2.40513  3.72494  3.29354  2.67741  2.69355  4.24690  2.90347  2.73739  3.18146  2.89801  2.37887  2.77519  2.98518  4.58477  3.61503
          0.01842  4.39924  5.12159  0.61958  0.77255  0.61566  0.77715
     35   4.01040  5.22828  4.86076  4.53990  2.12979  4.68446  2.66062  3.85850  4.30474  3.17192  4.40590  4.28959  4.98360  4.33871  4.35859  4.04384  4.21885  3.73958  1.11008  1.42961     41 - -
          2.68618  4.42225  2.77519  2.73123  3.46354  2.40513  3.72494  3.29354  2.67741  2.69355  4.24690  2.90347  2.73739  3.18146  2.89801  2.37887  2.77519  2.98518  4.58477  3.61503
          0.01842  4.39924  5.12159  0.61958  0.77255  0.61566  0.77715
     36   4.34926  5.50640  4.97820  4.83469  3.40480  4.39629  4.70135  4.44193  4.57573  3.73064  5.04271  4.89402  4.96103  4.93141  4.59914  4.54841  4.68311  4.34294  0.27105  3.38495     42 - -
          2.68625  4.42232  2.77526  2.73130  3.46361  2.40520  3.72501  3.29361  2.67748  2.69310  4.24697  2.90353  2.73746  3.18153  2.89808  2.37856  2.77526  2.98525  4.58484  3.61510
          0.18888  1.79490  5.12159  0.67105  0.71575  0.61566  0.77715
     37   2.80899  5.33689  1.85170  1.94845  4.66689  3.44522  2.93247  4.15841  2.21402  3.63258  4.39201  2.90607  3.90463  2.28685  3.01330  2.75111  3.05019  3.72165  5.76503  4.33599     45 - -
          2.68618  4.42225  2.77519  2.73123  3.46354  2.40513  3.72494  3.29354  2.67741  2.69355  4.24690  2.90347  2.73739  3.18146  2.89801  2.37887  2.77519  2.98518  4.58477  3.61503
          0.01842  4.39924  5.12159  0.61958  0.77255  0.61566  0.77715
     38   2.86046  5.39344  1.69594  2.33437  4.71603  2.49693  3.76547  4.21085  2.20438  3.68958  4.46028  2.45799  3.92813  2.43465  3.10593  2.79474  3.10837  3.77606  5.82914  4.38861     46 - -
          2.68618  4.42225  2.77519  2.73123  3.46354  2.40513  3.72494  3.29354  2.67741  2.69355  4.24690  2.90347  2.73739  3.18146  2.89801  2.37887  2.77519  2.98518  4.58477  3.61503
          0.01842  4.39924  5.12159  0.61958  0.77255  0.61566  0.77715
     39   2.11070  5.37017  2.25172  1.76757  4.69542  2.69265  3.77507  4.18725  2.61553  3.67704  4.45160  2.20123  3.92805  2.89919  3.14293  2.79430  3.10781  3.75715  5.82629  4.38606     47 - -
          2.68618  4.42225  2.77519  2.73123  3.46354  2.40513  3.72494  3.29354  2.67741  2.69355  4.24690  2.90347  2.73739  3.18146  2.89801  2.37887  2.77519  2.98518  4.58477  3.61503
          0.01842  4.39924  5.12159  0.61958  0.77255  0.61566  0.77715
     40   2.09556  3.42533  3.74100  3.17150  3.44284  3.67684  3.98473  2.40227  3.09959  2.51224  3.42297  3.51652  4.06922  3.38517  2.57311  2.94528  2.25176  2.23602  4.91848  3.70190     48 - -
          2.68618  4.42225  2.77519  2.73123  3.46354  2.40513  3.72494  3.29354  2.67741  2.69355  4.24690  2.90347  2.73739  3.18146  2.89801  2.37887  2.77519  2.98518  4.58477  3.61503
          0.01842  4.39924  5.12159  0.61958  0.77255  0.61566  0.77715
     41   4.01734  5.26966  4.97612  4.81632  0.43198  4.52193  4.23101  3.51420  4.72055  2.77160  4.17846  4.66167  4.98794  4.74773  4.70799  4.23860  4.32836  3.53896  4.37440  2.69646     49 - -
          2.68618  4.42225  2.77519  2.73123  3.46354  2.40513  3.72494  3.29354  2.67741  2.69355  4.24690  2.90347  2.73739  3.18146  2.89801  2.37887  2.77519  2.98518  4.58477  3.61503
          0.01842  4.39924  5.12159  0.61958  0.77255  0.61566  0.77715
     42   2.66793  2.76802  3.90574  3.32436  3.33066  3.72412  3.23471  2.67272  3.20314  2.41150  2.23218  3.61482  4.09922  3.48254  2.79468  2.99893  2.90093  2.03505  4.82234  3.61779     50 - -
          2.68618  4.42225  2.77519  2.73123  3.46354  2.40513  3.72494  3.29354  2.67741  2.69355  4.24690  2.90347  2.73739  3.18146  2.89801  2.37887  2.77519  2.98518  4.58477  3.61503
          0.01842  4.39924  5.12159  0.61958  0.77255  0.61566  0.77715
     43   3.44511  4.68967  5.34964  4.81737  3.53235  4.88494  5.35293  1.21888  4.70459  1.24541  3.30144  4.99780  5.07277  4.81696  4.79691  4.26961  3.68359  1.64888  5.61745  4.51997     51 - -
          2.68618  4.42225  2.77519  2.73123  3.46354  2.40513  3.72494  3.29354  2.67741  2.69355  4.24690  2.90347  2.73739  3.18146  2.89801  2.37887  2.77519  2.98518  4.58477  3.61503
          0.01842  4.39924  5.12159  0.61958  0.77255  0.61566  0.77715
     44   2.70853  5.11662  2.98932  2.23801  4.43557  3.48455  2.95908  3.88989  2.36380  2.94979  4.16818  2.60126  3.87612  2.44924  2.09161  2.68815  2.63955  3.49416  5.55620  4.18273     52 - -
          2.68618  4.42225  2.77519  2.73123  3.46354  2.40513  3.72494  3.29354  2.67741  2.69355  4.24690  2.90347  2.73739  3.18146  2.89801  2.37887  2.77519  2.98518  4.58477  3.61503
          0.01842  4.39924  5.12159  0.61958  0.77255  0.61566  0.77715
     45   1.98661  4.36803  3.81689  3.45497  4.48378  3.18201  4.46192  3.85504  3.45207  3.57210  4.39982  3.57355  3.92462  3.73810  3.76103  1.74406  1.13617  3.33234  5.83877  4.63838     53 - -
          2.68618  4.42225  2.77519  2.73123  3.46354  2.40513  3.72494  3.29354  2.67741  2.69355  4.24690  2.90347  2.73739  3.18146  2.89801  2.37887  2.77519  2.98518  4.58477  3.61503
          0.01842  4.39924  5.12159  0.61958  0.77255  0.61566  0.77715
     46   2.43778  5.03871  2.97807  2.00643  4.36811  3.46637  3.69092  3.81366  2.43782  3.35553  4.13448  2.98209  3.87799  2.81240  2.30823  2.14713  2.38406  3.43080  5.53722  4.16948     54 - -
          2.68618  4.42225  2.77519  2.73123  3.46354  2.40513  3.72494  3.29354  2.67741  2.69355  4.24690  2.90347  2.73739  3.18146  2.89801  2.37887  2.77519  2.98518  4.58477  3.61503
          0.01842  4.39924  5.12159  0.61958  0.77255  0.61566  0.77715
     47   2.76279  4.55954  3.50752  2.93546  3.59016  3.67718  3.85429  3.07706  2.71264  1.66348  3.65234  2.86522  4.05723  3.15317  2.25797  2.93578  2.98879  2.84679  5.01723  2.96109     55 - -
          2.68618  4.42225  2.77519  2.73123  3.46354  2.40513  3.72494  3.29354  2.67741  2.69355  4.24690  2.90347  2.73739  3.18146  2.89801  2.37887  2.77519  2.98518  4.58477  3.61503
          0.01842  4.39924  5.12159  0.61958  0.77255  0.61566  0.77715
     48   2.36128  4.99612  2.17546  2.45515  4.23890  3.47644  3.11536  3.70161  2.50604  3.27370  4.07256  2.98823  3.89104  2.84735  2.98383  2.19500  2.94228  3.34982  5.47244  2.72022     56 - -
          2.68618  4.42225  2.77519  2.73123  3.46354  2.40513  3.72494  3.29354  2.67741  2.69355  4.24690  2.90347  2.73739  3.18146  2.89801  2.37887  2.77519  2.98518  4.58477  3.61503
          0.01842  4.39924  5.12159  0.61958  0.77255  0.61566  0.77715
     49   2.14358  5.06781  2.50977  2.46913  4.44692  3.44398  3.79945  3.88749  2.31585  3.45144  4.25300  3.00054  1.75472  2.94162  3.08662  2.76841  3.03565  3.50447  5.65088  4.27918     57 - -
          2.68618  4.42225  2.77519  2.73123  3.46354  2.40513  3.72494  3.29354  2.67741  2.69355  4.24690  2.90347  2.73739  3.18146  2.89801  2.37887  2.77519  2.98518  4.58477  3.61503
          0.01842  4.39924  5.12159  0.61958  0.77255  0.61566  0.77715
     50   2.12334  5.38911  1.99787  1.84679  4.70792  3.43611  3.76392  4.20354  2.59566  3.68458  4.45439  2.28356  3.92411  2.51255  3.12164  2.78882  3.10264  3.76891  5.82691  4.38359     58 - -
          2.68618  4.42225  2.77519  2.73123  3.46354  2.40513  3.72494  3.29354  2.67741  2.69355  4.24690  2.90347  2.73739  3.18146  2.89801  2.37887  2.77519  2.98518  4.58477  3.61503
          0.01842  4.39924  5.12159  0.61958  0.77255  0.61566  0.77715
     51   1.80519  5.50496  1.55552  1.76261  4.83243  3.42859  3.88098  4.32116  2.80802  3.82972  4.63917  2.90240  3.99068  3.02664  3.36616  2.90947  3.26217  3.89597  5.99506  4.52890     59 - -
          2.68618  4.42225  2.77519  2.73123  3.46354  2.40513  3.72494  3.29354  2.67741  2.69355  4.24690  2.90347  2.73739  3.18146  2.89801  2.37887  2.77519  2.98518  4.58477  3.61503
          0.01842  4.39924  5.12159  0.61958  0.77255  0.61566  0.77715
     52   1.91013  4.39169  4.41711  3.84600  3.34736  4.07966  4.43570  2.37473  3.72787  1.37329  2.62749  4.07619  4.42429  3.94165  3.91495  3.38785  3.18389  2.04379  5.06143  3.90299     60 - -
          2.68618  4.42225  2.77519  2.73123  3.46354  2.40513  3.72494  3.29354  2.67741  2.69355  4.24690  2.90347  2.73739  3.18146  2.89801  2.37887  2.77519  2.98518  4.58477  3.61503
          0.01842  4.39924  5.12159  0.61958  0.77255  0.61566  0.77715
     53   2.67910  4.98643  2.99628  2.09388  4.27276  3.47454  3.68572  3.70892  2.45400  3.27294  4.06212  2.67989  3.87517  2.81457  2.65662  2.16569  2.27642  2.83743  5.47705  4.11714     61 - -
          2.68618  4.42225  2.77519  2.73123  3.46354  2.40513  3.72494  3.29354  2.67741  2.69355  4.24690  2.90347  2.73739  3.18146  2.89801  2.37887  2.77519  2.98518  4.58477  3.61503
          0.01842  4.39924  5.12159  0.61958  0.77255  0.61566  0.77715
     54   2.68016  4.99779  2.60769  2.44875  4.27954  3.47422  3.68132  3.71793  2.44996  2.48029  4.06641  2.61593  3.87323  2.80874  2.42107  2.18451  2.62731  3.35591  5.48073  4.11795     62 - -
          2.68629  4.42236  2.77509  2.73134  3.46365  2.40524  3.72505  3.29365  2.67701  2.69346  4.24701  2.90358  2.73750  3.18157  2.89812  2.37898  2.77530  2.98433  4.58488  3.61514
          0.26424  1.48615  5.12159  0.77855  0.61447  0.61566  0.77715
     55   4.01734  5.26966  4.97612  4.81632  0.43198  4.52193  4.23101  3.51420  4.72055  2.77160  4.17846  4.66167  4.98794  4.74773  4.70799  4.23860  4.32836  3.53896  4.37440  2.69646     66 - -
          2.68618  4.42225  2.77519  2.73123  3.46354  2.40513  3.72494  3.29354  2.67741  2.69355  4.24690  2.90347  2.73739  3.18146  2.89801  2.37887  2.77519  2.98518  4.58477  3.61503
          0.01842  4.39924  5.12159  0.61958  0.77255  0.61566  0.77715
     56   4.01734  5.26966  4.97612  4.81632  0.43198  4.52193  4.23101  3.51420  4.72055  2.77160  4.17846  4.66167  4.98794  4.74773  4.70799  4.23860  4.32836  3.53896  4.37440  2.69646     67 - -
          2.68618  4.42225  2.77519  2.73123  3.46354  2.40513  3.72494  3.29354  2.67741  2.69355  4.24690  2.90347  2.73739  3.18146  2.89801  2.37887  2.77519  2.98518  4.58477  3.61503
          0.01842  4.39924  5.12159  0.61958  0.77255  0.61566  0.77715
     57   2.07981  2.98296  4.45821  3.88633  3.35613  3.96109  4.37077  2.12477  3.74697  1.38192  3.30588  4.03937  4.34287  3.95208  3.89319  3.28130  3.07671  2.19121  4.97842  3.79977     68 - -
          2.68618  4.42225  2.77519  2.73123  3.46354  2.40513  3.72494  3.29354  2.67741  2.69355  4.24690  2.90347  2.73739  3.18146  2.89801  2.37887  2.77519  2.98518  4.58477  3.61503
          0.01842  4.39924  5.12159  0.61958  0.77255  0.61566  0.77715
     58   2.47082  5.19609  2.87513  1.55720  4.52094  3.47474  2.99053  3.98598  2.41660  3.48648  4.25378  2.62277  3.89447  2.80289  2.49361  2.72277  2.98831  3.57923  5.63293  4.24440     69 - -
          2.68618  4.42225  2.77519  2.73123  3.46354  2.40513  3.72494  3.29354  2.67741  2.69355  4.24690  2.90347  2.73739  3.18146  2.89801  2.37887  2.77519  2.98518  4.58477  3.61503
          0.01842  4.39924  5.12159  0.61958  0.77255  0.61566  0.77715
     59   2.68174  5.13001  2.43455  2.02793  4.44976  3.45456  3.64917  3.91807  1.99380  3.42330  3.27161  2.93182  3.85206  2.42437  2.87767  2.65493  2.91316  3.50732  5.57602  3.41777     70 - -
          2.68618  4.42225  2.77519  2.73123  3.46354  2.40513  3.72494  3.29354  2.67741  2.69355  4.24690  2.90347  2.73739  3.18146  2.89801  2.37887  2.77519  2.98518  4.58477  3.61503
          0.01842  4.39924  5.12159  0.61958  0.77255  0.61566  0.77715
     60   4.09321  5.36438  4.66066  4.51400  2.51766  4.47872  3.99665  4.04439  4.36209  3.35435  4.66530  4.43213  4.95148  4.53029  4.42394  4.16419  4.38857  3.94238  4.17192  0.40240     71 - -
          2.68618  4.42225  2.77519  2.73123  3.46354  2.40513  3.72494  3.29354  2.67741  2.69355  4.24690  2.90347  2.73739  3.18146  2.89801  2.37887  2.77519  2.98518  4.58477  3.61503
          0.01842  4.39924  5.12159  0.61958  0.77255  0.61566  0.77715
     61   2.18149  5.00545  3.10452  2.55838  4.35260  3.51877  3.72729  3.77228  2.40051  3.32759  4.13003  3.06495  3.93133  1.82675  2.27911  2.76099  2.51369  3.41261  5.51467  4.18751     72 - -
          2.68618  4.42225  2.77519  2.73123  3.46354  2.40513  3.72494  3.29354  2.67741  2.69355  4.24690  2.90347  2.73739  3.18146  2.89801  2.37887  2.77519  2.98518  4.58477  3.61503
          0.01842  4.39924  5.12159  0.61958  0.77255  0.61566  0.77715
     62   3.60371  5.23712  4.26968  4.20412  5.10523  3.89679  5.20678  4.82794  4.31478  4.37695  5.46873  4.44508  0.25214  4.68382  4.47082  3.79404  4.08963  4.40446  6.10893  5.24213     73 - -
          2.68618  4.42225  2.77519  2.73123  3.46354  2.40513  3.72494  3.29354  2.67741  2.69355  4.24690  2.90347  2.73739  3.18146  2.89801  2.37887  2.77519  2.98518  4.58477  3.61503
          0.01842  4.39924  5.12159  0.61958  0.77255  0.61566  0.77715
     63   2.47697  4.39654  3.78732  3.53070  4.52587  3.19761  4.54759  3.87392  3.53482  3.63334  4.49332  3.62218  3.96285  3.84861  3.80313  2.10321  0.81245  3.35799  5.89841  4.69026     74 - -
          2.68618  4.42225  2.77519  2.73123  3.46354  2.40513  3.72494  3.29354  2.67741  2.69355  4.24690  2.90347  2.73739  3.18146  2.89801  2.37887  2.77519  2.98518  4.58477  3.61503
          0.01842  4.39924  5.12159  0.61958  0.77255  0.61566  0.77715
     64   3.60371  5.23712  4.26968  4.20412  5.10523  3.89679  5.20678  4.82794  4.31478  4.37695  5.46873  4.44508  0.25214  4.68382  4.47082  3.79404  4.08963  4.40446  6.10893  5.24213     75 - -
          2.68618  4.42225  2.77519  2.73123  3.46354  2.40513  3.72494  3.29354  2.67741  2.69355  4.24690  2.90347  2.73739  3.18146  2.89801  2.37887  2.77519  2.98518  4.58477  3.61503
          0.01842  4.39924  5.12159  0.61958  0.77255  0.61566  0.77715
     65   3.42140  4.68300  5.30492  4.74792  3.41172  4.80381  5.20523  1.22190  4.62461  1.29516  2.64814  4.91508  4.98914  4.69498  4.68741  4.16960  3.65088  1.84391  5.46692  4.39710     76 - -
          2.68618  4.42225  2.77519  2.73123  3.46354  2.40513  3.72494  3.29354  2.67741  2.69355  4.24690  2.90347  2.73739  3.18146  2.89801  2.37887  2.77519  2.98518  4.58477  3.61503
          0.01842  4.39924  5.12159  0.61958  0.77255  0.61566  0.77715
     66   3.22456  4.52860  5.12041  4.53822  2.59332  4.51174  4.86518  1.46893  4.38403  1.50267  2.48992  4.64038  4.75756  4.45768  4.41890  3.85200  3.45181  1.74661  5.20334  4.10188     77 - -
          2.68618  4.42225  2.77519  2.73123  3.46354  2.40513  3.72494  3.29354  2.67741  2.69355  4.24690  2.90347  2.73739  3.18146  2.89801  2.37887  2.77519  2.98518  4.58477  3.61503
          0.01842  4.39924  5.12159  0.61958  0.77255  0.61566  0.77715
     67   1.41764  4.58208  3.40141  2.89760  4.18703  3.37052  3.99657  3.58099  2.83037  3.23383  4.06742  3.28591  3.93044  3.19970  2.58850  2.37866  2.09654  3.20495  5.50055  4.23077     78 - -
          2.68618  4.42225  2.77519  2.73123  3.46354  2.40513  3.72494  3.29354  2.67741  2.69355  4.24690  2.90347  2.73739  3.18146  2.89801  2.37887  2.77519  2.98518  4.58477  3.61503
          0.01842  4.39924  5.12159  0.61958  0.77255  0.61566  0.77715
     68   1.64308  4.47381  3.71910  3.49612  4.61807  3.24134  4.57609  3.96818  3.56530  3.70070  4.58080  3.63424  0.98018  3.86745  3.84880  2.73176  3.04798  3.44960  5.96240  4.77282     79 - -
          2.68618  4.42225  2.77519  2.73123  3.46354  2.40513  3.72494  3.29354  2.67741  2.69355  4.24690  2.90347  2.73739  3.18146  2.89801  2.37887  2.77519  2.98518  4.58477  3.61503
          0.01842  4.39924  5.12159  0.61958  0.77255  0.41234  1.08499
     69   4.53002  5.64695  5.12851  5.01054  3.55550  4.51325  4.85322  4.64493  4.76330  3.91416  5.23812  5.06135  5.08496  5.11205  4.76784  4.72936  4.86996  4.54596  0.22443  3.53315     80 - -
          2.68618  4.42225  2.77519  2.73123  3.46354  2.40513  3.72494  3.29354  2.67741  2.69355  4.24690  2.90347  2.73739  3.18146  2.89801  2.37887  2.77519  2.98518  4.58477  3.61503
          0.01689  4.48514  5.20749  0.61958  0.77255  0.48576  0.95510
     70   2.73038  4.83596  3.04221  2.82694  4.71164  2.56870  4.18063  4.16891  3.07438  3.77363  4.58833  1.04990  4.01564  3.36903  3.50461  2.81282  2.36661  3.66552  5.95983  4.63426     81 - -
          2.68618  4.42225  2.77519  2.73123  3.46354  2.40513  3.72494  3.29354  2.67741  2.69355  4.24690  2.90347  2.73739  3.18146  2.89801  2.37887  2.77519  2.98518  4.58477  3.61503
          0.01689  4.48514  5.20749  0.61958  0.77255  0.48576  0.95510
     71   3.04003  5.24528  3.31616  2.80370  4.71563  1.40057  3.84985  4.11177  1.76488  3.60078  4.43076  3.26574  4.12948  2.98508  2.14312  3.04303  3.26726  3.74629  5.69936  4.44902     82 - -
          2.68618  4.42225  2.77519  2.73123  3.46354  2.40513  3.72494  3.29354  2.67741  2.69355  4.24690  2.90347  2.73739  3.18146  2.89801  2.37887  2.77519  2.98518  4.58477  3.61503
          0.01689  4.48514  5.20749  0.61958  0.77255  0.48576  0.95510
     72   2.62504  4.70262  3.34348  2.88232  4.44074  1.49385  4.04470  3.86919  2.84643  3.47728  4.28424  3.28527  3.96026  3.21978  2.60087  1.97818  2.37799  3.42791  5.69489  4.40419     83 - -
          2.68598  4.42235  2.77530  2.73133  3.46364  2.40523  3.72504  3.29309  2.67751  2.69335  4.24700  2.90357  2.73750  3.18156  2.89774  2.37897  2.77530  2.98528  4.58288  3.61513
          0.10432  2.36882  5.20749  1.29172  0.32131  0.48576  0.95510
     73   2.64075  4.71232  3.19159  2.95828  4.76057  1.75785  4.27227  4.24199  3.19394  3.83921  4.63512  2.42851  3.99103  3.46800  3.61668  1.21198  3.07962  3.67091  6.01577  4.71225     89 - -
          2.68618  4.42225  2.77519  2.73123  3.46354  2.40513  3.72494  3.29354  2.67741  2.69355  4.24690  2.90347  2.73739  3.18146  2.89801  2.37887  2.77519  2.98518  4.58477  3.61503
          0.01689  4.48514  5.20749  0.61958  0.77255  0.48576  0.95510
     74   2.58085  4.52712  3.70267  3.61337  4.94553  0.66670  4.78425  4.47484  3.86688  4.14022  4.94978  3.70544  4.05050  4.09357  4.13356  2.06190  3.12084  3.75516  6.24943  5.06757     90 - -
          2.68618  4.42225  2.77519  2.73123  3.46354  2.40513  3.72494  3.29354  2.67741  2.69355  4.24690  2.90347  2.73739  3.18146  2.89801  2.37887  2.77519  2.98518  4.58477  3.61503
          0.01689  4.48514  5.20749  0.61958  0.77255  0.48576  0.95510
     75   3.35512  4.70842  4.98712  4.52423  1.16678  4.47523  4.55802  2.44451  4.38159  2.16432  3.48003  4.55616  4.82373  4.49308  4.46403  3.85955  3.62006  1.48151  4.83349  3.32678     91 - -
          2.68626  4.41994  2.77523  2.73129  3.46413  2.40533  3.72554  3.29226  2.67749  2.69311  4.24749  2.90342  2.73799  3.18122  2.89860  2.37871  2.77523  2.98440  4.58536  3.61562
          0.17191  1.88080  5.20749  2.51228  0.08456  0.48576  0.95510
     76   3.35180  4.66886  4.92945  4.44184  1.35041  4.41174  4.06601  2.32128  4.26693  1.91412  3.52989  4.34860  4.71588  4.30018  4.28947  3.74115  3.57503  2.83091  4.28780  1.68398    109 - -
          2.68618  4.42225  2.77519  2.73123  3.46354  2.40513  3.72494  3.29354  2.67741  2.69355  4.24690  2.90347  2.73739  3.18146  2.89801  2.37887  2.77519  2.98518  4.58477  3.61503
          0.07638  4.48514  2.77644  0.61958  0.77255  0.48576  0.95510
     77   3.12128  5.33361  3.50936  2.85909  4.79126  3.78483  3.77567  4.15537  1.68514  3.59645  4.43215  3.29804  2.46354  2.90007  1.29669  3.10731  3.30402  3.80614  5.65321  4.44374    110 - -
          2.68618  4.42225  2.77519  2.73123  3.46354  2.40513  3.72494  3.29354  2.67741  2.69355  4.24690  2.90347  2.73739  3.18146  2.89801  2.37887  2.77519  2.98518  4.58477  3.61503
          0.01792  4.42668  5.14903  0.61958  0.77255  0.57714  0.82440
     78   2.05027  4.74515  3.21746  2.70346  4.15060  2.09833  3.85514  3.52644  1.97741  3.17645  4.00931  3.16999  3.94128  3.03180  3.07016  2.74738  2.95051  2.58298  5.44091  4.14083    111 - -
          2.68618  4.42225  2.77519  2.73123  3.46354  2.40513  3.72494  3.29354  2.67741  2.69355  4.24690  2.90347  2.73739  3.18146  2.89801  2.37887  2.77519  2.98518  4.58477  3.61503
          0.01792  4.42668  5.14903  0.61958  0.77255  0.43259  1.04648
     79   2.76865  5.15669  1.71360  2.43876  4.48634  2.65360  3.75459  3.94350  2.25620  3.47793  4.25664  2.98264  3.92250  2.87849  3.03826  2.41503  3.01492  2.82643  5.65610  4.26541    112 - -
          2.68618  4.42225  2.77519  2.73123  3.46354  2.40513  3.72494  3.29354  2.67741  2.69355  4.24690  2.90347  2.73739  3.18146  2.89801  2.37887  2.77519  2.98518  4.58477  3.61503
          0.01689  4.48514  5.20749  0.61958  0.77255  0.48576  0.95510
     80   2.76435  5.14819  2.94626  2.46714  4.48195  2.81732  2.59489  3.94147  2.46995  3.46368  4.23956  1.82080  3.92399  2.85230  2.60523  2.42187  3.00364  3.54636  5.62575  4.24805    113 - -
          2.68618  4.42225  2.77519  2.73123  3.46354  2.40513  3.72494  3.29354  2.67741  2.69355  4.24690  2.90347  2.73739  3.18146  2.89801  2.37887  2.77519  2.98518  4.58477  3.61503
          0.01689  4.48514  5.20749  0.61958  0.77255  0.48576  0.95510
     81   2.74060  5.21501  2.58491  1.72628  4.54666  2.83664  3.70014  4.02367  2.46110  3.51875  4.27227  2.94842  3.89182  2.80752  2.64170  2.21394  2.55987  3.60113  5.66469  4.25742    114 - -
          2.68618  4.42225  2.77519  2.73123  3.46354  2.40513  3.72494  3.29354  2.67741  2.69355  4.24690  2.90347  2.73739  3.18146  2.89801  2.37887  2.77519  2.98518  4.58477  3.61503
          0.01689  4.48514  5.20749  0.61958  0.77255  0.48576  0.95510
     82   2.18893  5.15497  2.94486  1.85489  4.48408  3.48934  3.70357  3.94443  1.91592  3.45872  4.22370  2.97820  3.04167  2.81586  2.91851  2.71291  2.68851  3.54111  5.61759  4.23094    115 - -
          2.68622  4.42229  2.77523  2.73127  3.46357  2.40516  3.72498  3.29358  2.67744  2.69358  4.24693  2.90350  2.73712  3.18150  2.89804  2.37872  2.77523  2.98522  4.58480  3.61507
          0.18343  1.81948  5.20749  0.22519  1.60128  0.48576  0.95510
     83   1.63437  4.49400  3.52411  2.99017  3.85144  2.75388  4.00356  3.21963  2.95855  2.91709  2.48934  3.37586  3.02073  3.27425  3.33787  2.80289  2.42665  2.93401  5.25385  4.00618    117 - -
          2.68618  4.42225  2.77519  2.73123  3.46354  2.40513  3.72494  3.29354  2.67741  2.69355  4.24690  2.90347  2.73739  3.18146  2.89801  2.37887  2.77519  2.98518  4.58477  3.61503
          0.01689  4.48514  5.20749  0.61958  0.77255  0.48576  0.95510
     84   2.80836  4.24350  4.38946  3.79479  3.23549  3.93742  4.23470  2.28969  3.62601  1.25810  3.22021  3.96001  4.28738  3.83649  2.97269  3.23503  3.03847  2.13860  3.56155  3.64812    118 - -
          2.68618  4.42225  2.77519  2.73123  3.46354  2.40513  3.72494  3.29354  2.67741  2.69355  4.24690  2.90347  2.73739  3.18146  2.89801  2.37887  2.77519  2.98518  4.58477  3.61503
          0.01689  4.48514  5.20749  0.61958  0.77255  0.48576  0.95510
     85   2.77763  5.25197  2.01204  1.63986  4.57258  3.47915  3.72365  4.04864  2.49520  3.00945  4.30764  2.95072  3.91148  2.83561  2.65133  2.49344  3.01495  3.63099  5.69581  4.28618    119 - -
          2.68618  4.42225  2.77519  2.73123  3.46354  2.40513  3.72494  3.29354  2.67741  2.69355  4.24690  2.90347  2.73739  3.18146  2.89801  2.37887  2.77519  2.98518  4.58477  3.61503
          0.01689  4.48514  5.20749  0.61958  0.77255  0.48576  0.95510
     86   1.55563  4.68480  3.24552  2.35016  3.92598  3.01523  3.83996  3.31496  2.70983  2.97586  3.82802  3.19537  3.97158  3.04938  3.13350  2.79858  2.65154  3.03191  3.48647  3.99020    120 - -
          2.68482  4.42106  2.77522  2.73240  3.46413  2.40529  3.72521  3.29524  2.67355  2.69165  4.24860  2.90517  2.73910  3.18233  2.89845  2.37907  2.77522  2.98482  4.58647  3.61544
          0.17191  1.88080  5.20749  3.54009  0.02944  0.48576  0.95510
     87   3.48527  4.72054  5.43760  4.90963  3.61510  4.94868  5.43849  1.29061  4.80165  1.23741  3.38174  5.07556  5.13713  4.91403  4.88791  4.33768  3.72516  1.49044  5.69682  4.59371    170 - -
          2.68618  4.42225  2.77519  2.73123  3.46354  2.40513  3.72494  3.29354  2.67741  2.69355  4.24690  2.90347  2.73739  3.18146  2.89801  2.37887  2.77519  2.98518  4.58477  3.61503
          0.01689  4.48514  5.20749  0.61958  0.77255  0.48576  0.95510
     88   2.72134  4.75719  3.23530  2.25485  3.96292  3.58367  3.79116  3.33139  2.60210  2.33821  3.84167  3.16460  3.97155  2.98078  2.16134  2.80563  2.30574  2.60883  5.28869  3.99569    171 - -
          2.68618  4.42225  2.77519  2.73123  3.46354  2.40513  3.72494  3.29354  2.67741  2.69355  4.24690  2.90347  2.73739  3.18146  2.89801  2.37887  2.77519  2.98518  4.58477  3.61503
          0.01689  4.48514  5.20749  0.61958  0.77255  0.48576  0.95510
     89   2.71794  5.18016  2.93050  2.22578  4.50687  3.47842  3.68059  3.97896  2.26046  3.47744  4.23021  2.29457  3.16223  2.44672  2.91183  2.26613  2.33247  3.56184  5.62483  4.22560    172 - -
          2.68618  4.42225  2.77519  2.73123  3.46354  2.40513  3.72494  3.29354  2.67741  2.69355  4.24690  2.90347  2.73739  3.18146  2.89801  2.37887  2.77519  2.98518  4.58477  3.61503
          0.40934  4.48514  1.12505  0.61958  0.77255  0.48576  0.95510
     90   2.73376  4.65533  3.20207  1.75510  3.74571  3.59206  3.84170  2.50121  2.67818  2.23496  3.64155  3.20316  3.99378  3.05499  3.07246  2.86522  2.97105  2.66218  5.22434  3.93456    173 - -
          2.68618  4.42225  2.77519  2.73123  3.46354  2.40513  3.72494  3.29354  2.67741  2.69355  4.24690  2.90347  2.73739  3.18146  2.89801  2.37887  2.77519  2.98518  4.58477  3.61503
          0.02491  4.10071  4.82306  0.61958  0.77255  0.91612  0.51094
     91   3.18323  4.46877  4.94785  4.41730  3.47813  4.57349  5.04540  1.41312  4.30878  1.61518  3.27290  4.63151  4.82090  4.50844  4.46966  3.94104  3.42885  1.28378  5.46871  4.31334    174 - -
          2.68618  4.42225  2.77519  2.73123  3.46354  2.40513  3.72494  3.29354  2.67741  2.69355  4.24690  2.90347  2.73739  3.18146  2.89801  2.37887  2.77519  2.98518  4.58477  3.61503
          0.02491  4.10071  4.82306  0.61958  0.77255  0.91612  0.51094
     92   2.58782  4.57079  2.50305  2.65557  3.93608  3.38485  3.83757  3.10216  2.72693  2.93716  3.83224  3.11690  3.88029  3.04753  3.15298  2.70528  1.86161  2.28227  5.31417  4.01830    175 - -
          2.68578  4.42236  2.77530  2.73134  3.46365  2.40524  3.72505  3.29216  2.67752  2.69366  4.24701  2.90358  2.73750  3.18157  2.89775  2.37898  2.77530  2.98529  4.58488  3.61514
          0.43523  1.06466  4.82306  0.67745  0.70910  0.28796  1.38546
     93   1.95287  4.42173  3.90615  3.55570  4.64610  3.21483  4.56815  4.04096  3.55956  3.74174  4.55331  3.64571  3.97419  3.83807  3.86617  0.95169  1.95602  3.46352  5.98437  4.79014    178 - -
          2.68618  4.42225  2.77519  2.73123  3.46354  2.40513  3.72494  3.29354  2.67741  2.69355  4.24690  2.90347  2.73739  3.18146  2.89801  2.37887  2.77519  2.98518  4.58477  3.61503
          0.01689  4.48514  5.20749  0.61958  0.77255  0.48576  0.95510
     94   2.72690  5.18014  2.50888  2.40987  4.50786  2.87153  3.69378  3.97894  2.21884  3.48250  4.23895  2.95622  3.88793  2.34760  2.93936  2.21254  2.15532  3.56428  5.63467  4.23498    179 - -
          2.68618  4.42225  2.77519  2.73123  3.46354  2.40513  3.72494  3.29354  2.67741  2.69355  4.24690  2.90347  2.73739  3.18146  2.89801  2.37887  2.77519  2.98518  4.58477  3.61503
          0.01689  4.48514  5.20749  0.61958  0.77255  0.48576  0.95510
     95   2.44032  4.85614  2.31833  2.59574  4.22315  2.86357  3.80300  3.64014  2.61595  3.24635  4.05579  3.09618  3.92281  2.95635  3.07775  2.14751  2.36812  2.41842  5.48482  4.15218    180 - -
          2.68618  4.42225  2.77519  2.73123  3.46354  2.40513  3.72494  3.29354  2.67741  2.69355  4.24690  2.90347  2.73739  3.18146  2.89801  2.37887  2.77519  2.98518  4.58477  3.61503
          0.01689  4.48514  5.20749  0.61958  0.77255  0.48576  0.95510
     96   2.42380  5.17055  2.94395  1.77964  4.49878  3.48359  3.68530  3.96703  2.42456  3.46939  4.22564  2.96309  3.26499  2.53217  2.51078  2.16463  2.95504  3.55423  5.61922  4.22526    181 - -
          2.68618  4.42225  2.77519  2.73123  3.46354  2.40513  3.72494  3.29354  2.67741  2.69355  4.24690  2.90347  2.73739  3.18146  2.89801  2.37887  2.77519  2.98518  4.58477  3.61503
          0.01689  4.48514  5.20749  0.61958  0.77255  0.48576  0.95510
     97   2.88209  5.23764  2.41477  2.53730  4.61452  3.54369  3.81226  4.07211  2.50594  3.58307  4.37745  3.06575  2.51598  2.94075  1.39556  2.86030  3.12816  3.67569  5.72238  4.36405    182 - -
          2.68618  4.42225  2.77519  2.73123  3.46354  2.40513  3.72494  3.29354  2.67741  2.69355  4.24690  2.90347  2.73739  3.18146  2.89801  2.37887  2.77519  2.98518  4.58477  3.61503
          0.01689  4.48514  5.20749  0.61958  0.77255  0.48576  0.95510
     98   3.64354  4.90123  5.12546  4.70409  1.19776  4.63703  4.03457  3.06557  4.51103  1.47077  3.61822  4.50006  4.90775  4.46610  4.48839  3.98581  3.86028  3.09188  2.27978  2.53367    183 - -
          2.68618  4.42225  2.77519  2.73123  3.46354  2.40513  3.72494  3.29354  2.67741  2.69355  4.24690  2.90347  2.73739  3.18146  2.89801  2.37887  2.77519  2.98518  4.58477  3.61503
          0.01689  4.48514  5.20749  0.61958  0.77255  0.48576  0.95510
     99   2.48503  5.19372  2.58334  1.87419  4.52307  3.47837  3.13966  3.99756  2.42255  3.49107  4.24177  2.95151  3.88218  2.78452  2.13530  2.68856  2.54673  3.57656  5.63425  4.23280    184 - -
          2.68618  4.42225  2.77519  2.73123  3.46354  2.40513  3.72494  3.29354  2.67741  2.69355  4.24690  2.90347  2.73739  3.18146  2.89801  2.37887  2.77519  2.98518  4.58477  3.61503
          0.01689  4.48514  5.20749  0.61958  0.77255  0.48576  0.95510
    100   2.45638  4.67889  3.28328  2.72167  3.88316  3.58166  3.81563  2.73376  2.66714  2.62035  3.78336  3.19915  2.53586  3.02593  2.10728  2.48387  2.93794  2.98902  5.23578  3.95368    185 - -
          2.68618  4.42225  2.77519  2.73123  3.46354  2.40513  3.72494  3.29354  2.67741  2.69355  4.24690  2.90347  2.73739  3.18146  2.89801  2.37887  2.77519  2.98518  4.58477  3.61503
          0.01689  4.48514  5.20749  0.61958  0.77255  0.48576  0.95510
    101   4.07841  5.21876  5.20481  4.94227  1.22146  4.83422  3.78776  3.63723  4.74870  2.25061  4.21215  4.50447  5.10810  4.58959  4.67547  4.20476  4.28781  3.59455  3.89518  0.99040    186 - -
          2.68618  4.42225  2.77519  2.73123  3.46354  2.40513  3.72494  3.29354  2.67741  2.69355  4.24690  2.90347  2.73739  3.18146  2.89801  2.37887  2.77519  2.98518  4.58477  3.61503
          0.01689  4.48514  5.20749  0.61958  0.77255  0.48576  0.95510
    102   3.29535  5.47699  3.63616  2.98428  4.97683  3.89663  3.82682  4.31672  1.79619  3.71616  4.56967  2.54762  4.26138  2.95194  0.98834  3.26922  3.45540  3.97629  5.72901  4.55962    187 - -
          2.68618  4.42225  2.77519  2.73123  3.46354  2.40513  3.72494  3.29354  2.67741  2.69355  4.24690  2.90347  2.73739  3.18146  2.89801  2.37887  2.77519  2.98518  4.58477  3.61503
          0.01689  4.48514  5.20749  0.61958  0.77255  0.48576  0.95510
    103   2.73976  5.23540  2.19523  2.15653  4.57920  3.48585  3.68062  4.05844  1.96774  3.53443  4.28024  2.95395  3.89011  2.51778  2.27853  2.70046  2.66185  3.62616  5.66198  4.25925    188 - -
          2.68618  4.42225  2.77519  2.73123  3.46354  2.40513  3.72494  3.29354  2.67741  2.69355  4.24690  2.90347  2.73739  3.18146  2.89801  2.37887  2.77519  2.98518  4.58477  3.61503
          0.01689  4.48514  5.20749  0.61958  0.77255  0.48576  0.95510
    104   2.16067  4.98427  3.03590  2.05779  4.26720  3.02537  3.72000  3.69701  2.21838  3.27222  4.06672  3.02371  3.90456  2.85336  2.96661  2.71412  2.25359  2.85918  5.48592  4.13124    189 - -
          2.68618  4.42225  2.77519  2.73123  3.46354  2.40513  3.72494  3.29354  2.67741  2.69355  4.24690  2.90347  2.73739  3.18146  2.89801  2.37887  2.77519  2.98518  4.58477  3.61503
          0.01689  4.48514  5.20749  0.61958  0.77255  0.48576  0.95510
    105   2.47588  4.55726  2.78411  2.81897  3.71203  3.62156  3.85706  2.04706  2.79129  2.44802  3.64998  3.27511  4.00620  2.39016  3.19093  2.85363  2.93008  2.83301  5.11758  3.12037    190 - -
          2.68618  4.42225  2.77519  2.73123  3.46354  2.40513  3.72494  3.29354  2.67741  2.69355  4.24690  2.90347  2.73739  3.18146  2.89801  2.37887  2.77519  2.98518  4.58477  3.61503
          0.01689  4.48514  5.20749  0.61958  0.77255  0.48576  0.95510
    106   2.48327  5.16398  2.57474  1.84753  3.51324  3.47841  3.69095  3.94559  2.45097  3.45692  4.21674  2.95707  3.88636  2.28323  2.94227  2.18067  2.95604  3.53875  5.61592  4.21901    191 - -
          2.68615  4.42274  2.77568  2.73118  3.46291  2.40523  3.72543  3.29403  2.67739  2.69249  4.24738  2.90332  2.73734  3.18195  2.89849  2.37898  2.77512  2.98429  4.58526  3.61552
          0.17191  1.88080  5.20749  2.32803  0.10257  0.48576  0.95510
    107   1.83836  4.88555  3.11319  2.56580  4.17120  3.51345  3.75506  3.58637  2.24395  3.18925  4.00165  3.07667  3.92287  2.60537  2.99723  2.18758  2.63178  2.89370  5.42913  4.09815    206 - -
          2.68618  4.42225  2.77519  2.73123  3.46354  2.40513  3.72494  3.29354  2.67741  2.69355  4.24690  2.90347  2.73739  3.18146  2.89801  2.37887  2.77519  2.98518  4.58477  3.61503
          0.01689  4.48514  5.20749  0.61958  0.77255  0.48576  0.95510
    108   2.07924  4.48020  3.47228  2.90845  3.00136  3.64408  3.89098  2.98498  2.46873  2.69581  3.10582  2.48587  4.02717  3.18446  3.24532  2.88250  2.92548  2.16602  5.05638  3.80902    207 - -
          2.68618  4.42225  2.77519  2.73123  3.46354  2.40513  3.72494  3.29354  2.67741  2.69355  4.24690  2.90347  2.73739  3.18146  2.89801  2.37887  2.77519  2.98518  4.58477  3.61503
          0.01689  4.48514  5.20749  0.61958  0.77255  0.48576  0.95510
    109   2.50675  5.22337  2.10109  2.21175  4.56231  3.47504  3.67682  4.04406  2.15766  3.52417  4.26817  2.94346  3.88015  2.47642  2.40164  2.37263  2.95730  3.61123  5.65655  4.24833    208 - -
          2.68618  4.42225  2.77519  2.73123  3.46354  2.40513  3.72494  3.29354  2.67741  2.69355  4.24690  2.90347  2.73739  3.18146  2.89801  2.37887  2.77519  2.98518  4.58477  3.61503
          0.01689  4.48514  5.20749  0.61958  0.77255  0.48576  0.95510
    110   2.47259  5.18989  2.68507  2.15233  4.52517  2.60243  3.66461  4.00438  2.19648  3.49073  4.23418  2.94264  3.86869  2.52020  2.56371  2.37133  2.65922  3.57547  5.62806  4.22260    209 - -
          2.68676  4.42312  2.77606  2.73097  3.46329  2.40578  3.72581  3.29441  2.67748  2.69361  4.24641  2.90172  2.73796  3.18149  2.89726  2.37823  2.77519  2.98459  4.58184  3.61590
          0.26993  1.46493  5.20749  2.55361  0.08099  0.48576  0.95510
    111   1.99444  4.14578  4.53923  3.93773  2.69124  3.90706  4.22822  2.05861  3.76197  1.80044  3.20387  4.00914  4.26366  3.91982  3.83105  3.21289  2.98117  2.07748  3.19768  3.57897    226 - -
          2.68618  4.42225  2.77519  2.73123  3.46354  2.40513  3.72494  3.29354  2.67741  2.69355  4.24690  2.90347  2.73739  3.18146  2.89801  2.37887  2.77519  2.98518  4.58477  3.61503
          0.01689  4.48514  5.20749  0.61958  0.77255  0.48576  0.95510
    112   2.92874  4.40303  4.36873  3.81788  3.40244  4.02921  4.41215  1.88652  3.68081  1.26012  3.34297  4.04032  4.40709  3.92540  3.87208  2.24861  3.18062  2.33983  5.07088  3.88086    227 - -
          2.68618  4.42225  2.77519  2.73123  3.46354  2.40513  3.72494  3.29354  2.67741  2.69355  4.24690  2.90347  2.73739  3.18146  2.89801  2.37887  2.77519  2.98518  4.58477  3.61503
          0.01689  4.48514  5.20749  0.61958  0.77255  0.48576  0.95510
    113   1.83874  5.27723  2.15766  2.20737  4.60102  2.95980  3.72950  4.08199  2.28255  3.57407  4.33286  2.94392  3.91373  2.44202  3.01095  2.74279  3.02579  3.65820  5.71968  4.30351    228 - -
          2.68618  4.42225  2.77519  2.73123  3.46354  2.40513  3.72494  3.29354  2.67741  2.69355  4.24690  2.90347  2.73739  3.18146  2.89801  2.37887  2.77519  2.98518  4.58477  3.61503
          0.01689  4.48514  5.20749  0.61958  0.77255  0.48576  0.95510
    114   2.38795  5.27682  1.99311  2.18152  4.60168  2.43952  3.16046  4.08158  2.53765  3.57982  4.34312  2.94636  3.92077  2.85953  3.04459  2.20715  3.03935  3.66078  5.73123  4.31429    229 - -
          2.68618  4.42225  2.77519  2.73123  3.46354  2.40513  3.72494  3.29354  2.67741  2.69355  4.24690  2.90347  2.73739  3.18146  2.89801  2.37887  2.77519  2.98518  4.58477  3.61503
          0.07697  4.48514  2.76774  0.61958  0.77255  0.48576  0.95510
    115   2.36442  4.33287  3.68310  3.11152  2.27128  3.69194  3.95278  2.79965  2.62158  2.12338  2.79861  3.48059  4.06758  2.72907  3.35187  2.94796  2.91453  2.59238  4.91841  3.69659    230 - -
          2.68618  4.42225  2.77519  2.73123  3.46354  2.40513  3.72494  3.29354  2.67741  2.69355  4.24690  2.90347  2.73739  3.18146  2.89801  2.37887  2.77519  2.98518  4.58477  3.61503
          0.01793  4.42611  5.14845  0.61958  0.77255  0.57798  0.82333
    116   2.70506  5.00330  3.00156  2.47885  4.29796  2.61204  3.70797  2.97936  2.04016  3.29645  4.08915  2.14919  3.10816  2.83907  2.92779  2.71141  2.94165  3.37205  5.49932  4.14313    231 - -
          2.68618  4.42225  2.77519  2.73123  3.46354  2.40513  3.72494  3.29354  2.67741  2.69355  4.24690  2.90347  2.73739  3.18146  2.89801  2.37887  2.77519  2.98518  4.58477  3.61503
          0.01793  4.42611  5.14845  0.61958  0.77255  0.43213  1.04732
    117   2.14396  4.42682  3.57456  2.55017  3.57488  3.67741  3.95220  2.52156  2.97488  1.73788  3.53600  3.42591  4.06684  3.28317  3.32505  2.50950  2.94360  2.66435  5.02743  3.79351    232 - -
          2.68618  4.42225  2.77519  2.73123  3.46354  2.40513  3.72494  3.29354  2.67741  2.69355  4.24690  2.90347  2.73739  3.18146  2.89801  2.37887  2.77519  2.98518  4.58477  3.61503
          0.01689  4.48514  5.20749  0.61958  0.77255  0.48576  0.95510
    118   2.71550  4.83355  3.08808  2.37063  4.43008  3.42137  3.99757  3.84252  2.83890  3.46388  4.28540  3.19586  3.98290  3.17243  3.27316  1.39196  1.81388  3.44158  5.69553  4.37571    233 - -
          2.68618  4.42225  2.77519  2.73123  3.46354  2.40513  3.72494  3.29354  2.67741  2.69355  4.24690  2.90347  2.73739  3.18146  2.89801  2.37887  2.77519  2.98518  4.58477  3.61503
          0.01689  4.48514  5.20749  0.61958  0.77255  0.48576  0.95510
    119   2.70030  5.04070  2.63476  1.97062  4.32200  3.49577  3.69641  3.76387  2.27653  2.52609  4.10042  2.99420  3.89123  2.81969  2.94334  2.38907  2.54091  2.97053  5.51458  4.14568    234 - -
          2.68618  4.42225  2.77519  2.73123  3.46354  2.40513  3.72494  3.29354  2.67741  2.69355  4.24690  2.90347  2.73739  3.18146  2.89801  2.37887  2.77519  2.98518  4.58477  3.61503
          0.01689  4.48514  5.20749  0.61958  0.77255  0.48576  0.95510
    120   2.91575  5.23549  3.02934  2.60889  4.68015  3.57130  3.82407  4.12315  1.23496  3.61881  4.41896  2.51977  4.03173  2.95267  2.79378  2.12077  3.16431  3.72097  5.73824  4.40743    235 - -
          2.68618  4.42225  2.77519  2.73123  3.46354  2.40513  3.72494  3.29354  2.67741  2.69355  4.24690  2.90347  2.73739  3.18146  2.89801  2.37887  2.77519  2.98518  4.58477  3.61503
          0.01689  4.48514  5.20749  0.61958  0.77255  0.48576  0.95510
    121   2.27369  5.11870  1.94017  2.57758  4.73600  3.42326  4.04853  4.18492  2.98012  3.76938  4.59258  3.09649  1.32669  3.21737  3.48791  2.88941  3.21724  3.74180  5.96630  4.57755    236 - -
          2.68618  4.42225  2.77519  2.73123  3.46354  2.40513  3.72494  3.29354  2.67741  2.69355  4.24690  2.90347  2.73739  3.18146  2.89801  2.37887  2.77519  2.98518  4.58477  3.61503
          0.01689  4.48514  5.20749  0.61958  0.77255  0.48576  0.95510
    122   2.52653  5.27810  2.28552  2.18306  4.60855  2.19424  3.73161  4.09078  1.98541  3.58125  4.33914  2.94417  3.91376  2.84294  3.01426  2.41373  3.02679  3.66421  5.72542  4.30829    237 - -
          2.68618  4.42225  2.77519  2.73123  3.46354  2.40513  3.72494  3.29354  2.67741  2.69355  4.24690  2.90347  2.73739  3.18146  2.89801  2.37887  2.77519  2.98518  4.58477  3.61503
          0.10432  4.48514  2.43280  0.61958  0.77255  0.48576  0.95510
    123   2.76735  5.27199  2.39482  2.16835  4.60095  2.84308  3.70465  4.08649  2.00073  3.57182  4.32885  2.57338  3.88665  2.81577  2.99175  1.95782  3.00726  3.65635  5.71242  4.29096    238 - -
          2.68618  4.42225  2.77519  2.73123  3.46354  2.40513  3.72494  3.29354  2.67741  2.69355  4.24690  2.90347  2.73739  3.18146  2.89801  2.37887  2.77519  2.98518  4.58477  3.61503
          0.01842  4.39924  5.12159  0.61958  0.77255  0.61566  0.77715
    124   2.74554  5.19151  2.58206  2.18058  4.53344  3.49414  3.66508  3.99406  1.69471  3.02633  4.24053  2.96859  3.89180  2.77151  2.18857  2.71354  2.97137  3.58200  5.61038  4.23402    239 - -
          2.68618  4.42225  2.77519  2.73123  3.46354  2.40513  3.72494  3.29354  2.67741  2.69355  4.24690  2.90347  2.73739  3.18146  2.89801  2.37887  2.77519  2.98518  4.58477  3.61503
          0.01842  4.39924  5.12159  0.61958  0.77255  0.61566  0.77715
    125   2.95502  5.51755  1.42567  2.07431  4.83227  3.44361  3.82049  4.33522  2.26723  3.80481  4.59180  2.89754  3.96915  2.11410  3.19531  2.87103  3.20968  3.89681  5.94080  4.48346    240 - -
          2.68509  4.42294  2.77531  2.73037  3.46650  2.40576  3.72853  3.29421  2.67750  2.69103  4.24428  2.90310  2.73907  3.18114  2.89767  2.37957  2.77351  2.98586  4.58305  3.61588
          0.38256  1.16500  5.12159  3.77157  0.02328  0.41234  1.08499
    126   2.85497  5.02740  3.24538  2.70832  4.36865  3.60773  3.81477  3.77111  1.40341  2.74352  4.18372  3.18933  4.03144  2.96350  2.76885  1.89031  3.09586  3.43685  5.54007  4.23931    307 - -
          2.68618  4.42225  2.77519  2.73123  3.46354  2.40513  3.72494  3.29354  2.67741  2.69355  4.24690  2.90347  2.73739  3.18146  2.89801  2.37887  2.77519  2.98518  4.58477  3.61503
          0.01689  4.48514  5.20749  0.61958  0.77255  0.48576  0.95510
    127   2.70153  4.62934  3.31646  2.50056  3.80568  2.90917  3.82300  2.42624  2.37433  2.57137  3.72046  3.22378  3.98644  3.05136  2.52563  2.82713  2.93206  2.30075  5.17870  3.90559    308 - -
          2.68618  4.42225  2.77519  2.73123  3.46354  2.40513  3.72494  3.29354  2.67741  2.69355  4.24690  2.90347  2.73739  3.18146  2.89801  2.37887  2.77519  2.98518  4.58477  3.61503
          0.01689  4.48514  5.20749  0.61958  0.77255  0.48576  0.95510
    128   2.07670  4.89082  3.08527  2.29627  4.14661  3.51834  3.74489  2.91907  2.54869  3.16718  3.98147  2.37973  3.26305  2.89713  3.01068  2.73464  2.32530  3.23413  5.41289  4.07889    309 - -
          2.68618  4.42225  2.77519  2.73123  3.46354  2.40513  3.72494  3.29354  2.67741  2.69355  4.24690  2.90347  2.73739  3.18146  2.89801  2.37887  2.77519  2.98518  4.58477  3.61503
          0.01689  4.48514  5.20749  0.61958  0.77255  0.48576  0.95510
    129   3.02930  4.41352  4.71004  4.12589  2.64756  4.20994  4.51997  1.51266  3.97794  1.38440  3.18813  4.27021  2.99729  4.12746  4.08045  3.52388  3.25932  2.36432  5.00555  3.83897    310 - -
          2.68618  4.42225  2.77519  2.73123  3.46354  2.40513  3.72494  3.29354  2.67741  2.69355  4.24690  2.90347  2.73739  3.18146  2.89801  2.37887  2.77519  2.98518  4.58477  3.61503
          0.01689  4.48514  5.20749  0.61958  0.77255  0.48576  0.95510
    130   3.19968  4.68967  4.41310  3.88119  3.36723  4.26504  4.56285  2.58192  3.64733  0.82971  3.23830  4.18008  4.58934  3.01613  3.85115  3.59615  3.43691  2.27107  5.21477  4.05741    311 - -
          2.68618  4.42225  2.77519  2.73123  3.46354  2.40513  3.72494  3.29354  2.67741  2.69355  4.24690  2.90347  2.73739  3.18146  2.89801  2.37887  2.77519  2.98518  4.58477  3.61503
          0.01689  4.48514  5.20749  0.61958  0.77255  0.48576  0.95510
    131   1.72802  4.99842  3.05003  2.26507  4.27049  3.51856  3.71746  3.69952  2.47465  2.88542  4.06795  3.03158  3.09193  2.57479  2.63147  2.72966  2.94989  3.35067  5.48189  4.13238    312 - -
          2.68618  4.42225  2.77519  2.73123  3.46354  2.40513  3.72494  3.29354  2.67741  2.69355  4.24690  2.90347  2.73739  3.18146  2.89801  2.37887  2.77519  2.98518  4.58477  3.61503
          0.01689  4.48514  5.20749  0.61958  0.77255  0.48576  0.95510
    132   2.48228  5.11516  2.64363  2.46184  4.42290  3.50898  3.69016  3.87280  2.22359  2.46329  4.16945  2.99648  3.90192  2.24539  2.17459  2.71341  2.95706  3.48626  5.56443  4.19332    313 - -
          2.68618  4.42225  2.77519  2.73123  3.46354  2.40513  3.72494  3.29354  2.67741  2.69355  4.24690  2.90347  2.73739  3.18146  2.89801  2.37887  2.77519  2.98518  4.58477  3.61503
          0.01689  4.48514  5.20749  0.61958  0.77255  0.48576  0.95510
    133   2.73360  2.40362  4.38510  3.79627  3.11255  3.85633  4.10984  2.59799  3.63533  1.76619  3.27409  3.90477  4.22313  3.81827  3.74498  2.73223  2.96639  2.41092  3.17464  2.41320    314 - -
          2.68618  4.42225  2.77519  2.73123  3.46354  2.40513  3.72494  3.29354  2.67741  2.69355  4.24690  2.90347  2.73739  3.18146  2.89801  2.37887  2.77519  2.98518  4.58477  3.61503
          0.01689  4.48514  5.20749  0.61958  0.77255  0.48576  0.95510
    134   3.11733  5.21266  3.60432  2.95153  4.57045  3.81636  3.83733  3.93435  2.20863  3.44418  4.32252  3.37322  4.19454  2.38475  1.05110  3.14303  3.31169  2.89491  5.58804  4.37262    315 - -
          2.68618  4.42225  2.77519  2.73123  3.46354  2.40513  3.72494  3.29354  2.67741  2.69355  4.24690  2.90347  2.73739  3.18146  2.89801  2.37887  2.77519  2.98518  4.58477  3.61503
          0.01689  4.48514  5.20749  0.61958  0.77255  0.48576  0.95510
    135   1.81331  5.06665  2.25705  2.47358  4.39686  3.48008  3.75816  3.84181  2.55359  2.91606  4.18682  2.40906  3.91880  2.88867  3.03849  2.37304  2.98850  3.46329  5.59569  4.22163    316 - -
          2.68618  4.42225  2.77519  2.73123  3.46354  2.40513  3.72494  3.29354  2.67741  2.69355  4.24690  2.90347  2.73739  3.18146  2.89801  2.37887  2.77519  2.98518  4.58477  3.61503
          0.01689  4.48514  5.20749  0.61958  0.77255  0.48576  0.95510
    136   2.48167  5.19397  2.97442  2.19751  4.53175  3.49389  3.67380  4.00203  2.13452  3.48934  4.24017  2.34010  3.88851  2.47663  2.29330  2.69548  2.45982  3.58147  5.62471  4.23324    317 - -
          2.68618  4.42225  2.77519  2.73123  3.46354  2.40513  3.72494  3.29354  2.67741  2.69355  4.24690  2.90347  2.73739  3.18146  2.89801  2.37887  2.77519  2.98518  4.58477  3.61503
          0.01689  4.48514  5.20749  0.61958  0.77255  0.48576  0.95510
    137   2.40032  4.34353  4.60322  4.02476  2.31240  4.07646  4.26251  2.60294  3.86164  1.16323  3.23286  4.12149  4.41258  4.00940  3.95283  3.38547  3.17461  2.51685  3.33807  3.38823    318 - -
          2.68618  4.42225  2.77519  2.73123  3.46354  2.40513  3.72494  3.29354  2.67741  2.69355  4.24690  2.90347  2.73739  3.18146  2.89801  2.37887  2.77519  2.98518  4.58477  3.61503
          0.01689  4.48514  5.20749  0.61958  0.77255  0.48576  0.95510
    138   2.81488  5.09173  2.54297  2.54213  4.52334  3.47562  3.86954  3.97487  2.66926  3.53229  4.33603  3.06424  1.40947  3.01546  2.66250  2.47118  3.09494  3.57946  5.72080  4.35489    319 - -
          2.68618  4.42225  2.77519  2.73123  3.46354  2.40513  3.72494  3.29354  2.67741  2.69355  4.24690  2.90347  2.73739  3.18146  2.89801  2.37887  2.77519  2.98518  4.58477  3.61503
          0.01689  4.48514  5.20749  0.61958  0.77255  0.48576  0.95510
    139   2.96994  5.50200  1.60876  1.64432  4.82714  2.83537  3.86857  4.32560  2.75277  3.81453  4.60317  2.93682  4.00064  3.00224  3.29795  2.89495  2.23090  3.89180  5.96642  4.50823    320 - -
          2.68618  4.42225  2.77519  2.73123  3.46354  2.40513  3.72494  3.29354  2.67741  2.69355  4.24690  2.90347  2.73739  3.18146  2.89801  2.37887  2.77519  2.98518  4.58477  3.61503
          0.01689  4.48514  5.20749  0.61958  0.77255  0.48576  0.95510
    140   2.20774  5.22236  2.52450  1.88771  4.55057  3.47313  3.70251  4.02799  2.46689  3.52321  4.27730  2.94658  3.89360  2.22697  2.96391  2.35986  2.66879  3.60585  5.66966  4.26094    321 - -
          2.68618  4.42225  2.77519  2.73123  3.46354  2.40513  3.72494  3.29354  2.67741  2.69355  4.24690  2.90347  2.73739  3.18146  2.89801  2.37887  2.77519  2.98518  4.58477  3.61503
          0.01689  4.48514  5.20749  0.61958  0.77255  0.48576  0.95510
    141   2.01272  3.14877  3.98202  3.40198  2.92116  3.75991  3.27217  2.36586  3.30631  2.41279  3.32869  3.67375  4.13249  2.84565  3.54066  3.03553  2.92004  2.00077  4.82255  3.62172    322 - -
          2.68618  4.42225  2.77519  2.73123  3.46354  2.40513  3.72494  3.29354  2.67741  2.69355  4.24690  2.90347  2.73739  3.18146  2.89801  2.37887  2.77519  2.98518  4.58477  3.61503
          0.01689  4.48514  5.20749  0.61958  0.77255  0.48576  0.95510
    142   2.78464  4.33609  4.02321  3.44808  3.43432  3.83753  4.15302  2.62241  3.29293  1.48207  3.39733  3.74044  4.21863  3.60105  2.95095  3.12583  2.24664  1.97994  4.97597  3.77812    323 - -
          2.68618  4.42225  2.77519  2.73123  3.46354  2.40513  3.72494  3.29354  2.67741  2.69355  4.24690  2.90347  2.73739  3.18146  2.89801  2.37887  2.77519  2.98518  4.58477  3.61503
          0.01689  4.48514  5.20749  0.61958  0.77255  0.48576  0.95510
    143   2.50643  5.27109  2.84517  1.41103  4.60059  3.49708  3.73632  4.07099  2.25279  3.56502  4.33143  2.97036  3.26157  2.42338  2.95231  2.76756  3.04392  3.65635  5.70868  4.30931    324 - -
          2.68618  4.42225  2.77519  2.73123  3.46354  2.40513  3.72494  3.29354  2.67741  2.69355  4.24690  2.90347  2.73739  3.18146  2.89801  2.37887  2.77519  2.98518  4.58477  3.61503
          0.01689  4.48514  5.20749  0.61958  0.77255  0.48576  0.95510
    144   2.07711  4.45219  4.17538  3.64299  3.19169  3.88811  4.15854  2.81495  3.45190  2.05323  3.50781  3.86312  4.31242  3.75774  3.66460  3.21760  3.16527  2.66490  1.48799  3.39983    325 - -
          2.68618  4.42225  2.77519  2.73123  3.46354  2.40513  3.72494  3.29354  2.67741  2.69355  4.24690  2.90347  2.73739  3.18146  2.89801  2.37887  2.77519  2.98518  4.58477  3.61503
          0.01689  4.48514  5.20749  0.61958  0.77255  0.48576  0.95510
    145   3.58556  4.86883  5.33552  4.77901  1.74301  4.83724  4.97960  2.46214  4.63163  0.87415  3.08517  4.91295  5.00207  4.62118  4.65106  4.19556  3.80246  2.23263  5.15862  3.92190    326 - -
          2.68618  4.42225  2.77519  2.73123  3.46354  2.40513  3.72494  3.29354  2.67741  2.69355  4.24690  2.90347  2.73739  3.18146  2.89801  2.37887  2.77519  2.98518  4.58477  3.61503
          0.01689  4.48514  5.20749  0.61958  0.77255  0.48576  0.95510
    146   2.31025  5.46451  0.74925  2.52332  5.05657  3.46650  4.19414  4.50385  3.27390  4.11832  5.00922  3.07912  4.14364  3.38693  3.85896  3.09845  3.50406  4.05691  6.29200  4.83433    327 - -
          2.68618  4.42225  2.77519  2.73123  3.46354  2.40513  3.72494  3.29354  2.67741  2.69355  4.24690  2.90347  2.73739  3.18146  2.89801  2.37887  2.77519  2.98518  4.58477  3.61503
          0.01689  4.48514  5.20749  0.61958  0.77255  0.48576  0.95510
    147   0.63631  4.40179  4.10832  3.86238  4.64603  3.23745  4.78243  3.82240  3.84477  3.69186  4.58467  3.80505  4.03195  4.11658  4.06615  2.71666  2.30160  3.32617  6.05420  4.89313    328 - -
          2.68618  4.42225  2.77519  2.73123  3.46354  2.40513  3.72494  3.29354  2.67741  2.69355  4.24690  2.90347  2.73739  3.18146  2.89801  2.37887  2.77519  2.98518  4.58477  3.61503
          0.01689  4.48514  5.20749  0.61958  0.77255  0.48576  0.95510
    148   1.90721  3.19644  4.19873  3.61231  3.28092  3.81454  3.06308  2.04348  3.48714  2.08641  3.28793  3.80958  4.18502  3.70554  3.66026  3.10452  2.93888  2.12234  4.79870  3.60725    329 - -
          2.68618  4.42225  2.77519  2.73123  3.46354  2.40513  3.72494  3.29354  2.67741  2.69355  4.24690  2.90347  2.73739  3.18146  2.89801  2.37887  2.77519  2.98518  4.58477  3.61503
          0.01689  4.48514  5.20749  0.61958  0.77255  0.48576  0.95510
    149   2.08046  3.11323  4.14567  3.56185  2.83193  3.77856  4.09808  2.61992  3.44369  2.37238  3.29329  3.76852  4.15732  3.66524  3.62742  2.31675  2.92217  2.05556  4.78581  2.61388    330 - -
          2.68618  4.42225  2.77519  2.73123  3.46354  2.40513  3.72494  3.29354  2.67741  2.69355  4.24690  2.90347  2.73739  3.18146  2.89801  2.37887  2.77519  2.98518  4.58477  3.61503
          0.01689  4.48514  5.20749  0.61958  0.77255  0.48576  0.95510
    150   2.12762  4.48664  4.96186  4.42347  3.74639  4.50802  4.99759  1.54462  4.31549  2.16895  3.59718  4.59008  4.82498  4.54229  4.47603  3.85944  3.42087  1.10914  5.53701  4.33900    331 - -
          2.68618  4.42225  2.77519  2.73123  3.46354  2.40513  3.72494  3.29354  2.67741  2.69355  4.24690  2.90347  2.73739  3.18146  2.89801  2.37887  2.77519  2.98518  4.58477  3.61503
          0.01689  4.48514  5.20749  0.61958  0.77255  0.48576  0.95510
    151   2.83043  2.59568  4.50434  3.92073  3.31419  3.97770  4.34004  1.87783  3.76631  1.46569  3.28140  4.05291  3.03304  3.95768  3.88707  3.28993  3.07174  2.27238  4.91832  3.74144    332 - -
          2.68618  4.42225  2.77519  2.73123  3.46354  2.40513  3.72494  3.29354  2.67741  2.69355  4.24690  2.90347  2.73739  3.18146  2.89801  2.37887  2.77519  2.98518  4.58477  3.61503
          0.01689  4.48514  5.20749  0.61958  0.77255  0.48576  0.95510
    152   2.84125  5.09533  2.49371  2.52912  4.37464  3.50439  1.86766  3.86330  2.68754  3.44365  4.26520  3.05912  3.99183  3.01607  3.15397  2.84717  1.72597  3.50547  5.62777  4.24783    333 - -
          2.68618  4.42225  2.77519  2.73123  3.46354  2.40513  3.72494  3.29354  2.67741  2.69355  4.24690  2.90347  2.73739  3.18146  2.89801  2.37887  2.77519  2.98518  4.58477  3.61503
          0.01689  4.48514  5.20749  0.61958  0.77255  0.48576  0.95510
    153   1.94165  4.97469  2.46898  2.29231  4.24239  2.93990  3.74018  3.66722  2.53935  2.45697  4.05832  3.03026  3.91730  2.88171  3.01310  2.73498  2.64524  3.32473  5.48148  4.12997    334 - -
          2.68618  4.42225  2.77519  2.73123  3.46354  2.40513  3.72494  3.29354  2.67741  2.69355  4.24690  2.90347  2.73739  3.18146  2.89801  2.37887  2.77519  2.98518  4.58477  3.61503
          0.01689  4.48514  5.20749  0.61958  0.77255  0.48576  0.95510
    154   2.73344  5.15669  2.11341  2.23105  4.46124  3.00594  2.96014  2.71264  2.47261  3.44499  4.21173  2.59983  3.89503  2.81757  2.96431  2.45879  2.96795  3.52610  5.61296  4.21943    335 - -
          2.68618  4.42225  2.77519  2.73123  3.46354  2.40513  3.72494  3.29354  2.67741  2.69355  4.24690  2.90347  2.73739  3.18146  2.89801  2.37887  2.77519  2.98518  4.58477  3.61503
          0.10432  4.48514  2.43280  0.61958  0.77255  0.48576  0.95510
    155   2.76644  5.21979  2.54761  2.40787  4.55794  2.50903  3.69346  4.02500  2.22147  3.51617  4.28098  2.55021  3.89881  2.80498  1.84264  2.72978  2.99968  3.61088  5.65488  4.26474    336 - -
          2.68621  4.42228  2.77523  2.73075  3.46357  2.40516  3.72498  3.29357  2.67744  2.69358  4.24693  2.90350  2.73743  3.18150  2.89804  2.37890  2.77523  2.98522  4.58480  3.61506
          0.18200  1.82986  5.12159  0.24017  1.54410  0.41234  1.08499
    156   2.45270  4.40563  3.63122  3.06126  3.54171  3.69827  3.95863  2.45629  2.98840  2.11844  3.50488  3.45446  2.90132  3.30229  2.20573  2.94983  2.94312  2.29347  5.00121  3.77267    338 - -
          2.68618  4.42225  2.77519  2.73123  3.46354  2.40513  3.72494  3.29354  2.67741  2.69355  4.24690  2.90347  2.73739  3.18146  2.89801  2.37887  2.77519  2.98518  4.58477  3.61503
          0.01689  4.48514  5.20749  0.61958  0.77255  0.48576  0.95510
    157   2.71715  5.13972  2.67303  2.42274  4.45569  2.63275  3.69281  3.26315  2.07191  3.43653  4.19964  2.33486  3.88731  2.80454  2.93724  2.12689  2.95161  3.51698  5.60058  4.20958    339 - -
          2.68618  4.42225  2.77519  2.73123  3.46354  2.40513  3.72494  3.29354  2.67741  2.69355  4.24690  2.90347  2.73739  3.18146  2.89801  2.37887  2.77519  2.98518  4.58477  3.61503
          0.01689  4.48514  5.20749  0.61958  0.77255  0.48576  0.95510
    158   3.48387  5.03086  2.23065  3.70814  1.50968  4.27246  3.78235  3.58604  3.72999  3.06118  4.16026  3.91124  4.64006  3.89398  4.00017  3.59395  3.71345  3.41490  4.10602  1.24002    340 - -
          2.68618  4.42225  2.77519  2.73123  3.46354  2.40513  3.72494  3.29354  2.67741  2.69355  4.24690  2.90347  2.73739  3.18146  2.89801  2.37887  2.77519  2.98518  4.58477  3.61503
          0.01689  4.48514  5.20749  0.61958  0.77255  0.48576  0.95510
    159   2.40494  4.93390  3.05956  2.54656  4.19906  3.51827  2.98746  3.62944  2.54687  2.75900  4.03711  2.09047  2.35273  2.90736  3.00114  2.75153  2.96264  3.29526  5.45251  4.11110    341 - -
          2.68618  4.42225  2.77519  2.73123  3.46354  2.40513  3.72494  3.29354  2.67741  2.69355  4.24690  2.90347  2.73739  3.18146  2.89801  2.37887  2.77519  2.98518  4.58477  3.61503
          0.01689  4.48514  5.20749  0.61958  0.77255  0.48576  0.95510
    160   2.80863  4.91572  3.05764  2.78868  4.55855  3.44615  4.06982  4.02386  2.85575  3.61205  4.44985  3.24141  1.15258  2.48613  3.23698  2.42020  3.16166  3.60084  5.79824  4.47882    342 - -
          2.68618  4.42225  2.77519  2.73123  3.46354  2.40513  3.72494  3.29354  2.67741  2.69355  4.24690  2.90347  2.73739  3.18146  2.89801  2.37887  2.77519  2.98518  4.58477  3.61503
          0.01689  4.48514  5.20749  0.61958  0.77255  0.48576  0.95510
    161   3.62099  4.86908  5.46273  4.91376  3.41173  5.01035  5.40053  1.88517  4.78397  0.73527  3.17139  5.12003  5.14484  4.81919  4.83911  4.39453  3.84783  1.88189  5.56863  4.53350    343 - -
          2.68618  4.42225  2.77519  2.73123  3.46354  2.40513  3.72494  3.29354  2.67741  2.69355  4.24690  2.90347  2.73739  3.18146  2.89801  2.37887  2.77519  2.98518  4.58477  3.61503
          0.01689  4.48514  5.20749  0.61958  0.77255  0.48576  0.95510
    162   2.56003  4.39868  4.58694  4.02340  2.13098  4.11344  4.22432  2.64367  3.87084  1.18285  3.28747  4.12547  4.44790  4.01899  3.97521  3.42260  3.22679  2.55809  4.64692  2.61775    344 - -
          2.68618  4.42225  2.77519  2.73123  3.46354  2.40513  3.72494  3.29354  2.67741  2.69355  4.24690  2.90347  2.73739  3.18146  2.89801  2.37887  2.77519  2.98518  4.58477  3.61503
          0.01689  4.48514  5.20749  0.61958  0.77255  0.48576  0.95510
    163   2.66809  4.51247  4.00764  3.75885  4.40934  0.85238  4.70844  3.49315  3.77462  3.44874  4.41732  3.83889  4.14510  4.06608  4.01754  2.88992  3.15127  1.89615  5.86038  4.65657    345 - -
          2.68618  4.42225  2.77519  2.73123  3.46354  2.40513  3.72494  3.29354  2.67741  2.69355  4.24690  2.90347  2.73739  3.18146  2.89801  2.37887  2.77519  2.98518  4.58477  3.61503
          0.01689  4.48514  5.20749  0.61958  0.77255  0.48576  0.95510
    164   2.63178  4.69605  3.26930  2.91064  4.50943  3.34774  4.13265  3.94381  2.99793  3.56768  4.37899  2.15438  3.97440  3.32161  3.41224  1.86436  1.38544  3.47834  5.78505  4.48806    346 - -
          2.68618  4.42225  2.77519  2.73123  3.46354  2.40513  3.72494  3.29354  2.67741  2.69355  4.24690  2.90347  2.73739  3.18146  2.89801  2.37887  2.77519  2.98518  4.58477  3.61503
          0.01689  4.48514  5.20749  0.61958  0.77255  0.48576  0.95510
    165   3.05195  5.01942  3.61402  3.27583  4.82774  0.83084  4.33299  4.32955  2.92988  3.88641  4.75593  3.63402  4.25730  3.54172  1.88090  3.15668  3.42983  3.88247  5.91701  4.75055    347 - -
          2.68618  4.42225  2.77519  2.73123  3.46354  2.40513  3.72494  3.29354  2.67741  2.69355  4.24690  2.90347  2.73739  3.18146  2.89801  2.37887  2.77519  2.98518  4.58477  3.61503
          0.01689  4.48514  5.20749  0.61958  0.77255  0.48576  0.95510
    166   3.59710  5.26869  4.38915  4.38082  5.43129  0.20158  5.41671  5.22450  4.64045  4.77850  5.78855  4.55665  4.67166  4.91712  4.76794  3.79224  4.12200  4.63439  6.32187  5.56784    348 - -
          2.68618  4.42225  2.77519  2.73123  3.46354  2.40513  3.72494  3.29354  2.67741  2.69355  4.24690  2.90347  2.73739  3.18146  2.89801  2.37887  2.77519  2.98518  4.58477  3.61503
          0.01689  4.48514  5.20749  0.61958  0.77255  0.48576  0.95510
    167   3.11139  5.43510  2.73477  2.57322  4.76299  3.55732  3.99592  4.35724  2.75310  3.85773  4.71321  1.04750  4.12673  2.07677  3.15020  3.06866  3.39703  3.95338  5.92619  4.52101    349 - -
          2.68618  4.42225  2.77519  2.73123  3.46354  2.40513  3.72494  3.29354  2.67741  2.69355  4.24690  2.90347  2.73739  3.18146  2.89801  2.37887  2.77519  2.98518  4.58477  3.61503
          0.01689  4.48514  5.20749  0.61958  0.77255  0.48576  0.95510
    168   2.40571  5.55495  1.34878  2.05275  4.86401  3.47485  3.87626  4.36722  2.76381  3.84859  4.64013  2.93220  4.01099  2.13287  3.30983  2.91554  3.25897  3.93223  5.99643  4.53116    350 - -
          2.68618  4.42225  2.77519  2.73123  3.46354  2.40513  3.72494  3.29354  2.67741  2.69355  4.24690  2.90347  2.73739  3.18146  2.89801  2.37887  2.77519  2.98518  4.58477  3.61503
          0.01689  4.48514  5.20749  0.61958  0.77255  0.48576  0.95510
    169   1.95852  4.51063  3.87367  3.76992  4.94751  0.64348  4.86389  4.37313  3.96422  4.09712  4.92928  3.79125  4.06965  4.19162  4.19901  2.77726  3.12974  3.69868  6.25306  5.12008    351 - -
          2.68618  4.42225  2.77519  2.73123  3.46354  2.40513  3.72494  3.29354  2.67741  2.69355  4.24690  2.90347  2.73739  3.18146  2.89801  2.37887  2.77519  2.98518  4.58477  3.61503
          0.01689  4.48514  5.20749  0.61958  0.77255  0.48576  0.95510
    170   2.95709  5.17673  3.23368  2.75530  4.66636  3.62558  3.85713  4.09870  2.37455  3.59950  4.41922  2.27371  4.08451  2.99441  1.21097  2.46224  3.20909  3.71128  5.70425  4.42028    352 - -
          2.68618  4.42225  2.77519  2.73123  3.46354  2.40513  3.72494  3.29354  2.67741  2.69355  4.24690  2.90347  2.73739  3.18146  2.89801  2.37887  2.77519  2.98518  4.58477  3.61503
          0.01689  4.48514  5.20749  0.61958  0.77255  0.48576  0.95510
    171   2.70024  4.33932  3.73659  3.16750  2.86290  3.01164  3.98810  2.81393  3.08170  1.67738  3.44739  3.52277  4.09281  3.38158  2.75675  2.97275  2.26369  2.60376  4.93435  3.71267    353 - -
          2.68618  4.42225  2.77519  2.73123  3.46354  2.40513  3.72494  3.29354  2.67741  2.69355  4.24690  2.90347  2.73739  3.18146  2.89801  2.37887  2.77519  2.98518  4.58477  3.61503
          0.01689  4.48514  5.20749  0.61958  0.77255  0.48576  0.95510
    172   3.29187  6.00438  1.03729  1.54448  5.27315  3.47152  4.05911  4.83835  3.14387  4.28544  5.14644  2.33132  4.12381  3.22755  3.79999  3.13748  3.58969  4.36935  6.43061  4.85602    354 - -
          2.68621  4.42228  2.77523  2.73127  3.46357  2.40516  3.72498  3.29357  2.67744  2.69358  4.24693  2.90350  2.73743  3.18150  2.89804  2.37890  2.77523  2.98453  4.58480  3.61506
          0.17191  1.88080  5.20749  0.23467  1.56460  0.48576  0.95510
    173   4.29002  5.37139  5.22856  5.05342  0.55101  4.91107  3.76900  3.84678  4.86128  3.06356  4.40994  4.54387  5.19622  4.66525  4.76424  4.32006  4.50514  3.81651  3.86348  1.75065    356 - -
          2.68618  4.42225  2.77519  2.73123  3.46354  2.40513  3.72494  3.29354  2.67741  2.69355  4.24690  2.90347  2.73739  3.18146  2.89801  2.37887  2.77519  2.98518  4.58477  3.61503
          0.01689  4.48514  5.20749  0.61958  0.77255  0.48576  0.95510
    174   2.23688  4.75745  3.26458  2.74003  4.29326  2.71441  3.90518  3.71389  2.70466  3.32185  4.13113  3.19338  3.93750  3.06861  2.25954  2.34856  1.72951  3.32767  5.55424  4.24529    357 - -
          2.68618  4.42225  2.77519  2.73123  3.46354  2.40513  3.72494  3.29354  2.67741  2.69355  4.24690  2.90347  2.73739  3.18146  2.89801  2.37887  2.77519  2.98518  4.58477  3.61503
          0.01689  4.48514  5.20749  0.61958  0.77255  0.48576  0.95510
    175   2.27983  4.70853  3.24715  2.74876  4.07597  3.49132  3.89594  3.46572  2.74987  3.12078  2.57251  1.77192  3.96641  3.09178  3.17523  2.20173  2.96168  3.14719  5.40466  4.10980    358 - -
          2.68618  4.42225  2.77519  2.73123  3.46354  2.40513  3.72494  3.29354  2.67741  2.69355  4.24690  2.90347  2.73739  3.18146  2.89801  2.37887  2.77519  2.98518  4.58477  3.61503
          0.01689  4.48514  5.20749  0.61958  0.77255  0.48576  0.95510
    176   2.96758  5.06494  2.94386  2.87292  4.93002  2.36818  4.35458  4.52943  3.32513  4.10487  4.95891  0.75237  4.15352  3.57567  3.75602  3.02853  3.39338  3.98791  6.14960  4.81796    359 - -
          2.68618  4.42225  2.77519  2.73123  3.46354  2.40513  3.72494  3.29354  2.67741  2.69355  4.24690  2.90347  2.73739  3.18146  2.89801  2.37887  2.77519  2.98518  4.58477  3.61503
          0.01689  4.48514  5.20749  0.61958  0.77255  0.48576  0.95510
    177   4.43276  5.42096  5.36977  5.25169  0.98463  4.99759  3.70499  4.05505  5.03198  3.26633  4.59059  4.56532  5.25666  4.72271  4.85623  4.39079  4.62876  3.98559  1.61338  1.49400    360 - -
          2.68618  4.42225  2.77519  2.73123  3.46354  2.40513  3.72494  3.29354  2.67741  2.69355  4.24690  2.90347  2.73739  3.18146  2.89801  2.37887  2.77519  2.98518  4.58477  3.61503
          0.01689  4.48514  5.20749  0.61958  0.77255  0.48576  0.95510
    178   2.77719  4.73703  3.31215  2.16679  3.90655  3.64014  3.84134  3.25793  2.28243  2.52362  1.84747  3.24133  4.02801  3.05138  3.00731  2.88516  3.00438  3.01073  5.26510  3.99380    361 - -
          2.68618  4.42225  2.77519  2.73123  3.46354  2.40513  3.72494  3.29354  2.67741  2.69355  4.24690  2.90347  2.73739  3.18146  2.89801  2.37887  2.77519  2.98518  4.58477  3.61503
          0.01689  4.48514  5.20749  0.61958  0.77255  0.48576  0.95510
    179   2.86158  5.19923  3.14585  2.58408  4.45826  3.60665  2.54577  3.96210  1.83573  3.46330  4.25807  3.09548  3.99401  1.74935  2.69397  2.84518  3.07709  3.59021  5.56359  3.30092    362 - -
          2.68618  4.42225  2.77519  2.73123  3.46354  2.40513  3.72494  3.29354  2.67741  2.69355  4.24690  2.90347  2.73739  3.18146  2.89801  2.37887  2.77519  2.98518  4.58477  3.61503
          0.01689  4.48514  5.20749  0.61958  0.77255  0.48576  0.95510
    180   2.15541  4.86116  3.20744  2.63812  2.72570  3.58303  3.14828  3.49156  2.22212  3.10769  3.94110  3.13594  3.96893  2.93180  2.00507  2.80452  2.97527  3.19107  5.35249  4.04393    363 - -
          2.68618  4.42225  2.77519  2.73123  3.46354  2.40513  3.72494  3.29354  2.67741  2.69355  4.24690  2.90347  2.73739  3.18146  2.89801  2.37887  2.77519  2.98518  4.58477  3.61503
          0.01689  4.48514  5.20749  0.61958  0.77255  0.48576  0.95510
    181   3.52518  4.76090  5.45717  4.92420  3.55813  4.97546  5.44073  1.24838  4.81125  1.13695  3.32104  5.09994  5.14662  4.89905  4.88678  4.36449  3.76171  1.70283  5.66696  4.58507    364 - -
          2.68618  4.42225  2.77519  2.73123  3.46354  2.40513  3.72494  3.29354  2.67741  2.69355  4.24690  2.90347  2.73739  3.18146  2.89801  2.37887  2.77519  2.98518  4.58477  3.61503
          0.01689  4.48514  5.20749  0.61958  0.77255  0.48576  0.95510
    182   2.70215  4.92645  3.07057  1.88962  4.17687  3.51988  3.72856  3.59374  2.51864  2.58888  4.00010  3.04697  3.91490  2.53649  2.98140  2.22744  2.59124  2.87378  5.42763  4.08734    365 - -
          2.68618  4.42225  2.77519  2.73123  3.46354  2.40513  3.72494  3.29354  2.67741  2.69355  4.24690  2.90347  2.73739  3.18146  2.89801  2.37887  2.77519  2.98518  4.58477  3.61503
          0.01689  4.48514  5.20749  0.61958  0.77255  0.48576  0.95510
    183   2.11627  4.75091  3.17790  1.87825  2.70601  3.56389  3.79486  3.33746  2.65081  2.66708  3.84061  2.77965  3.96190  2.98985  3.08963  2.79317  2.94503  3.05630  5.28076  3.97425    366 - -
          2.68618  4.42225  2.77519  2.73123  3.46354  2.40513  3.72494  3.29354  2.67741  2.69355  4.24690  2.90347  2.73739  3.18146  2.89801  2.37887  2.77519  2.98518  4.58477  3.61503
          0.17191  4.48514  1.91958  0.61958  0.77255  0.48576  0.95510
    184   3.36178  4.66842  5.08640  4.52352  3.30710  4.65998  5.02229  2.17605  4.38400  1.02363  2.58205  4.72842  4.86833  4.48970  4.48114  4.01245  3.59084  1.50593  5.34219  4.26684    367 - -
          2.68618  4.42225  2.77519  2.73123  3.46354  2.40513  3.72494  3.29354  2.67741  2.69355  4.24690  2.90347  2.73739  3.18146  2.89801  2.37887  2.77519  2.98518  4.58477  3.61503
          0.01970  4.33293  5.05528  0.61958  0.77255  0.69919  0.68714
    185   2.36753  4.37367  4.54335  3.96258  1.81978  4.11292  4.39815  2.43813  3.82566  1.47347  2.60609  4.13951  4.42873  3.98671  3.95497  3.42168  3.19323  2.40611  4.90340  3.71456    368 - -
          2.68618  4.42225  2.77519  2.73123  3.46354  2.40513  3.72494  3.29354  2.67741  2.69355  4.24690  2.90347  2.73739  3.18146  2.89801  2.37887  2.77519  2.98518  4.58477  3.61503
          0.12257  4.33293  2.28059  0.61958  0.77255  0.69919  0.68714
    186   2.63935  4.74981  2.44861  2.51947  3.96866  3.46762  3.70046  3.35973  2.53051  2.30784  3.83652  3.02812  3.87096  2.49577  2.97978  2.43035  2.87493  2.63465  5.27747  3.96032    369 - -
          2.68623  4.42250  2.77495  2.73127  3.46379  2.40538  3.72520  3.29379  2.67725  2.69360  4.24715  2.90372  2.73703  3.18129  2.89826  2.37867  2.77480  2.98519  4.58502  3.61528
          0.50388  0.94477  4.95452  1.17297  0.37026  0.60209  0.79334
    187   2.43852  5.05454  2.96085  2.47316  4.41121  2.00790  3.70289  3.85035  2.13986  3.38522  4.17453  2.48804  3.89615  2.82941  2.50078  2.72684  2.97298  3.46899  5.55634  4.20452    375 - -
          2.68618  4.42225  2.77519  2.73123  3.46354  2.40513  3.72494  3.29354  2.67741  2.69355  4.24690  2.90347  2.73739  3.18146  2.89801  2.37887  2.77519  2.98518  4.58477  3.61503
          0.01970  4.33293  5.05528  0.61958  0.77255  0.69919  0.68714
    188   2.31085  4.95594  3.00495  2.47613  4.28639  3.45521  3.69255  3.71900  2.03453  3.28189  4.07491  2.99604  3.87186  2.52381  2.88604  2.13692  2.29838  3.35340  5.48130  4.13174    376 - -
          2.68618  4.42225  2.77519  2.73123  3.46354  2.40513  3.72494  3.29354  2.67741  2.69355  4.24690  2.90347  2.73739  3.18146  2.89801  2.37887  2.77519  2.98518  4.58477  3.61503
          0.01970  4.33293  5.05528  0.61958  0.77255  0.69919  0.68714
    189   2.44172  5.04457  2.48185  2.40431  4.38027  3.42856  3.67691  3.83454  2.19813  3.37092  4.14530  2.94118  2.44041  2.79721  2.93279  2.40401  2.48073  3.44185  5.55001  4.16899    377 - -
          2.68618  4.42225  2.77519  2.73123  3.46354  2.40513  3.72494  3.29354  2.67741  2.69355  4.24690  2.90347  2.73739  3.18146  2.89801  2.37887  2.77519  2.98518  4.58477  3.61503
          0.01970  4.33293  5.05528  0.61958  0.77255  0.37226  1.16853
    190   2.48829  5.14183  2.99266  2.22128  4.46476  3.02009  3.69126  3.92121  2.41091  3.43481  4.20074  2.98832  3.90025  2.27744  2.04437  2.71138  2.37108  3.52307  5.59202  4.21403    378 - -
          2.68618  4.42225  2.77519  2.73123  3.46354  2.40513  3.72494  3.29354  2.67741  2.69355  4.24690  2.90347  2.73739  3.18146  2.89801  2.37887  2.77519  2.98518  4.58477  3.61503
          0.01689  4.48514  5.20749  0.61958  0.77255  0.48576  0.95510
    191   2.76742  5.28488  2.53431  2.10934  4.62065  3.02460  3.70853  4.10914  2.06013  3.58566  4.33326  2.10014  3.89942  2.46668  2.97518  2.37173  3.00406  3.67154  5.71790  4.29715    379 - -
          2.68618  4.42225  2.77519  2.73123  3.46354  2.40513  3.72494  3.29354  2.67741  2.69355  4.24690  2.90347  2.73739  3.18146  2.89801  2.37887  2.77519  2.98518  4.58477  3.61503
          0.01689  4.48514  5.20749  0.61958  0.77255  0.48576  0.95510
    192   1.99441  5.07896  2.70518  2.06801  4.37428  3.48993  3.69711  3.82183  2.19548  3.36490  4.14045  2.98394  3.89095  2.81609  2.94339  2.69844  2.42883  2.90923  5.54974  4.17263    380 - -
          2.68618  4.42225  2.77519  2.73123  3.46354  2.40513  3.72494  3.29354  2.67741  2.69355  4.24690  2.90347  2.73739  3.18146  2.89801  2.37887  2.77519  2.98518  4.58477  3.61503
          0.01689  4.48514  5.20749  0.61958  0.77255  0.48576  0.95510
    193   2.36411  4.87579  3.12067  2.57529  4.22902  2.98343  3.77430  3.65360  2.25066  3.24711  4.05035  3.08016  2.66937  2.92045  3.03023  1.98720  2.61262  2.91114  5.47634  4.13966    381 - -
          2.68618  4.42225  2.77519  2.73123  3.46354  2.40513  3.72494  3.29354  2.67741  2.69355  4.24690  2.90347  2.73739  3.18146  2.89801  2.37887  2.77519  2.98518  4.58477  3.61503
          0.01689  4.48514  5.20749  0.61958  0.77255  0.48576  0.95510
    194   2.49094  5.23113  2.28911  2.16931  4.56874  2.72005  3.68558  4.04915  1.98196  3.53108  4.27810  2.94685  3.88751  2.78848  2.31377  2.69788  2.96983  3.61863  5.66500  4.25762    382 - -
          2.68618  4.42225  2.77519  2.73123  3.46354  2.40513  3.72494  3.29354  2.67741  2.69355  4.24690  2.90347  2.73739  3.18146  2.89801  2.37887  2.77519  2.98518  4.58477  3.61503
          0.01689  4.48514  5.20749  0.61958  0.77255  0.48576  0.95510
    195   2.70118  5.10627  2.20560  2.43348  4.41160  3.48787  3.67896  3.86854  2.18498  3.39313  3.41037  2.71087  3.88133  2.49664  2.56959  2.68423  2.93201  2.60092  5.56219  4.17931    383 - -
          2.68618  4.42225  2.77519  2.73123  3.46354  2.40513  3.72494  3.29354  2.67741  2.69355  4.24690  2.90347  2.73739  3.18146  2.89801  2.37887  2.77519  2.98518  4.58477  3.61503
          0.01689  4.48514  5.20749  0.61958  0.77255  0.48576  0.95510
    196   2.33834  4.20147  4.23257  3.64780  1.91149  3.84274  4.10451  2.62448  3.00739  1.75186  3.28911  3.83182  4.20819  3.72452  3.66955  3.13384  2.97141  2.44469  3.47848  3.47368    384 - -
          2.68618  4.42225  2.77519  2.73123  3.46354  2.40513  3.72494  3.29354  2.67741  2.69355  4.24690  2.90347  2.73739  3.18146  2.89801  2.37887  2.77519  2.98518  4.58477  3.61503
          0.01689  4.48514  5.20749  0.61958  0.77255  0.48576  0.95510
    197   3.11856  4.65834  4.47434  4.02018  3.51788  4.10373  4.70559  2.58457  3.82710  0.84529  3.39978  4.23193  4.56215  4.13189  4.01521  3.50400  2.16192  2.55547  5.36002  4.19157    385 - -
          2.68618  4.42225  2.77519  2.73123  3.46354  2.40513  3.72494  3.29354  2.67741  2.69355  4.24690  2.90347  2.73739  3.18146  2.89801  2.37887  2.77519  2.98518  4.58477  3.61503
          0.01689  4.48514  5.20749  0.61958  0.77255  0.48576  0.95510
    198   2.74415  3.68614  3.04263  2.09954  4.42388  3.52254  3.70018  3.86817  2.40218  3.39531  4.17255  3.01664  3.91613  2.23818  1.92058  2.39525  2.97236  3.48667  5.56220  4.20091    386 - -
          2.68618  4.42225  2.77519  2.73123  3.46354  2.40513  3.72494  3.29354  2.67741  2.69355  4.24690  2.90347  2.73739  3.18146  2.89801  2.37887  2.77519  2.98518  4.58477  3.61503
          0.01689  4.48514  5.20749  0.61958  0.77255  0.48576  0.95510
    199   1.89036  4.93351  3.03714  2.58892  4.36825  3.45805  3.00439  3.81475  2.64164  3.39332  4.19366  2.39123  3.93934  2.98744  3.10063  1.73602  2.99600  3.42946  5.59868  4.24973    387 - -
          2.68618  4.42225  2.77519  2.73123  3.46354  2.40513  3.72494  3.29354  2.67741  2.69355  4.24690  2.90347  2.73739  3.18146  2.89801  2.37887  2.77519  2.98518  4.58477  3.61503
          0.01689  4.48514  5.20749  0.61958  0.77255  0.48576  0.95510
    200   1.51859  4.46614  3.66324  3.16723  3.86783  3.46051  4.12374  3.31656  3.11202  3.01297  3.89217  3.48269  4.02452  3.43342  3.45509  1.58339  2.96858  3.00737  3.07042  4.02037    388 - -
          2.68618  4.42225  2.77519  2.73123  3.46354  2.40513  3.72494  3.29354  2.67741  2.69355  4.24690  2.90347  2.73739  3.18146  2.89801  2.37887  2.77519  2.98518  4.58477  3.61503
          0.01689  4.48514  5.20749  0.61958  0.77255  0.48576  0.95510
    201   3.92812  5.23107  5.17674  4.85834  3.49874  4.75888  5.33413  2.76637  4.62907  0.37406  3.39662  5.08258  5.11381  4.83874  4.68842  4.47057  4.20639  2.95459  5.55342  4.40626    389 - -
          2.68618  4.42225  2.77519  2.73123  3.46354  2.40513  3.72494  3.29354  2.67741  2.69355  4.24690  2.90347  2.73739  3.18146  2.89801  2.37887  2.77519  2.98518  4.58477  3.61503
          0.01689  4.48514  5.20749  0.61958  0.77255  0.48576  0.95510
    202   3.83926  5.04926  5.16703  4.81932  0.99782  4.72826  3.90077  3.32094  4.61744  2.01129  3.88213  4.50135  5.00272  4.52589  4.57221  4.08856  4.05386  3.31909  1.87456  2.32859    390 - -
          2.68618  4.42225  2.77519  2.73123  3.46354  2.40513  3.72494  3.29354  2.67741  2.69355  4.24690  2.90347  2.73739  3.18146  2.89801  2.37887  2.77519  2.98518  4.58477  3.61503
          0.01689  4.48514  5.20749  0.61958  0.77255  0.48576  0.95510
    203   2.41702  5.01682  2.05839  2.61001  4.74061  1.47001  4.03421  4.21403  2.93895  3.76992  4.56534  3.10965  3.98963  3.19290  3.43952  2.04962  3.13713  3.72703  5.95096  4.57036    391 - -
          2.68618  4.42225  2.77519  2.73123  3.46354  2.40513  3.72494  3.29354  2.67741  2.69355  4.24690  2.90347  2.73739  3.18146  2.89801  2.37887  2.77519  2.98518  4.58477  3.61503
          0.01689  4.48514  5.20749  0.61958  0.77255  0.48576  0.95510
    204   2.73536  5.23414  2.38108  1.82958  4.57225  3.47650  3.68378  4.05400  2.19953  3.53412  4.27979  2.94449  3.88580  2.42456  2.64962  2.69552  2.35347  3.62166  5.66672  4.25787    392 - -
          2.68618  4.42225  2.77519  2.73123  3.46354  2.40513  3.72494  3.29354  2.67741  2.69355  4.24690  2.90347  2.73739  3.18146  2.89801  2.37887  2.77519  2.98518  4.58477  3.61503
          0.01689  4.48514  5.20749  0.61958  0.77255  0.48576  0.95510
    205   2.46681  4.92827  3.10924  2.55363  4.19224  3.53188  3.06987  3.61150  2.49934  2.82134  4.01412  3.06874  2.25323  2.88328  2.30834  2.40664  2.94968  3.28021  5.43286  4.10043    393 - -
          2.68618  4.42225  2.77519  2.73123  3.46354  2.40513  3.72494  3.29354  2.67741  2.69355  4.24690  2.90347  2.73739  3.18146  2.89801  2.37887  2.77519  2.98518  4.58477  3.61503
          0.01689  4.48514  5.20749  0.61958  0.77255  0.48576  0.95510
    206   3.14968  4.49637  4.89426  4.37080  3.80278  4.44586  5.00172  1.54673  4.26420  2.48323  3.65009  4.54614  4.80072  4.51405  4.44733  3.80762  2.05381  1.07742  5.59019  4.38403    394 - -
          2.68632  4.42239  2.77533  2.73137  3.46368  2.40488  3.72364  3.29368  2.67755  2.69369  4.24704  2.90360  2.73753  3.18160  2.89814  2.37901  2.77422  2.98532  4.58491  3.61517
          0.17191  1.88080  5.20749  1.20593  0.35584  0.48576  0.95510
    207   2.74576  5.10949  2.96288  2.18931  4.42590  3.49997  3.72394  3.87436  2.47214  3.41069  4.19038  2.59991  2.51987  2.84555  2.61928  2.73418  1.91831  3.49127  5.58863  4.21627    399 - -
          2.68618  4.42225  2.77519  2.73123  3.46354  2.40513  3.72494  3.29354  2.67741  2.69355  4.24690  2.90347  2.73739  3.18146  2.89801  2.37887  2.77519  2.98518  4.58477  3.61503
          0.01689  4.48514  5.20749  0.61958  0.77255  0.48576  0.95510
    208   2.76617  4.98573  3.07523  2.32840  4.22587  1.78276  3.13013  3.66081  2.23612  3.24556  4.06026  3.07534  3.95410  2.89793  2.91687  2.78811  2.99530  3.33148  3.40387  4.12119    400 - -
          2.68618  4.42225  2.77519  2.73123  3.46354  2.40513  3.72494  3.29354  2.67741  2.69355  4.24690  2.90347  2.73739  3.18146  2.89801  2.37887  2.77519  2.98518  4.58477  3.61503
          0.01689  4.48514  5.20749  0.61958  0.77255  0.48576  0.95510
    209   2.90503  4.42131  4.24230  3.68625  3.35695  3.96543  4.32409  2.61987  3.54600  1.21537  2.32457  3.93983  4.34501  3.80474  3.75712  2.27731  3.15474  2.53394  5.02333  3.83988    401 - -
          2.68618  4.42225  2.77519  2.73123  3.46354  2.40513  3.72494  3.29354  2.67741  2.69355  4.24690  2.90347  2.73739  3.18146  2.89801  2.37887  2.77519  2.98518  4.58477  3.61503
          0.01689  4.48514  5.20749  0.61958  0.77255  0.48576  0.95510
    210   2.44343  4.39254  3.60316  2.69099  3.53211  3.67790  3.94100  2.57322  2.98750  2.31665  3.50094  3.43240  3.11369  3.28634  3.33277  2.56093  2.64529  1.91077  4.98440  3.75355    402 - -
          2.68618  4.42225  2.77519  2.73123  3.46354  2.40513  3.72494  3.29354  2.67741  2.69355  4.24690  2.90347  2.73739  3.18146  2.89801  2.37887  2.77519  2.98518  4.58477  3.61503
          0.01689  4.48514  5.20749  0.61958  0.77255  0.48576  0.95510
    211   2.50005  5.18259  2.66523  2.15684  4.51385  3.47763  3.66963  3.31780  1.84485  3.48033  4.22831  2.34881  3.87491  2.77213  2.61644  2.67673  2.93995  3.56604  5.62165  4.22122    403 - -
          2.68618  4.42225  2.77519  2.73123  3.46354  2.40513  3.72494  3.29354  2.67741  2.69355  4.24690  2.90347  2.73739  3.18146  2.89801  2.37887  2.77519  2.98518  4.58477  3.61503
          0.01689  4.48514  5.20749  0.61958  0.77255  0.48576  0.95510
    212   2.39079  4.50962  3.46740  2.92526  3.76439  1.99579  3.94101  3.11253  2.89472  2.25561  3.70350  2.87280  4.01153  3.21376  3.27893  2.83922  2.48503  2.46438  5.17416  3.92261    404 - -
          2.68620  4.42227  2.77521  2.73125  3.46356  2.40515  3.72496  3.29356  2.67743  2.69327  4.24692  2.90349  2.73741  3.18148  2.89803  2.37889  2.77521  2.98520  4.58479  3.61505
          0.10432  2.36882  5.20749  0.31607  1.30566  0.48576  0.95510
    213   2.09172  5.07916  2.99342  2.48140  4.45618  3.47821  3.73318  3.91096  1.82864  3.44022  4.21172  2.54988  3.23292  2.85159  2.94745  2.15982  2.96704  3.50832  5.60974  4.23554    406 - -
          2.68618  4.42225  2.77519  2.73123  3.46354  2.40513  3.72494  3.29354  2.67741  2.69355  4.24690  2.90347  2.73739  3.18146  2.89801  2.37887  2.77519  2.98518  4.58477  3.61503
          0.01689  4.48514  5.20749  0.61958  0.77255  0.48576  0.95510
    214   2.31455  4.25760  4.18026  3.62805  2.77761  2.50700  4.22545  1.45335  3.52450  2.43020  3.40155  3.83977  4.22924  3.75908  3.72717  3.12743  3.00657  2.35860  4.94229  3.73598    407 - -
          2.68618  4.42225  2.77519  2.73123  3.46354  2.40513  3.72494  3.29354  2.67741  2.69355  4.24690  2.90347  2.73739  3.18146  2.89801  2.37887  2.77519  2.98518  4.58477  3.61503
          0.01689  4.48514  5.20749  0.61958  0.77255  0.48576  0.95510
    215   2.57866  4.50849  3.83083  3.66164  4.83076  0.79351  4.74463  4.23764  3.77941  3.95721  4.79396  3.73528  4.05479  4.04968  4.04074  2.76610  1.84982  3.62113  6.14772  4.98543    408 - -
          2.68618  4.42225  2.77519  2.73123  3.46354  2.40513  3.72494  3.29354  2.67741  2.69355  4.24690  2.90347  2.73739  3.18146  2.89801  2.37887  2.77519  2.98518  4.58477  3.61503
          0.01689  4.48514  5.20749  0.61958  0.77255  0.48576  0.95510
    216   2.80472  5.03769  2.99961  2.62931  4.54972  3.47827  3.90190  4.00977  2.64607  3.56012  4.36724  3.12654  2.45607  1.36167  3.06080  2.31867  3.10099  3.59861  5.72974  4.38294    409 - -
          2.68618  4.42225  2.77519  2.73123  3.46354  2.40513  3.72494  3.29354  2.67741  2.69355  4.24690  2.90347  2.73739  3.18146  2.89801  2.37887  2.77519  2.98518  4.58477  3.61503
          0.01689  4.48514  5.20749  0.61958  0.77255  0.48576  0.95510
    217   3.98776  5.14025  5.21170  4.93894  0.81231  4.77740  3.77104  3.63965  4.73657  2.28808  4.21475  4.47931  5.06063  4.57123  4.64584  4.14181  4.19836  3.55585  2.51037  1.84450    410 - -
          2.68618  4.42225  2.77519  2.73123  3.46354  2.40513  3.72494  3.29354  2.67741  2.69355  4.24690  2.90347  2.73739  3.18146  2.89801  2.37887  2.77519  2.98518  4.58477  3.61503
          0.01689  4.48514  5.20749  0.61958  0.77255  0.48576  0.95510
    218   2.74766  4.93489  2.55833  2.54769  2.34009  3.52623  3.77707  3.60161  2.60869  3.20580  4.03086  3.06860  3.94936  2.31456  3.07350  1.93302  2.98837  3.28001  5.41935  4.05959    411 - -
          2.68618  4.42225  2.77519  2.73123  3.46354  2.40513  3.72494  3.29354  2.67741  2.69355  4.24690  2.90347  2.73739  3.18146  2.89801  2.37887  2.77519  2.98518  4.58477  3.61503
          0.01689  4.48514  5.20749  0.61958  0.77255  0.48576  0.95510
    219   2.63935  4.58700  3.63097  3.47976  4.76834  3.29819  4.63667  4.28614  3.62154  3.95085  4.79864  3.65499  0.75574  3.92687  3.90866  2.08281  3.14828  3.68255  6.08612  4.85961    412 - -
          2.68618  4.42225  2.77519  2.73123  3.46354  2.40513  3.72494  3.29354  2.67741  2.69355  4.24690  2.90347  2.73739  3.18146  2.89801  2.37887  2.77519  2.98518  4.58477  3.61503
          0.01689  4.48514  5.20749  0.61958  0.77255  0.48576  0.95510
    220   2.52090  5.35723  1.95648  2.42097  4.75336  1.51604  3.89946  4.23558  2.78231  3.75447  4.55351  2.97939  4.00402  2.42763  3.30869  2.88645  3.21120  3.81041  5.92431  4.49415    413 - -
          2.68618  4.42225  2.77519  2.73123  3.46354  2.40513  3.72494  3.29354  2.67741  2.69355  4.24690  2.90347  2.73739  3.18146  2.89801  2.37887  2.77519  2.98518  4.58477  3.61503
          0.01689  4.48514  5.20749  0.61958  0.77255  0.48576  0.95510
    221   1.90571  4.98498  3.05179  2.30508  4.25200  3.51843  3.71908  3.67896  2.48323  3.25561  4.05469  2.70863  3.91404  2.51904  2.54870  2.72915  2.94671  2.51123  5.47136  4.12333    414 - -
          2.68618  4.42225  2.77519  2.73123  3.46354  2.40513  3.72494  3.29354  2.67741  2.69355  4.24690  2.90347  2.73739  3.18146  2.89801  2.37887  2.77519  2.98518  4.58477  3.61503
          0.01689  4.48514  5.20749  0.61958  0.77255  0.48576  0.95510
    222   1.83139  4.41052  3.61292  3.05735  3.61165  3.63132  3.98065  2.23744  3.01129  2.67846  3.57386  2.83292  4.05330  3.31274  3.36046  2.58120  2.47493  2.36982  5.05860  3.82620    415 - -
          2.68618  4.42225  2.77519  2.73123  3.46354  2.40513  3.72494  3.29354  2.67741  2.69355  4.24690  2.90347  2.73739  3.18146  2.89801  2.37887  2.77519  2.98518  4.58477  3.61503
          0.01689  4.48514  5.20749  0.61958  0.77255  0.48576  0.95510
    223   2.33001  4.94264  3.15219  2.77247  4.60219  1.48997  3.98433  4.02009  1.68092  3.59395  4.40953  3.22733  4.02395  3.14201  3.04568  2.84825  3.12015  3.59438  5.76887  4.46693    416 - -
          2.68618  4.42225  2.77519  2.73123  3.46354  2.40513  3.72494  3.29354  2.67741  2.69355  4.24690  2.90347  2.73739  3.18146  2.89801  2.37887  2.77519  2.98518  4.58477  3.61503
          0.01689  4.48514  5.20749  0.61958  0.77255  0.48576  0.95510
    224   2.74834  4.87816  3.03717  2.29426  4.24160  1.67751  3.87773  3.65262  2.71432  2.62200  4.10682  3.13105  3.97525  3.05183  3.15927  2.11706  3.02634  3.31442  5.52752  4.20291    417 - -
          2.68618  4.42225  2.77519  2.73123  3.46354  2.40513  3.72494  3.29354  2.67741  2.69355  4.24690  2.90347  2.73739  3.18146  2.89801  2.37887  2.77519  2.98518  4.58477  3.61503
          0.01689  4.48514  5.20749  0.61958  0.77255  0.48576  0.95510
    225   1.88118  4.54236  3.53982  3.07942  3.66031  3.56518  4.03551  3.24045  3.05461  2.93275  3.83544  3.44790  2.28281  3.37850  3.40555  2.89816  3.02550  2.97005  5.12766  1.78899    418 - -
          2.68618  4.42225  2.77519  2.73123  3.46354  2.40513  3.72494  3.29354  2.67741  2.69355  4.24690  2.90347  2.73739  3.18146  2.89801  2.37887  2.77519  2.98518  4.58477  3.61503
          0.01689  4.48514  5.20749  0.61958  0.77255  0.48576  0.95510
    226   3.39640  5.33656  3.27182  3.23896  4.81763  3.73539  4.62935  4.71567  3.61859  4.29362  5.27796  0.41613  4.43169  3.93983  3.96410  3.46156  3.81867  4.26755  6.04236  4.75010    419 - -
          2.68618  4.42225  2.77519  2.73123  3.46354  2.40513  3.72494  3.29354  2.67741  2.69355  4.24690  2.90347  2.73739  3.18146  2.89801  2.37887  2.77519  2.98518  4.58477  3.61503
          0.01689  4.48514  5.20749  0.61958  0.77255  0.48576  0.95510
    227   1.85941  4.83633  3.15421  2.72896  4.45095  3.41892  3.95491  3.88498  2.74891  3.47673  4.28319  3.18819  3.96209  1.89900  3.17505  1.67444  3.01780  3.46589  5.68433  4.36107    420 - -
          2.68618  4.42225  2.77519  2.73123  3.46354  2.40513  3.72494  3.29354  2.67741  2.69355  4.24690  2.90347  2.73739  3.18146  2.89801  2.37887  2.77519  2.98518  4.58477  3.61503
          0.01689  4.48514  5.20749  0.61958  0.77255  0.48576  0.95510
    228   2.61592  4.68226  3.36524  2.91701  4.46063  1.45604  4.07817  3.89034  2.88973  3.50158  4.30858  3.30664  3.96252  3.25775  2.69490  1.88299  2.44634  3.43799  5.71931  4.43327    421 - -
          2.68620  4.42227  2.77521  2.73125  3.46356  2.40515  3.72496  3.29356  2.67743  2.69357  4.24692  2.90349  2.73741  3.18099  2.89803  2.37889  2.77521  2.98520  4.58479  3.61505
          0.10432  2.36882  5.20749  0.31607  1.30566  0.48576  0.95510
    229   2.69290  4.57894  3.35054  2.47517  3.75069  3.60597  3.84627  3.12181  2.76382  2.22945  2.96496  3.25409  3.16417  3.09327  3.16881  2.55634  1.99912  2.87025  5.14354  3.87766    423 - -
          2.68618  4.42225  2.77519  2.73123  3.46354  2.40513  3.72494  3.29354  2.67741  2.69355  4.24690  2.90347  2.73739  3.18146  2.89801  2.37887  2.77519  2.98518  4.58477  3.61503
          0.01689  4.48514  5.20749  0.61958  0.77255  0.48576  0.95510
    230   2.98567  5.29368  1.84697  2.53305  4.92144  1.20276  4.09039  4.42512  3.06789  3.96086  4.78420  3.07327  2.69521  3.26065  3.60975  2.96741  3.32941  3.94868  6.11621  4.69983    424 - -
          2.68618  4.42225  2.77519  2.73123  3.46354  2.40513  3.72494  3.29354  2.67741  2.69355  4.24690  2.90347  2.73739  3.18146  2.89801  2.37887  2.77519  2.98518  4.58477  3.61503
          0.01689  4.48514  5.20749  0.61958  0.77255  0.48576  0.95510
    231   3.62590  4.87517  5.05471  4.67329  1.22214  4.55445  3.83402  2.41990  4.47940  2.79619  3.94758  4.37564  4.86269  4.41874  4.44220  3.89850  3.84544  3.21347  1.77423  1.91694    425 - -
          2.68618  4.42225  2.77519  2.73123  3.46354  2.40513  3.72494  3.29354  2.67741  2.69355  4.24690  2.90347  2.73739  3.18146  2.89801  2.37887  2.77519  2.98518  4.58477  3.61503
          0.01689  4.48514  5.20749  0.61958  0.77255  0.48576  0.95510
    232   2.73209  5.15927  2.23097  1.97973  4.47154  3.48418  3.69953  3.93351  2.45760  3.45104  4.21577  2.96579  3.89464  2.81211  2.27996  2.46039  2.96612  2.58162  5.61427  4.22200    426 - -
          2.68618  4.42225  2.77519  2.73123  3.46354  2.40513  3.72494  3.29354  2.67741  2.69355  4.24690  2.90347  2.73739  3.18146  2.89801  2.37887  2.77519  2.98518  4.58477  3.61503
          0.01689  4.48514  5.20749  0.61958  0.77255  0.48576  0.95510
    233   1.87133  4.86170  3.10499  2.24255  4.35771  2.53378  3.85977  3.79151  2.67219  3.37893  4.17670  3.11604  3.92634  3.00859  3.13423  2.16317  2.20950  3.39705  5.59595  4.25772    427 - -
          2.68618  4.42225  2.77519  2.73123  3.46354  2.40513  3.72494  3.29354  2.67741  2.69355  4.24690  2.90347  2.73739  3.18146  2.89801  2.37887  2.77519  2.98518  4.58477  3.61503
          0.01689  4.48514  5.20749  0.61958  0.77255  0.48576  0.95510
    234   2.76164  5.19168  2.89183  1.84295  4.53195  2.32134  3.72596  3.99796  2.03034  3.50688  4.27270  2.97508  3.91269  2.84015  2.95914  2.40426  2.60259  3.58782  5.66241  4.26879    428 - -
          2.68618  4.42225  2.77519  2.73123  3.46354  2.40513  3.72494  3.29354  2.67741  2.69355  4.24690  2.90347  2.73739  3.18146  2.89801  2.37887  2.77519  2.98518  4.58477  3.61503
          0.01689  4.48514  5.20749  0.61958  0.77255  0.48576  0.95510
    235   2.51213  5.22748  2.03486  2.39715  4.56034  3.47445  3.70008  4.03903  2.45768  3.52995  4.28223  2.63383  3.89345  2.42868  2.57304  2.05948  2.98129  3.61386  5.67234  4.26378    429 - -
          2.68618  4.42225  2.77519  2.73123  3.46354  2.40513  3.72494  3.29354  2.67741  2.69355  4.24690  2.90347  2.73739  3.18146  2.89801  2.37887  2.77519  2.98518  4.58477  3.61503
          0.01689  4.48514  5.20749  0.61958  0.77255  0.48576  0.95510
    236   2.46367  4.51457  3.48985  2.91739  2.93426  3.66104  3.88585  3.02867  2.46982  1.69310  3.60851  3.34707  4.04062  2.82202  2.69621  2.90360  2.94937  2.79564  5.07608  3.83118    430 - -
          2.68625  4.42232  2.77526  2.73130  3.46361  2.40520  3.72501  3.29361  2.67748  2.69337  4.24697  2.90354  2.73693  3.18153  2.89808  2.37894  2.77495  2.98525  4.58484  3.61510
          0.49005  1.20526  2.43280  0.14297  2.01577  0.48576  0.95510
    237   2.40042  4.32682  4.68979  4.12391  2.28514  4.18185  4.57199  1.92145  3.99035  2.25233  3.37038  4.26109  4.52369  4.18181  4.11719  3.50805  3.20034  1.25240  5.11411  3.91682    432 - -
          2.68618  4.42225  2.77519  2.73123  3.46354  2.40513  3.72494  3.29354  2.67741  2.69355  4.24690  2.90347  2.73739  3.18146  2.89801  2.37887  2.77519  2.98518  4.58477  3.61503
          0.01842  4.39924  5.12159  0.61958  0.77255  0.41234  1.08499
    238   2.65442  2.62302  3.51083  2.99479  3.85330  3.51943  4.00941  3.22018  2.94980  2.41643  3.80910  1.65643  4.01639  3.28214  3.32051  2.36890  2.95802  2.93851  5.25945  4.00009    433 - -
          2.68618  4.42225  2.77519  2.73123  3.46354  2.40513  3.72494  3.29354  2.67741  2.69355  4.24690  2.90347  2.73739  3.18146  2.89801  2.37887  2.77519  2.98518  4.58477  3.61503
          0.01689  4.48514  5.20749  0.61958  0.77255  0.48576  0.95510
    239   2.64124  4.52940  3.64220  3.26525  4.15374  3.41369  4.29238  2.79449  3.22902  3.22284  4.13787  3.54365  1.05840  3.57816  3.55132  2.37001  3.04569  3.12461  5.57340  4.31307    434 - -
          2.68618  4.42225  2.77519  2.73123  3.46354  2.40513  3.72494  3.29354  2.67741  2.69355  4.24690  2.90347  2.73739  3.18146  2.89801  2.37887  2.77519  2.98518  4.58477  3.61503
          0.01689  4.48514  5.20749  0.61958  0.77255  0.48576  0.95510
    240   3.65035  5.00241  4.87794  4.44249  2.75599  4.51873  4.22826  3.09111  4.09901  1.62278  3.69128  4.46067  4.86502  4.35083  4.19449  3.96731  3.89251  3.12585  0.95021  2.85697    435 - -
          2.68618  4.42225  2.77519  2.73123  3.46354  2.40513  3.72494  3.29354  2.67741  2.69355  4.24690  2.90347  2.73739  3.18146  2.89801  2.37887  2.77519  2.98518  4.58477  3.61503
          0.01689  4.48514  5.20749  0.61958  0.77255  0.48576  0.95510
    241   2.31025  5.46451  0.74925  2.52332  5.05657  3.46650  4.19414  4.50385  3.27390  4.11832  5.00922  3.07912  4.14364  3.38693  3.85896  3.09845  3.50406  4.05691  6.29200  4.83433    436 - -
          2.68618  4.42225  2.77519  2.73123  3.46354  2.40513  3.72494  3.29354  2.67741  2.69355  4.24690  2.90347  2.73739  3.18146  2.89801  2.37887  2.77519  2.98518  4.58477  3.61503
          0.01689  4.48514  5.20749  0.61958  0.77255  0.48576  0.95510
    242   3.08467  4.45615  4.70263  4.16072  1.61986  4.18309  4.11442  2.74328  3.99615  2.27915  2.57640  4.17827  4.51476  4.10476  4.06512  3.49784  3.31273  2.23495  4.44417  1.70400    437 - -
          2.68618  4.42225  2.77519  2.73123  3.46354  2.40513  3.72494  3.29354  2.67741  2.69355  4.24690  2.90347  2.73739  3.18146  2.89801  2.37887  2.77519  2.98518  4.58477  3.61503
          0.01689  4.48514  5.20749  0.61958  0.77255  0.48576  0.95510
    243   3.45593  4.68132  5.44222  4.93253  3.75705  4.96745  5.52588  1.09614  4.83917  1.64125  3.52017  5.09640  5.17389  5.00440  4.95567  4.36661  3.70315  1.29892  5.82468  4.67956    438 - -
          2.68618  4.42225  2.77519  2.73123  3.46354  2.40513  3.72494  3.29354  2.67741  2.69355  4.24690  2.90347  2.73739  3.18146  2.89801  2.37887  2.77519  2.98518  4.58477  3.61503
          0.01689  4.48514  5.20749  0.61958  0.77255  0.48576  0.95510
    244   3.81500  5.06140  5.41972  4.93546  1.53537  4.98747  4.81280  2.61866  4.77520  0.80216  3.15198  4.99760  5.12800  4.71314  4.76668  4.38358  4.02841  2.84022  4.91385  3.47323    439 - -
          2.68618  4.42225  2.77519  2.73123  3.46354  2.40513  3.72494  3.29354  2.67741  2.69355  4.24690  2.90347  2.73739  3.18146  2.89801  2.37887  2.77519  2.98518  4.58477  3.61503
          0.01689  4.48514  5.20749  0.61958  0.77255  0.48576  0.95510
    245   1.45091  4.44114  3.66546  3.14596  3.88414  3.46838  4.11247  3.22188  3.10119  2.94805  2.62039  3.47159  4.01558  3.40950  3.45291  2.05995  2.40599  2.92693  5.30310  4.07070    440 - -
          2.68618  4.42225  2.77519  2.73123  3.46354  2.40513  3.72494  3.29354  2.67741  2.69355  4.24690  2.90347  2.73739  3.18146  2.89801  2.37887  2.77519  2.98518  4.58477  3.61503
          0.01689  4.48514  5.20749  0.61958  0.77255  0.48576  0.95510
    246   3.06065  2.95054  4.98781  4.40998  3.44305  4.34077  4.73020  1.53524  4.24736  1.60804  2.76273  4.47628  4.64991  4.38963  4.30278  3.67471  3.29726  1.59913  5.17740  4.01724    441 - -
          2.68618  4.42225  2.77519  2.73123  3.46354  2.40513  3.72494  3.29354  2.67741  2.69355  4.24690  2.90347  2.73739  3.18146  2.89801  2.37887  2.77519  2.98518  4.58477  3.61503
          0.01689  4.48514  5.20749  0.61958  0.77255  0.48576  0.95510
    247   3.66405  5.76758  2.95569  0.39576  5.22113  3.80847  4.50810  4.81914  3.48646  4.34772  5.34318  3.49322  4.45501  3.74103  3.92894  3.60658  3.98804  4.45363  6.26197  5.05335    442 - -
          2.68618  4.42225  2.77519  2.73123  3.46354  2.40513  3.72494  3.29354  2.67741  2.69355  4.24690  2.90347  2.73739  3.18146  2.89801  2.37887  2.77519  2.98518  4.58477  3.61503
          0.01689  4.48514  5.20749  0.61958  0.77255  0.48576  0.95510
    248   3.59710  5.26869  4.38915  4.38082  5.43129  0.20158  5.41671  5.22450  4.64045  4.77850  5.78855  4.55665  4.67166  4.91712  4.76794  3.79224  4.12200  4.63439  6.32187  5.56784    443 - -
          2.68618  4.42225  2.77519  2.73123  3.46354  2.40513  3.72494  3.29354  2.67741  2.69355  4.24690  2.90347  2.73739  3.18146  2.89801  2.37887  2.77519  2.98518  4.58477  3.61503
          0.01689  4.48514  5.20749  0.61958  0.77255  0.48576  0.95510
    249   1.34487  4.44579  3.69120  3.19956  3.97954  2.67230  4.17663  3.29854  3.16142  2.40586  3.91999  3.49906  4.01520  3.46945  3.50779  2.78658  2.05761  2.98283  5.39335  4.16314    444 - -
          2.68618  4.42225  2.77519  2.73123  3.46354  2.40513  3.72494  3.29354  2.67741  2.69355  4.24690  2.90347  2.73739  3.18146  2.89801  2.37887  2.77519  2.98518  4.58477  3.61503
          0.01689  4.48514  5.20749  0.61958  0.77255  0.48576  0.95510
    250   2.97793  4.33973  4.81141  4.21366  2.26491  4.17737  4.50790  2.09145  4.04226  1.38425  2.69327  4.29235  4.49216  4.16363  4.09351  3.49443  2.63099  1.99989  4.96359  3.82196    445 - -
          2.68618  4.42225  2.77519  2.73123  3.46354  2.40513  3.72494  3.29354  2.67741  2.69355  4.24690  2.90347  2.73739  3.18146  2.89801  2.37887  2.77519  2.98518  4.58477  3.61503
          0.01689  4.48514  5.20749  0.61958  0.77255  0.48576  0.95510
    251   2.15118  4.42723  4.64092  4.06552  2.57182  4.17964  4.51872  2.42788  3.93092  1.14662  3.21849  4.23267  4.50940  4.09681  4.05941  3.49625  3.25737  2.11056  5.03838  3.86959    446 - -
          2.68618  4.42225  2.77519  2.73123  3.46354  2.40513  3.72494  3.29354  2.67741  2.69355  4.24690  2.90347  2.73739  3.18146  2.89801  2.37887  2.77519  2.98518  4.58477  3.61503
          0.01689  4.48514  5.20749  0.61958  0.77255  0.48576  0.95510
    252   3.57733  4.87170  5.25668  4.70439  1.17496  4.78555  4.81635  2.55304  4.54760  1.44531  2.04886  4.82073  4.96167  4.54852  4.57479  4.13477  3.79061  2.72568  5.00711  3.68415    447 - -
          2.68618  4.42225  2.77519  2.73123  3.46354  2.40513  3.72494  3.29354  2.67741  2.69355  4.24690  2.90347  2.73739  3.18146  2.89801  2.37887  2.77519  2.98518  4.58477  3.61503
          0.01689  4.48514  5.20749  0.61958  0.77255  0.48576  0.95510
    253   1.34529  4.68128  3.39734  2.88499  4.29356  3.42065  3.99984  3.69615  2.79113  3.32857  4.15265  3.29176  3.96811  3.18476  2.20940  2.31586  2.54347  3.30810  5.57416  4.29465    448 - -
          2.68618  4.42225  2.77519  2.73123  3.46354  2.40513  3.72494  3.29354  2.67741  2.69355  4.24690  2.90347  2.73739  3.18146  2.89801  2.37887  2.77519  2.98518  4.58477  3.61503
          0.01689  4.48514  5.20749  0.61958  0.77255  0.48576  0.95510
    254   1.74933  4.42754  3.86341  3.58666  4.80986  1.36309  4.64716  4.26551  3.66869  3.92668  4.71217  3.65425  3.97029  3.91580  3.97319  1.37528  2.98715  3.59017  6.12518  4.93969    449 - -
          2.68618  4.42225  2.77519  2.73123  3.46354  2.40513  3.72494  3.29354  2.67741  2.69355  4.24690  2.90347  2.73739  3.18146  2.89801  2.37887  2.77519  2.98518  4.58477  3.61503
          0.01689  4.48514  5.20749  0.61958  0.77255  0.48576  0.95510
    255   1.58139  2.98866  3.99896  3.55140  4.41028  2.37033  4.48707  3.81977  3.50671  3.50744  4.33448  3.64702  3.96954  3.77856  3.81519  1.34669  2.45566  3.32257  5.78221  4.58704    450 - -
          2.68618  4.42225  2.77519  2.73123  3.46354  2.40513  3.72494  3.29354  2.67741  2.69355  4.24690  2.90347  2.73739  3.18146  2.89801  2.37887  2.77519  2.98518  4.58477  3.61503
          0.01689  4.48514  5.20749  0.61958  0.77255  0.48576  0.95510
    256   1.05588  4.43483  4.35747  3.97880  4.09683  3.59348  4.77160  2.67716  3.89909  2.93068  4.00634  4.01726  4.27125  4.17270  4.11805  3.03541  3.15571  1.48290  5.71221  4.51305    451 - -
          2.68618  4.42225  2.77519  2.73123  3.46354  2.40513  3.72494  3.29354  2.67741  2.69355  4.24690  2.90347  2.73739  3.18146  2.89801  2.37887  2.77519  2.98518  4.58477  3.61503
          0.01689  4.48514  5.20749  0.61958  0.77255  0.48576  0.95510
    257   1.87307  4.47638  3.69349  3.20955  4.29648  2.50535  4.25054  3.69282  3.18875  3.37026  4.20121  3.47912  3.96430  3.49265  3.55939  1.44476  2.16732  2.65854  5.64803  4.40974    452 - -
          2.68618  4.42225  2.77519  2.73123  3.46354  2.40513  3.72494  3.29354  2.67741  2.69355  4.24690  2.90347  2.73739  3.18146  2.89801  2.37887  2.77519  2.98518  4.58477  3.61503
          0.01689  4.48514  5.20749  0.61958  0.77255  0.48576  0.95510
    258   3.51740  5.58707  4.07741  3.23177  5.17682  4.06106  3.85805  4.45545  0.97873  3.79843  4.68499  3.57122  4.38812  2.98364  1.30738  3.49005  3.63107  4.14213  5.75395  4.66892    453 - -
          2.68618  4.42225  2.77519  2.73123  3.46354  2.40513  3.72494  3.29354  2.67741  2.69355  4.24690  2.90347  2.73739  3.18146  2.89801  2.37887  2.77519  2.98518  4.58477  3.61503
          0.01689  4.48514  5.20749  0.61958  0.77255  0.48576  0.95510
    259   3.12241  5.30926  3.52180  2.89525  4.78321  3.78815  3.82117  4.15271  1.90137  3.61096  4.44863  3.33006  4.17736  2.95030  1.14963  2.15550  3.31989  3.80130  5.67931  4.46633    454 - -
          2.68618  4.42225  2.77519  2.73123  3.46354  2.40513  3.72494  3.29354  2.67741  2.69355  4.24690  2.90347  2.73739  3.18146  2.89801  2.37887  2.77519  2.98518  4.58477  3.61503
          0.01689  4.48514  5.20749  0.61958  0.77255  0.48576  0.95510
    260   3.21827  4.65511  4.53827  3.99758  1.89140  4.30248  4.40021  2.67977  3.83589  1.04919  3.23258  4.22110  4.60165  2.82673  4.00450  3.61676  3.44313  2.72395  4.85406  3.49004    455 - -
          2.68618  4.42225  2.77519  2.73123  3.46354  2.40513  3.72494  3.29354  2.67741  2.69355  4.24690  2.90347  2.73739  3.18146  2.89801  2.37887  2.77519  2.98518  4.58477  3.61503
          0.01689  4.48514  5.20749  0.61958  0.77255  0.48576  0.95510
    261   3.18036  5.73186  2.09265  1.65533  5.07954  1.21548  4.03251  4.60366  3.05091  4.09398  4.93597  2.95297  4.09950  3.19708  3.64974  3.07264  3.47667  4.15908  6.24943  4.74628    456 - -
          2.68618  4.42225  2.77519  2.73123  3.46354  2.40513  3.72494  3.29354  2.67741  2.69355  4.24690  2.90347  2.73739  3.18146  2.89801  2.37887  2.77519  2.98518  4.58477  3.61503
          0.01689  4.48514  5.20749  0.61958  0.77255  0.48576  0.95510
    262   1.95926  4.90364  3.09897  2.54653  4.18742  2.65364  3.74228  3.60821  2.32035  3.20331  4.01060  3.06158  3.25168  2.88837  2.60802  2.50087  2.93207  2.75347  5.43694  4.10006    457 - -
          2.68618  4.42225  2.77519  2.73123  3.46354  2.40513  3.72494  3.29354  2.67741  2.69355  4.24690  2.90347  2.73739  3.18146  2.89801  2.37887  2.77519  2.98518  4.58477  3.61503
          0.01689  4.48514  5.20749  0.61958  0.77255  0.48576  0.95510
    263   2.51906  5.15493  3.03873  2.47786  4.48793  3.52250  3.69205  3.93969  2.11724  3.44589  4.21363  3.00898  3.91476  2.10008  2.23284  2.16973  2.66985  3.54224  5.59377  4.22672    458 - -
          2.68618  4.42225  2.77519  2.73123  3.46354  2.40513  3.72494  3.29354  2.67741  2.69355  4.24690  2.90347  2.73739  3.18146  2.89801  2.37887  2.77519  2.98518  4.58477  3.61503
          0.01689  4.48514  5.20749  0.61958  0.77255  0.48576  0.95510
    264   2.46057  4.98184  2.73775  2.49397  4.25574  3.50270  3.72234  3.68807  2.50758  3.26454  4.06095  3.02227  3.90579  2.53253  2.98060  1.85594  2.34407  3.33781  5.48115  3.24189    459 - -
          2.68618  4.42225  2.77519  2.73123  3.46354  2.40513  3.72494  3.29354  2.67741  2.69355  4.24690  2.90347  2.73739  3.18146  2.89801  2.37887  2.77519  2.98518  4.58477  3.61503
          0.01689  4.48514  5.20749  0.61958  0.77255  0.48576  0.95510
    265   2.29635  4.91760  3.08703  2.57428  4.37665  2.21045  3.80390  3.81870  2.59003  3.38605  4.17237  3.07644  2.81081  2.23743  3.05614  2.41937  2.53189  3.42051  5.58660  4.23587    460 - -
          2.68618  4.42225  2.77519  2.73123  3.46354  2.40513  3.72494  3.29354  2.67741  2.69355  4.24690  2.90347  2.73739  3.18146  2.89801  2.37887  2.77519  2.98518  4.58477  3.61503
          0.01689  4.48514  5.20749  0.61958  0.77255  0.48576  0.95510
    266   2.13813  5.05297  2.56460  2.48671  4.45856  2.57308  3.75652  3.91570  2.53120  3.45184  4.22424  3.01372  3.90392  2.87834  2.53777  1.86592  2.96784  3.50723  5.62786  4.25054    461 - -
          2.68618  4.42225  2.77519  2.73123  3.46354  2.40513  3.72494  3.29354  2.67741  2.69355  4.24690  2.90347  2.73739  3.18146  2.89801  2.37887  2.77519  2.98518  4.58477  3.61503
          0.01689  4.48514  5.20749  0.61958  0.77255  0.48576  0.95510
    267   2.46271  4.32856  3.72972  3.16015  2.50561  3.71084  3.97662  2.80335  3.09486  2.52852  3.43589  3.51729  4.08889  2.60676  3.40436  2.96972  2.20454  2.35462  4.90786  2.58864    462 - -
          2.68618  4.42225  2.77519  2.73123  3.46354  2.40513  3.72494  3.29354  2.67741  2.69355  4.24690  2.90347  2.73739  3.18146  2.89801  2.37887  2.77519  2.98518  4.58477  3.61503
          0.01689  4.48514  5.20749  0.61958  0.77255  0.48576  0.95510
    268   1.89540  4.29790  3.92489  3.37165  3.50821  2.92996  4.12632  2.73797  3.29323  1.87743  3.48908  3.65375  4.12825  3.56188  3.56537  2.98919  2.50844  1.98326  5.00190  3.79500    463 - -
          2.68618  4.42225  2.77519  2.73123  3.46354  2.40513  3.72494  3.29354  2.67741  2.69355  4.24690  2.90347  2.73739  3.18146  2.89801  2.37887  2.77519  2.98518  4.58477  3.61503
          0.09214  4.48514  2.56726  0.61958  0.77255  0.48576  0.95510
    269   1.49296  4.40241  3.75304  3.35024  4.54886  2.31259  4.40123  3.98050  3.35985  3.63889  4.43993  3.51908  3.91061  3.64408  3.70613  1.44263  2.21382  3.41541  5.86961  4.65292    464 - -
          2.68572  4.42234  2.77528  2.73132  3.46309  2.40503  3.72503  3.29363  2.67749  2.69363  4.24698  2.90324  2.73748  3.18155  2.89809  2.37895  2.77528  2.98527  4.58486  3.61512
          0.19900  1.74554  5.13355  0.79493  0.60077  0.42086  1.06851
    270   2.20658  4.37487  4.08294  3.54607  1.70544  3.85610  3.99773  2.86360  3.45496  2.56726  3.51583  3.76986  4.25217  3.68410  3.68078  2.54700  3.08798  2.66471  4.57905  2.08819    469 - -
          2.68618  4.42225  2.77519  2.73123  3.46354  2.40513  3.72494  3.29354  2.67741  2.69355  4.24690  2.90347  2.73739  3.18146  2.89801  2.37887  2.77519  2.98518  4.58477  3.61503
          0.01689  4.48514  5.20749  0.61958  0.77255  0.48576  0.95510
    271   3.76449  5.37179  4.43855  4.38966  5.26942  4.02740  5.37393  5.02913  4.51033  4.56033  5.66145  4.61922  0.20827  4.87475  4.64673  3.95930  4.25687  4.59269  6.23667  5.41006    470 - -
          2.68618  4.42225  2.77519  2.73123  3.46354  2.40513  3.72494  3.29354  2.67741  2.69355  4.24690  2.90347  2.73739  3.18146  2.89801  2.37887  2.77519  2.98518  4.58477  3.61503
          0.01689  4.48514  5.20749  0.61958  0.77255  0.48576  0.95510
    272   4.15676  5.38447  5.09967  4.96277  0.37533  4.62120  4.31041  3.65761  4.86903  2.89738  4.31168  4.77563  5.09083  4.87434  4.83507  4.36655  4.47046  3.68691  4.44399  2.76198    471 - -
          2.68618  4.42225  2.77519  2.73123  3.46354  2.40513  3.72494  3.29354  2.67741  2.69355  4.24690  2.90347  2.73739  3.18146  2.89801  2.37887  2.77519  2.98518  4.58477  3.61503
          0.01689  4.48514  5.20749  0.61958  0.77255  0.48576  0.95510
    273   2.45097  3.26248  4.37535  3.81220  3.47972  3.90799  4.36502  2.03970  3.69538  2.46312  3.44794  3.98444  4.32177  3.91990  3.87473  3.23057  1.66031  1.74024  5.04351  3.84950    472 - -
          2.68618  4.42225  2.77519  2.73123  3.46354  2.40513  3.72494  3.29354  2.67741  2.69355  4.24690  2.90347  2.73739  3.18146  2.89801  2.37887  2.77519  2.98518  4.58477  3.61503
          0.01689  4.48514  5.20749  0.61958  0.77255  0.48576  0.95510
    274   3.00012  4.36197  4.76299  4.19550  2.32552  4.23563  4.62464  1.94948  4.05672  2.29460  3.41041  4.32200  4.57368  4.24483  4.17434  3.56267  2.55157  1.15867  5.15578  3.96011    473 - -
          2.68618  4.42225  2.77519  2.73123  3.46354  2.40513  3.72494  3.29354  2.67741  2.69355  4.24690  2.90347  2.73739  3.18146  2.89801  2.37887  2.77519  2.98518  4.58477  3.61503
          0.01689  4.48514  5.20749  0.61958  0.77255  0.48576  0.95510
    275   2.77090  5.10585  3.08623  2.05026  4.40244  3.54988  3.70847  3.84397  2.38451  2.85294  4.16362  3.04478  3.93803  2.24324  1.90378  2.76400  2.99445  3.47596  5.54306  3.36567    474 - -
          2.68618  4.42225  2.77519  2.73123  3.46354  2.40513  3.72494  3.29354  2.67741  2.69355  4.24690  2.90347  2.73739  3.18146  2.89801  2.37887  2.77519  2.98518  4.58477  3.61503
          0.01689  4.48514  5.20749  0.61958  0.77255  0.48576  0.95510
    276   2.02212  4.53463  3.48303  2.97736  2.90575  2.32653  4.03887  3.39959  2.96958  3.07721  3.93162  3.35798  1.97780  3.28393  3.36302  2.41008  2.94253  3.07308  5.38359  4.12386    475 - -
          2.68618  4.42225  2.77519  2.73123  3.46354  2.40513  3.72494  3.29354  2.67741  2.69355  4.24690  2.90347  2.73739  3.18146  2.89801  2.37887  2.77519  2.98518  4.58477  3.61503
          0.01689  4.48514  5.20749  0.61958  0.77255  0.48576  0.95510
    277   2.18798  4.68129  3.25879  2.70782  3.92039  3.54774  3.17932  2.73467  2.69009  2.96795  3.81679  3.18556  2.69231  3.02796  3.11929  2.04114  2.61632  3.02489  5.26847  3.97966    476 - -
          2.68618  4.42225  2.77519  2.73123  3.46354  2.40513  3.72494  3.29354  2.67741  2.69355  4.24690  2.90347  2.73739  3.18146  2.89801  2.37887  2.77519  2.98518  4.58477  3.61503
          0.01689  4.48514  5.20749  0.61958  0.77255  0.48576  0.95510
    278   2.16178  4.93477  3.06728  2.06251  4.25993  2.71952  3.74616  3.69033  2.53469  3.27140  4.06787  3.04617  3.06822  2.88412  3.00441  2.40183  2.62753  2.83536  5.49026  4.14138    477 - -
          2.68618  4.42225  2.77519  2.73123  3.46354  2.40513  3.72494  3.29354  2.67741  2.69355  4.24690  2.90347  2.73739  3.18146  2.89801  2.37887  2.77519  2.98518  4.58477  3.61503
          0.01689  4.48514  5.20749  0.61958  0.77255  0.48576  0.95510
    279   1.42909  4.41337  3.83290  3.38003  4.22764  2.20986  4.35110  3.58924  3.35669  3.30914  4.15987  3.57694  3.98748  3.64130  3.68732  1.88612  2.95153  2.09315  5.61842  4.40377    478 - -
          2.68618  4.42225  2.77519  2.73123  3.46354  2.40513  3.72494  3.29354  2.67741  2.69355  4.24690  2.90347  2.73739  3.18146  2.89801  2.37887  2.77519  2.98518  4.58477  3.61503
          0.01689  4.48514  5.20749  0.61958  0.77255  0.48576  0.95510
    280   2.60094  4.48504  3.64191  3.22971  4.11083  1.26336  4.24538  3.48867  3.21054  3.19033  2.32873  3.51182  4.02154  3.53274  3.54533  2.22025  2.99592  3.13568  5.51313  4.27293    479 - -
          2.68618  4.42225  2.77519  2.73123  3.46354  2.40513  3.72494  3.29354  2.67741  2.69355  4.24690  2.90347  2.73739  3.18146  2.89801  2.37887  2.77519  2.98518  4.58477  3.61503
          0.27478  4.48514  1.47411  0.61958  0.77255  0.48576  0.95510
    281   2.63364  4.47871  3.32466  2.76812  2.52846  3.55702  3.11881  3.01267  2.73044  2.69732  3.57682  3.21621  3.94139  2.60819  3.12229  2.52508  2.49384  2.76874  4.97061  3.07311    480 - -
          2.68618  4.42225  2.77519  2.73123  3.46354  2.40513  3.72494  3.29354  2.67741  2.69355  4.24690  2.90347  2.73739  3.18146  2.89801  2.37887  2.77519  2.98518  4.58477  3.61503
          0.02181  4.23217  4.95452  0.61958  0.77255  0.80540  0.59223
    282   2.16982  4.54402  3.26664  2.80356  4.21108  1.71712  3.93402  3.61195  2.74745  3.25173  4.07868  3.19610  3.85559  3.12740  2.57026  2.62867  2.28165  3.21130  5.50006  4.22486    481 - -
          2.68618  4.42225  2.77519  2.73123  3.46354  2.40513  3.72494  3.29354  2.67741  2.69355  4.24690  2.90347  2.73739  3.18146  2.89801  2.37887  2.77519  2.98518  4.58477  3.61503
          0.02181  4.23217  4.95452  0.61958  0.77255  0.80540  0.59223
    283   1.82351  4.49948  3.24974  2.83245  4.30528  3.20736  4.00419  3.72428  2.87840  3.36066  4.17322  2.48249  3.82933  3.19869  3.28949  1.63406  2.36857  3.27145  5.59757  4.31626    482 - -
          2.68618  4.42225  2.77519  2.73123  3.46354  2.40513  3.72494  3.29354  2.67741  2.69355  4.24690  2.90347  2.73739  3.18146  2.89801  2.37887  2.77519  2.98518  4.58477  3.61503
          0.10026  4.23217  2.51478  0.61958  0.77255  0.80540  0.59223
    284   2.34156  4.26807  3.59898  3.03361  3.41873  3.61237  3.90178  2.31684  2.97378  2.46433  2.76620  2.73105  3.99855  3.26897  3.30083  2.87303  2.51093  2.22913  4.89396  3.66958    483 - -
          2.68618  4.42225  2.77519  2.73123  3.46354  2.40513  3.72494  3.29354  2.67741  2.69355  4.24690  2.90347  2.73739  3.18146  2.89801  2.37887  2.77519  2.98518  4.58477  3.61503
          0.02357  4.15548  4.87782  0.61958  0.77255  0.87322  0.54061
    285   1.61227  4.24692  3.64464  3.16842  3.90331  3.21749  4.11989  3.14851  3.12604  2.95773  3.84004  3.40437  3.85000  3.42319  3.45454  2.10461  2.23537  2.18556  5.32387  4.10487    484 - -
          2.68635  4.42242  2.77482  2.73118  3.46263  2.40529  3.72511  3.29371  2.67708  2.69372  4.24707  2.90333  2.73756  3.18163  2.89817  2.37904  2.77536  2.98500  4.58494  3.61448
          0.52081  0.92044  4.87782  0.86525  0.54636  0.30270  1.34255
    286   2.22099  4.47937  3.60143  3.08493  3.85507  3.51714  4.07264  3.15357  3.03788  2.26333  3.79378  3.44427  2.58916  3.35959  3.39616  2.83679  1.56306  2.88126  5.28016  4.04131    492 - -
          2.68618  4.42225  2.77519  2.73123  3.46354  2.40513  3.72494  3.29354  2.67741  2.69355  4.24690  2.90347  2.73739  3.18146  2.89801  2.37887  2.77519  2.98518  4.58477  3.61503
          0.01689  4.48514  5.20749  0.61958  0.77255  0.48576  0.95510
    287   2.56371  5.56936  1.73584  1.56368  4.88599  2.47946  3.87522  4.39679  2.76967  3.86996  4.65673  2.43926  4.00692  3.00808  3.32483  2.90964  3.25725  3.95215  6.01283  4.53979    493 - -
          2.68618  4.42225  2.77519  2.73123  3.46354  2.40513  3.72494  3.29354  2.67741  2.69355  4.24690  2.90347  2.73739  3.18146  2.89801  2.37887  2.77519  2.98518  4.58477  3.61503
          0.01689  4.48514  5.20749  0.61958  0.77255  0.48576  0.95510
    288   2.73444  5.20111  1.98990  2.17041  3.51609  3.00346  3.69435  3.99653  1.99863  3.49658  4.25186  2.94939  3.07215  2.80221  2.94852  2.70079  2.96885  3.57980  5.64655  4.24228    494 - -
          2.68618  4.42225  2.77519  2.73123  3.46354  2.40513  3.72494  3.29354  2.67741  2.69355  4.24690  2.90347  2.73739  3.18146  2.89801  2.37887  2.77519  2.98518  4.58477  3.61503
          0.01689  4.48514  5.20749  0.61958  0.77255  0.48576  0.95510
    289   2.50469  5.27614  2.83974  1.56305  4.60822  2.86688  3.73297  4.08190  2.21512  3.57225  4.33553  2.96484  3.92753  2.20236  2.95634  2.76122  3.03945  3.66283  5.71327  4.31022    495 - -
          2.68618  4.42225  2.77519  2.73123  3.46354  2.40513  3.72494  3.29354  2.67741  2.69355  4.24690  2.90347  2.73739  3.18146  2.89801  2.37887  2.77519  2.98518  4.58477  3.61503
          0.01689  4.48514  5.20749  0.61958  0.77255  0.48576  0.95510
    290   2.37837  5.09601  3.00300  2.45682  4.41568  2.29459  3.69477  3.86827  2.24253  3.39636  4.16663  2.99173  3.89406  2.29014  2.64378  2.41783  2.65682  3.47785  5.56695  4.19185    496 - -
          2.68618  4.42225  2.77519  2.73123  3.46354  2.40513  3.72494  3.29354  2.67741  2.69355  4.24690  2.90347  2.73739  3.18146  2.89801  2.37887  2.77519  2.98518  4.58477  3.61503
          0.01689  4.48514  5.20749  0.61958  0.77255  0.48576  0.95510
    291   2.24369  5.29244  1.55206  2.41350  4.64258  3.47375  3.80661  4.11556  2.27746  3.62908  4.40923  2.96819  2.60988  2.93321  3.13138  2.80988  3.10571  3.70010  5.79168  4.37672    497 - -
          2.68618  4.42225  2.77519  2.73123  3.46354  2.40513  3.72494  3.29354  2.67741  2.69355  4.24690  2.90347  2.73739  3.18146  2.89801  2.37887  2.77519  2.98518  4.58477  3.61503
          0.01689  4.48514  5.20749  0.61958  0.77255  0.48576  0.95510
    292   2.08956  4.85197  3.12291  2.28614  4.07947  3.53630  3.74276  3.48851  2.54970  3.10525  3.92752  3.07984  3.92629  2.61765  2.58105  2.50436  2.92866  2.44939  5.36276  3.23672    498 - -
          2.68618  4.42225  2.77519  2.73123  3.46354  2.40513  3.72494  3.29354  2.67741  2.69355  4.24690  2.90347  2.73739  3.18146  2.89801  2.37887  2.77519  2.98518  4.58477  3.61503
          0.10024  4.48514  2.47573  0.61958  0.77255  0.48576  0.95510
    293   2.88567  4.99712  3.36705  2.74767  4.29059  3.66542  3.75749  3.66115  2.03379  2.59066  4.08380  3.21245  4.04114  2.91054  1.60429  2.92657  2.23902  3.35859  5.43950  4.18087    499 - -
          2.68635  4.42073  2.77510  2.73141  3.46317  2.40453  3.72512  3.29371  2.67758  2.69321  4.24707  2.90364  2.73757  3.18164  2.89818  2.37904  2.77510  2.98536  4.58494  3.61520
          0.40816  1.11113  5.12560  0.84749  0.55947  0.41515  1.07952
    294   1.21590  3.01030  4.04649  3.60386  4.36707  2.02862  4.50786  3.76975  3.55362  3.46644  4.30094  3.67364  3.97563  3.81820  3.84688  2.16593  2.25508  3.28818  5.75284  4.56407    503 - -
          2.68618  4.42225  2.77519  2.73123  3.46354  2.40513  3.72494  3.29354  2.67741  2.69355  4.24690  2.90347  2.73739  3.18146  2.89801  2.37887  2.77519  2.98518  4.58477  3.61503
          0.01689  4.48514  5.20749  0.61958  0.77255  0.48576  0.95510
    295   3.03255  5.38904  2.62433  0.95517  4.86575  3.47768  4.02300  4.35780  2.92425  3.89727  4.73281  3.04600  4.07700  3.18689  3.42208  2.02318  3.34400  3.92461  6.04909  4.62331    504 - -
          2.68618  4.42225  2.77519  2.73123  3.46354  2.40513  3.72494  3.29354  2.67741  2.69355  4.24690  2.90347  2.73739  3.18146  2.89801  2.37887  2.77519  2.98518  4.58477  3.61503
          0.01689  4.48514  5.20749  0.61958  0.77255  0.48576  0.95510
    296   2.92067  4.30379  4.68578  4.08723  2.65490  4.09495  4.41430  1.79532  3.92206  1.61344  2.30715  4.18747  4.42010  3.15422  3.99366  3.40507  3.14922  2.05803  4.90424  3.75685    505 - -
          2.68618  4.42225  2.77519  2.73123  3.46354  2.40513  3.72494  3.29354  2.67741  2.69355  4.24690  2.90347  2.73739  3.18146  2.89801  2.37887  2.77519  2.98518  4.58477  3.61503
          0.01689  4.48514  5.20749  0.61958  0.77255  0.48576  0.95510
    297   4.53002  5.64695  5.12851  5.01054  3.55550  4.51325  4.85322  4.64493  4.76330  3.91416  5.23812  5.06135  5.08496  5.11205  4.76784  4.72936  4.86996  4.54596  0.22443  3.53315    506 - -
          2.68618  4.42225  2.77519  2.73123  3.46354  2.40513  3.72494  3.29354  2.67741  2.69355  4.24690  2.90347  2.73739  3.18146  2.89801  2.37887  2.77519  2.98518  4.58477  3.61503
          0.01689  4.48514  5.20749  0.61958  0.77255  0.48576  0.95510
    298   3.05631  4.44699  4.71438  4.12612  2.22674  4.22261  4.51909  2.50121  3.97667  1.51543  1.67773  4.27807  4.52653  4.11529  4.07672  3.53473  2.56317  2.49089  4.99000  3.83551    507 - -
          2.68618  4.42225  2.77519  2.73123  3.46354  2.40513  3.72494  3.29354  2.67741  2.69355  4.24690  2.90347  2.73739  3.18146  2.89801  2.37887  2.77519  2.98518  4.58477  3.61503
          0.01689  4.48514  5.20749  0.61958  0.77255  0.48576  0.95510
    299   3.76449  5.37179  4.43855  4.38966  5.26942  4.02740  5.37393  5.02913  4.51033  4.56033  5.66145  4.61922  0.20827  4.87475  4.64673  3.95930  4.25687  4.59269  6.23667  5.41006    508 - -
          2.68618  4.42225  2.77519  2.73123  3.46354  2.40513  3.72494  3.29354  2.67741  2.69355  4.24690  2.90347  2.73739  3.18146  2.89801  2.37887  2.77519  2.98518  4.58477  3.61503
          0.01689  4.48514  5.20749  0.61958  0.77255  0.48576  0.95510
    300   3.75220  4.98907  5.53813  5.00355  3.34576  5.11800  5.46132  1.67712  4.83779  0.66708  3.11244  5.23042  5.21219  4.85297  4.87303  4.52629  3.97413  2.40321  5.55271  4.51941    509 - -
          2.68618  4.42225  2.77519  2.73123  3.46354  2.40513  3.72494  3.29354  2.67741  2.69355  4.24690  2.90347  2.73739  3.18146  2.89801  2.37887  2.77519  2.98518  4.58477  3.61503
          0.01689  4.48514  5.20749  0.61958  0.77255  0.48576  0.95510
    301   4.53002  5.64695  5.12851  5.01054  3.55550  4.51325  4.85322  4.64493  4.76330  3.91416  5.23812  5.06135  5.08496  5.11205  4.76784  4.72936  4.86996  4.54596  0.22443  3.53315    510 - -
          2.68618  4.42225  2.77519  2.73123  3.46354  2.40513  3.72494  3.29354  2.67741  2.69355  4.24690  2.90347  2.73739  3.18146  2.89801  2.37887  2.77519  2.98518  4.58477  3.61503
          0.01689  4.48514  5.20749  0.61958  0.77255  0.48576  0.95510
    302   2.71939  5.13787  2.96894  2.26753  4.46390  3.48826  3.69078  3.92498  2.42901  3.43895  4.20166  2.31924  3.26543  2.80141  2.16666  2.36632  2.32649  3.52208  5.59789  4.21250    511 - -
          2.68618  4.42225  2.77519  2.73123  3.46354  2.40513  3.72494  3.29354  2.67741  2.69355  4.24690  2.90347  2.73739  3.18146  2.89801  2.37887  2.77519  2.98518  4.58477  3.61503
          0.01689  4.48514  5.20749  0.61958  0.77255  0.48576  0.95510
    303   2.61641  5.28758  3.44322  2.84574  4.72718  3.75789  3.81592  4.10791  2.21161  3.57840  4.41618  3.29491  4.15206  1.91162  1.24110  3.08074  3.28643  3.75833  5.66787  4.43468    512 - -
          2.68618  4.42225  2.77519  2.73123  3.46354  2.40513  3.72494  3.29354  2.67741  2.69355  4.24690  2.90347  2.73739  3.18146  2.89801  2.37887  2.77519  2.98518  4.58477  3.61503
          0.01689  4.48514  5.20749  0.61958  0.77255  0.48576  0.95510
    304   3.76449  5.37179  4.43855  4.38966  5.26942  4.02740  5.37393  5.02913  4.51033  4.56033  5.66145  4.61922  0.20827  4.87475  4.64673  3.95930  4.25687  4.59269  6.23667  5.41006    513 - -
          2.68618  4.42225  2.77519  2.73123  3.46354  2.40513  3.72494  3.29354  2.67741  2.69355  4.24690  2.90347  2.73739  3.18146  2.89801  2.37887  2.77519  2.98518  4.58477  3.61503
          0.01689  4.48514  5.20749  0.61958  0.77255  0.48576  0.95510
    305   1.28316  4.37364  3.95129  3.41485  3.66220  3.66644  4.23251  2.73985  3.33704  2.63669  2.73042  3.69214  4.15976  3.62216  3.62738  2.99555  2.51431  2.24258  5.17900  3.97042    514 - -
          2.68618  4.42225  2.77519  2.73123  3.46354  2.40513  3.72494  3.29354  2.67741  2.69355  4.24690  2.90347  2.73739  3.18146  2.89801  2.37887  2.77519  2.98518  4.58477  3.61503
          0.01689  4.48514  5.20749  0.61958  0.77255  0.48576  0.95510
    306   2.69797  4.72780  3.30531  2.76162  4.06662  3.52727  3.86869  3.45298  2.66534  2.70565  3.94687  3.22090  3.97820  3.06015  2.55211  1.65344  2.04108  3.14331  5.37975  4.09249    515 - -
          2.68618  4.42225  2.77519  2.73123  3.46354  2.40513  3.72494  3.29354  2.67741  2.69355  4.24690  2.90347  2.73739  3.18146  2.89801  2.37887  2.77519  2.98518  4.58477  3.61503
          0.01689  4.48514  5.20749  0.61958  0.77255  0.48576  0.95510
    307   3.58506  4.86548  5.05186  4.60944  1.76571  4.59752  4.06662  3.00415  4.43376  1.06808  3.57164  4.46932  4.87131  4.41916  4.44021  3.93980  3.80293  3.02674  4.23799  1.77742    516 - -
          2.68618  4.42225  2.77519  2.73123  3.46354  2.40513  3.72494  3.29354  2.67741  2.69355  4.24690  2.90347  2.73739  3.18146  2.89801  2.37887  2.77519  2.98518  4.58477  3.61503
          0.01689  4.48514  5.20749  0.61958  0.77255  0.48576  0.95510
    308   1.87988  4.69661  3.25271  2.90372  4.57994  1.82513  4.14809  4.02617  3.02749  3.63274  4.43155  2.57643  1.88446  3.33053  3.45691  2.72077  3.01776  3.52833  5.84143  4.54121    517 - -
          2.68618  4.42225  2.77519  2.73123  3.46354  2.40513  3.72494  3.29354  2.67741  2.69355  4.24690  2.90347  2.73739  3.18146  2.89801  2.37887  2.77519  2.98518  4.58477  3.61503
          0.01689  4.48514  5.20749  0.61958  0.77255  0.48576  0.95510
    309   3.32143  5.93207  2.04018  0.71005  5.23052  3.50621  4.10417  4.78548  3.17313  4.26348  5.14096  2.97203  4.15834  3.28003  3.79588  3.18174  3.62312  4.33889  6.38540  4.86170    518 - -
          2.68618  4.42225  2.77519  2.73123  3.46354  2.40513  3.72494  3.29354  2.67741  2.69355  4.24690  2.90347  2.73739  3.18146  2.89801  2.37887  2.77519  2.98518  4.58477  3.61503
          0.01689  4.48514  5.20749  0.61958  0.77255  0.48576  0.95510
    310   3.54973  4.78864  5.46234  4.92262  3.50592  4.98143  5.42062  1.43109  4.80478  0.98108  3.26797  5.10372  5.14111  4.87104  4.86964  4.36771  3.78277  1.75365  5.62707  4.56226    519 - -
          2.68618  4.42225  2.77519  2.73123  3.46354  2.40513  3.72494  3.29354  2.67741  2.69355  4.24690  2.90347  2.73739  3.18146  2.89801  2.37887  2.77519  2.98518  4.58477  3.61503
          0.01689  4.48514  5.20749  0.61958  0.77255  0.48576  0.95510
    311   2.71785  5.12079  3.00640  2.21839  4.43235  3.50093  2.66542  3.88703  2.02362  2.97556  4.17307  2.98585  3.89270  2.79395  2.62450  2.19715  2.60291  3.49391  5.56918  4.19234    520 - -
          2.68618  4.42225  2.77519  2.73123  3.46354  2.40513  3.72494  3.29354  2.67741  2.69355  4.24690  2.90347  2.73739  3.18146  2.89801  2.37887  2.77519  2.98518  4.58477  3.61503
          0.01689  4.48514  5.20749  0.61958  0.77255  0.48576  0.95510
    312   2.44251  4.54930  3.38102  2.81869  3.71216  3.61508  3.85331  3.08474  2.78739  2.77397  2.92954  3.27308  4.00032  2.36091  3.18670  2.25347  2.62938  2.58765  5.11400  2.76667    521 - -
          2.68618  4.42225  2.77519  2.73123  3.46354  2.40513  3.72494  3.29354  2.67741  2.69355  4.24690  2.90347  2.73739  3.18146  2.89801  2.37887  2.77519  2.98518  4.58477  3.61503
          0.01689  4.48514  5.20749  0.61958  0.77255  0.48576  0.95510
    313   3.62628  4.89143  5.47084  4.88115  1.79830  4.91897  5.16166  2.13453  4.73344  0.89270  2.48225  5.03813  5.03555  4.66983  4.71438  4.27569  3.83285  2.67263  5.29798  4.24682    522 - -
          2.68618  4.42225  2.77519  2.73123  3.46354  2.40513  3.72494  3.29354  2.67741  2.69355  4.24690  2.90347  2.73739  3.18146  2.89801  2.37887  2.77519  2.98518  4.58477  3.61503
          0.01689  4.48514  5.20749  0.61958  0.77255  0.48576  0.95510
    314   3.34911  4.64520  5.21134  4.63880  1.49948  4.63742  4.93542  1.72222  4.48970  1.50967  3.17520  4.74923  4.86516  4.54873  4.52630  3.98273  3.57510  1.96236  5.23079  4.06977    523 - -
          2.68618  4.42225  2.77519  2.73123  3.46354  2.40513  3.72494  3.29354  2.67741  2.69355  4.24690  2.90347  2.73739  3.18146  2.89801  2.37887  2.77519  2.98518  4.58477  3.61503
          0.01689  4.48514  5.20749  0.61958  0.77255  0.48576  0.95510
    315   2.71679  4.95679  3.08167  2.52932  4.21520  2.74685  3.07265  3.63894  2.48706  2.45894  4.02887  3.05026  3.92117  2.52576  2.63820  2.00517  2.94745  3.30262  5.44619  4.10630    524 - -
          2.68618  4.42225  2.77519  2.73123  3.46354  2.40513  3.72494  3.29354  2.67741  2.69355  4.24690  2.90347  2.73739  3.18146  2.89801  2.37887  2.77519  2.98518  4.58477  3.61503
          0.01689  4.48514  5.20749  0.61958  0.77255  0.48576  0.95510
    316   3.00027  5.55037  1.93063  1.17987  4.86653  3.48702  3.86854  4.36872  2.72162  3.84318  4.63343  2.94496  4.01465  3.00081  2.53441  2.91822  3.25628  3.93349  5.97984  4.52566    525 - -
          2.68618  4.42225  2.77519  2.73123  3.46354  2.40513  3.72494  3.29354  2.67741  2.69355  4.24690  2.90347  2.73739  3.18146  2.89801  2.37887  2.77519  2.98518  4.58477  3.61503
          0.01689  4.48514  5.20749  0.61958  0.77255  0.48576  0.95510
    317   2.05840  4.42741  3.84545  3.64078  4.86963  0.93553  4.71956  4.32951  3.77693  3.99914  4.78616  3.68041  3.98116  4.00570  4.05919  1.73178  3.00668  3.62626  6.19020  5.01620    526 - -
          2.68618  4.42225  2.77519  2.73123  3.46354  2.40513  3.72494  3.29354  2.67741  2.69355  4.24690  2.90347  2.73739  3.18146  2.89801  2.37887  2.77519  2.98518  4.58477  3.61503
          0.01689  4.48514  5.20749  0.61958  0.77255  0.48576  0.95510
    318   3.40151  5.49117  3.80495  3.12562  4.96714  3.96520  3.87962  4.34420  2.10383  3.73237  4.62130  3.50422  4.33515  2.01568  0.88914  3.38808  3.55616  4.02691  5.72865  4.58160    527 - -
          2.68618  4.42225  2.77519  2.73123  3.46354  2.40513  3.72494  3.29354  2.67741  2.69355  4.24690  2.90347  2.73739  3.18146  2.89801  2.37887  2.77519  2.98518  4.58477  3.61503
          0.01689  4.48514  5.20749  0.61958  0.77255  0.48576  0.95510
    319   1.20385  2.94677  4.36489  3.83480  3.63938  3.78693  4.46379  2.17592  3.72640  2.57989  3.58932  3.97685  4.29422  3.96487  3.92866  3.14733  3.08243  2.05206  5.21461  4.02058    528 - -
          2.68618  4.42225  2.77519  2.73123  3.46354  2.40513  3.72494  3.29354  2.67741  2.69355  4.24690  2.90347  2.73739  3.18146  2.89801  2.37887  2.77519  2.98518  4.58477  3.61503
          0.01689  4.48514  5.20749  0.61958  0.77255  0.48576  0.95510
    320   2.71266  5.11247  3.00527  2.18734  4.42078  3.49841  3.04889  3.87554  2.41142  3.39774  4.16483  2.98408  3.88991  2.13576  2.29962  2.38606  2.68275  3.48388  3.86163  4.18578    529 - -
          2.68618  4.42225  2.77519  2.73123  3.46354  2.40513  3.72494  3.29354  2.67741  2.69355  4.24690  2.90347  2.73739  3.18146  2.89801  2.37887  2.77519  2.98518  4.58477  3.61503
          0.01689  4.48514  5.20749  0.61958  0.77255  0.48576  0.95510
    321   3.50575  4.75432  5.40366  4.86433  3.52692  4.92521  5.37008  1.77806  4.74551  0.98900  3.29710  5.04181  5.10641  4.83563  4.82331  4.30662  3.74128  1.42227  5.61674  4.53452    530 - -
          2.68618  4.42225  2.77519  2.73123  3.46354  2.40513  3.72494  3.29354  2.67741  2.69355  4.24690  2.90347  2.73739  3.18146  2.89801  2.37887  2.77519  2.98518  4.58477  3.61503
          0.01689  4.48514  5.20749  0.61958  0.77255  0.48576  0.95510
    322   2.72372  5.01806  3.03929  2.55126  4.46785  2.01997  3.79219  3.91618  2.53685  3.45855  4.24047  2.71284  2.59173  2.92048  2.20121  2.44155  2.99314  3.50976  5.63485  4.27812    531 - -
          2.68618  4.42225  2.77519  2.73123  3.46354  2.40513  3.72494  3.29354  2.67741  2.69355  4.24690  2.90347  2.73739  3.18146  2.89801  2.37887  2.77519  2.98518  4.58477  3.61503
          0.01689  4.48514  5.20749  0.61958  0.77255  0.48576  0.95510
    323   2.88608  5.21362  3.18959  2.62788  4.61850  2.25410  3.75386  4.04214  1.65991  3.52919  4.32128  3.12769  4.01449  2.87184  1.92964  2.45395  3.10923  3.65475  5.64640  4.33522    532 - -
          2.68636  4.42243  2.77515  2.73141  3.46372  2.40511  3.72512  3.29372  2.67759  2.69373  4.24585  2.90364  2.73757  3.18164  2.89704  2.37886  2.77537  2.98474  4.58323  3.61521
          0.15643  1.97091  5.20749  1.48480  0.25689  0.48576  0.95510
    324   3.45690  5.57243  3.97171  3.15505  5.14049  4.02587  3.83102  4.42231  1.53107  3.77113  4.64445  3.51600  4.35005  2.46307  0.97011  3.42477  3.57520  4.10163  5.74109  4.63650    540 - -
          2.68618  4.42225  2.77519  2.73123  3.46354  2.40513  3.72494  3.29354  2.67741  2.69355  4.24690  2.90347  2.73739  3.18146  2.89801  2.37887  2.77519  2.98518  4.58477  3.61503
          0.01689  4.48514  5.20749  0.61958  0.77255  0.48576  0.95510
    325   2.70154  5.13501  2.35140  2.41702  4.44971  2.88061  3.67631  3.91452  2.21311  2.73698  4.18606  2.96021  3.15577  2.45464  2.91384  2.45020  2.65010  3.50969  5.58771  4.19562    541 - -
          2.68618  4.42225  2.77519  2.73123  3.46354  2.40513  3.72494  3.29354  2.67741  2.69355  4.24690  2.90347  2.73739  3.18146  2.89801  2.37887  2.77519  2.98518  4.58477  3.61503
          0.01689  4.48514  5.20749  0.61958  0.77255  0.48576  0.95510
    326   1.17659  2.35143  4.16758  3.68687  3.88263  3.41772  4.41962  3.11352  3.59693  2.94637  3.85566  3.76678  3.07666  3.84555  3.83135  2.81876  2.96073  2.29215  5.35926  4.17177    542 - -
          2.68618  4.42225  2.77519  2.73123  3.46354  2.40513  3.72494  3.29354  2.67741  2.69355  4.24690  2.90347  2.73739  3.18146  2.89801  2.37887  2.77519  2.98518  4.58477  3.61503
          0.01689  4.48514  5.20749  0.61958  0.77255  0.48576  0.95510
    327   2.94955  5.24840  3.30826  2.68762  4.61132  3.68405  3.04375  4.01998  1.80792  2.74096  4.30749  2.65314  4.05434  2.86174  1.55345  2.93489  3.15026  3.65728  5.61047  4.32630    543 - -
          2.68618  4.42225  2.77519  2.73123  3.46354  2.40513  3.72494  3.29354  2.67741  2.69355  4.24690  2.90347  2.73739  3.18146  2.89801  2.37887  2.77519  2.98518  4.58477  3.61503
          0.01689  4.48514  5.20749  0.61958  0.77255  0.48576  0.95510
    328   2.70109  4.94966  2.75822  2.50905  2.81588  3.51084  3.72451  3.63545  2.51466  3.22249  4.02537  2.24816  3.90931  2.86547  2.67554  2.39902  2.28236  3.29606  5.44885  4.10105    544 - -
          2.68618  4.42225  2.77519  2.73123  3.46354  2.40513  3.72494  3.29354  2.67741  2.69355  4.24690  2.90347  2.73739  3.18146  2.89801  2.37887  2.77519  2.98518  4.58477  3.61503
          0.01689  4.48514  5.20749  0.61958  0.77255  0.48576  0.95510
    329   2.53704  4.52972  3.56640  3.31059  4.78230  1.18347  4.49056  4.25184  3.45929  3.88543  4.67774  3.52853  2.14943  3.72639  3.81576  1.79204  3.02736  3.62059  6.07274  4.84160    545 - -
          2.68618  4.42225  2.77519  2.73123  3.46354  2.40513  3.72494  3.29354  2.67741  2.69355  4.24690  2.90347  2.73739  3.18146  2.89801  2.37887  2.77519  2.98518  4.58477  3.61503
          0.01689  4.48514  5.20749  0.61958  0.77255  0.48576  0.95510
    330   2.34395  4.25624  4.20430  3.63071  3.38915  3.87316  4.22533  2.23475  3.52080  1.63993  3.36734  3.85780  4.25415  3.75610  3.72438  2.31142  3.01387  1.88193  4.93619  3.74207    546 - -
          2.68618  4.42225  2.77519  2.73123  3.46354  2.40513  3.72494  3.29354  2.67741  2.69355  4.24690  2.90347  2.73739  3.18146  2.89801  2.37887  2.77519  2.98518  4.58477  3.61503
          0.01689  4.48514  5.20749  0.61958  0.77255  0.48576  0.95510
    331   3.23158  5.86082  0.91794  1.93289  5.16893  3.47008  4.04258  4.71076  3.09580  4.18360  5.03446  2.92760  4.10876  3.20904  3.72432  2.35168  3.52890  4.25553  6.33768  4.79636    547 - -
          2.68618  4.42225  2.77519  2.73123  3.46354  2.40513  3.72494  3.29354  2.67741  2.69355  4.24690  2.90347  2.73739  3.18146  2.89801  2.37887  2.77519  2.98518  4.58477  3.61503
          0.01689  4.48514  5.20749  0.61958  0.77255  0.48576  0.95510
    332   2.51814  4.75810  4.52773  4.21530  0.74760  4.04101  4.30917  3.05356  4.13357  2.58152  3.83753  4.22777  4.58803  4.30324  4.26536  3.49281  3.56227  2.95413  4.64733  3.04788    548 - -
          2.68618  4.42225  2.77519  2.73123  3.46354  2.40513  3.72494  3.29354  2.67741  2.69355  4.24690  2.90347  2.73739  3.18146  2.89801  2.37887  2.77519  2.98518  4.58477  3.61503
          0.01689  4.48514  5.20749  0.61958  0.77255  0.48576  0.95510
    333   1.76018  4.31978  3.90707  3.35519  3.55766  3.67497  4.14040  2.08498  3.28346  2.60588  3.53163  3.64553  4.12950  3.55664  3.56871  2.47939  2.25591  2.21124  5.04902  3.83850    549 - -
          2.68618  4.42225  2.77519  2.73123  3.46354  2.40513  3.72494  3.29354  2.67741  2.69355  4.24690  2.90347  2.73739  3.18146  2.89801  2.37887  2.77519  2.98518  4.58477  3.61503
          0.01689  4.48514  5.20749  0.61958  0.77255  0.48576  0.95510
    334   3.00871  4.98915  3.65726  3.02263  4.30889  3.76584  3.90832  3.61994  2.36454  2.69588  4.14828  3.42393  4.17893  3.08392  1.08982  3.09357  2.52076  3.35473  5.49946  4.27366    550 - -
          2.68618  4.42225  2.77519  2.73123  3.46354  2.40513  3.72494  3.29354  2.67741  2.69355  4.24690  2.90347  2.73739  3.18146  2.89801  2.37887  2.77519  2.98518  4.58477  3.61503
          0.01689  4.48514  5.20749  0.61958  0.77255  0.48576  0.95510
    335   0.40422  4.62879  4.21945  4.09042  4.79707  3.42920  5.01766  4.02954  4.12690  3.87628  4.86665  4.04260  4.22771  4.41111  4.29973  2.98861  3.31000  3.56285  6.15009  5.04377    551 - -
          2.68618  4.42225  2.77519  2.73123  3.46354  2.40513  3.72494  3.29354  2.67741  2.69355  4.24690  2.90347  2.73739  3.18146  2.89801  2.37887  2.77519  2.98518  4.58477  3.61503
          0.01689  4.48514  5.20749  0.61958  0.77255  0.48576  0.95510
    336   3.22990  2.53327  5.20787  4.69003  3.82486  4.62526  5.21251  1.08874  4.57452  2.45966  3.65585  4.79148  4.94278  4.79029  4.69693  4.00537  3.49116  1.29246  5.67235  4.46824    552 - -
          2.68618  4.42225  2.77519  2.73123  3.46354  2.40513  3.72494  3.29354  2.67741  2.69355  4.24690  2.90347  2.73739  3.18146  2.89801  2.37887  2.77519  2.98518  4.58477  3.61503
          0.01689  4.48514  5.20749  0.61958  0.77255  0.48576  0.95510
    337   1.71875  4.77450  3.28145  2.77589  4.40865  2.66689  3.94376  3.83775  2.71410  3.42990  4.23100  3.21626  3.94720  3.10178  1.91225  2.08657  2.97732  3.41784  5.63937  4.33200    553 - -
          2.68618  4.42225  2.77519  2.73123  3.46354  2.40513  3.72494  3.29354  2.67741  2.69355  4.24690  2.90347  2.73739  3.18146  2.89801  2.37887  2.77519  2.98518  4.58477  3.61503
          0.01689  4.48514  5.20749  0.61958  0.77255  0.48576  0.95510
    338   2.72803  5.04665  3.06242  2.52051  4.40535  2.89995  3.73379  3.84627  2.02253  3.38795  4.17063  3.04076  3.91982  2.85732  2.58478  1.84582  2.31630  3.46308  5.56644  4.21183    554 - -
          2.68618  4.42225  2.77519  2.73123  3.46354  2.40513  3.72494  3.29354  2.67741  2.69355  4.24690  2.90347  2.73739  3.18146  2.89801  2.37887  2.77519  2.98518  4.58477  3.61503
          0.01689  4.48514  5.20749  0.61958  0.77255  0.48576  0.95510
    339   2.98928  4.85400  3.63067  3.03139  3.94459  3.81620  3.92342  3.32618  2.50134  1.34739  3.84715  3.44592  4.18979  2.22428  2.28981  3.11787  3.19975  3.13718  5.30748  4.07528    555 - -
          2.68618  4.42225  2.77519  2.73123  3.46354  2.40513  3.72494  3.29354  2.67741  2.69355  4.24690  2.90347  2.73739  3.18146  2.89801  2.37887  2.77519  2.98518  4.58477  3.61503
          0.01689  4.48514  5.20749  0.61958  0.77255  0.48576  0.95510
    340   2.10764  4.53544  3.85355  3.76507  4.96583  0.59693  4.87566  4.39824  3.97650  4.12185  4.96101  3.80025  4.08691  4.20622  4.20997  2.80280  3.15700  3.72517  6.26310  5.13347    556 - -
          2.68618  4.42225  2.77519  2.73123  3.46354  2.40513  3.72494  3.29354  2.67741  2.69355  4.24690  2.90347  2.73739  3.18146  2.89801  2.37887  2.77519  2.98518  4.58477  3.61503
          0.01689  4.48514  5.20749  0.61958  0.77255  0.48576  0.95510
    341   3.25402  4.56731  5.08434  4.59131  3.92038  4.61045  5.27433  1.66915  4.48698  2.49860  3.72340  4.75516  4.95976  4.75497  4.67196  4.00258  2.86800  0.75062  5.81677  4.60235    557 - -
          2.68618  4.42225  2.77519  2.73123  3.46354  2.40513  3.72494  3.29354  2.67741  2.69355  4.24690  2.90347  2.73739  3.18146  2.89801  2.37887  2.77519  2.98518  4.58477  3.61503
          0.01689  4.48514  5.20749  0.61958  0.77255  0.48576  0.95510
    342   2.51070  5.52519  0.69180  2.51697  5.09823  3.47615  4.21217  4.55716  3.31343  4.16854  5.07249  3.07795  4.16095  3.40874  3.91088  3.13254  3.55025  4.11097  6.33328  4.86563    558 - -
          2.68618  4.42225  2.77519  2.73123  3.46354  2.40513  3.72494  3.29354  2.67741  2.69355  4.24690  2.90347  2.73739  3.18146  2.89801  2.37887  2.77519  2.98518  4.58477  3.61503
          0.01689  4.48514  5.20749  0.61958  0.77255  0.48576  0.95510
    343   1.66947  4.91306  3.64599  3.11918  4.57462  3.60624  4.06174  3.93309  2.55228  3.53221  4.40901  3.47541  4.14808  3.23860  1.13103  3.00655  3.23392  3.56126  5.70785  4.49318    559 - -
          2.68618  4.42225  2.77519  2.73123  3.46354  2.40513  3.72494  3.29354  2.67741  2.69355  4.24690  2.90347  2.73739  3.18146  2.89801  2.37887  2.77519  2.98518  4.58477  3.61503
          0.01689  4.48514  5.20749  0.61958  0.77255  0.48576  0.95510
    344   3.59710  5.26869  4.38915  4.38082  5.43129  0.20158  5.41671  5.22450  4.64045  4.77850  5.78855  4.55665  4.67166  4.91712  4.76794  3.79224  4.12200  4.63439  6.32187  5.56784    560 - -
          2.68618  4.42225  2.77519  2.73123  3.46354  2.40513  3.72494  3.29354  2.67741  2.69355  4.24690  2.90347  2.73739  3.18146  2.89801  2.37887  2.77519  2.98518  4.58477  3.61503
          0.01689  4.48514  5.20749  0.61958  0.77255  0.48576  0.95510
    345   3.30137  4.57601  5.22637  4.68704  2.25722  4.67679  5.09345  1.17153  4.56106  2.14734  3.43551  4.79884  4.93805  4.70400  4.64579  4.04024  3.54370  1.38728  5.45583  4.25061    561 - -
          2.68618  4.42225  2.77519  2.73123  3.46354  2.40513  3.72494  3.29354  2.67741  2.69355  4.24690  2.90347  2.73739  3.18146  2.89801  2.37887  2.77519  2.98518  4.58477  3.61503
          0.01689  4.48514  5.20749  0.61958  0.77255  0.48576  0.95510
    346   2.48434  5.18005  2.29322  2.06001  4.50469  3.47605  3.69754  3.97491  2.45809  3.48121  4.23933  2.95614  3.88983  2.80700  2.67624  2.36149  2.08828  3.56227  5.63599  4.23607    562 - -
          2.68618  4.42225  2.77519  2.73123  3.46354  2.40513  3.72494  3.29354  2.67741  2.69355  4.24690  2.90347  2.73739  3.18146  2.89801  2.37887  2.77519  2.98518  4.58477  3.61503
          0.01689  4.48514  5.20749  0.61958  0.77255  0.48576  0.95510
    347   1.34349  4.91283  2.98471  1.97943  4.49528  3.42263  3.97544  3.91860  2.82735  3.52316  4.33734  3.14661  3.98079  3.14078  3.28476  2.08160  3.07204  3.50813  5.74266  4.40180    563 - -
          2.68618  4.42225  2.77519  2.73123  3.46354  2.40513  3.72494  3.29354  2.67741  2.69355  4.24690  2.90347  2.73739  3.18146  2.89801  2.37887  2.77519  2.98518  4.58477  3.61503
          0.01689  4.48514  5.20749  0.61958  0.77255  0.48576  0.95510
    348   4.15676  5.38447  5.09967  4.96277  0.37533  4.62120  4.31041  3.65761  4.86903  2.89738  4.31168  4.77563  5.09083  4.87434  4.83507  4.36655  4.47046  3.68691  4.44399  2.76198    564 - -
          2.68618  4.42225  2.77519  2.73123  3.46354  2.40513  3.72494  3.29354  2.67741  2.69355  4.24690  2.90347  2.73739  3.18146  2.89801  2.37887  2.77519  2.98518  4.58477  3.61503
          0.01689  4.48514  5.20749  0.61958  0.77255  0.48576  0.95510
    349   2.76546  4.85068  3.17831  2.31710  4.05303  3.59243  3.80353  3.39323  2.58571  2.56087  3.91601  3.15366  3.98979  1.68881  2.99961  2.83067  2.99651  2.41684  5.36909  4.06391    565 - -
          2.68618  4.42225  2.77519  2.73123  3.46354  2.40513  3.72494  3.29354  2.67741  2.69355  4.24690  2.90347  2.73739  3.18146  2.89801  2.37887  2.77519  2.98518  4.58477  3.61503
          0.01689  4.48514  5.20749  0.61958  0.77255  0.48576  0.95510
    350   3.26454  5.46863  3.32908  1.97636  4.91395  3.81190  3.90240  4.30803  2.28213  3.74925  4.61065  3.34075  4.24116  3.03991  0.95775  3.23662  3.46103  3.96126  5.78855  4.57298    566 - -
          2.68618  4.42225  2.77519  2.73123  3.46354  2.40513  3.72494  3.29354  2.67741  2.69355  4.24690  2.90347  2.73739  3.18146  2.89801  2.37887  2.77519  2.98518  4.58477  3.61503
          0.01689  4.48514  5.20749  0.61958  0.77255  0.48576  0.95510
    351   4.42851  5.43985  5.30693  5.17742  1.07963  4.98218  3.72599  4.01516  4.97489  3.20950  4.55987  4.56138  5.25193  4.70898  4.83424  4.38752  4.63242  3.96869  3.81060  0.84206    567 - -
          2.68618  4.42225  2.77519  2.73123  3.46354  2.40513  3.72494  3.29354  2.67741  2.69355  4.24690  2.90347  2.73739  3.18146  2.89801  2.37887  2.77519  2.98518  4.58477  3.61503
          0.01689  4.48514  5.20749  0.61958  0.77255  0.48576  0.95510
    352   1.70640  4.71675  3.33583  2.82822  4.33080  2.04625  3.97258  3.74402  2.76542  3.36196  4.17651  3.25280  3.95535  3.14588  2.22095  2.73083  2.40814  3.34498  5.59584  4.30275    568 - -
          2.68618  4.42225  2.77519  2.73123  3.46354  2.40513  3.72494  3.29354  2.67741  2.69355  4.24690  2.90347  2.73739  3.18146  2.89801  2.37887  2.77519  2.98518  4.58477  3.61503
          0.01689  4.48514  5.20749  0.61958  0.77255  0.48576  0.95510
    353   3.16430  4.59651  4.45221  3.92755  1.14201  4.17206  3.94781  3.00178  3.74922  2.09236  3.62783  4.03009  4.51462  3.94800  2.85006  3.47645  3.39082  2.86361  4.30157  2.32112    569 - -
          2.68618  4.42225  2.77519  2.73123  3.46354  2.40513  3.72494  3.29354  2.67741  2.69355  4.24690  2.90347  2.73739  3.18146  2.89801  2.37887  2.77519  2.98518  4.58477  3.61503
          0.01689  4.48514  5.20749  0.61958  0.77255  0.48576  0.95510
    354   2.75940  4.53118  3.56617  2.97740  3.66184  3.69973  3.90163  3.03150  2.16525  1.66604  3.09329  3.39265  4.07383  3.19058  2.57945  2.95052  2.98447  2.80824  5.07835  3.17576    570 - -
          2.68618  4.42225  2.77519  2.73123  3.46354  2.40513  3.72494  3.29354  2.67741  2.69355  4.24690  2.90347  2.73739  3.18146  2.89801  2.37887  2.77519  2.98518  4.58477  3.61503
          0.01689  4.48514  5.20749  0.61958  0.77255  0.48576  0.95510
    355   2.75584  4.95397  3.15550  2.12694  4.20935  3.56855  3.73969  3.61573  1.99367  3.20560  2.27688  3.09588  3.95456  2.88643  2.46224  2.78562  2.98079  2.88310  5.43340  4.11466    571 - -
          2.68618  4.42225  2.77519  2.73123  3.46354  2.40513  3.72494  3.29354  2.67741  2.69355  4.24690  2.90347  2.73739  3.18146  2.89801  2.37887  2.77519  2.98518  4.58477  3.61503
          0.01689  4.48514  5.20749  0.61958  0.77255  0.48576  0.95510
    356   3.22632  5.38372  3.69684  2.98809  4.86947  3.87656  3.81825  4.20248  1.62799  3.63798  4.48885  3.39785  4.23563  2.94503  1.11274  3.21829  2.56614  3.86807  5.68376  4.50917    572 - -
          2.68618  4.42225  2.77519  2.73123  3.46354  2.40513  3.72494  3.29354  2.67741  2.69355  4.24690  2.90347  2.73739  3.18146  2.89801  2.37887  2.77519  2.98518  4.58477  3.61503
          0.01689  4.48514  5.20749  0.61958  0.77255  0.48576  0.95510
    357   2.69717  5.00581  3.03015  2.47905  3.32459  2.60152  3.70379  3.72140  2.47387  3.28570  4.07403  2.47278  3.89597  2.52270  2.56381  2.29967  2.53782  3.36225  5.49086  4.13046    573 - -
          2.68618  4.42225  2.77519  2.73123  3.46354  2.40513  3.72494  3.29354  2.67741  2.69355  4.24690  2.90347  2.73739  3.18146  2.89801  2.37887  2.77519  2.98518  4.58477  3.61503
          0.01689  4.48514  5.20749  0.61958  0.77255  0.48576  0.95510
    358   1.65255  4.41365  3.89857  3.67240  4.83987  0.98830  4.72128  4.29255  3.78105  3.96678  4.75564  3.69329  3.97796  4.01110  4.05864  2.02099  2.99667  3.60162  6.16634  4.99652    574 - -
          2.68618  4.42225  2.77519  2.73123  3.46354  2.40513  3.72494  3.29354  2.67741  2.69355  4.24690  2.90347  2.73739  3.18146  2.89801  2.37887  2.77519  2.98518  4.58477  3.61503
          0.01689  4.48514  5.20749  0.61958  0.77255  0.48576  0.95510
    359   2.78215  5.19593  3.06388  2.21176  4.53722  3.54454  3.69317  3.98696  2.01739  2.99867  4.24636  3.02395  3.93228  2.51990  1.98908  2.15873  3.00418  3.58649  5.61157  4.25194    575 - -
          2.68600  4.42232  2.77526  2.73130  3.46360  2.40501  3.72501  3.29361  2.67723  2.69361  4.24696  2.90322  2.73746  3.18153  2.89807  2.37893  2.77526  2.98525  4.58484  3.61510
          0.08913  2.52829  5.20749  1.09018  0.40971  0.48576  0.95510
    360   2.11873  4.75623  2.68321  2.63180  3.96691  3.55333  3.77974  2.51640  2.62579  3.00547  3.11199  2.39165  3.94733  2.96563  3.06988  2.51143  2.92917  3.06790  5.29398  3.98984    580 - -
          2.68618  4.42225  2.77519  2.73123  3.46354  2.40513  3.72494  3.29354  2.67741  2.69355  4.24690  2.90347  2.73739  3.18146  2.89801  2.37887  2.77519  2.98518  4.58477  3.61503
          0.01689  4.48514  5.20749  0.61958  0.77255  0.48576  0.95510
    361   2.41556  4.85566  3.11900  2.57743  4.09374  3.53513  3.75615  3.50424  2.27259  3.12103  3.94463  2.74224  2.71862  2.91857  3.00979  2.75435  2.52749  3.19200  5.37661  2.36434    581 - -
          2.68618  4.42225  2.77519  2.73123  3.46354  2.40513  3.72494  3.29354  2.67741  2.69355  4.24690  2.90347  2.73739  3.18146  2.89801  2.37887  2.77519  2.98518  4.58477  3.61503
          0.01689  4.48514  5.20749  0.61958  0.77255  0.48576  0.95510
    362   3.01487  4.37397  4.74814  4.19845  2.02830  4.12542  4.08274  2.74105  4.01226  1.53600  3.38710  4.16243  4.46471  4.10438  4.04325  3.44180  3.24311  2.18027  2.48699  2.40680    582 - -
          2.68618  4.42225  2.77519  2.73123  3.46354  2.40513  3.72494  3.29354  2.67741  2.69355  4.24690  2.90347  2.73739  3.18146  2.89801  2.37887  2.77519  2.98518  4.58477  3.61503
          0.01689  4.48514  5.20749  0.61958  0.77255  0.48576  0.95510
    363   0.86381  4.89063  3.04863  2.21633  4.56504  3.45594  4.20218  3.87812  3.09843  3.59482  4.47845  3.30620  4.09130  3.41364  3.50386  2.93429  3.22179  3.49735  5.86603  4.56543    583 - -
          2.68618  4.42225  2.77519  2.73123  3.46354  2.40513  3.72494  3.29354  2.67741  2.69355  4.24690  2.90347  2.73739  3.18146  2.89801  2.37887  2.77519  2.98518  4.58477  3.61503
          0.01689  4.48514  5.20749  0.61958  0.77255  0.48576  0.95510
    364   2.83816  4.29484  4.30866  3.73646  3.44454  3.97650  4.32863  2.08390  3.62483  2.08379  3.40417  3.96126  3.04216  3.86131  3.82450  3.27633  2.40363  1.37951  5.02105  3.82604    584 - -
          2.68618  4.42225  2.77519  2.73123  3.46354  2.40513  3.72494  3.29354  2.67741  2.69355  4.24690  2.90347  2.73739  3.18146  2.89801  2.37887  2.77519  2.98518  4.58477  3.61503
          0.01689  4.48514  5.20749  0.61958  0.77255  0.48576  0.95510
    365   2.27802  4.72606  3.33412  2.82674  4.27044  3.44927  3.95614  3.66847  2.73716  3.29840  4.12605  3.25675  1.67131  3.13610  2.50397  2.76130  2.15720  3.29806  5.54679  4.26011    585 - -
          2.68618  4.42225  2.77519  2.73123  3.46354  2.40513  3.72494  3.29354  2.67741  2.69355  4.24690  2.90347  2.73739  3.18146  2.89801  2.37887  2.77519  2.98518  4.58477  3.61503
          0.17191  4.48514  1.91958  0.61958  0.77255  0.48576  0.95510
    366   2.30930  4.59539  4.36607  3.94324  3.46357  4.00899  4.66083  2.49504  3.78064  0.85977  3.34800  4.15610  4.48750  4.07915  3.97477  3.42384  3.36306  2.46212  5.32141  4.14376    586 - -
          2.68620  4.42227  2.77521  2.73094  3.46356  2.40515  3.72496  3.29356  2.67743  2.69357  4.24692  2.90349  2.73741  3.18148  2.89803  2.37889  2.77521  2.98520  4.58479  3.61505
          0.12257  2.21661  5.05528  0.31607  1.30566  0.37226  1.16853
    367   2.28390  4.98282  2.96199  2.58070  4.51487  1.67448  3.88544  3.96676  2.70141  3.52724  4.31881  2.36833  3.94924  2.61583  3.17166  2.35100  3.03596  3.54514  5.71948  4.35912    588 - -
          2.68618  4.42225  2.77519  2.73123  3.46354  2.40513  3.72494  3.29354  2.67741  2.69355  4.24690  2.90347  2.73739  3.18146  2.89801  2.37887  2.77519  2.98518  4.58477  3.61503
          0.01689  4.48514  5.20749  0.61958  0.77255  0.48576  0.95510
    368   3.10437  5.36848  3.48249  2.82345  4.80474  3.78824  3.77348  4.17679  1.86581  3.61283  4.43478  3.27839  4.14875  2.09811  1.31547  3.08163  2.65851  3.81854  5.67217  4.44323    589 - -
          2.68618  4.42225  2.77519  2.73123  3.46354  2.40513  3.72494  3.29354  2.67741  2.69355  4.24690  2.90347  2.73739  3.18146  2.89801  2.37887  2.77519  2.98518  4.58477  3.61503
          0.01689  4.48514  5.20749  0.61958  0.77255  0.48576  0.95510
    369   3.53964  4.81977  5.26265  4.73317  1.12460  4.77507  4.78043  1.78364  4.58009  1.62315  3.20984  4.81100  4.97592  4.60086  4.61189  4.13242  3.76195  2.49551  4.97781  3.58445    590 - -
          2.68618  4.42225  2.77519  2.73123  3.46354  2.40513  3.72494  3.29354  2.67741  2.69355  4.24690  2.90347  2.73739  3.18146  2.89801  2.37887  2.77519  2.98518  4.58477  3.61503
          0.01689  4.48514  5.20749  0.61958  0.77255  0.48576  0.95510
    370   2.19092  4.58097  3.35127  2.52016  3.74743  3.61048  2.78688  2.76400  2.44935  2.43329  3.67461  3.25138  3.99440  3.08630  3.15795  2.83791  2.92583  2.26749  5.13890  3.87277    591 - -
          2.68618  4.42225  2.77519  2.73123  3.46354  2.40513  3.72494  3.29354  2.67741  2.69355  4.24690  2.90347  2.73739  3.18146  2.89801  2.37887  2.77519  2.98518  4.58477  3.61503
          0.01689  4.48514  5.20749  0.61958  0.77255  0.48576  0.95510
    371   3.06459  4.48151  4.67220  4.14935  3.71072  4.25102  4.80023  2.11632  4.02188  2.03041  3.58646  4.34290  4.64793  4.28783  4.21938  3.60788  2.22142  1.00105  5.45352  4.25344    592 - -
          2.68618  4.42225  2.77519  2.73123  3.46354  2.40513  3.72494  3.29354  2.67741  2.69355  4.24690  2.90347  2.73739  3.18146  2.89801  2.37887  2.77519  2.98518  4.58477  3.61503
          0.01689  4.48514  5.20749  0.61958  0.77255  0.48576  0.95510
    372   2.72383  2.79658  3.25967  2.70033  4.09858  2.82237  3.20035  3.50094  2.57324  3.12565  3.96080  3.17822  3.97306  2.99173  1.73892  2.50647  2.97513  3.18992  5.38162  4.08666    593 - -
          2.68618  4.42225  2.77519  2.73123  3.46354  2.40513  3.72494  3.29354  2.67741  2.69355  4.24690  2.90347  2.73739  3.18146  2.89801  2.37887  2.77519  2.98518  4.58477  3.61503
          0.01689  4.48514  5.20749  0.61958  0.77255  0.48576  0.95510
    373   2.36736  4.77809  3.18626  2.62689  3.11957  3.55887  3.76825  3.38641  2.59392  3.02320  3.86111  3.12691  3.94757  2.59688  2.08920  2.22405  2.93311  3.09525  5.29606  3.29356    594 - -
          2.68618  4.42225  2.77519  2.73123  3.46354  2.40513  3.72494  3.29354  2.67741  2.69355  4.24690  2.90347  2.73739  3.18146  2.89801  2.37887  2.77519  2.98518  4.58477  3.61503
          0.01689  4.48514  5.20749  0.61958  0.77255  0.48576  0.95510
    374   2.72617  5.21096  2.53282  2.40690  4.54913  3.48235  3.67619  4.02609  2.15933  3.50966  4.25670  2.45626  3.88366  2.11679  2.54215  2.69030  2.33295  3.59858  5.64371  4.24227    595 - -
          2.68618  4.42225  2.77519  2.73123  3.46354  2.40513  3.72494  3.29354  2.67741  2.69355  4.24690  2.90347  2.73739  3.18146  2.89801  2.37887  2.77519  2.98518  4.58477  3.61503
          0.01689  4.48514  5.20749  0.61958  0.77255  0.48576  0.95510
    375   2.04903  4.77435  3.23041  2.73472  4.25486  3.45884  3.90401  3.65628  2.33874  3.28182  4.10408  3.19487  2.04027  3.07506  3.12442  2.75339  1.99842  3.29423  5.52883  4.22430    596 - -
          2.68618  4.42225  2.77519  2.73123  3.46354  2.40513  3.72494  3.29354  2.67741  2.69355  4.24690  2.90347  2.73739  3.18146  2.89801  2.37887  2.77519  2.98518  4.58477  3.61503
          0.01689  4.48514  5.20749  0.61958  0.77255  0.48576  0.95510
    376   2.69867  5.03747  3.02078  2.23506  4.31975  3.49945  3.69246  3.21390  2.28731  3.31439  4.09596  2.64563  3.89108  2.81505  2.33705  2.39046  2.33464  3.39405  5.50862  3.40072    597 - -
          2.68625  4.42232  2.77526  2.73130  3.46361  2.40497  3.72501  3.29361  2.67747  2.69362  4.24696  2.90353  2.73746  3.18153  2.89807  2.37856  2.77526  2.98498  4.58484  3.61510
          0.35014  1.23810  5.20749  0.14673  1.99160  0.48576  0.95510
    377   1.71136  4.66133  2.70759  2.73388  3.90280  3.55478  3.84392  3.25988  2.72392  2.52439  3.80428  3.20659  3.97178  3.05610  3.15058  2.51035  2.62334  2.59347  5.26299  3.97837    599 - -
          2.68622  4.42229  2.77523  2.73127  3.46358  2.40494  3.72498  3.29358  2.67715  2.69359  4.24694  2.90351  2.73743  3.18150  2.89805  2.37891  2.77523  2.98522  4.58481  3.61507
          0.10432  2.36882  5.20749  0.66194  0.72536  0.48576  0.95510
    378   2.39426  5.40249  1.92985  1.88836  4.73083  3.46944  3.80152  4.22445  2.63460  3.70983  4.48021  2.49670  3.95800  2.92309  3.16052  1.93469  3.13188  3.79062  5.85502  4.41458    602 - -
          2.68618  4.42225  2.77519  2.73123  3.46354  2.40513  3.72494  3.29354  2.67741  2.69355  4.24690  2.90347  2.73739  3.18146  2.89801  2.37887  2.77519  2.98518  4.58477  3.61503
          0.01689  4.48514  5.20749  0.61958  0.77255  0.48576  0.95510
    379   3.55788  4.85740  5.29006  4.77864  3.42505  4.84057  5.29071  2.25454  4.61113  0.74985  3.21887  4.97380  5.06417  4.72747  4.69847  4.24341  3.80608  1.63968  5.53815  4.44566    603 - -
          2.68618  4.42225  2.77519  2.73123  3.46354  2.40513  3.72494  3.29354  2.67741  2.69355  4.24690  2.90347  2.73739  3.18146  2.89801  2.37887  2.77519  2.98518  4.58477  3.61503
          0.01689  4.48514  5.20749  0.61958  0.77255  0.48576  0.95510
    380   2.48315  4.51237  5.00951  4.45545  3.57322  4.51058  4.94392  1.40279  4.32872  1.37491  3.41860  4.60367  4.80327  4.50525  4.44727  3.85607  3.43852  1.69607  5.40868  4.25186    604 - -
          2.68618  4.42225  2.77519  2.73123  3.46354  2.40513  3.72494  3.29354  2.67741  2.69355  4.24690  2.90347  2.73739  3.18146  2.89801  2.37887  2.77519  2.98518  4.58477  3.61503
          0.01689  4.48514  5.20749  0.61958  0.77255  0.48576  0.95510
    381   2.26959  5.33565  2.17067  1.94648  4.66187  3.47156  3.77103  4.14713  2.58160  3.63993  4.40637  1.96143  3.93848  2.88892  3.09663  2.78508  2.54151  3.72067  5.78843  4.36100    605 - -
          2.68618  4.42225  2.77519  2.73123  3.46354  2.40513  3.72494  3.29354  2.67741  2.69355  4.24690  2.90347  2.73739  3.18146  2.89801  2.37887  2.77519  2.98518  4.58477  3.61503
          0.01689  4.48514  5.20749  0.61958  0.77255  0.48576  0.95510
    382   2.39480  5.36317  2.12513  1.45383  4.68463  3.47335  3.77875  4.17186  2.59344  3.66162  4.42949  2.93921  3.94561  2.58252  3.10999  2.79807  2.69473  3.74428  5.80845  4.37722    606 - -
          2.68581  4.42239  2.77533  2.73137  3.46256  2.40526  3.72508  3.29368  2.67755  2.69317  4.24704  2.90360  2.73700  3.18160  2.89814  2.37901  2.77533  2.98532  4.58491  3.61517
          0.17191  1.88080  5.20749  1.20593  0.35584  0.48576  0.95510
    383   3.15554  3.22079  4.97140  4.41634  3.46126  4.38043  4.84701  2.21648  4.26016  0.98826  3.32627  4.52935  4.71407  4.41951  4.35643  3.73455  3.41095  1.64454  5.29645  4.14780    611 - -
          2.68618  4.42225  2.77519  2.73123  3.46354  2.40513  3.72494  3.29354  2.67741  2.69355  4.24690  2.90347  2.73739  3.18146  2.89801  2.37887  2.77519  2.98518  4.58477  3.61503
          0.01689  4.48514  5.20749  0.61958  0.77255  0.48576  0.95510
    384   2.59411  5.83324  0.82616  2.06751  5.15998  3.47241  4.06428  4.67424  3.13089  4.17708  5.04059  2.94015  4.11929  3.23611  3.75960  3.11614  3.54533  4.23128  6.34488  4.81001    612 - -
          2.68580  4.42069  2.77533  2.73137  3.46367  2.40512  3.72508  3.29367  2.67754  2.69368  4.24703  2.90360  2.73753  3.18160  2.89792  2.37863  2.77500  2.98532  4.58490  3.61516
          0.34295  1.25579  5.20749  0.67980  0.70668  0.48576  0.95510
    385   2.72091  5.13358  2.66129  2.43244  4.47044  2.33278  3.70794  3.93389  2.46926  3.45255  4.21671  2.60457  2.73449  2.82127  2.57996  2.70096  2.32194  3.52841  5.61668  4.22636    615 - -
          2.68618  4.42225  2.77519  2.73123  3.46354  2.40513  3.72494  3.29354  2.67741  2.69355  4.24690  2.90347  2.73739  3.18146  2.89801  2.37887  2.77519  2.98518  4.58477  3.61503
          0.01689  4.48514  5.20749  0.61958  0.77255  0.48576  0.95510
    386   2.40373  4.42475  4.53024  3.98313  2.04812  4.09028  4.08684  2.76588  3.82731  1.99378  3.41917  4.06603  4.43986  3.98452  3.94331  3.39976  3.24500  2.63987  1.65477  2.98896    616 - -
          2.68618  4.42225  2.77519  2.73123  3.46354  2.40513  3.72494  3.29354  2.67741  2.69355  4.24690  2.90347  2.73739  3.18146  2.89801  2.37887  2.77519  2.98518  4.58477  3.61503
          0.01689  4.48514  5.20749  0.61958  0.77255  0.48576  0.95510
    387   3.85234  5.10972  5.50737  4.96187  3.24947  5.13346  5.40639  2.46784  4.74825  0.51558  2.46754  5.22169  5.20365  4.76599  4.78117  4.54244  4.06436  2.72017  5.47876  4.46896    617 - -
          2.68618  4.42225  2.77519  2.73123  3.46354  2.40513  3.72494  3.29354  2.67741  2.69355  4.24690  2.90347  2.73739  3.18146  2.89801  2.37887  2.77519  2.98518  4.58477  3.61503
          0.01689  4.48514  5.20749  0.61958  0.77255  0.48576  0.95510
    388   2.70341  5.12115  2.44365  2.42437  4.43031  3.48264  3.68076  3.08232  2.43345  3.41143  4.17410  2.15176  3.88015  2.54642  2.66669  2.37926  2.58862  3.49284  5.57738  4.18937    618 - -
          2.68618  4.42225  2.77519  2.73123  3.46354  2.40513  3.72494  3.29354  2.67741  2.69355  4.24690  2.90347  2.73739  3.18146  2.89801  2.37887  2.77519  2.98518  4.58477  3.61503
          0.01689  4.48514  5.20749  0.61958  0.77255  0.48576  0.95510
    389   2.77358  5.14635  3.08242  2.21280  4.46864  3.54752  3.69860  3.90925  2.10834  2.95625  4.20034  3.03481  3.93370  2.02048  2.13654  2.75794  2.99603  2.94079  5.57520  4.22326    619 - -
          2.68618  4.42225  2.77519  2.73123  3.46354  2.40513  3.72494  3.29354  2.67741  2.69355  4.24690  2.90347  2.73739  3.18146  2.89801  2.37887  2.77519  2.98518  4.58477  3.61503
          0.01689  4.48514  5.20749  0.61958  0.77255  0.48576  0.95510
    390   2.99149  4.43722  4.43180  3.85880  1.70075  4.10490  4.33411  2.59049  3.72249  1.48283  3.22420  4.07177  4.43244  2.84569  3.89058  3.40427  3.22015  2.18807  4.88563  3.62857    620 - -
          2.68635  4.42242  2.77537  2.73140  3.46260  2.40530  3.72512  3.29371  2.67758  2.69372  4.24707  2.90364  2.73703  3.18164  2.89692  2.37904  2.77481  2.98536  4.58494  3.61520
          0.17191  1.88080  5.20749  1.39417  0.28507  0.48576  0.95510
    391   2.47706  5.08526  2.58925  2.46328  3.49568  3.50387  3.69950  3.82790  2.44291  3.36683  4.14560  2.99811  3.90186  2.29182  1.80280  2.71341  2.95388  3.45081  5.54625  4.17489    626 - -
          2.68618  4.42225  2.77519  2.73123  3.46354  2.40513  3.72494  3.29354  2.67741  2.69355  4.24690  2.90347  2.73739  3.18146  2.89801  2.37887  2.77519  2.98518  4.58477  3.61503
          0.01689  4.48514  5.20749  0.61958  0.77255  0.48576  0.95510
    392   2.42436  5.21030  2.57279  1.99431  4.54524  2.86207  3.67707  4.02582  2.42405  3.51149  4.25687  2.94191  3.87724  2.44181  2.43095  2.26275  2.95194  3.59615  5.64895  4.24055    627 - -
          2.68618  4.42225  2.77519  2.73123  3.46354  2.40513  3.72494  3.29354  2.67741  2.69355  4.24690  2.90347  2.73739  3.18146  2.89801  2.37887  2.77519  2.98518  4.58477  3.61503
          0.01689  4.48514  5.20749  0.61958  0.77255  0.48576  0.95510
    393   2.46786  4.32982  3.75300  3.17816  2.41972  3.72282  3.98762  2.78566  2.41145  2.24668  3.43331  3.53176  4.09834  3.38619  2.91429  2.98325  2.93502  1.92176  4.92352  3.70574    628 - -
          2.68618  4.42225  2.77519  2.73123  3.46354  2.40513  3.72494  3.29354  2.67741  2.69355  4.24690  2.90347  2.73739  3.18146  2.89801  2.37887  2.77519  2.98518  4.58477  3.61503
          0.01689  4.48514  5.20749  0.61958  0.77255  0.48576  0.95510
    394   2.29164  3.51665  3.12874  2.35992  4.07727  3.53370  3.74716  3.48532  2.09944  2.66042  3.92656  3.08385  2.67907  2.90886  3.00991  2.49378  2.92764  3.17441  5.36267  4.04014    629 - -
          2.68618  4.42225  2.77519  2.73123  3.46354  2.40513  3.72494  3.29354  2.67741  2.69355  4.24690  2.90347  2.73739  3.18146  2.89801  2.37887  2.77519  2.98518  4.58477  3.61503
          0.01689  4.48514  5.20749  0.61958  0.77255  0.48576  0.95510
    395   2.95605  5.28751  3.24795  2.66850  4.69108  3.66536  3.75326  4.10411  1.80348  3.56870  4.36675  2.70624  4.05291  2.86936  1.52476  2.17797  3.16409  3.72225  5.66252  4.37098    630 - -
          2.68618  4.42225  2.77519  2.73123  3.46354  2.40513  3.72494  3.29354  2.67741  2.69355  4.24690  2.90347  2.73739  3.18146  2.89801  2.37887  2.77519  2.98518  4.58477  3.61503
          0.01689  4.48514  5.20749  0.61958  0.77255  0.48576  0.95510
    396   2.35796  4.92851  1.93404  2.53858  4.24728  3.49088  3.76361  3.66604  2.56351  3.26139  3.17372  3.05560  3.91713  2.90736  3.03259  2.23885  2.39473  3.31628  5.49058  4.14497    631 - -
          2.68618  4.42225  2.77519  2.73123  3.46354  2.40513  3.72494  3.29354  2.67741  2.69355  4.24690  2.90347  2.73739  3.18146  2.89801  2.37887  2.77519  2.98518  4.58477  3.61503
          0.01689  4.48514  5.20749  0.61958  0.77255  0.48576  0.95510
    397   2.69932  5.08378  2.70171  2.44177  3.30653  2.61146  3.68425  3.83602  2.03778  3.36989  4.14019  2.97985  3.88367  2.79946  2.32808  2.45895  2.67752  3.45047  5.54725  4.16876    632 - -
          2.68618  4.42225  2.77519  2.73123  3.46354  2.40513  3.72494  3.29354  2.67741  2.69355  4.24690  2.90347  2.73739  3.18146  2.89801  2.37887  2.77519  2.98518  4.58477  3.61503
          0.01689  4.48514  5.20749  0.61958  0.77255  0.48576  0.95510
    398   2.85340  5.26741  3.00620  2.00160  4.61531  3.56300  2.72988  4.06439  1.45822  3.54788  4.32533  3.04050  3.97210  2.84492  2.76375  2.82027  2.69664  3.66465  5.67150  4.31541    633 - -
          2.68618  4.42225  2.77519  2.73123  3.46354  2.40513  3.72494  3.29354  2.67741  2.69355  4.24690  2.90347  2.73739  3.18146  2.89801  2.37887  2.77519  2.98518  4.58477  3.61503
          0.01689  4.48514  5.20749  0.61958  0.77255  0.48576  0.95510
    399   1.77856  4.80847  3.19195  2.73126  4.36974  3.43393  3.92976  3.79117  2.28579  3.39377  4.20446  3.19017  1.87169  3.09281  3.14426  2.35103  2.99685  3.39554  5.61685  4.30381    634 - -
          2.68621  4.42228  2.77523  2.73127  3.46357  2.40516  3.72498  3.29357  2.67744  2.69358  4.24693  2.90350  2.73713  3.18150  2.89804  2.37890  2.77523  2.98488  4.58480  3.61507
          0.58733  1.84250  1.25258  0.22873  1.58741  0.48576  0.95510
    400   1.91170  4.30904  3.45946  3.10981  4.26331  3.10602  4.19047  3.58074  3.12406  3.31601  4.17333  3.34335  1.50232  3.44355  3.45988  2.53562  2.25454  3.13115  5.61838  4.39050    636 - -
          2.68618  4.42225  2.77519  2.73123  3.46354  2.40513  3.72494  3.29354  2.67741  2.69355  4.24690  2.90347  2.73739  3.18146  2.89801  2.37887  2.77519  2.98518  4.58477  3.61503
          0.02355  4.15623  4.87858  0.61958  0.77255  0.87260  0.54105
    401   1.68553  4.31596  3.50854  3.01087  3.78598  3.32283  3.99274  3.06587  2.96292  2.30618  3.72597  3.33525  3.88157  3.28288  3.31133  2.29179  2.25577  2.77263  5.20668  3.97154    637 - -
          2.68618  4.42225  2.77519  2.73123  3.46354  2.40513  3.72494  3.29354  2.67741  2.69355  4.24690  2.90347  2.73739  3.18146  2.89801  2.37887  2.77519  2.98518  4.58477  3.61503
          0.02355  4.15623  4.87858  0.61958  0.77255  0.54566  0.86622
    402   2.75793  5.14283  2.10177  2.41220  4.51513  3.43118  3.73334  3.98230  2.49730  3.50229  4.28467  2.95090  3.89578  2.85948  2.05419  1.87045  3.01205  3.57482  5.65981  4.27201    638 - -
          2.68618  4.42225  2.77519  2.73123  3.46354  2.40513  3.72494  3.29354  2.67741  2.69355  4.24690  2.90347  2.73739  3.18146  2.89801  2.37887  2.77519  2.98518  4.58477  3.61503
          0.01965  4.33537  5.05771  0.61958  0.77255  0.37355  1.16568
    403   2.43091  4.25952  4.57460  3.98546  1.97963  4.00993  4.26073  2.27486  3.82188  1.48791  3.21829  4.07760  4.35294  3.97363  3.90638  3.31647  3.09249  2.42033  4.74897  2.81124    639 - -
          2.68618  4.42225  2.77519  2.73123  3.46354  2.40513  3.72494  3.29354  2.67741  2.69355  4.24690  2.90347  2.73739  3.18146  2.89801  2.37887  2.77519  2.98518  4.58477  3.61503
          0.01689  4.48514  5.20749  0.61958  0.77255  0.48576  0.95510
    404   2.36671  4.74899  3.20807  2.64680  3.95050  3.56639  2.67956  2.92196  2.60950  2.31430  3.83212  3.14244  3.95343  2.45200  2.72357  2.47562  2.93153  3.06045  5.27711  3.97833    640 - -
          2.68618  4.42225  2.77519  2.73123  3.46354  2.40513  3.72494  3.29354  2.67741  2.69355  4.24690  2.90347  2.73739  3.18146  2.89801  2.37887  2.77519  2.98518  4.58477  3.61503
          0.01689  4.48514  5.20749  0.61958  0.77255  0.48576  0.95510
    405   2.71910  5.11465  2.98412  2.44866  4.43364  2.61532  3.13851  3.88955  2.43456  3.41312  4.18150  2.98583  2.71926  2.45762  2.62292  2.03671  2.95263  3.49561  5.57995  4.20081    641 - -
          2.68618  4.42225  2.77519  2.73123  3.46354  2.40513  3.72494  3.29354  2.67741  2.69355  4.24690  2.90347  2.73739  3.18146  2.89801  2.37887  2.77519  2.98518  4.58477  3.61503
          0.01689  4.48514  5.20749  0.61958  0.77255  0.48576  0.95510
    406   1.65233  4.36261  3.74196  3.19512  3.46279  3.68426  4.01329  2.86461  3.12423  2.06778  3.50948  3.53786  4.09990  3.41842  3.43105  2.54834  2.95772  2.64681  4.94649  2.52327    642 - -
          2.68618  4.42225  2.77519  2.73123  3.46354  2.40513  3.72494  3.29354  2.67741  2.69355  4.24690  2.90347  2.73739  3.18146  2.89801  2.37887  2.77519  2.98518  4.58477  3.61503
          0.01689  4.48514  5.20749  0.61958  0.77255  0.48576  0.95510
    407   2.29802  4.86095  3.28244  2.43602  4.09580  3.62710  3.80573  3.46447  2.50197  2.12025  3.95085  3.20237  4.01913  2.98322  1.76074  2.87505  3.03103  3.18122  5.36909  4.08825    643 - -
          2.68618  4.42225  2.77519  2.73123  3.46354  2.40513  3.72494  3.29354  2.67741  2.69355  4.24690  2.90347  2.73739  3.18146  2.89801  2.37887  2.77519  2.98518  4.58477  3.61503
          0.01689  4.48514  5.20749  0.61958  0.77255  0.48576  0.95510
    408   2.19138  5.12293  3.06497  2.51427  4.44483  2.85253  2.78641  3.88538  2.39079  3.41013  4.19255  3.03863  3.93634  2.45017  1.90941  2.76146  2.99916  3.50695  5.57206  4.22038    644 - -
          2.68618  4.42225  2.77519  2.73123  3.46354  2.40513  3.72494  3.29354  2.67741  2.69355  4.24690  2.90347  2.73739  3.18146  2.89801  2.37887  2.77519  2.98518  4.58477  3.61503
          0.01689  4.48514  5.20749  0.61958  0.77255  0.48576  0.95510
    409   2.91026  5.19521  3.24208  2.67028  4.59078  3.63782  3.76586  4.00305  2.01166  3.50178  4.30535  3.16055  2.18717  2.88936  1.63237  2.47965  3.13027  3.63171  5.62626  4.33160    645 - -
          2.68618  4.42225  2.77519  2.73123  3.46354  2.40513  3.72494  3.29354  2.67741  2.69355  4.24690  2.90347  2.73739  3.18146  2.89801  2.37887  2.77519  2.98518  4.58477  3.61503
          0.01689  4.48514  5.20749  0.61958  0.77255  0.48576  0.95510
    410   3.50078  4.73029  5.45036  4.93285  3.66337  4.98667  5.50522  0.95960  4.82908  1.50147  3.42490  5.11010  5.17429  4.96234  4.93183  4.38412  3.74402  1.65119  5.76440  4.64915    646 - -
          2.68618  4.42225  2.77519  2.73123  3.46354  2.40513  3.72494  3.29354  2.67741  2.69355  4.24690  2.90347  2.73739  3.18146  2.89801  2.37887  2.77519  2.98518  4.58477  3.61503
          0.01689  4.48514  5.20749  0.61958  0.77255  0.48576  0.95510
    411   2.48118  5.15521  2.32267  1.70513  4.45818  3.48789  3.71110  3.91513  2.47714  2.53098  4.21292  2.97115  3.90324  2.82761  2.64780  2.72064  2.97828  3.52237  5.61308  4.22354    647 - -
          2.68618  4.42225  2.77519  2.73123  3.46354  2.40513  3.72494  3.29354  2.67741  2.69355  4.24690  2.90347  2.73739  3.18146  2.89801  2.37887  2.77519  2.98518  4.58477  3.61503
          0.01689  4.48514  5.20749  0.61958  0.77255  0.48576  0.95510
    412   2.95805  5.53188  1.83567  1.51575  4.84801  3.47034  3.84277  4.35671  2.70856  3.82568  4.60262  2.53304  3.98834  2.43051  3.25164  2.35710  3.21285  3.91119  5.96278  4.49816    648 - -
          2.68618  4.42225  2.77519  2.73123  3.46354  2.40513  3.72494  3.29354  2.67741  2.69355  4.24690  2.90347  2.73739  3.18146  2.89801  2.37887  2.77519  2.98518  4.58477  3.61503
          0.01689  4.48514  5.20749  0.61958  0.77255  0.48576  0.95510
    413   0.72591  4.59550  3.46770  3.27394  4.63833  3.30524  4.47412  4.04157  3.43717  3.76207  4.61364  2.46746  4.04317  3.73593  3.77091  2.78868  3.10606  3.52789  5.97572  4.71892    649 - -
          2.68618  4.42225  2.77519  2.73123  3.46354  2.40513  3.72494  3.29354  2.67741  2.69355  4.24690  2.90347  2.73739  3.18146  2.89801  2.37887  2.77519  2.98518  4.58477  3.61503
          0.01689  4.48514  5.20749  0.61958  0.77255  0.48576  0.95510
    414   3.06397  4.43453  4.67869  3.13277  3.56667  4.31128  4.69122  1.25361  3.99856  1.81035  3.45584  4.32537  4.63288  4.22743  4.17168  3.63276  3.30344  1.60467  5.28597  4.10159    650 - -
          2.68618  4.42225  2.77519  2.73123  3.46354  2.40513  3.72494  3.29354  2.67741  2.69355  4.24690  2.90347  2.73739  3.18146  2.89801  2.37887  2.77519  2.98518  4.58477  3.61503
          0.01689  4.48514  5.20749  0.61958  0.77255  0.48576  0.95510
    415   2.98584  4.57658  3.90900  2.30709  1.50431  3.96953  4.11805  2.81518  3.35871  1.81754  3.46707  3.76003  4.33768  3.63723  3.64272  3.26748  3.21929  2.71107  4.82894  3.42457    651 - -
          2.68618  4.42225  2.77519  2.73123  3.46354  2.40513  3.72494  3.29354  2.67741  2.69355  4.24690  2.90347  2.73739  3.18146  2.89801  2.37887  2.77519  2.98518  4.58477  3.61503
          0.01689  4.48514  5.20749  0.61958  0.77255  0.48576  0.95510
    416   2.28219  5.13509  2.38926  2.16226  4.44600  3.48035  3.69144  3.90796  2.45258  2.98515  4.19228  2.56870  3.88586  2.80363  2.94157  2.41338  2.32899  3.50855  5.59496  4.20401    652 - -
          2.68618  4.42225  2.77519  2.73123  3.46354  2.40513  3.72494  3.29354  2.67741  2.69355  4.24690  2.90347  2.73739  3.18146  2.89801  2.37887  2.77519  2.98518  4.58477  3.61503
          0.01689  4.48514  5.20749  0.61958  0.77255  0.48576  0.95510
    417   1.96221  3.10996  4.23033  3.64003  2.74683  3.80482  4.11288  2.58304  3.50721  1.95550  3.25888  3.81626  4.17321  3.11107  3.66211  3.09553  2.92232  2.10731  4.75844  3.01595    653 - -
          2.68618  4.42225  2.77519  2.73123  3.46354  2.40513  3.72494  3.29354  2.67741  2.69355  4.24690  2.90347  2.73739  3.18146  2.89801  2.37887  2.77519  2.98518  4.58477  3.61503
          0.01689  4.48514  5.20749  0.61958  0.77255  0.48576  0.95510
    418   1.64954  2.66604  3.98087  3.42982  3.52373  3.61882  4.15123  2.82167  3.34549  2.31190  3.51281  3.66954  4.10081  3.60299  3.60204  2.49526  2.44015  2.33772  5.00991  3.80816    654 - -
          2.68618  4.42225  2.77519  2.73123  3.46354  2.40513  3.72494  3.29354  2.67741  2.69355  4.24690  2.90347  2.73739  3.18146  2.89801  2.37887  2.77519  2.98518  4.58477  3.61503
          0.01689  4.48514  5.20749  0.61958  0.77255  0.48576  0.95510
    419   2.70634  4.83123  3.15731  2.59559  4.05453  3.55067  3.75267  3.45742  2.30222  2.64148  3.90930  3.10242  3.93884  2.35162  2.71176  2.41128  2.41585  2.42865  5.34436  4.03022    655 - -
          2.68618  4.42225  2.77519  2.73123  3.46354  2.40513  3.72494  3.29354  2.67741  2.69355  4.24690  2.90347  2.73739  3.18146  2.89801  2.37887  2.77519  2.98518  4.58477  3.61503
          0.01689  4.48514  5.20749  0.61958  0.77255  0.48576  0.95510
    420   2.47753  5.03458  3.01244  1.86410  4.30648  3.50418  2.44255  3.75086  2.46764  3.30877  4.09564  3.00517  3.90022  2.47864  2.93844  2.71072  2.94154  3.00422  5.50540  3.38537    656 - -
          2.68618  4.42225  2.77519  2.73123  3.46354  2.40513  3.72494  3.29354  2.67741  2.69355  4.24690  2.90347  2.73739  3.18146  2.89801  2.37887  2.77519  2.98518  4.58477  3.61503
          0.01689  4.48514  5.20749  0.61958  0.77255  0.48576  0.95510
    421   2.12184  4.92404  2.49858  2.65706  4.60598  1.99438  4.01004  4.05948  2.88837  3.63737  4.43670  3.14070  1.73659  3.17085  3.36754  2.78033  3.08003  3.60309  5.83634  4.48204    657 - -
          2.68618  4.42225  2.77519  2.73123  3.46354  2.40513  3.72494  3.29354  2.67741  2.69355  4.24690  2.90347  2.73739  3.18146  2.89801  2.37887  2.77519  2.98518  4.58477  3.61503
          0.01689  4.48514  5.20749  0.61958  0.77255  0.48576  0.95510
    422   2.78327  5.27775  2.23198  2.38630  4.60476  2.55823  2.59482  4.08800  2.50744  3.57781  4.33467  2.55620  3.91108  2.54442  3.01121  2.15563  3.02240  3.66127  5.72139  4.30349    658 - -
          2.68618  4.42225  2.77519  2.73123  3.46354  2.40513  3.72494  3.29354  2.67741  2.69355  4.24690  2.90347  2.73739  3.18146  2.89801  2.37887  2.77519  2.98518  4.58477  3.61503
          0.01689  4.48514  5.20749  0.61958  0.77255  0.48576  0.95510
    423   2.18379  4.73010  3.22550  2.67100  3.98996  3.53350  3.80665  2.85697  2.64901  3.03012  3.86936  3.15680  2.75666  2.99447  2.60369  2.19350  2.38469  3.08648  5.31530  4.01614    659 - -
          2.68618  4.42225  2.77519  2.73123  3.46354  2.40513  3.72494  3.29354  2.67741  2.69355  4.24690  2.90347  2.73739  3.18146  2.89801  2.37887  2.77519  2.98518  4.58477  3.61503
          0.01689  4.48514  5.20749  0.61958  0.77255  0.48576  0.95510
    424   2.69692  4.98310  3.04786  2.49301  4.25676  3.50596  3.06220  3.68913  2.48062  3.26114  4.05442  2.71791  3.07972  2.84105  2.45570  2.24444  2.32739  2.81135  5.47342  4.11918    660 - -
          2.68618  4.42225  2.77519  2.73123  3.46354  2.40513  3.72494  3.29354  2.67741  2.69355  4.24690  2.90347  2.73739  3.18146  2.89801  2.37887  2.77519  2.98518  4.58477  3.61503
          0.01689  4.48514  5.20749  0.61958  0.77255  0.48576  0.95510
    425   2.75578  5.25941  2.33277  2.13894  4.60634  3.48831  3.68877  4.08746  1.98490  3.55843  4.30454  2.65000  3.89799  2.43229  2.15440  2.71325  2.98694  3.65209  5.68199  4.27742    661 - -
          2.68596  4.42232  2.77527  2.73131  3.46361  2.40505  3.72502  3.29361  2.67748  2.69362  4.24697  2.90354  2.73747  3.18154  2.89782  2.37879  2.77527  2.98499  4.58484  3.61510
          0.23768  1.57954  5.20749  0.49318  0.94336  0.48576  0.95510
    426   2.69254  4.09652  4.47497  3.87190  2.34279  2.95473  4.16571  2.01599  3.69540  2.27431  2.78798  3.94272  4.20683  3.86010  3.76765  3.14556  2.60087  1.95086  3.49671  3.53430    665 - -
          2.68618  4.42225  2.77519  2.73123  3.46354  2.40513  3.72494  3.29354  2.67741  2.69355  4.24690  2.90347  2.73739  3.18146  2.89801  2.37887  2.77519  2.98518  4.58477  3.61503
          0.01689  4.48514  5.20749  0.61958  0.77255  0.48576  0.95510
    427   2.81367  4.64649  3.52716  2.94221  3.76978  3.72195  3.90807  2.02488  2.69639  2.35091  3.68712  3.37692  4.09631  1.87284  2.57346  2.97508  3.03744  2.87604  5.18321  3.93934    666 - -
          2.68618  4.42225  2.77519  2.73123  3.46354  2.40513  3.72494  3.29354  2.67741  2.69355  4.24690  2.90347  2.73739  3.18146  2.89801  2.37887  2.77519  2.98518  4.58477  3.61503
          0.01689  4.48514  5.20749  0.61958  0.77255  0.48576  0.95510
    428   2.16637  5.40054  1.89688  1.79199  4.72450  3.47192  3.78079  4.21943  2.23489  3.69739  4.46152  2.50634  3.94797  2.89794  3.11621  2.80360  3.11161  3.78253  5.83574  4.39670    667 - -
          2.68618  4.42225  2.77519  2.73123  3.46354  2.40513  3.72494  3.29354  2.67741  2.69355  4.24690  2.90347  2.73739  3.18146  2.89801  2.37887  2.77519  2.98518  4.58477  3.61503
          0.01689  4.48514  5.20749  0.61958  0.77255  0.48576  0.95510
    429   3.46136  4.70105  5.40799  4.88017  3.63125  4.91934  5.41231  1.54936  4.77180  1.24603  3.40281  5.04363  5.11905  4.89704  4.86458  4.30581  3.70248  1.24468  5.69329  4.57969    668 - -
          2.68618  4.42225  2.77519  2.73123  3.46354  2.40513  3.72494  3.29354  2.67741  2.69355  4.24690  2.90347  2.73739  3.18146  2.89801  2.37887  2.77519  2.98518  4.58477  3.61503
          0.01689  4.48514  5.20749  0.61958  0.77255  0.48576  0.95510
    430   3.62099  4.86908  5.46273  4.91376  3.41173  5.01035  5.40053  1.88517  4.78397  0.73527  3.17139  5.12003  5.14484  4.81919  4.83911  4.39453  3.84783  1.88189  5.56863  4.53350    669 - -
          2.68618  4.42225  2.77519  2.73123  3.46354  2.40513  3.72494  3.29354  2.67741  2.69355  4.24690  2.90347  2.73739  3.18146  2.89801  2.37887  2.77519  2.98518  4.58477  3.61503
          0.01689  4.48514  5.20749  0.61958  0.77255  0.48576  0.95510
    431   2.69390  4.71252  2.71348  2.66456  3.90650  3.56967  3.78742  2.56379  2.43935  2.64771  3.79785  3.15644  3.95676  2.98557  2.63982  2.23357  2.92534  2.40466  5.24952  3.95552    670 - -
          2.68618  4.42225  2.77519  2.73123  3.46354  2.40513  3.72494  3.29354  2.67741  2.69355  4.24690  2.90347  2.73739  3.18146  2.89801  2.37887  2.77519  2.98518  4.58477  3.61503
          0.01689  4.48514  5.20749  0.61958  0.77255  0.48576  0.95510
    432   1.73839  4.97779  3.04861  2.26890  4.27570  3.50979  3.74249  3.69847  2.04590  3.27988  4.08051  3.04598  3.92163  2.88041  2.96625  2.39106  2.95955  2.95302  5.49628  4.14948    671 - -
          2.68618  4.42225  2.77519  2.73123  3.46354  2.40513  3.72494  3.29354  2.67741  2.69355  4.24690  2.90347  2.73739  3.18146  2.89801  2.37887  2.77519  2.98518  4.58477  3.61503
          0.01689  4.48514  5.20749  0.61958  0.77255  0.48576  0.95510
    433   2.62608  4.57367  4.84033  4.31180  3.51977  4.37160  4.87616  2.23104  4.17146  0.99801  3.36237  4.48619  4.72391  4.37354  4.31924  3.73217  3.44628  1.61324  5.38769  4.24406    672 - -
          2.68618  4.42225  2.77519  2.73123  3.46354  2.40513  3.72494  3.29354  2.67741  2.69355  4.24690  2.90347  2.73739  3.18146  2.89801  2.37887  2.77519  2.98518  4.58477  3.61503
          0.01689  4.48514  5.20749  0.61958  0.77255  0.48576  0.95510
    434   1.52124  4.38853  3.98570  3.59926  4.27548  1.43500  4.51679  3.47129  3.57788  3.32979  4.21678  3.70010  4.02830  3.84718  3.86021  2.74449  2.98817  1.98941  5.70411  4.50843    673 - -
          2.68618  4.42225  2.77519  2.73123  3.46354  2.40513  3.72494  3.29354  2.67741  2.69355  4.24690  2.90347  2.73739  3.18146  2.89801  2.37887  2.77519  2.98518  4.58477  3.61503
          0.01689  4.48514  5.20749  0.61958  0.77255  0.48576  0.95510
    435   2.79671  5.23427  3.04266  1.96474  4.58739  3.54490  3.69600  4.04216  2.11465  3.51986  4.28335  3.01964  3.93692  2.17606  2.18087  2.76478  2.31674  3.63151  5.64099  4.27706    674 - -
          2.68618  4.42225  2.77519  2.73123  3.46354  2.40513  3.72494  3.29354  2.67741  2.69355  4.24690  2.90347  2.73739  3.18146  2.89801  2.37887  2.77519  2.98518  4.58477  3.61503
          0.01689  4.48514  5.20749  0.61958  0.77255  0.48576  0.95510
    436   1.92093  3.28441  4.46517  3.87755  3.30255  3.94013  4.28975  2.41985  3.72960  1.82888  2.31384  4.00825  4.30470  3.91791  3.84973  3.24698  3.02779  1.90440  4.87612  3.69624    675 - -
          2.68618  4.42225  2.77519  2.73123  3.46354  2.40513  3.72494  3.29354  2.67741  2.69355  4.24690  2.90347  2.73739  3.18146  2.89801  2.37887  2.77519  2.98518  4.58477  3.61503
          0.01689  4.48514  5.20749  0.61958  0.77255  0.48576  0.95510
    437   2.83106  5.33188  2.38142  1.53147  4.64897  3.47651  3.75932  4.13365  2.55808  2.83235  4.39000  2.22535  3.93494  2.57732  3.06676  2.77939  3.07296  3.70958  5.77112  4.34678    676 - -
          2.68618  4.42225  2.77519  2.73123  3.46354  2.40513  3.72494  3.29354  2.67741  2.69355  4.24690  2.90347  2.73739  3.18146  2.89801  2.37887  2.77519  2.98518  4.58477  3.61503
          0.01689  4.48514  5.20749  0.61958  0.77255  0.48576  0.95510
    438   2.70923  5.10983  2.58047  2.44125  3.58822  3.49366  3.68233  3.87165  2.17839  3.39583  4.16286  2.97960  3.88724  2.54112  2.15447  2.69259  2.16616  3.48002  5.56379  4.18395    677 - -
          2.68618  4.42225  2.77519  2.73123  3.46354  2.40513  3.72494  3.29354  2.67741  2.69355  4.24690  2.90347  2.73739  3.18146  2.89801  2.37887  2.77519  2.98518  4.58477  3.61503
          0.01689  4.48514  5.20749  0.61958  0.77255  0.48576  0.95510
    439   2.46305  4.71009  3.23924  2.67698  3.90274  3.57606  3.79035  3.29199  2.63810  2.41165  3.79603  3.16579  3.96244  2.34117  2.31155  2.48311  2.93055  2.62855  5.24524  3.33913    678 - -
          2.68618  4.42225  2.77519  2.73123  3.46354  2.40513  3.72494  3.29354  2.67741  2.69355  4.24690  2.90347  2.73739  3.18146  2.89801  2.37887  2.77519  2.98518  4.58477  3.61503
          0.01689  4.48514  5.20749  0.61958  0.77255  0.48576  0.95510
    440   3.01025  4.39483  4.70473  4.11343  2.64731  4.18914  4.50022  1.82265  3.96183  1.25470  3.15839  4.25332  4.49921  3.14081  4.05723  3.50004  3.23793  2.08768  4.98713  3.84123    679 - -
          2.68618  4.42225  2.77519  2.73123  3.46354  2.40513  3.72494  3.29354  2.67741  2.69355  4.24690  2.90347  2.73739  3.18146  2.89801  2.37887  2.77519  2.98518  4.58477  3.61503
          0.01689  4.48514  5.20749  0.61958  0.77255  0.48576  0.95510
    441   1.02125  4.82238  2.33778  2.78203  4.61411  3.36007  4.13799  4.04314  3.06694  3.66912  4.48720  3.22737  3.99836  3.32564  3.52798  2.27890  3.10179  3.57695  5.88862  4.55832    680 - -
          2.68618  4.42225  2.77519  2.73123  3.46354  2.40513  3.72494  3.29354  2.67741  2.69355  4.24690  2.90347  2.73739  3.18146  2.89801  2.37887  2.77519  2.98518  4.58477  3.61503
          0.01689  4.48514  5.20749  0.61958  0.77255  0.48576  0.95510
    442   2.74300  4.85926  3.19977  2.63466  4.09759  3.57476  3.76684  3.49659  2.51548  2.17659  3.94589  3.13287  3.96520  2.28358  2.28398  2.47064  2.40822  3.19390  5.36848  4.06446    681 - -
          2.68618  4.42225  2.77519  2.73123  3.46354  2.40513  3.72494  3.29354  2.67741  2.69355  4.24690  2.90347  2.73739  3.18146  2.89801  2.37887  2.77519  2.98518  4.58477  3.61503
          0.01689  4.48514  5.20749  0.61958  0.77255  0.48576  0.95510
    443   2.38432  4.93177  3.09026  2.54870  4.29272  2.98104  3.75963  3.72488  2.53475  3.30099  4.09531  2.58307  3.90985  2.89646  2.28036  1.88174  2.94033  2.90765  5.51286  4.16661    682 - -
          2.68618  4.42225  2.77519  2.73123  3.46354  2.40513  3.72494  3.29354  2.67741  2.69355  4.24690  2.90347  2.73739  3.18146  2.89801  2.37887  2.77519  2.98518  4.58477  3.61503
          0.01689  4.48514  5.20749  0.61958  0.77255  0.48576  0.95510
    444   2.71513  5.20005  2.54879  2.22498  4.53494  2.94829  3.67311  4.01305  2.01102  3.49998  4.24605  2.94652  2.56980  2.77504  2.51545  2.68017  2.65272  3.58576  5.63770  4.23324    683 - -
          2.68618  4.42225  2.77519  2.73123  3.46354  2.40513  3.72494  3.29354  2.67741  2.69355  4.24690  2.90347  2.73739  3.18146  2.89801  2.37887  2.77519  2.98518  4.58477  3.61503
          0.01689  4.48514  5.20749  0.61958  0.77255  0.48576  0.95510
    445   1.84240  5.05215  3.04240  2.51267  4.39668  3.50545  3.73412  3.83723  2.25836  3.38191  4.16651  2.61764  3.92100  2.85902  2.49925  2.03203  2.97501  3.45810  5.56405  4.20776    684 - -
          2.68618  4.42225  2.77519  2.73123  3.46354  2.40513  3.72494  3.29354  2.67741  2.69355  4.24690  2.90347  2.73739  3.18146  2.89801  2.37887  2.77519  2.98518  4.58477  3.61503
          0.01689  4.48514  5.20749  0.61958  0.77255  0.48576  0.95510
    446   2.43932  4.36308  2.93269  3.09970  2.80561  3.69916  3.95407  2.84597  3.04621  1.66410  3.46755  2.90067  4.07772  3.33566  3.37340  2.95366  2.93111  2.63048  3.62577  3.68063    685 - -
          2.68618  4.42225  2.77519  2.73123  3.46354  2.40513  3.72494  3.29354  2.67741  2.69355  4.24690  2.90347  2.73739  3.18146  2.89801  2.37887  2.77519  2.98518  4.58477  3.61503
          0.01689  4.48514  5.20749  0.61958  0.77255  0.48576  0.95510
    447   3.34439  5.51969  3.66438  2.51134  5.03073  3.92640  3.82988  4.35031  1.77859  3.73732  4.59666  3.41719  4.28429  2.95425  0.93312  3.31205  3.49273  4.01616  5.74227  4.58820    686 - -
          2.68618  4.42225  2.77519  2.73123  3.46354  2.40513  3.72494  3.29354  2.67741  2.69355  4.24690  2.90347  2.73739  3.18146  2.89801  2.37887  2.77519  2.98518  4.58477  3.61503
          0.07697  4.48514  2.76774  0.61958  0.77255  0.48576  0.95510
    448   2.50609  5.36748  2.26318  1.41244  4.68765  3.44917  3.76600  4.17834  2.58844  3.66469  4.43429  2.91280  3.01475  2.52381  3.10839  2.78850  3.09578  3.74834  5.80994  4.37381    687 - -
          2.68637  4.42244  2.77539  2.73143  3.46373  2.40432  3.72514  3.29373  2.67709  2.69374  4.24709  2.90366  2.73759  3.18166  2.89820  2.37868  2.77539  2.98469  4.58496  3.61522
          0.60931  1.39006  1.57402  1.15068  0.38041  0.57798  0.82333
    449   2.72985  5.11809  2.54432  2.40674  4.45591  3.44859  3.63811  3.90228  2.09039  3.40647  4.18789  2.93653  2.91822  2.75580  1.83289  2.70485  2.95787  3.51117  5.54968  4.19127    693 - -
          2.68618  4.42225  2.77519  2.73123  3.46354  2.40513  3.72494  3.29354  2.67741  2.69355  4.24690  2.90347  2.73739  3.18146  2.89801  2.37887  2.77519  2.98518  4.58477  3.61503
          0.10279  4.20121  2.49250  0.61958  0.77255  0.83397  0.56973
    450   2.62417  4.46686  3.35021  2.86180  3.76683  3.47698  3.87125  2.96777  2.22221  2.78887  3.69824  3.26648  3.94624  3.13029  3.02721  2.40960  2.90370  1.69884  5.16478  3.91370    694 - -
          2.68618  4.42225  2.77519  2.73123  3.46354  2.40513  3.72494  3.29354  2.67741  2.69355  4.24690  2.90347  2.73739  3.18146  2.89801  2.37887  2.77519  2.98518  4.58477  3.61503
          0.02436  4.12278  4.84513  0.61958  0.77255  0.61240  0.78099
    451   2.66010  4.71274  3.16244  2.59723  3.90572  3.51793  2.92546  3.31325  2.51621  2.52298  3.79501  3.09013  3.90352  2.62092  2.54153  2.73725  2.24559  3.02803  5.22327  3.23343    695 - -
          2.68618  4.42225  2.77519  2.73123  3.46354  2.40513  3.72494  3.29354  2.67741  2.69355  4.24690  2.90347  2.73739  3.18146  2.89801  2.37887  2.77519  2.98518  4.58477  3.61503
          0.02071  4.28348  5.00582  0.61958  0.77255  0.34846  1.22341
    452   2.73772  4.14014  4.49970  3.90141  2.33573  3.88773  4.19379  2.04394  3.72879  2.25352  3.22423  3.97898  3.10245  3.89304  3.80651  3.19232  2.97002  1.66975  3.19622  3.52274    696 - -
          2.68618  4.42225  2.77519  2.73123  3.46354  2.40513  3.72494  3.29354  2.67741  2.69355  4.24690  2.90347  2.73739  3.18146  2.89801  2.37887  2.77519  2.98518  4.58477  3.61503
          0.01689  4.48514  5.20749  0.61958  0.77255  0.48576  0.95510
    453   2.71683  5.12407  2.99968  2.21550  4.43649  3.03127  3.68199  3.89238  2.15628  3.41066  4.17626  2.98279  2.88975  2.45420  2.36755  2.69817  2.94614  2.59520  5.57274  4.19402    697 - -
          2.68618  4.42225  2.77519  2.73123  3.46354  2.40513  3.72494  3.29354  2.67741  2.69355  4.24690  2.90347  2.73739  3.18146  2.89801  2.37887  2.77519  2.98518  4.58477  3.61503
          0.01689  4.48514  5.20749  0.61958  0.77255  0.48576  0.95510
    454   3.76449  5.37179  4.43855  4.38966  5.26942  4.02740  5.37393  5.02913  4.51033  4.56033  5.66145  4.61922  0.20827  4.87475  4.64673  3.95930  4.25687  4.59269  6.23667  5.41006    698 - -
          2.68618  4.42225  2.77519  2.73123  3.46354  2.40513  3.72494  3.29354  2.67741  2.69355  4.24690  2.90347  2.73739  3.18146  2.89801  2.37887  2.77519  2.98518  4.58477  3.61503
          0.17191  4.48514  1.91958  0.61958  0.77255  0.48576  0.95510
    455   3.47301  4.73670  5.27494  4.72736  3.35647  4.84755  5.24320  1.64093  4.59913  0.89396  3.12573  4.93757  5.01182  4.67590  4.68143  4.22330  3.70318  1.87434  5.47482  4.41479    699 - -
          2.68618  4.42225  2.77519  2.73123  3.46354  2.40513  3.72494  3.29354  2.67741  2.69355  4.24690  2.90347  2.73739  3.18146  2.89801  2.37887  2.77519  2.98518  4.58477  3.61503
          0.01970  4.33293  5.05528  0.61958  0.77255  0.37226  1.16853
    456   2.71178  4.45790  3.59029  3.06837  2.82517  3.64315  3.99513  2.96889  3.03080  2.70845  3.62339  2.82646  1.75847  3.33825  3.37890  2.92865  2.97549  2.15254  5.05544  3.77683    700 - -
          2.68618  4.42225  2.77519  2.73123  3.46354  2.40513  3.72494  3.29354  2.67741  2.69355  4.24690  2.90347  2.73739  3.18146  2.89801  2.37887  2.77519  2.98518  4.58477  3.61503
          0.01689  4.48514  5.20749  0.61958  0.77255  0.48576  0.95510
    457   2.72211  4.85896  2.68423  2.58663  4.09586  2.88528  3.77205  3.50239  2.58187  1.80813  3.95178  3.09666  3.26630  2.93891  2.46381  2.77269  2.95858  3.19406  5.38423  4.06431    701 - -
          2.68618  4.42225  2.77519  2.73123  3.46354  2.40513  3.72494  3.29354  2.67741  2.69355  4.24690  2.90347  2.73739  3.18146  2.89801  2.37887  2.77519  2.98518  4.58477  3.61503
          0.10432  4.48514  2.43280  0.61958  0.77255  0.48576  0.95510
    458   2.90137  4.87355  3.39726  2.39610  4.05954  3.69903  3.82924  3.41375  2.42495  1.65708  3.92875  3.28760  4.08519  3.02094  1.85571  2.98920  3.11565  3.17109  5.34242  4.09270    702 - -
          2.68618  4.42225  2.77519  2.73123  3.46354  2.40513  3.72494  3.29354  2.67741  2.69355  4.24690  2.90347  2.73739  3.18146  2.89801  2.37887  2.77519  2.98518  4.58477  3.61503
          0.01842  4.39924  5.12159  0.61958  0.77255  0.61566  0.77715
    459   2.66588  2.89370  2.72567  2.49095  4.23034  3.46675  3.71031  3.66121  2.49472  3.24037  4.03739  2.68036  3.23278  2.84764  2.64236  1.94815  2.91001  3.30664  5.45829  4.10836    703 - -
          2.68618  4.42225  2.77519  2.73123  3.46354  2.40513  3.72494  3.29354  2.67741  2.69355  4.24690  2.90347  2.73739  3.18146  2.89801  2.37887  2.77519  2.98518  4.58477  3.61503
          0.01842  4.39924  5.12159  0.61958  0.77255  0.61566  0.77715
    460   2.48859  5.16562  2.22354  2.40129  4.49250  3.46110  3.69197  3.95637  2.18177  3.46684  4.23430  2.94567  2.15887  2.80640  2.60276  2.70715  2.97251  3.55106  5.62365  4.23186    704 - -
          2.68618  4.42225  2.77519  2.73123  3.46354  2.40513  3.72494  3.29354  2.67741  2.69355  4.24690  2.90347  2.73739  3.18146  2.89801  2.37887  2.77519  2.98518  4.58477  3.61503
          0.01842  4.39924  5.12159  0.61958  0.77255  0.41234  1.08499
    461   2.23714  5.25037  2.24518  1.97026  4.58125  2.98856  3.17756  4.06464  2.46542  3.55008  4.29966  2.93878  3.89304  2.44090  2.96564  2.40956  2.98688  3.63434  5.68906  4.27394    705 - -
          2.68618  4.42225  2.77519  2.73123  3.46354  2.40513  3.72494  3.29354  2.67741  2.69355  4.24690  2.90347  2.73739  3.18146  2.89801  2.37887  2.77519  2.98518  4.58477  3.61503
          0.01689  4.48514  5.20749  0.61958  0.77255  0.48576  0.95510
    462   4.53002  5.64695  5.12851  5.01054  3.55550  4.51325  4.85322  4.64493  4.76330  3.91416  5.23812  5.06135  5.08496  5.11205  4.76784  4.72936  4.86996  4.54596  0.22443  3.53315    706 - -
          2.68612  4.42245  2.77539  2.73116  3.46374  2.40533  3.72514  3.29327  2.67761  2.69345  4.24710  2.90367  2.73728  3.18124  2.89821  2.37810  2.77539  2.98538  4.58497  3.61523
          0.37328  1.18400  5.20749  0.95693  0.48462  0.48576  0.95510
    463   2.13067  4.18654  4.51760  3.92381  3.26539  3.94866  4.27948  1.90632  3.76166  1.98015  3.25850  4.02862  4.30469  3.93856  3.85826  3.25471  3.01898  1.76718  2.81901  3.65435    711 - -
          2.68618  4.42225  2.77519  2.73123  3.46354  2.40513  3.72494  3.29354  2.67741  2.69355  4.24690  2.90347  2.73739  3.18146  2.89801  2.37887  2.77519  2.98518  4.58477  3.61503
          0.01689  4.48514  5.20749  0.61958  0.77255  0.48576  0.95510
    464   2.43985  4.47059  3.47690  2.64230  2.90883  3.64449  3.88893  2.56262  2.87270  2.00858  3.57039  2.84044  3.17457  3.18650  2.84859  2.88218  2.92143  2.74894  5.04413  3.79845    712 - -
          2.68618  4.42225  2.77519  2.73123  3.46354  2.40513  3.72494  3.29354  2.67741  2.69355  4.24690  2.90347  2.73739  3.18146  2.89801  2.37887  2.77519  2.98518  4.58477  3.61503
          0.01689  4.48514  5.20749  0.61958  0.77255  0.48576  0.95510
    465   1.54325  5.13008  3.11307  2.62527  4.50427  3.58418  3.79570  3.91931  1.87943  3.45729  4.26869  3.12773  4.01421  2.17834  2.78021  2.87190  3.10576  3.55583  5.62210  4.30555    713 - -
          2.68618  4.42225  2.77519  2.73123  3.46354  2.40513  3.72494  3.29354  2.67741  2.69355  4.24690  2.90347  2.73739  3.18146  2.89801  2.37887  2.77519  2.98518  4.58477  3.61503
          0.01689  4.48514  5.20749  0.61958  0.77255  0.48576  0.95510
    466   2.18733  3.32336  1.85664  2.71623  4.13279  3.46923  3.87747  3.51627  2.72267  3.16959  3.99923  3.18321  3.94418  3.05724  3.16472  2.13406  2.94177  2.74429  5.44159  4.13684    714 - -
          2.68618  4.42225  2.77519  2.73123  3.46354  2.40513  3.72494  3.29354  2.67741  2.69355  4.24690  2.90347  2.73739  3.18146  2.89801  2.37887  2.77519  2.98518  4.58477  3.61503
          0.01689  4.48514  5.20749  0.61958  0.77255  0.48576  0.95510
    467   2.42735  5.13626  1.80149  2.15556  4.42746  3.49351  3.72852  3.87598  2.50652  2.50288  4.19960  2.98261  3.91536  2.85180  2.69343  2.73912  2.99255  3.49650  5.60315  4.22009    715 - -
          2.68618  4.42225  2.77519  2.73123  3.46354  2.40513  3.72494  3.29354  2.67741  2.69355  4.24690  2.90347  2.73739  3.18146  2.89801  2.37887  2.77519  2.98518  4.58477  3.61503
          0.01689  4.48514  5.20749  0.61958  0.77255  0.48576  0.95510
    468   2.81654  5.28254  1.72445  2.41814  4.61414  3.49359  3.74613  4.08771  2.50012  3.58160  4.34921  2.96850  3.93599  1.94791  2.54844  2.77455  2.68547  3.67103  5.72526  4.32179    716 - -
          2.68618  4.42225  2.77519  2.73123  3.46354  2.40513  3.72494  3.29354  2.67741  2.69355  4.24690  2.90347  2.73739  3.18146  2.89801  2.37887  2.77519  2.98518  4.58477  3.61503
          0.01689  4.48514  5.20749  0.61958  0.77255  0.48576  0.95510
    469   2.76733  5.11264  2.59354  1.98522  4.41326  2.10752  3.75945  3.85766  2.56319  3.41384  4.20417  2.99453  2.99777  2.89092  3.05337  2.75692  3.01114  2.49505  5.61181  4.23231    717 - -
          2.68618  4.42225  2.77519  2.73123  3.46354  2.40513  3.72494  3.29354  2.67741  2.69355  4.24690  2.90347  2.73739  3.18146  2.89801  2.37887  2.77519  2.98518  4.58477  3.61503
          0.01689  4.48514  5.20749  0.61958  0.77255  0.48576  0.95510
    470   2.88032  5.32142  2.02184  2.41479  4.70740  2.67668  3.84825  4.19190  2.69635  3.70061  4.48448  2.97090  3.97430  2.48656  3.21461  1.49052  3.14829  3.76317  5.86087  4.43554    718 - -
          2.68618  4.42225  2.77519  2.73123  3.46354  2.40513  3.72494  3.29354  2.67741  2.69355  4.24690  2.90347  2.73739  3.18146  2.89801  2.37887  2.77519  2.98518  4.58477  3.61503
          0.01689  4.48514  5.20749  0.61958  0.77255  0.48576  0.95510
    471   2.18661  4.67875  3.28786  2.73733  3.90281  3.57239  3.23645  3.28637  2.68017  2.94986  3.80551  3.20945  2.15354  3.04318  2.73320  2.81185  2.94630  2.27902  5.25349  3.97201    719 - -
          2.68618  4.42225  2.77519  2.73123  3.46354  2.40513  3.72494  3.29354  2.67741  2.69355  4.24690  2.90347  2.73739  3.18146  2.89801  2.37887  2.77519  2.98518  4.58477  3.61503
          0.01689  4.48514  5.20749  0.61958  0.77255  0.48576  0.95510
    472   3.66405  5.76758  2.95569  0.39576  5.22113  3.80847  4.50810  4.81914  3.48646  4.34772  5.34318  3.49322  4.45501  3.74103  3.92894  3.60658  3.98804  4.45363  6.26197  5.05335    720 - -
          2.68618  4.42225  2.77519  2.73123  3.46354  2.40513  3.72494  3.29354  2.67741  2.69355  4.24690  2.90347  2.73739  3.18146  2.89801  2.37887  2.77519  2.98518  4.58477  3.61503
          0.01689  4.48514  5.20749  0.61958  0.77255  0.48576  0.95510
    473   2.32871  4.21454  4.18528  3.61013  1.65262  3.82047  4.11865  2.61908  3.49075  2.37392  3.32416  3.81058  4.20081  3.71113  3.67333  3.11514  2.49970  2.20418  4.77315  2.97402    721 - -
          2.68618  4.42225  2.77519  2.73123  3.46354  2.40513  3.72494  3.29354  2.67741  2.69355  4.24690  2.90347  2.73739  3.18146  2.89801  2.37887  2.77519  2.98518  4.58477  3.61503
          0.01689  4.48514  5.20749  0.61958  0.77255  0.48576  0.95510
    474   2.47418  5.24982  3.13173  2.00582  4.64599  3.63545  3.80751  4.05115  2.35595  3.55784  4.37383  3.15828  4.06356  2.93721  1.29568  2.95129  3.19007  3.68289  5.68642  4.38616    722 - -
          2.68618  4.42225  2.77519  2.73123  3.46354  2.40513  3.72494  3.29354  2.67741  2.69355  4.24690  2.90347  2.73739  3.18146  2.89801  2.37887  2.77519  2.98518  4.58477  3.61503
          0.01689  4.48514  5.20749  0.61958  0.77255  0.48576  0.95510
    475   3.54447  4.77837  5.46808  4.93738  3.55481  4.99741  5.46317  1.11798  4.82275  1.19494  3.31572  5.12006  5.16255  4.91011  4.90005  4.38967  3.78112  1.81702  5.67837  4.59867    723 - -
          2.68618  4.42225  2.77519  2.73123  3.46354  2.40513  3.72494  3.29354  2.67741  2.69355  4.24690  2.90347  2.73739  3.18146  2.89801  2.37887  2.77519  2.98518  4.58477  3.61503
          0.01689  4.48514  5.20749  0.61958  0.77255  0.48576  0.95510
    476   0.58784  4.44940  4.00750  3.83499  4.83414  2.33268  4.83562  4.22548  3.93258  3.96598  4.79610  3.80151  4.04040  4.16779  4.16012  2.73242  3.07108  3.59047  6.16911  5.03199    724 - -
          2.68618  4.42225  2.77519  2.73123  3.46354  2.40513  3.72494  3.29354  2.67741  2.69355  4.24690  2.90347  2.73739  3.18146  2.89801  2.37887  2.77519  2.98518  4.58477  3.61503
          0.01689  4.48514  5.20749  0.61958  0.77255  0.48576  0.95510
    477   1.97912  3.18316  4.17677  3.59561  3.28671  3.10853  4.11684  2.63021  3.46776  1.75618  3.30342  3.78572  4.15937  3.69002  3.64324  3.06540  2.92642  2.43333  2.78318  3.60254    725 - -
          2.68618  4.42225  2.77519  2.73123  3.46354  2.40513  3.72494  3.29354  2.67741  2.69355  4.24690  2.90347  2.73739  3.18146  2.89801  2.37887  2.77519  2.98518  4.58477  3.61503
          0.01689  4.48514  5.20749  0.61958  0.77255  0.48576  0.95510
    478   0.72825  4.39920  4.01557  3.78341  4.74814  3.19335  4.75735  4.14094  3.82472  3.87564  4.69791  3.74961  3.99582  4.07440  4.06772  1.75064  3.00531  3.51716  6.10798  4.93779    726 - -
          2.68618  4.42225  2.77519  2.73123  3.46354  2.40513  3.72494  3.29354  2.67741  2.69355  4.24690  2.90347  2.73739  3.18146  2.89801  2.37887  2.77519  2.98518  4.58477  3.61503
          0.01689  4.48514  5.20749  0.61958  0.77255  0.48576  0.95510
    479   3.56857  4.83311  5.42226  4.84688  2.65714  4.89696  5.20372  1.97874  4.71169  0.77246  3.08054  5.01231  5.03953  4.69826  4.72634  4.25790  3.78499  2.05823  5.38214  4.32945    727 - -
          2.68618  4.42225  2.77519  2.73123  3.46354  2.40513  3.72494  3.29354  2.67741  2.69355  4.24690  2.90347  2.73739  3.18146  2.89801  2.37887  2.77519  2.98518  4.58477  3.61503
          0.01689  4.48514  5.20749  0.61958  0.77255  0.48576  0.95510
    480   1.09819  4.37997  4.00680  3.60929  4.23178  2.12880  4.50800  3.42361  3.57882  3.28578  4.17646  3.70783  4.03262  3.84715  3.85685  2.75202  2.98583  1.98751  5.66720  4.47241    728 - -
          2.68618  4.42225  2.77519  2.73123  3.46354  2.40513  3.72494  3.29354  2.67741  2.69355  4.24690  2.90347  2.73739  3.18146  2.89801  2.37887  2.77519  2.98518  4.58477  3.61503
          0.01689  4.48514  5.20749  0.61958  0.77255  0.48576  0.95510
    481   2.48905  4.44854  3.80187  3.52898  4.76703  2.56543  4.60473  4.21285  3.60165  3.87986  4.67624  3.63214  3.97900  3.87041  3.90901  0.77491  2.28815  3.57130  6.08431  4.88809    729 - -
          2.68618  4.42225  2.77519  2.73123  3.46354  2.40513  3.72494  3.29354  2.67741  2.69355  4.24690  2.90347  2.73739  3.18146  2.89801  2.37887  2.77519  2.98518  4.58477  3.61503
          0.01689  4.48514  5.20749  0.61958  0.77255  0.48576  0.95510
    482   2.16878  4.40290  4.81888  4.24542  3.45972  4.30413  4.68200  1.37588  4.10774  1.81093  2.67086  4.38233  4.61925  4.28184  4.21953  3.62908  3.28956  1.85163  5.19057  4.02706    730 - -
          2.68618  4.42225  2.77519  2.73123  3.46354  2.40513  3.72494  3.29354  2.67741  2.69355  4.24690  2.90347  2.73739  3.18146  2.89801  2.37887  2.77519  2.98518  4.58477  3.61503
          0.06915  4.48514  2.89062  0.61958  0.77255  0.48576  0.95510
    483   2.42157  2.73414  3.72018  3.15113  2.73735  3.70429  2.68379  2.80513  3.08322  2.52600  3.43282  3.50553  4.08083  2.80394  3.39172  2.96285  2.92338  2.59271  4.84917  2.60686    731 - -
          2.68618  4.42225  2.77519  2.73123  3.46354  2.40513  3.72494  3.29354  2.67741  2.69355  4.24690  2.90347  2.73739  3.18146  2.89801  2.37887  2.77519  2.98518  4.58477  3.61503
          0.17920  4.43378  1.88259  0.61958  0.77255  0.56676  0.83785
    484   2.35645  4.90133  2.16082  2.46040  4.28138  2.36649  3.73913  3.71342  2.55869  2.80555  4.09949  2.97899  3.85929  2.88451  3.03591  2.27985  2.92363  3.34167  5.51490  4.15846    732 - -
          2.68618  4.42225  2.77519  2.73123  3.46354  2.40513  3.72494  3.29354  2.67741  2.69355  4.24690  2.90347  2.73739  3.18146  2.89801  2.37887  2.77519  2.98518  4.58477  3.61503
          0.21451  4.27545  1.71950  0.61958  0.77255  0.61790  0.77453
    485   2.63288  4.81791  2.97551  2.23627  4.04089  3.44035  2.54934  3.47212  2.45160  3.07681  3.89668  2.97541  3.15879  2.81342  2.90139  2.66788  2.45269  3.15301  5.31177  3.23882    733 - -
          2.68624  4.42251  2.77467  2.73095  3.46379  2.40538  3.72520  3.29380  2.67675  2.69380  4.24715  2.90372  2.73711  3.18088  2.89801  2.37912  2.77545  2.98544  4.58503  3.61476
          0.46450  1.01053  4.88980  1.30073  0.31791  0.30624  1.33259
    486   2.72864  5.13127  2.65706  2.43321  4.44799  2.09710  3.70914  3.90683  2.07032  3.43296  4.20237  2.66784  3.04284  2.82520  2.95925  2.70957  2.96577  2.92641  5.60403  4.21674    739 - -
          2.68618  4.42225  2.77519  2.73123  3.46354  2.40513  3.72494  3.29354  2.67741  2.69355  4.24690  2.90347  2.73739  3.18146  2.89801  2.37887  2.77519  2.98518  4.58477  3.61503
          0.01689  4.48514  5.20749  0.61958  0.77255  0.48576  0.95510
    487   2.73594  5.16358  2.34460  2.42516  4.49998  3.47699  3.71277  3.96623  2.00783  3.47924  4.24234  2.96886  2.69109  2.82555  2.96177  2.45579  2.13838  3.55689  5.63871  4.24401    740 - -
          2.68618  4.42225  2.77519  2.73123  3.46354  2.40513  3.72494  3.29354  2.67741  2.69355  4.24690  2.90347  2.73739  3.18146  2.89801  2.37887  2.77519  2.98518  4.58477  3.61503
          0.01689  4.48514  5.20749  0.61958  0.77255  0.48576  0.95510
    488   2.41688  4.28210  3.83381  3.26371  2.94204  2.67593  4.02660  2.42352  3.19078  2.50401  3.41322  3.58318  4.10208  3.46009  3.47400  2.28032  2.47959  2.05432  4.90463  3.69408    741 - -
          2.68618  4.42225  2.77519  2.73123  3.46354  2.40513  3.72494  3.29354  2.67741  2.69355  4.24690  2.90347  2.73739  3.18146  2.89801  2.37887  2.77519  2.98518  4.58477  3.61503
          0.01689  4.48514  5.20749  0.61958  0.77255  0.48576  0.95510
    489   2.69060  4.49303  2.97206  2.88711  3.64271  2.35101  3.88187  2.61431  2.85374  2.19779  3.59511  3.32379  4.01970  3.16929  3.23674  2.26104  2.92385  2.77558  3.69104  3.81257    742 - -
          2.68618  4.42225  2.77519  2.73123  3.46354  2.40513  3.72494  3.29354  2.67741  2.69355  4.24690  2.90347  2.73739  3.18146  2.89801  2.37887  2.77519  2.98518  4.58477  3.61503
          0.01689  4.48514  5.20749  0.61958  0.77255  0.48576  0.95510
    490   2.75401  4.95451  3.03914  2.65584  4.50605  3.44934  3.92184  3.96043  2.69863  3.52708  4.33238  3.14196  1.92760  2.17623  3.12654  1.70298  3.06443  3.54467  5.71295  4.37145    743 - -
          2.68618  4.42225  2.77519  2.73123  3.46354  2.40513  3.72494  3.29354  2.67741  2.69355  4.24690  2.90347  2.73739  3.18146  2.89801  2.37887  2.77519  2.98518  4.58477  3.61503
          0.01689  4.48514  5.20749  0.61958  0.77255  0.48576  0.95510
    491   2.78223  4.18579  4.50616  3.91120  2.62064  3.93907  3.14923  1.66287  3.74862  2.22473  2.82255  4.01518  4.29320  3.92083  3.84303  3.24343  3.01443  1.71597  4.80388  3.61253    744 - -
          2.68618  4.42225  2.77519  2.73123  3.46354  2.40513  3.72494  3.29354  2.67741  2.69355  4.24690  2.90347  2.73739  3.18146  2.89801  2.37887  2.77519  2.98518  4.58477  3.61503
          0.01689  4.48514  5.20749  0.61958  0.77255  0.48576  0.95510
    492   2.38772  5.17320  3.01136  2.00066  4.54307  3.01864  3.76543  3.98117  2.43472  3.49942  4.28860  3.06022  3.97286  2.88915  1.54698  2.81586  3.06763  3.59324  5.65238  4.30364    745 - -
          2.68618  4.42225  2.77519  2.73123  3.46354  2.40513  3.72494  3.29354  2.67741  2.69355  4.24690  2.90347  2.73739  3.18146  2.89801  2.37887  2.77519  2.98518  4.58477  3.61503
          0.01689  4.48514  5.20749  0.61958  0.77255  0.48576  0.95510
    493   2.37207  4.91676  3.08588  2.52890  4.16641  3.52086  3.72491  3.58651  2.51228  3.18206  3.99039  3.04946  2.74332  2.53740  2.40771  2.22506  2.92889  2.91398  5.41755  3.35417    746 - -
          2.68618  4.42225  2.77519  2.73123  3.46354  2.40513  3.72494  3.29354  2.67741  2.69355  4.24690  2.90347  2.73739  3.18146  2.89801  2.37887  2.77519  2.98518  4.58477  3.61503
          0.01689  4.48514  5.20749  0.61958  0.77255  0.48576  0.95510
    494   2.92285  4.77045  3.52242  2.99225  1.77365  3.79458  2.35934  3.33735  2.94978  2.94987  3.87524  2.69087  4.17428  2.68268  3.33297  3.03881  3.15223  3.09705  4.64395  2.55554    747 - -
          2.68618  4.42225  2.77519  2.73123  3.46354  2.40513  3.72494  3.29354  2.67741  2.69355  4.24690  2.90347  2.73739  3.18146  2.89801  2.37887  2.77519  2.98518  4.58477  3.61503
          0.01689  4.48514  5.20749  0.61958  0.77255  0.48576  0.95510
    495   3.06341  4.49393  4.54690  3.95825  2.60665  4.19554  4.45789  2.57511  3.79408  1.02866  2.51707  4.17711  4.49912  3.99340  2.83502  3.49715  3.28770  2.58385  4.99790  3.83204    748 - -
          2.68618  4.42225  2.77519  2.73123  3.46354  2.40513  3.72494  3.29354  2.67741  2.69355  4.24690  2.90347  2.73739  3.18146  2.89801  2.37887  2.77519  2.98518  4.58477  3.61503
          0.01689  4.48514  5.20749  0.61958  0.77255  0.48576  0.95510
    496   2.00682  4.69936  3.22593  2.20989  3.04541  2.58379  3.80587  3.29510  2.67351  2.64127  3.80367  3.16860  3.96121  3.00920  3.10689  2.52091  2.93070  3.01669  5.25505  3.96280    749 - -
          2.68618  4.42225  2.77519  2.73123  3.46354  2.40513  3.72494  3.29354  2.67741  2.69355  4.24690  2.90347  2.73739  3.18146  2.89801  2.37887  2.77519  2.98518  4.58477  3.61503
          0.01689  4.48514  5.20749  0.61958  0.77255  0.48576  0.95510
    497   2.54281  4.53650  3.55304  3.29334  4.76557  1.88856  4.47481  4.23322  3.43770  3.86709  4.66183  3.52044  1.31399  3.70923  3.79610  1.79781  3.02925  3.61290  6.05645  4.82236    750 - -
          2.68618  4.42225  2.77519  2.73123  3.46354  2.40513  3.72494  3.29354  2.67741  2.69355  4.24690  2.90347  2.73739  3.18146  2.89801  2.37887  2.77519  2.98518  4.58477  3.61503
          0.01689  4.48514  5.20749  0.61958  0.77255  0.48576  0.95510
    498   2.97408  4.36523  4.63228  4.06741  3.49546  4.17890  4.57395  2.00597  3.93278  1.65255  3.42043  4.23433  4.52880  4.14805  4.08403  2.77795  3.21922  1.23644  5.16263  3.97488    751 - -
          2.68618  4.42225  2.77519  2.73123  3.46354  2.40513  3.72494  3.29354  2.67741  2.69355  4.24690  2.90347  2.73739  3.18146  2.89801  2.37887  2.77519  2.98518  4.58477  3.61503
          0.01689  4.48514  5.20749  0.61958  0.77255  0.48576  0.95510
    499   2.70304  5.11362  2.48323  2.06722  4.42112  3.48777  3.67854  2.74823  2.24859  2.89622  4.16516  2.97192  3.88156  2.44496  2.53778  2.68473  2.93379  3.48394  5.56769  4.18370    752 - -
          2.68618  4.42225  2.77519  2.73123  3.46354  2.40513  3.72494  3.29354  2.67741  2.69355  4.24690  2.90347  2.73739  3.18146  2.89801  2.37887  2.77519  2.98518  4.58477  3.61503
          0.01689  4.48514  5.20749  0.61958  0.77255  0.48576  0.95510
    500   2.34681  4.22426  4.04443  3.46440  3.32392  3.78920  4.08957  2.33030  3.36023  2.18426  3.32458  3.72208  2.05115  3.60403  3.58287  3.06999  2.94357  2.17716  3.25987  3.63706    753 - -
          2.68618  4.42225  2.77519  2.73123  3.46354  2.40513  3.72494  3.29354  2.67741  2.69355  4.24690  2.90347  2.73739  3.18146  2.89801  2.37887  2.77519  2.98518  4.58477  3.61503
          0.01689  4.48514  5.20749  0.61958  0.77255  0.48576  0.95510
    501   2.69892  4.94254  3.06915  2.51375  4.19501  2.66386  3.18135  3.61876  2.30179  2.46972  4.01028  2.66852  3.90879  2.50175  2.96236  2.72094  2.53677  2.93424  5.43478  4.09090    754 - -
          2.68618  4.42225  2.77519  2.73123  3.46354  2.40513  3.72494  3.29354  2.67741  2.69355  4.24690  2.90347  2.73739  3.18146  2.89801  2.37887  2.77519  2.98518  4.58477  3.61503
          0.01689  4.48514  5.20749  0.61958  0.77255  0.48576  0.95510
    502   2.41316  5.21166  3.00136  2.21042  4.55327  3.51966  2.76750  4.01473  2.20249  3.50097  4.26038  2.37959  3.91521  2.79500  1.99540  2.73404  2.99117  3.60209  5.63247  4.25527    755 - -
          2.68618  4.42225  2.77519  2.73123  3.46354  2.40513  3.72494  3.29354  2.67741  2.69355  4.24690  2.90347  2.73739  3.18146  2.89801  2.37887  2.77519  2.98518  4.58477  3.61503
          0.01689  4.48514  5.20749  0.61958  0.77255  0.48576  0.95510
    503   2.48889  5.17664  2.99623  2.17883  4.51034  3.03036  3.69338  3.96853  2.16826  3.46949  4.23318  2.99376  2.72806  2.80248  1.92173  2.72628  2.98043  3.56388  5.61446  4.23775    756 - -
          2.68618  4.42225  2.77519  2.73123  3.46354  2.40513  3.72494  3.29354  2.67741  2.69355  4.24690  2.90347  2.73739  3.18146  2.89801  2.37887  2.77519  2.98518  4.58477  3.61503
          0.39761  4.48514  1.14948  0.61958  0.77255  0.48576  0.95510
    504   2.72583  4.87174  3.09451  2.27347  4.12360  3.50509  3.65148  3.52026  2.28649  2.22299  3.94312  3.03962  3.89546  2.33060  2.26754  2.76107  2.94397  3.21548  5.32792  4.03613    757 - -
          2.68618  4.42225  2.77519  2.73123  3.46354  2.40513  3.72494  3.29354  2.67741  2.69355  4.24690  2.90347  2.73739  3.18146  2.89801  2.37887  2.77519  2.98518  4.58477  3.61503
          0.02462  4.11216  4.83450  0.61958  0.77255  0.90750  0.51673
    505   2.50885  4.59791  2.91171  2.63253  4.36838  1.96668  3.92803  3.80374  2.80364  3.42396  4.24365  1.94882  3.80484  3.11646  3.22834  2.59737  2.25294  3.34788  5.63610  4.32216    758 - -
          2.68605  4.42232  2.77526  2.73130  3.46360  2.40497  3.72501  3.29361  2.67718  2.69361  4.24696  2.90353  2.73746  3.18153  2.89807  2.37893  2.77526  2.98525  4.58350  3.61510
          0.25352  1.53255  4.83450  0.67063  0.71618  0.41442  1.08094
    506   2.43280  3.42789  3.10534  2.08395  4.02341  2.38810  3.74289  3.42912  2.57024  3.05704  3.88652  2.76271  3.91049  2.91406  3.02174  2.73109  2.90973  3.12417  5.32510  3.07807    761 - -
          2.68618  4.42225  2.77519  2.73123  3.46354  2.40513  3.72494  3.29354  2.67741  2.69355  4.24690  2.90347  2.73739  3.18146  2.89801  2.37887  2.77519  2.98518  4.58477  3.61503
          0.01835  4.40325  5.12560  0.61958  0.77255  0.61018  0.78362
    507   2.48574  5.15686  3.03881  2.17510  4.49378  3.51721  3.66743  3.94125  1.90865  3.43851  4.20857  2.99859  3.90507  2.43710  2.04333  2.72946  2.97497  3.06662  5.57631  4.21821    762 - -
          2.68618  4.42225  2.77519  2.73123  3.46354  2.40513  3.72494  3.29354  2.67741  2.69355  4.24690  2.90347  2.73739  3.18146  2.89801  2.37887  2.77519  2.98518  4.58477  3.61503
          0.01835  4.40325  5.12560  0.61958  0.77255  0.41515  1.07952
    508   3.91966  5.10845  5.12426  4.81309  1.90229  4.72876  3.77974  3.59609  4.62163  2.28131  4.17585  4.43851  5.01825  4.51030  4.57532  4.08551  4.13229  3.50780  1.05234  1.75626    763 - -
          2.68618  4.42225  2.77519  2.73123  3.46354  2.40513  3.72494  3.29354  2.67741  2.69355  4.24690  2.90347  2.73739  3.18146  2.89801  2.37887  2.77519  2.98518  4.58477  3.61503
          0.01689  4.48514  5.20749  0.61958  0.77255  0.48576  0.95510
    509   2.49705  5.08265  2.36040  2.44392  4.37464  3.02929  3.00354  3.82477  2.23322  3.36504  4.14020  2.98268  3.89083  2.55058  2.93917  2.69877  2.94198  2.31442  5.54875  4.17150    764 - -
          2.68618  4.42225  2.77519  2.73123  3.46354  2.40513  3.72494  3.29354  2.67741  2.69355  4.24690  2.90347  2.73739  3.18146  2.89801  2.37887  2.77519  2.98518  4.58477  3.61503
          0.01689  4.48514  5.20749  0.61958  0.77255  0.48576  0.95510
    510   2.70261  4.51348  2.96225  2.88487  3.64642  3.63309  3.88652  3.04159  2.85641  2.00956  3.62081  3.32265  2.89810  3.17523  3.23898  2.51294  2.93871  2.80265  2.44961  3.80525    765 - -
          2.68618  4.42225  2.77519  2.73123  3.46354  2.40513  3.72494  3.29354  2.67741  2.69355  4.24690  2.90347  2.73739  3.18146  2.89801  2.37887  2.77519  2.98518  4.58477  3.61503
          0.01689  4.48514  5.20749  0.61958  0.77255  0.48576  0.95510
    511   2.46134  5.12112  2.92885  1.89289  4.47114  3.47160  3.72264  3.93320  2.49201  3.45684  4.22386  2.58764  2.67792  2.83864  2.97967  2.21493  2.53037  3.52778  5.62494  4.23611    766 - -
          2.68618  4.42225  2.77519  2.73123  3.46354  2.40513  3.72494  3.29354  2.67741  2.69355  4.24690  2.90347  2.73739  3.18146  2.89801  2.37887  2.77519  2.98518  4.58477  3.61503
          0.01689  4.48514  5.20749  0.61958  0.77255  0.48576  0.95510
    512   2.50931  5.29436  2.13706  1.59549  4.62951  3.47085  3.77250  4.10813  2.58153  3.61117  4.38057  2.95143  3.93639  2.89206  3.09254  2.50107  2.28651  3.68734  5.76647  4.34680    767 - -
          2.68618  4.42225  2.77519  2.73123  3.46354  2.40513  3.72494  3.29354  2.67741  2.69355  4.24690  2.90347  2.73739  3.18146  2.89801  2.37887  2.77519  2.98518  4.58477  3.61503
          0.01689  4.48514  5.20749  0.61958  0.77255  0.48576  0.95510
    513   2.70044  5.07493  2.70152  2.01263  4.36954  3.49354  3.68503  3.81909  2.25335  2.96085  2.82293  2.98469  3.88602  2.80167  2.36619  2.69035  2.59867  3.43810  5.53771  4.16265    768 - -
          2.68618  4.42225  2.77519  2.73123  3.46354  2.40513  3.72494  3.29354  2.67741  2.69355  4.24690  2.90347  2.73739  3.18146  2.89801  2.37887  2.77519  2.98518  4.58477  3.61503
          0.01689  4.48514  5.20749  0.61958  0.77255  0.48576  0.95510
    514   2.70423  5.00652  2.61886  2.48379  4.27828  3.50681  3.70607  3.71301  2.47336  2.93080  3.23324  2.71199  2.22390  2.83574  2.38319  2.71082  2.93573  3.35779  5.48694  4.12889    769 - -
          2.68618  4.42225  2.77519  2.73123  3.46354  2.40513  3.72494  3.29354  2.67741  2.69355  4.24690  2.90347  2.73739  3.18146  2.89801  2.37887  2.77519  2.98518  4.58477  3.61503
          0.01689  4.48514  5.20749  0.61958  0.77255  0.48576  0.95510
    515   2.50738  5.16762  2.10344  2.14491  4.48260  3.47874  3.71185  3.94696  2.48434  2.98291  4.23186  2.96303  2.75539  2.82638  2.97759  2.15398  2.97759  3.54474  5.63142  4.23536    770 - -
          2.68630  4.42237  2.77532  2.73104  3.46301  2.40525  3.72422  3.29366  2.67723  2.69367  4.24702  2.90359  2.73752  3.18109  2.89813  2.37877  2.77532  2.98530  4.58489  3.61515
          0.52461  2.36882  1.15638  1.43648  0.27150  0.48576  0.95510
    516   2.43725  4.29787  3.48180  3.04047  3.85880  3.25296  4.04181  3.11733  3.01028  2.91093  3.80878  3.33683  2.17643  3.33191  3.34885  2.13158  2.81433  1.88494  5.28030  4.03996    777 - -
          2.68618  4.42225  2.77519  2.73123  3.46354  2.40513  3.72494  3.29354  2.67741  2.69355  4.24690  2.90347  2.73739  3.18146  2.89801  2.37887  2.77519  2.98518  4.58477  3.61503
          0.02455  4.11531  4.83766  0.61958  0.77255  0.90509  0.51836
    517   1.66186  4.50919  3.05875  2.72583  4.25782  3.17987  3.94885  3.66945  2.82569  3.31776  4.14760  2.48605  2.12930  3.15051  3.23106  2.58055  2.85477  3.23838  5.55611  4.26463    778 - -
          2.68618  4.42225  2.77519  2.73123  3.46354  2.40513  3.72494  3.29354  2.67741  2.69355  4.24690  2.90347  2.73739  3.18146  2.89801  2.37887  2.77519  2.98518  4.58477  3.61503
          0.02455  4.11531  4.83766  0.61958  0.77255  0.90509  0.51836
    518   2.63438  4.96458  2.46037  2.36452  4.32435  3.35809  3.64964  3.77481  2.42606  3.32124  4.10829  2.89553  2.85031  2.77967  2.45239  2.01648  2.88829  3.38670  5.50595  4.13360    779 - -
          2.68618  4.42225  2.77519  2.73123  3.46354  2.40513  3.72494  3.29354  2.67741  2.69355  4.24690  2.90347  2.73739  3.18146  2.89801  2.37887  2.77519  2.98518  4.58477  3.61503
          0.02455  4.11531  4.83766  0.61958  0.77255  0.90509  0.51836
    519   1.92476  4.28962  3.54833  3.11527  3.93042  3.23289  4.11613  3.07320  3.08065  2.92856  3.85839  3.38107  1.83538  3.40097  3.41291  2.62471  2.82338  2.18270  5.36874  4.13753    780 - -
          2.68618  4.42225  2.77519  2.73123  3.46354  2.40513  3.72494  3.29354  2.67741  2.69355  4.24690  2.90347  2.73739  3.18146  2.89801  2.37887  2.77519  2.98518  4.58477  3.61503
          0.02455  4.11531  4.83766  0.61958  0.77255  0.36883  1.17618
    520   2.76234  5.08299  3.08842  2.52133  4.38768  3.54030  2.91767  3.82297  2.36224  3.35725  4.14758  3.04047  3.92914  1.98242  2.05013  2.43306  2.98595  2.97360  5.52512  4.18385    781 - -
          2.68618  4.42225  2.77519  2.73123  3.46354  2.40513  3.72494  3.29354  2.67741  2.69355  4.24690  2.90347  2.73739  3.18146  2.89801  2.37887  2.77519  2.98518  4.58477  3.61503
          0.01779  4.43378  5.15613  0.61958  0.77255  0.56676  0.83785
    521   2.11099  4.20256  4.01189  3.43282  2.74163  3.76174  4.04756  2.64255  3.32714  2.37938  3.30872  3.68968  4.13444  2.85423  3.54954  3.04162  2.91917  1.73925  3.23873  3.56915    782 - -
          2.68618  4.42225  2.77519  2.73123  3.46354  2.40513  3.72494  3.29354  2.67741  2.69355  4.24690  2.90347  2.73739  3.18146  2.89801  2.37887  2.77519  2.98518  4.58477  3.61503
          0.01779  4.43378  5.15613  0.61958  0.77255  0.43825  1.03610
    522   2.09846  4.40252  3.81802  3.32749  3.62271  3.67984  2.96444  2.80493  3.23008  2.68401  3.62977  3.63460  4.15660  3.55551  3.51425  3.01265  3.02695  1.25830  5.11878  3.87696    783 - -
          2.68618  4.42225  2.77519  2.73123  3.46354  2.40513  3.72494  3.29354  2.67741  2.69355  4.24690  2.90347  2.73739  3.18146  2.89801  2.37887  2.77519  2.98518  4.58477  3.61503
          0.01689  4.48514  5.20749  0.61958  0.77255  0.48576  0.95510
    523   2.46140  4.39754  4.13485  3.60802  2.48530  3.84278  4.02755  2.90612  3.49103  2.59463  3.55993  3.80446  4.26689  3.73176  3.70547  2.67378  3.11518  2.70752  1.42866  3.12553    784 - -
          2.68618  4.42225  2.77519  2.73123  3.46354  2.40513  3.72494  3.29354  2.67741  2.69355  4.24690  2.90347  2.73739  3.18146  2.89801  2.37887  2.77519  2.98518  4.58477  3.61503
          0.01689  4.48514  5.20749  0.61958  0.77255  0.48576  0.95510
    524   2.69284  4.84662  2.70303  2.56664  3.17139  2.63808  3.74766  3.49031  2.35197  3.10836  3.93034  3.07937  3.92445  2.90893  3.02059  2.44946  2.14720  2.82620  5.36701  4.04233    785 - -
          2.68618  4.42225  2.77519  2.73123  3.46354  2.40513  3.72494  3.29354  2.67741  2.69355  4.24690  2.90347  2.73739  3.18146  2.89801  2.37887  2.77519  2.98518  4.58477  3.61503
          0.01689  4.48514  5.20749  0.61958  0.77255  0.48576  0.95510
    525   2.75026  5.15492  2.89958  2.43661  4.48496  2.05326  3.12332  3.94717  2.49717  3.46972  4.24078  2.36046  3.01556  2.58154  2.98115  2.40365  2.99152  3.54688  5.63730  4.24754    786 - -
          2.68618  4.42225  2.77519  2.73123  3.46354  2.40513  3.72494  3.29354  2.67741  2.69355  4.24690  2.90347  2.73739  3.18146  2.89801  2.37887  2.77519  2.98518  4.58477  3.61503
          0.01689  4.48514  5.20749  0.61958  0.77255  0.48576  0.95510
    526   2.68279  4.56513  3.37168  2.81213  3.75565  2.62082  3.85925  2.38566  2.78193  2.81549  3.68475  3.26585  3.15111  3.10903  2.79730  2.45523  2.33766  2.58572  5.14927  3.88531    787 - -
          2.68618  4.42225  2.77519  2.73123  3.46354  2.40513  3.72494  3.29354  2.67741  2.69355  4.24690  2.90347  2.73739  3.18146  2.89801  2.37887  2.77519  2.98518  4.58477  3.61503
          0.01689  4.48514  5.20749  0.61958  0.77255  0.48576  0.95510
    527   3.18823  5.83353  0.99850  1.92712  5.12330  3.47106  3.99958  4.66193  3.01354  4.12485  4.95664  2.48662  3.01671  3.15636  3.62653  3.06125  3.47253  4.20719  6.27333  4.74271    788 - -
          2.68618  4.42225  2.77519  2.73123  3.46354  2.40513  3.72494  3.29354  2.67741  2.69355  4.24690  2.90347  2.73739  3.18146  2.89801  2.37887  2.77519  2.98518  4.58477  3.61503
          0.01689  4.48514  5.20749  0.61958  0.77255  0.48576  0.95510
    528   3.13079  4.53421  4.68909  4.12045  3.36341  4.30624  4.65902  2.11385  3.98386  0.93987  3.22566  4.33151  3.25071  4.16928  4.13591  3.62742  3.36769  2.07646  5.18479  4.05104    789 - -
          2.68618  4.42225  2.77519  2.73123  3.46354  2.40513  3.72494  3.29354  2.67741  2.69355  4.24690  2.90347  2.73739  3.18146  2.89801  2.37887  2.77519  2.98518  4.58477  3.61503
          0.01689  4.48514  5.20749  0.61958  0.77255  0.48576  0.95510
    529   1.66737  3.14942  3.96457  3.40922  3.50293  3.64156  4.13386  2.79289  3.32611  2.30159  3.49175  3.66248  4.10687  3.58508  3.58572  2.61569  2.21249  2.23782  4.99049  3.78741    790 - -
          2.68618  4.42225  2.77519  2.73123  3.46354  2.40513  3.72494  3.29354  2.67741  2.69355  4.24690  2.90347  2.73739  3.18146  2.89801  2.37887  2.77519  2.98518  4.58477  3.61503
          0.01689  4.48514  5.20749  0.61958  0.77255  0.48576  0.95510
    530   2.49300  5.23511  2.35854  2.14138  4.56663  3.48509  3.72081  4.03889  2.47506  3.53659  4.29792  2.96206  3.91280  2.83226  1.73009  2.41739  3.01033  3.62215  5.68368  4.28180    791 - -
          2.68618  4.42225  2.77519  2.73123  3.46354  2.40513  3.72494  3.29354  2.67741  2.69355  4.24690  2.90347  2.73739  3.18146  2.89801  2.37887  2.77519  2.98518  4.58477  3.61503
          0.01689  4.48514  5.20749  0.61958  0.77255  0.48576  0.95510
    531   2.70008  3.53628  2.19349  2.47603  4.29510  3.49805  3.70797  3.72991  2.22220  3.29606  4.08414  2.25672  3.89707  2.83599  2.95757  2.70480  2.65141  2.80735  5.50123  4.13870    792 - -
          2.68618  4.42225  2.77519  2.73123  3.46354  2.40513  3.72494  3.29354  2.67741  2.69355  4.24690  2.90347  2.73739  3.18146  2.89801  2.37887  2.77519  2.98518  4.58477  3.61503
          0.01689  4.48514  5.20749  0.61958  0.77255  0.48576  0.95510
    532   3.83819  5.09297  5.51963  4.96315  3.24203  5.12972  5.39816  2.46995  4.76574  0.59017  2.06051  5.21885  5.19270  4.76052  4.79021  4.52874  4.04663  2.72830  5.46807  4.47375    793 - -
          2.68618  4.42225  2.77519  2.73123  3.46354  2.40513  3.72494  3.29354  2.67741  2.69355  4.24690  2.90347  2.73739  3.18146  2.89801  2.37887  2.77519  2.98518  4.58477  3.61503
          0.01689  4.48514  5.20749  0.61958  0.77255  0.48576  0.95510
    533   2.04021  3.49847  3.34778  2.79594  3.87917  2.42831  3.87540  3.26163  2.43048  2.53344  3.79123  3.24750  3.97497  3.10158  3.18030  2.17901  2.92835  2.98027  5.24811  3.97474    794 - -
          2.68618  4.42225  2.77519  2.73123  3.46354  2.40513  3.72494  3.29354  2.67741  2.69355  4.24690  2.90347  2.73739  3.18146  2.89801  2.37887  2.77519  2.98518  4.58477  3.61503
          0.01689  4.48514  5.20749  0.61958  0.77255  0.48576  0.95510
    534   1.90408  5.04262  3.02417  2.50623  4.39155  3.49469  3.73961  3.83447  2.48513  3.38225  4.16645  2.57868  3.91647  2.59679  2.55285  1.93972  2.97068  3.45348  5.56805  4.20785    795 - -
          2.68618  4.42225  2.77519  2.73123  3.46354  2.40513  3.72494  3.29354  2.67741  2.69355  4.24690  2.90347  2.73739  3.18146  2.89801  2.37887  2.77519  2.98518  4.58477  3.61503
          0.01689  4.48514  5.20749  0.61958  0.77255  0.48576  0.95510
    535   3.43987  4.66122  5.43370  4.93764  3.86702  4.97953  5.59105  1.35433  4.85398  1.96657  3.62672  5.10631  5.20053  5.06362  4.99850  4.38646  3.69263  0.89254  5.92756  4.74677    796 - -
          2.68618  4.42225  2.77519  2.73123  3.46354  2.40513  3.72494  3.29354  2.67741  2.69355  4.24690  2.90347  2.73739  3.18146  2.89801  2.37887  2.77519  2.98518  4.58477  3.61503
          0.01689  4.48514  5.20749  0.61958  0.77255  0.48576  0.95510
    536   2.55358  4.58067  4.81386  4.24234  3.35128  4.39177  4.75353  2.36743  4.10468  0.91369  2.66333  4.44070  4.68305  4.26198  4.23589  3.71933  3.43330  2.08257  5.22527  4.11488    797 - -
          2.68618  4.42225  2.77519  2.73123  3.46354  2.40513  3.72494  3.29354  2.67741  2.69355  4.24690  2.90347  2.73739  3.18146  2.89801  2.37887  2.77519  2.98518  4.58477  3.61503
          0.01689  4.48514  5.20749  0.61958  0.77255  0.48576  0.95510
    537   2.19992  5.13679  2.97465  2.05288  4.45746  3.48840  3.68311  3.91888  2.42005  3.43200  4.19326  2.97268  3.88643  2.31618  2.40125  2.36754  2.55917  3.51617  5.59039  4.20434    798 - -
          2.68618  4.42225  2.77519  2.73123  3.46354  2.40513  3.72494  3.29354  2.67741  2.69355  4.24690  2.90347  2.73739  3.18146  2.89801  2.37887  2.77519  2.98518  4.58477  3.61503
          0.01689  4.48514  5.20749  0.61958  0.77255  0.48576  0.95510
    538   3.31740  5.23062  3.87483  3.23647  3.82536  3.97348  3.91874  3.93377  2.38681  3.41645  4.37933  3.59601  4.36168  3.19804  0.83785  3.36978  3.51323  3.68153  5.17989  2.62667    799 - -
          2.68618  4.42225  2.77519  2.73123  3.46354  2.40513  3.72494  3.29354  2.67741  2.69355  4.24690  2.90347  2.73739  3.18146  2.89801  2.37887  2.77519  2.98518  4.58477  3.61503
          0.01689  4.48514  5.20749  0.61958  0.77255  0.48576  0.95510
    539   3.85459  5.56274  4.41893  3.84877  5.08601  4.16459  4.47480  4.71339  2.75180  4.11549  5.13244  4.14373  4.66786  3.69470  0.34930  3.93168  4.09798  4.41728  5.93486  4.92148    800 - -
          2.68618  4.42225  2.77519  2.73123  3.46354  2.40513  3.72494  3.29354  2.67741  2.69355  4.24690  2.90347  2.73739  3.18146  2.89801  2.37887  2.77519  2.98518  4.58477  3.61503
          0.01689  4.48514  5.20749  0.61958  0.77255  0.48576  0.95510
    540   3.55100  4.80134  5.42143  4.87680  3.46985  4.95339  5.37210  1.85268  4.75285  0.85706  3.23599  5.06621  5.11635  4.81880  4.82079  4.33460  3.78271  1.60859  5.58723  4.52627    801 - -
          2.68618  4.42225  2.77519  2.73123  3.46354  2.40513  3.72494  3.29354  2.67741  2.69355  4.24690  2.90347  2.73739  3.18146  2.89801  2.37887  2.77519  2.98518  4.58477  3.61503
          0.01689  4.48514  5.20749  0.61958  0.77255  0.48576  0.95510
    541   3.80646  5.03932  5.60104  5.02350  3.25961  5.16404  5.44281  2.07841  4.87889  0.61725  2.32849  5.26535  5.20199  4.80804  4.87812  4.54679  4.00989  2.61943  5.48863  4.52780    802 - -
          2.68618  4.42225  2.77519  2.73123  3.46354  2.40513  3.72494  3.29354  2.67741  2.69355  4.24690  2.90347  2.73739  3.18146  2.89801  2.37887  2.77519  2.98518  4.58477  3.61503
          0.01689  4.48514  5.20749  0.61958  0.77255  0.48576  0.95510
    542   2.89028  5.36565  1.63699  1.57898  4.67046  3.48074  3.81327  4.13627  2.65076  3.00256  4.44245  2.95166  3.96950  2.94155  3.16938  2.83659  2.73479  3.72932  5.82344  4.39564    803 - -
          2.68618  4.42225  2.77519  2.73123  3.46354  2.40513  3.72494  3.29354  2.67741  2.69355  4.24690  2.90347  2.73739  3.18146  2.89801  2.37887  2.77519  2.98518  4.58477  3.61503
          0.01689  4.48514  5.20749  0.61958  0.77255  0.48576  0.95510
    543   1.94755  4.96394  2.99960  1.77830  4.43832  3.44470  3.84376  3.87469  2.64976  3.44836  4.24109  3.07575  3.93445  2.98444  3.12042  1.91730  2.61315  3.47366  5.65056  4.29369    804 - -
          2.68618  4.42225  2.77519  2.73123  3.46354  2.40513  3.72494  3.29354  2.67741  2.69355  4.24690  2.90347  2.73739  3.18146  2.89801  2.37887  2.77519  2.98518  4.58477  3.61503
          0.01689  4.48514  5.20749  0.61958  0.77255  0.48576  0.95510
    544   1.83443  5.16077  2.93893  1.98061  4.47644  3.49922  3.12686  3.93370  2.05169  3.45228  4.22325  2.98517  3.91134  2.82672  2.91720  2.49757  2.98656  3.53860  5.61510  4.23291    805 - -
          2.68618  4.42225  2.77519  2.73123  3.46354  2.40513  3.72494  3.29354  2.67741  2.69355  4.24690  2.90347  2.73739  3.18146  2.89801  2.37887  2.77519  2.98518  4.58477  3.61503
          0.01689  4.48514  5.20749  0.61958  0.77255  0.48576  0.95510
    545   2.39921  5.07667  3.12538  2.54797  4.37621  3.56233  3.71481  3.80189  1.95699  3.34499  3.22857  3.06495  3.94720  2.54830  1.89379  2.77613  2.67410  3.44425  5.52341  4.18854    806 - -
          2.68578  4.42273  2.77507  2.73123  3.46402  2.40459  3.72542  3.29364  2.67742  2.69403  4.24738  2.90369  2.73787  3.18109  2.89748  2.37851  2.77567  2.98504  4.58525  3.61551
          0.55450  1.27664  1.91958  1.82970  0.17490  0.48576  0.95510
    546   2.75236  5.10301  2.86802  2.14602  4.44382  2.18857  3.71330  3.88711  1.91496  3.42152  4.21121  2.96956  3.89856  2.84097  2.89113  2.73786  2.36200  3.50338  5.59444  4.22792    821 - -
          2.68618  4.42225  2.77519  2.73123  3.46354  2.40513  3.72494  3.29354  2.67741  2.69355  4.24690  2.90347  2.73739  3.18146  2.89801  2.37887  2.77519  2.98518  4.58477  3.61503
          0.01970  4.33293  5.05528  0.61958  0.77255  0.69919  0.68714
    547   2.73419  5.14852  1.98344  2.37114  4.50734  2.79001  3.71912  3.97665  2.52218  3.49626  4.27066  2.91846  3.87430  2.50000  3.02270  2.10158  2.47034  3.56452  5.66334  4.26048    822 - -
          2.68618  4.42225  2.77519  2.73123  3.46354  2.40513  3.72494  3.29354  2.67741  2.69355  4.24690  2.90347  2.73739  3.18146  2.89801  2.37887  2.77519  2.98518  4.58477  3.61503
          0.01970  4.33293  5.05528  0.61958  0.77255  0.69919  0.68714
    548   2.66091  4.94606  3.00028  2.25312  4.21219  3.46722  3.12808  3.64367  2.43054  2.87132  4.01063  2.28730  3.85997  2.79671  2.60061  2.38897  2.89166  2.76458  5.42760  4.07470    823 - -
          2.68618  4.42225  2.77519  2.73123  3.46354  2.40513  3.72494  3.29354  2.67741  2.69355  4.24690  2.90347  2.73739  3.18146  2.89801  2.37887  2.77519  2.98518  4.58477  3.61503
          0.01970  4.33293  5.05528  0.61958  0.77255  0.37226  1.16853
    549   2.70298  5.14116  2.18428  2.41483  3.53784  3.47876  3.67631  3.92318  2.42664  3.43438  4.19167  2.42594  3.87657  2.48027  2.63266  2.37670  2.54509  3.51652  5.59249  4.19900    824 - -
          2.68618  4.42225  2.77519  2.73123  3.46354  2.40513  3.72494  3.29354  2.67741  2.69355  4.24690  2.90347  2.73739  3.18146  2.89801  2.37887  2.77519  2.98518  4.58477  3.61503
          0.01689  4.48514  5.20749  0.61958  0.77255  0.48576  0.95510
    550   2.75088  5.10588  2.14767  2.16020  2.46393  3.49243  3.73371  3.83459  2.52705  3.38608  4.17270  2.55508  3.91549  2.86176  3.01603  2.47132  2.66637  3.46344  5.58083  4.20146    825 - -
          2.68618  4.42225  2.77519  2.73123  3.46354  2.40513  3.72494  3.29354  2.67741  2.69355  4.24690  2.90347  2.73739  3.18146  2.89801  2.37887  2.77519  2.98518  4.58477  3.61503
          0.01689  4.48514  5.20749  0.61958  0.77255  0.48576  0.95510
    551   2.80131  4.84677  3.32591  2.73117  4.07065  3.63949  3.78822  2.80427  1.89522  3.08022  3.92859  3.20769  4.01696  2.96712  1.81284  2.87414  2.60295  3.17245  3.68255  4.06101    826 - -
          2.68618  4.42225  2.77519  2.73123  3.46354  2.40513  3.72494  3.29354  2.67741  2.69355  4.24690  2.90347  2.73739  3.18146  2.89801  2.37887  2.77519  2.98518  4.58477  3.61503
          0.01689  4.48514  5.20749  0.61958  0.77255  0.48576  0.95510
    552   2.66243  4.57985  3.56067  3.19875  4.18662  3.41404  4.25721  3.59472  3.16169  2.63504  4.19508  3.50313  1.08811  3.52929  3.49007  2.28401  3.06402  3.23684  5.58813  4.30693    827 - -
          2.68618  4.42225  2.77519  2.73123  3.46354  2.40513  3.72494  3.29354  2.67741  2.69355  4.24690  2.90347  2.73739  3.18146  2.89801  2.37887  2.77519  2.98518  4.58477  3.61503
          0.01689  4.48514  5.20749  0.61958  0.77255  0.48576  0.95510
    553   2.16704  4.54964  3.37841  2.54969  2.98688  3.61646  3.85079  2.68052  2.46232  2.53692  3.64475  3.27085  3.99969  2.63354  3.18597  2.84535  2.62272  2.55547  5.11200  3.85086    828 - -
          2.68618  4.42225  2.77519  2.73123  3.46354  2.40513  3.72494  3.29354  2.67741  2.69355  4.24690  2.90347  2.73739  3.18146  2.89801  2.37887  2.77519  2.98518  4.58477  3.61503
          0.01689  4.48514  5.20749  0.61958  0.77255  0.48576  0.95510
    554   2.20914  4.20491  4.04592  3.46709  2.87573  2.54421  4.08147  1.90273  3.36478  2.40293  2.73546  3.71530  4.14696  3.60359  3.58240  2.72254  2.92717  2.44568  4.82480  3.62707    829 - -
          2.68618  4.42225  2.77519  2.73123  3.46354  2.40513  3.72494  3.29354  2.67741  2.69355  4.24690  2.90347  2.73739  3.18146  2.89801  2.37887  2.77519  2.98518  4.58477  3.61503
          0.01689  4.48514  5.20749  0.61958  0.77255  0.48576  0.95510
    555   2.33427  4.60163  3.41586  2.89458  4.04541  1.74321  3.97733  3.42657  2.84859  3.09827  3.94753  3.30609  3.97798  3.19792  2.58510  2.44147  2.95198  2.23201  5.39533  4.12734    830 - -
          2.68618  4.42225  2.77519  2.73123  3.46354  2.40513  3.72494  3.29354  2.67741  2.69355  4.24690  2.90347  2.73739  3.18146  2.89801  2.37887  2.77519  2.98518  4.58477  3.61503
          0.39438  4.48514  1.15638  0.61958  0.77255  0.48576  0.95510
    556   1.99246  4.30084  3.43151  2.96138  2.72628  2.10331  3.96421  3.16316  2.95644  2.86963  3.74279  3.28853  3.84253  3.25696  3.31561  2.23736  2.79223  2.84705  5.18556  3.93245    831 - -
          2.68618  4.42225  2.77519  2.73123  3.46354  2.40513  3.72494  3.29354  2.67741  2.69355  4.24690  2.90347  2.73739  3.18146  2.89801  2.37887  2.77519  2.98518  4.58477  3.61503
          0.02455  4.11531  4.83766  0.61958  0.77255  0.29167  1.37443
    557   2.71458  5.14697  2.98146  2.43150  4.46938  3.02762  3.04493  3.93228  2.04892  3.43987  4.19871  2.57908  2.74724  2.78557  2.63175  2.69077  2.33474  3.52649  5.59312  4.20670    832 - -
          2.68618  4.42225  2.77519  2.73123  3.46354  2.40513  3.72494  3.29354  2.67741  2.69355  4.24690  2.90347  2.73739  3.18146  2.89801  2.37887  2.77519  2.98518  4.58477  3.61503
          0.01689  4.48514  5.20749  0.61958  0.77255  0.48576  0.95510
    558   2.78617  1.90789  4.28484  3.70163  3.35768  3.87792  4.23737  2.53951  3.51303  1.66742  3.33883  3.89678  4.26496  3.78206  3.01869  3.18598  3.03314  2.10485  4.92142  3.73149    833 - -
          2.68627  4.42234  2.77500  2.73132  3.46306  2.40521  3.72430  3.29363  2.67749  2.69363  4.24698  2.90355  2.73748  3.18155  2.89746  2.37895  2.77528  2.98527  4.58486  3.61512
          0.09214  2.49441  5.20749  1.26045  0.33342  0.48576  0.95510
    559   2.12284  4.94785  3.03807  2.04783  4.34548  3.46448  3.79108  3.78082  2.58570  3.35593  4.14949  3.06038  2.66892  2.92956  3.05546  2.44869  2.07487  3.40157  5.56568  4.21315    839 - -
          2.68618  4.42225  2.77519  2.73123  3.46354  2.40513  3.72494  3.29354  2.67741  2.69355  4.24690  2.90347  2.73739  3.18146  2.89801  2.37887  2.77519  2.98518  4.58477  3.61503
          0.01689  4.48514  5.20749  0.61958  0.77255  0.48576  0.95510
    560   1.22193  4.45169  4.28849  3.78070  3.71900  3.88474  4.54162  2.42705  3.68044  2.10530  3.62821  4.00082  4.38097  3.96116  3.92984  3.24652  3.18925  1.77207  5.36854  4.16410    840 - -
          2.68618  4.42225  2.77519  2.73123  3.46354  2.40513  3.72494  3.29354  2.67741  2.69355  4.24690  2.90347  2.73739  3.18146  2.89801  2.37887  2.77519  2.98518  4.58477  3.61503
          0.01689  4.48514  5.20749  0.61958  0.77255  0.48576  0.95510
    561   2.69739  5.09099  2.72572  2.43715  4.39255  3.48779  3.68039  3.84735  2.43192  3.37741  4.14520  2.97600  3.27136  2.26093  2.36888  2.17836  2.54358  3.45849  3.87725  4.17078    841 - -
          2.68618  4.42225  2.77519  2.73123  3.46354  2.40513  3.72494  3.29354  2.67741  2.69355  4.24690  2.90347  2.73739  3.18146  2.89801  2.37887  2.77519  2.98518  4.58477  3.61503
          0.01689  4.48514  5.20749  0.61958  0.77255  0.48576  0.95510
    562   2.74201  4.55196  3.42085  2.61685  3.72839  3.64043  3.94855  3.05323  2.88715  1.52478  3.66869  3.35878  2.66910  3.23023  3.25204  2.92122  2.49743  2.82383  5.15950  3.91218    842 - -
          2.68618  4.42225  2.77519  2.73123  3.46354  2.40513  3.72494  3.29354  2.67741  2.69355  4.24690  2.90347  2.73739  3.18146  2.89801  2.37887  2.77519  2.98518  4.58477  3.61503
          0.01689  4.48514  5.20749  0.61958  0.77255  0.48576  0.95510
    563   2.69611  4.89390  3.08433  2.28625  4.14035  3.08926  3.73645  3.55738  2.53913  3.16134  3.97451  2.72945  3.91685  2.88769  3.00233  2.03058  2.31935  2.86457  5.40561  3.16759    843 - -
          2.68618  4.42225  2.77519  2.73123  3.46354  2.40513  3.72494  3.29354  2.67741  2.69355  4.24690  2.90347  2.73739  3.18146  2.89801  2.37887  2.77519  2.98518  4.58477  3.61503
          0.01689  4.48514  5.20749  0.61958  0.77255  0.48576  0.95510
    564   2.50398  5.14602  1.97754  2.42200  4.45316  3.48306  3.03678  3.91610  2.46152  2.98230  4.20301  2.96630  3.89256  2.44305  2.94932  2.18053  2.96084  3.51813  5.60341  4.21207    844 - -
          2.68618  4.42225  2.77519  2.73123  3.46354  2.40513  3.72494  3.29354  2.67741  2.69355  4.24690  2.90347  2.73739  3.18146  2.89801  2.37887  2.77519  2.98518  4.58477  3.61503
          0.01689  4.48514  5.20749  0.61958  0.77255  0.48576  0.95510
    565   3.47009  4.69547  5.44631  4.93667  3.74291  4.97971  5.53452  0.98003  4.84195  1.66120  3.50418  5.10645  5.18133  5.00324  4.95861  4.38009  3.71698  1.44339  5.82374  4.68395    845 - -
          2.68618  4.42225  2.77519  2.73123  3.46354  2.40513  3.72494  3.29354  2.67741  2.69355  4.24690  2.90347  2.73739  3.18146  2.89801  2.37887  2.77519  2.98518  4.58477  3.61503
          0.01689  4.48514  5.20749  0.61958  0.77255  0.48576  0.95510
    566   2.08125  4.37000  3.65607  3.08695  3.50593  2.67316  3.95974  2.84861  3.02248  2.07333  2.83930  3.46726  4.07142  3.32242  2.74999  2.94340  2.92807  2.33295  4.96618  3.74113    846 - -
          2.68618  4.42225  2.77519  2.73123  3.46354  2.40513  3.72494  3.29354  2.67741  2.69355  4.24690  2.90347  2.73739  3.18146  2.89801  2.37887  2.77519  2.98518  4.58477  3.61503
          0.01689  4.48514  5.20749  0.61958  0.77255  0.48576  0.95510
    567   2.29972  5.11912  3.10938  2.56197  4.47595  3.55567  3.73943  3.90854  2.38664  3.43233  4.22197  3.07559  2.58803  2.03460  1.96232  2.79452  3.03086  3.53044  5.59040  4.25364    847 - -
          2.68618  4.42225  2.77519  2.73123  3.46354  2.40513  3.72494  3.29354  2.67741  2.69355  4.24690  2.90347  2.73739  3.18146  2.89801  2.37887  2.77519  2.98518  4.58477  3.61503
          0.01689  4.48514  5.20749  0.61958  0.77255  0.48576  0.95510
    568   4.25430  5.33993  5.28281  5.09078  0.57063  4.89417  3.79873  3.80291  4.86975  3.00762  4.34895  4.56962  5.18206  4.67987  4.76166  4.31884  4.46945  3.78285  2.46354  2.15477    848 - -
          2.68618  4.42225  2.77519  2.73123  3.46354  2.40513  3.72494  3.29354  2.67741  2.69355  4.24690  2.90347  2.73739  3.18146  2.89801  2.37887  2.77519  2.98518  4.58477  3.61503
          0.01689  4.48514  5.20749  0.61958  0.77255  0.48576  0.95510
    569   3.32963  4.66118  5.06920  4.48746  3.15356  4.53564  4.74023  1.89557  4.30066  0.84459  3.10125  4.60823  4.77386  4.38373  4.34939  3.86904  3.54973  2.57191  3.09630  3.83983    849 - -
          2.68618  4.42225  2.77519  2.73123  3.46354  2.40513  3.72494  3.29354  2.67741  2.69355  4.24690  2.90347  2.73739  3.18146  2.89801  2.37887  2.77519  2.98518  4.58477  3.61503
          0.01689  4.48514  5.20749  0.61958  0.77255  0.48576  0.95510
    570   2.49710  5.10038  2.99963  2.26392  3.37688  3.49331  3.00752  3.85898  2.24134  3.38554  4.15309  2.98009  3.88511  2.25683  2.36356  2.68916  2.54471  3.46917  5.55575  4.17701    850 - -
          2.68618  4.42225  2.77519  2.73123  3.46354  2.40513  3.72494  3.29354  2.67741  2.69355  4.24690  2.90347  2.73739  3.18146  2.89801  2.37887  2.77519  2.98518  4.58477  3.61503
          0.01689  4.48514  5.20749  0.61958  0.77255  0.48576  0.95510
    571   3.06539  5.45078  2.20282  2.45835  4.88865  1.08267  4.02710  4.39466  2.97534  3.92108  4.75704  3.01858  4.08098  2.44181  3.50545  3.01203  3.37280  3.96436  6.08210  4.64329    851 - -
          2.68618  4.42225  2.77519  2.73123  3.46354  2.40513  3.72494  3.29354  2.67741  2.69355  4.24690  2.90347  2.73739  3.18146  2.89801  2.37887  2.77519  2.98518  4.58477  3.61503
          0.01689  4.48514  5.20749  0.61958  0.77255  0.48576  0.95510
    572   2.88158  5.33062  2.42369  1.18935  4.63115  3.48557  3.81140  4.09905  2.64195  2.98833  4.41175  2.96232  3.14165  2.94172  3.15195  2.83443  3.13043  3.69930  5.79304  4.37472    852 - -
          2.68618  4.42225  2.77519  2.73123  3.46354  2.40513  3.72494  3.29354  2.67741  2.69355  4.24690  2.90347  2.73739  3.18146  2.89801  2.37887  2.77519  2.98518  4.58477  3.61503
          0.01689  4.48514  5.20749  0.61958  0.77255  0.48576  0.95510
    573   2.41884  4.30494  3.92316  3.37343  3.51561  3.01853  4.13196  2.74929  3.29228  1.63783  3.49438  3.65517  4.12980  3.56438  3.56430  2.98953  1.98570  2.22767  5.01179  3.80543    853 - -
          2.68618  4.42225  2.77519  2.73123  3.46354  2.40513  3.72494  3.29354  2.67741  2.69355  4.24690  2.90347  2.73739  3.18146  2.89801  2.37887  2.77519  2.98518  4.58477  3.61503
          0.01689  4.48514  5.20749  0.61958  0.77255  0.48576  0.95510
    574   2.74705  5.17683  1.70531  2.43479  4.48990  3.49758  3.69861  3.95680  2.17013  3.46532  4.23012  2.60573  3.90415  2.81031  2.54020  2.72024  2.97830  3.55424  3.78959  4.22920    854 - -
          2.68618  4.42225  2.77519  2.73123  3.46354  2.40513  3.72494  3.29354  2.67741  2.69355  4.24690  2.90347  2.73739  3.18146  2.89801  2.37887  2.77519  2.98518  4.58477  3.61503
          0.01689  4.48514  5.20749  0.61958  0.77255  0.48576  0.95510
    575   3.08926  5.61358  1.08648  1.80202  4.88120  3.48774  3.94785  4.36562  2.89147  2.96701  4.72003  2.94996  4.05974  3.10035  3.45208  2.99926  3.35960  3.96080  6.06305  4.58894    855 - -
          2.68618  4.42225  2.77519  2.73123  3.46354  2.40513  3.72494  3.29354  2.67741  2.69355  4.24690  2.90347  2.73739  3.18146  2.89801  2.37887  2.77519  2.98518  4.58477  3.61503
          0.01689  4.48514  5.20749  0.61958  0.77255  0.48576  0.95510
    576   2.23761  5.19468  2.33761  2.40809  4.52836  3.47921  3.68265  4.00267  2.20111  3.49541  4.24636  2.65170  3.88432  2.78722  2.15354  2.36212  2.95710  3.58089  5.63765  4.23704    856 - -
          2.68618  4.42225  2.77519  2.73123  3.46354  2.40513  3.72494  3.29354  2.67741  2.69355  4.24690  2.90347  2.73739  3.18146  2.89801  2.37887  2.77519  2.98518  4.58477  3.61503
          0.01689  4.48514  5.20749  0.61958  0.77255  0.48576  0.95510
    577   3.22690  5.23518  3.82292  3.08181  4.56331  3.92137  3.84741  3.89782  1.87949  2.13882  4.30619  3.46765  4.26635  2.99955  1.13396  3.26534  3.39197  3.62982  5.55942  4.38554    857 - -
          2.68618  4.42225  2.77519  2.73123  3.46354  2.40513  3.72494  3.29354  2.67741  2.69355  4.24690  2.90347  2.73739  3.18146  2.89801  2.37887  2.77519  2.98518  4.58477  3.61503
          0.01689  4.48514  5.20749  0.61958  0.77255  0.48576  0.95510
    578   3.42244  4.69370  5.33249  4.76633  2.52841  4.76724  5.12550  1.22229  4.62843  1.31360  3.19792  4.89408  4.96769  4.67794  4.66312  4.12528  3.64963  1.94532  5.38767  4.28618    858 - -
          2.68618  4.42225  2.77519  2.73123  3.46354  2.40513  3.72494  3.29354  2.67741  2.69355  4.24690  2.90347  2.73739  3.18146  2.89801  2.37887  2.77519  2.98518  4.58477  3.61503
          0.01689  4.48514  5.20749  0.61958  0.77255  0.48576  0.95510
    579   1.59667  4.55620  3.38019  2.45222  3.12287  3.60834  3.87846  3.09516  2.81546  2.45155  3.67340  3.28756  4.00989  3.13946  3.21235  2.50545  2.93806  2.84725  5.13878  3.87492    859 - -
          2.68618  4.42225  2.77519  2.73123  3.46354  2.40513  3.72494  3.29354  2.67741  2.69355  4.24690  2.90347  2.73739  3.18146  2.89801  2.37887  2.77519  2.98518  4.58477  3.61503
          0.01689  4.48514  5.20749  0.61958  0.77255  0.48576  0.95510
    580   2.39004  5.26035  1.86490  2.21675  4.59041  2.97589  3.71238  4.07142  2.47557  3.55887  4.31277  2.94511  3.90368  2.53961  2.29553  2.72543  3.00424  3.64446  5.69927  4.28649    860 - -
          2.68618  4.42225  2.77519  2.73123  3.46354  2.40513  3.72494  3.29354  2.67741  2.69355  4.24690  2.90347  2.73739  3.18146  2.89801  2.37887  2.77519  2.98518  4.58477  3.61503
          0.01689  4.48514  5.20749  0.61958  0.77255  0.48576  0.95510
    581   3.36478  4.70723  4.82488  4.33144  2.60028  4.39274  4.04355  2.96486  4.12309  0.91178  3.55096  4.29474  4.70165  4.22553  4.18762  3.72133  3.58754  2.92047  2.76230  2.19500    861 - -
          2.68618  4.42225  2.77519  2.73123  3.46354  2.40513  3.72494  3.29354  2.67741  2.69355  4.24690  2.90347  2.73739  3.18146  2.89801  2.37887  2.77519  2.98518  4.58477  3.61503
          0.01689  4.48514  5.20749  0.61958  0.77255  0.48576  0.95510
    582   2.21493  4.39124  4.82415  4.24748  3.43297  4.28788  4.65996  1.76260  4.10486  1.52061  2.81915  4.37350  4.60303  4.27107  4.20632  3.61202  3.27705  1.63999  5.15926  3.99854    862 - -
          2.68618  4.42225  2.77519  2.73123  3.46354  2.40513  3.72494  3.29354  2.67741  2.69355  4.24690  2.90347  2.73739  3.18146  2.89801  2.37887  2.77519  2.98518  4.58477  3.61503
          0.01689  4.48514  5.20749  0.61958  0.77255  0.48576  0.95510
    583   2.49866  4.84700  3.15625  2.10641  4.07519  3.56089  3.77712  3.48505  2.56125  3.10752  3.94106  3.12422  3.96152  2.94910  2.65060  2.41041  2.97014  3.18266  2.12475  4.05190    863 - -
          2.68618  4.42225  2.77519  2.73123  3.46354  2.40513  3.72494  3.29354  2.67741  2.69355  4.24690  2.90347  2.73739  3.18146  2.89801  2.37887  2.77519  2.98518  4.58477  3.61503
          0.01689  4.48514  5.20749  0.61958  0.77255  0.48576  0.95510
    584   1.48009  4.65011  3.46102  3.03987  4.47411  1.54759  4.16222  3.88908  2.96092  3.52096  4.34352  3.38909  3.99548  3.36119  2.48092  2.75717  3.02678  3.43810  5.74444  4.48418    864 - -
          2.68619  4.42226  2.77521  2.73124  3.46355  2.40514  3.72496  3.29355  2.67742  2.69335  4.24691  2.90348  2.73741  3.18148  2.89802  2.37888  2.77521  2.98520  4.58478  3.61504
          0.07638  2.68737  5.20749  0.37227  1.16850  0.48576  0.95510
    585   3.82306  5.06814  5.43997  4.94923  1.69530  5.00918  4.87042  2.60211  4.79077  0.72906  3.13094  5.02965  5.13908  4.72549  4.78179  4.40685  4.03545  2.83220  4.96535  3.55141    866 - -
          2.68618  4.42225  2.77519  2.73123  3.46354  2.40513  3.72494  3.29354  2.67741  2.69355  4.24690  2.90347  2.73739  3.18146  2.89801  2.37887  2.77519  2.98518  4.58477  3.61503
          0.01689  4.48514  5.20749  0.61958  0.77255  0.48576  0.95510
    586   2.05733  3.35532  3.59398  3.04705  3.76561  3.52598  4.01457  3.13193  3.00638  2.83768  3.02796  3.41608  3.17188  3.31273  3.37057  1.72943  2.44676  2.86080  5.18643  3.94837    867 - -
          2.68618  4.42225  2.77519  2.73123  3.46354  2.40513  3.72494  3.29354  2.67741  2.69355  4.24690  2.90347  2.73739  3.18146  2.89801  2.37887  2.77519  2.98518  4.58477  3.61503
          0.01689  4.48514  5.20749  0.61958  0.77255  0.48576  0.95510
    587   2.17653  3.31889  4.59794  4.02442  3.38818  4.06822  4.47400  2.05850  3.87838  1.20617  3.32327  4.16046  4.43635  4.06938  4.00561  3.39153  3.15844  2.20466  5.04338  3.87224    868 - -
          2.68618  4.42225  2.77519  2.73123  3.46354  2.40513  3.72494  3.29354  2.67741  2.69355  4.24690  2.90347  2.73739  3.18146  2.89801  2.37887  2.77519  2.98518  4.58477  3.61503
          0.01689  4.48514  5.20749  0.61958  0.77255  0.48576  0.95510
    588   2.51652  4.20960  4.55819  3.96868  2.59905  3.97973  4.27920  1.45870  3.80559  2.25644  3.27253  4.05988  4.33292  3.97335  3.89447  3.28782  3.04895  2.06460  4.80392  2.50879    869 - -
          2.68618  4.42225  2.77519  2.73123  3.46354  2.40513  3.72494  3.29354  2.67741  2.69355  4.24690  2.90347  2.73739  3.18146  2.89801  2.37887  2.77519  2.98518  4.58477  3.61503
          0.01689  4.48514  5.20749  0.61958  0.77255  0.48576  0.95510
    589   2.80271  5.29799  1.84080  2.41786  4.64184  3.50013  3.71845  4.11953  2.18628  3.59239  4.34833  2.52289  3.92538  2.46133  2.16342  2.75676  3.03517  3.69006  5.71729  4.31542    870 - -
          2.68618  4.42225  2.77519  2.73123  3.46354  2.40513  3.72494  3.29354  2.67741  2.69355  4.24690  2.90347  2.73739  3.18146  2.89801  2.37887  2.77519  2.98518  4.58477  3.61503
          0.01689  4.48514  5.20749  0.61958  0.77255  0.48576  0.95510
    590   2.78745  4.33001  4.02511  3.46858  2.69881  2.95747  4.01051  2.80851  3.36418  2.28692  3.45711  3.72041  4.20519  3.61485  3.60007  2.67842  3.02876  2.60921  1.66419  3.28292    871 - -
          2.68618  4.42225  2.77519  2.73123  3.46354  2.40513  3.72494  3.29354  2.67741  2.69355  4.24690  2.90347  2.73739  3.18146  2.89801  2.37887  2.77519  2.98518  4.58477  3.61503
          0.01689  4.48514  5.20749  0.61958  0.77255  0.48576  0.95510
    591   2.71805  5.14662  2.38657  2.43194  4.46847  3.49010  3.68310  3.93067  2.19844  3.44078  4.20124  2.97246  3.31450  2.79194  1.88779  2.46456  2.94934  3.04882  5.59630  4.20969    872 - -
          2.68618  4.42225  2.77519  2.73123  3.46354  2.40513  3.72494  3.29354  2.67741  2.69355  4.24690  2.90347  2.73739  3.18146  2.89801  2.37887  2.77519  2.98518  4.58477  3.61503
          0.01689  4.48514  5.20749  0.61958  0.77255  0.48576  0.95510
    592   2.07752  4.73130  3.23319  2.43902  3.92767  3.57844  3.78762  2.75928  2.31486  2.96844  3.81619  3.16245  3.96497  2.98344  2.70673  2.79810  2.93899  3.03932  5.26119  2.43119    873 - -
          2.68618  4.42225  2.77519  2.73123  3.46354  2.40513  3.72494  3.29354  2.67741  2.69355  4.24690  2.90347  2.73739  3.18146  2.89801  2.37887  2.77519  2.98518  4.58477  3.61503
          0.01689  4.48514  5.20749  0.61958  0.77255  0.48576  0.95510
    593   2.69175  4.68292  2.86942  2.68623  3.86606  3.57576  3.79610  2.73268  2.66720  2.91784  3.77008  3.17292  3.16969  3.00420  2.79183  1.89403  2.92332  2.98580  3.73393  3.17656    874 - -
          2.68618  4.42225  2.77519  2.73123  3.46354  2.40513  3.72494  3.29354  2.67741  2.69355  4.24690  2.90347  2.73739  3.18146  2.89801  2.37887  2.77519  2.98518  4.58477  3.61503
          0.01689  4.48514  5.20749  0.61958  0.77255  0.48576  0.95510
    594   2.17973  5.07680  2.66179  2.45127  4.40638  2.87181  3.71010  3.86085  2.47799  2.99890  4.16873  2.34213  3.05033  2.82820  2.96244  2.26053  2.94552  3.46905  5.57615  4.19611    875 - -
          2.68618  4.42225  2.77519  2.73123  3.46354  2.40513  3.72494  3.29354  2.67741  2.69355  4.24690  2.90347  2.73739  3.18146  2.89801  2.37887  2.77519  2.98518  4.58477  3.61503
          0.01689  4.48514  5.20749  0.61958  0.77255  0.48576  0.95510
    595   2.19388  4.94417  3.06610  2.31418  4.19867  3.51626  3.71803  2.96867  1.91631  3.20984  4.01318  2.72947  3.33152  2.85838  2.96551  2.72007  2.92999  2.81697  5.43807  4.09329    876 - -
          2.68618  4.42225  2.77519  2.73123  3.46354  2.40513  3.72494  3.29354  2.67741  2.69355  4.24690  2.90347  2.73739  3.18146  2.89801  2.37887  2.77519  2.98518  4.58477  3.61503
          0.01689  4.48514  5.20749  0.61958  0.77255  0.48576  0.95510
    596   2.47689  5.11784  3.01398  2.22936  4.42896  3.50327  2.66565  3.88244  2.15164  3.01540  4.16993  2.98861  3.89376  2.45455  2.33495  2.70133  2.94681  3.02967  5.56565  4.19060    877 - -
          2.68618  4.42225  2.77519  2.73123  3.46354  2.40513  3.72494  3.29354  2.67741  2.69355  4.24690  2.90347  2.73739  3.18146  2.89801  2.37887  2.77519  2.98518  4.58477  3.61503
          0.01689  4.48514  5.20749  0.61958  0.77255  0.48576  0.95510
    597   2.69565  4.64362  3.29463  2.73301  3.19957  3.58981  3.08930  3.20898  2.69651  2.87856  3.73828  3.20837  3.97765  3.03919  2.27874  2.45419  2.13444  2.52857  5.19221  3.91238    878 - -
          2.68618  4.42225  2.77519  2.73123  3.46354  2.40513  3.72494  3.29354  2.67741  2.69355  4.24690  2.90347  2.73739  3.18146  2.89801  2.37887  2.77519  2.98518  4.58477  3.61503
          0.01689  4.48514  5.20749  0.61958  0.77255  0.48576  0.95510
    598   2.69141  3.36078  2.74496  2.62165  3.96684  3.55356  3.10396  2.82049  2.60901  3.00541  3.84350  2.78776  3.94184  2.44866  3.05419  2.51341  2.92302  2.39617  5.28969  3.98403    879 - -
          2.68618  4.42225  2.77519  2.73123  3.46354  2.40513  3.72494  3.29354  2.67741  2.69355  4.24690  2.90347  2.73739  3.18146  2.89801  2.37887  2.77519  2.98518  4.58477  3.61503
          0.01689  4.48514  5.20749  0.61958  0.77255  0.48576  0.95510
    599   2.69458  4.77335  3.17728  2.34690  3.98414  2.98366  3.76759  3.38206  2.60008  3.02050  2.73064  3.12113  3.27614  2.94794  2.41990  2.51181  2.92675  2.39976  5.30127  3.99463    880 - -
          2.68618  4.42225  2.77519  2.73123  3.46354  2.40513  3.72494  3.29354  2.67741  2.69355  4.24690  2.90347  2.73739  3.18146  2.89801  2.37887  2.77519  2.98518  4.58477  3.61503
          0.01689  4.48514  5.20749  0.61958  0.77255  0.48576  0.95510
    600   2.40312  4.87885  3.10191  2.55283  4.12943  2.75087  3.74271  3.54276  2.33370  2.66986  3.96679  2.14418  3.28181  2.89653  3.00309  2.73479  2.93100  2.78134  5.39875  4.06787    881 - -
          2.68618  4.42225  2.77519  2.73123  3.46354  2.40513  3.72494  3.29354  2.67741  2.69355  4.24690  2.90347  2.73739  3.18146  2.89801  2.37887  2.77519  2.98518  4.58477  3.61503
          0.01689  4.48514  5.20749  0.61958  0.77255  0.48576  0.95510
    601   2.29162  4.78510  2.74969  2.60792  3.99727  3.54955  3.76280  2.81505  1.93428  3.03095  3.13301  3.11236  3.93846  2.93939  3.04240  2.50943  2.92494  2.75700  5.31091  4.00048    882 - -
          2.68618  4.42225  2.77519  2.73123  3.46354  2.40513  3.72494  3.29354  2.67741  2.69355  4.24690  2.90347  2.73739  3.18146  2.89801  2.37887  2.77519  2.98518  4.58477  3.61503
          0.01689  4.48514  5.20749  0.61958  0.77255  0.48576  0.95510
    602   2.71419  4.83161  3.16680  2.62137  4.07246  3.54398  3.77679  3.49300  2.57186  3.11379  3.94337  2.75125  2.38916  2.94738  2.67826  2.05293  2.95403  3.18374  2.89398  4.04606    883 - -
          2.68618  4.42225  2.77519  2.73123  3.46354  2.40513  3.72494  3.29354  2.67741  2.69355  4.24690  2.90347  2.73739  3.18146  2.89801  2.37887  2.77519  2.98518  4.58477  3.61503
          0.09214  4.48514  2.56726  0.61958  0.77255  0.48576  0.95510
    603   2.68979  5.08497  2.94203  2.03177  2.84699  3.00468  3.66801  3.83983  2.16218  3.36997  4.13983  2.59984  3.25111  2.52156  2.90588  2.67369  2.92181  3.45146  5.54446  4.16219    884 - -
          2.68618  4.42225  2.77519  2.73123  3.46354  2.40513  3.72494  3.29354  2.67741  2.69355  4.24690  2.90347  2.73739  3.18146  2.89801  2.37887  2.77519  2.98518  4.58477  3.61503
          0.01820  4.41121  5.13355  0.61958  0.77255  0.59918  0.79687
    604   2.47668  5.13373  2.63185  2.13574  3.51109  3.45541  3.65841  3.91859  2.01556  3.42722  4.18409  2.58809  3.85725  2.76628  2.90087  2.16233  2.92115  3.50962  5.58354  4.18739    885 - -
          2.68618  4.42225  2.77519  2.73123  3.46354  2.40513  3.72494  3.29354  2.67741  2.69355  4.24690  2.90347  2.73739  3.18146  2.89801  2.37887  2.77519  2.98518  4.58477  3.61503
          0.07466  4.41121  2.81668  0.61958  0.77255  0.59918  0.79687
    605   2.77111  5.24300  1.83871  2.34947  4.58222  2.47857  3.71895  4.06279  2.51791  3.56146  4.32926  2.54443  2.93510  2.83728  2.62820  2.72717  3.01810  3.64004  5.71279  4.29527    886 - -
          2.68618  4.42225  2.77519  2.73123  3.46354  2.40513  3.72494  3.29354  2.67741  2.69355  4.24690  2.90347  2.73739  3.18146  2.89801  2.37887  2.77519  2.98518  4.58477  3.61503
          0.01925  4.35579  5.07814  0.61958  0.77255  0.67179  0.71497
    606   2.65859  4.77358  3.10111  2.08007  3.28445  3.50481  3.13827  2.87498  2.54262  3.02155  3.85232  2.60001  3.89585  2.88906  2.99320  2.71763  2.30227  3.09225  5.29016  3.97282    887 - -
          2.68618  4.42225  2.77519  2.73123  3.46354  2.40513  3.72494  3.29354  2.67741  2.69355  4.24690  2.90347  2.73739  3.18146  2.89801  2.37887  2.77519  2.98518  4.58477  3.61503
          0.01925  4.35579  5.07814  0.61958  0.77255  0.67179  0.71497
    607   2.74942  5.24053  2.40522  1.76262  4.56243  3.43188  2.67356  4.04377  2.46546  3.53506  4.29505  2.89964  3.87230  2.39542  2.96528  2.70402  2.49969  3.62050  5.67971  4.26359    888 - -
          2.68618  4.42225  2.77519  2.73123  3.46354  2.40513  3.72494  3.29354  2.67741  2.69355  4.24690  2.90347  2.73739  3.18146  2.89801  2.37887  2.77519  2.98518  4.58477  3.61503
          0.10208  4.35579  2.47440  0.61958  0.77255  0.67179  0.71497
    608   2.70003  4.79769  3.16090  2.60413  4.05218  3.51868  3.71846  3.44134  2.43721  3.06006  3.90167  3.09297  2.58611  2.44284  2.26235  2.75984  2.93249  2.30988  5.31657  4.02124    889 - -
          2.68618  4.42225  2.77519  2.73123  3.46354  2.40513  3.72494  3.29354  2.67741  2.69355  4.24690  2.90347  2.73739  3.18146  2.89801  2.37887  2.77519  2.98518  4.58477  3.61503
          0.12526  4.27460  2.26518  0.61958  0.77255  0.76333  0.62757
    609   2.76440  5.24094  1.76845  2.03751  4.55886  3.36479  3.68099  4.03773  2.49029  3.53830  4.31907  2.83662  3.84644  2.80653  2.40738  2.36544  3.01157  3.62325  5.69194  4.27128    890 - -
          2.68618  4.42225  2.77519  2.73123  3.46354  2.40513  3.72494  3.29354  2.67741  2.69355  4.24690  2.90347  2.73739  3.18146  2.89801  2.37887  2.77519  2.98518  4.58477  3.61503
          0.02316  4.17251  4.89486  0.61958  0.77255  0.85899  0.55094
    610   2.24046  4.22713  3.66603  2.68797  3.33483  3.62978  3.89907  2.39642  3.01478  2.39691  2.83660  3.44568  4.00577  3.30502  3.31435  2.89190  2.83982  2.46837  2.74667  3.59900    891 - -
          2.68618  4.42225  2.77519  2.73123  3.46354  2.40513  3.72494  3.29354  2.67741  2.69355  4.24690  2.90347  2.73739  3.18146  2.89801  2.37887  2.77519  2.98518  4.58477  3.61503
          0.02316  4.17251  4.89486  0.61958  0.77255  0.30778  1.32832
    611   2.33884  3.49002  2.10848  2.72284  4.01807  3.50521  3.85602  3.39671  2.71458  3.06033  3.90124  3.19182  3.95221  3.04959  3.14959  2.50033  2.08551  2.64439  5.35077  4.05624    892 - -
          2.68618  4.42225  2.77519  2.73123  3.46354  2.40513  3.72494  3.29354  2.67741  2.69355  4.24690  2.90347  2.73739  3.18146  2.89801  2.37887  2.77519  2.98518  4.58477  3.61503
          0.01689  4.48514  5.20749  0.61958  0.77255  0.48576  0.95510
    612   2.68328  4.38548  3.61490  3.04926  3.53197  2.90904  3.94642  2.89282  2.99694  2.60970  2.91644  3.43782  2.87077  3.29561  3.33839  2.11073  2.92194  2.33329  2.95601  3.75328    893 - -
          2.68618  4.42225  2.77519  2.73123  3.46354  2.40513  3.72494  3.29354  2.67741  2.69355  4.24690  2.90347  2.73739  3.18146  2.89801  2.37887  2.77519  2.98518  4.58477  3.61503
          0.07462  4.48514  2.80301  0.61958  0.77255  0.48576  0.95510
    613   2.44619  4.46134  4.92625  4.37127  3.55522  4.44190  4.87171  1.59006  4.24698  1.42985  3.41036  4.52532  4.74337  4.43421  4.37535  3.78350  3.37973  1.50139  5.36257  4.19714    894 - -
          2.68618  4.42225  2.77519  2.73123  3.46354  2.40513  3.72494  3.29354  2.67741  2.69355  4.24690  2.90347  2.73739  3.18146  2.89801  2.37887  2.77519  2.98518  4.58477  3.61503
          0.01789  4.42841  5.15076  0.61958  0.77255  0.43395  1.04397
    614   2.26703  4.52184  3.56306  3.11188  4.09780  3.41546  4.15792  3.44992  3.08636  2.45259  4.03091  3.44335  1.37702  3.41765  3.44629  2.26788  2.98338  3.11035  5.48504  4.23631    895 - -
          2.68618  4.42225  2.77519  2.73123  3.46354  2.40513  3.72494  3.29354  2.67741  2.69355  4.24690  2.90347  2.73739  3.18146  2.89801  2.37887  2.77519  2.98518  4.58477  3.61503
          0.01689  4.48514  5.20749  0.61958  0.77255  0.48576  0.95510
    615   2.14026  4.18334  4.09584  3.51056  3.28223  3.78317  4.07925  2.09368  3.39423  2.16952  2.89556  3.74062  4.15291  3.62687  2.51547  3.06575  2.92261  2.43537  3.54434  2.93100    896 - -
          2.68618  4.42225  2.77519  2.73123  3.46354  2.40513  3.72494  3.29354  2.67741  2.69355  4.24690  2.90347  2.73739  3.18146  2.89801  2.37887  2.77519  2.98518  4.58477  3.61503
          0.01689  4.48514  5.20749  0.61958  0.77255  0.48576  0.95510
    616   1.81008  4.26579  3.90821  3.33203  2.91432  3.75906  4.04731  2.45395  3.24407  1.94207  3.36575  3.63672  4.13355  3.50819  2.97948  3.03042  2.50709  2.49484  4.87391  3.66845    897 - -
          2.68618  4.42225  2.77519  2.73123  3.46354  2.40513  3.72494  3.29354  2.67741  2.69355  4.24690  2.90347  2.73739  3.18146  2.89801  2.37887  2.77519  2.98518  4.58477  3.61503
          0.01689  4.48514  5.20749  0.61958  0.77255  0.48576  0.95510
    617   3.82802  5.06242  5.01801  4.66393  2.26885  4.65995  3.79675  3.53332  4.44899  1.87142  4.12110  4.38605  4.95956  4.42732  4.45349  4.01163  4.04361  3.43920  2.58504  0.85961    898 - -
          2.68618  4.42225  2.77519  2.73123  3.46354  2.40513  3.72494  3.29354  2.67741  2.69355  4.24690  2.90347  2.73739  3.18146  2.89801  2.37887  2.77519  2.98518  4.58477  3.61503
          0.01689  4.48514  5.20749  0.61958  0.77255  0.48576  0.95510
    618   1.25032  2.43439  4.10816  3.61071  3.78937  2.57413  4.34629  2.54345  3.52357  2.85951  3.76811  3.73787  4.07254  3.77698  3.76613  2.84570  2.95563  2.76420  5.26735  4.07433    899 - -
          2.68618  4.42225  2.77519  2.73123  3.46354  2.40513  3.72494  3.29354  2.67741  2.69355  4.24690  2.90347  2.73739  3.18146  2.89801  2.37887  2.77519  2.98518  4.58477  3.61503
          0.07697  4.48514  2.76774  0.61958  0.77255  0.48576  0.95510
    619   2.11465  4.34807  3.96824  3.40834  2.73867  3.83453  4.11969  2.67364  3.30784  1.39790  3.31860  3.71493  4.20538  2.97450  3.56432  3.11765  3.02614  2.53709  4.90807  3.68691    900 - -
          2.68618  4.42225  2.77519  2.73123  3.46354  2.40513  3.72494  3.29354  2.67741  2.69355  4.24690  2.90347  2.73739  3.18146  2.89801  2.37887  2.77519  2.98518  4.58477  3.61503
          0.01793  4.42611  5.14845  0.61958  0.77255  0.57798  0.82333
    620   1.89222  4.45701  4.46312  3.91262  2.51558  4.09662  4.43163  2.50681  3.79217  1.20271  3.23250  4.11866  4.45475  3.98779  3.96353  3.41884  3.24684  2.45698  4.98888  3.75850    901 - -
          2.68618  4.42225  2.77519  2.73123  3.46354  2.40513  3.72494  3.29354  2.67741  2.69355  4.24690  2.90347  2.73739  3.18146  2.89801  2.37887  2.77519  2.98518  4.58477  3.61503
          0.01793  4.42611  5.14845  0.61958  0.77255  0.57798  0.82333
    621   3.34152  5.50816  3.81598  3.03884  5.05116  3.93964  3.78277  4.35527  1.27041  3.71619  4.57487  3.42562  4.27084  2.28298  1.32367  3.30821  3.47512  4.02095  5.70003  4.56664    902 - -
          2.68618  4.42225  2.77519  2.73123  3.46354  2.40513  3.72494  3.29354  2.67741  2.69355  4.24690  2.90347  2.73739  3.18146  2.89801  2.37887  2.77519  2.98518  4.58477  3.61503
          0.01793  4.42611  5.14845  0.61958  0.77255  0.57798  0.82333
    622   2.66376  4.45432  3.60804  3.13978  3.75474  3.52856  4.09223  3.10375  3.08101  1.49068  3.73322  3.47994  2.48847  3.41397  3.40777  2.06697  2.98234  2.85548  5.21664  3.97201    903 - -
          2.68618  4.42225  2.77519  2.73123  3.46354  2.40513  3.72494  3.29354  2.67741  2.69355  4.24690  2.90347  2.73739  3.18146  2.89801  2.37887  2.77519  2.98518  4.58477  3.61503
          0.01793  4.42611  5.14845  0.61958  0.77255  0.43213  1.04732
    623   3.14428  2.68246  5.03446  4.46522  3.46819  4.43376  4.83958  1.70720  4.31385  1.20398  3.33674  4.56125  4.73071  4.45623  4.38571  3.77468  3.38326  1.78584  5.27049  4.12104    904 - -
          2.68618  4.42225  2.77519  2.73123  3.46354  2.40513  3.72494  3.29354  2.67741  2.69355  4.24690  2.90347  2.73739  3.18146  2.89801  2.37887  2.77519  2.98518  4.58477  3.61503
          0.01689  4.48514  5.20749  0.61958  0.77255  0.48576  0.95510
    624   2.75170  4.21269  4.23584  3.65622  1.97298  3.85242  3.04461  1.83109  3.52271  2.14343  3.30985  3.83757  4.21867  3.73547  3.68753  2.72602  2.98398  2.44589  4.70298  3.42000    905 - -
          2.68618  4.42225  2.77519  2.73123  3.46354  2.40513  3.72494  3.29354  2.67741  2.69355  4.24690  2.90347  2.73739  3.18146  2.89801  2.37887  2.77519  2.98518  4.58477  3.61503
          0.01689  4.48514  5.20749  0.61958  0.77255  0.48576  0.95510
    625   2.28450  5.03438  2.59779  2.05000  4.31532  3.49505  3.01654  3.11662  2.46041  3.31214  4.09348  2.99381  3.26938  2.81561  2.93947  2.69307  2.58480  3.01522  5.50838  4.13986    906 - -
          2.68618  4.42225  2.77519  2.73123  3.46354  2.40513  3.72494  3.29354  2.67741  2.69355  4.24690  2.90347  2.73739  3.18146  2.89801  2.37887  2.77519  2.98518  4.58477  3.61503
          0.01689  4.48514  5.20749  0.61958  0.77255  0.48576  0.95510
    626   2.39834  4.34911  3.72830  3.17436  3.53847  3.63808  4.02046  2.89500  3.10763  2.62374  3.52472  3.51578  2.15402  3.40044  3.42169  2.50744  2.93223  2.08323  2.79480  3.77703    907 - -
          2.68618  4.42225  2.77519  2.73123  3.46354  2.40513  3.72494  3.29354  2.67741  2.69355  4.24690  2.90347  2.73739  3.18146  2.89801  2.37887  2.77519  2.98518  4.58477  3.61503
          0.01689  4.48514  5.20749  0.61958  0.77255  0.48576  0.95510
    627   2.19677  5.23308  2.62252  2.01092  4.56743  2.92786  3.68750  4.05017  2.44099  3.53371  4.28013  2.33080  3.88453  2.42671  2.64376  2.69454  2.96869  3.61866  5.67017  4.25805    908 - -
          2.68618  4.42225  2.77519  2.73123  3.46354  2.40513  3.72494  3.29354  2.67741  2.69355  4.24690  2.90347  2.73739  3.18146  2.89801  2.37887  2.77519  2.98518  4.58477  3.61503
          0.23301  4.48514  1.62668  0.61958  0.77255  0.48576  0.95510
    628   2.12145  2.66736  3.24185  2.69896  3.92426  3.43506  3.80338  3.31491  2.65123  2.97075  3.81663  2.63785  2.90054  3.00780  2.56788  2.69986  2.86677  3.00963  5.26175  3.97946    909 - -
          2.68618  4.42225  2.77519  2.73123  3.46354  2.40513  3.72494  3.29354  2.67741  2.69355  4.24690  2.90347  2.73739  3.18146  2.89801  2.37887  2.77519  2.98518  4.58477  3.61503
          0.02093  4.27305  4.99540  0.61958  0.77255  0.76493  0.62618
    629   2.73804  5.12836  2.36706  1.87696  4.41054  3.42236  3.68905  3.86399  2.48324  2.34703  4.19289  2.90594  3.86801  2.26446  2.96990  2.71148  2.97715  3.48562  5.58831  4.19761    910 - -
          2.68618  4.42225  2.77519  2.73123  3.46354  2.40513  3.72494  3.29354  2.67741  2.69355  4.24690  2.90347  2.73739  3.18146  2.89801  2.37887  2.77519  2.98518  4.58477  3.61503
          0.02093  4.27305  4.99540  0.61958  0.77255  0.76493  0.62618
    630   2.86451  4.46190  3.89915  3.32070  3.47801  3.88919  4.12876  1.86813  2.15274  1.65754  3.38995  3.67886  4.24325  3.47690  3.31854  3.17650  3.09361  2.38587  5.08173  3.87649    911 - -
          2.68618  4.42225  2.77519  2.73123  3.46354  2.40513  3.72494  3.29354  2.67741  2.69355  4.24690  2.90347  2.73739  3.18146  2.89801  2.37887  2.77519  2.98518  4.58477  3.61503
          0.02093  4.27305  4.99540  0.61958  0.77255  0.76493  0.62618
    631   2.70569  4.61087  3.34293  2.76860  2.96372  3.59063  3.78090  3.13599  2.58277  2.78148  3.68593  3.22188  3.97429  2.63465  1.84166  2.83493  2.93368  2.42616  5.11134  3.82579    912 - -
          2.68618  4.42225  2.77519  2.73123  3.46354  2.40513  3.72494  3.29354  2.67741  2.69355  4.24690  2.90347  2.73739  3.18146  2.89801  2.37887  2.77519  2.98518  4.58477  3.61503
          0.02093  4.27305  4.99540  0.61958  0.77255  0.76493  0.62618
    632   2.96043  5.27969  3.09339  1.99627  4.67141  3.60540  3.69725  4.07811  2.16862  3.53430  4.35075  3.09030  4.01046  2.33825  1.46925  2.92770  3.16238  3.70842  5.61937  4.33930    913 - -
          2.68618  4.42225  2.77519  2.73123  3.46354  2.40513  3.72494  3.29354  2.67741  2.69355  4.24690  2.90347  2.73739  3.18146  2.89801  2.37887  2.77519  2.98518  4.58477  3.61503
          0.02093  4.27305  4.99540  0.61958  0.77255  0.76493  0.62618
    633   2.12521  4.83299  2.48860  2.49217  4.16563  3.41751  3.72116  3.57045  2.53468  3.18419  3.99607  2.57110  3.85827  2.87266  3.00084  2.67035  2.19976  2.78107  5.42386  4.08428    914 - -
          2.68618  4.42225  2.77519  2.73123  3.46354  2.40513  3.72494  3.29354  2.67741  2.69355  4.24690  2.90347  2.73739  3.18146  2.89801  2.37887  2.77519  2.98518  4.58477  3.61503
          0.09531  4.27305  2.56435  0.61958  0.77255  0.76493  0.62618
    634   2.70173  4.90123  2.88758  1.92733  4.14538  2.93784  3.69484  3.55841  2.47670  2.23042  3.98673  2.97718  3.87649  2.44602  2.91289  2.72531  2.93829  3.23869  5.39916  4.06427    915 - -
          2.68618  4.42225  2.77519  2.73123  3.46354  2.40513  3.72494  3.29354  2.67741  2.69355  4.24690  2.90347  2.73739  3.18146  2.89801  2.37887  2.77519  2.98518  4.58477  3.61503
          0.02252  4.20027  4.92262  0.61958  0.77255  0.83481  0.56909
    635   1.65174  4.54091  3.38563  2.85059  3.95091  3.42856  3.87875  3.22100  2.64368  2.95390  3.84755  3.25140  3.92540  3.09747  2.08418  2.74398  2.90803  2.53016  5.29899  4.04230    916 - -
          2.68618  4.42225  2.77519  2.73123  3.46354  2.40513  3.72494  3.29354  2.67741  2.69355  4.24690  2.90347  2.73739  3.18146  2.89801  2.37887  2.77519  2.98518  4.58477  3.61503
          0.09304  4.20027  2.60574  0.61958  0.77255  0.83481  0.56909
    636   1.98267  4.52186  3.19340  2.67593  3.75882  3.42992  3.76268  3.17569  2.64733  2.84388  3.70553  2.59307  2.87003  2.99386  3.05104  2.69830  2.83873  2.89469  3.33098  3.84174    917 - -
          2.68618  4.42225  2.77519  2.73123  3.46354  2.40513  3.72494  3.29354  2.67741  2.69355  4.24690  2.90347  2.73739  3.18146  2.89801  2.37887  2.77519  2.98518  4.58477  3.61503
          0.02415  4.13138  4.85373  0.61958  0.77255  0.89261  0.52693
    637   2.72537  4.99251  2.69893  1.61633  4.28776  3.37959  3.71380  3.67496  2.52933  3.29842  4.12900  2.34480  3.86096  2.86758  2.99138  2.72540  2.98114  2.63660  5.52413  4.15515    918 - -
          2.68618  4.42225  2.77519  2.73123  3.46354  2.40513  3.72494  3.29354  2.67741  2.69355  4.24690  2.90347  2.73739  3.18146  2.89801  2.37887  2.77519  2.98518  4.58477  3.61503
          0.02415  4.13138  4.85373  0.61958  0.77255  0.89261  0.52693
    638   2.64714  4.55876  2.43870  2.67967  3.79948  3.45955  3.84524  1.87496  2.78082  2.82879  3.73753  3.14791  3.92764  3.08787  3.19665  2.33208  2.91609  2.75300  5.21281  3.92173    919 - -
          2.68618  4.42225  2.77519  2.73123  3.46354  2.40513  3.72494  3.29354  2.67741  2.69355  4.24690  2.90347  2.73739  3.18146  2.89801  2.37887  2.77519  2.98518  4.58477  3.61503
          0.02415  4.13138  4.85373  0.61958  0.77255  0.89261  0.52693
    639   2.66724  4.87616  2.97604  1.94450  4.14182  3.44557  3.64941  3.55335  2.37314  2.56355  3.96248  2.97748  3.85263  2.79773  2.39622  2.34404  2.89860  3.22598  5.36420  4.03791    920 - -
          2.68641  4.42248  2.77516  2.73147  3.46377  2.40497  3.72518  3.29377  2.67735  2.69322  4.24713  2.90370  2.73709  3.18127  2.89792  2.37869  2.77543  2.98542  4.58500  3.61464
          0.41586  1.10133  4.85373  1.32385  0.30939  0.29593  1.36195
    640   2.69413  4.82942  2.42948  2.09109  3.34311  3.53971  3.74891  2.99765  2.28801  2.53465  3.90460  3.08817  3.92898  2.91432  3.02310  2.74760  2.92557  2.72441  5.34565  4.02517    929 - -
          2.68618  4.42225  2.77519  2.73123  3.46354  2.40513  3.72494  3.29354  2.67741  2.69355  4.24690  2.90347  2.73739  3.18146  2.89801  2.37887  2.77519  2.98518  4.58477  3.61503
          0.01689  4.48514  5.20749  0.61958  0.77255  0.48576  0.95510
    641   2.71893  5.02020  3.05761  2.25427  4.29799  3.52015  3.70663  3.01293  2.22229  3.29174  4.08337  3.02609  2.88557  2.83522  2.30051  2.72464  2.17931  3.37432  5.49270  4.14059    930 - -
          2.68618  4.42225  2.77519  2.73123  3.46354  2.40513  3.72494  3.29354  2.67741  2.69355  4.24690  2.90347  2.73739  3.18146  2.89801  2.37887  2.77519  2.98518  4.58477  3.61503
          0.01689  4.48514  5.20749  0.61958  0.77255  0.48576  0.95510
    642   2.76945  5.27056  2.26236  2.18683  4.60342  2.52397  3.71539  4.08786  2.00153  3.57274  4.32495  2.93998  3.27430  2.82313  2.98777  2.15983  3.00731  3.65676  5.71181  4.29429    931 - -
          2.68618  4.42225  2.77519  2.73123  3.46354  2.40513  3.72494  3.29354  2.67741  2.69355  4.24690  2.90347  2.73739  3.18146  2.89801  2.37887  2.77519  2.98518  4.58477  3.61503
          0.01689  4.48514  5.20749  0.61958  0.77255  0.48576  0.95510
    643   2.16204  5.10872  2.63590  2.45678  4.47855  2.00525  3.74428  3.93917  2.52019  3.46768  4.23882  2.64918  3.90686  2.86400  2.58949  2.45615  2.98191  3.53320  5.63941  4.25364    932 - -
          2.68618  4.42225  2.77519  2.73123  3.46354  2.40513  3.72494  3.29354  2.67741  2.69355  4.24690  2.90347  2.73739  3.18146  2.89801  2.37887  2.77519  2.98518  4.58477  3.61503
          0.01689  4.48514  5.20749  0.61958  0.77255  0.48576  0.95510
    644   2.68973  4.44593  3.51306  2.94649  2.96089  3.15111  3.06200  2.58515  2.90232  2.41449  3.03628  3.36703  2.72691  3.21295  2.47081  2.89464  2.92133  2.72250  5.02176  3.78029    933 - -
          2.68618  4.42225  2.77519  2.73123  3.46354  2.40513  3.72494  3.29354  2.67741  2.69355  4.24690  2.90347  2.73739  3.18146  2.89801  2.37887  2.77519  2.98518  4.58477  3.61503
          0.01689  4.48514  5.20749  0.61958  0.77255  0.48576  0.95510
    645   2.46939  3.82364  2.70803  2.45917  4.32731  3.49233  3.08060  3.77193  2.45679  3.32255  4.10161  2.99345  3.27194  2.81377  2.33902  2.17277  2.53952  3.39984  5.51523  4.14560    934 - -
          2.68618  4.42225  2.77519  2.73123  3.46354  2.40513  3.72494  3.29354  2.67741  2.69355  4.24690  2.90347  2.73739  3.18146  2.89801  2.37887  2.77519  2.98518  4.58477  3.61503
          0.01689  4.48514  5.20749  0.61958  0.77255  0.48576  0.95510
    646   2.95033  4.34335  4.62689  4.04082  2.62762  4.13033  4.46051  2.13347  3.89838  1.44029  3.23345  4.18750  4.45888  4.06560  4.01297  3.44024  1.94801  2.06093  4.99194  3.82969    935 - -
          2.68618  4.42225  2.77519  2.73123  3.46354  2.40513  3.72494  3.29354  2.67741  2.69355  4.24690  2.90347  2.73739  3.18146  2.89801  2.37887  2.77519  2.98518  4.58477  3.61503
          0.01689  4.48514  5.20749  0.61958  0.77255  0.48576  0.95510
    647   2.97303  5.33766  2.91375  2.15210  4.70479  3.58446  3.82511  4.14185  1.67336  3.63837  4.44547  3.08132  1.68683  2.95556  2.84112  2.93738  3.20747  3.75567  5.76789  4.42376    936 - -
          2.68618  4.42225  2.77519  2.73123  3.46354  2.40513  3.72494  3.29354  2.67741  2.69355  4.24690  2.90347  2.73739  3.18146  2.89801  2.37887  2.77519  2.98518  4.58477  3.61503
          0.01689  4.48514  5.20749  0.61958  0.77255  0.48576  0.95510
    648   2.11579  4.39049  3.68927  3.12764  3.57424  3.67145  4.00414  2.86020  3.03806  2.39859  3.54150  3.49440  4.08387  3.35800  2.73853  2.54249  2.95018  1.63406  5.03248  3.80759    937 - -
          2.68618  4.42225  2.77519  2.73123  3.46354  2.40513  3.72494  3.29354  2.67741  2.69355  4.24690  2.90347  2.73739  3.18146  2.89801  2.37887  2.77519  2.98518  4.58477  3.61503
          0.01689  4.48514  5.20749  0.61958  0.77255  0.48576  0.95510
    649   2.38167  5.12279  2.65921  2.17946  4.42990  3.48282  3.68551  3.88984  2.44227  2.91167  4.17674  2.96687  2.57344  2.25284  2.92847  2.68822  2.65823  3.49329  5.58043  4.19236    938 - -
          2.68618  4.42225  2.77519  2.73123  3.46354  2.40513  3.72494  3.29354  2.67741  2.69355  4.24690  2.90347  2.73739  3.18146  2.89801  2.37887  2.77519  2.98518  4.58477  3.61503
          0.01689  4.48514  5.20749  0.61958  0.77255  0.48576  0.95510
    650   2.78611  5.24957  2.61509  2.23281  4.59140  3.51200  3.70607  4.05854  2.13594  3.54101  4.30066  2.98384  2.51099  2.81342  1.82069  2.74880  3.01527  3.64051  5.67126  4.28435    939 - -
          2.68618  4.42225  2.77519  2.73123  3.46354  2.40513  3.72494  3.29354  2.67741  2.69355  4.24690  2.90347  2.73739  3.18146  2.89801  2.37887  2.77519  2.98518  4.58477  3.61503
          0.01689  4.48514  5.20749  0.61958  0.77255  0.48576  0.95510
    651   2.22286  5.15154  2.65501  2.01364  4.47467  3.47787  3.68505  3.94171  2.43707  3.45130  4.20897  2.96013  3.88186  2.79350  2.41019  2.37524  2.33064  3.53253  5.60802  4.21334    940 - -
          2.68618  4.42225  2.77519  2.73123  3.46354  2.40513  3.72494  3.29354  2.67741  2.69355  4.24690  2.90347  2.73739  3.18146  2.89801  2.37887  2.77519  2.98518  4.58477  3.61503
          0.01689  4.48514  5.20749  0.61958  0.77255  0.48576  0.95510
    652   3.37779  4.63401  5.32752  4.78434  3.59271  4.79500  5.25399  1.43742  4.66611  1.60254  2.73232  4.92130  5.01907  4.78879  4.74546  4.16479  3.61624  1.20454  5.57821  4.45798    941 - -
          2.68618  4.42225  2.77519  2.73123  3.46354  2.40513  3.72494  3.29354  2.67741  2.69355  4.24690  2.90347  2.73739  3.18146  2.89801  2.37887  2.77519  2.98518  4.58477  3.61503
          0.01689  4.48514  5.20749  0.61958  0.77255  0.48576  0.95510
    653   2.12087  4.21913  4.01854  3.44180  2.88417  3.76151  4.07977  2.65608  3.34413  1.81938  3.33897  3.70080  3.37073  3.58788  3.57200  2.56814  2.93102  1.98593  4.84126  3.64179    942 - -
          2.68618  4.42225  2.77519  2.73123  3.46354  2.40513  3.72494  3.29354  2.67741  2.69355  4.24690  2.90347  2.73739  3.18146  2.89801  2.37887  2.77519  2.98518  4.58477  3.61503
          0.01689  4.48514  5.20749  0.61958  0.77255  0.48576  0.95510
    654   2.40559  4.75096  3.20783  2.64625  3.95359  3.56610  3.02878  3.34802  2.60749  2.34428  3.03075  2.79581  3.95330  2.96453  2.25481  2.52144  2.93194  3.06326  5.27903  3.98007    943 - -
          2.68618  4.42225  2.77519  2.73123  3.46354  2.40513  3.72494  3.29354  2.67741  2.69355  4.24690  2.90347  2.73739  3.18146  2.89801  2.37887  2.77519  2.98518  4.58477  3.61503
          0.01689  4.48514  5.20749  0.61958  0.77255  0.48576  0.95510
    655   3.64685  4.95517  5.31645  4.81732  3.36228  4.88379  5.31905  2.35322  4.62731  0.59680  3.15655  5.02628  5.09546  4.72975  4.70384  4.30261  3.89630  2.05178  5.51788  4.43750    944 - -
          2.68618  4.42225  2.77519  2.73123  3.46354  2.40513  3.72494  3.29354  2.67741  2.69355  4.24690  2.90347  2.73739  3.18146  2.89801  2.37887  2.77519  2.98518  4.58477  3.61503
          0.01689  4.48514  5.20749  0.61958  0.77255  0.48576  0.95510
    656   2.47990  4.25570  4.30149  3.72591  3.38229  3.92164  4.27493  1.89133  3.60632  1.63618  3.35588  3.92886  4.29505  3.83092  3.78819  2.32237  3.03847  2.00221  4.94611  3.75569    945 - -
          2.68623  4.42230  2.77496  2.73128  3.46359  2.40498  3.72500  3.29359  2.67746  2.69360  4.24695  2.90352  2.73745  3.18151  2.89806  2.37892  2.77496  2.98523  4.58482  3.61508
          0.17024  2.49441  2.60376  0.90206  0.52043  0.48576  0.95510
    657   2.25589  5.00200  3.29256  2.70052  4.29809  3.63020  3.75713  3.68639  2.33054  2.76820  4.09492  3.17785  4.01756  2.43278  1.53422  2.88739  3.07154  3.37329  5.45934  4.18126    949 - -
          2.68618  4.42225  2.77519  2.73123  3.46354  2.40513  3.72494  3.29354  2.67741  2.69355  4.24690  2.90347  2.73739  3.18146  2.89801  2.37887  2.77519  2.98518  4.58477  3.61503
          0.01815  4.41416  5.13651  0.61958  0.77255  0.59503  0.80195
    658   1.55505  4.92085  2.99217  2.57306  4.38712  3.42993  3.83428  3.82442  2.62737  3.40206  4.20520  2.64859  3.92492  2.17763  3.07577  2.34065  2.99408  3.43438  5.60806  4.26415    950 - -
          2.68618  4.42225  2.77519  2.73123  3.46354  2.40513  3.72494  3.29354  2.67741  2.69355  4.24690  2.90347  2.73739  3.18146  2.89801  2.37887  2.77519  2.98518  4.58477  3.61503
          0.01815  4.41416  5.13651  0.61958  0.77255  0.59503  0.80195
    659   2.39289  5.15492  2.77349  1.90331  4.48956  1.81212  2.86608  3.94563  2.60434  3.49294  4.29209  2.98052  3.94002  2.93137  3.08546  2.79259  3.06659  3.56214  5.68049  4.29539    951 - -
          2.68618  4.42225  2.77519  2.73123  3.46354  2.40513  3.72494  3.29354  2.67741  2.69355  4.24690  2.90347  2.73739  3.18146  2.89801  2.37887  2.77519  2.98518  4.58477  3.61503
          0.01815  4.41416  5.13651  0.61958  0.77255  0.42304  1.06437
    660   2.84466  5.36263  1.79217  2.15837  4.68825  3.47530  3.76621  4.17793  2.56577  3.65993  4.42302  2.45525  2.34419  2.88179  2.55620  2.78821  3.08792  3.74575  5.79963  4.36977    952 - -
          2.68612  4.42238  2.77532  2.73136  3.46367  2.40512  3.72507  3.29367  2.67753  2.69316  4.24702  2.90359  2.73752  3.18118  2.89750  2.37899  2.77505  2.98531  4.58490  3.61516
          0.32370  1.30544  5.20749  0.67922  0.70727  0.48576  0.95510
    661   1.80833  4.34880  3.71623  3.14907  3.48768  3.11747  3.99354  2.39445  3.08502  2.31922  3.46325  3.51387  4.09373  2.83419  3.40259  2.97046  2.93739  2.10021  4.95961  3.73868    955 - -
          2.68618  4.42225  2.77519  2.73123  3.46354  2.40513  3.72494  3.29354  2.67741  2.69355  4.24690  2.90347  2.73739  3.18146  2.89801  2.37887  2.77519  2.98518  4.58477  3.61503
          0.01689  4.48514  5.20749  0.61958  0.77255  0.48576  0.95510
    662   1.98088  5.04548  1.98770  2.48748  4.41780  3.00256  3.76858  3.86626  2.56310  3.41927  4.20276  2.66100  3.91465  2.89785  3.04788  2.44666  2.98175  2.86144  5.61165  4.23830    956 - -
          2.68618  4.42225  2.77519  2.73123  3.46354  2.40513  3.72494  3.29354  2.67741  2.69355  4.24690  2.90347  2.73739  3.18146  2.89801  2.37887  2.77519  2.98518  4.58477  3.61503
          0.01689  4.48514  5.20749  0.61958  0.77255  0.48576  0.95510
    663   2.40729  5.07073  3.17532  2.27175  4.36571  3.59642  3.73623  3.77690  2.13214  2.43453  4.13759  3.10680  3.98088  2.86913  1.76677  2.82516  3.03494  3.43487  5.51376  4.19841    957 - -
          2.68618  4.42225  2.77519  2.73123  3.46354  2.40513  3.72494  3.29354  2.67741  2.69355  4.24690  2.90347  2.73739  3.18146  2.89801  2.37887  2.77519  2.98518  4.58477  3.61503
          0.01689  4.48514  5.20749  0.61958  0.77255  0.48576  0.95510
    664   0.40422  4.62879  4.21945  4.09042  4.79707  3.42920  5.01766  4.02954  4.12690  3.87628  4.86665  4.04260  4.22771  4.41111  4.29973  2.98861  3.31000  3.56285  6.15009  5.04377    958 - -
          2.68618  4.42225  2.77519  2.73123  3.46354  2.40513  3.72494  3.29354  2.67741  2.69355  4.24690  2.90347  2.73739  3.18146  2.89801  2.37887  2.77519  2.98518  4.58477  3.61503
          0.01689  4.48514  5.20749  0.61958  0.77255  0.48576  0.95510
    665   2.42223  3.12717  4.10084  3.51662  2.77734  3.77871  4.08389  2.37182  3.40448  2.37662  3.29591  3.74328  4.15155  3.63310  2.93494  2.70655  2.25226  1.99300  4.79292  3.59866    959 - -
          2.68618  4.42225  2.77519  2.73123  3.46354  2.40513  3.72494  3.29354  2.67741  2.69355  4.24690  2.90347  2.73739  3.18146  2.89801  2.37887  2.77519  2.98518  4.58477  3.61503
          0.01689  4.48514  5.20749  0.61958  0.77255  0.48576  0.95510
    666   2.48119  5.20016  2.66739  2.03699  4.53465  3.02147  3.67111  4.01454  2.41539  3.50087  4.24540  2.56122  3.87298  2.46903  2.52323  2.67512  2.33709  3.58546  5.63860  4.23150    960 - -
          2.68618  4.42225  2.77519  2.73123  3.46354  2.40513  3.72494  3.29354  2.67741  2.69355  4.24690  2.90347  2.73739  3.18146  2.89801  2.37887  2.77519  2.98518  4.58477  3.61503
          0.01689  4.48514  5.20749  0.61958  0.77255  0.48576  0.95510
    667   2.70131  4.69393  2.46329  2.68978  3.88034  3.58231  3.80294  2.85362  2.35213  2.12218  3.77727  3.17733  3.96947  2.69720  3.09557  2.80254  2.93273  2.37819  5.23636  3.94782    961 - -
          2.68618  4.42225  2.77519  2.73123  3.46354  2.40513  3.72494  3.29354  2.67741  2.69355  4.24690  2.90347  2.73739  3.18146  2.89801  2.37887  2.77519  2.98518  4.58477  3.61503
          0.01689  4.48514  5.20749  0.61958  0.77255  0.48576  0.95510
    668   1.07402  4.46674  4.20221  3.71195  3.77858  3.77706  4.51730  2.56255  3.61192  2.16839  3.69275  3.92824  4.31743  3.90656  3.87485  3.15215  3.16563  2.04615  5.41341  4.20366    962 - -
          2.68618  4.42225  2.77519  2.73123  3.46354  2.40513  3.72494  3.29354  2.67741  2.69355  4.24690  2.90347  2.73739  3.18146  2.89801  2.37887  2.77519  2.98518  4.58477  3.61503
          0.01689  4.48514  5.20749  0.61958  0.77255  0.48576  0.95510
    669   2.72122  4.89363  3.11521  2.12863  4.13863  2.87642  3.75013  3.54694  2.52916  2.22643  3.97605  3.08398  3.93805  2.90604  2.44074  2.76139  2.29183  3.22999  5.40238  4.07834    963 - -
          2.68618  4.42225  2.77519  2.73123  3.46354  2.40513  3.72494  3.29354  2.67741  2.69355  4.24690  2.90347  2.73739  3.18146  2.89801  2.37887  2.77519  2.98518  4.58477  3.61503
          0.01689  4.48514  5.20749  0.61958  0.77255  0.48576  0.95510
    670   3.04312  5.28724  3.36303  2.78630  4.71847  3.72277  3.80152  4.12019  2.23130  3.58778  4.41124  3.25047  4.12098  1.92638  1.32300  2.43609  3.25083  3.75666  5.67143  4.41675    964 - -
          2.68618  4.42225  2.77519  2.73123  3.46354  2.40513  3.72494  3.29354  2.67741  2.69355  4.24690  2.90347  2.73739  3.18146  2.89801  2.37887  2.77519  2.98518  4.58477  3.61503
          0.01689  4.48514  5.20749  0.61958  0.77255  0.48576  0.95510
    671   3.85459  5.56274  4.41893  3.84877  5.08601  4.16459  4.47480  4.71339  2.75180  4.11549  5.13244  4.14373  4.66786  3.69470  0.34930  3.93168  4.09798  4.41728  5.93486  4.92148    965 - -
          2.68618  4.42225  2.77519  2.73123  3.46354  2.40513  3.72494  3.29354  2.67741  2.69355  4.24690  2.90347  2.73739  3.18146  2.89801  2.37887  2.77519  2.98518  4.58477  3.61503
          0.01689  4.48514  5.20749  0.61958  0.77255  0.48576  0.95510
    672   2.98425  4.42396  4.41337  3.85066  2.44530  4.06296  4.11968  2.74266  3.68417  1.12681  3.36327  4.00563  4.40462  3.89038  3.08916  3.36262  3.21219  2.63434  4.58485  2.49606    966 - -
          2.68618  4.42225  2.77519  2.73123  3.46354  2.40513  3.72494  3.29354  2.67741  2.69355  4.24690  2.90347  2.73739  3.18146  2.89801  2.37887  2.77519  2.98518  4.58477  3.61503
          0.01689  4.48514  5.20749  0.61958  0.77255  0.48576  0.95510
    673   1.95572  4.98676  3.18137  2.60589  4.26112  3.58219  3.14022  3.67068  2.17888  3.24900  4.06417  3.11053  3.96902  2.88688  1.92078  2.80589  3.00424  2.80190  5.45904  4.14527    967 - -
          2.68618  4.42225  2.77519  2.73123  3.46354  2.40513  3.72494  3.29354  2.67741  2.69355  4.24690  2.90347  2.73739  3.18146  2.89801  2.37887  2.77519  2.98518  4.58477  3.61503
          0.01689  4.48514  5.20749  0.61958  0.77255  0.48576  0.95510
    674   2.15910  4.31344  3.79998  3.24070  3.49050  2.68286  4.04261  1.93211  3.17257  2.56405  2.77074  3.56511  4.09307  3.45114  3.46906  2.30021  2.93335  2.58748  4.96647  3.75268    968 - -
          2.68618  4.42225  2.77519  2.73123  3.46354  2.40513  3.72494  3.29354  2.67741  2.69355  4.24690  2.90347  2.73739  3.18146  2.89801  2.37887  2.77519  2.98518  4.58477  3.61503
          0.01689  4.48514  5.20749  0.61958  0.77255  0.48576  0.95510
    675   2.24216  4.60939  3.40417  2.89511  4.02457  3.49024  3.97943  3.36050  2.48986  3.06979  3.92960  3.31189  3.99359  3.20400  3.24414  1.47685  2.96623  2.21390  5.38406  4.11630    969 - -
          2.68618  4.42225  2.77519  2.73123  3.46354  2.40513  3.72494  3.29354  2.67741  2.69355  4.24690  2.90347  2.73739  3.18146  2.89801  2.37887  2.77519  2.98518  4.58477  3.61503
          0.01689  4.48514  5.20749  0.61958  0.77255  0.48576  0.95510
    676   2.67739  4.72143  3.13878  3.01250  4.85134  0.91047  4.38889  4.35253  3.37000  3.96259  4.77431  2.42200  4.02649  3.61200  3.77536  2.30975  3.14535  3.74899  6.12739  4.82898    970 - -
          2.68618  4.42225  2.77519  2.73123  3.46354  2.40513  3.72494  3.29354  2.67741  2.69355  4.24690  2.90347  2.73739  3.18146  2.89801  2.37887  2.77519  2.98518  4.58477  3.61503
          0.01689  4.48514  5.20749  0.61958  0.77255  0.48576  0.95510
    677   2.43757  4.38330  4.83282  4.25129  2.79456  4.26535  4.62485  2.01479  4.10065  1.38615  3.28235  4.36182  4.57968  4.25154  4.18578  3.58849  3.26558  1.55210  5.10507  3.94741    971 - -
          2.68618  4.42225  2.77519  2.73123  3.46354  2.40513  3.72494  3.29354  2.67741  2.69355  4.24690  2.90347  2.73739  3.18146  2.89801  2.37887  2.77519  2.98518  4.58477  3.61503
          0.01689  4.48514  5.20749  0.61958  0.77255  0.48576  0.95510
    678   2.48467  5.00283  3.05416  2.50482  4.31595  3.50054  2.99480  3.75263  2.47550  3.31342  4.10190  3.02891  2.46916  2.84986  2.31214  2.22210  2.58788  3.38680  5.51280  4.15755    972 - -
          2.68618  4.42225  2.77519  2.73123  3.46354  2.40513  3.72494  3.29354  2.67741  2.69355  4.24690  2.90347  2.73739  3.18146  2.89801  2.37887  2.77519  2.98518  4.58477  3.61503
          0.01689  4.48514  5.20749  0.61958  0.77255  0.48576  0.95510
    679   2.69591  4.92877  2.76810  2.52042  4.19282  3.51004  3.73055  3.61473  2.52474  2.70651  4.01335  2.37655  2.45995  2.87405  2.99265  2.47777  2.57596  2.89420  5.44032  4.09672    973 - -
          2.68618  4.42225  2.77519  2.73123  3.46354  2.40513  3.72494  3.29354  2.67741  2.69355  4.24690  2.90347  2.73739  3.18146  2.89801  2.37887  2.77519  2.98518  4.58477  3.61503
          0.10024  4.48514  2.47573  0.61958  0.77255  0.48576  0.95510
    680   2.10901  4.61998  3.34996  2.80501  3.87737  3.55027  3.86155  3.23772  2.69315  2.25989  3.78704  3.25074  2.10822  3.08680  2.58794  2.81666  2.94665  2.96842  5.24178  3.97512    974 - -
          2.68660  4.42292  2.77587  2.73030  3.46332  2.40507  3.72562  3.29421  2.67662  2.69401  4.24757  2.90357  2.73731  3.18213  2.89630  2.37901  2.77587  2.98491  4.58544  3.61441
          0.36733  1.19906  5.12560  2.15526  0.12315  0.41515  1.07952
    681   2.38684  4.32490  3.72010  3.14982  2.82443  3.16732  2.49120  2.51851  3.08673  2.04840  3.43405  3.50919  4.08236  3.37058  3.39825  2.51981  2.92138  2.59104  4.91607  3.69438    986 - -
          2.68618  4.42225  2.77519  2.73123  3.46354  2.40513  3.72494  3.29354  2.67741  2.69355  4.24690  2.90347  2.73739  3.18146  2.89801  2.37887  2.77519  2.98518  4.58477  3.61503
          0.01689  4.48514  5.20749  0.61958  0.77255  0.48576  0.95510
    682   2.69469  4.30671  3.77291  3.20034  2.77218  3.72148  3.98383  2.50817  3.13023  2.50891  3.41555  3.54363  2.67949  3.40768  2.85356  2.29702  2.92652  2.57160  3.09332  3.07090    987 - -
          2.68618  4.42225  2.77519  2.73123  3.46354  2.40513  3.72494  3.29354  2.67741  2.69355  4.24690  2.90347  2.73739  3.18146  2.89801  2.37887  2.77519  2.98518  4.58477  3.61503
          0.01689  4.48514  5.20749  0.61958  0.77255  0.48576  0.95510
    683   2.46221  5.03153  2.64204  2.46665  4.32115  2.32796  3.70500  3.03541  2.47640  3.31943  4.10301  2.37301  3.89425  2.83001  2.68943  2.70122  2.64470  3.39478  5.51752  4.15034    988 - -
          2.68618  4.42225  2.77519  2.73123  3.46354  2.40513  3.72494  3.29354  2.67741  2.69355  4.24690  2.90347  2.73739  3.18146  2.89801  2.37887  2.77519  2.98518  4.58477  3.61503
          0.01689  4.48514  5.20749  0.61958  0.77255  0.48576  0.95510
    684   2.42810  4.24605  3.89430  3.31707  2.83001  3.12366  4.02547  2.45086  3.23328  2.25946  3.35715  3.61969  4.11586  3.49263  2.52110  3.01178  2.53535  2.19907  4.84828  2.91828    989 - -
          2.68618  4.42225  2.77519  2.73123  3.46354  2.40513  3.72494  3.29354  2.67741  2.69355  4.24690  2.90347  2.73739  3.18146  2.89801  2.37887  2.77519  2.98518  4.58477  3.61503
          0.01689  4.48514  5.20749  0.61958  0.77255  0.48576  0.95510
    685   2.69731  4.95644  2.16926  2.50109  3.23281  3.04169  3.71775  3.64290  2.50604  3.22704  3.32939  2.66026  2.75995  2.85621  2.97748  2.71543  2.67231  3.30119  5.45162  4.10181    990 - -
          2.68618  4.42225  2.77519  2.73123  3.46354  2.40513  3.72494  3.29354  2.67741  2.69355  4.24690  2.90347  2.73739  3.18146  2.89801  2.37887  2.77519  2.98518  4.58477  3.61503
          0.01689  4.48514  5.20749  0.61958  0.77255  0.48576  0.95510
    686   2.69081  4.45664  3.49711  2.52796  2.89743  3.65049  3.90002  2.96004  2.89557  2.43213  3.55879  2.91824  3.36114  3.20596  3.26657  2.89116  2.32947  1.99242  5.03467  3.79152    991 - -
          2.68618  4.42225  2.77519  2.73123  3.46354  2.40513  3.72494  3.29354  2.67741  2.69355  4.24690  2.90347  2.73739  3.18146  2.89801  2.37887  2.77519  2.98518  4.58477  3.61503
          0.01689  4.48514  5.20749  0.61958  0.77255  0.48576  0.95510
    687   2.37481  4.96986  2.48324  2.23225  3.29784  3.50807  3.71581  3.65685  2.50298  3.23848  4.03720  2.65630  2.92384  2.85263  2.97599  2.71553  2.93296  2.51621  5.46050  4.10815    992 - -
          2.68618  4.42225  2.77519  2.73123  3.46354  2.40513  3.72494  3.29354  2.67741  2.69355  4.24690  2.90347  2.73739  3.18146  2.89801  2.37887  2.77519  2.98518  4.58477  3.61503
          0.01689  4.48514  5.20749  0.61958  0.77255  0.48576  0.95510
    688   2.69724  4.85012  3.11599  2.28451  4.07646  2.66992  3.74484  3.48569  2.55732  2.41163  3.92629  3.07891  3.27289  2.62172  3.01300  2.74484  2.28984  3.17568  5.36247  3.39615    993 - -
          2.68618  4.42225  2.77519  2.73123  3.46354  2.40513  3.72494  3.29354  2.67741  2.69355  4.24690  2.90347  2.73739  3.18146  2.89801  2.37887  2.77519  2.98518  4.58477  3.61503
          0.01689  4.48514  5.20749  0.61958  0.77255  0.48576  0.95510
    689   2.45970  4.70838  3.22445  2.39013  3.14467  3.56865  3.01446  3.29124  2.64549  2.55383  3.79325  3.15597  3.34656  2.67504  2.74660  2.78401  2.92288  2.36063  5.24471  3.95098    994 - -
          2.68618  4.42225  2.77519  2.73123  3.46354  2.40513  3.72494  3.29354  2.67741  2.69355  4.24690  2.90347  2.73739  3.18146  2.89801  2.37887  2.77519  2.98518  4.58477  3.61503
          0.01689  4.48514  5.20749  0.61958  0.77255  0.48576  0.95510
    690   2.51421  5.30991  1.55859  2.08842  4.65082  3.46987  3.80406  4.12777  2.63398  3.63828  4.41635  2.95747  3.95429  2.92992  3.15021  2.40399  2.37717  3.71012  5.80067  4.37907    995 - -
          2.68618  4.42225  2.77519  2.73123  3.46354  2.40513  3.72494  3.29354  2.67741  2.69355  4.24690  2.90347  2.73739  3.18146  2.89801  2.37887  2.77519  2.98518  4.58477  3.61503
          0.01689  4.48514  5.20749  0.61958  0.77255  0.48576  0.95510
    691   2.31794  4.76774  3.24415  2.76437  4.41674  1.89753  3.95722  3.85075  2.75859  3.44433  4.24336  3.20746  2.05214  3.11669  2.61168  2.38446  2.97390  3.42377  5.65714  4.34350    996 - -
          2.68598  4.42256  2.77439  2.73154  3.46385  2.40505  3.72526  3.29291  2.67772  2.69283  4.24721  2.90378  2.73771  3.18178  2.89832  2.37880  2.77551  2.98481  4.58508  3.61534
          0.17191  1.88080  5.20749  1.91674  0.15910  0.48576  0.95510
    692   2.74821  5.22741  2.49427  2.18091  4.56109  3.04841  3.69405  4.03672  2.43187  3.52450  4.27702  2.95558  3.89640  2.44003  1.81302  2.71100  2.66279  3.61314  5.66275  4.26048   1006 - -
          2.68618  4.42225  2.77519  2.73123  3.46354  2.40513  3.72494  3.29354  2.67741  2.69355  4.24690  2.90347  2.73739  3.18146  2.89801  2.37887  2.77519  2.98518  4.58477  3.61503
          0.01689  4.48514  5.20749  0.61958  0.77255  0.48576  0.95510
    693   3.85459  5.56274  4.41893  3.84877  5.08601  4.16459  4.47480  4.71339  2.75180  4.11549  5.13244  4.14373  4.66786  3.69470  0.34930  3.93168  4.09798  4.41728  5.93486  4.92148   1007 - -
          2.68618  4.42225  2.77519  2.73123  3.46354  2.40513  3.72494  3.29354  2.67741  2.69355  4.24690  2.90347  2.73739  3.18146  2.89801  2.37887  2.77519  2.98518  4.58477  3.61503
          0.01689  4.48514  5.20749  0.61958  0.77255  0.48576  0.95510
    694   2.54138  4.29505  4.68190  4.08226  3.20887  4.08171  4.39774  1.97600  3.91058  1.23230  2.59900  4.17690  4.40902  4.04971  3.97921  3.39198  3.13965  2.40859  3.41600  3.73373   1008 - -
          2.68618  4.42225  2.77519  2.73123  3.46354  2.40513  3.72494  3.29354  2.67741  2.69355  4.24690  2.90347  2.73739  3.18146  2.89801  2.37887  2.77519  2.98518  4.58477  3.61503
          0.01689  4.48514  5.20749  0.61958  0.77255  0.48576  0.95510
    695   1.49335  4.46126  4.37319  3.84965  3.57634  3.97810  4.54238  2.43190  3.73687  1.46714  3.47638  4.06711  4.42699  3.99418  3.95858  3.32794  3.22223  2.00079  5.27394  4.09153   1009 - -
          2.68618  4.42225  2.77519  2.73123  3.46354  2.40513  3.72494  3.29354  2.67741  2.69355  4.24690  2.90347  2.73739  3.18146  2.89801  2.37887  2.77519  2.98518  4.58477  3.61503
          0.01689  4.48514  5.20749  0.61958  0.77255  0.48576  0.95510
    696   0.40422  4.62879  4.21945  4.09042  4.79707  3.42920  5.01766  4.02954  4.12690  3.87628  4.86665  4.04260  4.22771  4.41111  4.29973  2.98861  3.31000  3.56285  6.15009  5.04377   1010 - -
          2.68618  4.42225  2.77519  2.73123  3.46354  2.40513  3.72494  3.29354  2.67741  2.69355  4.24690  2.90347  2.73739  3.18146  2.89801  2.37887  2.77519  2.98518  4.58477  3.61503
          0.01689  4.48514  5.20749  0.61958  0.77255  0.48576  0.95510
    697   0.87203  4.40352  3.99469  3.74419  4.74608  3.19388  4.72950  4.14775  3.78329  3.87106  4.68836  3.73176  3.99114  4.03636  4.03922  1.45260  3.00054  3.52165  6.09935  4.92496   1011 - -
          2.68618  4.42225  2.77519  2.73123  3.46354  2.40513  3.72494  3.29354  2.67741  2.69355  4.24690  2.90347  2.73739  3.18146  2.89801  2.37887  2.77519  2.98518  4.58477  3.61503
          0.01689  4.48514  5.20749  0.61958  0.77255  0.48576  0.95510
    698   2.51567  4.55528  4.79116  4.26126  3.51655  4.32603  4.83124  2.24941  4.12309  1.01200  3.36624  4.43764  4.68805  4.32959  4.27637  3.68384  3.41720  1.65950  5.36311  4.21586   1012 - -
          2.68618  4.42225  2.77519  2.73123  3.46354  2.40513  3.72494  3.29354  2.67741  2.69355  4.24690  2.90347  2.73739  3.18146  2.89801  2.37887  2.77519  2.98518  4.58477  3.61503
          0.01689  4.48514  5.20749  0.61958  0.77255  0.48576  0.95510
    699   2.65064  4.51810  4.94294  4.36011  3.33566  4.41490  4.76024  1.99770  4.21501  1.11967  2.23877  4.50099  4.69083  4.33476  4.29638  3.74176  3.40414  2.02310  5.18190  4.06780   1013 - -
          2.68618  4.42225  2.77519  2.73123  3.46354  2.40513  3.72494  3.29354  2.67741  2.69355  4.24690  2.90347  2.73739  3.18146  2.89801  2.37887  2.77519  2.98518  4.58477  3.61503
          0.01689  4.48514  5.20749  0.61958  0.77255  0.48576  0.95510
    700   3.35194  4.63861  5.25317  4.68168  1.95722  4.66539  5.00351  1.39139  4.53441  1.45894  3.19614  4.79077  4.89017  4.59571  4.56834  4.01496  3.57951  1.91135  5.29878  4.16930   1014 - -
          2.68618  4.42225  2.77519  2.73123  3.46354  2.40513  3.72494  3.29354  2.67741  2.69355  4.24690  2.90347  2.73739  3.18146  2.89801  2.37887  2.77519  2.98518  4.58477  3.61503
          0.01689  4.48514  5.20749  0.61958  0.77255  0.48576  0.95510
    701   3.76449  5.37179  4.43855  4.38966  5.26942  4.02740  5.37393  5.02913  4.51033  4.56033  5.66145  4.61922  0.20827  4.87475  4.64673  3.95930  4.25687  4.59269  6.23667  5.41006   1015 - -
          2.68618  4.42225  2.77519  2.73123  3.46354  2.40513  3.72494  3.29354  2.67741  2.69355  4.24690  2.90347  2.73739  3.18146  2.89801  2.37887  2.77519  2.98518  4.58477  3.61503
          0.01689  4.48514  5.20749  0.61958  0.77255  0.48576  0.95510
    702   3.49188  4.72732  5.44076  4.91175  3.60419  4.95270  5.43787  1.28144  4.80289  1.21662  3.37020  5.07922  5.13820  4.91063  4.88704  4.34158  3.73114  1.53049  5.69054  4.59140   1016 - -
          2.68618  4.42225  2.77519  2.73123  3.46354  2.40513  3.72494  3.29354  2.67741  2.69355  4.24690  2.90347  2.73739  3.18146  2.89801  2.37887  2.77519  2.98518  4.58477  3.61503
          0.01689  4.48514  5.20749  0.61958  0.77255  0.48576  0.95510
    703   2.47158  5.15402  2.35115  2.25254  4.47507  3.47742  3.14743  3.94462  2.17795  3.44856  4.20169  2.95423  3.87361  2.47654  2.90372  2.36345  2.93299  3.53186  3.18263  4.20404   1017 - -
          2.68618  4.42225  2.77519  2.73123  3.46354  2.40513  3.72494  3.29354  2.67741  2.69355  4.24690  2.90347  2.73739  3.18146  2.89801  2.37887  2.77519  2.98518  4.58477  3.61503
          0.01689  4.48514  5.20749  0.61958  0.77255  0.48576  0.95510
    704   2.38164  5.11661  2.20102  2.43226  4.42653  3.48652  3.68456  3.31902  2.43339  3.40749  4.17254  2.97265  3.88451  2.49599  2.15181  2.40587  2.93975  3.48919  5.57489  4.19020   1018 - -
          2.68618  4.42225  2.77519  2.73123  3.46354  2.40513  3.72494  3.29354  2.67741  2.69355  4.24690  2.90347  2.73739  3.18146  2.89801  2.37887  2.77519  2.98518  4.58477  3.61503
          0.01689  4.48514  5.20749  0.61958  0.77255  0.48576  0.95510
    705   2.88918  5.05591  3.28925  2.70861  4.26101  3.66005  3.77165  3.74775  2.36164  3.30713  4.13962  3.19161  4.04433  2.45890  1.50950  2.56853  3.10369  3.42859  5.44793  2.55863   1019 - -
          2.68618  4.42225  2.77519  2.73123  3.46354  2.40513  3.72494  3.29354  2.67741  2.69355  4.24690  2.90347  2.73739  3.18146  2.89801  2.37887  2.77519  2.98518  4.58477  3.61503
          0.01689  4.48514  5.20749  0.61958  0.77255  0.48576  0.95510
    706   2.72280  5.17231  1.93448  2.40840  4.49057  3.47737  2.98987  3.96016  2.44746  3.46733  4.22497  2.60182  3.88557  2.54261  2.93878  2.40177  2.65286  3.10430  5.62276  4.22405   1020 - -
          2.68618  4.42225  2.77519  2.73123  3.46354  2.40513  3.72494  3.29354  2.67741  2.69355  4.24690  2.90347  2.73739  3.18146  2.89801  2.37887  2.77519  2.98518  4.58477  3.61503
          0.01689  4.48514  5.20749  0.61958  0.77255  0.48576  0.95510
    707   2.49456  4.46618  3.84116  3.25491  3.55720  3.82807  4.07879  2.14741  3.03057  1.84299  3.49485  3.61702  4.19961  3.42995  1.86421  3.10204  3.05810  2.57006  5.07476  3.86489   1021 - -
          2.68618  4.42225  2.77519  2.73123  3.46354  2.40513  3.72494  3.29354  2.67741  2.69355  4.24690  2.90347  2.73739  3.18146  2.89801  2.37887  2.77519  2.98518  4.58477  3.61503
          0.08913  4.48514  2.60376  0.61958  0.77255  0.48576  0.95510
    708   2.45011  4.84271  3.11256  2.28946  4.07329  3.52145  3.71968  3.48195  2.32530  2.64494  3.91685  3.06272  3.90954  2.59058  2.64736  2.73017  2.51123  3.17051  2.97658  4.02640   1022 - -
          2.68618  4.42225  2.77519  2.73123  3.46354  2.40513  3.72494  3.29354  2.67741  2.69355  4.24690  2.90347  2.73739  3.18146  2.89801  2.37887  2.77519  2.98518  4.58477  3.61503
          0.01815  4.41416  5.13651  0.61958  0.77255  0.59503  0.80195
    709   2.44925  4.99447  2.99397  2.19487  4.27364  3.05977  3.68202  3.05402  2.45515  3.27439  4.06124  2.67427  3.87329  2.54626  2.93159  2.17522  2.51664  3.35074  5.47797  4.11457   1023 - -
          2.68618  4.42225  2.77519  2.73123  3.46354  2.40513  3.72494  3.29354  2.67741  2.69355  4.24690  2.90347  2.73739  3.18146  2.89801  2.37887  2.77519  2.98518  4.58477  3.61503
          0.01815  4.41416  5.13651  0.61958  0.77255  0.42304  1.06437
    710   2.77592  4.26872  4.14978  3.57375  2.87732  3.86959  4.16835  2.31829  3.46205  1.31984  3.30583  2.93596  4.23422  3.69776  3.66960  3.15683  2.64338  2.42000  4.87179  3.66882   1024 - -
          2.68618  4.42225  2.77519  2.73123  3.46354  2.40513  3.72494  3.29354  2.67741  2.69355  4.24690  2.90347  2.73739  3.18146  2.89801  2.37887  2.77519  2.98518  4.58477  3.61503
          0.01689  4.48514  5.20749  0.61958  0.77255  0.48576  0.95510
    711   2.17380  3.27749  4.57200  3.97595  1.85178  3.95231  4.29056  2.20607  3.80636  1.98223  3.24845  4.05481  4.30925  3.97058  3.88347  3.26164  3.01765  2.04724  4.82795  3.64770   1025 - -
          2.68618  4.42225  2.77519  2.73123  3.46354  2.40513  3.72494  3.29354  2.67741  2.69355  4.24690  2.90347  2.73739  3.18146  2.89801  2.37887  2.77519  2.98518  4.58477  3.61503
          0.01689  4.48514  5.20749  0.61958  0.77255  0.48576  0.95510
    712   2.69506  5.01675  3.02679  2.24839  3.48768  3.04166  3.69574  3.73128  2.29722  3.29148  4.07694  3.00260  3.89179  2.56498  2.34056  2.41689  2.54048  2.83881  5.49316  4.12999   1026 - -
          2.68618  4.42225  2.77519  2.73123  3.46354  2.40513  3.72494  3.29354  2.67741  2.69355  4.24690  2.90347  2.73739  3.18146  2.89801  2.37887  2.77519  2.98518  4.58477  3.61503
          0.01689  4.48514  5.20749  0.61958  0.77255  0.48576  0.95510
    713   2.71708  4.65203  3.32684  2.76297  3.82394  3.60743  3.82596  3.21703  2.68012  2.07287  3.74859  3.23137  3.28859  3.05246  2.15395  2.23576  2.94883  2.95600  5.19141  3.22801   1027 - -
          2.68618  4.42225  2.77519  2.73123  3.46354  2.40513  3.72494  3.29354  2.67741  2.69355  4.24690  2.90347  2.73739  3.18146  2.89801  2.37887  2.77519  2.98518  4.58477  3.61503
          0.01689  4.48514  5.20749  0.61958  0.77255  0.48576  0.95510
    714   2.43587  4.17009  4.23936  2.89366  3.26562  3.83159  4.14065  2.03508  3.51931  1.80413  3.27073  3.83587  4.19737  3.73140  3.68040  3.12249  2.94607  1.96694  3.24216  3.60299   1028 - -
          2.68618  4.42225  2.77519  2.73123  3.46354  2.40513  3.72494  3.29354  2.67741  2.69355  4.24690  2.90347  2.73739  3.18146  2.89801  2.37887  2.77519  2.98518  4.58477  3.61503
          0.01689  4.48514  5.20749  0.61958  0.77255  0.48576  0.95510
    715   2.26476  4.46887  3.48699  2.92201  3.62270  3.08795  3.89503  2.98899  2.87608  2.12722  3.57630  3.34833  4.02687  3.19343  2.72356  2.58267  2.28370  2.75409  3.48300  3.80446   1029 - -
          2.68618  4.42225  2.77519  2.73123  3.46354  2.40513  3.72494  3.29354  2.67741  2.69355  4.24690  2.90347  2.73739  3.18146  2.89801  2.37887  2.77519  2.98518  4.58477  3.61503
          0.01689  4.48514  5.20749  0.61958  0.77255  0.48576  0.95510
    716   2.70809  4.93598  2.77617  2.52639  4.18655  3.52370  3.72720  3.60688  2.50826  2.10587  4.00722  3.04819  2.79679  2.54441  2.55310  2.73352  2.55068  3.27542  5.43164  4.09213   1030 - -
          2.68618  4.42225  2.77519  2.73123  3.46354  2.40513  3.72494  3.29354  2.67741  2.69355  4.24690  2.90347  2.73739  3.18146  2.89801  2.37887  2.77519  2.98518  4.58477  3.61503
          0.01689  4.48514  5.20749  0.61958  0.77255  0.48576  0.95510
    717   2.46605  4.94258  3.08829  2.56654  4.24812  3.51987  3.19515  3.66865  2.25119  3.25700  4.06663  3.07840  2.09313  2.91166  2.96442  2.75809  2.12295  3.32661  5.48069  4.14745   1031 - -
          2.68618  4.42225  2.77519  2.73123  3.46354  2.40513  3.72494  3.29354  2.67741  2.69355  4.24690  2.90347  2.73739  3.18146  2.89801  2.37887  2.77519  2.98518  4.58477  3.61503
          0.01689  4.48514  5.20749  0.61958  0.77255  0.48576  0.95510
    718   2.70110  4.85907  3.12989  2.56893  4.08821  3.53969  3.74081  2.89635  2.35488  2.78009  3.27636  3.08142  3.18408  2.10036  2.56931  2.49940  2.93141  3.18580  5.36643  4.04362   1032 - -
          2.68618  4.42225  2.77519  2.73123  3.46354  2.40513  3.72494  3.29354  2.67741  2.69355  4.24690  2.90347  2.73739  3.18146  2.89801  2.37887  2.77519  2.98518  4.58477  3.61503
          0.01140  4.47965        *  0.61958  0.77255  0.00000        *
//
