# Supplementary material for: MacSyFinder: A Program to Mine Genomes for Molecular Systems with an Application to CRISPR-Cas Systems
Source: PLoS One. 2014 Oct 17;9(10):e110726. doi: 10.1371/journal.pone.0110726 (PMC4201578; doi:10.1371/journal.pone.0110726)
Supplement: Data S2 — The Cas-Finder: models and profiles (compressed tarball archive). (ZIP) [file pone.0110726.s011.zip › Cas-Finder_macsyfinder/CASprofiles/csx1u2_TypeIIIU.hmm]

HMMER3/b [3.0 | March 2010]
NAME  TIGR02549
ACC   TIGR02549
DESC  CRISPR_DxTHG: CRISPR-associated DxTHG motif protein
LENG  21
ALPH  amino
RF    no
CS    no
MAP   yes
DATE  Sun Apr 11 22:18:38 2010
NSEQ  15
EFFN  15.000000
CKSUM 1706412630
GA    15.10 15.10;
TC    15.10 15.10;
NC    14.70 14.70;
STATS LOCAL MSV       -6.3533  0.72568
STATS LOCAL VITERBI   -6.2801  0.72568
STATS LOCAL FORWARD   -4.3766  0.72568
HMM          A        C        D        E        F        G        H        I        K        L        M        N        P        Q        R        S        T        V        W        Y   
            m->m     m->i     m->d     i->m     i->i     d->m     d->d
  COMPO   2.74671  5.24467  2.94359  3.31099  2.58627  3.09586  2.87753  2.20925  4.45889  2.15615  3.14237  3.41838  3.55329  4.77997  3.46796  3.18479  2.37305  2.17934  5.76151  3.42673
          2.68618  4.42225  2.77519  2.73123  3.46354  2.40513  3.72494  3.29354  2.67741  2.69355  4.24690  2.90347  2.73739  3.18146  2.89801  2.37887  2.77519  2.98518  4.58477  3.61503
          0.00261  6.34495  7.06730  0.61958  0.77255  0.00000        *
      1   3.77250  6.25601  4.00626  0.97166  5.61013  4.52835  4.69958  5.08268  2.37016  4.55342  5.30114  2.69571  4.92314  3.79993  2.72292  3.73533  1.69265  2.77057  6.67329  5.28393      1 - -
          2.68618  4.42225  2.77519  2.73123  3.46354  2.40513  3.72494  3.29354  2.67741  2.69355  4.24690  2.90347  2.73739  3.18146  2.89801  2.37887  2.77519  2.98518  4.58477  3.61503
          0.00261  6.34495  7.06730  0.61958  0.77255  0.48576  0.95510
      2   5.09227  6.23466  7.27075  6.83339  2.52059  6.86516  7.70033  0.79728  6.83236  2.32329  5.07147  7.04002  6.95572  6.99122  6.97514  6.35419  5.34597  1.07780  7.72288  6.58384      2 - -
          2.68618  4.42225  2.77519  2.73123  3.46354  2.40513  3.72494  3.29354  2.67741  2.69355  4.24690  2.90347  2.73739  3.18146  2.89801  2.37887  2.77519  2.98518  4.58477  3.61503
          0.00261  6.34495  7.06730  0.61958  0.77255  0.48576  0.95510
      3   3.82025  5.19123  5.79407  5.18004  2.24936  4.99136  2.39880  1.40995  4.96259  1.92962  4.30170  5.15551  5.35316  5.08900  4.96568  4.30382  2.61467  2.34086  5.79455  1.95748      3 - -
          2.68618  4.42225  2.77519  2.73123  3.46354  2.40513  3.72494  3.29354  2.67741  2.69355  4.24690  2.90347  2.73739  3.18146  2.89801  2.37887  2.77519  2.98518  4.58477  3.61503
          0.00261  6.34495  7.06730  0.61958  0.77255  0.48576  0.95510
      4   5.48670  6.58847  7.60976  7.11871  4.98656  7.23670  7.78453  1.59225  7.09903  0.41073  4.66937  7.43843  7.08212  6.88456  7.04959  6.75843  5.70539  2.31713  7.43869  6.55439      4 - -
          2.68618  4.42225  2.77519  2.73123  3.46354  2.40513  3.72494  3.29354  2.67741  2.69355  4.24690  2.90347  2.73739  3.18146  2.89801  2.37887  2.77519  2.98518  4.58477  3.61503
          0.00261  6.34495  7.06730  0.61958  0.77255  0.48576  0.95510
      5   6.98532  8.14351  0.01315  6.18989  8.11581  6.43351  7.65610  8.38981  7.15305  7.54316  8.80280  6.73867  7.10800  7.17522  7.40189  7.01733  7.37155  7.95710  8.56844  8.15017      5 - -
          2.68618  4.42225  2.77519  2.73123  3.46354  2.40513  3.72494  3.29354  2.67741  2.69355  4.24690  2.90347  2.73739  3.18146  2.89801  2.37887  2.77519  2.98518  4.58477  3.61503
          0.00261  6.34495  7.06730  0.61958  0.77255  0.48576  0.95510
      6   4.96401  6.11751  7.16004  6.73900  5.63590  6.74365  7.70640  1.07786  6.74465  2.24414  5.30898  6.91819  6.91079  7.05156  6.95537  6.22692  2.01090  0.94190  7.91302  6.65434      6 - -
          2.68618  4.42225  2.77519  2.73123  3.46354  2.40513  3.72494  3.29354  2.67741  2.69355  4.24690  2.90347  2.73739  3.18146  2.89801  2.37887  2.77519  2.98518  4.58477  3.61503
          0.00261  6.34495  7.06730  0.61958  0.77255  0.48576  0.95510
      7   4.16667  6.08095  6.47077  6.52985  7.01027  4.86846  7.10726  6.57501  6.51584  6.26562  6.99257  5.79776  5.75688  6.57216  6.45638  2.50381  0.14107  5.56030  8.32648  7.34165      7 - -
          2.68618  4.42225  2.77519  2.73123  3.46354  2.40513  3.72494  3.29354  2.67741  2.69355  4.24690  2.90347  2.73739  3.18146  2.89801  2.37887  2.77519  2.98518  4.58477  3.61503
          0.00261  6.34495  7.06730  0.61958  0.77255  0.48576  0.95510
      8   7.36878  8.09571  7.36893  7.43380  7.29539  6.67985  0.00980  8.41839  7.54727  7.48744  8.83011  7.73458  7.31838  7.91394  7.42917  7.64424  7.77474  8.07523  8.23878  7.31068      8 - -
          2.68618  4.42225  2.77519  2.73123  3.46354  2.40513  3.72494  3.29354  2.67741  2.69355  4.24690  2.90347  2.73739  3.18146  2.89801  2.37887  2.77519  2.98518  4.58477  3.61503
          0.00261  6.34495  7.06730  0.61958  0.77255  0.48576  0.95510
      9   4.33847  6.24146  6.35597  6.43390  7.15718  0.27954  7.18600  6.77062  6.63195  6.42588  7.16397  5.89762  5.88865  6.65451  6.59859  1.61042  4.94027  5.74330  8.38293  7.46945      9 - -
          2.68618  4.42225  2.77519  2.73123  3.46354  2.40513  3.72494  3.29354  2.67741  2.69355  4.24690  2.90347  2.73739  3.18146  2.89801  2.37887  2.77519  2.98518  4.58477  3.61503
          0.00261  6.34495  7.06730  0.61958  0.77255  0.48576  0.95510
     10   5.30369  6.44263  7.41304  6.91649  1.00024  6.96253  7.46025  1.03000  6.86576  1.98415  4.72048  7.14245  6.93955  6.76569  6.85658  6.43121  5.53094  2.24369  7.33009  6.31570     10 - -
          2.68618  4.42225  2.77519  2.73123  3.46354  2.40513  3.72494  3.29354  2.67741  2.69355  4.24690  2.90347  2.73739  3.18146  2.89801  2.37887  2.77519  2.98518  4.58477  3.61503
          0.00261  6.34495  7.06730  0.61958  0.77255  0.48576  0.95510
     11   5.60516  7.41613  5.77910  5.42094  7.26069  5.85292  6.15309  6.89681  4.35470  6.16452  7.12914  0.60247  6.39976  5.34288  0.91011  5.63676  5.86739  6.48050  7.84772  6.86905     11 - -
          2.68618  4.42225  2.77519  2.73123  3.46354  2.40513  3.72494  3.29354  2.67741  2.69355  4.24690  2.90347  2.73739  3.18146  2.89801  2.37887  2.77519  2.98518  4.58477  3.61503
          0.00261  6.34495  7.06730  0.61958  0.77255  0.48576  0.95510
     12   6.06897  7.06011  7.05197  6.94693  1.06578  6.64730  2.85042  5.71610  6.71859  4.95512  2.54323  6.22962  6.91141  6.39454  6.52396  1.68340  6.26803  5.63021  5.44568  1.20524     12 - -
          2.68618  4.42225  2.77519  2.73123  3.46354  2.40513  3.72494  3.29354  2.67741  2.69355  4.24690  2.90347  2.73739  3.18146  2.89801  2.37887  2.77519  2.98518  4.58477  3.61503
          0.00261  6.34495  7.06730  0.61958  0.77255  0.48576  0.95510
     13   4.66187  5.95310  6.66426  6.06682  2.70539  5.94284  6.28207  1.99668  5.88479  1.54147  0.97848  6.11697  6.17089  5.89945  5.85865  5.28671  2.66228  2.36243  6.55669  5.48298     13 - -
          2.68618  4.42225  2.77519  2.73123  3.46354  2.40513  3.72494  3.29354  2.67741  2.69355  4.24690  2.90347  2.73739  3.18146  2.89801  2.37887  2.77519  2.98518  4.58477  3.61503
          0.00261  6.34495  7.06730  0.61958  0.77255  0.48576  0.95510
     14   4.51415  6.95128  3.97075  2.39035  6.55793  2.79534  5.50255  6.08094  4.45399  5.55734  6.37818  4.45261  0.60666  2.45925  4.99327  4.45186  2.08285  5.57365  7.69454  6.22301     14 - -
          2.68618  4.42225  2.77519  2.73123  3.46354  2.40513  3.72494  3.29354  2.67741  2.69355  4.24690  2.90347  2.73739  3.18146  2.89801  2.37887  2.77519  2.98518  4.58477  3.61503
          0.00261  6.34495  7.06730  0.61958  0.77255  0.48576  0.95510
     15   4.51850  5.82276  6.52341  5.92737  2.04911  5.78871  6.14003  2.43714  5.74105  1.12836  2.81962  5.96083  6.05167  5.79357  5.72885  5.12710  2.32474  1.37461  6.47129  5.36765     15 - -
          2.68618  4.42225  2.77519  2.73123  3.46354  2.40513  3.72494  3.29354  2.67741  2.69355  4.24690  2.90347  2.73739  3.18146  2.89801  2.37887  2.77519  2.98518  4.58477  3.61503
          0.00261  6.34495  7.06730  0.61958  0.77255  0.48576  0.95510
     16   2.85326  5.94011  6.64734  6.04864  1.81516  5.92222  6.25968  1.78744  5.86497  1.22460  1.70400  6.09629  6.15375  5.88135  5.83871  5.26481  4.86849  2.36471  6.53932  5.46379     16 - -
          2.68618  4.42225  2.77519  2.73123  3.46354  2.40513  3.72494  3.29354  2.67741  2.69355  4.24690  2.90347  2.73739  3.18146  2.89801  2.37887  2.77519  2.98518  4.58477  3.61503
          0.00261  6.34495  7.06730  0.61958  0.77255  0.48576  0.95510
     17   0.95111  5.65039  6.18171  5.72914  1.49129  4.99160  5.95918  4.29035  5.53769  3.94963  2.68738  5.50876  5.61453  5.65863  5.55509  4.41077  1.53760  4.08491  6.50965  5.29180     17 - -
          2.68618  4.42225  2.77519  2.73123  3.46354  2.40513  3.72494  3.29354  2.67741  2.69355  4.24690  2.90347  2.73739  3.18146  2.89801  2.37887  2.77519  2.98518  4.58477  3.61503
          0.00261  6.34495  7.06730  0.61958  0.77255  0.48576  0.95510
     18   3.78140  5.19960  5.49529  4.89580  2.67585  2.84030  5.24023  3.63824  2.89248  1.70140  4.31707  4.99702  5.28720  4.90951  4.82780  2.09094  2.09818  2.55651  5.81654  1.62939     18 - -
          2.68618  4.42225  2.77519  2.73123  3.46354  2.40513  3.72494  3.29354  2.67741  2.69355  4.24690  2.90347  2.73739  3.18146  2.89801  2.37887  2.77519  2.98518  4.58477  3.61503
          0.00261  6.34495  7.06730  0.61958  0.77255  0.48576  0.95510
     19   1.98972  6.06195  2.90074  1.38440  5.34773  4.49951  4.70449  4.79076  3.46896  4.34196  5.12358  3.99682  4.89932  3.82738  1.99611  3.70931  3.94693  1.62595  3.16011  5.16363     19 - -
          2.68618  4.42225  2.77519  2.73123  3.46354  2.40513  3.72494  3.29354  2.67741  2.69355  4.24690  2.90347  2.73739  3.18146  2.89801  2.37887  2.77519  2.98518  4.58477  3.61503
          0.00261  6.34495  7.06730  0.61958  0.77255  0.48576  0.95510
     20   0.93530  2.70862  6.20140  5.75122  5.06741  4.91719  5.99460  4.25301  5.55431  4.13862  2.69562  5.48105  5.56412  5.67560  5.56057  1.83872  4.38726  1.48902  6.59565  5.43551     20 - -
          2.68618  4.42225  2.77519  2.73123  3.46354  2.40513  3.72494  3.29354  2.67741  2.69355  4.24690  2.90347  2.73739  3.18146  2.89801  2.37887  2.77519  2.98518  4.58477  3.61503
          0.00261  6.34495  7.06730  0.61958  0.77255  0.48576  0.95510
     21   1.53193  6.09190  7.09385  6.64825  5.51163  6.62298  7.45420  1.40150  6.62147  1.63710  5.21595  6.80125  6.81032  6.87671  6.78754  6.07967  5.18122  1.16561  7.69578  6.47473     21 - -
          2.68618  4.42225  2.77519  2.73123  3.46354  2.40513  3.72494  3.29354  2.67741  2.69355  4.24690  2.90347  2.73739  3.18146  2.89801  2.37887  2.77519  2.98518  4.58477  3.61503
          0.00176  6.34410        *  0.61958  0.77255  0.00000        *
//
