# Supplementary material for: MacSyFinder: A Program to Mine Genomes for Molecular Systems with an Application to CRISPR-Cas Systems
Source: PLoS One. 2014 Oct 17;9(10):e110726. doi: 10.1371/journal.pone.0110726 (PMC4201578; doi:10.1371/journal.pone.0110726)
Supplement: Data S2 — The Cas-Finder: models and profiles (compressed tarball archive). (ZIP) [file pone.0110726.s011.zip › Cas-Finder_macsyfinder/CASprofiles/csx1u_TypeIIIU.hmm]

HMMER3/b [3.0 | March 2010]
NAME  TIGR01897
ACC   TIGR01897
DESC  cas_MJ1666: CRISPR-associated protein, MJ1666 family
LENG  417
ALPH  amino
RF    no
CS    no
MAP   yes
DATE  Sun Apr 11 22:13:22 2010
NSEQ  9
EFFN  2.939941
CKSUM 333054928
GA    110.00 110.00;
TC    110.00 110.00;
NC    47.20 47.20;
STATS LOCAL MSV      -11.4467  0.69900
STATS LOCAL VITERBI  -12.4607  0.69900
STATS LOCAL FORWARD   -5.6277  0.69900
HMM          A        C        D        E        F        G        H        I        K        L        M        N        P        Q        R        S        T        V        W        Y   
            m->m     m->i     m->d     i->m     i->i     d->m     d->d
  COMPO   2.63556  4.63786  2.97595  2.52393  3.17696  3.05666  3.75262  2.69112  2.53070  2.45806  3.77483  2.91569  3.48228  3.19292  2.99208  2.63811  2.92040  2.66407  4.74446  3.23334
          2.68618  4.42225  2.77519  2.73123  3.46354  2.40513  3.72494  3.29354  2.67741  2.69355  4.24690  2.90347  2.73739  3.18146  2.89801  2.37887  2.77519  2.98518  4.58477  3.61503
          0.01100  4.91116  5.63350  0.61958  0.77255  0.00000        *
      1   2.50768  5.23601  3.42299  2.84350  4.52980  3.81098  3.94680  3.92746  1.33504  3.48608  2.02431  3.33793  4.19716  2.40322  2.90759  3.05292  3.25085  3.60132  5.68771  4.39046      1 - -
          2.68618  4.42225  2.77519  2.73123  3.46354  2.40513  3.72494  3.29354  2.67741  2.69355  4.24690  2.90347  2.73739  3.18146  2.89801  2.37887  2.77519  2.98518  4.58477  3.61503
          0.01100  4.91116  5.63350  0.61958  0.77255  0.48576  0.95510
      2   2.89168  4.99227  3.36456  2.79631  2.72738  3.73541  3.92854  3.61434  1.76760  3.24012  4.07473  3.29506  4.12257  3.10023  2.12067  2.15232  3.12046  2.50571  5.50197  4.19646      2 - -
          2.68618  4.42225  2.77519  2.73123  3.46354  2.40513  3.72494  3.29354  2.67741  2.69355  4.24690  2.90347  2.73739  3.18146  2.89801  2.37887  2.77519  2.98518  4.58477  3.61503
          0.01100  4.91116  5.63350  0.61958  0.77255  0.48576  0.95510
      3   3.78918  4.97194  5.90333  5.43281  4.19449  5.43255  6.14091  0.91221  5.37882  1.86187  3.91845  5.59456  5.60730  5.57198  5.51178  4.87147  4.04295  1.16305  6.36162  5.19333      3 - -
          2.68618  4.42225  2.77519  2.73123  3.46354  2.40513  3.72494  3.29354  2.67741  2.69355  4.24690  2.90347  2.73739  3.18146  2.89801  2.37887  2.77519  2.98518  4.58477  3.61503
          0.01100  4.91116  5.63350  0.61958  0.77255  0.48576  0.95510
      4   3.30299  4.64340  5.16266  4.58522  2.45101  4.48132  4.62844  2.74838  4.39483  1.18192  3.44805  4.58533  4.78965  4.47368  4.40681  3.80511  3.53023  1.48870  4.97175  2.41640      4 - -
          2.68618  4.42225  2.77519  2.73123  3.46354  2.40513  3.72494  3.29354  2.67741  2.69355  4.24690  2.90347  2.73739  3.18146  2.89801  2.37887  2.77519  2.98518  4.58477  3.61503
          0.01100  4.91116  5.63350  0.61958  0.77255  0.48576  0.95510
      5   3.12739  4.49995  4.90191  4.31757  2.26344  4.32856  4.66492  1.36816  4.15391  2.42051  3.51043  4.41744  4.66647  2.65043  4.24293  3.64461  3.36203  1.52671  5.18042  3.98834      5 - -
          2.68618  4.42225  2.77519  2.73123  3.46354  2.40513  3.72494  3.29354  2.67741  2.69355  4.24690  2.90347  2.73739  3.18146  2.89801  2.37887  2.77519  2.98518  4.58477  3.61503
          0.01100  4.91116  5.63350  0.61958  0.77255  0.48576  0.95510
      6   1.26691  4.62229  4.09584  3.59137  4.14314  3.68389  4.48498  2.32545  3.53977  3.21030  4.09904  3.83294  4.27895  3.82471  3.85509  1.71018  2.21786  3.12997  5.58420  4.37025      6 - -
          2.68618  4.42225  2.77519  2.73123  3.46354  2.40513  3.72494  3.29354  2.67741  2.69355  4.24690  2.90347  2.73739  3.18146  2.89801  2.37887  2.77519  2.98518  4.58477  3.61503
          0.01100  4.91116  5.63350  0.61958  0.77255  0.48576  0.95510
      7   2.84435  4.74509  3.85313  3.39546  4.34560  2.38195  4.42643  3.71358  3.37322  2.48206  4.27713  3.71038  1.26673  3.69338  3.73056  3.01821  1.88361  3.36551  5.73299  4.49315      7 - -
          2.68618  4.42225  2.77519  2.73123  3.46354  2.40513  3.72494  3.29354  2.67741  2.69355  4.24690  2.90347  2.73739  3.18146  2.89801  2.37887  2.77519  2.98518  4.58477  3.61503
          0.01100  4.91116  5.63350  0.61958  0.77255  0.48576  0.95510
      8   3.26387  4.77756  4.54988  3.91840  3.44150  4.24972  4.31888  2.06289  3.32251  2.75516  3.80741  4.12684  4.61376  3.88015  2.36111  3.58282  3.48957  2.98047  1.08730  3.60701      8 - -
          2.68618  4.42225  2.77519  2.73123  3.46354  2.40513  3.72494  3.29354  2.67741  2.69355  4.24690  2.90347  2.73739  3.18146  2.89801  2.37887  2.77519  2.98518  4.58477  3.61503
          0.01100  4.91116  5.63350  0.61958  0.77255  0.48576  0.95510
      9   3.56320  5.29178  4.71276  4.57312  2.13988  0.39926  5.10233  4.48894  4.68196  4.04393  5.13506  4.61863  4.87866  4.88788  4.84191  3.77106  4.04126  4.15513  5.65078  4.12692      9 - -
          2.68618  4.42225  2.77519  2.73123  3.46354  2.40513  3.72494  3.29354  2.67741  2.69355  4.24690  2.90347  2.73739  3.18146  2.89801  2.37887  2.77519  2.98518  4.58477  3.61503
          0.01100  4.91116  5.63350  0.61958  0.77255  0.48576  0.95510
     10   3.72535  6.38827  1.13981  2.67750  5.71327  3.80206  4.49561  5.36575  3.68500  4.80963  5.72794  0.91652  4.50441  3.68912  4.38991  3.56180  4.06111  4.86885  6.90138  5.30455     10 - -
          2.68618  4.42225  2.77519  2.73123  3.46354  2.40513  3.72494  3.29354  2.67741  2.69355  4.24690  2.90347  2.73739  3.18146  2.89801  2.37887  2.77519  2.98518  4.58477  3.61503
          0.01100  4.91116  5.63350  0.61958  0.77255  0.48576  0.95510
     11   3.13737  5.01105  3.70634  3.24951  2.15910  3.93064  4.20768  3.63922  2.20229  3.26009  4.19698  3.66360  1.11342  3.51985  3.37394  3.26963  3.40423  3.38951  5.37415  3.97153     11 - -
          2.68618  4.42225  2.77519  2.73123  3.46354  2.40513  3.72494  3.29354  2.67741  2.69355  4.24690  2.90347  2.73739  3.18146  2.89801  2.37887  2.77519  2.98518  4.58477  3.61503
          0.01100  4.91116  5.63350  0.61958  0.77255  0.48576  0.95510
     12   2.84650  5.26084  3.13199  2.22819  2.92487  2.68650  3.82507  4.02961  2.03434  3.55047  4.31281  3.11800  4.02692  2.93534  2.61264  1.95038  2.55756  3.63236  5.71647  4.33066     12 - -
          2.68618  4.42225  2.77519  2.73123  3.46354  2.40513  3.72494  3.29354  2.67741  2.69355  4.24690  2.90347  2.73739  3.18146  2.89801  2.37887  2.77519  2.98518  4.58477  3.61503
          0.01100  4.91116  5.63350  0.61958  0.77255  0.48576  0.95510
     13   2.84487  5.21413  3.15384  2.59711  2.94136  2.93038  3.83406  3.95488  2.29068  3.49582  2.80402  2.27931  4.03336  2.34733  2.54834  2.35137  3.07585  3.57584  5.67972  4.30499     13 - -
          2.68618  4.42225  2.77519  2.73123  3.46354  2.40513  3.72494  3.29354  2.67741  2.69355  4.24690  2.90347  2.73739  3.18146  2.89801  2.37887  2.77519  2.98518  4.58477  3.61503
          0.01100  4.91116  5.63350  0.61958  0.77255  0.48576  0.95510
     14   4.09799  5.33360  5.37459  5.01571  2.61239  4.95803  4.14105  3.77459  4.76853  3.14768  2.35959  4.72097  5.26015  4.75599  4.75668  4.31405  4.31615  3.68999  0.82874  1.70065     14 - -
          2.68618  4.42225  2.77519  2.73123  3.46354  2.40513  3.72494  3.29354  2.67741  2.69355  4.24690  2.90347  2.73739  3.18146  2.89801  2.37887  2.77519  2.98518  4.58477  3.61503
          0.01100  4.91116  5.63350  0.61958  0.77255  0.48576  0.95510
     15   2.89068  5.40013  2.59727  2.09653  4.74970  3.63995  3.83150  4.23315  1.67283  3.70200  4.44284  2.54950  4.04199  2.16396  2.33014  2.84942  3.12125  3.79387  5.82386  4.41758     15 - -
          2.68618  4.42225  2.77519  2.73123  3.46354  2.40513  3.72494  3.29354  2.67741  2.69355  4.24690  2.90347  2.73739  3.18146  2.89801  2.37887  2.77519  2.98518  4.58477  3.61503
          0.01100  4.91116  5.63350  0.61958  0.77255  0.48576  0.95510
     16   2.87901  5.27628  3.17441  2.28633  4.58962  3.66232  3.84005  4.04175  1.93997  3.56153  4.32974  3.14841  2.77530  2.95212  2.03945  2.86213  2.43029  2.45143  5.72369  4.35043     16 - -
          2.68618  4.42225  2.77519  2.73123  3.46354  2.40513  3.72494  3.29354  2.67741  2.69355  4.24690  2.90347  2.73739  3.18146  2.89801  2.37887  2.77519  2.98518  4.58477  3.61503
          0.01100  4.91116  5.63350  0.61958  0.77255  0.48576  0.95510
     17   1.94704  4.46706  4.18561  3.61560  3.61662  3.99447  4.31918  2.14702  3.52541  2.65626  3.59764  3.90424  4.37732  2.60784  3.77928  3.27722  2.51304  1.48034  5.12953  3.92431     17 - -
          2.68618  4.42225  2.77519  2.73123  3.46354  2.40513  3.72494  3.29354  2.67741  2.69355  4.24690  2.90347  2.73739  3.18146  2.89801  2.37887  2.77519  2.98518  4.58477  3.61503
          0.01100  4.91116  5.63350  0.61958  0.77255  0.48576  0.95510
     18   2.93736  5.31627  3.24375  2.16205  4.64111  3.71087  3.86330  2.86190  1.75031  3.59464  4.37040  3.19746  4.09747  2.97669  1.97254  2.92060  2.11993  3.69646  5.74540  4.39135     18 - -
          2.68618  4.42225  2.77519  2.73123  3.46354  2.40513  3.72494  3.29354  2.67741  2.69355  4.24690  2.90347  2.73739  3.18146  2.89801  2.37887  2.77519  2.98518  4.58477  3.61503
          0.01100  4.91116  5.63350  0.61958  0.77255  0.48576  0.95510
     19   5.04985  5.92979  5.79249  5.77580  1.73235  5.45592  4.06432  4.58397  5.54987  3.68951  5.09580  4.98049  5.71125  5.16785  5.32484  4.88605  5.24326  4.55821  4.13374  0.38394     19 - -
          2.68618  4.42225  2.77519  2.73123  3.46354  2.40513  3.72494  3.29354  2.67741  2.69355  4.24690  2.90347  2.73739  3.18146  2.89801  2.37887  2.77519  2.98518  4.58477  3.61503
          0.01100  4.91116  5.63350  0.61958  0.77255  0.48576  0.95510
     20   2.91013  5.32178  3.14673  1.89375  4.67935  3.66302  3.87823  4.13959  2.59674  3.64652  4.41067  3.16300  4.07613  2.98959  2.04595  1.79295  2.13341  3.72997  5.79647  4.41645     20 - -
          2.68618  4.42225  2.77519  2.73123  3.46354  2.40513  3.72494  3.29354  2.67741  2.69355  4.24690  2.90347  2.73739  3.18146  2.89801  2.37887  2.77519  2.98518  4.58477  3.61503
          0.01100  4.91116  5.63350  0.61958  0.77255  0.48576  0.95510
     21   4.00077  5.22225  5.49218  5.12903  1.11325  4.95969  4.23155  1.49484  4.92615  2.91575  4.15767  4.79558  5.24757  4.83144  4.85831  4.31574  4.22040  3.38996  4.36770  1.55506     21 - -
          2.68618  4.42225  2.77519  2.73123  3.46354  2.40513  3.72494  3.29354  2.67741  2.69355  4.24690  2.90347  2.73739  3.18146  2.89801  2.37887  2.77519  2.98518  4.58477  3.61503
          0.01100  4.91116  5.63350  0.61958  0.77255  0.48576  0.95510
     22   2.98857  5.51985  2.14127  2.01582  4.85603  3.65341  3.91669  4.34905  2.69563  3.82077  4.57237  1.81062  4.10017  3.02523  1.94982  2.47086  3.22830  3.90762  5.95068  4.52217     22 - -
          2.68618  4.42225  2.77519  2.73123  3.46354  2.40513  3.72494  3.29354  2.67741  2.69355  4.24690  2.90347  2.73739  3.18146  2.89801  2.37887  2.77519  2.98518  4.58477  3.61503
          0.01100  4.91116  5.63350  0.61958  0.77255  0.48576  0.95510
     23   2.93877  5.29313  2.48448  2.63002  4.60211  1.54672  3.93046  4.05324  2.72464  2.50618  4.38738  3.17076  4.10087  2.34786  3.21162  2.40133  3.18273  3.67392  5.79163  4.41087     23 - -
          2.68609  4.42280  2.77575  2.72984  3.46409  2.40471  3.72368  3.29409  2.67675  2.69281  4.24745  2.90402  2.73795  3.18202  2.89777  2.37942  2.77575  2.98574  4.58532  3.61413
          0.26291  1.48010  5.63350  1.78029  0.18463  0.48576  0.95510
     24   2.84819  5.09515  3.21924  2.32894  4.34780  2.61855  2.93925  2.70128  1.84907  3.35957  4.16228  3.18719  4.05868  3.00797  3.11789  2.86962  2.42523  2.66693  5.58754  4.24232     34 - -
          2.68618  4.42225  2.77519  2.73123  3.46354  2.40513  3.72494  3.29354  2.67741  2.69355  4.24690  2.90347  2.73739  3.18146  2.89801  2.37887  2.77519  2.98518  4.58477  3.61503
          0.01100  4.91116  5.63350  0.61958  0.77255  0.48576  0.95510
     25   2.95211  5.47039  2.50072  1.35875  4.80759  3.64505  3.89053  4.29654  1.89158  3.77265  4.52188  3.10994  4.07908  2.99690  3.16036  2.46611  2.55615  3.85850  5.90475  4.48282     35 - -
          2.68618  4.42225  2.77519  2.73123  3.46354  2.40513  3.72494  3.29354  2.67741  2.69355  4.24690  2.90347  2.73739  3.18146  2.89801  2.37887  2.77519  2.98518  4.58477  3.61503
          0.01100  4.91116  5.63350  0.61958  0.77255  0.48576  0.95510
     26   2.86307  3.00726  2.98088  3.65584  2.77205  3.95090  4.24646  2.81173  2.64487  2.22874  3.47785  3.89718  4.32155  3.78297  3.75749  3.23151  3.09511  1.49060  4.97162  2.90882     36 - -
          2.68618  4.42225  2.77519  2.73123  3.46354  2.40513  3.72494  3.29354  2.67741  2.69355  4.24690  2.90347  2.73739  3.18146  2.89801  2.37887  2.77519  2.98518  4.58477  3.61503
          0.01100  4.91116  5.63350  0.61958  0.77255  0.48576  0.95510
     27   2.96521  5.37686  3.13974  1.32929  4.70170  3.69851  3.89274  4.15322  1.82638  2.60724  4.43486  3.18036  3.03930  3.00705  3.02886  2.93847  3.19436  3.75785  5.81100  4.43796     37 - -
          2.68618  4.42225  2.77519  2.73123  3.46354  2.40513  3.72494  3.29354  2.67741  2.69355  4.24690  2.90347  2.73739  3.18146  2.89801  2.37887  2.77519  2.98518  4.58477  3.61503
          0.01100  4.91116  5.63350  0.61958  0.77255  0.48576  0.95510
     28   2.87746  4.78324  3.80756  3.35664  4.19799  3.67939  4.37300  3.73045  3.33717  3.41117  4.28072  3.69019  4.26612  3.66246  3.69849  1.04722  1.72517  3.38829  5.61721  2.76179     38 - -
          2.68618  4.42225  2.77519  2.73123  3.46354  2.40513  3.72494  3.29354  2.67741  2.69355  4.24690  2.90347  2.73739  3.18146  2.89801  2.37887  2.77519  2.98518  4.58477  3.61503
          0.01100  4.91116  5.63350  0.61958  0.77255  0.48576  0.95510
     29   2.85205  2.93112  3.20481  2.64621  4.40734  3.66274  3.85901  2.92032  2.21059  3.41062  4.20427  2.32904  3.00749  2.99087  2.15115  2.30623  3.08319  3.48828  5.62267  4.26938     39 - -
          2.68618  4.42225  2.77519  2.73123  3.46354  2.40513  3.72494  3.29354  2.67741  2.69355  4.24690  2.90347  2.73739  3.18146  2.89801  2.37887  2.77519  2.98518  4.58477  3.61503
          0.01100  4.91116  5.63350  0.61958  0.77255  0.48576  0.95510
     30   2.40654  4.68805  3.62720  3.07365  2.67587  3.75791  4.08917  3.27982  3.04418  2.97724  3.85220  2.51464  4.18280  3.36102  3.43325  1.54260  2.49990  2.52106  5.32004  4.06617     40 - -
          2.68618  4.42225  2.77519  2.73123  3.46354  2.40513  3.72494  3.29354  2.67741  2.69355  4.24690  2.90347  2.73739  3.18146  2.89801  2.37887  2.77519  2.98518  4.58477  3.61503
          0.01100  4.91116  5.63350  0.61958  0.77255  0.48576  0.95510
     31   2.13998  4.66575  4.25800  3.80244  4.51812  3.58888  4.71696  3.82602  3.75604  3.59480  4.45542  3.93455  4.28455  4.03108  4.06005  1.03990  1.80828  2.23093  5.92583  4.72544     41 - -
          2.68618  4.42225  2.77519  2.73123  3.46354  2.40513  3.72494  3.29354  2.67741  2.69355  4.24690  2.90347  2.73739  3.18146  2.89801  2.37887  2.77519  2.98518  4.58477  3.61503
          0.01100  4.91116  5.63350  0.61958  0.77255  0.48576  0.95510
     32   2.89663  4.30672  4.64021  4.04016  2.70563  4.04269  4.36668  2.70320  3.87205  1.53425  2.47871  4.13049  4.40578  4.04186  3.95779  2.60954  1.98175  2.18452  4.92610  3.74718     42 - -
          2.68618  4.42225  2.77519  2.73123  3.46354  2.40513  3.72494  3.29354  2.67741  2.69355  4.24690  2.90347  2.73739  3.18146  2.89801  2.37887  2.77519  2.98518  4.58477  3.61503
          0.01100  4.91116  5.63350  0.61958  0.77255  0.48576  0.95510
     33   2.89022  5.28877  3.18634  2.62513  4.61403  2.83520  3.84730  4.06682  1.60943  2.87335  4.34888  3.15819  2.40023  2.95871  2.48520  2.35193  3.11923  3.67180  5.73791  4.36673     43 - -
          2.68618  4.42225  2.77519  2.73123  3.46354  2.40513  3.72494  3.29354  2.67741  2.69355  4.24690  2.90347  2.73739  3.18146  2.89801  2.37887  2.77519  2.98518  4.58477  3.61503
          0.01100  4.91116  5.63350  0.61958  0.77255  0.48576  0.95510
     34   1.64350  4.54466  4.35926  3.79382  3.73536  4.14556  4.49476  1.56393  2.52035  2.69784  3.68749  4.07276  4.52292  3.95964  3.91802  3.44107  3.28503  1.77431  5.29056  4.08419     44 - -
          2.68618  4.42225  2.77519  2.73123  3.46354  2.40513  3.72494  3.29354  2.67741  2.69355  4.24690  2.90347  2.73739  3.18146  2.89801  2.37887  2.77519  2.98518  4.58477  3.61503
          0.01100  4.91116  5.63350  0.61958  0.77255  0.48576  0.95510
     35   3.99437  5.22237  5.95770  5.36513  2.27809  5.34557  5.62532  1.24486  5.21504  0.99689  2.48034  5.51323  5.41185  5.08469  5.14543  4.72120  4.19809  2.90321  5.67264  4.69009     45 - -
          2.68618  4.42225  2.77519  2.73123  3.46354  2.40513  3.72494  3.29354  2.67741  2.69355  4.24690  2.90347  2.73739  3.18146  2.89801  2.37887  2.77519  2.98518  4.58477  3.61503
          0.01100  4.91116  5.63350  0.61958  0.77255  0.48576  0.95510
     36   2.19719  4.34241  4.31538  3.72840  2.52162  3.96356  4.26463  2.32273  2.83290  2.53667  3.45688  3.94013  4.33311  3.83102  2.91734  3.24888  3.09500  1.86120  4.95252  2.27673     46 - -
          2.68618  4.42225  2.77519  2.73123  3.46354  2.40513  3.72494  3.29354  2.67741  2.69355  4.24690  2.90347  2.73739  3.18146  2.89801  2.37887  2.77519  2.98518  4.58477  3.61503
          0.01100  4.91116  5.63350  0.61958  0.77255  0.48576  0.95510
     37   3.12660  5.69068  1.71318  1.51364  5.02013  3.68769  4.01601  4.52321  1.82848  3.98537  4.75247  3.14248  4.18061  2.29950  3.34918  3.05280  3.37435  4.07621  6.11233  4.66388     47 - -
          2.68618  4.42225  2.77519  2.73123  3.46354  2.40513  3.72494  3.29354  2.67741  2.69355  4.24690  2.90347  2.73739  3.18146  2.89801  2.37887  2.77519  2.98518  4.58477  3.61503
          0.01100  4.91116  5.63350  0.61958  0.77255  0.48576  0.95510
     38   2.12006  4.87332  3.39150  2.83239  4.07490  3.72934  3.95285  3.45656  1.93896  2.09805  3.96534  2.66113  4.11964  3.15087  3.23454  2.94848  2.38997  2.66568  5.41649  4.12356     48 - -
          2.68618  4.42225  2.77519  2.73123  3.46354  2.40513  3.72494  3.29354  2.67741  2.69355  4.24690  2.90347  2.73739  3.18146  2.89801  2.37887  2.77519  2.98518  4.58477  3.61503
          0.01100  4.91116  5.63350  0.61958  0.77255  0.48576  0.95510
     39   2.92047  4.44887  4.19233  2.74000  2.69458  3.99227  4.27592  2.01074  2.52468  1.37740  3.50758  3.89478  4.35840  3.76353  3.73742  3.26960  3.15155  2.65968  5.04932  3.85107     49 - -
          2.68618  4.42225  2.77519  2.73123  3.46354  2.40513  3.72494  3.29354  2.67741  2.69355  4.24690  2.90347  2.73739  3.18146  2.89801  2.37887  2.77519  2.98518  4.58477  3.61503
          0.01100  4.91116  5.63350  0.61958  0.77255  0.48576  0.95510
     40   3.14672  5.56986  3.33454  2.13808  4.97537  3.83643  3.93729  4.40852  1.59054  3.84121  4.62108  1.74295  4.22946  3.04480  1.85613  3.10337  3.35473  3.99855  5.91497  4.59489     50 - -
          2.68618  4.42225  2.77519  2.73123  3.46354  2.40513  3.72494  3.29354  2.67741  2.69355  4.24690  2.90347  2.73739  3.18146  2.89801  2.37887  2.77519  2.98518  4.58477  3.61503
          0.01100  4.91116  5.63350  0.61958  0.77255  0.48576  0.95510
     41   2.88226  4.71842  3.63880  3.07327  3.91058  3.80062  4.07415  3.25665  2.97996  2.95685  2.93483  3.50595  1.49966  3.34035  2.41705  3.05097  2.51587  2.51722  5.31609  4.06585     51 - -
          2.68618  4.42225  2.77519  2.73123  3.46354  2.40513  3.72494  3.29354  2.67741  2.69355  4.24690  2.90347  2.73739  3.18146  2.89801  2.37887  2.77519  2.98518  4.58477  3.61503
          0.01100  4.91116  5.63350  0.61958  0.77255  0.48576  0.95510
     42   3.10658  5.65368  1.33967  2.01388  4.98637  3.69003  3.99822  4.48311  2.79259  3.94771  4.71412  3.14718  4.17164  2.00153  2.30962  3.03813  3.35120  4.04110  6.07393  4.63678     52 - -
          2.68618  4.42225  2.77519  2.73123  3.46354  2.40513  3.72494  3.29354  2.67741  2.69355  4.24690  2.90347  2.73739  3.18146  2.89801  2.37887  2.77519  2.98518  4.58477  3.61503
          0.01100  4.91116  5.63350  0.61958  0.77255  0.48576  0.95510
     43   2.86722  5.34433  3.11547  1.74882  4.68206  2.60701  3.82059  4.15665  1.94059  3.64249  4.38935  3.10903  4.03142  2.92185  2.37425  2.39914  3.09706  3.73162  5.77765  3.10359     53 - -
          2.68630  4.42237  2.77531  2.73135  3.46365  2.40524  3.72506  3.29366  2.67695  2.69367  4.24427  2.90358  2.73751  3.18158  2.89812  2.37856  2.77531  2.98530  4.58489  3.61515
          0.12222  2.19402  5.63350  0.98465  0.46772  0.48576  0.95510
     44   2.97379  2.96202  2.63517  3.78738  3.62679  4.08278  4.42379  2.06016  3.69224  2.64232  3.60309  4.03775  4.45866  3.93527  3.91514  3.37464  1.94994  1.48429  5.16479  3.96353     57 - -
          2.68618  4.42225  2.77519  2.73123  3.46354  2.40513  3.72494  3.29354  2.67741  2.69355  4.24690  2.90347  2.73739  3.18146  2.89801  2.37887  2.77519  2.98518  4.58477  3.61503
          0.01100  4.91116  5.63350  0.61958  0.77255  0.48576  0.95510
     45   3.33665  4.64183  5.29853  4.72962  3.70881  4.64357  5.03323  1.29879  4.56642  1.88799  3.62497  4.78520  4.94657  4.71086  4.61810  3.98462  3.57490  1.25509  5.45846  2.67670     58 - -
          2.68618  4.42225  2.77519  2.73123  3.46354  2.40513  3.72494  3.29354  2.67741  2.69355  4.24690  2.90347  2.73739  3.18146  2.89801  2.37887  2.77519  2.98518  4.58477  3.61503
          0.01100  4.91116  5.63350  0.61958  0.77255  0.48576  0.95510
     46   3.27105  4.62495  5.00444  4.43009  3.74208  4.52462  4.89933  1.22031  2.50084  1.66814  3.64268  4.58231  4.84475  4.48185  4.38433  3.85011  3.50875  1.66961  5.44837  4.27163     59 - -
          2.68618  4.42225  2.77519  2.73123  3.46354  2.40513  3.72494  3.29354  2.67741  2.69355  4.24690  2.90347  2.73739  3.18146  2.89801  2.37887  2.77519  2.98518  4.58477  3.61503
          0.01100  4.91116  5.63350  0.61958  0.77255  0.48576  0.95510
     47   3.28634  4.60900  5.22689  4.64450  3.58810  4.54930  4.90275  1.47962  4.46888  1.54153  3.52166  4.69038  4.85640  4.59360  4.50566  3.88170  3.52057  1.54551  5.32300  2.27477     60 - -
          2.68618  4.42225  2.77519  2.73123  3.46354  2.40513  3.72494  3.29354  2.67741  2.69355  4.24690  2.90347  2.73739  3.18146  2.89801  2.37887  2.77519  2.98518  4.58477  3.61503
          0.01100  4.91116  5.63350  0.61958  0.77255  0.48576  0.95510
     48   2.47059  2.92536  4.97751  4.37609  2.46146  4.22729  4.58202  2.09399  4.17819  1.70367  3.46431  4.38320  4.57642  4.31648  4.20174  3.54618  3.25329  1.44790  5.06559  3.89023     61 - -
          2.68618  4.42225  2.77519  2.73123  3.46354  2.40513  3.72494  3.29354  2.67741  2.69355  4.24690  2.90347  2.73739  3.18146  2.89801  2.37887  2.77519  2.98518  4.58477  3.61503
          0.01100  4.91116  5.63350  0.61958  0.77255  0.48576  0.95510
     49   2.19613  4.52115  3.98880  3.43858  3.71899  2.41144  4.25513  2.23150  3.37293  2.22703  3.69756  3.76044  1.72316  3.65464  3.67261  3.14398  3.13512  2.79718  5.19614  3.98171     62 - -
          2.68618  4.42225  2.77519  2.73123  3.46354  2.40513  3.72494  3.29354  2.67741  2.69355  4.24690  2.90347  2.73739  3.18146  2.89801  2.37887  2.77519  2.98518  4.58477  3.61503
          0.01100  4.91116  5.63350  0.61958  0.77255  0.48576  0.95510
     50   2.88136  4.57985  1.72342  3.21860  2.56039  3.87014  4.12746  2.52518  3.17470  2.36548  3.67746  2.76811  4.24866  3.47243  3.52211  3.11962  3.11372  2.22252  5.16769  3.93028     63 - -
          2.68618  4.42225  2.77519  2.73123  3.46354  2.40513  3.72494  3.29354  2.67741  2.69355  4.24690  2.90347  2.73739  3.18146  2.89801  2.37887  2.77519  2.98518  4.58477  3.61503
          0.01100  4.91116  5.63350  0.61958  0.77255  0.48576  0.95510
     51   2.78308  4.73677  4.32205  4.04255  5.19788  2.07378  5.05454  4.66396  4.09143  4.32386  5.09998  4.03928  4.30280  4.33395  4.37141  0.97115  1.36898  3.94796  6.51156  5.34591     64 - -
          2.68618  4.42225  2.77519  2.73123  3.46354  2.40513  3.72494  3.29354  2.67741  2.69355  4.24690  2.90347  2.73739  3.18146  2.89801  2.37887  2.77519  2.98518  4.58477  3.61503
          0.01100  4.91116  5.63350  0.61958  0.77255  0.48576  0.95510
     52   4.05195  5.26063  6.01735  5.43884  3.56526  5.45932  5.77945  2.05190  5.30745  0.63861  2.18504  5.62328  5.49620  5.17792  5.25209  4.85042  4.25834  2.21196  5.78735  4.83540     65 - -
          2.68618  4.42225  2.77519  2.73123  3.46354  2.40513  3.72494  3.29354  2.67741  2.69355  4.24690  2.90347  2.73739  3.18146  2.89801  2.37887  2.77519  2.98518  4.58477  3.61503
          0.01100  4.91116  5.63350  0.61958  0.77255  0.48576  0.95510
     53   1.77080  3.22150  2.55935  3.08887  3.78805  3.80484  4.06455  2.42080  3.05309  2.85796  3.74252  3.51520  4.19286  3.36397  3.42844  2.14682  3.08859  2.91644  5.21629  2.92011     66 - -
          2.68618  4.42225  2.77519  2.73123  3.46354  2.40513  3.72494  3.29354  2.67741  2.69355  4.24690  2.90347  2.73739  3.18146  2.89801  2.37887  2.77519  2.98518  4.58477  3.61503
          0.01100  4.91116  5.63350  0.61958  0.77255  0.48576  0.95510
     54   2.86155  5.32037  2.61192  2.21136  4.64331  3.62790  3.83000  4.11497  2.58101  2.66722  4.36981  2.06807  2.99152  2.93564  3.07220  2.45745  2.11436  3.69964  5.76791  4.36817     67 - -
          2.68618  4.42225  2.77519  2.73123  3.46354  2.40513  3.72494  3.29354  2.67741  2.69355  4.24690  2.90347  2.73739  3.18146  2.89801  2.37887  2.77519  2.98518  4.58477  3.61503
          0.01100  4.91116  5.63350  0.61958  0.77255  0.48576  0.95510
     55   2.84885  5.03054  2.72366  2.69976  4.26285  2.85055  3.88870  3.67679  2.30415  2.59085  4.10331  2.19837  4.07262  3.04349  3.15605  2.88822  3.08040  2.20315  5.53672  2.82313     68 - -
          2.68618  4.42225  2.77519  2.73123  3.46354  2.40513  3.72494  3.29354  2.67741  2.69355  4.24690  2.90347  2.73739  3.18146  2.89801  2.37887  2.77519  2.98518  4.58477  3.61503
          0.01100  4.91116  5.63350  0.61958  0.77255  0.48576  0.95510
     56   2.23250  4.77668  3.46627  1.98120  3.05430  3.75440  3.98124  2.66598  2.88159  3.00507  3.86787  3.37782  4.13940  3.21236  2.65466  2.52628  3.08189  3.07126  5.32715  2.38331     69 - -
          2.68618  4.42225  2.77519  2.73123  3.46354  2.40513  3.72494  3.29354  2.67741  2.69355  4.24690  2.90347  2.73739  3.18146  2.89801  2.37887  2.77519  2.98518  4.58477  3.61503
          0.01100  4.91116  5.63350  0.61958  0.77255  0.48576  0.95510
     57   2.85578  5.26094  2.42753  2.58056  4.56199  3.63636  3.83616  2.99861  2.59399  3.54825  4.31452  2.30865  4.03426  2.30612  3.07959  1.80371  3.08789  3.62898  5.71907  3.09246     70 - -
          2.68618  4.42225  2.77519  2.73123  3.46354  2.40513  3.72494  3.29354  2.67741  2.69355  4.24690  2.90347  2.73739  3.18146  2.89801  2.37887  2.77519  2.98518  4.58477  3.61503
          0.01100  4.91116  5.63350  0.61958  0.77255  0.48576  0.95510
     58   2.29846  3.39897  3.19460  2.22135  4.39926  3.65621  3.85774  3.83169  2.26446  3.40520  4.19849  3.16833  2.33868  2.98996  3.10798  2.05601  3.07703  3.48095  5.61954  3.17602     71 - -
          2.68618  4.42225  2.77519  2.73123  3.46354  2.40513  3.72494  3.29354  2.67741  2.69355  4.24690  2.90347  2.73739  3.18146  2.89801  2.37887  2.77519  2.98518  4.58477  3.61503
          0.01100  4.91116  5.63350  0.61958  0.77255  0.48576  0.95510
     59   2.25841  5.27164  2.57997  2.56812  4.58325  2.66391  3.82149  2.83004  2.26871  3.56254  4.32152  2.22387  4.02278  2.53185  3.05799  2.82283  3.07547  3.64423  5.72479  3.11449     72 - -
          2.68618  4.42225  2.77519  2.73123  3.46354  2.40513  3.72494  3.29354  2.67741  2.69355  4.24690  2.90347  2.73739  3.18146  2.89801  2.37887  2.77519  2.98518  4.58477  3.61503
          0.01100  4.91116  5.63350  0.61958  0.77255  0.48576  0.95510
     60   2.94612  5.44340  2.14505  2.23467  4.77087  2.53845  3.88771  4.25448  1.59500  3.74048  4.49454  3.11556  4.07827  2.99608  3.15057  2.90203  3.18274  3.82651  5.87941  2.47691     73 - -
          2.68618  4.42225  2.77519  2.73123  3.46354  2.40513  3.72494  3.29354  2.67741  2.69355  4.24690  2.90347  2.73739  3.18146  2.89801  2.37887  2.77519  2.98518  4.58477  3.61503
          0.01100  4.91116  5.63350  0.61958  0.77255  0.48576  0.95510
     61   2.46247  5.27718  3.11064  1.89131  4.59444  2.19362  3.83799  4.05714  2.59369  3.57573  4.33717  2.42425  4.03351  2.94856  3.08111  2.45948  2.55150  3.65534  5.74019  3.19750     74 - -
          2.68618  4.42225  2.77519  2.73123  3.46354  2.40513  3.72494  3.29354  2.67741  2.69355  4.24690  2.90347  2.73739  3.18146  2.89801  2.37887  2.77519  2.98518  4.58477  3.61503
          0.43390  4.91116  1.06521  0.61958  0.77255  0.48576  0.95510
     62   2.70553  4.61133  2.65568  2.77512  3.77684  3.61302  3.84209  2.48112  2.12705  2.83200  3.70366  3.24362  3.99862  3.08034  3.15702  2.84097  2.93724  2.21436  5.16578  2.80047     75 - -
          2.68766  4.42184  2.77549  2.72668  3.46209  2.40653  3.72700  3.29159  2.67570  2.69371  4.24895  2.90319  2.73836  3.18209  2.90006  2.37810  2.77612  2.98562  4.58682  3.61447
          1.14208  0.55752  2.22361  2.59876  0.07728  0.72022  0.66679
     63   2.93006  5.30927  3.02534  1.65984  4.68872  3.60424  3.81040  4.13351  2.43906  3.62217  4.41156  3.10383  4.03821  2.93108  1.60904  2.25704  3.16213  3.73544  5.74574  4.39856     97 - -
          2.68618  4.42225  2.77519  2.73123  3.46354  2.40513  3.72494  3.29354  2.67741  2.69355  4.24690  2.90347  2.73739  3.18146  2.89801  2.37887  2.77519  2.98518  4.58477  3.61503
          0.01559  4.56491  5.28725  0.61958  0.77255  0.72419  0.66304
     64   2.76956  5.20661  2.42424  2.13762  4.52271  3.54750  3.74096  2.71618  2.48638  3.49854  4.25600  3.02698  3.94343  2.37715  2.33220  2.74552  2.29405  3.58157  5.65601  4.26416     98 - -
          2.68618  4.42225  2.77519  2.73123  3.46354  2.40513  3.72494  3.29354  2.67741  2.69355  4.24690  2.90347  2.73739  3.18146  2.89801  2.37887  2.77519  2.98518  4.58477  3.61503
          0.01379  4.68628  5.40862  0.61958  0.77255  0.66161  0.72571
     65   2.87518  4.26298  4.71442  4.10928  2.37157  4.03565  4.35086  1.81286  3.92221  1.83792  2.63119  4.15499  2.59368  4.06602  3.97061  3.34359  3.10623  2.47865  4.85757  2.68889     99 - -
          2.68618  4.42225  2.77519  2.73123  3.46354  2.40513  3.72494  3.29354  2.67741  2.69355  4.24690  2.90347  2.73739  3.18146  2.89801  2.37887  2.77519  2.98518  4.58477  3.61503
          0.01274  4.76507  5.48741  0.61958  0.77255  0.53636  0.87917
     66   2.90054  5.00036  3.37711  2.79694  4.21771  3.73666  3.90381  3.62620  1.85234  3.24244  4.07820  3.29016  4.11827  2.48828  2.27421  2.95883  3.12405  2.54838  2.46814  3.06520    100 - -
          2.68618  4.42225  2.77519  2.73123  3.46354  2.40513  3.72494  3.29354  2.67741  2.69355  4.24690  2.90347  2.73739  3.18146  2.89801  2.37887  2.77519  2.98518  4.58477  3.61503
          0.01181  4.84053  5.56288  0.61958  0.77255  0.39632  1.11716
     67   2.84639  5.35399  2.13164  2.07655  4.69741  3.61630  2.73020  4.18241  2.16307  3.65833  4.39545  2.63400  4.01181  2.90344  2.59000  2.39184  3.07777  2.98056  5.78716  4.37679    101 - -
          2.68618  4.42225  2.77519  2.73123  3.46354  2.40513  3.72494  3.29354  2.67741  2.69355  4.24690  2.90347  2.73739  3.18146  2.89801  2.37887  2.77519  2.98518  4.58477  3.61503
          0.01100  4.91116  5.63350  0.61958  0.77255  0.48576  0.95510
     68   2.86018  4.64444  3.64128  2.45109  3.79192  3.81288  4.05551  1.95631  2.49202  2.38256  2.66795  3.50761  4.19405  3.34990  3.40503  1.99709  3.09165  2.91568  5.21827  3.97237    102 - -
          2.68618  4.42225  2.77519  2.73123  3.46354  2.40513  3.72494  3.29354  2.67741  2.69355  4.24690  2.90347  2.73739  3.18146  2.89801  2.37887  2.77519  2.98518  4.58477  3.61503
          0.01100  4.91116  5.63350  0.61958  0.77255  0.48576  0.95510
     69   2.20178  2.51024  4.52621  3.94496  3.56075  4.09936  4.44991  2.16808  2.56204  2.58947  3.54898  4.12420  4.47301  4.03219  3.97283  3.40131  3.20578  1.33996  5.10386  3.91187    103 - -
          2.68618  4.42225  2.77519  2.73123  3.46354  2.40513  3.72494  3.29354  2.67741  2.69355  4.24690  2.90347  2.73739  3.18146  2.89801  2.37887  2.77519  2.98518  4.58477  3.61503
          0.01100  4.91116  5.63350  0.61958  0.77255  0.48576  0.95510
     70   2.94020  5.44674  3.02317  1.54379  4.78986  3.65015  3.87720  4.27415  1.74893  3.74952  4.49858  2.52492  2.74862  2.98212  3.10923  2.45247  3.17546  3.83858  5.87878  4.46620    104 - -
          2.68618  4.42225  2.77519  2.73123  3.46354  2.40513  3.72494  3.29354  2.67741  2.69355  4.24690  2.90347  2.73739  3.18146  2.89801  2.37887  2.77519  2.98518  4.58477  3.61503
          0.01100  4.91116  5.63350  0.61958  0.77255  0.48576  0.95510
     71   3.36812  6.00437  2.20274  1.12585  5.30900  3.72368  4.20303  4.84269  3.16502  4.29924  5.10699  1.58577  4.30910  3.34784  3.75516  2.40691  3.64224  4.38304  6.43801  4.92543    105 - -
          2.68618  4.42225  2.77519  2.73123  3.46354  2.40513  3.72494  3.29354  2.67741  2.69355  4.24690  2.90347  2.73739  3.18146  2.89801  2.37887  2.77519  2.98518  4.58477  3.61503
          0.01100  4.91116  5.63350  0.61958  0.77255  0.48576  0.95510
     72   2.85604  3.31727  3.38343  2.44020  4.07679  3.72908  3.94473  3.46430  1.53346  3.11894  3.96596  3.31453  4.11634  3.14081  3.22265  2.94570  2.41167  2.44072  5.41521  3.09934    106 - -
          2.68618  4.42225  2.77519  2.73123  3.46354  2.40513  3.72494  3.29354  2.67741  2.69355  4.24690  2.90347  2.73739  3.18146  2.89801  2.37887  2.77519  2.98518  4.58477  3.61503
          0.01100  4.91116  5.63350  0.61958  0.77255  0.48576  0.95510
     73   3.03628  4.40474  4.90587  4.30855  3.47653  4.23190  4.57498  1.39142  4.12601  1.68520  3.45762  4.35766  4.57860  4.27660  4.17804  3.54695  2.45216  2.06770  5.07709  2.50770    107 - -
          2.68618  4.42225  2.77519  2.73123  3.46354  2.40513  3.72494  3.29354  2.67741  2.69355  4.24690  2.90347  2.73739  3.18146  2.89801  2.37887  2.77519  2.98518  4.58477  3.61503
          0.01100  4.91116  5.63350  0.61958  0.77255  0.48576  0.95510
     74   2.85491  3.29831  3.13234  1.85431  4.61751  3.63668  3.82080  3.12025  1.99603  3.58827  4.34391  3.11531  4.02863  2.34851  2.35210  2.44794  3.08486  3.67408  5.74021  4.35066    108 - -
          2.68618  4.42225  2.77519  2.73123  3.46354  2.40513  3.72494  3.29354  2.67741  2.69355  4.24690  2.90347  2.73739  3.18146  2.89801  2.37887  2.77519  2.98518  4.58477  3.61503
          0.01100  4.91116  5.63350  0.61958  0.77255  0.48576  0.95510
     75   3.39851  6.05503  2.11546  0.94942  5.34990  3.72973  4.21824  4.88874  3.18960  4.33930  5.15169  1.91836  4.32256  2.53632  3.78423  3.27731  3.67351  4.42646  6.47564  4.95462    109 - -
          2.68618  4.42225  2.77519  2.73123  3.46354  2.40513  3.72494  3.29354  2.67741  2.69355  4.24690  2.90347  2.73739  3.18146  2.89801  2.37887  2.77519  2.98518  4.58477  3.61503
          0.01100  4.91116  5.63350  0.61958  0.77255  0.48576  0.95510
     76   3.82046  5.09519  5.27612  4.86936  1.18421  4.76963  4.12411  3.59946  4.68048  1.74480  4.23014  2.80620  5.09042  4.65163  4.66220  4.10698  4.04230  3.44869  2.29985  1.89037    110 - -
          2.68618  4.42225  2.77519  2.73123  3.46354  2.40513  3.72494  3.29354  2.67741  2.69355  4.24690  2.90347  2.73739  3.18146  2.89801  2.37887  2.77519  2.98518  4.58477  3.61503
          0.01100  4.91116  5.63350  0.61958  0.77255  0.48576  0.95510
     77   2.19980  4.37182  4.20939  3.62716  2.70256  3.94381  4.23902  2.28640  3.52460  2.17798  3.48541  3.87927  4.31530  3.76295  2.60873  2.12703  2.58268  2.26326  4.98066  3.78323    111 - -
          2.68618  4.42225  2.77519  2.73123  3.46354  2.40513  3.72494  3.29354  2.67741  2.69355  4.24690  2.90347  2.73739  3.18146  2.89801  2.37887  2.77519  2.98518  4.58477  3.61503
          0.07949  4.91116  2.67301  0.61958  0.77255  0.48576  0.95510
     78   2.85255  5.34102  3.09416  2.08276  4.68804  3.61694  3.79594  4.16459  1.72373  3.64069  4.38507  2.53364  4.01139  2.89556  2.29621  2.37307  2.40593  3.73356  5.76700  4.36981    112 - -
          2.68590  4.42315  2.77433  2.72979  3.46193  2.40603  3.72585  3.29334  2.67625  2.69385  4.24780  2.90437  2.73706  3.18236  2.89891  2.37902  2.77562  2.98608  4.58567  3.61301
          0.75899  0.90696  2.05486  1.79136  0.18240  0.39924  1.11117
     79   3.04551  5.59912  2.28758  2.00486  4.92028  3.61318  2.53379  4.42260  2.78457  3.89539  4.66345  1.46566  4.10659  3.06883  3.31468  2.33524  3.29486  3.98063  6.03176  4.58124    123 - -
          2.68618  4.42225  2.77519  2.73123  3.46354  2.40513  3.72494  3.29354  2.67741  2.69355  4.24690  2.90347  2.73739  3.18146  2.89801  2.37887  2.77519  2.98518  4.58477  3.61503
          0.01245  4.78769  5.51004  0.61958  0.77255  0.35106  1.21721
     80   1.99268  5.22890  2.65550  2.58662  4.52571  3.63610  3.82952  2.99487  2.27769  3.51334  2.86485  2.52102  2.82382  2.54098  3.06935  2.83039  3.07382  3.59335  5.69167  4.31197    124 - -
          2.68618  4.42225  2.77519  2.73123  3.46354  2.40513  3.72494  3.29354  2.67741  2.69355  4.24690  2.90347  2.73739  3.18146  2.89801  2.37887  2.77519  2.98518  4.58477  3.61503
          0.01100  4.91116  5.63350  0.61958  0.77255  0.48576  0.95510
     81   3.03063  5.08253  3.23778  2.31562  4.23569  3.78705  2.64899  3.67797  2.86854  1.20206  4.17282  2.58750  4.22138  3.24556  3.27594  3.09436  3.26595  3.39791  5.56772  4.24623    125 - -
          2.68618  4.42225  2.77519  2.73123  3.46354  2.40513  3.72494  3.29354  2.67741  2.69355  4.24690  2.90347  2.73739  3.18146  2.89801  2.37887  2.77519  2.98518  4.58477  3.61503
          0.01100  4.91116  5.63350  0.61958  0.77255  0.48576  0.95510
     82   2.85788  2.97923  3.30761  2.75426  2.50606  2.04122  3.91674  3.60319  2.20124  3.22978  4.05937  2.56569  4.09500  2.59816  3.17831  2.91645  3.09080  3.30096  5.49607  4.18039    126 - -
          2.68618  4.42225  2.77519  2.73123  3.46354  2.40513  3.72494  3.29354  2.67741  2.69355  4.24690  2.90347  2.73739  3.18146  2.89801  2.37887  2.77519  2.98518  4.58477  3.61503
          0.01100  4.91116  5.63350  0.61958  0.77255  0.48576  0.95510
     83   2.85467  4.62480  2.61528  3.09130  3.76790  3.81374  2.96420  2.17856  2.37664  2.42670  3.72512  3.51753  4.19460  3.36292  3.42369  3.05249  3.08630  2.00635  5.19880  2.92119    127 - -
          2.68618  4.42225  2.77519  2.73123  3.46354  2.40513  3.72494  3.29354  2.67741  2.69355  4.24690  2.90347  2.73739  3.18146  2.89801  2.37887  2.77519  2.98518  4.58477  3.61503
          0.01100  4.91116  5.63350  0.61958  0.77255  0.48576  0.95510
     84   2.88195  5.38193  2.45774  1.60981  4.71774  3.62772  3.83702  2.83635  1.95597  3.68302  4.42732  2.60608  4.03624  2.93889  3.08152  2.44573  3.11538  3.76798  5.81810  4.40662    128 - -
          2.68618  4.42225  2.77519  2.73123  3.46354  2.40513  3.72494  3.29354  2.67741  2.69355  4.24690  2.90347  2.73739  3.18146  2.89801  2.37887  2.77519  2.98518  4.58477  3.61503
          0.01100  4.91116  5.63350  0.61958  0.77255  0.48576  0.95510
     85   2.30705  5.38204  2.28341  2.23646  4.72486  2.59691  3.82412  4.21144  2.21577  3.68605  4.42498  2.15665  4.02631  2.92302  2.39337  2.82904  3.10219  3.77180  5.81452  4.40105    129 - -
          2.68618  4.42225  2.77519  2.73123  3.46354  2.40513  3.72494  3.29354  2.67741  2.69355  4.24690  2.90347  2.73739  3.18146  2.89801  2.37887  2.77519  2.98518  4.58477  3.61503
          0.13592  4.91116  2.12257  0.61958  0.77255  0.48576  0.95510
     86   2.79871  4.96406  2.46242  2.30862  4.19242  3.63581  3.84433  2.60345  2.65601  3.21818  4.03827  3.17618  2.96085  3.00288  3.11568  2.10502  3.03036  2.72447  5.47416  2.89501    130 - -
          2.68618  4.42225  2.77519  2.73123  3.46354  2.40513  3.72494  3.29354  2.67741  2.69355  4.24690  2.90347  2.73739  3.18146  2.89801  2.37887  2.77519  2.98518  4.58477  3.61503
          0.01245  4.78769  5.51004  0.61958  0.77255  0.35106  1.21721
     87   2.86820  5.37330  2.10417  1.80717  4.71230  3.62239  3.82522  4.19684  2.26925  3.67599  4.41700  2.55003  4.02641  2.92516  3.06601  2.44081  2.41407  3.76096  5.80826  3.21475    131 - -
          2.68618  4.42225  2.77519  2.73123  3.46354  2.40513  3.72494  3.29354  2.67741  2.69355  4.24690  2.90347  2.73739  3.18146  2.89801  2.37887  2.77519  2.98518  4.58477  3.61503
          0.01100  4.91116  5.63350  0.61958  0.77255  0.48576  0.95510
     88   3.14887  4.50999  4.94224  4.36299  2.47428  4.37711  4.73957  1.67684  2.82736  2.53900  3.59920  4.46684  4.71646  4.38966  4.29633  3.69774  3.38646  1.07543  5.27277  4.07867    132 - -
          2.68618  4.42225  2.77519  2.73123  3.46354  2.40513  3.72494  3.29354  2.67741  2.69355  4.24690  2.90347  2.73739  3.18146  2.89801  2.37887  2.77519  2.98518  4.58477  3.61503
          0.01100  4.91116  5.63350  0.61958  0.77255  0.48576  0.95510
     89   3.17384  4.54299  4.88989  2.60349  2.47889  4.40069  4.76510  1.18368  4.18697  2.54498  3.62154  4.46264  4.73797  4.38301  4.31297  3.71947  3.41186  1.55886  5.32157  4.12670    133 - -
          2.68618  4.42225  2.77519  2.73123  3.46354  2.40513  3.72494  3.29354  2.67741  2.69355  4.24690  2.90347  2.73739  3.18146  2.89801  2.37887  2.77519  2.98518  4.58477  3.61503
          0.01100  4.91116  5.63350  0.61958  0.77255  0.48576  0.95510
     90   2.48426  4.55783  4.89290  4.35336  3.83626  4.29914  4.85279  1.69691  4.22672  2.73149  3.77056  4.46138  4.72095  4.44013  4.36896  2.35888  3.41390  1.00455  5.46382  4.26887    134 - -
          2.68618  4.42225  2.77519  2.73123  3.46354  2.40513  3.72494  3.29354  2.67741  2.69355  4.24690  2.90347  2.73739  3.18146  2.89801  2.37887  2.77519  2.98518  4.58477  3.61503
          0.01100  4.91116  5.63350  0.61958  0.77255  0.48576  0.95510
     91   2.41619  2.85531  4.72013  4.11279  2.62255  4.02514  4.35446  2.13924  3.92225  1.64439  3.37826  4.15070  3.10962  4.07463  3.97030  2.61668  3.10032  2.17773  4.88264  3.70398    135 - -
          2.68618  4.42225  2.77519  2.73123  3.46354  2.40513  3.72494  3.29354  2.67741  2.69355  4.24690  2.90347  2.73739  3.18146  2.89801  2.37887  2.77519  2.98518  4.58477  3.61503
          0.01100  4.91116  5.63350  0.61958  0.77255  0.48576  0.95510
     92   3.10473  5.22558  3.29875  2.89161  3.90470  3.83405  2.59080  3.91125  2.91298  3.48416  4.35236  2.64735  1.19251  3.28485  3.33040  3.13544  3.34870  3.60393  5.34353  2.73911    136 - -
          2.68618  4.42225  2.77519  2.73123  3.46354  2.40513  3.72494  3.29354  2.67741  2.69355  4.24690  2.90347  2.73739  3.18146  2.89801  2.37887  2.77519  2.98518  4.58477  3.61503
          0.01100  4.91116  5.63350  0.61958  0.77255  0.48576  0.95510
     93   2.83930  4.85621  3.73635  3.36347  4.80694  1.22293  4.53128  4.24112  3.44147  3.87988  4.68747  2.61999  4.24269  3.74041  3.83901  1.45260  3.26862  2.64325  6.10657  4.83960    137 - -
          2.68618  4.42225  2.77519  2.73123  3.46354  2.40513  3.72494  3.29354  2.67741  2.69355  4.24690  2.90347  2.73739  3.18146  2.89801  2.37887  2.77519  2.98518  4.58477  3.61503
          0.01100  4.91116  5.63350  0.61958  0.77255  0.48576  0.95510
     94   2.86992  4.27431  4.65053  4.04746  2.63491  4.01920  4.34231  1.86529  2.83913  2.00344  3.39030  4.11893  4.38421  4.03656  3.94382  2.70086  3.10210  1.73843  4.89358  2.87185    138 - -
          2.68618  4.42225  2.77519  2.73123  3.46354  2.40513  3.72494  3.29354  2.67741  2.69355  4.24690  2.90347  2.73739  3.18146  2.89801  2.37887  2.77519  2.98518  4.58477  3.61503
          0.01100  4.91116  5.63350  0.61958  0.77255  0.48576  0.95510
     95   3.22609  5.25235  3.36109  3.09898  4.17601  0.79441  4.27061  4.09843  3.15073  3.68470  4.58156  3.56149  4.40470  2.60430  3.51358  3.29049  3.53062  3.77291  5.60160  2.78460    139 - -
          2.68618  4.42225  2.77519  2.73123  3.46354  2.40513  3.72494  3.29354  2.67741  2.69355  4.24690  2.90347  2.73739  3.18146  2.89801  2.37887  2.77519  2.98518  4.58477  3.61503
          0.01100  4.91116  5.63350  0.61958  0.77255  0.48576  0.95510
     96   2.85164  4.76593  3.50352  2.94598  3.96459  2.30566  4.01309  3.33937  2.47609  2.30105  3.88499  3.40808  4.15171  3.24919  3.32673  1.90246  2.45649  2.36577  5.34633  4.07587    140 - -
          2.68618  4.42225  2.77519  2.73123  3.46354  2.40513  3.72494  3.29354  2.67741  2.69355  4.24690  2.90347  2.73739  3.18146  2.89801  2.37887  2.77519  2.98518  4.58477  3.61503
          0.01100  4.91116  5.63350  0.61958  0.77255  0.48576  0.95510
     97   4.42475  5.64043  2.77530  4.88975  0.66309  5.07072  4.07122  4.24784  4.87121  3.55709  4.80701  4.67867  5.39046  4.78516  4.91474  4.45542  4.64246  4.13773  4.20685  1.44507    141 - -
          2.68618  4.42225  2.77519  2.73123  3.46354  2.40513  3.72494  3.29354  2.67741  2.69355  4.24690  2.90347  2.73739  3.18146  2.89801  2.37887  2.77519  2.98518  4.58477  3.61503
          0.01100  4.91116  5.63350  0.61958  0.77255  0.48576  0.95510
     98   2.85024  5.28653  3.12132  2.56964  4.60398  2.66033  2.68020  4.06949  1.75238  3.57970  4.33656  2.57644  4.02591  2.92968  3.04823  2.45908  2.55425  3.66295  5.73621  3.00272    142 - -
          2.68618  4.42225  2.77519  2.73123  3.46354  2.40513  3.72494  3.29354  2.67741  2.69355  4.24690  2.90347  2.73739  3.18146  2.89801  2.37887  2.77519  2.98518  4.58477  3.61503
          0.08194  4.91116  2.64076  0.61958  0.77255  0.48576  0.95510
     99   2.33814  4.61317  3.62235  3.06542  2.90934  2.55823  4.04818  2.39006  3.03173  2.85553  3.73930  1.86931  4.16393  3.34342  3.40844  3.01267  2.48531  2.90725  5.21274  3.96637    143 - -
          2.68618  4.42225  2.77519  2.73123  3.46354  2.40513  3.72494  3.29354  2.67741  2.69355  4.24690  2.90347  2.73739  3.18146  2.89801  2.37887  2.77519  2.98518  4.58477  3.61503
          0.14655  4.84102  2.05244  0.61958  0.77255  0.64682  0.74173
    100   2.76986  4.61937  2.68338  2.90618  2.63571  2.89268  3.93573  2.36825  2.31183  2.35189  3.71529  3.35898  4.08275  3.19891  3.27511  2.92976  2.50506  2.90286  5.18352  3.92415    144 - -
          2.68656  4.42263  2.77502  2.73048  3.46282  2.40507  3.72532  3.29392  2.67685  2.69393  4.24728  2.90275  2.73777  3.18184  2.89839  2.37925  2.77557  2.98556  4.58515  3.61267
          1.35604  1.06262  0.92439  1.23244  0.34472  0.47721  0.96893
    101   3.33831  4.64009  4.88767  4.43692  1.70965  4.34443  3.85493  1.90305  4.24786  2.61804  3.71337  4.24757  4.66873  4.25507  4.24395  3.67588  3.56230  2.93697  2.02476  1.77985    150 - -
          2.68618  4.42225  2.77519  2.73123  3.46354  2.40513  3.72494  3.29354  2.67741  2.69355  4.24690  2.90347  2.73739  3.18146  2.89801  2.37887  2.77519  2.98518  4.58477  3.61503
          0.01804  4.42018  5.14253  0.61958  0.77255  0.32798  1.27431
    102   2.82793  5.28935  3.09484  1.86697  4.61909  3.60569  3.78931  3.00483  2.13349  3.58518  4.33534  3.08073  3.99816  2.48092  2.32204  2.43079  2.38890  3.67199  5.72867  4.33398    151 - -
          2.68618  4.42225  2.77519  2.73123  3.46354  2.40513  3.72494  3.29354  2.67741  2.69355  4.24690  2.90347  2.73739  3.18146  2.89801  2.37887  2.77519  2.98518  4.58477  3.61503
          0.01180  4.84102  5.56337  0.61958  0.77255  0.64682  0.74173
    103   3.22405  4.61827  4.77799  4.24893  1.12714  4.29107  4.20599  3.02862  4.09195  2.69333  3.71066  4.27115  2.92504  4.22171  4.18081  3.60536  3.45780  2.06458  4.55196  2.08584    152 - -
          2.68618  4.42225  2.77519  2.73123  3.46354  2.40513  3.72494  3.29354  2.67741  2.69355  4.24690  2.90347  2.73739  3.18146  2.89801  2.37887  2.77519  2.98518  4.58477  3.61503
          0.01180  4.84102  5.56337  0.61958  0.77255  0.64682  0.74173
    104   2.90132  5.34679  2.13242  1.51899  3.21048  3.62097  3.85619  4.12410  2.63850  3.63476  4.40208  2.36931  4.04666  2.97412  3.13620  2.86851  3.13778  3.71903  5.77349  2.89722    153 - -
          2.68618  4.42225  2.77519  2.73123  3.46354  2.40513  3.72494  3.29354  2.67741  2.69355  4.24690  2.90347  2.73739  3.18146  2.89801  2.37887  2.77519  2.98518  4.58477  3.61503
          0.01180  4.84102  5.56337  0.61958  0.77255  0.39681  1.11616
    105   2.87735  4.75709  4.18415  3.90257  2.60685  0.71386  4.81352  4.11706  3.97376  3.80058  4.67819  4.00563  4.35782  4.21547  4.25102  2.06322  3.35457  3.66006  5.88322  4.52860    154 - -
          2.68618  4.42225  2.77519  2.73123  3.46354  2.40513  3.72494  3.29354  2.67741  2.69355  4.24690  2.90347  2.73739  3.18146  2.89801  2.37887  2.77519  2.98518  4.58477  3.61503
          0.01100  4.91116  5.63350  0.61958  0.77255  0.48576  0.95510
    106   3.03984  5.58849  1.91582  2.02607  4.92295  3.66530  3.95316  4.42121  1.65398  3.88718  4.64285  2.09495  4.12960  2.45074  3.25777  2.97737  3.28241  3.97552  6.01442  4.57692    155 - -
          2.68618  4.42225  2.77519  2.73123  3.46354  2.40513  3.72494  3.29354  2.67741  2.69355  4.24690  2.90347  2.73739  3.18146  2.89801  2.37887  2.77519  2.98518  4.58477  3.61503
          0.01100  4.91116  5.63350  0.61958  0.77255  0.48576  0.95510
    107   2.37191  4.38532  4.16976  3.58925  3.49296  3.93707  4.22841  2.35339  3.49174  2.13829  2.52431  2.94560  2.05310  3.73647  3.72161  3.21343  3.09413  2.63936  4.99133  2.65169    156 - -
          2.68618  4.42225  2.77519  2.73123  3.46354  2.40513  3.72494  3.29354  2.67741  2.69355  4.24690  2.90347  2.73739  3.18146  2.89801  2.37887  2.77519  2.98518  4.58477  3.61503
          0.01100  4.91116  5.63350  0.61958  0.77255  0.48576  0.95510
    108   2.85598  5.11974  2.67287  2.27393  4.37564  3.66465  3.87153  3.80212  2.65925  2.06849  3.16504  2.14343  4.06022  3.00946  3.13107  2.87231  2.19485  3.46063  5.61028  4.25948    157 - -
          2.68618  4.42225  2.77519  2.73123  3.46354  2.40513  3.72494  3.29354  2.67741  2.69355  4.24690  2.90347  2.73739  3.18146  2.89801  2.37887  2.77519  2.98518  4.58477  3.61503
          0.01100  4.91116  5.63350  0.61958  0.77255  0.48576  0.95510
    109   3.08408  5.28303  1.29161  2.80979  3.84196  3.81279  2.15876  3.95419  2.90468  2.71856  4.36576  3.32574  4.24057  3.22861  3.36765  3.09063  3.32087  3.63813  5.29657  2.73103    158 - -
          2.68618  4.42225  2.77519  2.73123  3.46354  2.40513  3.72494  3.29354  2.67741  2.69355  4.24690  2.90347  2.73739  3.18146  2.89801  2.37887  2.77519  2.98518  4.58477  3.61503
          0.01100  4.91116  5.63350  0.61958  0.77255  0.48576  0.95510
    110   2.48762  4.40290  4.89225  4.29723  1.98940  4.19223  4.43642  1.81220  4.10332  1.87779  3.42876  4.30993  4.54080  4.22953  4.13502  3.50500  3.26124  2.57740  4.88134  1.91028    159 - -
          2.68618  4.42225  2.77519  2.73123  3.46354  2.40513  3.72494  3.29354  2.67741  2.69355  4.24690  2.90347  2.73739  3.18146  2.89801  2.37887  2.77519  2.98518  4.58477  3.61503
          0.01100  4.91116  5.63350  0.61958  0.77255  0.48576  0.95510
    111   4.27362  5.43705  5.55350  5.28052  1.06945  5.09334  4.13323  3.83151  5.07691  3.23776  4.48661  4.82562  5.38228  4.91606  4.98267  4.46305  4.49109  2.23087  4.24503  1.02820    160 - -
          2.68618  4.42225  2.77519  2.73123  3.46354  2.40513  3.72494  3.29354  2.67741  2.69355  4.24690  2.90347  2.73739  3.18146  2.89801  2.37887  2.77519  2.98518  4.58477  3.61503
          0.01100  4.91116  5.63350  0.61958  0.77255  0.48576  0.95510
    112   2.40156  4.94167  2.74055  2.75823  4.15256  3.70216  3.91459  3.55347  2.74729  2.47232  3.09988  2.44900  4.09073  3.09063  3.19676  2.07923  2.60195  3.25812  5.46498  2.80503    161 - -
          2.68645  4.42252  2.77547  2.73151  3.46256  2.40507  3.72522  3.29276  2.67725  2.69338  4.24717  2.90374  2.73767  3.18079  2.89828  2.37872  2.77547  2.98487  4.58504  3.61530
          0.21505  1.66114  5.63350  1.28275  0.32473  0.48576  0.95510
    113   2.21403  4.71728  2.56973  3.09440  2.02900  2.83242  4.06848  3.25094  3.09560  2.94101  3.83186  3.52641  4.23427  3.39815  3.47877  3.09271  3.15552  3.01308  5.16516  1.94487    166 - -
          2.68618  4.42225  2.77519  2.73123  3.46354  2.40513  3.72494  3.29354  2.67741  2.69355  4.24690  2.90347  2.73739  3.18146  2.89801  2.37887  2.77519  2.98518  4.58477  3.61503
          0.01100  4.91116  5.63350  0.61958  0.77255  0.48576  0.95510
    114   1.52294  4.51192  5.00751  4.40570  2.57379  4.33848  4.66732  1.92131  4.22481  1.65827  2.38253  4.46486  4.66114  4.34345  4.26460  3.65461  3.37675  2.56635  5.12423  3.97807    167 - -
          2.68618  4.42225  2.77519  2.73123  3.46354  2.40513  3.72494  3.29354  2.67741  2.69355  4.24690  2.90347  2.73739  3.18146  2.89801  2.37887  2.77519  2.98518  4.58477  3.61503
          0.01100  4.91116  5.63350  0.61958  0.77255  0.48576  0.95510
    115   2.24512  4.28917  4.65119  4.05009  2.40513  4.03063  4.34928  2.70360  3.87642  1.82676  3.39722  4.12613  4.39529  4.04266  3.95317  3.33402  2.34093  2.13673  4.89893  2.05754    168 - -
          2.68618  4.42225  2.77519  2.73123  3.46354  2.40513  3.72494  3.29354  2.67741  2.69355  4.24690  2.90347  2.73739  3.18146  2.89801  2.37887  2.77519  2.98518  4.58477  3.61503
          0.01100  4.91116  5.63350  0.61958  0.77255  0.48576  0.95510
    116   3.38859  4.89306  4.54249  3.98352  3.11907  4.34466  4.22067  2.25505  3.54454  2.92096  3.96704  4.16759  4.70740  3.99475  2.58508  3.66845  3.61613  3.12094  4.72800  0.85010    169 - -
          2.68618  4.42225  2.77519  2.73123  3.46354  2.40513  3.72494  3.29354  2.67741  2.69355  4.24690  2.90347  2.73739  3.18146  2.89801  2.37887  2.77519  2.98518  4.58477  3.61503
          0.01100  4.91116  5.63350  0.61958  0.77255  0.48576  0.95510
    117   2.89964  5.39129  3.13299  1.95386  4.74435  3.65758  2.30833  4.22013  1.83860  3.68953  4.43443  2.62109  4.05210  2.93018  2.35593  2.40030  3.12715  3.78724  5.80917  4.41548    170 - -
          2.68618  4.42225  2.77519  2.73123  3.46354  2.40513  3.72494  3.29354  2.67741  2.69355  4.24690  2.90347  2.73739  3.18146  2.89801  2.37887  2.77519  2.98518  4.58477  3.61503
          0.01100  4.91116  5.63350  0.61958  0.77255  0.48576  0.95510
    118   2.88464  4.27816  4.71952  4.11412  2.62040  4.04064  4.36169  1.82151  3.92669  1.53887  3.38364  4.15906  4.40376  4.08021  3.97963  2.69144  2.56248  2.51149  4.88779  2.59278    171 - -
          2.68618  4.42225  2.77519  2.73123  3.46354  2.40513  3.72494  3.29354  2.67741  2.69355  4.24690  2.90347  2.73739  3.18146  2.89801  2.37887  2.77519  2.98518  4.58477  3.61503
          0.01100  4.91116  5.63350  0.61958  0.77255  0.48576  0.95510
    119   1.81928  4.53063  4.23891  3.73218  3.89180  3.76650  4.47794  3.19715  3.64869  1.15968  3.87358  3.92685  4.32036  3.91269  3.90013  2.31656  2.42688  2.94742  5.37728  4.17988    172 - -
          2.68618  4.42225  2.77519  2.73123  3.46354  2.40513  3.72494  3.29354  2.67741  2.69355  4.24690  2.90347  2.73739  3.18146  2.89801  2.37887  2.77519  2.98518  4.58477  3.61503
          0.01100  4.91116  5.63350  0.61958  0.77255  0.48576  0.95510
    120   3.10202  5.54982  3.24401  1.83158  4.93890  3.79140  3.92746  4.38605  1.36120  3.82825  4.60085  2.02395  4.19508  3.03467  2.39185  3.05692  3.31752  3.96885  5.91465  4.57081    173 - -
          2.68618  4.42225  2.77519  2.73123  3.46354  2.40513  3.72494  3.29354  2.67741  2.69355  4.24690  2.90347  2.73739  3.18146  2.89801  2.37887  2.77519  2.98518  4.58477  3.61503
          0.01100  4.91116  5.63350  0.61958  0.77255  0.48576  0.95510
    121   2.85968  4.64634  3.63897  2.11455  3.78679  3.81095  4.05025  2.28245  3.02375  2.86176  3.74573  3.50424  4.19197  3.34541  2.61059  3.04860  2.33902  2.92623  2.93949  2.42775    174 - -
          2.68618  4.42225  2.77519  2.73123  3.46354  2.40513  3.72494  3.29354  2.67741  2.69355  4.24690  2.90347  2.73739  3.18146  2.89801  2.37887  2.77519  2.98518  4.58477  3.61503
          0.01100  4.91116  5.63350  0.61958  0.77255  0.48576  0.95510
    122   2.21072  4.65461  4.72833  4.19302  3.37025  4.29533  4.55166  2.85895  4.02464  0.84785  3.52822  4.33625  4.66542  4.22853  4.15662  3.62437  3.45973  2.78116  5.04997  2.45050    175 - -
          2.68618  4.42225  2.77519  2.73123  3.46354  2.40513  3.72494  3.29354  2.67741  2.69355  4.24690  2.90347  2.73739  3.18146  2.89801  2.37887  2.77519  2.98518  4.58477  3.61503
          0.01100  4.91116  5.63350  0.61958  0.77255  0.48576  0.95510
    123   3.37291  6.01270  2.05937  1.07262  5.31379  3.72480  4.20486  4.84797  3.16852  4.30398  5.11249  2.21030  2.06854  3.34995  3.75965  3.25781  3.64683  4.38859  6.44268  4.92893    176 - -
          2.68618  4.42225  2.77519  2.73123  3.46354  2.40513  3.72494  3.29354  2.67741  2.69355  4.24690  2.90347  2.73739  3.18146  2.89801  2.37887  2.77519  2.98518  4.58477  3.61503
          0.01100  4.91116  5.63350  0.61958  0.77255  0.48576  0.95510
    124   2.84549  5.29996  3.11528  2.09087  4.62365  2.76545  3.81485  4.09338  1.99567  2.92769  4.34684  2.63038  4.01963  2.91903  2.41585  2.39411  3.07635  2.68391  5.74499  4.34938    177 - -
          2.68618  4.42225  2.77519  2.73123  3.46354  2.40513  3.72494  3.29354  2.67741  2.69355  4.24690  2.90347  2.73739  3.18146  2.89801  2.37887  2.77519  2.98518  4.58477  3.61503
          0.01100  4.91116  5.63350  0.61958  0.77255  0.48576  0.95510
    125   2.87410  5.32149  2.06008  1.82744  4.63742  2.82857  3.84206  4.10542  2.59888  2.58600  4.37200  3.11109  4.03922  2.32944  3.09002  2.84618  3.10725  2.85016  5.77104  4.37334    178 - -
          2.68618  4.42225  2.77519  2.73123  3.46354  2.40513  3.72494  3.29354  2.67741  2.69355  4.24690  2.90347  2.73739  3.18146  2.89801  2.37887  2.77519  2.98518  4.58477  3.61503
          0.18354  4.91116  1.83059  0.61958  0.77255  0.48576  0.95510
    126   2.83367  5.28667  2.43770  2.50284  4.60790  2.81948  3.79365  2.92773  1.80831  3.58273  4.34206  1.92230  3.98820  2.90355  3.03960  2.80230  3.06845  3.66569  5.73604  4.33626    179 - -
          2.68631  4.42238  2.77532  2.73030  3.46367  2.40525  3.72507  3.29367  2.67710  2.69368  4.24702  2.90359  2.73706  3.18159  2.89813  2.37899  2.77532  2.98531  4.58490  3.61516
          0.39077  1.14185  5.46302  0.31874  1.29852  0.58278  0.81722
    127   2.83544  4.90881  3.30589  2.76294  4.13580  3.68090  3.90966  2.06710  2.29108  3.16813  4.00766  2.43325  2.29177  3.09089  3.15925  2.90789  2.36558  3.22993  5.44863  4.14502    182 - -
          2.68618  4.42225  2.77519  2.73123  3.46354  2.40513  3.72494  3.29354  2.67741  2.69355  4.24690  2.90347  2.73739  3.18146  2.89801  2.37887  2.77519  2.98518  4.58477  3.61503
          0.01211  4.81544  5.53779  0.61958  0.77255  0.37314  1.16657
    128   2.84824  4.90573  2.75388  2.78784  4.10724  3.71376  3.92892  2.76674  2.41110  2.07013  2.78106  2.31572  4.10164  3.11567  3.21699  2.28244  3.07972  3.21597  5.43550  4.13276    183 - -
          2.68618  4.42225  2.77519  2.73123  3.46354  2.40513  3.72494  3.29354  2.67741  2.69355  4.24690  2.90347  2.73739  3.18146  2.89801  2.37887  2.77519  2.98518  4.58477  3.61503
          0.01100  4.91116  5.63350  0.61958  0.77255  0.48576  0.95510
    129   3.10234  5.40885  3.09781  0.97133  2.61815  3.76484  4.01783  4.11024  2.25770  3.65561  4.48857  3.26603  4.21772  3.17229  3.21361  3.08699  3.34045  3.76445  5.79254  4.39222    184 - -
          2.68618  4.42225  2.77519  2.73123  3.46354  2.40513  3.72494  3.29354  2.67741  2.69355  4.24690  2.90347  2.73739  3.18146  2.89801  2.37887  2.77519  2.98518  4.58477  3.61503
          0.01100  4.91116  5.63350  0.61958  0.77255  0.48576  0.95510
    130   3.65478  4.87817  5.71653  5.21240  2.45092  5.16471  5.70688  1.07119  5.11515  2.55330  3.85138  5.31987  5.39690  5.28464  5.21042  4.56250  3.90446  1.03937  6.01779  4.80421    185 - -
          2.68618  4.42225  2.77519  2.73123  3.46354  2.40513  3.72494  3.29354  2.67741  2.69355  4.24690  2.90347  2.73739  3.18146  2.89801  2.37887  2.77519  2.98518  4.58477  3.61503
          0.01100  4.91116  5.63350  0.61958  0.77255  0.48576  0.95510
    131   3.07872  4.46832  4.78042  4.21140  2.49539  4.19592  2.29235  1.94120  4.03748  2.60842  3.57630  4.23996  4.55252  4.17645  4.10580  3.50387  3.30947  2.03117  4.69393  1.63879    186 - -
          2.68618  4.42225  2.77519  2.73123  3.46354  2.40513  3.72494  3.29354  2.67741  2.69355  4.24690  2.90347  2.73739  3.18146  2.89801  2.37887  2.77519  2.98518  4.58477  3.61503
          0.01100  4.91116  5.63350  0.61958  0.77255  0.48576  0.95510
    132   3.83502  5.03169  5.90383  5.39698  3.94591  5.39193  5.95228  1.30440  5.31044  1.09202  3.68522  5.55487  5.53757  5.39376  5.37647  4.80945  4.07662  1.38500  6.11005  5.02299    187 - -
          2.68618  4.42225  2.77519  2.73123  3.46354  2.40513  3.72494  3.29354  2.67741  2.69355  4.24690  2.90347  2.73739  3.18146  2.89801  2.37887  2.77519  2.98518  4.58477  3.61503
          0.01100  4.91116  5.63350  0.61958  0.77255  0.48576  0.95510
    133   4.48575  6.43454  0.15732  3.56717  6.04444  4.36853  5.29598  5.95164  4.61168  5.36956  6.46074  4.14385  5.07699  4.59912  5.17716  4.39857  4.86596  5.50423  6.93286  5.87853    188 - -
          2.68618  4.42225  2.77519  2.73123  3.46354  2.40513  3.72494  3.29354  2.67741  2.69355  4.24690  2.90347  2.73739  3.18146  2.89801  2.37887  2.77519  2.98518  4.58477  3.61503
          0.01100  4.91116  5.63350  0.61958  0.77255  0.48576  0.95510
    134   3.50844  4.77860  5.49462  4.95033  3.88582  4.90187  5.37538  1.32173  4.81799  1.25397  3.71384  5.04645  5.17079  4.97215  4.89438  4.26548  2.71291  1.54499  5.76385  4.60674    189 - -
          2.68618  4.42225  2.77519  2.73123  3.46354  2.40513  3.72494  3.29354  2.67741  2.69355  4.24690  2.90347  2.73739  3.18146  2.89801  2.37887  2.77519  2.98518  4.58477  3.61503
          0.01100  4.91116  5.63350  0.61958  0.77255  0.48576  0.95510
    135   2.81397  4.73840  4.44447  4.25094  5.18346  3.52662  5.19101  4.61003  4.27093  4.33163  5.14374  4.14361  4.34706  4.52297  4.47954  1.58947  0.61423  3.92904  6.53504  5.38297    190 - -
          2.68618  4.42225  2.77519  2.73123  3.46354  2.40513  3.72494  3.29354  2.67741  2.69355  4.24690  2.90347  2.73739  3.18146  2.89801  2.37887  2.77519  2.98518  4.58477  3.61503
          0.01100  4.91116  5.63350  0.61958  0.77255  0.48576  0.95510
    136   3.29544  5.28404  3.59614  3.44239  4.35491  3.85897  0.59538  4.62088  3.46213  4.15438  5.07427  3.81427  4.53188  3.91861  3.75878  2.14403  3.70976  4.16332  5.80218  4.28454    191 - -
          2.68618  4.42225  2.77519  2.73123  3.46354  2.40513  3.72494  3.29354  2.67741  2.69355  4.24690  2.90347  2.73739  3.18146  2.89801  2.37887  2.77519  2.98518  4.58477  3.61503
          0.01100  4.91116  5.63350  0.61958  0.77255  0.48576  0.95510
    137   4.35297  5.91682  5.19719  5.24124  6.17326  0.08686  6.17113  6.12747  5.53158  5.58053  6.63688  5.36595  5.31049  5.78002  5.55638  4.56650  4.89381  5.47397  6.90257  6.34102    192 - -
          2.68618  4.42225  2.77519  2.73123  3.46354  2.40513  3.72494  3.29354  2.67741  2.69355  4.24690  2.90347  2.73739  3.18146  2.89801  2.37887  2.77519  2.98518  4.58477  3.61503
          0.01100  4.91116  5.63350  0.61958  0.77255  0.48576  0.95510
    138   3.15621  4.52290  4.94545  4.35973  3.55396  4.36485  2.70068  1.18300  4.18518  1.72346  3.50911  4.45778  4.69759  4.35927  4.27050  3.68321  3.39054  1.84057  5.21390  4.03125    193 - -
          2.68618  4.42225  2.77519  2.73123  3.46354  2.40513  3.72494  3.29354  2.67741  2.69355  4.24690  2.90347  2.73739  3.18146  2.89801  2.37887  2.77519  2.98518  4.58477  3.61503
          0.01100  4.91116  5.63350  0.61958  0.77255  0.48576  0.95510
    139   4.06152  5.89455  3.92032  3.94410  5.48474  4.29720  5.34118  5.55960  4.43013  5.06880  6.09845  0.18545  5.01936  4.71084  4.74172  4.14208  4.51902  5.05024  6.61365  5.43162    194 - -
          2.68618  4.42225  2.77519  2.73123  3.46354  2.40513  3.72494  3.29354  2.67741  2.69355  4.24690  2.90347  2.73739  3.18146  2.89801  2.37887  2.77519  2.98518  4.58477  3.61503
          0.01100  4.91116  5.63350  0.61958  0.77255  0.48576  0.95510
    140   4.34420  5.48172  5.60716  5.35074  1.47513  5.15307  4.14582  2.24353  5.14239  3.18068  4.46701  4.86541  5.42620  4.95496  5.03114  4.52615  4.55615  3.77711  4.24961  0.74457    195 - -
          2.68618  4.42225  2.77519  2.73123  3.46354  2.40513  3.72494  3.29354  2.67741  2.69355  4.24690  2.90347  2.73739  3.18146  2.89801  2.37887  2.77519  2.98518  4.58477  3.61503
          0.01100  4.91116  5.63350  0.61958  0.77255  0.48576  0.95510
    141   2.90513  4.43585  4.18017  3.60026  3.50315  3.97332  4.25321  2.86015  3.48535  1.91492  1.66355  3.87770  4.34155  2.54080  3.71986  3.25021  2.51655  2.67921  5.02319  2.63826    196 - -
          2.68618  4.42225  2.77519  2.73123  3.46354  2.40513  3.72494  3.29354  2.67741  2.69355  4.24690  2.90347  2.73739  3.18146  2.89801  2.37887  2.77519  2.98518  4.58477  3.61503
          0.01100  4.91116  5.63350  0.61958  0.77255  0.48576  0.95510
    142   2.87167  4.93489  3.34031  2.34889  4.19334  2.89158  3.98706  2.58580  2.83451  3.23117  4.07156  3.31761  1.97901  3.17344  3.27576  2.95032  1.81550  3.28298  5.51643  4.21237    197 - -
          2.68618  4.42225  2.77519  2.73123  3.46354  2.40513  3.72494  3.29354  2.67741  2.69355  4.24690  2.90347  2.73739  3.18146  2.89801  2.37887  2.77519  2.98518  4.58477  3.61503
          0.01100  4.91116  5.63350  0.61958  0.77255  0.48576  0.95510
    143   2.91816  4.30755  4.75032  4.14848  2.26117  4.08538  4.42078  2.04179  3.96677  2.13438  3.42096  4.20227  4.44690  4.12578  4.02680  2.46762  2.34381  1.59049  4.95359  3.77338    198 - -
          2.68618  4.42225  2.77519  2.73123  3.46354  2.40513  3.72494  3.29354  2.67741  2.69355  4.24690  2.90347  2.73739  3.18146  2.89801  2.37887  2.77519  2.98518  4.58477  3.61503
          0.01100  4.91116  5.63350  0.61958  0.77255  0.48576  0.95510
    144   1.79733  4.55581  5.07397  4.47008  2.03193  4.39164  4.71508  2.17155  4.28600  1.39923  2.52637  4.52462  4.70334  4.38838  4.31427  3.70971  3.42529  2.62487  5.14644  4.00993    199 - -
          2.68618  4.42225  2.77519  2.73123  3.46354  2.40513  3.72494  3.29354  2.67741  2.69355  4.24690  2.90347  2.73739  3.18146  2.89801  2.37887  2.77519  2.98518  4.58477  3.61503
          0.01100  4.91116  5.63350  0.61958  0.77255  0.48576  0.95510
    145   2.11052  4.37385  4.56047  3.97441  2.65106  4.06631  4.41299  2.67337  3.83365  2.00999  3.47557  4.12044  4.43988  4.03031  3.96858  3.36966  1.54276  1.96180  5.02594  3.84019    200 - -
          2.68618  4.42225  2.77519  2.73123  3.46354  2.40513  3.72494  3.29354  2.67741  2.69355  4.24690  2.90347  2.73739  3.18146  2.89801  2.37887  2.77519  2.98518  4.58477  3.61503
          0.01100  4.91116  5.63350  0.61958  0.77255  0.48576  0.95510
    146   2.89701  4.39912  4.26369  3.67989  3.48135  3.98046  4.26763  2.81936  2.79113  1.51337  3.49815  3.92214  4.35034  3.79871  3.74418  3.26452  2.57361  2.27023  4.99518  1.86392    201 - -
          2.68618  4.42225  2.77519  2.73123  3.46354  2.40513  3.72494  3.29354  2.67741  2.69355  4.24690  2.90347  2.73739  3.18146  2.89801  2.37887  2.77519  2.98518  4.58477  3.61503
          0.01100  4.91116  5.63350  0.61958  0.77255  0.48576  0.95510
    147   2.96063  5.43593  2.52999  1.48086  4.75061  3.66595  3.89367  4.23867  2.64044  3.72833  4.48893  3.13615  4.09238  3.00486  1.79267  2.91993  3.19513  3.81943  5.86225  2.72965    202 - -
          2.68618  4.42225  2.77519  2.73123  3.46354  2.40513  3.72494  3.29354  2.67741  2.69355  4.24690  2.90347  2.73739  3.18146  2.89801  2.37887  2.77519  2.98518  4.58477  3.61503
          0.01100  4.91116  5.63350  0.61958  0.77255  0.48576  0.95510
    148   0.72786  4.63890  4.61168  4.25762  4.61902  3.59535  5.01999  3.75611  4.19121  3.67635  4.57358  4.16174  4.35369  4.41997  4.39181  2.21502  3.29937  1.85353  6.07724  4.91226    203 - -
          2.68618  4.42225  2.77519  2.73123  3.46354  2.40513  3.72494  3.29354  2.67741  2.69355  4.24690  2.90347  2.73739  3.18146  2.89801  2.37887  2.77519  2.98518  4.58477  3.61503
          0.01100  4.91116  5.63350  0.61958  0.77255  0.48576  0.95510
    149   1.77989  4.69419  5.33188  4.78090  3.87270  4.74408  5.20440  1.40034  4.64529  1.64516  3.73641  4.87667  5.04671  4.82228  4.73664  4.09580  3.64247  1.54864  5.65940  4.48196    204 - -
          2.68618  4.42225  2.77519  2.73123  3.46354  2.40513  3.72494  3.29354  2.67741  2.69355  4.24690  2.90347  2.73739  3.18146  2.89801  2.37887  2.77519  2.98518  4.58477  3.61503
          0.01100  4.91116  5.63350  0.61958  0.77255  0.48576  0.95510
    150   3.05697  5.26215  3.47626  2.86590  4.55979  3.83787  3.93864  3.95589  2.06927  3.50758  2.95051  3.35494  4.21144  2.19029  1.44696  3.07458  3.26747  2.47818  5.68919  4.40158    205 - -
          2.68630  4.42237  2.77531  2.73135  3.46366  2.40525  3.72506  3.29366  2.67753  2.69291  4.24702  2.90359  2.73751  3.18158  2.89813  2.37899  2.77531  2.98530  4.58489  3.61258
          0.59128  1.11884  2.12257  0.09334  2.41783  0.48576  0.95510
    151   1.86834  5.19226  2.44235  2.23519  2.86104  3.59626  3.81018  3.93369  2.58206  3.47666  4.25362  2.37284  4.00142  2.93062  3.06710  2.81155  2.50513  3.55479  5.66307  4.28453    207 - -
          2.68637  4.42244  2.77539  2.73143  3.46248  2.40489  3.72514  3.29373  2.67760  2.69374  4.24709  2.90366  2.73759  3.18166  2.89820  2.37821  2.77539  2.98460  4.58496  3.61523
          0.13945  2.07056  5.51004  1.41365  0.27873  0.35106  1.21721
    152   2.17914  4.55412  4.75967  4.20916  3.66913  4.19055  4.70441  2.63815  4.06915  0.94329  3.60175  4.33545  4.61421  4.27266  4.21142  3.53292  2.60023  2.10366  5.31498  4.14572    213 - -
          2.68618  4.42225  2.77519  2.73123  3.46354  2.40513  3.72494  3.29354  2.67741  2.69355  4.24690  2.90347  2.73739  3.18146  2.89801  2.37887  2.77519  2.98518  4.58477  3.61503
          0.01100  4.91116  5.63350  0.61958  0.77255  0.48576  0.95510
    153   1.92161  4.51936  3.89383  3.32379  3.64488  3.87641  4.15067  3.00670  3.22887  1.44546  3.63345  3.68284  4.26058  3.53818  2.72199  2.59611  3.10807  2.79206  5.11099  2.95696    214 - -
          2.68618  4.42225  2.77519  2.73123  3.46354  2.40513  3.72494  3.29354  2.67741  2.69355  4.24690  2.90347  2.73739  3.18146  2.89801  2.37887  2.77519  2.98518  4.58477  3.61503
          0.01100  4.91116  5.63350  0.61958  0.77255  0.48576  0.95510
    154   2.46212  5.28702  3.11279  2.17516  4.60889  2.34080  3.82224  4.07620  2.57033  3.58512  4.34009  2.44791  4.02234  2.46588  3.05832  2.24347  2.61200  2.85837  5.74112  4.34708    215 - -
          2.68618  4.42225  2.77519  2.73123  3.46354  2.40513  3.72494  3.29354  2.67741  2.69355  4.24690  2.90347  2.73739  3.18146  2.89801  2.37887  2.77519  2.98518  4.58477  3.61503
          0.01100  4.91116  5.63350  0.61958  0.77255  0.48576  0.95510
    155   3.00200  4.37103  4.90963  4.30745  3.30571  4.17119  4.44627  1.90246  4.10445  1.65934  3.40213  4.30760  4.52069  4.22772  4.12385  3.48469  3.23298  1.97603  2.78428  1.97960    216 - -
          2.68618  4.42225  2.77519  2.73123  3.46354  2.40513  3.72494  3.29354  2.67741  2.69355  4.24690  2.90347  2.73739  3.18146  2.89801  2.37887  2.77519  2.98518  4.58477  3.61503
          0.01100  4.91116  5.63350  0.61958  0.77255  0.48576  0.95510
    156   1.97229  5.00149  5.05697  4.67203  3.81857  4.41382  5.26224  2.91754  4.50448  0.57036  3.66706  4.75363  4.93241  4.71858  4.62167  3.86522  3.81723  2.93979  5.76515  4.64458    217 - -
          2.68618  4.42225  2.77519  2.73123  3.46354  2.40513  3.72494  3.29354  2.67741  2.69355  4.24690  2.90347  2.73739  3.18146  2.89801  2.37887  2.77519  2.98518  4.58477  3.61503
          0.01100  4.91116  5.63350  0.61958  0.77255  0.48576  0.95510
    157   1.48202  4.76798  3.62498  3.08714  4.01811  3.77755  4.11071  3.37482  2.28014  1.72731  3.94570  3.51483  4.21369  3.36377  3.35154  2.52776  3.15827  3.11366  5.40537  4.15164    218 - -
          2.68618  4.42225  2.77519  2.73123  3.46354  2.40513  3.72494  3.29354  2.67741  2.69355  4.24690  2.90347  2.73739  3.18146  2.89801  2.37887  2.77519  2.98518  4.58477  3.61503
          0.01100  4.91116  5.63350  0.61958  0.77255  0.48576  0.95510
    158   2.85633  5.06643  3.23777  2.15276  4.30820  2.92853  3.88379  2.41915  1.96590  3.32620  4.13746  3.20790  4.07181  3.03211  3.13578  2.42397  3.08762  3.40079  5.56546  2.38756    219 - -
          2.68623  4.42230  2.77525  2.73129  3.46359  2.40518  3.72500  3.29359  2.67746  2.69360  4.24695  2.90297  2.73745  3.18152  2.89806  2.37865  2.77525  2.98524  4.58482  3.61508
          0.32033  1.86844  2.12257  0.17181  1.84604  0.48576  0.95510
    159   2.85618  5.15443  3.20042  1.89764  3.04638  3.65192  3.82178  3.86574  1.85006  2.50237  4.21476  3.15605  4.03946  2.94995  2.18303  2.86045  3.08193  3.51189  5.61227  4.26731    221 - -
          2.68618  4.42225  2.77519  2.73123  3.46354  2.40513  3.72494  3.29354  2.67741  2.69355  4.24690  2.90347  2.73739  3.18146  2.89801  2.37887  2.77519  2.98518  4.58477  3.61503
          0.01245  4.78769  5.51004  0.61958  0.77255  0.35106  1.21721
    160   2.88058  5.06518  3.28342  2.72603  4.29994  3.70493  3.89937  2.84506  1.51378  3.32164  4.13977  2.23297  4.09518  3.05258  3.10723  2.91713  2.55028  3.39784  5.55872  2.80210    222 - -
          2.68618  4.42225  2.77519  2.73123  3.46354  2.40513  3.72494  3.29354  2.67741  2.69355  4.24690  2.90347  2.73739  3.18146  2.89801  2.37887  2.77519  2.98518  4.58477  3.61503
          0.01100  4.91116  5.63350  0.61958  0.77255  0.48576  0.95510
    161   2.87502  5.39135  2.52408  1.67266  4.73499  2.92191  3.82778  4.22273  2.16924  3.69561  4.43423  2.40396  4.02933  2.92671  2.41087  2.44088  3.10795  3.78158  5.82287  4.40799    223 - -
          2.68618  4.42225  2.77519  2.73123  3.46354  2.40513  3.72494  3.29354  2.67741  2.69355  4.24690  2.90347  2.73739  3.18146  2.89801  2.37887  2.77519  2.98518  4.58477  3.61503
          0.01100  4.91116  5.63350  0.61958  0.77255  0.48576  0.95510
    162   3.02893  4.66769  2.51764  3.44761  3.88057  4.03301  4.38657  2.29344  3.44767  2.83655  3.81493  3.83395  2.70870  3.73639  3.78755  3.32687  3.27977  1.08670  5.40475  4.16993    224 - -
          2.68618  4.42225  2.77519  2.73123  3.46354  2.40513  3.72494  3.29354  2.67741  2.69355  4.24690  2.90347  2.73739  3.18146  2.89801  2.37887  2.77519  2.98518  4.58477  3.61503
          0.01100  4.91116  5.63350  0.61958  0.77255  0.48576  0.95510
    163   2.86601  5.35021  2.62569  2.56117  4.69101  3.63443  3.81920  4.16770  1.64552  3.65031  4.39509  2.56246  4.02952  2.91954  2.01394  2.39795  3.09615  2.98641  5.78299  4.38319    225 - -
          2.68618  4.42225  2.77519  2.73123  3.46354  2.40513  3.72494  3.29354  2.67741  2.69355  4.24690  2.90347  2.73739  3.18146  2.89801  2.37887  2.77519  2.98518  4.58477  3.61503
          0.01100  4.91116  5.63350  0.61958  0.77255  0.48576  0.95510
    164   3.87131  5.10951  5.85124  5.27368  2.28363  5.23809  5.56518  1.60286  5.12818  0.83315  3.34723  5.40080  5.35907  5.06748  5.09409  4.61090  4.08683  2.15681  5.68585  4.65659    226 - -
          2.68618  4.42225  2.77519  2.73123  3.46354  2.40513  3.72494  3.29354  2.67741  2.69355  4.24690  2.90347  2.73739  3.18146  2.89801  2.37887  2.77519  2.98518  4.58477  3.61503
          0.01100  4.91116  5.63350  0.61958  0.77255  0.48576  0.95510
    165   2.44679  4.85277  3.39292  1.98301  2.79114  3.73004  3.94977  3.42929  2.11653  2.35983  3.93884  3.32252  4.11678  3.15310  3.24798  2.51322  3.08086  2.51298  5.39219  4.10119    227 - -
          2.68618  4.42225  2.77519  2.73123  3.46354  2.40513  3.72494  3.29354  2.67741  2.69355  4.24690  2.90347  2.73739  3.18146  2.89801  2.37887  2.77519  2.98518  4.58477  3.61503
          0.01100  4.91116  5.63350  0.61958  0.77255  0.48576  0.95510
    166   3.05457  4.41564  4.95425  4.35643  3.48744  4.25889  4.60697  1.74819  4.17025  1.41570  3.46080  4.39443  4.60262  4.31476  4.21296  3.57617  2.62893  1.69416  5.09751  2.78146    228 - -
          2.68618  4.42225  2.77519  2.73123  3.46354  2.40513  3.72494  3.29354  2.67741  2.69355  4.24690  2.90347  2.73739  3.18146  2.89801  2.37887  2.77519  2.98518  4.58477  3.61503
          0.01100  4.91116  5.63350  0.61958  0.77255  0.48576  0.95510
    167   2.26129  4.40446  4.74415  4.15847  2.60682  4.14759  4.37312  2.75444  3.98765  2.08125  3.47693  4.22184  4.50510  4.14201  4.06382  3.45487  3.23990  2.02560  4.85342  1.38667    229 - -
          2.68618  4.42225  2.77519  2.73123  3.46354  2.40513  3.72494  3.29354  2.67741  2.69355  4.24690  2.90347  2.73739  3.18146  2.89801  2.37887  2.77519  2.98518  4.58477  3.61503
          0.01100  4.91116  5.63350  0.61958  0.77255  0.48576  0.95510
    168   3.08533  5.04474  3.53240  3.23969  2.41089  3.79187  4.31247  3.96684  3.38938  3.58739  4.49631  0.83597  4.37358  3.68148  3.78373  2.46878  3.43541  3.63047  5.41360  3.89136    230 - -
          2.68618  4.42225  2.77519  2.73123  3.46354  2.40513  3.72494  3.29354  2.67741  2.69355  4.24690  2.90347  2.73739  3.18146  2.89801  2.37887  2.77519  2.98518  4.58477  3.61503
          0.01100  4.91116  5.63350  0.61958  0.77255  0.48576  0.95510
    169   2.04740  4.73381  4.52921  4.40977  5.35457  3.50773  5.33769  4.81924  4.49211  4.53279  5.31957  4.20240  4.35365  4.68934  4.66127  0.41366  3.37269  4.03112  6.69542  5.57354    231 - -
          2.68618  4.42225  2.77519  2.73123  3.46354  2.40513  3.72494  3.29354  2.67741  2.69355  4.24690  2.90347  2.73739  3.18146  2.89801  2.37887  2.77519  2.98518  4.58477  3.61503
          0.01100  4.91116  5.63350  0.61958  0.77255  0.48576  0.95510
    170   3.77941  6.56545  0.78656  1.20484  5.82108  3.80221  4.48479  5.43944  3.69620  4.86386  5.79314  3.24586  4.50706  3.67511  4.43580  3.58544  4.10422  4.94780  6.98791  5.35846    232 - -
          2.68618  4.42225  2.77519  2.73123  3.46354  2.40513  3.72494  3.29354  2.67741  2.69355  4.24690  2.90347  2.73739  3.18146  2.89801  2.37887  2.77519  2.98518  4.58477  3.61503
          0.01100  4.91116  5.63350  0.61958  0.77255  0.48576  0.95510
    171   4.58440  6.04650  5.27711  5.29753  6.06969  4.68478  6.17394  6.02687  5.46479  5.45162  6.60116  5.48278  0.08470  5.80133  5.49563  4.80234  5.09851  5.52853  6.85055  6.23030    233 - -
          2.68618  4.42225  2.77519  2.73123  3.46354  2.40513  3.72494  3.29354  2.67741  2.69355  4.24690  2.90347  2.73739  3.18146  2.89801  2.37887  2.77519  2.98518  4.58477  3.61503
          0.01100  4.91116  5.63350  0.61958  0.77255  0.48576  0.95510
    172   3.26566  4.60536  5.09429  4.53795  2.52516  4.43786  4.51261  2.03890  4.35257  2.51822  3.61698  4.51542  4.76920  4.45607  4.38070  3.76239  3.49780  1.57803  4.85707  1.30764    234 - -
          2.68618  4.42225  2.77519  2.73123  3.46354  2.40513  3.72494  3.29354  2.67741  2.69355  4.24690  2.90347  2.73739  3.18146  2.89801  2.37887  2.77519  2.98518  4.58477  3.61503
          0.01100  4.91116  5.63350  0.61958  0.77255  0.48576  0.95510
    173   2.87359  4.37197  4.28838  3.70878  3.49266  2.96988  4.28568  2.03246  3.59816  2.07257  3.49737  3.93449  2.12206  3.82911  3.79822  2.56972  3.11220  1.90296  5.00103  3.80637    235 - -
          2.68618  4.42225  2.77519  2.73123  3.46354  2.40513  3.72494  3.29354  2.67741  2.69355  4.24690  2.90347  2.73739  3.18146  2.89801  2.37887  2.77519  2.98518  4.58477  3.61503
          0.01100  4.91116  5.63350  0.61958  0.77255  0.48576  0.95510
    174   2.25734  5.30519  2.63832  2.56029  4.62848  2.35171  3.82431  4.09843  2.03012  2.64565  4.35565  2.56565  2.81433  2.92986  3.06101  2.82577  3.08519  3.68491  5.75471  4.35760    236 - -
          2.68618  4.42225  2.77519  2.73123  3.46354  2.40513  3.72494  3.29354  2.67741  2.69355  4.24690  2.90347  2.73739  3.18146  2.89801  2.37887  2.77519  2.98518  4.58477  3.61503
          0.09454  4.91116  2.49079  0.61958  0.77255  0.48576  0.95510
    175   3.06712  5.58691  2.33733  1.93903  4.92058  1.50558  3.96971  4.41175  2.77534  3.88989  4.66285  3.11342  4.13543  3.09121  2.01150  3.00370  3.31508  3.97835  6.02643  4.59382    237 - -
          2.68591  4.41897  2.77557  2.73093  3.46391  2.40550  3.72531  3.29391  2.67778  2.69392  4.24727  2.90330  2.73777  3.18183  2.89838  2.37876  2.77360  2.98555  4.58514  3.61377
          0.40993  1.10136  5.55092  1.13759  0.38653  0.67184  0.71491
    176   2.82497  4.44951  3.87322  2.53138  3.57424  2.65484  4.11970  1.92742  3.24401  2.65467  3.55981  3.65969  4.22378  3.52436  3.54942  2.58309  3.05784  1.90081  5.04701  2.92302    244 - -
          2.68618  4.42225  2.77519  2.73123  3.46354  2.40513  3.72494  3.29354  2.67741  2.69355  4.24690  2.90347  2.73739  3.18146  2.89801  2.37887  2.77519  2.98518  4.58477  3.61503
          0.01195  4.82857  5.55092  0.61958  0.77255  0.38484  1.14118
    177   2.85423  4.84464  3.41066  2.84936  2.96908  3.73770  3.95655  3.41798  1.91414  3.07741  2.75296  3.33520  4.12397  2.58349  3.24715  1.86147  3.08553  2.64891  5.38448  4.09669    245 - -
          2.68618  4.42225  2.77519  2.73123  3.46354  2.40513  3.72494  3.29354  2.67741  2.69355  4.24690  2.90347  2.73739  3.18146  2.89801  2.37887  2.77519  2.98518  4.58477  3.61503
          0.01100  4.91116  5.63350  0.61958  0.77255  0.48576  0.95510
    178   2.41452  5.36889  2.61117  1.81564  4.71384  2.91314  3.81335  4.19968  1.88444  3.67322  4.41061  3.08740  4.01889  2.32193  2.59966  2.81846  3.08927  3.75967  5.80014  4.38897    246 - -
          2.68618  4.42225  2.77519  2.73123  3.46354  2.40513  3.72494  3.29354  2.67741  2.69355  4.24690  2.90347  2.73739  3.18146  2.89801  2.37887  2.77519  2.98518  4.58477  3.61503
          0.01100  4.91116  5.63350  0.61958  0.77255  0.48576  0.95510
    179   2.24494  5.03979  3.24784  1.86202  4.27870  3.68087  3.04524  2.34587  2.69672  3.30049  4.11638  3.21775  2.55231  3.04607  3.15790  2.89041  2.60583  3.37166  5.54911  4.21689    247 - -
          2.68618  4.42225  2.77519  2.73123  3.46354  2.40513  3.72494  3.29354  2.67741  2.69355  4.24690  2.90347  2.73739  3.18146  2.89801  2.37887  2.77519  2.98518  4.58477  3.61503
          0.01100  4.91116  5.63350  0.61958  0.77255  0.48576  0.95510
    180   2.98587  4.40689  4.62978  4.03622  3.41018  4.12547  4.42767  2.11402  3.87829  1.37272  3.41145  4.17301  4.47731  2.57285  3.99489  3.42550  3.21663  2.20624  4.99748  2.20801    248 - -
          2.68618  4.42225  2.77519  2.73123  3.46354  2.40513  3.72494  3.29354  2.67741  2.69355  4.24690  2.90347  2.73739  3.18146  2.89801  2.37887  2.77519  2.98518  4.58477  3.61503
          0.01100  4.91116  5.63350  0.61958  0.77255  0.48576  0.95510
    181   3.21355  5.61675  3.35420  2.15626  5.03104  3.87483  3.97015  4.45386  2.10131  3.88141  4.67241  1.79175  4.27424  3.08138  1.33023  3.16809  3.41801  4.05167  5.94803  4.64320    249 - -
          2.68618  4.42225  2.77519  2.73123  3.46354  2.40513  3.72494  3.29354  2.67741  2.69355  4.24690  2.90347  2.73739  3.18146  2.89801  2.37887  2.77519  2.98518  4.58477  3.61503
          0.01100  4.91116  5.63350  0.61958  0.77255  0.48576  0.95510
    182   3.38161  4.70884  5.09574  2.57448  3.93523  4.70359  5.13620  1.01179  4.44313  2.18286  3.79815  4.74387  5.01210  4.67615  4.61184  4.04235  3.62560  1.44174  5.69945  4.50348    250 - -
          2.68618  4.42225  2.77519  2.73123  3.46354  2.40513  3.72494  3.29354  2.67741  2.69355  4.24690  2.90347  2.73739  3.18146  2.89801  2.37887  2.77519  2.98518  4.58477  3.61503
          0.01100  4.91116  5.63350  0.61958  0.77255  0.48576  0.95510
    183   2.47507  5.40854  2.33953  2.04925  4.73514  3.63700  1.99211  4.21858  2.62983  3.70661  4.45744  2.22602  4.05801  2.97174  3.12932  2.87361  3.14999  3.79090  5.84682  3.06480    251 - -
          2.68618  4.42225  2.77519  2.73123  3.46354  2.40513  3.72494  3.29354  2.67741  2.69355  4.24690  2.90347  2.73739  3.18146  2.89801  2.37887  2.77519  2.98518  4.58477  3.61503
          0.25284  4.91116  1.53227  0.61958  0.77255  0.48576  0.95510
    184   2.78392  5.03423  3.13497  2.19131  4.29652  3.59106  3.78888  2.61970  2.55000  3.30109  4.10499  2.57217  3.98521  2.92799  2.26449  2.80257  1.95217  3.37779  5.52255  4.18037    252 - -
          2.68618  4.42225  2.77519  2.73123  3.46354  2.40513  3.72494  3.29354  2.67741  2.69355  4.24690  2.90347  2.73739  3.18146  2.89801  2.37887  2.77519  2.98518  4.58477  3.61503
          0.10589  4.67231  2.39549  0.61958  0.77255  0.92284  0.50648
    185   2.79787  4.61173  3.51908  2.22375  3.78392  3.73065  3.96014  1.88595  2.84383  2.79413  3.70703  3.39917  4.11230  3.22277  2.27038  2.97667  3.02865  2.18039  5.20421  3.95299    253 - -
          2.68618  4.42225  2.77519  2.73123  3.46354  2.40513  3.72494  3.29354  2.67741  2.69355  4.24690  2.90347  2.73739  3.18146  2.89801  2.37887  2.77519  2.98518  4.58477  3.61503
          0.01533  4.58174  5.30408  0.61958  0.77255  1.03048  0.44136
    186   3.14168  5.24497  3.05079  0.96708  4.30875  3.74241  4.11033  3.62097  2.92962  2.04438  4.25700  3.31864  4.24281  3.30391  3.33724  3.17495  3.40126  3.41730  5.71824  4.37437    254 - -
          2.68618  4.42225  2.77519  2.73123  3.46354  2.40513  3.72494  3.29354  2.67741  2.69355  4.24690  2.90347  2.73739  3.18146  2.89801  2.37887  2.77519  2.98518  4.58477  3.61503
          0.01533  4.58174  5.30408  0.61958  0.77255  1.03048  0.44136
    187   2.75714  4.90795  2.41614  2.60455  4.05307  2.45915  2.57467  3.54375  2.62121  2.36351  3.98658  3.11890  3.97671  2.96349  3.07842  2.80178  2.99028  3.23505  5.36763  2.86493    255 - -
          2.68618  4.42225  2.77519  2.73123  3.46354  2.40513  3.72494  3.29354  2.67741  2.69355  4.24690  2.90347  2.73739  3.18146  2.89801  2.37887  2.77519  2.98518  4.58477  3.61503
          0.01533  4.58174  5.30408  0.61958  0.77255  1.03048  0.44136
    188   2.80099  4.28255  4.21401  3.62775  3.36189  3.90224  4.19040  1.98253  3.46426  2.41748  3.38025  3.85668  4.26744  3.73296  2.45699  3.19154  3.03364  1.56056  4.89524  2.65425    256 - -
          2.68618  4.42225  2.77519  2.73123  3.46354  2.40513  3.72494  3.29354  2.67741  2.69355  4.24690  2.90347  2.73739  3.18146  2.89801  2.37887  2.77519  2.98518  4.58477  3.61503
          0.01533  4.58174  5.30408  0.61958  0.77255  1.03048  0.44136
    189   2.73062  4.46445  3.59617  3.03052  2.51294  3.69889  3.95832  2.31722  2.96856  2.67867  3.57322  3.43695  2.56664  3.28499  2.38636  2.37560  2.96560  2.74119  5.04469  3.80389    257 - -
          2.68625  4.42232  2.77526  2.73130  3.46361  2.40519  3.72501  3.29361  2.67690  2.69362  4.24696  2.90353  2.73746  3.18153  2.89807  2.37862  2.77526  2.98525  4.58484  3.61510
          0.31333  1.33173  5.30408  0.14639  1.99377  0.25254  1.49981
    190   2.85060  4.97449  3.30050  1.98512  4.19331  3.69896  3.90684  2.32356  2.31846  2.70288  4.05125  3.25077  4.08745  2.36078  3.17520  2.90740  2.41868  2.72534  5.49184  4.17486    259 - -
          2.68618  4.42225  2.77519  2.73123  3.46354  2.40513  3.72494  3.29354  2.67741  2.69355  4.24690  2.90347  2.73739  3.18146  2.89801  2.37887  2.77519  2.98518  4.58477  3.61503
          0.01100  4.91116  5.63350  0.61958  0.77255  0.48576  0.95510
    191   2.96793  4.36763  4.71799  4.12230  2.04864  4.11411  4.38510  1.47705  2.72006  1.91478  3.42465  4.19652  4.47000  4.10655  4.01930  3.41932  3.19907  2.57252  4.89699  2.80234    260 - -
          2.68618  4.42225  2.77519  2.73123  3.46354  2.40513  3.72494  3.29354  2.67741  2.69355  4.24690  2.90347  2.73739  3.18146  2.89801  2.37887  2.77519  2.98518  4.58477  3.61503
          0.01100  4.91116  5.63350  0.61958  0.77255  0.48576  0.95510
    192   2.84722  5.22455  3.14267  2.05142  2.93917  2.65996  3.83702  3.97324  2.23923  3.51108  4.28295  3.13134  2.45055  2.95354  3.07858  2.45172  2.37638  3.59019  5.69237  4.31453    261 - -
          2.68618  4.42225  2.77519  2.73123  3.46354  2.40513  3.72494  3.29354  2.67741  2.69355  4.24690  2.90347  2.73739  3.18146  2.89801  2.37887  2.77519  2.98518  4.58477  3.61503
          0.01100  4.91116  5.63350  0.61958  0.77255  0.48576  0.95510
    193   1.92718  5.40768  3.00220  1.62523  4.82957  3.65265  4.00046  4.30698  2.80570  3.81620  4.58583  2.49898  4.13527  3.12284  3.30646  1.63992  3.25863  3.87265  5.97207  4.56431    262 - -
          2.68618  4.42225  2.77519  2.73123  3.46354  2.40513  3.72494  3.29354  2.67741  2.69355  4.24690  2.90347  2.73739  3.18146  2.89801  2.37887  2.77519  2.98518  4.58477  3.61503
          0.01100  4.91116  5.63350  0.61958  0.77255  0.48576  0.95510
    194   2.43981  4.43067  4.03613  3.46017  3.54666  2.66803  4.18903  2.10202  3.37815  1.82864  3.54220  3.77277  4.28203  3.64341  2.86224  2.41631  3.09127  2.69146  5.03197  2.75758    263 - -
          2.68618  4.42225  2.77519  2.73123  3.46354  2.40513  3.72494  3.29354  2.67741  2.69355  4.24690  2.90347  2.73739  3.18146  2.89801  2.37887  2.77519  2.98518  4.58477  3.61503
          0.01100  4.91116  5.63350  0.61958  0.77255  0.48576  0.95510
    195   2.84945  5.22806  2.06235  2.23571  4.52190  3.63965  3.83703  3.97210  2.28449  2.85754  4.28343  3.13026  2.81765  2.95366  3.08000  2.83848  2.62617  2.27333  5.69302  4.31475    264 - -
          2.68618  4.42225  2.77519  2.73123  3.46354  2.40513  3.72494  3.29354  2.67741  2.69355  4.24690  2.90347  2.73739  3.18146  2.89801  2.37887  2.77519  2.98518  4.58477  3.61503
          0.01100  4.91116  5.63350  0.61958  0.77255  0.48576  0.95510
    196   3.46855  4.74270  5.43293  4.90180  3.90246  4.85567  5.29685  0.99974  4.76458  2.62723  3.82237  4.98690  5.14749  4.95423  4.85745  4.22021  3.71596  1.13813  5.71107  2.91028    265 - -
          2.68618  4.42225  2.77519  2.73123  3.46354  2.40513  3.72494  3.29354  2.67741  2.69355  4.24690  2.90347  2.73739  3.18146  2.89801  2.37887  2.77519  2.98518  4.58477  3.61503
          0.01100  4.91116  5.63350  0.61958  0.77255  0.48576  0.95510
    197   2.84331  5.32248  2.64543  2.20958  4.65484  2.68766  3.80918  4.13159  2.16798  3.62204  4.36676  3.09287  4.01413  2.90999  1.98886  2.44226  3.07445  2.96427  5.76252  3.12630    266 - -
          2.68618  4.42225  2.77519  2.73123  3.46354  2.40513  3.72494  3.29354  2.67741  2.69355  4.24690  2.90347  2.73739  3.18146  2.89801  2.37887  2.77519  2.98518  4.58477  3.61503
          0.01100  4.91116  5.63350  0.61958  0.77255  0.48576  0.95510
    198   2.87028  5.32501  3.11883  2.12844  4.65262  2.75265  3.82847  4.12162  2.55646  3.61943  4.37294  3.11680  2.14664  2.29290  2.22052  2.84154  3.10053  3.70705  5.76461  3.09622    267 - -
          2.68618  4.42225  2.77519  2.73123  3.46354  2.40513  3.72494  3.29354  2.67741  2.69355  4.24690  2.90347  2.73739  3.18146  2.89801  2.37887  2.77519  2.98518  4.58477  3.61503
          0.01100  4.91116  5.63350  0.61958  0.77255  0.48576  0.95510
    199   2.86899  5.06913  3.27211  2.20511  4.31250  3.69526  3.88715  2.86591  2.03424  2.18030  2.91556  3.22477  4.08316  2.56924  2.40445  2.90184  3.09806  3.40399  5.56365  4.23407    268 - -
          2.68618  4.42225  2.77519  2.73123  3.46354  2.40513  3.72494  3.29354  2.67741  2.69355  4.24690  2.90347  2.73739  3.18146  2.89801  2.37887  2.77519  2.98518  4.58477  3.61503
          0.01100  4.91116  5.63350  0.61958  0.77255  0.48576  0.95510
    200   2.46315  5.34589  3.08769  2.11734  4.68609  3.61815  3.80886  4.16847  2.21059  3.64908  4.38884  2.56141  2.43920  2.29368  3.03767  2.44063  2.49642  3.73413  5.78166  4.37361    269 - -
          2.68618  4.42225  2.77519  2.73123  3.46354  2.40513  3.72494  3.29354  2.67741  2.69355  4.24690  2.90347  2.73739  3.18146  2.89801  2.37887  2.77519  2.98518  4.58477  3.61503
          0.01100  4.91116  5.63350  0.61958  0.77255  0.48576  0.95510
    201   2.86123  5.11628  2.41936  2.66072  4.37101  2.92605  3.87599  3.79581  2.27769  1.76780  4.18377  3.18716  4.06570  2.36507  3.12722  2.87948  3.09301  2.74170  5.60728  4.25956    270 - -
          2.68618  4.42225  2.77519  2.73123  3.46354  2.40513  3.72494  3.29354  2.67741  2.69355  4.24690  2.90347  2.73739  3.18146  2.89801  2.37887  2.77519  2.98518  4.58477  3.61503
          0.01100  4.91116  5.63350  0.61958  0.77255  0.48576  0.95510
    202   2.24687  5.09749  2.09607  2.28103  4.34264  3.67341  3.88835  3.76577  2.68850  2.07881  4.16812  3.19568  4.07257  3.03389  3.15823  2.48759  3.09816  3.43397  5.59474  2.81913    271 - -
          2.68618  4.42225  2.77519  2.73123  3.46354  2.40513  3.72494  3.29354  2.67741  2.69355  4.24690  2.90347  2.73739  3.18146  2.89801  2.37887  2.77519  2.98518  4.58477  3.61503
          0.01100  4.91116  5.63350  0.61958  0.77255  0.48576  0.95510
    203   2.84962  5.26260  2.58015  2.27793  3.05442  3.63299  3.82945  4.02790  2.27548  3.55105  4.31456  2.45074  4.02881  2.94075  3.07022  1.82061  3.08136  2.61377  5.71954  4.33252    272 - -
          2.68618  4.42225  2.77519  2.73123  3.46354  2.40513  3.72494  3.29354  2.67741  2.69355  4.24690  2.90347  2.73739  3.18146  2.89801  2.37887  2.77519  2.98518  4.58477  3.61503
          0.01100  4.91116  5.63350  0.61958  0.77255  0.48576  0.95510
    204   2.86176  4.33673  4.33064  3.74326  2.19858  2.61760  4.26792  2.31593  2.76130  2.10338  3.45124  3.94846  2.75845  3.84127  3.80048  3.25127  3.09380  2.23695  4.94747  2.90237    273 - -
          2.68618  4.42225  2.77519  2.73123  3.46354  2.40513  3.72494  3.29354  2.67741  2.69355  4.24690  2.90347  2.73739  3.18146  2.89801  2.37887  2.77519  2.98518  4.58477  3.61503
          0.01100  4.91116  5.63350  0.61958  0.77255  0.48576  0.95510
    205   2.23765  4.86138  2.62540  2.38413  4.05340  3.73039  3.95152  2.71980  2.81627  2.28684  3.94760  2.52480  4.11813  3.15287  3.25160  2.94803  3.08426  2.14667  5.40219  4.10938    274 - -
          2.68618  4.42225  2.77519  2.73123  3.46354  2.40513  3.72494  3.29354  2.67741  2.69355  4.24690  2.90347  2.73739  3.18146  2.89801  2.37887  2.77519  2.98518  4.58477  3.61503
          0.01100  4.91116  5.63350  0.61958  0.77255  0.48576  0.95510
    206   2.31322  3.04102  4.05489  2.20673  3.53871  3.91261  4.19566  2.21708  3.39693  2.12001  2.80890  3.78518  4.28655  3.65759  3.66166  2.55492  2.57271  2.67927  5.02643  3.82000    275 - -
          2.68618  4.42225  2.77519  2.73123  3.46354  2.40513  3.72494  3.29354  2.67741  2.69355  4.24690  2.90347  2.73739  3.18146  2.89801  2.37887  2.77519  2.98518  4.58477  3.61503
          0.01100  4.91116  5.63350  0.61958  0.77255  0.48576  0.95510
    207   2.30283  5.23133  3.14459  2.23942  4.53205  2.34110  3.83369  3.98507  2.58843  3.51901  4.28875  3.12940  3.09666  2.94865  2.07806  2.83464  2.49140  3.59893  5.69655  3.20368    276 - -
          2.68618  4.42225  2.77519  2.73123  3.46354  2.40513  3.72494  3.29354  2.67741  2.69355  4.24690  2.90347  2.73739  3.18146  2.89801  2.37887  2.77519  2.98518  4.58477  3.61503
          0.01100  4.91116  5.63350  0.61958  0.77255  0.48576  0.95510
    208   2.86228  5.28776  2.58541  2.58607  3.27655  3.64454  3.82733  4.06577  1.68527  2.58725  4.33727  3.12558  4.03635  2.18406  2.39866  2.84032  3.09177  3.66371  5.73306  4.34849    277 - -
          2.68618  4.42225  2.77519  2.73123  3.46354  2.40513  3.72494  3.29354  2.67741  2.69355  4.24690  2.90347  2.73739  3.18146  2.89801  2.37887  2.77519  2.98518  4.58477  3.61503
          0.01100  4.91116  5.63350  0.61958  0.77255  0.48576  0.95510
    209   3.27514  4.64346  5.04217  4.44447  1.76379  4.45385  4.72925  1.88950  4.25063  1.23183  3.35582  4.54216  4.75518  4.38317  2.59863  3.77053  3.50066  2.70704  5.16047  3.98189    278 - -
          2.68618  4.42225  2.77519  2.73123  3.46354  2.40513  3.72494  3.29354  2.67741  2.69355  4.24690  2.90347  2.73739  3.18146  2.89801  2.37887  2.77519  2.98518  4.58477  3.61503
          0.01100  4.91116  5.63350  0.61958  0.77255  0.48576  0.95510
    210   2.88350  4.26857  4.76833  4.15981  3.33848  4.04495  4.36593  1.85420  3.96142  1.66363  3.37748  4.17996  4.40771  4.10567  3.99651  2.69094  3.11560  2.07345  2.75518  2.56144    279 - -
          2.68618  4.42225  2.77519  2.73123  3.46354  2.40513  3.72494  3.29354  2.67741  2.69355  4.24690  2.90347  2.73739  3.18146  2.89801  2.37887  2.77519  2.98518  4.58477  3.61503
          0.01100  4.91116  5.63350  0.61958  0.77255  0.48576  0.95510
    211   1.91061  5.21474  2.51309  2.24217  4.50016  3.64646  3.85223  3.94672  2.62185  3.49538  4.27467  2.02632  4.04576  2.97395  3.10369  2.85354  3.09258  2.90002  3.03811  4.31291    280 - -
          2.68618  4.42225  2.77519  2.73123  3.46354  2.40513  3.72494  3.29354  2.67741  2.69355  4.24690  2.90347  2.73739  3.18146  2.89801  2.37887  2.77519  2.98518  4.58477  3.61503
          0.01100  4.91116  5.63350  0.61958  0.77255  0.48576  0.95510
    212   2.41216  5.20599  3.15654  2.28720  4.49425  2.68671  3.83877  3.94085  1.97710  2.55841  3.07846  2.17769  4.03689  2.95817  3.07670  2.84112  3.07851  3.56581  5.67440  4.30210    281 - -
          2.68618  4.42225  2.77519  2.73123  3.46354  2.40513  3.72494  3.29354  2.67741  2.69355  4.24690  2.90347  2.73739  3.18146  2.89801  2.37887  2.77519  2.98518  4.58477  3.61503
          0.12677  4.91116  2.19192  0.61958  0.77255  0.48576  0.95510
    213   2.86528  5.31599  2.57510  2.55647  4.64531  3.62107  3.80144  4.11599  1.77011  3.60682  4.36474  2.57544  4.01944  2.90788  2.25736  2.83426  3.09339  3.70265  5.74129  2.17211    282 - -
          2.68618  4.42225  2.77519  2.73123  3.46354  2.40513  3.72494  3.29354  2.67741  2.69355  4.24690  2.90347  2.73739  3.18146  2.89801  2.37887  2.77519  2.98518  4.58477  3.61503
          0.01234  4.79673  5.51907  0.61958  0.77255  0.73182  0.65591
    214   2.86500  5.37110  2.46887  1.77421  4.71740  3.59924  3.80187  4.19991  1.95395  3.67143  4.41631  3.06554  4.00904  2.90326  1.97689  2.41628  3.09673  3.76342  5.79591  4.38905    283 - -
          2.68618  4.42225  2.77519  2.73123  3.46354  2.40513  3.72494  3.29354  2.67741  2.69355  4.24690  2.90347  2.73739  3.18146  2.89801  2.37887  2.77519  2.98518  4.58477  3.61503
          0.01234  4.79673  5.51907  0.61958  0.77255  0.73182  0.65591
    215   2.80112  5.02579  2.59231  2.62849  4.27061  3.62631  2.89011  2.75063  2.14402  2.44261  3.11001  2.29451  4.01667  2.97317  3.08593  2.82866  3.03233  3.36126  5.52297  4.18244    284 - -
          2.68618  4.42225  2.77519  2.73123  3.46354  2.40513  3.72494  3.29354  2.67741  2.69355  4.24690  2.90347  2.73739  3.18146  2.89801  2.37887  2.77519  2.98518  4.58477  3.61503
          0.09234  4.79673  2.52633  0.61958  0.77255  0.73182  0.65591
    216   2.15209  5.40839  2.38945  1.97288  4.74625  2.57295  3.83609  4.23601  2.62667  3.71775  4.47297  2.07382  4.01243  2.94710  3.13755  2.30966  3.13833  3.79971  5.85607  4.42938    285 - -
          2.68618  4.42225  2.77519  2.73123  3.46354  2.40513  3.72494  3.29354  2.67741  2.69355  4.24690  2.90347  2.73739  3.18146  2.89801  2.37887  2.77519  2.98518  4.58477  3.61503
          0.01336  4.71775  5.44009  0.61958  0.77255  0.85989  0.55027
    217   2.84944  4.78820  3.46069  2.87851  3.97608  3.73049  3.91586  2.21829  1.87760  2.28569  3.87395  3.34198  2.59691  3.13146  2.52702  2.96590  3.07416  3.08200  5.31845  4.05456    286 - -
          2.68618  4.42225  2.77519  2.73123  3.46354  2.40513  3.72494  3.29354  2.67741  2.69355  4.24690  2.90347  2.73739  3.18146  2.89801  2.37887  2.77519  2.98518  4.58477  3.61503
          0.01336  4.71775  5.44009  0.61958  0.77255  0.85989  0.55027
    218   2.78962  4.59030  3.54882  2.98329  3.74592  3.73623  3.97648  2.40498  1.95696  2.15026  3.68949  2.65469  4.11777  3.25936  3.30928  2.97326  2.50787  2.40664  5.16800  3.91850    287 - -
          2.68618  4.42225  2.77519  2.73123  3.46354  2.40513  3.72494  3.29354  2.67741  2.69355  4.24690  2.90347  2.73739  3.18146  2.89801  2.37887  2.77519  2.98518  4.58477  3.61503
          0.01336  4.71775  5.44009  0.61958  0.77255  0.85989  0.55027
    219   3.04492  5.61245  2.16957  1.75307  4.93766  3.58737  3.93147  4.44262  1.65586  3.90673  4.67757  1.87088  4.08964  3.05330  3.28808  2.96822  3.29511  3.99611  6.03668  4.58290    288 - -
          2.68682  4.42326  2.77550  2.73066  3.46375  2.40553  3.72595  3.28807  2.67655  2.69419  4.24550  2.90322  2.73719  3.18141  2.89812  2.37940  2.77620  2.98532  4.58577  3.61604
          0.96368  0.63218  2.44093  1.76071  0.18865  0.85989  0.55027
    220   2.37384  5.23873  2.39832  1.68148  4.55494  3.53103  3.75387  4.01984  2.12721  3.53196  4.29343  3.00834  3.94671  2.86493  3.00889  2.76114  3.02629  2.55696  5.69017  4.29066    299 - -
          2.68618  4.42225  2.77519  2.73123  3.46354  2.40513  3.72494  3.29354  2.67741  2.69355  4.24690  2.90347  2.73739  3.18146  2.89801  2.37887  2.77519  2.98518  4.58477  3.61503
          0.01458  4.63138  5.35373  0.61958  0.77255  0.97413  0.47404
    221   2.87311  5.13837  2.33838  2.55944  4.38813  3.58490  3.85010  3.81649  2.23295  1.57152  4.21788  2.41705  4.02632  2.99936  3.11274  2.87668  3.11169  3.47892  5.62348  4.26601    300 - -
          2.68618  4.42225  2.77519  2.73123  3.46354  2.40513  3.72494  3.29354  2.67741  2.69355  4.24690  2.90347  2.73739  3.18146  2.89801  2.37887  2.77519  2.98518  4.58477  3.61503
          0.12585  4.63138  2.22089  0.61958  0.77255  0.97413  0.47404
    222   2.86950  5.21004  3.14757  2.18210  4.52406  3.61410  3.74205  3.97163  2.34174  3.47608  4.26855  3.10310  4.00293  2.14391  1.68097  2.85337  3.08565  3.59901  5.60604  2.81862    301 - -
          2.68618  4.42225  2.77519  2.73123  3.46354  2.40513  3.72494  3.29354  2.67741  2.69355  4.24690  2.90347  2.73739  3.18146  2.89801  2.37887  2.77519  2.98518  4.58477  3.61503
          0.01628  4.52181  5.24416  0.61958  0.77255  0.61189  0.78160
    223   2.80407  4.42378  3.86595  3.28865  2.67090  3.82659  4.08861  2.27929  2.05690  2.21385  2.66735  3.63890  4.19912  3.49011  2.41812  3.08760  3.03465  2.67468  5.01289  3.79945    302 - -
          2.68618  4.42225  2.77519  2.73123  3.46354  2.40513  3.72494  3.29354  2.67741  2.69355  4.24690  2.90347  2.73739  3.18146  2.89801  2.37887  2.77519  2.98518  4.58477  3.61503
          0.01336  4.71775  5.44009  0.61958  0.77255  0.85989  0.55027
    224   2.78384  4.95038  2.66003  2.64540  4.18136  3.61980  3.81968  3.58786  1.93600  2.43547  2.83123  3.15890  4.00821  2.97664  2.31169  2.82708  3.01401  2.68163  5.45574  4.13133    303 - -
          2.68618  4.42225  2.77519  2.73123  3.46354  2.40513  3.72494  3.29354  2.67741  2.69355  4.24690  2.90347  2.73739  3.18146  2.89801  2.37887  2.77519  2.98518  4.58477  3.61503
          0.01336  4.71775  5.44009  0.61958  0.77255  0.85989  0.55027
    225   3.19546  4.66086  4.51304  3.95025  1.67759  4.26400  4.40039  2.81291  2.45362  1.18389  3.42393  4.17757  4.59294  4.00446  3.88497  3.57346  3.42227  2.77403  4.95400  3.60698    304 - -
          2.68618  4.42225  2.77519  2.73123  3.46354  2.40513  3.72494  3.29354  2.67741  2.69355  4.24690  2.90347  2.73739  3.18146  2.89801  2.37887  2.77519  2.98518  4.58477  3.61503
          0.01336  4.71775  5.44009  0.61958  0.77255  0.85989  0.55027
    226   2.91582  5.45856  2.11379  1.70026  4.79275  2.76093  3.84020  4.28963  2.22209  3.75881  4.51076  2.39815  4.01902  2.29223  3.14412  2.85758  3.15710  3.84499  5.88810  4.45311    305 - -
          2.68618  4.42225  2.77519  2.73123  3.46354  2.40513  3.72494  3.29354  2.67741  2.69355  4.24690  2.90347  2.73739  3.18146  2.89801  2.37887  2.77519  2.98518  4.58477  3.61503
          0.11592  4.71775  2.29738  0.61958  0.77255  0.60988  0.78398
    227   2.82461  5.19676  3.11741  2.56253  3.14925  2.82433  3.77632  3.95583  1.97584  3.47993  4.25617  1.98596  3.99434  2.89268  2.10476  2.81131  3.05208  3.57278  5.64234  4.27874    306 - -
          2.68618  4.42225  2.77519  2.73123  3.46354  2.40513  3.72494  3.29354  2.67741  2.69355  4.24690  2.90347  2.73739  3.18146  2.89801  2.37887  2.77519  2.98518  4.58477  3.61503
          0.01355  4.70365  5.42599  0.61958  0.77255  0.59316  0.80426
    228   3.04058  4.43320  4.71206  2.79285  1.74332  4.22712  4.56200  1.53095  3.99698  2.42407  3.48408  4.27949  4.57234  4.18837  4.12192  3.53810  3.27610  1.78318  5.12587  3.92650    307 - -
          2.68618  4.42225  2.77519  2.73123  3.46354  2.40513  3.72494  3.29354  2.67741  2.69355  4.24690  2.90347  2.73739  3.18146  2.89801  2.37887  2.77519  2.98518  4.58477  3.61503
          0.01234  4.79673  5.51907  0.61958  0.77255  0.73182  0.65591
    229   2.88345  4.68707  3.58757  3.05127  3.73943  3.80496  2.86314  2.30003  2.97608  2.21482  3.77626  1.52817  4.19437  3.32870  3.33952  3.05952  3.11648  2.94160  5.18565  3.88598    308 - -
          2.68618  4.42225  2.77519  2.73123  3.46354  2.40513  3.72494  3.29354  2.67741  2.69355  4.24690  2.90347  2.73739  3.18146  2.89801  2.37887  2.77519  2.98518  4.58477  3.61503
          0.01234  4.79673  5.51907  0.61958  0.77255  0.35788  1.20116
    230   1.97078  5.12109  3.19906  2.27112  4.38341  3.66050  3.86346  2.33703  2.31593  3.39163  4.18853  2.66462  4.05375  2.99863  3.11585  2.47900  2.37129  3.46678  5.61115  4.25899    309 - -
          2.68618  4.42225  2.77519  2.73123  3.46354  2.40513  3.72494  3.29354  2.67741  2.69355  4.24690  2.90347  2.73739  3.18146  2.89801  2.37887  2.77519  2.98518  4.58477  3.61503
          0.01100  4.91116  5.63350  0.61958  0.77255  0.48576  0.95510
    231   2.87101  2.36026  3.00165  3.80801  1.80733  3.98125  4.28118  2.36209  3.67803  2.52407  3.44737  3.98731  4.35097  3.88643  3.83689  2.37831  3.10374  2.58327  3.26670  3.71903    310 - -
          2.68618  4.42225  2.77519  2.73123  3.46354  2.40513  3.72494  3.29354  2.67741  2.69355  4.24690  2.90347  2.73739  3.18146  2.89801  2.37887  2.77519  2.98518  4.58477  3.61503
          0.01100  4.91116  5.63350  0.61958  0.77255  0.48576  0.95510
    232   3.00814  4.39330  4.79862  4.21156  2.03454  4.15065  4.34993  1.59963  4.02697  1.79322  3.47230  2.98676  4.50658  4.16610  4.07890  3.45969  3.23927  2.61422  4.79965  2.38050    311 - -
          2.68618  4.42225  2.77519  2.73123  3.46354  2.40513  3.72494  3.29354  2.67741  2.69355  4.24690  2.90347  2.73739  3.18146  2.89801  2.37887  2.77519  2.98518  4.58477  3.61503
          0.01100  4.91116  5.63350  0.61958  0.77255  0.48576  0.95510
    233   1.81290  4.91603  3.79467  3.33257  4.84671  3.61228  4.43504  4.27941  3.19075  3.88543  4.68877  3.66445  4.24890  3.61822  2.22548  0.93069  3.28022  3.77921  6.07796  4.81665    312 - -
          2.68618  4.42225  2.77519  2.73123  3.46354  2.40513  3.72494  3.29354  2.67741  2.69355  4.24690  2.90347  2.73739  3.18146  2.89801  2.37887  2.77519  2.98518  4.58477  3.61503
          0.01100  4.91116  5.63350  0.61958  0.77255  0.48576  0.95510
    234   1.92871  5.11065  1.91558  2.76012  4.48464  3.66218  4.01432  3.90071  2.83853  2.43394  4.31684  3.27007  4.12789  3.16670  3.30869  1.69141  3.17657  3.54275  5.73962  4.39473    313 - -
          2.68618  4.42225  2.77519  2.73123  3.46354  2.40513  3.72494  3.29354  2.67741  2.69355  4.24690  2.90347  2.73739  3.18146  2.89801  2.37887  2.77519  2.98518  4.58477  3.61503
          0.01100  4.91116  5.63350  0.61958  0.77255  0.48576  0.95510
    235   2.95873  4.33998  4.81261  4.21122  3.41806  4.13393  4.46747  1.55130  4.02503  1.54389  3.42413  4.25708  4.49004  4.17820  4.07723  2.71663  3.19194  1.95310  4.98326  2.77500    314 - -
          2.68618  4.42225  2.77519  2.73123  3.46354  2.40513  3.72494  3.29354  2.67741  2.69355  4.24690  2.90347  2.73739  3.18146  2.89801  2.37887  2.77519  2.98518  4.58477  3.61503
          0.01100  4.91116  5.63350  0.61958  0.77255  0.48576  0.95510
    236   1.80043  4.57331  4.22724  3.66128  3.76452  4.10392  4.43200  1.66333  2.14459  2.73104  3.71196  3.97933  4.48200  3.85221  3.81997  3.38970  3.26912  1.77351  5.30334  4.09027    315 - -
          2.68618  4.42225  2.77519  2.73123  3.46354  2.40513  3.72494  3.29354  2.67741  2.69355  4.24690  2.90347  2.73739  3.18146  2.89801  2.37887  2.77519  2.98518  4.58477  3.61503
          0.01100  4.91116  5.63350  0.61958  0.77255  0.48576  0.95510
    237   2.90246  5.27860  3.15183  2.62608  4.53141  3.67169  2.48772  4.03135  2.22428  3.56020  4.33809  1.81284  4.07264  2.98638  3.06581  2.24602  3.13321  3.64903  5.70637  2.49931    316 - -
          2.68618  4.42225  2.77519  2.73123  3.46354  2.40513  3.72494  3.29354  2.67741  2.69355  4.24690  2.90347  2.73739  3.18146  2.89801  2.37887  2.77519  2.98518  4.58477  3.61503
          0.01100  4.91116  5.63350  0.61958  0.77255  0.48576  0.95510
    238   1.43315  4.86555  3.78497  3.49258  5.09960  1.17985  4.70466  4.57074  3.64684  4.18329  4.96152  2.28338  4.26815  3.91340  4.03921  2.28008  3.31396  3.93614  6.36615  5.11046    317 - -
          2.68618  4.42225  2.77519  2.73123  3.46354  2.40513  3.72494  3.29354  2.67741  2.69355  4.24690  2.90347  2.73739  3.18146  2.89801  2.37887  2.77519  2.98518  4.58477  3.61503
          0.01100  4.91116  5.63350  0.61958  0.77255  0.48576  0.95510
    239   2.19125  2.97322  4.54929  3.95210  2.46756  4.00146  4.32212  2.32538  3.79492  1.84741  3.40871  3.00910  4.36915  3.97809  3.90212  3.30022  2.03001  2.53291  4.91085  3.72714    318 - -
          2.68618  4.42225  2.77519  2.73123  3.46354  2.40513  3.72494  3.29354  2.67741  2.69355  4.24690  2.90347  2.73739  3.18146  2.89801  2.37887  2.77519  2.98518  4.58477  3.61503
          0.01100  4.91116  5.63350  0.61958  0.77255  0.48576  0.95510
    240   1.53232  4.73005  4.37872  4.15862  5.21906  3.50579  5.14438  4.67515  4.22491  4.35495  5.14068  4.09401  0.80843  4.45230  4.46749  2.14597  3.33403  3.95527  6.55014  5.40190    319 - -
          2.68564  4.42236  2.77530  2.73134  3.46365  2.40523  3.72505  3.29365  2.67751  2.69307  4.24700  2.90310  2.73750  3.18157  2.89811  2.37897  2.77530  2.98529  4.58488  3.61514
          0.59128  1.21805  1.89329  0.10165  2.33664  0.48576  0.95510
    241   2.47739  4.72805  5.09522  4.56645  3.63928  4.53520  5.06601  2.40623  4.41897  0.81531  3.47702  4.69952  4.88974  4.58790  4.53280  3.90345  3.61322  1.76736  5.52497  4.39709    321 - -
          2.68618  4.42225  2.77519  2.73123  3.46354  2.40513  3.72494  3.29354  2.67741  2.69355  4.24690  2.90347  2.73739  3.18146  2.89801  2.37887  2.77519  2.98518  4.58477  3.61503
          0.01291  4.75216  5.47451  0.61958  0.77255  0.32707  1.27665
    242   2.96162  4.35513  4.75099  4.14953  3.40976  4.12435  4.44708  2.20355  3.96427  1.44564  3.41044  4.22424  4.47874  4.13224  2.96028  3.43153  3.19353  1.53208  4.98058  2.78215    322 - -
          2.68618  4.42225  2.77519  2.73123  3.46354  2.40513  3.72494  3.29354  2.67741  2.69355  4.24690  2.90347  2.73739  3.18146  2.89801  2.37887  2.77519  2.98518  4.58477  3.61503
          0.01100  4.91116  5.63350  0.61958  0.77255  0.48576  0.95510
    243   3.52793  4.84231  5.25124  4.74010  1.08523  4.62777  4.39982  2.30700  4.54640  2.47982  2.54891  4.63184  4.93284  4.57162  4.53763  3.95803  3.75198  3.00522  4.63331  1.73164    323 - -
          2.68618  4.42225  2.77519  2.73123  3.46354  2.40513  3.72494  3.29354  2.67741  2.69355  4.24690  2.90347  2.73739  3.18146  2.89801  2.37887  2.77519  2.98518  4.58477  3.61503
          0.01100  4.91116  5.63350  0.61958  0.77255  0.48576  0.95510
    244   1.77127  4.91610  3.36536  2.81314  4.17091  3.69623  2.73689  3.57061  2.79955  2.59287  4.04563  3.30493  2.69644  3.14241  3.24201  2.08934  2.60177  3.26980  5.48980  4.18518    324 - -
          2.68618  4.42225  2.77519  2.73123  3.46354  2.40513  3.72494  3.29354  2.67741  2.69355  4.24690  2.90347  2.73739  3.18146  2.89801  2.37887  2.77519  2.98518  4.58477  3.61503
          0.01100  4.91116  5.63350  0.61958  0.77255  0.48576  0.95510
    245   2.85274  5.10966  3.21579  2.66388  2.88841  2.92255  3.87340  3.80250  2.13282  3.38509  4.18516  3.18841  4.06140  2.50074  3.11849  2.28924  1.76595  3.45968  5.60749  4.25985    325 - -
          2.68618  4.42225  2.77519  2.73123  3.46354  2.40513  3.72494  3.29354  2.67741  2.69355  4.24690  2.90347  2.73739  3.18146  2.89801  2.37887  2.77519  2.98518  4.58477  3.61503
          0.01100  4.91116  5.63350  0.61958  0.77255  0.48576  0.95510
    246   1.94938  4.35884  4.25371  3.67001  2.08905  3.95177  4.24848  2.38831  3.56109  2.55477  2.79098  2.68266  4.32263  3.79216  3.76436  2.57504  3.09409  2.61347  4.96483  2.82211    326 - -
          2.68618  4.42225  2.77519  2.73123  3.46354  2.40513  3.72494  3.29354  2.67741  2.69355  4.24690  2.90347  2.73739  3.18146  2.89801  2.37887  2.77519  2.98518  4.58477  3.61503
          0.01100  4.91116  5.63350  0.61958  0.77255  0.48576  0.95510
    247   2.91081  4.33226  4.58351  3.98854  1.81095  4.04453  4.33543  2.74568  2.54547  2.13360  2.64496  4.10250  4.40692  4.00925  3.93469  3.34364  3.14237  2.16074  4.90014  2.20804    327 - -
          2.68618  4.42225  2.77519  2.73123  3.46354  2.40513  3.72494  3.29354  2.67741  2.69355  4.24690  2.90347  2.73739  3.18146  2.89801  2.37887  2.77519  2.98518  4.58477  3.61503
          0.01100  4.91116  5.63350  0.61958  0.77255  0.48576  0.95510
    248   2.87003  4.79649  2.21703  2.93539  2.64522  3.75499  4.02593  3.35113  2.93506  3.04450  3.91470  3.40394  1.83085  3.25924  3.35294  2.99884  2.52220  2.44527  5.37483  4.09569    328 - -
          2.68618  4.42225  2.77519  2.73123  3.46354  2.40513  3.72494  3.29354  2.67741  2.69355  4.24690  2.90347  2.73739  3.18146  2.89801  2.37887  2.77519  2.98518  4.58477  3.61503
          0.01100  4.91116  5.63350  0.61958  0.77255  0.48576  0.95510
    249   2.29938  5.13601  3.19212  2.63668  3.22194  3.65597  3.85577  3.83611  2.21707  3.40832  4.20086  2.17646  4.04813  2.56446  3.10492  1.99216  3.07685  2.76786  5.62135  4.26504    329 - -
          2.68618  4.42225  2.77519  2.73123  3.46354  2.40513  3.72494  3.29354  2.67741  2.69355  4.24690  2.90347  2.73739  3.18146  2.89801  2.37887  2.77519  2.98518  4.58477  3.61503
          0.01100  4.91116  5.63350  0.61958  0.77255  0.48576  0.95510
    250   2.84779  4.88585  3.36300  2.43083  4.08325  2.29131  3.93559  2.57541  2.30530  3.12572  3.96962  3.29913  3.00360  3.12809  3.22691  2.45290  3.07930  2.66650  3.03751  4.12074    330 - -
          2.68618  4.42225  2.77519  2.73123  3.46354  2.40513  3.72494  3.29354  2.67741  2.69355  4.24690  2.90347  2.73739  3.18146  2.89801  2.37887  2.77519  2.98518  4.58477  3.61503
          0.01100  4.91116  5.63350  0.61958  0.77255  0.48576  0.95510
    251   2.84946  5.31121  2.51151  2.12755  4.63750  2.94136  3.81607  4.10918  2.21540  2.50697  4.35743  3.10226  4.02114  2.91950  1.98352  2.82073  3.08039  3.69188  5.75400  3.11128    331 - -
          2.68618  4.42225  2.77519  2.73123  3.46354  2.40513  3.72494  3.29354  2.67741  2.69355  4.24690  2.90347  2.73739  3.18146  2.89801  2.37887  2.77519  2.98518  4.58477  3.61503
          0.01100  4.91116  5.63350  0.61958  0.77255  0.48576  0.95510
    252   2.25270  5.18506  1.82017  2.30420  3.23464  3.65197  3.85568  3.89983  2.21057  2.38596  4.24553  3.15251  4.04892  2.98177  3.10722  2.85762  3.08944  3.53707  5.66118  4.29478    332 - -
          2.68618  4.42225  2.77519  2.73123  3.46354  2.40513  3.72494  3.29354  2.67741  2.69355  4.24690  2.90347  2.73739  3.18146  2.89801  2.37887  2.77519  2.98518  4.58477  3.61503
          0.01100  4.91116  5.63350  0.61958  0.77255  0.48576  0.95510
    253   2.92785  4.32814  4.69297  4.09537  3.43131  4.08865  4.42135  1.89112  3.92699  2.09722  2.64054  4.18149  2.67337  4.09879  4.01117  2.69959  3.16143  1.49751  4.97702  3.79604    333 - -
          2.68618  4.42225  2.77519  2.73123  3.46354  2.40513  3.72494  3.29354  2.67741  2.69355  4.24690  2.90347  2.73739  3.18146  2.89801  2.37887  2.77519  2.98518  4.58477  3.61503
          0.01100  4.91116  5.63350  0.61958  0.77255  0.48576  0.95510
    254   2.90213  5.18632  3.24360  1.45958  4.45740  3.69971  3.87689  2.72871  2.22441  3.45198  4.24948  3.20722  4.08937  3.00857  2.55673  2.91017  3.12902  3.53941  5.65021  2.56649    334 - -
          2.68618  4.42225  2.77519  2.73123  3.46354  2.40513  3.72494  3.29354  2.67741  2.69355  4.24690  2.90347  2.73739  3.18146  2.89801  2.37887  2.77519  2.98518  4.58477  3.61503
          0.01100  4.91116  5.63350  0.61958  0.77255  0.48576  0.95510
    255   2.38944  4.68331  2.59269  3.00906  2.63508  2.97687  4.02585  2.52799  2.97827  2.13410  3.78059  3.45642  4.17014  3.29739  2.75181  2.36619  3.08301  2.96759  5.24996  3.99422    335 - -
          2.68618  4.42225  2.77519  2.73123  3.46354  2.40513  3.72494  3.29354  2.67741  2.69355  4.24690  2.90347  2.73739  3.18146  2.89801  2.37887  2.77519  2.98518  4.58477  3.61503
          0.01100  4.91116  5.63350  0.61958  0.77255  0.48576  0.95510
    256   2.85965  4.47261  3.93699  2.72722  2.59421  3.88725  4.15728  2.42591  2.62397  2.67554  3.58121  3.70971  4.26286  3.57338  3.59356  2.60957  3.09148  2.35962  5.06398  1.80789    336 - -
          2.68618  4.42225  2.77519  2.73123  3.46354  2.40513  3.72494  3.29354  2.67741  2.69355  4.24690  2.90347  2.73739  3.18146  2.89801  2.37887  2.77519  2.98518  4.58477  3.61503
          0.01100  4.91116  5.63350  0.61958  0.77255  0.48576  0.95510
    257   3.33239  4.67106  5.10535  2.97365  3.70852  4.60023  4.98112  1.48198  4.39692  1.16412  3.58813  4.67887  4.90464  4.57274  4.50581  3.93045  3.56883  1.75170  5.47217  4.31331    337 - -
          2.68618  4.42225  2.77519  2.73123  3.46354  2.40513  3.72494  3.29354  2.67741  2.69355  4.24690  2.90347  2.73739  3.18146  2.89801  2.37887  2.77519  2.98518  4.58477  3.61503
          0.01100  4.91116  5.63350  0.61958  0.77255  0.48576  0.95510
    258   3.03149  5.57662  2.36459  1.93459  4.90942  3.66162  3.94938  4.40708  1.89558  3.87597  4.63146  1.69423  2.59888  3.06123  3.26069  2.97040  3.27425  3.96276  6.00571  4.56827    338 - -
          2.68606  4.42277  2.77572  2.73041  3.46406  2.40419  3.72547  3.29288  2.67793  2.69407  4.24742  2.90399  2.73589  3.18199  2.89774  2.37939  2.77572  2.98484  4.58529  3.61556
          0.23112  2.09142  2.49079  2.23537  0.11312  0.48576  0.95510
    259   3.11507  5.69328  1.30618  2.01099  5.01641  3.64414  3.99924  4.52526  2.10536  3.98736  4.75879  2.39288  4.15275  2.47449  3.37720  3.03499  3.36696  4.07568  6.11738  4.65692    351 - -
          2.68618  4.42225  2.77519  2.73123  3.46354  2.40513  3.72494  3.29354  2.67741  2.69355  4.24690  2.90347  2.73739  3.18146  2.89801  2.37887  2.77519  2.98518  4.58477  3.61503
          0.13347  4.82857  2.14601  0.61958  0.77255  0.67184  0.71491
    260   2.28284  3.02652  4.14037  3.55827  3.39903  3.86544  4.16516  2.07639  2.44488  2.04003  3.40294  3.80654  4.23763  3.69154  3.66775  2.55715  3.01329  2.17151  4.90254  3.70542    352 - -
          2.68618  4.42225  2.77519  2.73123  3.46354  2.40513  3.72494  3.29354  2.67741  2.69355  4.24690  2.90347  2.73739  3.18146  2.89801  2.37887  2.77519  2.98518  4.58477  3.61503
          0.01349  4.70859  5.43093  0.61958  0.77255  0.51088  0.91621
    261   2.33213  4.29697  4.33683  3.74827  2.47604  3.94301  4.25002  1.94219  2.48507  1.99534  3.41098  3.94008  4.31154  3.83564  3.78869  2.62447  3.06460  2.19349  4.91358  3.72333    353 - -
          2.68618  4.42225  2.77519  2.73123  3.46354  2.40513  3.72494  3.29354  2.67741  2.69355  4.24690  2.90347  2.73739  3.18146  2.89801  2.37887  2.77519  2.98518  4.58477  3.61503
          0.01195  4.82857  5.55092  0.61958  0.77255  0.67184  0.71491
    262   2.42856  4.86491  3.32534  2.20756  4.06771  2.30560  3.91009  3.45379  2.36962  2.11742  3.95230  3.27001  4.07988  3.10164  3.19307  2.90812  3.05693  2.37452  5.40115  4.10257    354 - -
          2.68618  4.42225  2.77519  2.73123  3.46354  2.40513  3.72494  3.29354  2.67741  2.69355  4.24690  2.90347  2.73739  3.18146  2.89801  2.37887  2.77519  2.98518  4.58477  3.61503
          0.01195  4.82857  5.55092  0.61958  0.77255  0.67184  0.71491
    263   2.32799  5.31753  2.34190  1.77241  4.65326  3.58873  2.97590  4.13429  2.23356  3.61877  4.36150  3.05862  3.98822  2.88582  3.02125  2.40789  3.05637  3.70336  5.75490  3.08502    355 - -
          2.68618  4.42225  2.77519  2.73123  3.46354  2.40513  3.72494  3.29354  2.67741  2.69355  4.24690  2.90347  2.73739  3.18146  2.89801  2.37887  2.77519  2.98518  4.58477  3.61503
          0.01195  4.82857  5.55092  0.61958  0.77255  0.38484  1.14118
    264   2.91358  4.29557  4.80442  4.19513  1.80128  4.07867  4.40380  2.23299  3.99716  2.07757  2.45767  4.21636  2.67594  4.13587  4.02927  3.38810  3.14512  2.17176  4.90585  2.77176    356 - -
          2.68618  4.42225  2.77519  2.73123  3.46354  2.40513  3.72494  3.29354  2.67741  2.69355  4.24690  2.90347  2.73739  3.18146  2.89801  2.37887  2.77519  2.98518  4.58477  3.61503
          0.01100  4.91116  5.63350  0.61958  0.77255  0.48576  0.95510
    265   2.85431  4.98833  2.45392  2.07045  4.20658  3.69594  3.90719  2.73288  2.36847  1.86418  4.06406  3.24439  4.08710  3.07370  3.18127  2.90748  3.08587  3.30790  5.50282  3.03051    357 - -
          2.68618  4.42225  2.77519  2.73123  3.46354  2.40513  3.72494  3.29354  2.67741  2.69355  4.24690  2.90347  2.73739  3.18146  2.89801  2.37887  2.77519  2.98518  4.58477  3.61503
          0.01100  4.91116  5.63350  0.61958  0.77255  0.48576  0.95510
    266   2.97422  5.37285  3.26870  2.32737  4.71968  3.73416  3.87232  4.16277  1.60053  3.65391  4.42634  3.21617  4.11996  2.98204  1.76977  2.36455  3.19415  2.62421  5.78393  4.43459    358 - -
          2.68618  4.42225  2.77519  2.73123  3.46354  2.40513  3.72494  3.29354  2.67741  2.69355  4.24690  2.90347  2.73739  3.18146  2.89801  2.37887  2.77519  2.98518  4.58477  3.61503
          0.01100  4.91116  5.63350  0.61958  0.77255  0.48576  0.95510
    267   2.99811  5.39421  3.28676  2.71294  4.74912  2.25709  3.88304  4.19075  1.88589  2.86490  4.45016  2.13047  4.13696  2.99297  1.83756  2.97325  3.21675  3.79435  5.79921  4.45545    359 - -
          2.68618  4.42225  2.77519  2.73123  3.46354  2.40513  3.72494  3.29354  2.67741  2.69355  4.24690  2.90347  2.73739  3.18146  2.89801  2.37887  2.77519  2.98518  4.58477  3.61503
          0.01100  4.91116  5.63350  0.61958  0.77255  0.48576  0.95510
    268   2.92843  4.44663  4.21675  2.83147  2.81587  4.01297  4.30736  1.30986  2.53241  2.60802  3.55497  3.92004  4.38097  3.79732  3.77175  3.29258  3.16128  2.00977  5.08509  3.88224    360 - -
          2.68618  4.42225  2.77519  2.73123  3.46354  2.40513  3.72494  3.29354  2.67741  2.69355  4.24690  2.90347  2.73739  3.18146  2.89801  2.37887  2.77519  2.98518  4.58477  3.61503
          0.01100  4.91116  5.63350  0.61958  0.77255  0.48576  0.95510
    269   2.84406  5.09426  2.69307  2.17155  4.34653  3.66436  3.86520  2.90321  2.00121  2.56385  4.16073  2.68782  4.05504  3.00476  3.12189  2.86489  3.07535  2.53340  5.58680  3.06690    361 - -
          2.68618  4.42225  2.77519  2.73123  3.46354  2.40513  3.72494  3.29354  2.67741  2.69355  4.24690  2.90347  2.73739  3.18146  2.89801  2.37887  2.77519  2.98518  4.58477  3.61503
          0.01100  4.91116  5.63350  0.61958  0.77255  0.48576  0.95510
    270   2.88321  4.81252  2.77559  2.41332  3.99878  3.76990  4.01729  1.94867  2.92089  3.04101  3.91222  3.39167  4.16641  3.24568  3.34260  1.91526  3.11832  2.08377  5.38185  4.10321    362 - -
          2.68618  4.42225  2.77519  2.73123  3.46354  2.40513  3.72494  3.29354  2.67741  2.69355  4.24690  2.90347  2.73739  3.18146  2.89801  2.37887  2.77519  2.98518  4.58477  3.61503
          0.01100  4.91116  5.63350  0.61958  0.77255  0.48576  0.95510
    271   2.85965  4.72935  3.51907  2.45885  3.88692  1.94130  4.01298  2.62220  2.94323  2.19576  3.82472  2.62882  4.16347  3.26834  3.34559  3.00979  3.09168  3.01658  5.28662  2.68242    363 - -
          2.68618  4.42225  2.77519  2.73123  3.46354  2.40513  3.72494  3.29354  2.67741  2.69355  4.24690  2.90347  2.73739  3.18146  2.89801  2.37887  2.77519  2.98518  4.58477  3.61503
          0.01100  4.91116  5.63350  0.61958  0.77255  0.48576  0.95510
    272   2.91317  5.42348  2.53642  1.86741  4.76356  2.18690  3.86384  4.25087  2.62617  3.72969  4.47523  2.53246  2.85744  2.96765  3.12758  2.44793  2.42384  3.81347  5.86319  4.44493    364 - -
          2.68618  4.42225  2.77519  2.73123  3.46354  2.40513  3.72494  3.29354  2.67741  2.69355  4.24690  2.90347  2.73739  3.18146  2.89801  2.37887  2.77519  2.98518  4.58477  3.61503
          0.01100  4.91116  5.63350  0.61958  0.77255  0.48576  0.95510
    273   2.85192  5.27102  3.13595  1.65629  4.58214  2.94373  3.82522  4.04293  2.26233  3.56009  4.32152  3.12016  4.02993  2.93467  2.39514  2.39909  3.08235  3.64381  3.09725  3.20578    365 - -
          2.68618  4.42225  2.77519  2.73123  3.46354  2.40513  3.72494  3.29354  2.67741  2.69355  4.24690  2.90347  2.73739  3.18146  2.89801  2.37887  2.77519  2.98518  4.58477  3.61503
          0.01100  4.91116  5.63350  0.61958  0.77255  0.48576  0.95510
    274   2.25755  5.36534  2.18618  1.79555  4.70060  2.82436  3.82827  3.04491  2.27231  3.66657  4.41034  2.61110  4.02864  2.92958  3.07067  2.83216  3.10239  3.75102  5.80288  4.39305    366 - -
          2.68618  4.42225  2.77519  2.73123  3.46354  2.40513  3.72494  3.29354  2.67741  2.69355  4.24690  2.90347  2.73739  3.18146  2.89801  2.37887  2.77519  2.98518  4.58477  3.61503
          0.07949  4.91116  2.67301  0.61958  0.77255  0.48576  0.95510
    275   2.92052  5.43470  1.83707  2.52403  4.77634  2.28165  3.86498  4.26578  2.16423  3.74399  4.49365  2.54558  3.00189  2.97207  3.14509  2.24333  3.16029  3.82714  5.87811  4.45514    367 - -
          2.68618  4.42225  2.77519  2.73123  3.46354  2.40513  3.72494  3.29354  2.67741  2.69355  4.24690  2.90347  2.73739  3.18146  2.89801  2.37887  2.77519  2.98518  4.58477  3.61503
          0.34707  4.84345  1.25398  0.61958  0.77255  0.64184  0.74723
    276   2.74365  4.71978  3.23092  1.76899  2.84900  2.45821  3.84559  3.27131  2.73351  2.34118  3.80796  3.20955  4.00602  3.06709  3.15855  2.84808  2.98084  3.01067  5.24006  3.93154    368 - -
          2.68618  4.42225  2.77519  2.73123  3.46354  2.40513  3.72494  3.29354  2.67741  2.69355  4.24690  2.90347  2.73739  3.18146  2.89801  2.37887  2.77519  2.98518  4.58477  3.61503
          0.01643  4.51280  5.23515  0.61958  0.77255  1.09973  0.40491
    277   2.77969  5.08682  3.04651  2.10273  4.37889  2.73179  3.74032  3.80798  1.68613  3.36089  2.55763  3.05222  3.95034  2.86954  2.88450  2.77923  3.00906  3.44989  5.55153  4.20332    369 - -
          2.68631  4.42238  2.77532  2.73136  3.46367  2.40525  3.72507  3.29297  2.67710  2.69368  4.24703  2.90359  2.73752  3.18159  2.89813  2.37900  2.77532  2.98472  4.58490  3.61353
          0.74602  0.65311  5.23515  0.08803  2.47378  0.84972  0.55780
    278   2.73801  4.81960  3.21004  2.27991  4.02753  3.59382  2.82134  2.66689  2.64262  2.54354  3.90128  3.15966  2.66562  2.98863  3.08714  2.16240  2.96982  3.13444  5.34484  4.03669    371 - -
          2.68618  4.42225  2.77519  2.73123  3.46354  2.40513  3.72494  3.29354  2.67741  2.69355  4.24690  2.90347  2.73739  3.18146  2.89801  2.37887  2.77519  2.98518  4.58477  3.61503
          0.01491  4.60891  5.33125  0.61958  0.77255  0.67629  0.71029
    279   2.81889  4.22445  4.57481  3.97441  2.61215  3.96809  4.28399  2.10549  2.75074  1.75487  3.31409  4.05783  4.32941  3.97024  3.88322  3.27120  3.05081  1.90390  4.83349  2.48391    372 - -
          2.68618  4.42225  2.77519  2.73123  3.46354  2.40513  3.72494  3.29354  2.67741  2.69355  4.24690  2.90347  2.73739  3.18146  2.89801  2.37887  2.77519  2.98518  4.58477  3.61503
          0.01326  4.72534  5.44769  0.61958  0.77255  0.60608  0.78853
    280   2.13469  4.48506  3.90370  3.34762  3.66419  3.83945  4.18618  2.88182  3.28576  2.17932  3.63584  2.29469  4.24884  3.57330  3.59708  3.11797  2.52177  1.61362  5.14419  3.92480    373 - -
          2.68618  4.42225  2.77519  2.73123  3.46354  2.40513  3.72494  3.29354  2.67741  2.69355  4.24690  2.90347  2.73739  3.18146  2.89801  2.37887  2.77519  2.98518  4.58477  3.61503
          0.01229  4.80123  5.52357  0.61958  0.77255  0.36141  1.19301
    281   2.85656  4.80521  3.45973  2.89923  3.99683  3.75001  3.98588  2.67418  1.73087  3.04567  3.90634  3.37397  3.09621  3.20715  3.28449  2.34268  2.59107  2.08966  5.36565  4.08719    374 - -
          2.68618  4.42225  2.77519  2.73123  3.46354  2.40513  3.72494  3.29354  2.67741  2.69355  4.24690  2.90347  2.73739  3.18146  2.89801  2.37887  2.77519  2.98518  4.58477  3.61503
          0.01100  4.91116  5.63350  0.61958  0.77255  0.48576  0.95510
    282   2.24276  5.29629  3.14895  2.23117  4.65226  3.65008  3.86539  4.11373  2.59324  3.62367  4.38561  3.15204  2.77453  2.97594  1.63066  2.15593  3.12417  3.70384  5.77721  4.39513    375 - -
          2.68618  4.42225  2.77519  2.73123  3.46354  2.40513  3.72494  3.29354  2.67741  2.69355  4.24690  2.90347  2.73739  3.18146  2.89801  2.37887  2.77519  2.98518  4.58477  3.61503
          0.01100  4.91116  5.63350  0.61958  0.77255  0.48576  0.95510
    283   2.84290  5.22720  2.59201  1.92766  4.52299  3.63659  3.01678  3.97582  2.23919  2.57331  4.28122  3.12619  4.02925  2.94538  3.07050  2.46381  3.07416  2.67113  5.69028  2.99774    376 - -
          2.68618  4.42225  2.77519  2.73123  3.46354  2.40513  3.72494  3.29354  2.67741  2.69355  4.24690  2.90347  2.73739  3.18146  2.89801  2.37887  2.77519  2.98518  4.58477  3.61503
          0.01100  4.91116  5.63350  0.61958  0.77255  0.48576  0.95510
    284   2.90344  4.95518  3.40029  2.83624  4.15509  3.75617  2.65054  2.85494  1.94472  1.81907  4.03621  2.29421  4.14183  3.13371  3.13488  2.97981  3.13080  3.26931  5.46560  4.16900    377 - -
          2.68618  4.42225  2.77519  2.73123  3.46354  2.40513  3.72494  3.29354  2.67741  2.69355  4.24690  2.90347  2.73739  3.18146  2.89801  2.37887  2.77519  2.98518  4.58477  3.61503
          0.01100  4.91116  5.63350  0.61958  0.77255  0.48576  0.95510
    285   2.28260  5.10133  3.21239  2.32504  2.89860  3.66408  3.86387  3.78220  2.27316  3.36687  4.16739  3.18115  3.10053  3.00217  2.57497  2.48178  3.07644  3.44242  5.59208  2.31708    378 - -
          2.68618  4.42225  2.77519  2.73123  3.46354  2.40513  3.72494  3.29354  2.67741  2.69355  4.24690  2.90347  2.73739  3.18146  2.89801  2.37887  2.77519  2.98518  4.58477  3.61503
          0.01100  4.91116  5.63350  0.61958  0.77255  0.48576  0.95510
    286   3.08964  4.46871  4.88873  4.29015  2.09115  4.26962  4.59438  1.88965  2.62389  1.35373  3.39802  4.37229  4.60412  4.26134  4.17993  3.58124  3.32011  2.14596  5.09192  3.92914    379 - -
          2.68618  4.42225  2.77519  2.73123  3.46354  2.40513  3.72494  3.29354  2.67741  2.69355  4.24690  2.90347  2.73739  3.18146  2.89801  2.37887  2.77519  2.98518  4.58477  3.61503
          0.01100  4.91116  5.63350  0.61958  0.77255  0.48576  0.95510
    287   2.84839  5.34623  2.41979  2.07719  4.68501  2.41454  3.81030  4.16729  2.54997  3.64889  4.38915  2.62196  4.01454  2.90922  2.53386  2.28656  2.56038  3.73361  5.78249  3.22336    380 - -
          2.68618  4.42225  2.77519  2.73123  3.46354  2.40513  3.72494  3.29354  2.67741  2.69355  4.24690  2.90347  2.73739  3.18146  2.89801  2.37887  2.77519  2.98518  4.58477  3.61503
          0.01100  4.91116  5.63350  0.61958  0.77255  0.48576  0.95510
    288   2.86732  5.36896  2.43525  1.91690  4.71512  3.63143  3.81693  4.19680  2.01376  3.67093  4.41123  3.09943  4.02751  2.44735  1.96350  2.82940  3.09751  2.97797  5.79703  4.39233    381 - -
          2.68618  4.42225  2.77519  2.73123  3.46354  2.40513  3.72494  3.29354  2.67741  2.69355  4.24690  2.90347  2.73739  3.18146  2.89801  2.37887  2.77519  2.98518  4.58477  3.61503
          0.01100  4.91116  5.63350  0.61958  0.77255  0.48576  0.95510
    289   2.25217  5.18487  2.33929  2.61151  4.47179  2.76317  3.84575  3.91541  2.61341  3.46849  4.24905  2.59307  4.03909  2.96832  3.09271  2.28271  2.54899  2.87756  5.66362  2.88634    382 - -
          2.68618  4.42225  2.77519  2.73123  3.46354  2.40513  3.72494  3.29354  2.67741  2.69355  4.24690  2.90347  2.73739  3.18146  2.89801  2.37887  2.77519  2.98518  4.58477  3.61503
          0.01100  4.91116  5.63350  0.61958  0.77255  0.48576  0.95510
    290   3.35911  4.71332  5.02889  4.49871  1.30810  4.45102  4.32577  3.04289  4.31634  1.53060  3.68517  4.45753  4.78421  4.40109  4.35317  3.77141  2.64435  2.93335  4.62127  1.97609    383 - -
          2.68618  4.42225  2.77519  2.73123  3.46354  2.40513  3.72494  3.29354  2.67741  2.69355  4.24690  2.90347  2.73739  3.18146  2.89801  2.37887  2.77519  2.98518  4.58477  3.61503
          0.01100  4.91116  5.63350  0.61958  0.77255  0.48576  0.95510
    291   2.85312  5.27999  2.09187  2.57138  4.59173  2.93879  3.82860  3.01439  1.91772  3.57091  3.20080  2.09204  4.02901  2.93787  3.06522  2.83132  3.08489  3.65252  5.73343  4.34322    384 - -
          2.68618  4.42225  2.77519  2.73123  3.46354  2.40513  3.72494  3.29354  2.67741  2.69355  4.24690  2.90347  2.73739  3.18146  2.89801  2.37887  2.77519  2.98518  4.58477  3.61503
          0.01100  4.91116  5.63350  0.61958  0.77255  0.48576  0.95510
    292   2.91984  5.42684  2.53252  2.04363  4.76509  3.63518  3.87006  4.25150  2.63524  3.73245  4.47986  2.05623  3.04768  2.97498  3.13705  2.07294  2.09177  3.81600  5.86784  4.44984    385 - -
          2.68618  4.42225  2.77519  2.73123  3.46354  2.40513  3.72494  3.29354  2.67741  2.69355  4.24690  2.90347  2.73739  3.18146  2.89801  2.37887  2.77519  2.98518  4.58477  3.61503
          0.01100  4.91116  5.63350  0.61958  0.77255  0.48576  0.95510
    293   2.24688  4.39893  4.57896  3.98624  3.45269  4.10678  4.42200  1.86934  2.78778  1.48449  2.24626  4.14167  4.46236  4.03229  3.96333  3.40510  3.20079  2.54046  5.02474  3.84821    386 - -
          2.68618  4.42225  2.77519  2.73123  3.46354  2.40513  3.72494  3.29354  2.67741  2.69355  4.24690  2.90347  2.73739  3.18146  2.89801  2.37887  2.77519  2.98518  4.58477  3.61503
          0.01100  4.91116  5.63350  0.61958  0.77255  0.48576  0.95510
    294   2.45924  4.81860  3.42797  2.45617  4.00076  3.74219  3.96386  2.69629  2.44183  2.08273  3.90695  3.34818  4.12775  3.17912  2.43815  2.32787  3.08225  2.49008  5.36326  4.08026    387 - -
          2.68618  4.42225  2.77519  2.73123  3.46354  2.40513  3.72494  3.29354  2.67741  2.69355  4.24690  2.90347  2.73739  3.18146  2.89801  2.37887  2.77519  2.98518  4.58477  3.61503
          0.01100  4.91116  5.63350  0.61958  0.77255  0.48576  0.95510
    295   2.25173  5.15278  3.19859  2.64378  4.42415  3.66300  3.85990  3.85900  1.54316  2.80455  4.21875  2.59689  4.05577  2.99031  3.08953  2.30476  3.08822  3.50510  5.63403  3.17664    388 - -
          2.68618  4.42225  2.77519  2.73123  3.46354  2.40513  3.72494  3.29354  2.67741  2.69355  4.24690  2.90347  2.73739  3.18146  2.89801  2.37887  2.77519  2.98518  4.58477  3.61503
          0.01100  4.91116  5.63350  0.61958  0.77255  0.48576  0.95510
    296   1.79808  4.63399  3.68261  2.33527  3.80044  3.81829  4.10248  3.12921  3.09897  1.68989  3.75462  3.55148  4.21636  3.40953  3.46659  2.55648  3.11004  2.39180  5.23713  3.99550    389 - -
          2.68618  4.42225  2.77519  2.73123  3.46354  2.40513  3.72494  3.29354  2.67741  2.69355  4.24690  2.90347  2.73739  3.18146  2.89801  2.37887  2.77519  2.98518  4.58477  3.61503
          0.01100  4.91116  5.63350  0.61958  0.77255  0.48576  0.95510
    297   2.95919  5.15097  2.31597  2.71774  4.28502  2.60303  3.96855  3.80788  2.82137  2.72882  4.23977  2.56644  4.14456  3.14294  3.29266  2.98550  3.19908  3.48833  5.59664  1.55611    390 - -
          2.68618  4.42225  2.77519  2.73123  3.46354  2.40513  3.72494  3.29354  2.67741  2.69355  4.24690  2.90347  2.73739  3.18146  2.89801  2.37887  2.77519  2.98518  4.58477  3.61503
          0.01100  4.91116  5.63350  0.61958  0.77255  0.48576  0.95510
    298   3.03937  4.41899  4.84164  4.25743  1.49473  4.18026  4.35312  2.27007  4.06924  1.69741  3.48215  4.27007  4.53371  4.19857  4.11222  2.70273  3.27022  2.64623  4.78010  2.39878    391 - -
          2.68618  4.42225  2.77519  2.73123  3.46354  2.40513  3.72494  3.29354  2.67741  2.69355  4.24690  2.90347  2.73739  3.18146  2.89801  2.37887  2.77519  2.98518  4.58477  3.61503
          0.01100  4.91116  5.63350  0.61958  0.77255  0.48576  0.95510
    299   1.95190  4.83495  3.40986  2.39362  4.01884  3.73632  2.57040  3.40675  2.82970  2.53069  3.92212  3.33566  4.12260  2.66252  3.25840  2.95468  3.08188  2.38085  5.37588  2.80151    392 - -
          2.68618  4.42225  2.77519  2.73123  3.46354  2.40513  3.72494  3.29354  2.67741  2.69355  4.24690  2.90347  2.73739  3.18146  2.89801  2.37887  2.77519  2.98518  4.58477  3.61503
          0.01100  4.91116  5.63350  0.61958  0.77255  0.48576  0.95510
    300   1.80084  4.64135  4.01381  3.50912  4.13958  3.68106  4.43362  3.47433  3.46039  1.91432  4.09276  3.78179  4.26342  3.75604  3.78898  1.32397  2.40702  3.17111  5.57107  4.35059    393 - -
          2.68618  4.42225  2.77519  2.73123  3.46354  2.40513  3.72494  3.29354  2.67741  2.69355  4.24690  2.90347  2.73739  3.18146  2.89801  2.37887  2.77519  2.98518  4.58477  3.61503
          0.01100  4.91116  5.63350  0.61958  0.77255  0.48576  0.95510
    301   2.91336  4.72569  3.66280  3.08438  2.20363  2.66796  4.05070  3.25040  2.34511  1.88297  3.82190  3.51561  4.22016  3.32446  2.13657  3.08582  3.14086  3.01323  5.27265  4.02174    394 - -
          2.68618  4.42225  2.77519  2.73123  3.46354  2.40513  3.72494  3.29354  2.67741  2.69355  4.24690  2.90347  2.73739  3.18146  2.89801  2.37887  2.77519  2.98518  4.58477  3.61503
          0.01100  4.91116  5.63350  0.61958  0.77255  0.48576  0.95510
    302   2.47596  4.60062  5.25638  4.67801  2.72829  4.57315  4.96623  1.36298  4.50842  1.61772  3.57428  4.72356  4.88269  4.64387  4.54924  3.90940  3.52301  1.55934  5.40114  4.23833    395 - -
          2.68618  4.42225  2.77519  2.73123  3.46354  2.40513  3.72494  3.29354  2.67741  2.69355  4.24690  2.90347  2.73739  3.18146  2.89801  2.37887  2.77519  2.98518  4.58477  3.61503
          0.01100  4.91116  5.63350  0.61958  0.77255  0.48576  0.95510
    303   3.01316  4.50501  4.34220  3.78108  1.97780  4.07458  4.21063  2.96513  3.67445  1.61243  3.61987  2.52969  4.44268  3.89330  3.87636  2.49105  3.24515  2.77252  4.78927  2.24878    396 - -
          2.68618  4.42225  2.77519  2.73123  3.46354  2.40513  3.72494  3.29354  2.67741  2.69355  4.24690  2.90347  2.73739  3.18146  2.89801  2.37887  2.77519  2.98518  4.58477  3.61503
          0.18626  4.91116  1.81658  0.61958  0.77255  0.48576  0.95510
    304   2.80791  5.19781  3.10326  1.83547  4.50543  3.59274  3.77265  3.00764  2.19340  2.71851  4.25102  2.36481  3.98386  2.88616  2.26628  2.79276  3.03642  3.56830  5.64765  4.27496    397 - -
          2.68618  4.42225  2.77519  2.73123  3.46354  2.40513  3.72494  3.29354  2.67741  2.69355  4.24690  2.90347  2.73739  3.18146  2.89801  2.37887  2.77519  2.98518  4.58477  3.61503
          0.26770  4.73799  1.48674  0.61958  0.77255  0.82953  0.57316
    305   2.98558  4.58545  2.08383  3.39358  3.83377  4.02917  4.40541  1.90592  3.41929  2.63494  3.71527  3.80346  4.42250  3.71767  3.77960  3.33829  3.23873  1.28457  5.45629  4.20248    398 - -
          2.68618  4.42225  2.77519  2.73123  3.46354  2.40513  3.72494  3.29354  2.67741  2.69355  4.24690  2.90347  2.73739  3.18146  2.89801  2.37887  2.77519  2.98518  4.58477  3.61503
          0.01686  4.48714  5.20949  0.61958  0.77255  1.12320  0.39339
    306   2.02405  4.59305  3.36184  2.33380  3.79811  3.60953  3.90879  3.10466  2.82555  1.85985  3.72262  3.29713  4.02694  3.15997  3.21999  2.87182  2.33747  2.85858  5.20362  3.94147    399 - -
          2.68618  4.42225  2.77519  2.73123  3.46354  2.40513  3.72494  3.29354  2.67741  2.69355  4.24690  2.90347  2.73739  3.18146  2.89801  2.37887  2.77519  2.98518  4.58477  3.61503
          0.01686  4.48714  5.20949  0.61958  0.77255  0.74927  0.64001
    307   2.83628  5.15725  3.11978  2.05095  4.45869  3.60521  3.78163  3.88033  1.55244  2.61999  4.22246  3.10553  4.00234  2.90657  2.88825  2.83209  2.28489  3.51897  5.61055  4.26439    400 - -
          2.68618  4.42225  2.77519  2.73123  3.46354  2.40513  3.72494  3.29354  2.67741  2.69355  4.24690  2.90347  2.73739  3.18146  2.89801  2.37887  2.77519  2.98518  4.58477  3.61503
          0.01445  4.64006  5.36240  0.61958  0.77255  0.27259  1.43299
    308   2.85444  5.10052  3.22468  2.01148  4.35420  3.67282  2.68006  2.48275  1.91464  3.36411  4.16762  3.19182  4.06337  3.01067  3.11045  2.87573  2.42484  2.81459  5.59153  4.24752    401 - -
          2.68618  4.42225  2.77519  2.73123  3.46354  2.40513  3.72494  3.29354  2.67741  2.69355  4.24690  2.90347  2.73739  3.18146  2.89801  2.37887  2.77519  2.98518  4.58477  3.61503
          0.01100  4.91116  5.63350  0.61958  0.77255  0.48576  0.95510
    309   2.92061  4.38500  4.40563  3.81881  2.45265  4.02616  4.29986  1.76030  1.87811  2.50833  2.76313  4.01157  4.39034  3.90135  3.84924  3.31562  3.15194  2.61493  4.93923  2.51082    402 - -
          2.68618  4.42225  2.77519  2.73123  3.46354  2.40513  3.72494  3.29354  2.67741  2.69355  4.24690  2.90347  2.73739  3.18146  2.89801  2.37887  2.77519  2.98518  4.58477  3.61503
          0.01100  4.91116  5.63350  0.61958  0.77255  0.48576  0.95510
    310   2.84876  5.15455  3.18638  2.63113  4.42614  2.05840  3.85273  2.93344  2.12180  3.42782  4.21716  3.16184  2.90912  2.35782  3.09385  2.46452  3.07999  3.50553  5.63464  3.20674    403 - -
          2.68618  4.42225  2.77519  2.73123  3.46354  2.40513  3.72494  3.29354  2.67741  2.69355  4.24690  2.90347  2.73739  3.18146  2.89801  2.37887  2.77519  2.98518  4.58477  3.61503
          0.01100  4.91116  5.63350  0.61958  0.77255  0.48576  0.95510
    311   2.85544  5.18173  3.17579  2.12076  3.13241  3.65565  3.85046  2.76833  2.61210  3.45618  4.24151  1.75070  4.04837  2.42729  2.61090  2.85628  3.08623  3.53582  5.65430  4.29045    404 - -
          2.68618  4.42225  2.77519  2.73123  3.46354  2.40513  3.72494  3.29354  2.67741  2.69355  4.24690  2.90347  2.73739  3.18146  2.89801  2.37887  2.77519  2.98518  4.58477  3.61503
          0.01100  4.91116  5.63350  0.61958  0.77255  0.48576  0.95510
    312   2.90233  4.30014  4.70436  4.10111  2.68972  4.05489  4.36959  2.09291  3.92056  1.80176  2.70240  4.16138  4.41576  4.07702  3.98369  1.81965  3.13405  2.53319  4.89962  2.56265    405 - -
          2.68667  4.42274  2.77568  2.73172  3.46403  2.40513  3.72543  3.29204  2.67732  2.69339  4.24739  2.90395  2.73788  3.18195  2.89849  2.37856  2.77428  2.98394  4.58526  3.61406
          0.37173  1.18129  5.63350  1.39350  0.28529  0.48576  0.95510
    313   2.85112  5.10409  2.48673  2.66016  4.36189  3.66605  3.87205  2.80851  2.00311  3.37255  4.17456  3.18581  2.14857  3.01120  3.12715  2.47115  3.08361  2.52941  5.59994  4.25226    414 - -
          2.68618  4.42225  2.77519  2.73123  3.46354  2.40513  3.72494  3.29354  2.67741  2.69355  4.24690  2.90347  2.73739  3.18146  2.89801  2.37887  2.77519  2.98518  4.58477  3.61503
          0.01100  4.91116  5.63350  0.61958  0.77255  0.48576  0.95510
    314   2.99258  5.44127  1.97865  2.60272  4.73401  2.84734  3.92894  4.23044  1.45675  3.73470  4.50676  3.15293  4.11741  3.04848  3.18077  2.95448  3.23108  3.82260  5.87470  2.30285    415 - -
          2.68618  4.42225  2.77519  2.73123  3.46354  2.40513  3.72494  3.29354  2.67741  2.69355  4.24690  2.90347  2.73739  3.18146  2.89801  2.37887  2.77519  2.98518  4.58477  3.61503
          0.01100  4.91116  5.63350  0.61958  0.77255  0.48576  0.95510
    315   2.93693  5.46200  1.85197  1.82792  4.79999  3.63822  3.87801  4.29109  2.12266  3.76445  4.51005  2.58350  4.06794  2.98243  3.14983  2.44854  2.36229  3.84990  5.89448  4.47079    416 - -
          2.68632  4.42239  2.77533  2.73137  3.46368  2.40526  3.72508  3.29368  2.67754  2.69369  4.24703  2.90234  2.73753  3.18160  2.89814  2.37873  2.77463  2.98532  4.58491  3.61517
          0.59128  0.98063  2.64076  0.08273  2.53328  0.48576  0.95510
    316   2.07114  3.07120  3.33481  1.36706  4.54885  2.01166  4.10467  3.97005  2.93344  3.57801  4.38307  3.34593  4.11706  3.26494  3.38486  2.90157  3.15489  3.56708  5.80424  4.47972    418 - -
          2.68618  4.42225  2.77519  2.73123  3.46354  2.40513  3.72494  3.29354  2.67741  2.69355  4.24690  2.90347  2.73739  3.18146  2.89801  2.37887  2.77519  2.98518  4.58477  3.61503
          0.01180  4.84102  5.56337  0.61958  0.77255  0.39681  1.11616
    317   2.46439  4.35354  4.67078  4.07648  2.64573  4.11027  4.44076  2.07329  2.55302  2.05254  3.45911  4.18508  4.46931  4.09844  4.01765  3.41422  3.18220  1.39008  5.01172  3.82874    419 - -
          2.68618  4.42225  2.77519  2.73123  3.46354  2.40513  3.72494  3.29354  2.67741  2.69355  4.24690  2.90347  2.73739  3.18146  2.89801  2.37887  2.77519  2.98518  4.58477  3.61503
          0.01100  4.91116  5.63350  0.61958  0.77255  0.48576  0.95510
    318   2.30695  5.31813  2.63126  2.55022  4.64836  3.62191  3.81281  4.12340  1.99131  2.84553  4.36401  3.09584  2.79563  2.29783  3.04309  2.10096  3.07699  3.70104  5.76057  4.35927    420 - -
          2.68618  4.42225  2.77519  2.73123  3.46354  2.40513  3.72494  3.29354  2.67741  2.69355  4.24690  2.90347  2.73739  3.18146  2.89801  2.37887  2.77519  2.98518  4.58477  3.61503
          0.01100  4.91116  5.63350  0.61958  0.77255  0.48576  0.95510
    319   3.96631  5.15844  5.99442  5.46652  3.77788  5.48627  5.95545  1.30587  5.36530  0.80793  3.51104  5.65110  5.56754  5.34593  5.38022  4.90419  4.19544  1.97134  6.00525  4.99092    421 - -
          2.68618  4.42225  2.77519  2.73123  3.46354  2.40513  3.72494  3.29354  2.67741  2.69355  4.24690  2.90347  2.73739  3.18146  2.89801  2.37887  2.77519  2.98518  4.58477  3.61503
          0.01100  4.91116  5.63350  0.61958  0.77255  0.48576  0.95510
    320   3.15242  5.70457  2.32127  1.11129  5.04219  2.39874  4.05671  4.54799  2.91721  4.02142  4.79594  3.14861  2.81569  3.18230  3.45733  2.46972  3.40987  4.10117  6.16031  4.70187    422 - -
          2.68618  4.42225  2.77519  2.73123  3.46354  2.40513  3.72494  3.29354  2.67741  2.69355  4.24690  2.90347  2.73739  3.18146  2.89801  2.37887  2.77519  2.98518  4.58477  3.61503
          0.01100  4.91116  5.63350  0.61958  0.77255  0.48576  0.95510
    321   3.04526  5.57488  1.77657  1.33132  4.90732  3.67013  3.96148  4.39990  2.75592  3.87471  4.63563  3.13227  4.13627  3.07586  2.32974  2.98600  2.63465  3.96184  6.00819  4.57594    423 - -
          2.68618  4.42225  2.77519  2.73123  3.46354  2.40513  3.72494  3.29354  2.67741  2.69355  4.24690  2.90347  2.73739  3.18146  2.89801  2.37887  2.77519  2.98518  4.58477  3.61503
          0.01100  4.91116  5.63350  0.61958  0.77255  0.48576  0.95510
    322   3.99401  5.19863  5.97645  5.42240  3.66496  5.44956  5.83282  0.79451  5.29574  1.44317  2.17145  5.60622  5.51682  5.23711  5.28239  4.85094  4.21260  2.54865  5.87791  4.88601    424 - -
          2.68618  4.42225  2.77519  2.73123  3.46354  2.40513  3.72494  3.29354  2.67741  2.69355  4.24690  2.90347  2.73739  3.18146  2.89801  2.37887  2.77519  2.98518  4.58477  3.61503
          0.01100  4.91116  5.63350  0.61958  0.77255  0.48576  0.95510
    323   2.84485  5.08240  2.56488  2.66559  4.33117  3.66795  3.86877  3.75415  1.96501  2.78281  2.81803  2.61607  4.05819  3.01085  2.63826  2.86901  3.07603  2.52666  5.57708  3.06345    425 - -
          2.68618  4.42225  2.77519  2.73123  3.46354  2.40513  3.72494  3.29354  2.67741  2.69355  4.24690  2.90347  2.73739  3.18146  2.89801  2.37887  2.77519  2.98518  4.58477  3.61503
          0.01100  4.91116  5.63350  0.61958  0.77255  0.48576  0.95510
    324   2.87766  5.38956  2.58852  1.82401  4.73356  3.62754  2.99806  4.21943  1.68808  3.69277  4.43256  3.09387  4.03205  2.33531  3.05621  2.83670  2.55706  3.78005  5.81982  4.40783    426 - -
          2.68618  4.42225  2.77519  2.73123  3.46354  2.40513  3.72494  3.29354  2.67741  2.69355  4.24690  2.90347  2.73739  3.18146  2.89801  2.37887  2.77519  2.98518  4.58477  3.61503
          0.01100  4.91116  5.63350  0.61958  0.77255  0.48576  0.95510
    325   2.21175  4.39874  4.90005  4.29626  2.57463  4.19780  4.50586  1.83462  4.10430  1.27679  3.37642  4.32791  4.54144  4.23285  4.13814  3.51028  3.25547  2.55444  4.97854  2.84362    427 - -
          2.68618  4.42225  2.77519  2.73123  3.46354  2.40513  3.72494  3.29354  2.67741  2.69355  4.24690  2.90347  2.73739  3.18146  2.89801  2.37887  2.77519  2.98518  4.58477  3.61503
          0.01100  4.91116  5.63350  0.61958  0.77255  0.48576  0.95510
    326   1.80610  5.03010  3.26625  2.71446  2.85407  3.67536  3.90351  3.70522  2.25176  3.31251  4.12718  2.62125  4.07632  3.05719  3.16699  2.04886  2.53679  3.38050  5.55925  4.22818    428 - -
          2.68618  4.42225  2.77519  2.73123  3.46354  2.40513  3.72494  3.29354  2.67741  2.69355  4.24690  2.90347  2.73739  3.18146  2.89801  2.37887  2.77519  2.98518  4.58477  3.61503
          0.01100  4.91116  5.63350  0.61958  0.77255  0.48576  0.95510
    327   2.29997  5.53459  2.39040  1.44203  4.86913  3.65384  3.92487  4.36391  1.88529  3.83516  4.58739  2.42394  4.10530  3.03423  3.22167  2.94198  3.23903  3.92135  5.96552  4.53354    429 - -
          2.68618  4.42225  2.77519  2.73123  3.46354  2.40513  3.72494  3.29354  2.67741  2.69355  4.24690  2.90347  2.73739  3.18146  2.89801  2.37887  2.77519  2.98518  4.58477  3.61503
          0.01100  4.91116  5.63350  0.61958  0.77255  0.48576  0.95510
    328   2.24637  5.01131  3.26744  2.37048  4.24059  3.68409  3.89078  2.65486  2.70044  3.26591  3.01586  2.62701  4.07365  3.04879  2.65322  2.31947  2.19505  3.33812  5.52122  4.19412    430 - -
          2.68618  4.42225  2.77519  2.73123  3.46354  2.40513  3.72494  3.29354  2.67741  2.69355  4.24690  2.90347  2.73739  3.18146  2.89801  2.37887  2.77519  2.98518  4.58477  3.61503
          0.01100  4.91116  5.63350  0.61958  0.77255  0.48576  0.95510
    329   2.98275  4.39245  4.67359  2.65618  1.79145  4.12167  4.38777  1.98351  3.92167  1.62930  3.42628  4.18377  4.47596  4.08802  4.01666  3.42423  3.21357  2.60064  4.91232  2.80820    431 - -
          2.68618  4.42225  2.77519  2.73123  3.46354  2.40513  3.72494  3.29354  2.67741  2.69355  4.24690  2.90347  2.73739  3.18146  2.89801  2.37887  2.77519  2.98518  4.58477  3.61503
          0.01100  4.91116  5.63350  0.61958  0.77255  0.48576  0.95510
    330   1.93025  4.88643  3.38211  1.84355  1.76815  3.73039  4.06249  3.52707  2.96225  3.19324  4.05311  3.39187  4.17592  3.28327  3.39026  2.49114  3.16349  3.24346  5.48327  4.18113    432 - -
          2.68618  4.42225  2.77519  2.73123  3.46354  2.40513  3.72494  3.29354  2.67741  2.69355  4.24690  2.90347  2.73739  3.18146  2.89801  2.37887  2.77519  2.98518  4.58477  3.61503
          0.01100  4.91116  5.63350  0.61958  0.77255  0.48576  0.95510
    331   2.86257  5.36238  2.11154  2.54462  4.70385  3.62353  3.82030  4.18660  2.16619  3.66615  4.40724  2.43261  4.02401  2.91983  2.53348  1.99742  2.30488  3.75177  5.79796  4.38923    433 - -
          2.68618  4.42225  2.77519  2.73123  3.46354  2.40513  3.72494  3.29354  2.67741  2.69355  4.24690  2.90347  2.73739  3.18146  2.89801  2.37887  2.77519  2.98518  4.58477  3.61503
          0.01100  4.91116  5.63350  0.61958  0.77255  0.48576  0.95510
    332   2.86918  5.32756  3.12981  1.92691  4.65976  2.93737  3.82447  4.12880  1.87184  2.64510  4.37473  3.11786  4.03592  2.92808  2.50694  2.04788  3.09866  3.71194  5.76441  4.37275    434 - -
          2.68752  4.42359  2.77653  2.73069  3.46393  2.40507  3.72628  3.29053  2.67817  2.69125  4.24823  2.90406  2.73810  3.18182  2.89639  2.38020  2.77653  2.98404  4.57813  3.61188
          0.80067  0.88142  1.98942  2.09040  0.13198  0.48576  0.95510
    333   2.82817  5.25952  3.03508  1.92185  2.86427  3.58679  3.79297  4.03716  2.03465  3.55013  4.31274  1.99528  2.92560  2.90402  3.02469  2.80280  3.06079  3.63420  5.70855  4.31661    460 - -
          2.68618  4.42225  2.77519  2.73123  3.46354  2.40513  3.72494  3.29354  2.67741  2.69355  4.24690  2.90347  2.73739  3.18146  2.89801  2.37887  2.77519  2.98518  4.58477  3.61503
          0.21639  4.76821  1.68155  0.61958  0.77255  0.78116  0.61226
    334   2.72944  4.89562  3.25134  2.74521  4.44678  1.78143  3.92267  3.87472  2.66193  3.45392  4.25549  3.21097  2.55366  3.07209  2.10475  2.78636  2.38072  3.47274  5.65485  4.33907    461 - -
          2.68618  4.42225  2.77519  2.73123  3.46354  2.40513  3.72494  3.29354  2.67741  2.69355  4.24690  2.90347  2.73739  3.18146  2.89801  2.37887  2.77519  2.98518  4.58477  3.61503
          0.01555  4.56737  5.28971  0.61958  0.77255  1.04572  0.43300
    335   2.78110  4.62060  3.40474  2.17227  3.77556  3.69110  3.94163  1.91293  2.86721  2.14397  3.70824  2.47120  4.08463  3.20312  3.25596  2.94559  3.01489  2.80652  5.19955  3.93727    462 - -
          2.68618  4.42225  2.77519  2.73123  3.46354  2.40513  3.72494  3.29354  2.67741  2.69355  4.24690  2.90347  2.73739  3.18146  2.89801  2.37887  2.77519  2.98518  4.58477  3.61503
          0.01555  4.56737  5.28971  0.61958  0.77255  1.04572  0.43300
    336   2.95296  5.50232  1.92612  1.83898  4.82357  3.50901  3.85328  4.32450  2.69467  3.79969  4.57156  2.96747  4.00833  2.10644  3.22485  1.83088  3.20385  3.88460  5.93844  4.48773    463 - -
          2.68618  4.42225  2.77519  2.73123  3.46354  2.40513  3.72494  3.29354  2.67741  2.69355  4.24690  2.90347  2.73739  3.18146  2.89801  2.37887  2.77519  2.98518  4.58477  3.61503
          0.01555  4.56737  5.28971  0.61958  0.77255  0.24820  1.51506
    337   2.85540  5.25399  3.15132  2.59354  4.56206  2.61378  3.83196  4.01715  1.91113  3.54213  4.30870  3.13135  4.03624  2.41177  2.60156  2.40149  2.43150  2.45430  5.71083  4.33145    464 - -
          2.68618  4.42225  2.77519  2.73123  3.46354  2.40513  3.72494  3.29354  2.67741  2.69355  4.24690  2.90347  2.73739  3.18146  2.89801  2.37887  2.77519  2.98518  4.58477  3.61503
          0.01100  4.91116  5.63350  0.61958  0.77255  0.48576  0.95510
    338   2.87904  4.29049  4.61708  4.01703  3.37606  4.02351  2.76926  1.89891  3.84760  1.86513  3.40215  4.10757  4.38827  4.02135  3.93522  3.32508  2.56557  1.99583  4.90460  2.24708    465 - -
          2.68618  4.42225  2.77519  2.73123  3.46354  2.40513  3.72494  3.29354  2.67741  2.69355  4.24690  2.90347  2.73739  3.18146  2.89801  2.37887  2.77519  2.98518  4.58477  3.61503
          0.01100  4.91116  5.63350  0.61958  0.77255  0.48576  0.95510
    339   2.95458  4.96285  3.50004  2.91737  4.17772  3.80913  3.98011  1.74814  1.69374  3.19428  4.05014  2.65248  4.18982  3.17106  2.55256  3.04344  3.17770  2.65687  5.47806  4.20348    466 - -
          2.68618  4.42225  2.77519  2.73123  3.46354  2.40513  3.72494  3.29354  2.67741  2.69355  4.24690  2.90347  2.73739  3.18146  2.89801  2.37887  2.77519  2.98518  4.58477  3.61503
          0.01100  4.91116  5.63350  0.61958  0.77255  0.48576  0.95510
    340   2.46640  5.28895  3.12547  1.89190  4.60569  3.63662  2.52472  3.01193  1.84744  3.58031  4.33881  3.11697  2.81476  2.93406  3.04468  2.83359  3.08741  3.66454  5.73748  4.34851    467 - -
          2.68618  4.42225  2.77519  2.73123  3.46354  2.40513  3.72494  3.29354  2.67741  2.69355  4.24690  2.90347  2.73739  3.18146  2.89801  2.37887  2.77519  2.98518  4.58477  3.61503
          0.01100  4.91116  5.63350  0.61958  0.77255  0.48576  0.95510
    341   2.85577  4.54391  3.78849  3.22001  2.80357  2.66765  4.10803  2.08318  3.16689  2.15943  3.64959  2.69316  4.22748  3.46355  2.73435  2.25763  3.08788  2.81448  5.13036  3.90181    468 - -
          2.68618  4.42225  2.77519  2.73123  3.46354  2.40513  3.72494  3.29354  2.67741  2.69355  4.24690  2.90347  2.73739  3.18146  2.89801  2.37887  2.77519  2.98518  4.58477  3.61503
          0.01100  4.91116  5.63350  0.61958  0.77255  0.48576  0.95510
    342   2.87959  4.56328  3.80459  2.19092  3.70146  3.87069  4.14112  1.87863  3.19640  1.83002  3.66934  3.63660  4.25356  3.49534  3.53334  2.33317  2.59873  2.78724  5.16427  3.93638    469 - -
          2.68618  4.42225  2.77519  2.73123  3.46354  2.40513  3.72494  3.29354  2.67741  2.69355  4.24690  2.90347  2.73739  3.18146  2.89801  2.37887  2.77519  2.98518  4.58477  3.61503
          0.01100  4.91116  5.63350  0.61958  0.77255  0.48576  0.95510
    343   2.85062  5.15373  3.18873  2.30886  4.42404  2.68639  3.85367  2.45405  2.02858  2.57041  4.21568  3.16382  4.04937  2.32397  3.09226  2.41555  3.08150  3.50352  5.63317  4.27507    470 - -
          2.68618  4.42225  2.77519  2.73123  3.46354  2.40513  3.72494  3.29354  2.67741  2.69355  4.24690  2.90347  2.73739  3.18146  2.89801  2.37887  2.77519  2.98518  4.58477  3.61503
          0.01100  4.91116  5.63350  0.61958  0.77255  0.48576  0.95510
    344   2.84295  5.32864  2.62874  2.10887  4.66349  3.61898  3.80770  4.14209  2.21213  2.62375  4.37219  2.26629  4.01287  2.90762  2.41639  2.33968  3.07413  2.98954  5.76718  4.36274    471 - -
          2.68618  4.42225  2.77519  2.73123  3.46354  2.40513  3.72494  3.29354  2.67741  2.69355  4.24690  2.90347  2.73739  3.18146  2.89801  2.37887  2.77519  2.98518  4.58477  3.61503
          0.01100  4.91116  5.63350  0.61958  0.77255  0.48576  0.95510
    345   3.01125  5.21492  3.13755  1.09848  4.53265  3.71815  4.06358  2.55016  2.88883  3.53852  4.38091  3.29016  4.19266  3.22287  3.34960  2.02221  3.27442  3.54485  5.80195  4.44988    472 - -
          2.68618  4.42225  2.77519  2.73123  3.46354  2.40513  3.72494  3.29354  2.67741  2.69355  4.24690  2.90347  2.73739  3.18146  2.89801  2.37887  2.77519  2.98518  4.58477  3.61503
          0.01100  4.91116  5.63350  0.61958  0.77255  0.48576  0.95510
    346   2.23107  4.51864  5.05074  4.47441  3.68949  4.42853  4.82469  1.63408  4.31633  1.55905  3.62800  4.55044  4.76712  4.49049  4.39631  3.75645  2.56158  1.56143  5.33513  4.15153    473 - -
          2.68618  4.42225  2.77519  2.73123  3.46354  2.40513  3.72494  3.29354  2.67741  2.69355  4.24690  2.90347  2.73739  3.18146  2.89801  2.37887  2.77519  2.98518  4.58477  3.61503
          0.01100  4.91116  5.63350  0.61958  0.77255  0.48576  0.95510
    347   2.84304  5.33423  2.32358  2.24734  4.67160  3.61844  2.75781  4.15174  2.10830  3.63584  2.83824  2.56917  4.01213  2.90540  2.53132  2.80887  3.07411  3.72079  5.77106  3.01937    474 - -
          2.68618  4.42225  2.77519  2.73123  3.46354  2.40513  3.72494  3.29354  2.67741  2.69355  4.24690  2.90347  2.73739  3.18146  2.89801  2.37887  2.77519  2.98518  4.58477  3.61503
          0.01100  4.91116  5.63350  0.61958  0.77255  0.48576  0.95510
    348   2.97387  5.43426  2.29737  2.59083  4.75954  3.66544  3.91686  4.22810  1.77063  3.73308  4.49953  1.59036  4.10346  3.03154  3.16988  2.93529  3.21260  2.56358  5.88389  4.47879    475 - -
          2.68618  4.42225  2.77519  2.73123  3.46354  2.40513  3.72494  3.29354  2.67741  2.69355  4.24690  2.90347  2.73739  3.18146  2.89801  2.37887  2.77519  2.98518  4.58477  3.61503
          0.01100  4.91116  5.63350  0.61958  0.77255  0.48576  0.95510
    349   3.27550  4.64171  4.97258  4.39199  3.67345  4.50369  4.85653  1.30230  2.54941  1.34681  3.56853  4.55242  4.81933  4.42780  4.33095  3.82549  3.51015  1.99269  5.39869  4.23607    476 - -
          2.68618  4.42225  2.77519  2.73123  3.46354  2.40513  3.72494  3.29354  2.67741  2.69355  4.24690  2.90347  2.73739  3.18146  2.89801  2.37887  2.77519  2.98518  4.58477  3.61503
          0.01100  4.91116  5.63350  0.61958  0.77255  0.48576  0.95510
    350   2.46420  2.99704  3.29831  2.37994  2.76206  3.69601  3.90520  2.72922  1.94665  3.21747  4.04579  2.64205  4.08462  2.59849  3.17999  2.90395  3.07783  3.28863  5.48630  4.16933    477 - -
          2.68618  4.42225  2.77519  2.73123  3.46354  2.40513  3.72494  3.29354  2.67741  2.69355  4.24690  2.90347  2.73739  3.18146  2.89801  2.37887  2.77519  2.98518  4.58477  3.61503
          0.01100  4.91116  5.63350  0.61958  0.77255  0.48576  0.95510
    351   2.95635  5.48803  2.28910  1.78308  4.82536  3.64275  2.68195  4.31852  2.29451  3.78977  4.53663  1.90642  4.07932  2.99777  3.17206  2.39319  3.19444  3.87565  5.91879  4.49166    478 - -
          2.68618  4.42225  2.77519  2.73123  3.46354  2.40513  3.72494  3.29354  2.67741  2.69355  4.24690  2.90347  2.73739  3.18146  2.89801  2.37887  2.77519  2.98518  4.58477  3.61503
          0.01100  4.91116  5.63350  0.61958  0.77255  0.48576  0.95510
    352   2.88774  5.12455  3.27016  2.70355  4.38501  2.67314  3.88293  2.96980  1.88064  3.38658  4.19286  3.22131  4.08897  3.02309  1.84590  2.90928  2.48602  3.46974  5.60567  3.15103    479 - -
          2.68618  4.42225  2.77519  2.73123  3.46354  2.40513  3.72494  3.29354  2.67741  2.69355  4.24690  2.90347  2.73739  3.18146  2.89801  2.37887  2.77519  2.98518  4.58477  3.61503
          0.01100  4.91116  5.63350  0.61958  0.77255  0.48576  0.95510
    353   2.89444  5.33017  3.17434  2.61094  4.66648  2.66685  3.83762  4.12719  1.88698  3.62306  4.38162  3.14680  4.05818  2.51008  2.04357  2.00567  3.12175  2.95828  5.76354  4.38519    480 - -
          2.68618  4.42225  2.77519  2.73123  3.46354  2.40513  3.72494  3.29354  2.67741  2.69355  4.24690  2.90347  2.73739  3.18146  2.89801  2.37887  2.77519  2.98518  4.58477  3.61503
          0.09454  4.91116  2.49079  0.61958  0.77255  0.48576  0.95510
    354   2.82569  5.30328  2.21996  2.22536  4.63320  3.59276  3.78876  4.10983  1.78115  3.60167  3.18682  2.35056  3.99164  2.89120  3.02170  2.79296  3.05753  3.68612  5.74348  2.97045    481 - -
          2.68618  4.42225  2.77519  2.73123  3.46354  2.40513  3.72494  3.29354  2.67741  2.69355  4.24690  2.90347  2.73739  3.18146  2.89801  2.37887  2.77519  2.98518  4.58477  3.61503
          0.01195  4.82857  5.55092  0.61958  0.77255  0.67184  0.71491
    355   2.95785  5.42577  3.15131  2.07824  4.79449  2.84818  3.84111  4.25620  1.41167  3.71493  4.47351  2.51659  4.08387  2.94460  2.18753  2.91741  3.18005  3.83199  5.82047  4.45101    482 - -
          2.68618  4.42225  2.77519  2.73123  3.46354  2.40513  3.72494  3.29354  2.67741  2.69355  4.24690  2.90347  2.73739  3.18146  2.89801  2.37887  2.77519  2.98518  4.58477  3.61503
          0.01195  4.82857  5.55092  0.61958  0.77255  0.67184  0.71491
    356   1.87208  5.14370  3.13799  2.17495  4.42599  3.61499  3.81439  2.92379  2.12719  3.42380  4.20685  3.11756  3.06464  2.93854  3.05858  2.42695  2.59077  3.50092  5.62223  4.25623    483 - -
          2.68618  4.42225  2.77519  2.73123  3.46354  2.40513  3.72494  3.29354  2.67741  2.69355  4.24690  2.90347  2.73739  3.18146  2.89801  2.37887  2.77519  2.98518  4.58477  3.61503
          0.01195  4.82857  5.55092  0.61958  0.77255  0.67184  0.71491
    357   2.93809  5.30757  3.03938  1.23976  4.59731  3.65307  3.89175  4.04559  2.64999  2.46253  4.37322  3.14418  2.89029  2.49469  3.11355  2.91919  3.17406  3.67200  5.76773  4.39091    484 - -
          2.68618  4.42225  2.77519  2.73123  3.46354  2.40513  3.72494  3.29354  2.67741  2.69355  4.24690  2.90347  2.73739  3.18146  2.89801  2.37887  2.77519  2.98518  4.58477  3.61503
          0.01195  4.82857  5.55092  0.61958  0.77255  0.67184  0.71491
    358   2.25807  5.27898  3.09890  1.61151  4.60448  2.90368  3.79605  4.06956  2.08314  2.86388  4.32842  3.08931  4.00533  2.90214  2.53940  2.81015  3.06614  3.65973  5.72105  4.33247    485 - -
          2.68618  4.42225  2.77519  2.73123  3.46354  2.40513  3.72494  3.29354  2.67741  2.69355  4.24690  2.90347  2.73739  3.18146  2.89801  2.37887  2.77519  2.98518  4.58477  3.61503
          0.01195  4.82857  5.55092  0.61958  0.77255  0.67184  0.71491
    359   2.83635  4.76976  2.68345  2.87282  3.93569  3.72707  3.95555  3.32653  2.42089  1.49748  3.86189  3.34695  4.11695  3.18536  3.25616  2.31239  3.06846  3.06694  3.36458  4.03165    486 - -
          2.68618  4.42225  2.77519  2.73123  3.46354  2.40513  3.72494  3.29354  2.67741  2.69355  4.24690  2.90347  2.73739  3.18146  2.89801  2.37887  2.77519  2.98518  4.58477  3.61503
          0.01195  4.82857  5.55092  0.61958  0.77255  0.67184  0.71491
    360   1.91387  4.35199  4.13253  3.55216  2.67419  3.90319  4.19542  2.19749  2.48396  2.19983  3.46451  3.82071  4.27512  3.70099  3.68685  2.46082  3.06021  2.24407  4.96129  3.76138    487 - -
          2.68618  4.42225  2.77519  2.73123  3.46354  2.40513  3.72494  3.29354  2.67741  2.69355  4.24690  2.90347  2.73739  3.18146  2.89801  2.37887  2.77519  2.98518  4.58477  3.61503
          0.01195  4.82857  5.55092  0.61958  0.77255  0.67184  0.71491
    361   2.20352  4.86936  3.35627  2.28553  4.07040  3.70915  3.92359  3.43292  1.95420  1.84827  3.95394  3.29298  4.09818  3.11717  3.17588  2.93156  3.07445  2.61513  5.40595  4.11283    488 - -
          2.68618  4.42225  2.77519  2.73123  3.46354  2.40513  3.72494  3.29354  2.67741  2.69355  4.24690  2.90347  2.73739  3.18146  2.89801  2.37887  2.77519  2.98518  4.58477  3.61503
          0.08663  4.82857  2.59042  0.61958  0.77255  0.67184  0.71491
    362   2.79530  4.71754  3.48348  3.03231  4.10753  2.01717  4.13379  1.74531  3.06328  3.17119  4.03498  2.35753  4.13177  3.37923  3.46111  2.09584  3.10574  3.17347  5.48824  4.22210    489 - -
          2.68618  4.42225  2.77519  2.73123  3.46354  2.40513  3.72494  3.29354  2.67741  2.69355  4.24690  2.90347  2.73739  3.18146  2.89801  2.37887  2.77519  2.98518  4.58477  3.61503
          0.24042  4.75481  1.58428  0.61958  0.77255  0.80308  0.59412
    363   2.90365  4.57509  3.81093  3.23455  3.18955  3.85588  3.91829  3.06975  1.81033  2.08037  3.66892  3.58499  4.22371  3.40857  3.30761  3.12120  3.12881  2.86235  2.47172  2.41683    490 - -
          2.68618  4.42225  2.77519  2.73123  3.46354  2.40513  3.72494  3.29354  2.67741  2.69355  4.24690  2.90347  2.73739  3.18146  2.89801  2.37887  2.77519  2.98518  4.58477  3.61503
          0.01614  4.53052  5.25287  0.61958  0.77255  0.72056  0.66646
    364   2.83888  5.22862  3.12373  2.56521  4.56137  2.63062  2.87208  4.00910  2.43704  3.51618  4.28898  3.09293  3.99736  2.23302  1.87750  2.81980  2.30456  3.61683  5.66293  4.30359    491 - -
          2.68425  4.42270  2.77564  2.73045  3.46398  2.40557  3.72539  3.29289  2.67785  2.69339  4.24734  2.90391  2.73784  3.18085  2.89845  2.37887  2.77501  2.98563  4.58522  3.61548
          0.95990  0.85256  1.65680  1.22815  0.34649  0.92284  0.50648
    365   2.05291  5.25794  2.84005  1.89954  4.59166  3.49106  3.73575  4.05966  1.91821  3.55729  4.32614  2.25685  3.92895  2.85099  2.94921  2.76606  3.04210  3.64694  5.70290  4.30588    499 - -
          2.68618  4.42225  2.77519  2.73123  3.46354  2.40513  3.72494  3.29354  2.67741  2.69355  4.24690  2.90347  2.73739  3.18146  2.89801  2.37887  2.77519  2.98518  4.58477  3.61503
          0.01722  4.46626  5.18860  0.61958  0.77255  0.89889  0.52260
    366   3.65330  4.97794  5.08667  4.60478  2.93495  4.65948  4.49696  2.88802  4.30872  0.89283  3.43421  4.65090  4.94308  4.47860  4.37418  4.07382  3.88173  3.00104  1.62031  3.20491    500 - -
          2.68618  4.42225  2.77519  2.73123  3.46354  2.40513  3.72494  3.29354  2.67741  2.69355  4.24690  2.90347  2.73739  3.18146  2.89801  2.37887  2.77519  2.98518  4.58477  3.61503
          0.01561  4.56352  5.28587  0.61958  0.77255  0.79821  0.59808
    367   2.84954  5.08761  2.01956  2.68913  4.71817  3.49357  4.05906  4.17424  2.92531  3.74260  4.53815  3.19074  4.06185  3.21125  3.41325  1.49580  1.70200  3.72246  5.93101  4.55865    501 - -
          2.68618  4.42225  2.77519  2.73123  3.46354  2.40513  3.72494  3.29354  2.67741  2.69355  4.24690  2.90347  2.73739  3.18146  2.89801  2.37887  2.77519  2.98518  4.58477  3.61503
          0.01423  4.65568  5.37803  0.61958  0.77255  0.27875  1.41359
    368   2.98243  5.45225  3.19477  1.35572  4.82024  3.71732  3.86964  4.28276  2.04338  3.74162  4.49823  3.18603  2.84092  2.49399  2.26462  2.94270  3.20434  3.85766  5.84743  4.47706    502 - -
          2.68618  4.42225  2.77519  2.73123  3.46354  2.40513  3.72494  3.29354  2.67741  2.69355  4.24690  2.90347  2.73739  3.18146  2.89801  2.37887  2.77519  2.98518  4.58477  3.61503
          0.01100  4.91116  5.63350  0.61958  0.77255  0.48576  0.95510
    369   2.89130  4.29693  4.65024  4.05188  2.08872  4.03436  2.96419  1.61019  3.87782  2.48222  3.41378  4.12346  4.39912  4.04263  3.95432  2.68020  3.12336  2.04720  4.86131  2.82719    503 - -
          2.68618  4.42225  2.77519  2.73123  3.46354  2.40513  3.72494  3.29354  2.67741  2.69355  4.24690  2.90347  2.73739  3.18146  2.89801  2.37887  2.77519  2.98518  4.58477  3.61503
          0.01100  4.91116  5.63350  0.61958  0.77255  0.48576  0.95510
    370   2.20211  4.42708  4.10269  3.52876  2.19332  3.93152  4.20332  2.89205  3.44263  2.62673  2.80355  2.83744  4.30684  3.69696  3.69539  2.62542  3.10950  2.68918  4.98987  1.88592    504 - -
          2.68618  4.42225  2.77519  2.73123  3.46354  2.40513  3.72494  3.29354  2.67741  2.69355  4.24690  2.90347  2.73739  3.18146  2.89801  2.37887  2.77519  2.98518  4.58477  3.61503
          0.01100  4.91116  5.63350  0.61958  0.77255  0.48576  0.95510
    371   2.87102  5.37478  2.54500  2.54956  4.71983  3.62912  3.82270  4.20295  1.52354  3.67813  4.41870  2.43055  3.08279  2.92171  2.52318  2.26966  3.10248  3.76611  5.80582  4.39813    505 - -
          2.68618  4.42225  2.77519  2.73123  3.46354  2.40513  3.72494  3.29354  2.67741  2.69355  4.24690  2.90347  2.73739  3.18146  2.89801  2.37887  2.77519  2.98518  4.58477  3.61503
          0.01100  4.91116  5.63350  0.61958  0.77255  0.48576  0.95510
    372   2.85808  4.55265  3.77911  3.20980  2.23820  3.84779  4.10378  2.42730  2.61553  2.76164  3.65733  2.87580  2.76932  3.45385  2.72778  3.09648  3.08968  1.95718  5.13753  3.90818    506 - -
          2.68618  4.42225  2.77519  2.73123  3.46354  2.40513  3.72494  3.29354  2.67741  2.69355  4.24690  2.90347  2.73739  3.18146  2.89801  2.37887  2.77519  2.98518  4.58477  3.61503
          0.01100  4.91116  5.63350  0.61958  0.77255  0.48576  0.95510
    373   2.47050  5.17970  2.60308  2.29577  4.45944  2.85359  3.84252  2.77959  2.61016  2.54818  4.23875  3.14538  4.03820  2.96582  2.49789  2.04682  3.07487  3.53475  5.65414  4.28666    507 - -
          2.68618  4.42225  2.77519  2.73123  3.46354  2.40513  3.72494  3.29354  2.67741  2.69355  4.24690  2.90347  2.73739  3.18146  2.89801  2.37887  2.77519  2.98518  4.58477  3.61503
          0.01100  4.91116  5.63350  0.61958  0.77255  0.48576  0.95510
    374   2.86123  5.27580  2.43660  2.58005  4.58827  2.31458  3.84113  2.54877  2.59761  3.57060  4.33433  2.26960  4.03711  2.95296  2.48431  2.24270  3.09485  3.65066  5.73765  4.34937    508 - -
          2.68618  4.42225  2.77519  2.73123  3.46354  2.40513  3.72494  3.29354  2.67741  2.69355  4.24690  2.90347  2.73739  3.18146  2.89801  2.37887  2.77519  2.98518  4.58477  3.61503
          0.01100  4.91116  5.63350  0.61958  0.77255  0.48576  0.95510
    375   2.86434  3.41464  3.12699  1.60805  4.63659  2.24116  3.82895  4.10307  2.25287  3.60581  4.36106  3.11934  3.11214  2.93486  2.52274  2.83849  3.09549  3.69151  5.75518  4.36475    509 - -
          2.68618  4.42225  2.77519  2.73123  3.46354  2.40513  3.72494  3.29354  2.67741  2.69355  4.24690  2.90347  2.73739  3.18146  2.89801  2.37887  2.77519  2.98518  4.58477  3.61503
          0.01100  4.91116  5.63350  0.61958  0.77255  0.48576  0.95510
    376   2.92320  5.44670  2.47334  2.04142  4.78709  2.27896  3.86548  4.27723  2.62388  3.74928  4.49296  2.11597  4.05952  2.20242  2.38764  2.87604  3.15885  3.83567  5.87740  4.45661    510 - -
          2.68618  4.42225  2.77519  2.73123  3.46354  2.40513  3.72494  3.29354  2.67741  2.69355  4.24690  2.90347  2.73739  3.18146  2.89801  2.37887  2.77519  2.98518  4.58477  3.61503
          0.01100  4.91116  5.63350  0.61958  0.77255  0.48576  0.95510
    377   2.43280  4.31674  4.63373  4.03538  1.94748  4.05549  4.37907  1.79756  2.63934  2.45882  2.41609  4.13516  4.41756  4.04646  3.96367  3.35757  3.13876  2.17072  4.94652  3.76559    511 - -
          2.68618  4.42225  2.77519  2.73123  3.46354  2.40513  3.72494  3.29354  2.67741  2.69355  4.24690  2.90347  2.73739  3.18146  2.89801  2.37887  2.77519  2.98518  4.58477  3.61503
          0.01100  4.91116  5.63350  0.61958  0.77255  0.48576  0.95510
    378   3.47445  6.13639  1.29931  1.26186  5.44193  3.74080  4.28473  4.99073  3.31127  4.44424  5.27744  3.19060  4.36434  3.44226  3.93413  1.82174  3.76363  4.52338  6.58670  5.04444    512 - -
          2.68618  4.42225  2.77519  2.73123  3.46354  2.40513  3.72494  3.29354  2.67741  2.69355  4.24690  2.90347  2.73739  3.18146  2.89801  2.37887  2.77519  2.98518  4.58477  3.61503
          0.46212  4.91116  1.01421  0.61958  0.77255  0.48576  0.95510
    379   2.81258  5.11430  3.16093  2.58938  4.47618  3.57307  3.73419  3.90002  1.90117  3.42241  4.21622  3.09497  3.97170  2.85728  2.00773  2.10848  2.19391  3.52762  5.57533  4.25293    513 - -
          2.68618  4.42225  2.77519  2.73123  3.46354  2.40513  3.72494  3.29354  2.67741  2.69355  4.24690  2.90347  2.73739  3.18146  2.89801  2.37887  2.77519  2.98518  4.58477  3.61503
          0.01722  4.46626  5.18860  0.61958  0.77255  1.14148  0.38470
    380   2.71073  4.42784  3.59074  3.02868  2.53019  3.68202  3.93754  2.15976  2.14608  2.62365  3.53237  3.42782  4.06728  3.27501  3.28911  2.19923  2.94560  2.67615  4.99866  3.75006    514 - -
          2.68618  4.42225  2.77519  2.73123  3.46354  2.40513  3.72494  3.29354  2.67741  2.69355  4.24690  2.90347  2.73739  3.18146  2.89801  2.37887  2.77519  2.98518  4.58477  3.61503
          0.01722  4.46626  5.18860  0.61958  0.77255  1.14148  0.38470
    381   2.72384  4.60233  3.35729  2.13363  2.52998  3.63072  3.85652  2.22759  2.18150  2.79341  3.68579  3.27055  4.01693  3.10526  3.14381  2.86915  2.95476  2.85489  5.14879  3.87605    515 - -
          2.68656  4.42263  2.77487  2.73101  3.46392  2.40550  3.72532  3.29392  2.67778  2.69393  4.24727  2.90310  2.73714  3.18184  2.89759  2.37833  2.77487  2.98475  4.58515  3.61541
          0.75385  0.64652  5.18860  1.07039  0.41988  0.36511  1.18456
    382   2.81651  4.91881  3.28079  2.30846  4.13193  3.67008  3.88035  2.68040  2.07816  2.38453  3.99752  2.47283  3.09211  3.05424  3.15473  2.88008  3.04774  2.45466  5.44019  4.12790    520 - -
          2.68618  4.42225  2.77519  2.73123  3.46354  2.40513  3.72494  3.29354  2.67741  2.69355  4.24690  2.90347  2.73739  3.18146  2.89801  2.37887  2.77519  2.98518  4.58477  3.61503
          0.01195  4.82857  5.55092  0.61958  0.77255  0.38484  1.14118
    383   4.60384  6.14812  5.20685  4.62720  5.80396  4.73767  5.13552  5.53912  3.38295  4.85887  5.90603  4.87548  5.26127  4.37995  0.15810  4.69551  4.84687  5.22828  6.50501  5.62244    521 - -
          2.68618  4.42225  2.77519  2.73123  3.46354  2.40513  3.72494  3.29354  2.67741  2.69355  4.24690  2.90347  2.73739  3.18146  2.89801  2.37887  2.77519  2.98518  4.58477  3.61503
          0.01100  4.91116  5.63350  0.61958  0.77255  0.48576  0.95510
    384   3.30184  5.20640  3.62314  3.43699  4.40599  3.93736  4.62227  2.58062  3.54067  3.60623  4.66324  0.57520  4.56184  3.92790  3.87208  3.44137  3.67521  3.47015  5.90053  4.48765    522 - -
          2.68618  4.42225  2.77519  2.73123  3.46354  2.40513  3.72494  3.29354  2.67741  2.69355  4.24690  2.90347  2.73739  3.18146  2.89801  2.37887  2.77519  2.98518  4.58477  3.61503
          0.01100  4.91116  5.63350  0.61958  0.77255  0.48576  0.95510
    385   4.36144  5.52975  5.93281  5.53610  0.79622  5.46747  4.96149  3.05396  5.36210  1.13229  3.55185  5.42290  5.57450  5.17129  5.26525  4.90571  4.56904  3.32146  5.00149  3.44374    523 - -
          2.68618  4.42225  2.77519  2.73123  3.46354  2.40513  3.72494  3.29354  2.67741  2.69355  4.24690  2.90347  2.73739  3.18146  2.89801  2.37887  2.77519  2.98518  4.58477  3.61503
          0.01100  4.91116  5.63350  0.61958  0.77255  0.48576  0.95510
    386   2.99922  4.39558  4.75631  4.15963  2.20398  4.14787  4.42028  2.11639  2.81773  1.23683  3.40499  4.23352  4.49811  4.13627  4.05190  3.45400  3.22956  2.60219  4.92191  2.81126    524 - -
          2.68618  4.42225  2.77519  2.73123  3.46354  2.40513  3.72494  3.29354  2.67741  2.69355  4.24690  2.90347  2.73739  3.18146  2.89801  2.37887  2.77519  2.98518  4.58477  3.61503
          0.01100  4.91116  5.63350  0.61958  0.77255  0.48576  0.95510
    387   0.20496  5.07782  4.88392  4.83971  5.45323  3.86011  5.66958  4.79784  4.89318  4.60061  5.56614  4.62149  4.68790  5.12553  4.97929  3.45188  3.79819  4.21720  6.71981  5.71753    525 - -
          2.68618  4.42225  2.77519  2.73123  3.46354  2.40513  3.72494  3.29354  2.67741  2.69355  4.24690  2.90347  2.73739  3.18146  2.89801  2.37887  2.77519  2.98518  4.58477  3.61503
          0.01100  4.91116  5.63350  0.61958  0.77255  0.48576  0.95510
    388   4.44519  5.81451  4.74378  4.52864  2.71732  4.91585  0.48487  4.56220  4.26253  3.79500  5.06349  4.55322  5.31705  4.57625  4.40419  4.40888  4.68413  4.43260  4.37802  1.96977    526 - -
          2.68618  4.42225  2.77519  2.73123  3.46354  2.40513  3.72494  3.29354  2.67741  2.69355  4.24690  2.90347  2.73739  3.18146  2.89801  2.37887  2.77519  2.98518  4.58477  3.61503
          0.01100  4.91116  5.63350  0.61958  0.77255  0.48576  0.95510
    389   1.10878  4.71083  4.50428  4.27386  5.30799  1.40728  5.21742  4.78718  4.32718  4.45470  5.21744  4.13376  4.31419  4.52874  4.55516  1.46192  3.32257  3.99958  6.62859  5.50158    527 - -
          2.68618  4.42225  2.77519  2.73123  3.46354  2.40513  3.72494  3.29354  2.67741  2.69355  4.24690  2.90347  2.73739  3.18146  2.89801  2.37887  2.77519  2.98518  4.58477  3.61503
          0.01100  4.91116  5.63350  0.61958  0.77255  0.48576  0.95510
    390   4.35297  5.91682  5.19719  5.24124  6.17326  0.08686  6.17113  6.12747  5.53158  5.58053  6.63688  5.36595  5.31049  5.78002  5.55638  4.56650  4.89381  5.47397  6.90257  6.34102    528 - -
          2.68618  4.42225  2.77519  2.73123  3.46354  2.40513  3.72494  3.29354  2.67741  2.69355  4.24690  2.90347  2.73739  3.18146  2.89801  2.37887  2.77519  2.98518  4.58477  3.61503
          0.01100  4.91116  5.63350  0.61958  0.77255  0.48576  0.95510
    391   4.39358  5.51853  5.67296  5.41236  0.82607  5.21902  4.21113  3.75042  5.20306  1.48937  4.28299  4.93507  5.46398  4.99236  5.07874  4.59651  4.59967  3.79727  4.30590  1.77848    529 - -
          2.68618  4.42225  2.77519  2.73123  3.46354  2.40513  3.72494  3.29354  2.67741  2.69355  4.24690  2.90347  2.73739  3.18146  2.89801  2.37887  2.77519  2.98518  4.58477  3.61503
          0.01100  4.91116  5.63350  0.61958  0.77255  0.48576  0.95510
    392   2.95707  5.29338  3.08161  1.13900  4.62257  3.67255  3.95898  4.06829  2.74836  2.73004  4.41383  3.19591  3.01401  3.09072  3.22602  2.21907  3.20702  3.68927  5.81441  4.43756    530 - -
          2.68618  4.42225  2.77519  2.73123  3.46354  2.40513  3.72494  3.29354  2.67741  2.69355  4.24690  2.90347  2.73739  3.18146  2.89801  2.37887  2.77519  2.98518  4.58477  3.61503
          0.01100  4.91116  5.63350  0.61958  0.77255  0.48576  0.95510
    393   2.47868  5.32536  2.57283  2.56159  4.65670  3.63174  2.67631  4.13001  2.16126  3.62228  4.37070  3.10548  4.02524  2.50751  2.40260  2.82600  3.08681  3.70915  5.76307  2.16095    531 - -
          2.68618  4.42225  2.77519  2.73123  3.46354  2.40513  3.72494  3.29354  2.67741  2.69355  4.24690  2.90347  2.73739  3.18146  2.89801  2.37887  2.77519  2.98518  4.58477  3.61503
          0.01100  4.91116  5.63350  0.61958  0.77255  0.48576  0.95510
    394   2.30723  4.89397  3.57069  3.10550  4.57453  2.59076  4.27444  3.99103  3.13779  3.62309  4.43705  1.25302  4.18197  3.45963  3.56609  2.22815  3.19589  2.32235  5.86805  4.57532    532 - -
          2.68618  4.42225  2.77519  2.73123  3.46354  2.40513  3.72494  3.29354  2.67741  2.69355  4.24690  2.90347  2.73739  3.18146  2.89801  2.37887  2.77519  2.98518  4.58477  3.61503
          0.01100  4.91116  5.63350  0.61958  0.77255  0.48576  0.95510
    395   2.18964  4.33306  4.52092  3.93258  3.45211  2.97693  4.36039  2.12146  3.78921  1.89462  3.46158  4.07330  4.39457  3.98585  3.92087  2.59892  3.13099  1.56275  4.97753  3.79108    533 - -
          2.68618  4.42225  2.77519  2.73123  3.46354  2.40513  3.72494  3.29354  2.67741  2.69355  4.24690  2.90347  2.73739  3.18146  2.89801  2.37887  2.77519  2.98518  4.58477  3.61503
          0.01100  4.91116  5.63350  0.61958  0.77255  0.48576  0.95510
    396   3.03617  4.51396  4.57556  4.03913  3.62169  4.12047  4.55186  2.66014  3.89952  2.67778  3.67889  4.19996  4.54437  4.13985  4.06942  3.45393  1.68624  1.10756  5.19752  2.74779    534 - -
          2.68618  4.42225  2.77519  2.73123  3.46354  2.40513  3.72494  3.29354  2.67741  2.69355  4.24690  2.90347  2.73739  3.18146  2.89801  2.37887  2.77519  2.98518  4.58477  3.61503
          0.01100  4.91116  5.63350  0.61958  0.77255  0.48576  0.95510
    397   2.91825  4.72389  3.63094  1.51170  3.78192  3.85044  4.07907  3.18171  3.04981  2.87588  2.83345  3.52756  4.23561  3.37527  3.42939  3.09597  3.15094  2.42401  5.23637  2.02010    535 - -
          2.68618  4.42225  2.77519  2.73123  3.46354  2.40513  3.72494  3.29354  2.67741  2.69355  4.24690  2.90347  2.73739  3.18146  2.89801  2.37887  2.77519  2.98518  4.58477  3.61503
          0.01100  4.91116  5.63350  0.61958  0.77255  0.48576  0.95510
    398   3.23874  4.60556  4.93676  4.35999  3.71750  4.47381  4.83827  1.93718  2.49892  1.54964  3.62712  4.52062  4.79952  4.41628  4.32049  3.79489  3.47579  1.18739  5.40513  4.22719    536 - -
          2.68618  4.42225  2.77519  2.73123  3.46354  2.40513  3.72494  3.29354  2.67741  2.69355  4.24690  2.90347  2.73739  3.18146  2.89801  2.37887  2.77519  2.98518  4.58477  3.61503
          0.01100  4.91116  5.63350  0.61958  0.77255  0.48576  0.95510
    399   2.96951  4.87331  3.61892  3.02607  3.98506  3.85331  4.01240  3.43314  1.51586  3.09234  3.96495  3.47466  4.22886  3.25017  2.36712  3.09541  3.19115  2.33395  3.29105  2.37538    537 - -
          2.68618  4.42225  2.77519  2.73123  3.46354  2.40513  3.72494  3.29354  2.67741  2.69355  4.24690  2.90347  2.73739  3.18146  2.89801  2.37887  2.77519  2.98518  4.58477  3.61503
          0.09454  4.91116  2.49079  0.61958  0.77255  0.48576  0.95510
    400   2.88406  4.73801  3.58624  3.00320  3.90155  3.79682  3.99502  2.50332  1.72351  2.95200  3.83169  3.44673  4.17465  3.24600  2.25005  3.03714  3.10983  2.26104  5.28209  2.66890    538 - -
          2.68722  4.42329  2.77511  2.73031  3.46458  2.40552  3.72599  3.29273  2.67645  2.69284  4.24794  2.90155  2.73844  3.18251  2.89843  2.37880  2.77569  2.98555  4.58581  3.61260
          0.48575  0.96528  5.55092  2.00208  0.14509  0.38484  1.14118
    401   2.93417  5.39438  2.13163  1.49344  4.71463  3.65536  3.88217  2.69625  2.63754  3.68568  4.44794  3.12904  4.07716  2.99317  2.10347  2.89882  3.16897  3.76946  5.83709  4.43560    563 - -
          2.68618  4.42225  2.77519  2.73123  3.46354  2.40513  3.72494  3.29354  2.67741  2.69355  4.24690  2.90347  2.73739  3.18146  2.89801  2.37887  2.77519  2.98518  4.58477  3.61503
          0.01100  4.91116  5.63350  0.61958  0.77255  0.48576  0.95510
    402   2.88647  5.30588  3.13803  1.85482  4.61718  3.65675  3.84414  4.08055  1.67781  2.61770  4.35733  2.25046  4.05371  2.95494  3.03523  2.86391  3.11609  3.68148  5.74754  3.21280    564 - -
          2.68618  4.42225  2.77519  2.73123  3.46354  2.40513  3.72494  3.29354  2.67741  2.69355  4.24690  2.90347  2.73739  3.18146  2.89801  2.37887  2.77519  2.98518  4.58477  3.61503
          0.01100  4.91116  5.63350  0.61958  0.77255  0.48576  0.95510
    403   2.95061  5.42298  1.74959  2.58375  4.79096  2.22803  3.91971  4.27378  2.20278  3.76517  4.52127  3.13411  4.09035  3.03109  3.19986  1.94458  2.63326  3.83952  5.90832  4.49418    565 - -
          2.68618  4.42225  2.77519  2.73123  3.46354  2.40513  3.72494  3.29354  2.67741  2.69355  4.24690  2.90347  2.73739  3.18146  2.89801  2.37887  2.77519  2.98518  4.58477  3.61503
          0.01100  4.91116  5.63350  0.61958  0.77255  0.48576  0.95510
    404   2.92185  5.40286  2.34456  2.23498  4.72999  3.64604  3.86952  2.46962  1.47520  3.69836  4.45295  2.46906  4.06543  2.97703  3.11380  2.88319  3.15640  3.78407  5.84124  4.43417    566 - -
          2.68618  4.42225  2.77519  2.73123  3.46354  2.40513  3.72494  3.29354  2.67741  2.69355  4.24690  2.90347  2.73739  3.18146  2.89801  2.37887  2.77519  2.98518  4.58477  3.61503
          0.01100  4.91116  5.63350  0.61958  0.77255  0.48576  0.95510
    405   2.84947  4.98109  2.66069  2.73556  4.20171  2.41147  3.90349  2.43188  2.17190  2.49362  4.05755  3.24568  4.08465  3.06973  2.44546  2.90385  3.08062  2.73524  5.49666  4.17796    567 - -
          2.68618  4.42225  2.77519  2.73123  3.46354  2.40513  3.72494  3.29354  2.67741  2.69355  4.24690  2.90347  2.73739  3.18146  2.89801  2.37887  2.77519  2.98518  4.58477  3.61503
          0.01100  4.91116  5.63350  0.61958  0.77255  0.48576  0.95510
    406   2.88567  3.06165  4.75338  4.14579  2.60998  4.04549  4.36614  1.78337  2.97974  1.72874  3.37931  4.17467  4.40802  4.09834  3.99186  3.35331  3.11770  2.50708  4.88058  2.22770    568 - -
          2.68618  4.42225  2.77519  2.73123  3.46354  2.40513  3.72494  3.29354  2.67741  2.69355  4.24690  2.90347  2.73739  3.18146  2.89801  2.37887  2.77519  2.98518  4.58477  3.61503
          0.01100  4.91116  5.63350  0.61958  0.77255  0.48576  0.95510
    407   2.96313  4.53616  4.11330  3.52937  3.59275  4.00118  4.24385  2.89220  1.84107  2.11287  3.62273  3.84444  4.36988  3.68418  3.59027  3.27757  3.19306  1.49629  5.10064  2.59693    569 - -
          2.68618  4.42225  2.77519  2.73123  3.46354  2.40513  3.72494  3.29354  2.67741  2.69355  4.24690  2.90347  2.73739  3.18146  2.89801  2.37887  2.77519  2.98518  4.58477  3.61503
          0.01100  4.91116  5.63350  0.61958  0.77255  0.48576  0.95510
    408   2.85253  5.05714  3.24681  2.15655  2.84416  3.67993  3.88282  3.71496  2.67501  3.31673  4.12889  2.68133  4.07070  3.03191  1.88973  2.88528  2.24046  2.71741  5.55797  4.22280    570 - -
          2.68618  4.42225  2.77519  2.73123  3.46354  2.40513  3.72494  3.29354  2.67741  2.69355  4.24690  2.90347  2.73739  3.18146  2.89801  2.37887  2.77519  2.98518  4.58477  3.61503
          0.01100  4.91116  5.63350  0.61958  0.77255  0.48576  0.95510
    409   3.60460  4.92756  5.11006  4.64817  1.33842  4.60553  4.14676  3.41679  4.47219  3.02466  4.06357  2.71221  4.93991  4.50696  4.49619  3.93123  3.82993  2.11542  2.83252  1.44663    571 - -
          2.68618  4.42225  2.77519  2.73123  3.46354  2.40513  3.72494  3.29354  2.67741  2.69355  4.24690  2.90347  2.73739  3.18146  2.89801  2.37887  2.77519  2.98518  4.58477  3.61503
          0.01100  4.91116  5.63350  0.61958  0.77255  0.48576  0.95510
    410   2.84899  3.29127  2.57782  2.41945  3.96809  2.52531  2.94868  2.60675  2.86714  3.02186  3.88187  3.36438  4.13346  3.19846  3.28859  2.96937  3.08056  2.35574  5.34097  2.76392    572 - -
          2.68618  4.42225  2.77519  2.73123  3.46354  2.40513  3.72494  3.29354  2.67741  2.69355  4.24690  2.90347  2.73739  3.18146  2.89801  2.37887  2.77519  2.98518  4.58477  3.61503
          0.01100  4.91116  5.63350  0.61958  0.77255  0.48576  0.95510
    411   2.85689  5.23170  2.31499  2.59733  2.51836  2.94033  3.84153  3.97503  1.82836  3.51335  4.28757  3.13543  4.04052  2.47914  3.08328  2.84611  3.08849  3.59435  5.68784  2.79888    573 - -
          2.68618  4.42225  2.77519  2.73123  3.46354  2.40513  3.72494  3.29354  2.67741  2.69355  4.24690  2.90347  2.73739  3.18146  2.89801  2.37887  2.77519  2.98518  4.58477  3.61503
          0.01100  4.91116  5.63350  0.61958  0.77255  0.48576  0.95510
    412   2.85855  3.42959  2.41155  2.54643  4.68915  3.62327  3.81890  4.16974  1.78091  3.65336  4.39613  2.08551  4.02250  2.45193  3.04828  2.28625  3.09061  3.73843  5.78842  4.38172    574 - -
          2.68618  4.42225  2.77519  2.73123  3.46354  2.40513  3.72494  3.29354  2.67741  2.69355  4.24690  2.90347  2.73739  3.18146  2.89801  2.37887  2.77519  2.98518  4.58477  3.61503
          0.01100  4.91116  5.63350  0.61958  0.77255  0.48576  0.95510
    413   2.84929  4.93279  3.32600  2.40795  2.82537  2.61876  3.91974  2.45798  1.95694  3.17706  4.01293  2.64600  4.09582  3.09935  3.20111  2.91884  3.08065  3.24738  5.45590  2.92219    575 - -
          2.68618  4.42225  2.77519  2.73123  3.46354  2.40513  3.72494  3.29354  2.67741  2.69355  4.24690  2.90347  2.73739  3.18146  2.89801  2.37887  2.77519  2.98518  4.58477  3.61503
          0.01100  4.91116  5.63350  0.61958  0.77255  0.48576  0.95510
    414   3.21384  5.79396  2.29937  0.93886  5.11623  3.70796  4.07901  4.62469  2.23505  4.08420  4.86483  3.15984  4.23007  2.44397  3.44906  3.12792  3.46771  4.17702  6.21240  4.75111    576 - -
          2.68618  4.42225  2.77519  2.73123  3.46354  2.40513  3.72494  3.29354  2.67741  2.69355  4.24690  2.90347  2.73739  3.18146  2.89801  2.37887  2.77519  2.98518  4.58477  3.61503
          0.01100  4.91116  5.63350  0.61958  0.77255  0.48576  0.95510
    415   2.92672  5.40938  2.42394  2.23734  4.73830  3.64881  3.87149  2.71246  1.32406  3.70495  4.45947  2.59686  4.06855  2.97885  3.10951  2.88737  3.16105  3.79171  5.84596  4.43932    577 - -
          2.68618  4.42225  2.77519  2.73123  3.46354  2.40513  3.72494  3.29354  2.67741  2.69355  4.24690  2.90347  2.73739  3.18146  2.89801  2.37887  2.77519  2.98518  4.58477  3.61503
          0.01100  4.91116  5.63350  0.61958  0.77255  0.48576  0.95510
    416   1.97505  4.58208  4.24638  3.68012  3.77765  4.12424  4.45142  1.65202  2.03412  2.73480  3.72130  3.99842  4.49981  3.87046  3.83420  3.41057  3.28298  1.68516  5.32180  4.10836    578 - -
          2.68618  4.42225  2.77519  2.73123  3.46354  2.40513  3.72494  3.29354  2.67741  2.69355  4.24690  2.90347  2.73739  3.18146  2.89801  2.37887  2.77519  2.98518  4.58477  3.61503
          0.01100  4.91116  5.63350  0.61958  0.77255  0.48576  0.95510
    417   2.29079  5.32731  2.56170  1.81384  4.65823  3.62160  3.81524  2.85246  2.55825  3.62671  4.37267  2.50273  4.01829  2.91697  2.59426  2.24162  3.08114  3.71050  5.76869  4.36533    579 - -
          2.68618  4.42225  2.77519  2.73123  3.46354  2.40513  3.72494  3.29354  2.67741  2.69355  4.24690  2.90347  2.73739  3.18146  2.89801  2.37887  2.77519  2.98518  4.58477  3.61503
          0.00742  4.90757        *  0.61958  0.77255  0.00000        *
//
