# Supplementary material for: MacSyFinder: A Program to Mine Genomes for Molecular Systems with an Application to CRISPR-Cas Systems
Source: PLoS One. 2014 Oct 17;9(10):e110726. doi: 10.1371/journal.pone.0110726 (PMC4201578; doi:10.1371/journal.pone.0110726)
Supplement: Data S2 — The Cas-Finder: models and profiles (compressed tarball archive). (ZIP) [file pone.0110726.s011.zip › Cas-Finder_macsyfinder/CASprofiles/csx3_TypeIIIU.hmm]

HMMER3/b [3.0 | March 2010]
NAME  TIGR02579
ACC   TIGR02579
DESC  cas_csx3: CRISPR-associated protein, Csx3 family
LENG  83
ALPH  amino
RF    no
CS    no
MAP   yes
DATE  Sun Apr 11 22:18:50 2010
NSEQ  4
EFFN  0.652344
CKSUM 707912435
GA    55.40 55.40;
TC    55.40 55.40;
NC    30.15 30.15;
STATS LOCAL MSV       -9.1659  0.71855
STATS LOCAL VITERBI   -9.8567  0.71855
STATS LOCAL FORWARD   -3.9849  0.71855
HMM          A        C        D        E        F        G        H        I        K        L        M        N        P        Q        R        S        T        V        W        Y   
            m->m     m->i     m->d     i->m     i->i     d->m     d->d
  COMPO   2.62268  4.40518  3.10598  2.88099  3.24918  2.84606  3.44441  2.58565  2.84958  2.31856  3.72988  3.28108  2.97136  3.30541  2.98376  2.81197  2.94144  2.35197  4.24809  3.45991
          2.68618  4.42225  2.77519  2.73123  3.46354  2.40513  3.72494  3.29354  2.67741  2.69355  4.24690  2.90347  2.73739  3.18146  2.89801  2.37887  2.77519  2.98518  4.58477  3.61503
          0.02816  3.97985  4.70219  0.61958  0.77255  0.00000        *
      1   2.79044  4.32824  3.90160  3.38673  1.86899  3.77210  3.75966  2.72143  3.28909  2.34964  3.39422  3.61761  4.15294  3.52727  3.52789  3.07246  2.37466  2.55925  4.26481  2.23788      1 - -
          2.68618  4.42225  2.77519  2.73123  3.46354  2.40513  3.72494  3.29354  2.67741  2.69355  4.24690  2.90347  2.73739  3.18146  2.89801  2.37887  2.77519  2.98518  4.58477  3.61503
          0.02816  3.97985  4.70219  0.61958  0.77255  0.48576  0.95510
      2   2.59761  4.61035  3.00922  2.65090  4.04540  3.30283  3.80659  3.40786  2.55012  3.05854  3.96821  3.08578  3.84700  2.31361  2.89056  2.69480  1.68241  3.09308  5.35982  4.06877      2 - -
          2.68618  4.42225  2.77519  2.73123  3.46354  2.40513  3.72494  3.29354  2.67741  2.69355  4.24690  2.90347  2.73739  3.18146  2.89801  2.37887  2.77519  2.98518  4.58477  3.61503
          0.02816  3.97985  4.70219  0.61958  0.77255  0.48576  0.95510
      3   3.13601  4.46425  4.74674  4.20443  3.29741  4.44213  4.84743  1.62451  4.08344  1.32057  3.10187  4.45609  4.69170  4.28059  4.25794  3.79441  3.37709  1.54678  5.29406  4.15688      3 - -
          2.68618  4.42225  2.77519  2.73123  3.46354  2.40513  3.72494  3.29354  2.67741  2.69355  4.24690  2.90347  2.73739  3.18146  2.89801  2.37887  2.77519  2.98518  4.58477  3.61503
          0.02816  3.97985  4.70219  0.61958  0.77255  0.48576  0.95510
      4   3.17906  4.51173  4.72580  4.21759  3.28639  4.45218  4.85642  1.20326  4.04411  1.50491  3.13097  4.47064  4.71912  4.29492  4.21990  3.83341  3.42841  1.83775  5.29536  4.10072      4 - -
          2.68618  4.42225  2.77519  2.73123  3.46354  2.40513  3.72494  3.29354  2.67741  2.69355  4.24690  2.90347  2.73739  3.18146  2.89801  2.37887  2.77519  2.98518  4.58477  3.61503
          0.02816  3.97985  4.70219  0.61958  0.77255  0.48576  0.95510
      5   2.72311  5.04551  2.57371  1.70407  4.31328  3.32251  2.83492  3.80155  2.45231  3.35197  4.17208  2.83306  3.81635  2.80775  2.90338  2.26946  2.97618  3.43571  5.51856  4.13083      5 - -
          2.68618  4.42225  2.77519  2.73123  3.46354  2.40513  3.72494  3.29354  2.67741  2.69355  4.24690  2.90347  2.73739  3.18146  2.89801  2.37887  2.77519  2.98518  4.58477  3.61503
          0.02816  3.97985  4.70219  0.61958  0.77255  0.48576  0.95510
      6   3.14515  4.51785  4.56675  4.07520  1.54841  4.25418  4.26301  1.82672  3.94208  1.75797  3.11301  4.22032  4.55443  4.08790  4.07972  3.61132  3.38828  2.25304  4.57475  3.09012      6 - -
          2.68618  4.42225  2.77519  2.73123  3.46354  2.40513  3.72494  3.29354  2.67741  2.69355  4.24690  2.90347  2.73739  3.18146  2.89801  2.37887  2.77519  2.98518  4.58477  3.61503
          0.02816  3.97985  4.70219  0.61958  0.77255  0.48576  0.95510
      7   2.83268  5.10115  2.72484  1.48457  4.43483  3.40017  3.67014  3.86899  2.29860  3.39680  4.24599  2.92820  3.88136  2.81990  2.16734  2.81011  3.07174  3.51803  5.53426  4.21541      7 - -
          2.68618  4.42225  2.77519  2.73123  3.46354  2.40513  3.72494  3.29354  2.67741  2.69355  4.24690  2.90347  2.73739  3.18146  2.89801  2.37887  2.77519  2.98518  4.58477  3.61503
          0.02816  3.97985  4.70219  0.61958  0.77255  0.48576  0.95510
      8   3.22737  4.56811  4.76687  4.19994  3.09379  4.47862  4.78356  1.80015  4.06141  1.09585  2.27991  4.46970  4.67627  4.19924  4.20334  3.81680  3.44988  2.16234  5.14740  4.07279      8 - -
          2.68618  4.42225  2.77519  2.73123  3.46354  2.40513  3.72494  3.29354  2.67741  2.69355  4.24690  2.90347  2.73739  3.18146  2.89801  2.37887  2.77519  2.98518  4.58477  3.61503
          0.02816  3.97985  4.70219  0.61958  0.77255  0.48576  0.95510
      9   2.71899  5.01143  2.71461  1.82742  4.33633  3.36710  3.63604  3.74264  2.00822  3.30555  4.12653  2.88252  3.82919  2.77867  2.74202  2.70710  2.39729  3.38799  5.49235  4.14775      9 - -
          2.68618  4.42225  2.77519  2.73123  3.46354  2.40513  3.72494  3.29354  2.67741  2.69355  4.24690  2.90347  2.73739  3.18146  2.89801  2.37887  2.77519  2.98518  4.58477  3.61503
          0.02816  3.97985  4.70219  0.61958  0.77255  0.48576  0.95510
     10   3.05289  5.15323  3.47368  2.80332  4.60721  3.66406  3.60713  3.95353  1.41770  3.39697  4.27142  3.20044  4.03294  2.74342  1.47393  3.05037  3.21842  3.63846  5.43810  4.27495     10 - -
          2.68618  4.42225  2.77519  2.73123  3.46354  2.40513  3.72494  3.29354  2.67741  2.69355  4.24690  2.90347  2.73739  3.18146  2.89801  2.37887  2.77519  2.98518  4.58477  3.61503
          0.02816  3.97985  4.70219  0.61958  0.77255  0.48576  0.95510
     11   2.73927  5.11280  1.98203  2.21743  4.49281  3.24023  3.71415  3.97861  2.62308  3.52238  4.34178  2.25668  2.21996  2.87080  3.14536  2.69983  3.02649  3.57080  5.69790  4.27385     11 - -
          2.68623  4.42230  2.77496  2.73128  3.46359  2.40518  3.72500  3.29359  2.67746  2.69334  4.24695  2.90352  2.73745  3.18152  2.89773  2.37892  2.77525  2.98524  4.58482  3.61508
          0.15997  1.97506  4.70219  0.90393  0.51915  0.48576  0.95510
     12   3.13732  4.46809  4.73989  4.19721  3.28987  4.43851  4.84070  1.65225  4.07510  1.29887  3.09489  4.45063  4.68820  4.27222  4.25006  3.79030  3.37824  1.55555  5.28770  4.15136     15 - -
          2.68618  4.42225  2.77519  2.73123  3.46354  2.40513  3.72494  3.29354  2.67741  2.69355  4.24690  2.90347  2.73739  3.18146  2.89801  2.37887  2.77519  2.98518  4.58477  3.61503
          0.02816  3.97985  4.70219  0.61958  0.77255  0.48576  0.95510
     13   2.66228  4.28451  3.67630  3.13352  2.59064  3.66446  3.93807  2.49970  2.53085  2.30739  3.33720  3.48407  4.05296  3.34189  3.29810  2.95215  2.90567  1.79041  4.83928  3.55450     16 - -
          2.68618  4.42225  2.77519  2.73123  3.46354  2.40513  3.72494  3.29354  2.67741  2.69355  4.24690  2.90347  2.73739  3.18146  2.89801  2.37887  2.77519  2.98518  4.58477  3.61503
          0.02816  3.97985  4.70219  0.61958  0.77255  0.48576  0.95510
     14   2.89889  4.63745  3.51782  3.37299  4.35752  3.31893  4.44094  3.93136  3.43963  3.54624  4.60125  3.66847  0.65016  3.82515  3.67230  3.06993  3.34908  3.56436  5.51384  4.47992     17 - -
          2.68618  4.42225  2.77519  2.73123  3.46354  2.40513  3.72494  3.29354  2.67741  2.69355  4.24690  2.90347  2.73739  3.18146  2.89801  2.37887  2.77519  2.98518  4.58477  3.61503
          0.02816  3.97985  4.70219  0.61958  0.77255  0.48576  0.95510
     15   2.75264  5.02684  2.45244  1.39734  4.44539  3.24740  3.75746  3.89443  2.62344  3.48328  4.33563  2.83094  3.82728  2.92969  3.08406  2.19497  3.05548  3.50887  5.66675  4.27427     18 - -
          2.68618  4.42225  2.77519  2.73123  3.46354  2.40513  3.72494  3.29354  2.67741  2.69355  4.24690  2.90347  2.73739  3.18146  2.89801  2.37887  2.77519  2.98518  4.58477  3.61503
          0.02816  3.97985  4.70219  0.61958  0.77255  0.48576  0.95510
     16   2.23568  4.67961  2.01802  2.49787  3.97683  3.36909  3.75733  2.59390  2.63367  2.95562  3.86160  2.99933  3.84966  2.94600  3.08602  2.69706  2.89150  2.85797  5.34046  4.01358     19 - -
          2.68618  4.42225  2.77519  2.73123  3.46354  2.40513  3.72494  3.29354  2.67741  2.69355  4.24690  2.90347  2.73739  3.18146  2.89801  2.37887  2.77519  2.98518  4.58477  3.61503
          0.02816  3.97985  4.70219  0.61958  0.77255  0.48576  0.95510
     17   3.27702  4.70798  4.36155  4.00281  3.17904  4.11784  4.62490  2.38996  3.76949  0.75351  3.17012  4.26783  4.53533  4.11209  3.92762  3.70257  3.56673  2.45499  5.09635  3.84415     20 - -
          2.68618  4.42225  2.77519  2.73123  3.46354  2.40513  3.72494  3.29354  2.67741  2.69355  4.24690  2.90347  2.73739  3.18146  2.89801  2.37887  2.77519  2.98518  4.58477  3.61503
          0.02816  3.97985  4.70219  0.61958  0.77255  0.48576  0.95510
     18   2.24048  4.67181  3.09081  2.58398  3.83856  3.44882  3.66854  3.28575  1.87230  2.92974  3.79887  3.05604  3.86687  2.87015  2.75632  2.72832  2.88731  3.00474  5.15811  2.93901     21 - -
          2.68618  4.42225  2.77519  2.73123  3.46354  2.40513  3.72494  3.29354  2.67741  2.69355  4.24690  2.90347  2.73739  3.18146  2.89801  2.37887  2.77519  2.98518  4.58477  3.61503
          0.02816  3.97985  4.70219  0.61958  0.77255  0.48576  0.95510
     19   2.76300  5.17072  2.64626  2.02686  4.50211  3.36788  3.61140  3.95037  1.96588  3.44320  4.24320  2.37240  3.82842  2.26091  2.68798  2.71732  2.99447  3.56085  5.57802  4.21303     22 - -
          2.68618  4.42225  2.77519  2.73123  3.46354  2.40513  3.72494  3.29354  2.67741  2.69355  4.24690  2.90347  2.73739  3.18146  2.89801  2.37887  2.77519  2.98518  4.58477  3.61503
          0.02816  3.97985  4.70219  0.61958  0.77255  0.48576  0.95510
     20   3.21533  4.54821  4.75448  4.23111  3.20395  4.47874  4.84384  1.44310  4.06197  1.20801  3.03328  4.48993  4.71877  4.27469  4.22330  3.85059  3.45628  1.95019  5.24061  4.08243     23 - -
          2.68618  4.42225  2.77519  2.73123  3.46354  2.40513  3.72494  3.29354  2.67741  2.69355  4.24690  2.90347  2.73739  3.18146  2.89801  2.37887  2.77519  2.98518  4.58477  3.61503
          0.02816  3.97985  4.70219  0.61958  0.77255  0.48576  0.95510
     21   2.72326  5.11435  2.53765  1.98703  4.42799  3.31291  3.64107  3.88803  2.43542  3.41603  4.22002  2.30989  3.80432  2.28287  2.90247  2.26822  2.97329  3.50191  5.58796  4.19453     24 - -
          2.68618  4.42225  2.77519  2.73123  3.46354  2.40513  3.72494  3.29354  2.67741  2.69355  4.24690  2.90347  2.73739  3.18146  2.89801  2.37887  2.77519  2.98518  4.58477  3.61503
          0.02816  3.97985  4.70219  0.61958  0.77255  0.48576  0.95510
     22   2.71871  4.36685  3.71069  3.18224  3.37384  3.70247  4.05857  2.11711  3.06829  1.85107  3.31036  3.54597  2.36568  3.40478  3.37404  3.00696  2.97838  2.31671  5.00969  3.77349     25 - -
          2.68618  4.42225  2.77519  2.73123  3.46354  2.40513  3.72494  3.29354  2.67741  2.69355  4.24690  2.90347  2.73739  3.18146  2.89801  2.37887  2.77519  2.98518  4.58477  3.61503
          0.02816  3.97985  4.70219  0.61958  0.77255  0.48576  0.95510
     23   2.89889  4.63745  3.51782  3.37299  4.35752  3.31893  4.44094  3.93136  3.43963  3.54624  4.60125  3.66847  0.65016  3.82515  3.67230  3.06993  3.34908  3.56436  5.51384  4.47992     26 - -
          2.68618  4.42225  2.77519  2.73123  3.46354  2.40513  3.72494  3.29354  2.67741  2.69355  4.24690  2.90347  2.73739  3.18146  2.89801  2.37887  2.77519  2.98518  4.58477  3.61503
          0.26125  3.97985  1.55484  0.61958  0.77255  0.48576  0.95510
     24   1.94918  4.67674  1.91935  2.31656  4.20605  3.10135  3.75874  3.52334  2.71143  3.25101  4.14194  2.81934  3.71741  2.95780  3.18556  2.59356  2.89555  3.16399  5.51596  4.15559     27 - -
          2.68618  4.42225  2.77519  2.73123  3.46354  2.40513  3.72494  3.29354  2.67741  2.69355  4.24690  2.90347  2.73739  3.18146  2.89801  2.37887  2.77519  2.98518  4.58477  3.61503
          0.03542  3.75401  4.47636  0.61958  0.77255  0.38446  1.14200
     25   1.92502  4.42575  2.98081  2.66517  4.26786  2.29674  3.91081  3.70209  2.80837  3.32837  4.14280  2.35157  3.72025  3.10873  3.22613  2.06426  2.77618  3.23049  5.55440  4.26290     28 - -
          2.68618  4.42225  2.77519  2.73123  3.46354  2.40513  3.72494  3.29354  2.67741  2.69355  4.24690  2.90347  2.73739  3.18146  2.89801  2.37887  2.77519  2.98518  4.58477  3.61503
          0.02816  3.97985  4.70219  0.61958  0.77255  0.48576  0.95510
     26   3.05510  4.39860  4.69477  4.20391  3.54915  4.35305  4.93716  1.48336  4.08503  2.07029  3.36856  4.43120  4.69224  4.36497  4.29538  3.74127  3.32798  1.08331  5.49513  4.27958     29 - -
          2.68618  4.42225  2.77519  2.73123  3.46354  2.40513  3.72494  3.29354  2.67741  2.69355  4.24690  2.90347  2.73739  3.18146  2.89801  2.37887  2.77519  2.98518  4.58477  3.61503
          0.02816  3.97985  4.70219  0.61958  0.77255  0.48576  0.95510
     27   2.78413  5.23975  2.06374  2.19635  4.55099  3.28143  3.66928  4.03435  2.08122  3.54606  4.35590  1.91072  3.81206  2.81262  3.00464  2.72044  3.04361  3.62994  5.70185  4.27487     30 - -
          2.68618  4.42225  2.77519  2.73123  3.46354  2.40513  3.72494  3.29354  2.67741  2.69355  4.24690  2.90347  2.73739  3.18146  2.89801  2.37887  2.77519  2.98518  4.58477  3.61503
          0.02816  3.97985  4.70219  0.61958  0.77255  0.48576  0.95510
     28   1.94069  4.39186  3.09569  2.73965  4.11283  3.13035  3.91299  3.45600  2.79381  3.16430  4.01224  2.35037  3.75283  3.13014  3.17878  2.52676  1.89544  3.05958  5.44035  4.16639     31 - -
          2.68618  4.42225  2.77519  2.73123  3.46354  2.40513  3.72494  3.29354  2.67741  2.69355  4.24690  2.90347  2.73739  3.18146  2.89801  2.37887  2.77519  2.98518  4.58477  3.61503
          0.02816  3.97985  4.70219  0.61958  0.77255  0.48576  0.95510
     29   2.97224  5.15863  3.32587  2.68690  4.58760  3.61891  3.58268  3.94540  1.64167  3.38894  4.23620  3.12025  3.98374  2.17898  1.62728  2.95738  3.14365  3.61263  5.44792  4.24863     32 - -
          2.68618  4.42225  2.77519  2.73123  3.46354  2.40513  3.72494  3.29354  2.67741  2.69355  4.24690  2.90347  2.73739  3.18146  2.89801  2.37887  2.77519  2.98518  4.58477  3.61503
          0.02816  3.97985  4.70219  0.61958  0.77255  0.48576  0.95510
     30   2.71087  4.46478  3.47569  2.92299  2.60988  3.63461  3.80497  2.78946  2.04693  2.04121  3.43968  3.33135  4.01203  3.14306  3.04712  2.90588  2.94169  2.62899  4.84068  3.48827     33 - -
          2.68618  4.42225  2.77519  2.73123  3.46354  2.40513  3.72494  3.29354  2.67741  2.69355  4.24690  2.90347  2.73739  3.18146  2.89801  2.37887  2.77519  2.98518  4.58477  3.61503
          0.02816  3.97985  4.70219  0.61958  0.77255  0.48576  0.95510
     31   1.71395  4.19619  3.31753  3.11964  4.34836  1.33755  4.25355  3.71219  3.25513  3.45196  4.30927  3.29524  3.70427  3.53782  3.55736  2.43634  2.75636  3.17944  5.68120  4.47996     34 - -
          2.68623  4.42230  2.77525  2.73128  3.46304  2.40518  3.72500  3.29359  2.67746  2.69360  4.24695  2.90320  2.73745  3.18151  2.89806  2.37892  2.77497  2.98523  4.58482  3.61508
          0.15559  2.00237  4.70219  0.90028  0.52164  0.48576  0.95510
     32   3.10149  4.42061  4.74924  4.21602  3.40843  4.43820  4.88676  1.53852  4.10254  1.62908  3.21651  4.46001  4.70587  4.32802  4.29152  3.79585  3.34868  1.29070  5.37407  4.20672     38 - -
          2.68618  4.42225  2.77519  2.73123  3.46354  2.40513  3.72494  3.29354  2.67741  2.69355  4.24690  2.90347  2.73739  3.18146  2.89801  2.37887  2.77519  2.98518  4.58477  3.61503
          0.02816  3.97985  4.70219  0.61958  0.77255  0.48576  0.95510
     33   3.04996  4.39862  4.67989  4.19064  3.54894  4.33901  4.92672  1.51495  4.07008  2.07349  3.37113  4.41841  4.68359  4.35307  4.28200  3.72796  3.32441  1.06766  5.49164  4.27366     39 - -
          2.68618  4.42225  2.77519  2.73123  3.46354  2.40513  3.72494  3.29354  2.67741  2.69355  4.24690  2.90347  2.73739  3.18146  2.89801  2.37887  2.77519  2.98518  4.58477  3.61503
          0.02816  3.97985  4.70219  0.61958  0.77255  0.48576  0.95510
     34   3.24921  4.60144  4.71459  4.19287  3.13591  4.46692  4.80160  1.75563  4.00772  0.99066  2.97265  4.46505  4.70412  4.22163  4.16871  3.84037  3.48865  2.08427  5.18819  4.03163     40 - -
          2.68618  4.42225  2.77519  2.73123  3.46354  2.40513  3.72494  3.29354  2.67741  2.69355  4.24690  2.90347  2.73739  3.18146  2.89801  2.37887  2.77519  2.98518  4.58477  3.61503
          0.02816  3.97985  4.70219  0.61958  0.77255  0.48576  0.95510
     35   2.40761  4.44785  2.99919  2.66721  4.19859  3.11730  3.88621  3.61797  2.75426  3.26393  4.09223  2.37164  3.74185  3.08817  3.15375  1.74882  2.17206  3.18376  5.49473  4.20179     41 - -
          2.68618  4.42225  2.77519  2.73123  3.46354  2.40513  3.72494  3.29354  2.67741  2.69355  4.24690  2.90347  2.73739  3.18146  2.89801  2.37887  2.77519  2.98518  4.58477  3.61503
          0.02816  3.97985  4.70219  0.61958  0.77255  0.48576  0.95510
     36   2.80300  4.56692  3.49868  3.41217  4.55085  0.58110  4.52511  4.17733  3.60799  3.81778  4.79500  3.66309  3.96147  3.92373  3.83150  2.97813  3.29260  3.68494  5.61685  4.65666     42 - -
          2.68618  4.42225  2.77519  2.73123  3.46354  2.40513  3.72494  3.29354  2.67741  2.69355  4.24690  2.90347  2.73739  3.18146  2.89801  2.37887  2.77519  2.98518  4.58477  3.61503
          0.02816  3.97985  4.70219  0.61958  0.77255  0.48576  0.95510
     37   3.12909  4.95903  3.63094  3.12076  4.34091  3.59537  3.90602  3.89078  2.28620  3.38725  4.38539  3.47190  4.09342  3.12168  0.82625  3.20854  3.38817  3.61028  5.38087  4.24575     43 - -
          2.68618  4.42225  2.77519  2.73123  3.46354  2.40513  3.72494  3.29354  2.67741  2.69355  4.24690  2.90347  2.73739  3.18146  2.89801  2.37887  2.77519  2.98518  4.58477  3.61503
          0.02816  3.97985  4.70219  0.61958  0.77255  0.48576  0.95510
     38   1.70066  4.19498  3.31986  3.12030  4.34691  1.34834  4.25289  3.71046  3.25444  3.45014  4.30698  3.29529  3.70369  3.53699  3.55686  2.43524  2.75499  3.17786  5.68014  4.47886     44 - -
          2.68618  4.42225  2.77519  2.73123  3.46354  2.40513  3.72494  3.29354  2.67741  2.69355  4.24690  2.90347  2.73739  3.18146  2.89801  2.37887  2.77519  2.98518  4.58477  3.61503
          0.02816  3.97985  4.70219  0.61958  0.77255  0.48576  0.95510
     39   2.89889  4.63745  3.51782  3.37299  4.35752  3.31893  4.44094  3.93136  3.43963  3.54624  4.60125  3.66847  0.65016  3.82515  3.67230  3.06993  3.34908  3.56436  5.51384  4.47992     45 - -
          2.68618  4.42225  2.77519  2.73123  3.46354  2.40513  3.72494  3.29354  2.67741  2.69355  4.24690  2.90347  2.73739  3.18146  2.89801  2.37887  2.77519  2.98518  4.58477  3.61503
          0.02816  3.97985  4.70219  0.61958  0.77255  0.48576  0.95510
     40   3.11510  4.50531  4.48604  4.10669  3.44810  4.18065  4.81570  0.95411  3.93687  2.01329  3.36788  4.33708  4.60245  4.27471  4.12127  3.68716  3.41273  1.85411  5.36043  4.10733     46 - -
          2.68618  4.42225  2.77519  2.73123  3.46354  2.40513  3.72494  3.29354  2.67741  2.69355  4.24690  2.90347  2.73739  3.18146  2.89801  2.37887  2.77519  2.98518  4.58477  3.61503
          0.02816  3.97985  4.70219  0.61958  0.77255  0.48576  0.95510
     41   3.51907  4.85469  4.25864  3.99187  2.78299  3.85318  4.03723  3.54808  3.71217  2.92406  4.17678  4.11944  4.38006  4.09425  3.82136  3.72171  3.82509  3.44137  0.69403  2.77962     47 - -
          2.68618  4.42225  2.77519  2.73123  3.46354  2.40513  3.72494  3.29354  2.67741  2.69355  4.24690  2.90347  2.73739  3.18146  2.89801  2.37887  2.77519  2.98518  4.58477  3.61503
          0.02816  3.97985  4.70219  0.61958  0.77255  0.48576  0.95510
     42   3.27702  4.70798  4.36155  4.00281  3.17904  4.11784  4.62490  2.38996  3.76949  0.75351  3.17012  4.26783  4.53533  4.11209  3.92762  3.70257  3.56673  2.45499  5.09635  3.84415     48 - -
          2.68618  4.42225  2.77519  2.73123  3.46354  2.40513  3.72494  3.29354  2.67741  2.69355  4.24690  2.90347  2.73739  3.18146  2.89801  2.37887  2.77519  2.98518  4.58477  3.61503
          0.02816  3.97985  4.70219  0.61958  0.77255  0.48576  0.95510
     43   3.25155  4.83423  3.75463  3.38250  2.20217  3.95909  2.47441  3.44975  3.21166  2.87984  3.99589  3.59572  4.34791  3.53940  3.45265  3.32389  3.48495  3.27291  3.84617  1.17592     49 - -
          2.68618  4.42225  2.77519  2.73123  3.46354  2.40513  3.72494  3.29354  2.67741  2.69355  4.24690  2.90347  2.73739  3.18146  2.89801  2.37887  2.77519  2.98518  4.58477  3.61503
          0.02816  3.97985  4.70219  0.61958  0.77255  0.48576  0.95510
     44   1.74864  2.62491  3.78071  3.39657  4.04723  1.67334  4.26807  3.36340  3.33778  3.13759  3.99889  3.42015  3.69092  3.60786  3.59493  2.39067  2.65923  2.91341  5.45476  4.27388     50 - -
          2.68618  4.42225  2.77519  2.73123  3.46354  2.40513  3.72494  3.29354  2.67741  2.69355  4.24690  2.90347  2.73739  3.18146  2.89801  2.37887  2.77519  2.98518  4.58477  3.61503
          0.02816  3.97985  4.70219  0.61958  0.77255  0.48576  0.95510
     45   3.48087  4.75032  4.61212  4.25167  1.11096  4.29557  3.53077  3.13152  4.06854  2.45424  3.71725  4.05767  4.61257  4.08009  4.10851  3.67299  3.70707  3.07736  2.31745  1.97938     51 - -
          2.68618  4.42225  2.77519  2.73123  3.46354  2.40513  3.72494  3.29354  2.67741  2.69355  4.24690  2.90347  2.73739  3.18146  2.89801  2.37887  2.77519  2.98518  4.58477  3.61503
          0.02816  3.97985  4.70219  0.61958  0.77255  0.48576  0.95510
     46   3.27702  4.70798  4.36155  4.00281  3.17904  4.11784  4.62490  2.38996  3.76949  0.75351  3.17012  4.26783  4.53533  4.11209  3.92762  3.70257  3.56673  2.45499  5.09635  3.84415     52 - -
          2.68618  4.42225  2.77519  2.73123  3.46354  2.40513  3.72494  3.29354  2.67741  2.69355  4.24690  2.90347  2.73739  3.18146  2.89801  2.37887  2.77519  2.98518  4.58477  3.61503
          0.02816  3.97985  4.70219  0.61958  0.77255  0.48576  0.95510
     47   2.34163  4.29748  4.33861  3.82476  3.56004  4.02059  4.59015  1.61089  3.72887  2.23186  3.41264  4.07068  4.42671  4.01247  3.97351  3.37608  3.13328  1.30945  5.32559  4.11658     53 - -
          2.68618  4.42225  2.77519  2.73123  3.46354  2.40513  3.72494  3.29354  2.67741  2.69355  4.24690  2.90347  2.73739  3.18146  2.89801  2.37887  2.77519  2.98518  4.58477  3.61503
          0.02816  3.97985  4.70219  0.61958  0.77255  0.48576  0.95510
     48   3.11777  4.91465  3.23552  3.00717  3.36375  3.54157  0.93479  3.83726  2.84747  3.31736  4.36940  3.41179  4.10048  3.37506  3.10629  3.18774  3.42516  3.57039  4.82722  3.31178     54 - -
          2.68618  4.42225  2.77519  2.73123  3.46354  2.40513  3.72494  3.29354  2.67741  2.69355  4.24690  2.90347  2.73739  3.18146  2.89801  2.37887  2.77519  2.98518  4.58477  3.61503
          0.02816  3.97985  4.70219  0.61958  0.77255  0.48576  0.95510
     49   2.65849  4.63902  3.01207  2.18872  2.40754  3.45812  3.68839  3.18567  2.21615  2.83582  3.72871  3.05204  3.87808  2.91743  2.90067  2.74989  2.89339  2.92776  5.09018  3.75461     55 - -
          2.68618  4.42225  2.77519  2.73123  3.46354  2.40513  3.72494  3.29354  2.67741  2.69355  4.24690  2.90347  2.73739  3.18146  2.89801  2.37887  2.77519  2.98518  4.58477  3.61503
          0.02816  3.97985  4.70219  0.61958  0.77255  0.48576  0.95510
     50   2.75539  2.65765  3.97516  3.49334  2.72828  3.66251  3.83208  2.77952  3.33162  2.48377  3.52068  3.66309  4.12804  3.61090  3.54209  3.03206  3.04608  2.59200  4.33725  1.55022     56 - -
          2.68618  4.42225  2.77519  2.73123  3.46354  2.40513  3.72494  3.29354  2.67741  2.69355  4.24690  2.90347  2.73739  3.18146  2.89801  2.37887  2.77519  2.98518  4.58477  3.61503
          0.02816  3.97985  4.70219  0.61958  0.77255  0.48576  0.95510
     51   3.11777  4.91465  3.23552  3.00717  3.36375  3.54157  0.93479  3.83726  2.84747  3.31736  4.36940  3.41179  4.10048  3.37506  3.10629  3.18774  3.42516  3.57039  4.82722  3.31178     57 - -
          2.68618  4.42225  2.77519  2.73123  3.46354  2.40513  3.72494  3.29354  2.67741  2.69355  4.24690  2.90347  2.73739  3.18146  2.89801  2.37887  2.77519  2.98518  4.58477  3.61503
          0.02816  3.97985  4.70219  0.61958  0.77255  0.48576  0.95510
     52   2.66794  4.50720  3.27794  2.79297  2.48538  3.52172  2.86315  3.07992  2.74779  2.70630  3.64090  3.21174  2.36847  3.08963  3.11430  2.80810  2.91843  2.84263  4.66288  3.17563     58 - -
          2.68618  4.42225  2.77519  2.73123  3.46354  2.40513  3.72494  3.29354  2.67741  2.69355  4.24690  2.90347  2.73739  3.18146  2.89801  2.37887  2.77519  2.98518  4.58477  3.61503
          0.02816  3.97985  4.70219  0.61958  0.77255  0.48576  0.95510
     53   2.47306  4.31801  3.52608  3.28426  4.06629  3.15344  4.29304  3.20660  3.22935  3.06626  4.11068  3.47563  3.86601  3.61902  3.48224  2.67563  1.00211  2.89000  5.49464  4.28322     59 - -
          2.68618  4.42225  2.77519  2.73123  3.46354  2.40513  3.72494  3.29354  2.67741  2.69355  4.24690  2.90347  2.73739  3.18146  2.89801  2.37887  2.77519  2.98518  4.58477  3.61503
          0.02816  3.97985  4.70219  0.61958  0.77255  0.48576  0.95510
     54   2.77594  4.95656  3.10202  2.56273  4.32840  3.48216  3.61625  3.72319  1.83219  3.25371  4.08866  3.03346  2.40623  2.75810  2.03455  2.79069  2.99588  3.38630  5.39926  4.13422     60 - -
          2.68618  4.42225  2.77519  2.73123  3.46354  2.40513  3.72494  3.29354  2.67741  2.69355  4.24690  2.90347  2.73739  3.18146  2.89801  2.37887  2.77519  2.98518  4.58477  3.61503
          0.02816  3.97985  4.70219  0.61958  0.77255  0.48576  0.95510
     55   2.80175  4.32887  3.93800  3.42795  1.83119  2.64348  3.71136  2.81775  3.31944  2.44492  3.45215  3.62623  4.15293  3.54902  3.54285  3.07480  3.04739  2.63553  2.73624  2.60539     61 - -
          2.68618  4.42225  2.77519  2.73123  3.46354  2.40513  3.72494  3.29354  2.67741  2.69355  4.24690  2.90347  2.73739  3.18146  2.89801  2.37887  2.77519  2.98518  4.58477  3.61503
          0.02816  3.97985  4.70219  0.61958  0.77255  0.48576  0.95510
     56   3.10149  4.42061  4.74924  4.21602  3.40843  4.43820  4.88676  1.53852  4.10254  1.62908  3.21651  4.46001  4.70587  4.32802  4.29152  3.79585  3.34868  1.29070  5.37407  4.20672     62 - -
          2.68618  4.42225  2.77519  2.73123  3.46354  2.40513  3.72494  3.29354  2.67741  2.69355  4.24690  2.90347  2.73739  3.18146  2.89801  2.37887  2.77519  2.98518  4.58477  3.61503
          0.02816  3.97985  4.70219  0.61958  0.77255  0.48576  0.95510
     57   1.17201  4.16717  3.39919  3.16290  4.29116  2.07104  4.24998  3.63528  3.25435  3.38699  4.24357  3.31507  3.69948  3.53887  3.55180  2.42304  2.73298  3.12141  5.63895  4.44084     63 - -
          2.68618  4.42225  2.77519  2.73123  3.46354  2.40513  3.72494  3.29354  2.67741  2.69355  4.24690  2.90347  2.73739  3.18146  2.89801  2.37887  2.77519  2.98518  4.58477  3.61503
          0.02816  3.97985  4.70219  0.61958  0.77255  0.48576  0.95510
     58   2.65870  2.65737  4.37204  3.90079  3.56663  3.67191  4.54540  2.06275  3.75700  2.35061  3.48840  3.98118  4.22572  4.02835  3.94329  3.08528  3.01202  1.20966  5.26281  4.04497     64 - -
          2.68618  4.42225  2.77519  2.73123  3.46354  2.40513  3.72494  3.29354  2.67741  2.69355  4.24690  2.90347  2.73739  3.18146  2.89801  2.37887  2.77519  2.98518  4.58477  3.61503
          0.02816  3.97985  4.70219  0.61958  0.77255  0.48576  0.95510
     59   3.55295  4.83346  4.50030  4.16497  1.53771  4.31173  3.46413  3.27020  4.02100  2.62066  3.87778  4.00061  4.63212  4.03957  4.09422  3.67789  3.77923  3.18952  3.62201  1.05141     65 - -
          2.68618  4.42225  2.77519  2.73123  3.46354  2.40513  3.72494  3.29354  2.67741  2.69355  4.24690  2.90347  2.73739  3.18146  2.89801  2.37887  2.77519  2.98518  4.58477  3.61503
          0.02816  3.97985  4.70219  0.61958  0.77255  0.48576  0.95510
     60   3.10744  5.24909  0.77547  2.40707  4.64112  3.29424  4.02922  4.25426  3.13422  3.84386  4.82522  2.96848  3.95473  3.26919  3.66431  3.05833  3.44863  3.88232  5.78864  4.49746     66 - -
          2.68618  4.42225  2.77519  2.73123  3.46354  2.40513  3.72494  3.29354  2.67741  2.69355  4.24690  2.90347  2.73739  3.18146  2.89801  2.37887  2.77519  2.98518  4.58477  3.61503
          0.02816  3.97985  4.70219  0.61958  0.77255  0.48576  0.95510
     61   2.89889  4.63745  3.51782  3.37299  4.35752  3.31893  4.44094  3.93136  3.43963  3.54624  4.60125  3.66847  0.65016  3.82515  3.67230  3.06993  3.34908  3.56436  5.51384  4.47992     67 - -
          2.68618  4.42225  2.77519  2.73123  3.46354  2.40513  3.72494  3.29354  2.67741  2.69355  4.24690  2.90347  2.73739  3.18146  2.89801  2.37887  2.77519  2.98518  4.58477  3.61503
          0.02816  3.97985  4.70219  0.61958  0.77255  0.48576  0.95510
     62   3.12909  4.95903  3.63094  3.12076  4.34091  3.59537  3.90602  3.89078  2.28620  3.38725  4.38539  3.47190  4.09342  3.12168  0.82625  3.20854  3.38817  3.61028  5.38087  4.24575     68 - -
          2.68618  4.42225  2.77519  2.73123  3.46354  2.40513  3.72494  3.29354  2.67741  2.69355  4.24690  2.90347  2.73739  3.18146  2.89801  2.37887  2.77519  2.98518  4.58477  3.61503
          0.02816  3.97985  4.70219  0.61958  0.77255  0.48576  0.95510
     63   3.11514  4.52915  4.53256  4.03294  3.21109  4.25979  4.69641  2.06373  3.85595  1.08139  3.06900  4.29268  4.58540  4.11519  4.04412  3.64042  3.37970  1.72940  5.19559  4.01043     69 - -
          2.68618  4.42225  2.77519  2.73123  3.46354  2.40513  3.72494  3.29354  2.67741  2.69355  4.24690  2.90347  2.73739  3.18146  2.89801  2.37887  2.77519  2.98518  4.58477  3.61503
          0.02816  3.97985  4.70219  0.61958  0.77255  0.48576  0.95510
     64   2.80300  4.56692  3.49868  3.41217  4.55085  0.58110  4.52511  4.17733  3.60799  3.81778  4.79500  3.66309  3.96147  3.92373  3.83150  2.97813  3.29260  3.68494  5.61685  4.65666     70 - -
          2.68620  4.42227  2.77521  2.73125  3.46355  2.40495  3.72496  3.29356  2.67742  2.69356  4.24691  2.90348  2.73741  3.18148  2.89802  2.37888  2.77521  2.98520  4.58478  3.61505
          0.15559  2.00237  4.70219  0.34048  1.24282  0.48576  0.95510
     65   0.86946  4.24814  3.57375  3.37107  4.16133  3.06959  4.38013  3.30308  3.39014  3.17964  4.20048  3.49286  3.81906  3.72165  3.63264  2.59792  2.88276  2.93888  5.57776  4.39023     72 - -
          2.68618  4.42225  2.77519  2.73123  3.46354  2.40513  3.72494  3.29354  2.67741  2.69355  4.24690  2.90347  2.73739  3.18146  2.89801  2.37887  2.77519  2.98518  4.58477  3.61503
          0.02816  3.97985  4.70219  0.61958  0.77255  0.48576  0.95510
     66   2.89325  4.40716  4.27303  3.94037  3.63016  3.83390  4.72404  2.04994  3.80977  2.29916  3.57990  4.11270  4.38908  4.16225  4.01178  3.34489  3.25260  0.89969  5.43244  4.17032     73 - -
          2.68618  4.42225  2.77519  2.73123  3.46354  2.40513  3.72494  3.29354  2.67741  2.69355  4.24690  2.90347  2.73739  3.18146  2.89801  2.37887  2.77519  2.98518  4.58477  3.61503
          0.02816  3.97985  4.70219  0.61958  0.77255  0.48576  0.95510
     67   2.89325  4.40716  4.27303  3.94037  3.63016  3.83390  4.72404  2.04994  3.80977  2.29916  3.57990  4.11270  4.38908  4.16225  4.01178  3.34489  3.25260  0.89969  5.43244  4.17032     74 - -
          2.68618  4.42225  2.77519  2.73123  3.46354  2.40513  3.72494  3.29354  2.67741  2.69355  4.24690  2.90347  2.73739  3.18146  2.89801  2.37887  2.77519  2.98518  4.58477  3.61503
          0.02816  3.97985  4.70219  0.61958  0.77255  0.48576  0.95510
     68   3.04996  4.39862  4.67989  4.19064  3.54894  4.33901  4.92672  1.51495  4.07008  2.07349  3.37113  4.41841  4.68359  4.35307  4.28200  3.72796  3.32441  1.06766  5.49164  4.27366     75 - -
          2.68618  4.42225  2.77519  2.73123  3.46354  2.40513  3.72494  3.29354  2.67741  2.69355  4.24690  2.90347  2.73739  3.18146  2.89801  2.37887  2.77519  2.98518  4.58477  3.61503
          0.02816  3.97985  4.70219  0.61958  0.77255  0.48576  0.95510
     69   2.07881  4.54788  2.95829  2.59612  4.14170  3.20295  3.80702  3.55318  2.62543  3.18641  4.02580  3.03063  3.77481  2.43116  3.01978  1.77582  2.83143  3.16672  5.42775  4.12792     76 - -
          2.68618  4.42225  2.77519  2.73123  3.46354  2.40513  3.72494  3.29354  2.67741  2.69355  4.24690  2.90347  2.73739  3.18146  2.89801  2.37887  2.77519  2.98518  4.58477  3.61503
          0.02816  3.97985  4.70219  0.61958  0.77255  0.48576  0.95510
     70   2.37026  4.29159  3.30229  3.12394  4.18441  3.01960  4.23039  3.72197  3.20495  3.43424  4.35194  3.33090  3.76746  3.54605  3.48706  0.93997  2.85859  3.23350  5.54849  4.26874     77 - -
          2.68618  4.42225  2.77519  2.73123  3.46354  2.40513  3.72494  3.29354  2.67741  2.69355  4.24690  2.90347  2.73739  3.18146  2.89801  2.37887  2.77519  2.98518  4.58477  3.61503
          0.02816  3.97985  4.70219  0.61958  0.77255  0.48576  0.95510
     71   3.11777  4.91465  3.23552  3.00717  3.36375  3.54157  0.93479  3.83726  2.84747  3.31736  4.36940  3.41179  4.10048  3.37506  3.10629  3.18774  3.42516  3.57039  4.82722  3.31178     78 - -
          2.68618  4.42225  2.77519  2.73123  3.46354  2.40513  3.72494  3.29354  2.67741  2.69355  4.24690  2.90347  2.73739  3.18146  2.89801  2.37887  2.77519  2.98518  4.58477  3.61503
          0.02816  3.97985  4.70219  0.61958  0.77255  0.48576  0.95510
     72   2.33829  4.20778  3.49871  3.05684  3.87690  3.14445  4.04503  3.06980  3.01011  2.91197  3.81365  3.31054  3.78189  3.33246  3.33884  1.74449  2.13311  2.18839  5.29858  4.06691     79 - -
          2.68618  4.42225  2.77519  2.73123  3.46354  2.40513  3.72494  3.29354  2.67741  2.69355  4.24690  2.90347  2.73739  3.18146  2.89801  2.37887  2.77519  2.98518  4.58477  3.61503
          0.13239  3.97985  2.25080  0.61958  0.77255  0.48576  0.95510
     73   2.75933  4.51580  3.36714  3.20696  4.20185  3.20295  4.28402  3.74872  3.26476  3.37494  4.42496  3.51311  0.81622  3.65336  3.50971  2.92698  3.20135  3.39340  5.38684  4.32255     80 - -
          2.68618  4.42225  2.77519  2.73123  3.46354  2.40513  3.72494  3.29354  2.67741  2.69355  4.24690  2.90347  2.73739  3.18146  2.89801  2.37887  2.77519  2.98518  4.58477  3.61503
          0.03120  3.87865  4.60100  0.61958  0.77255  0.43152  1.04845
     74   2.86819  5.27359  2.31062  1.35469  4.59015  3.25891  3.74027  4.08757  2.62627  3.62669  4.47871  2.15245  3.84463  2.90727  3.11177  2.79962  3.15073  3.69370  5.77181  4.33903     81 - -
          2.68618  4.42225  2.77519  2.73123  3.46354  2.40513  3.72494  3.29354  2.67741  2.69355  4.24690  2.90347  2.73739  3.18146  2.89801  2.37887  2.77519  2.98518  4.58477  3.61503
          0.02816  3.97985  4.70219  0.61958  0.77255  0.48576  0.95510
     75   2.66048  4.27908  3.68468  3.11960  2.67108  3.68024  3.92980  2.51466  2.47817  1.99705  3.27833  3.47924  4.04835  3.32378  3.30283  2.95052  2.89418  2.03979  4.83344  3.57758     82 - -
          2.68618  4.42225  2.77519  2.73123  3.46354  2.40513  3.72494  3.29354  2.67741  2.69355  4.24690  2.90347  2.73739  3.18146  2.89801  2.37887  2.77519  2.98518  4.58477  3.61503
          0.02816  3.97985  4.70219  0.61958  0.77255  0.48576  0.95510
     76   3.05739  5.13477  3.48239  2.82086  4.58162  3.66373  3.61677  3.93184  1.58812  3.38440  4.26549  3.21274  4.03837  2.75698  1.31235  3.06109  3.22596  3.62201  5.42994  4.26861     83 - -
          2.68618  4.42225  2.77519  2.73123  3.46354  2.40513  3.72494  3.29354  2.67741  2.69355  4.24690  2.90347  2.73739  3.18146  2.89801  2.37887  2.77519  2.98518  4.58477  3.61503
          0.02816  3.97985  4.70219  0.61958  0.77255  0.48576  0.95510
     77   2.59610  4.52327  3.06148  2.28395  3.79572  3.40613  3.78591  3.00983  2.66080  2.80063  3.71037  3.10528  2.90522  3.01597  3.05315  2.72613  2.86704  1.97064  5.18718  3.90824     84 - -
          2.68618  4.42225  2.77519  2.73123  3.46354  2.40513  3.72494  3.29354  2.67741  2.69355  4.24690  2.90347  2.73739  3.18146  2.89801  2.37887  2.77519  2.98518  4.58477  3.61503
          0.02816  3.97985  4.70219  0.61958  0.77255  0.48576  0.95510
     78   2.80300  4.56692  3.49868  3.41217  4.55085  0.58110  4.52511  4.17733  3.60799  3.81778  4.79500  3.66309  3.96147  3.92373  3.83150  2.97813  3.29260  3.68494  5.61685  4.65666     85 - -
          2.68618  4.42225  2.77519  2.73123  3.46354  2.40513  3.72494  3.29354  2.67741  2.69355  4.24690  2.90347  2.73739  3.18146  2.89801  2.37887  2.77519  2.98518  4.58477  3.61503
          0.02816  3.97985  4.70219  0.61958  0.77255  0.48576  0.95510
     79   2.88183  5.34021  1.37795  2.16150  4.60926  3.24543  3.74369  4.14617  2.68815  3.66248  4.51878  2.73525  3.83860  2.20749  3.22159  2.79854  3.16492  3.74583  5.80858  4.34725     86 - -
          2.68618  4.42225  2.77519  2.73123  3.46354  2.40513  3.72494  3.29354  2.67741  2.69355  4.24690  2.90347  2.73739  3.18146  2.89801  2.37887  2.77519  2.98518  4.58477  3.61503
          0.02816  3.97985  4.70219  0.61958  0.77255  0.48576  0.95510
     80   2.89325  4.40716  4.27303  3.94037  3.63016  3.83390  4.72404  2.04994  3.80977  2.29916  3.57990  4.11270  4.38908  4.16225  4.01178  3.34489  3.25260  0.89969  5.43244  4.17032     87 - -
          2.68618  4.42225  2.77519  2.73123  3.46354  2.40513  3.72494  3.29354  2.67741  2.69355  4.24690  2.90347  2.73739  3.18146  2.89801  2.37887  2.77519  2.98518  4.58477  3.61503
          0.02816  3.97985  4.70219  0.61958  0.77255  0.48576  0.95510
     81   3.17906  4.51173  4.72580  4.21759  3.28639  4.45218  4.85642  1.20326  4.04411  1.50491  3.13097  4.47064  4.71912  4.29492  4.21990  3.83341  3.42841  1.83775  5.29536  4.10072     88 - -
          2.68618  4.42225  2.77519  2.73123  3.46354  2.40513  3.72494  3.29354  2.67741  2.69355  4.24690  2.90347  2.73739  3.18146  2.89801  2.37887  2.77519  2.98518  4.58477  3.61503
          0.02816  3.97985  4.70219  0.61958  0.77255  0.48576  0.95510
     82   2.72938  5.13826  1.86938  2.23174  4.46579  3.29124  3.65742  3.93229  2.08794  3.46139  4.26623  2.78760  2.74151  2.79793  2.97763  2.68525  2.98787  3.53636  5.63100  4.22315     89 - -
          2.68618  4.42225  2.77519  2.73123  3.46354  2.40513  3.72494  3.29354  2.67741  2.69355  4.24690  2.90347  2.73739  3.18146  2.89801  2.37887  2.77519  2.98518  4.58477  3.61503
          0.02816  3.97985  4.70219  0.61958  0.77255  0.48576  0.95510
     83   2.78500  4.24597  4.18421  3.62232  2.99842  3.88230  4.09920  1.99466  3.46235  2.00122  3.15698  3.83786  4.23418  3.70903  3.65156  3.19059  3.02418  1.93980  2.36363  3.33093     90 - -
          2.68618  4.42225  2.77519  2.73123  3.46354  2.40513  3.72494  3.29354  2.67741  2.69355  4.24690  2.90347  2.73739  3.18146  2.89801  2.37887  2.77519  2.98518  4.58477  3.61503
          0.01904  3.97073        *  0.61958  0.77255  0.00000        *
//
