# Supplementary material for: MacSyFinder: A Program to Mine Genomes for Molecular Systems with an Application to CRISPR-Cas Systems
Source: PLoS One. 2014 Oct 17;9(10):e110726. doi: 10.1371/journal.pone.0110726 (PMC4201578; doi:10.1371/journal.pone.0110726)
Supplement: Data S2 — The Cas-Finder: models and profiles (compressed tarball archive). (ZIP) [file pone.0110726.s011.zip › Cas-Finder_macsyfinder/CASprofiles/csy1_TypeIF.hmm]

HMMER3/b [3.0 | March 2010]
NAME  TIGR02564
ACC   TIGR02564
DESC  cas_Csy1: CRISPR type I-F/YPEST-associated protein Csy1
LENG  385
ALPH  amino
RF    no
CS    no
MAP   yes
DATE  Sun Apr 11 22:18:45 2010
NSEQ  5
EFFN  1.000977
CKSUM 3157449031
GA    169.40 169.40;
TC    169.40 169.40;
NC    94.60 94.60;
STATS LOCAL MSV      -11.5257  0.69951
STATS LOCAL VITERBI  -12.1608  0.69951
STATS LOCAL FORWARD   -5.8498  0.69951
HMM          A        C        D        E        F        G        H        I        K        L        M        N        P        Q        R        S        T        V        W        Y   
            m->m     m->i     m->d     i->m     i->i     d->m     d->d
  COMPO   2.51009  4.47783  2.85125  2.61366  3.34447  3.05838  3.57032  2.99655  2.61351  2.41655  3.80956  3.01658  3.42312  2.92366  2.84283  2.59957  2.90900  2.80950  4.07780  3.45024
          2.68618  4.42225  2.77519  2.73123  3.46354  2.40513  3.72494  3.29354  2.67741  2.69355  4.24690  2.90347  2.73739  3.18146  2.89801  2.37887  2.77519  2.98518  4.58477  3.61503
          0.02275  4.19040  4.91275  0.61958  0.77255  0.00000        *
      1   2.00225  5.00693  2.97807  2.46656  4.30696  3.47221  2.78174  3.73589  1.99708  3.28107  4.08596  2.98206  3.87819  2.39148  2.70224  2.72566  2.95120  3.38296  5.45670  4.12531      1 - -
          2.68618  4.42225  2.77519  2.73123  3.46354  2.40513  3.72494  3.29354  2.67741  2.69355  4.24690  2.90347  2.73739  3.18146  2.89801  2.37887  2.77519  2.98518  4.58477  3.61503
          0.02275  4.19040  4.91275  0.61958  0.77255  0.48576  0.95510
      2   2.83607  5.08295  3.20548  2.59569  4.40092  3.57663  3.64192  3.82177  1.65466  3.33032  4.14771  3.07846  3.94945  2.25495  2.10899  2.83406  3.03810  3.47821  5.45343  2.89021      2 - -
          2.68618  4.42225  2.77519  2.73123  3.46354  2.40513  3.72494  3.29354  2.67741  2.69355  4.24690  2.90347  2.73739  3.18146  2.89801  2.37887  2.77519  2.98518  4.58477  3.61503
          0.02275  4.19040  4.91275  0.61958  0.77255  0.48576  0.95510
      3   3.56283  5.04210  4.07002  3.73583  2.19037  4.22320  2.41232  3.68196  3.54872  3.04960  4.22079  3.84955  4.59869  3.82793  3.74764  3.60769  3.79312  3.52546  3.84604  0.87949      3 - -
          2.68618  4.42225  2.77519  2.73123  3.46354  2.40513  3.72494  3.29354  2.67741  2.69355  4.24690  2.90347  2.73739  3.18146  2.89801  2.37887  2.77519  2.98518  4.58477  3.61503
          0.02275  4.19040  4.91275  0.61958  0.77255  0.48576  0.95510
      4   2.87265  5.22098  2.97879  1.86291  4.59187  3.52963  3.65912  4.01368  2.18965  3.48328  4.28995  3.01274  3.94286  2.25214  1.76960  2.83946  3.08378  3.63639  5.58549  4.27819      4 - -
          2.68618  4.42225  2.77519  2.73123  3.46354  2.40513  3.72494  3.29354  2.67741  2.69355  4.24690  2.90347  2.73739  3.18146  2.89801  2.37887  2.77519  2.98518  4.58477  3.61503
          0.02275  4.19040  4.91275  0.61958  0.77255  0.48576  0.95510
      5   2.65795  4.34099  3.61656  3.09641  3.34772  3.60942  3.93010  2.76276  3.01963  2.51954  3.47949  3.44930  2.27515  3.33480  3.33338  2.90611  2.91899  1.91436  4.86234  2.65953      5 - -
          2.68618  4.42225  2.77519  2.73123  3.46354  2.40513  3.72494  3.29354  2.67741  2.69355  4.24690  2.90347  2.73739  3.18146  2.89801  2.37887  2.77519  2.98518  4.58477  3.61503
          0.02275  4.19040  4.91275  0.61958  0.77255  0.48576  0.95510
      6   2.78095  5.21684  1.91061  2.34762  4.54352  3.41545  3.67118  4.01309  2.38941  3.50598  4.29228  2.89290  3.87136  2.26500  2.05533  2.73679  3.01777  3.60973  5.64200  4.25497      6 - -
          2.68618  4.42225  2.77519  2.73123  3.46354  2.40513  3.72494  3.29354  2.67741  2.69355  4.24690  2.90347  2.73739  3.18146  2.89801  2.37887  2.77519  2.98518  4.58477  3.61503
          0.02275  4.19040  4.91275  0.61958  0.77255  0.48576  0.95510
      7   2.13787  4.43274  3.39583  2.93677  3.72259  3.50769  3.96641  1.91555  2.91537  2.72954  3.66747  2.21202  3.98857  3.25159  3.27503  2.83016  2.91960  2.58557  5.17715  3.91909      7 - -
          2.68618  4.42225  2.77519  2.73123  3.46354  2.40513  3.72494  3.29354  2.67741  2.69355  4.24690  2.90347  2.73739  3.18146  2.89801  2.37887  2.77519  2.98518  4.58477  3.61503
          0.02275  4.19040  4.91275  0.61958  0.77255  0.48576  0.95510
      8   2.93181  2.42221  4.34111  3.87543  2.99382  3.77075  4.11545  2.98441  3.63736  2.63314  3.69673  3.95809  4.27969  3.92836  3.78428  3.23638  3.24587  2.80492  1.19864  3.08991      8 - -
          2.68618  4.42225  2.77519  2.73123  3.46354  2.40513  3.72494  3.29354  2.67741  2.69355  4.24690  2.90347  2.73739  3.18146  2.89801  2.37887  2.77519  2.98518  4.58477  3.61503
          0.02275  4.19040  4.91275  0.61958  0.77255  0.48576  0.95510
      9   3.48513  4.81193  5.00360  4.45413  3.11220  4.70329  4.98593  2.29628  4.25455  0.76670  2.16319  4.72418  4.86671  4.38024  4.36133  4.07478  3.70631  2.47548  5.24358  4.17921      9 - -
          2.68618  4.42225  2.77519  2.73123  3.46354  2.40513  3.72494  3.29354  2.67741  2.69355  4.24690  2.90347  2.73739  3.18146  2.89801  2.37887  2.77519  2.98518  4.58477  3.61503
          0.02275  4.19040  4.91275  0.61958  0.77255  0.48576  0.95510
     10   2.09402  4.63240  3.10858  2.63455  4.13262  3.32595  3.81074  3.53762  2.63184  3.16675  3.99162  3.08811  3.83967  2.36642  3.05495  2.16779  2.04169  3.17252  5.41844  4.11591     10 - -
          2.68618  4.42225  2.77519  2.73123  3.46354  2.40513  3.72494  3.29354  2.67741  2.69355  4.24690  2.90347  2.73739  3.18146  2.89801  2.37887  2.77519  2.98518  4.58477  3.61503
          0.02275  4.19040  4.91275  0.61958  0.77255  0.48576  0.95510
     11   3.36697  5.50664  0.55133  2.59345  4.93472  3.48416  4.25738  4.60302  3.40839  4.15812  5.15491  3.16161  4.16001  3.50505  3.95915  3.30119  3.71617  4.21174  6.03693  4.77008     11 - -
          2.68620  4.42227  2.77521  2.73125  3.46289  2.40515  3.72496  3.29356  2.67743  2.69357  4.24692  2.90349  2.73741  3.18148  2.89803  2.37889  2.77521  2.98520  4.58479  3.61505
          0.14686  2.04617  4.91275  0.31121  1.31887  0.48576  0.95510
     12   0.63770  4.38374  3.81784  3.63855  4.40095  3.19720  4.61821  3.57665  3.66398  3.44235  4.44833  3.69737  3.96763  3.97721  3.88340  2.73610  3.03623  3.17382  5.79479  4.63569     13 - -
          2.68618  4.42225  2.77519  2.73123  3.46354  2.40513  3.72494  3.29354  2.67741  2.69355  4.24690  2.90347  2.73739  3.18146  2.89801  2.37887  2.77519  2.98518  4.58477  3.61503
          0.02275  4.19040  4.91275  0.61958  0.77255  0.48576  0.95510
     13   1.70466  4.49388  3.35148  2.84670  3.72448  3.52027  3.88138  2.38005  2.76530  2.70823  3.65089  3.27198  3.96631  2.47353  3.12781  2.81279  2.91187  2.71754  5.15642  3.89862     14 - -
          2.68618  4.42225  2.77519  2.73123  3.46354  2.40513  3.72494  3.29354  2.67741  2.69355  4.24690  2.90347  2.73739  3.18146  2.89801  2.37887  2.77519  2.98518  4.58477  3.61503
          0.02275  4.19040  4.91275  0.61958  0.77255  0.48576  0.95510
     14   2.80947  5.12289  3.07414  2.52755  4.49892  3.52358  3.64594  3.91640  1.87511  3.40780  4.20900  2.48067  3.92160  2.76763  1.81348  2.36135  3.02490  3.54331  5.52720  4.22392     15 - -
          2.68618  4.42225  2.77519  2.73123  3.46354  2.40513  3.72494  3.29354  2.67741  2.69355  4.24690  2.90347  2.73739  3.18146  2.89801  2.37887  2.77519  2.98518  4.58477  3.61503
          0.02275  4.19040  4.91275  0.61958  0.77255  0.48576  0.95510
     15   2.92268  4.99813  3.44069  2.77662  4.30522  3.66797  3.68747  3.66140  1.78910  3.20359  2.77970  3.21154  4.03024  2.83905  1.52105  2.96085  3.11387  3.37279  5.38755  4.16504     16 - -
          2.68618  4.42225  2.77519  2.73123  3.46354  2.40513  3.72494  3.29354  2.67741  2.69355  4.24690  2.90347  2.73739  3.18146  2.89801  2.37887  2.77519  2.98518  4.58477  3.61503
          0.02275  4.19040  4.91275  0.61958  0.77255  0.48576  0.95510
     16   0.99023  4.23984  3.75118  3.44288  4.29908  3.09074  4.41777  3.45201  3.42307  3.32421  4.22971  3.52190  3.84220  3.72353  3.69359  2.54927  2.02716  3.02414  5.71170  4.51909     17 - -
          2.68618  4.42225  2.77519  2.73123  3.46354  2.40513  3.72494  3.29354  2.67741  2.69355  4.24690  2.90347  2.73739  3.18146  2.89801  2.37887  2.77519  2.98518  4.58477  3.61503
          0.02275  4.19040  4.91275  0.61958  0.77255  0.48576  0.95510
     17   2.10214  4.84748  2.72756  1.98941  4.43152  1.68893  3.88135  3.85060  2.76518  3.46159  4.29101  2.99477  3.87375  3.05717  3.22653  2.71782  3.01181  3.44240  5.68263  4.33471     18 - -
          2.68618  4.42225  2.77519  2.73123  3.46354  2.40513  3.72494  3.29354  2.67741  2.69355  4.24690  2.90347  2.73739  3.18146  2.89801  2.37887  2.77519  2.98518  4.58477  3.61503
          0.02275  4.19040  4.91275  0.61958  0.77255  0.48576  0.95510
     18   3.02379  5.18407  3.27114  2.74828  4.54252  3.64503  3.72327  3.98641  2.11798  3.44994  4.32174  3.19460  4.05876  1.34815  1.90308  3.02165  3.22722  3.65784  5.52758  4.28639     19 - -
          2.68618  4.42225  2.77519  2.73123  3.46354  2.40513  3.72494  3.29354  2.67741  2.69355  4.24690  2.90347  2.73739  3.18146  2.89801  2.37887  2.77519  2.98518  4.58477  3.61503
          0.02275  4.19040  4.91275  0.61958  0.77255  0.48576  0.95510
     19   3.33123  4.62844  5.06133  4.49767  2.27071  4.60650  4.84141  1.57447  4.36219  1.12101  2.97392  4.66822  4.79515  4.41131  4.42410  3.95496  3.55187  2.26956  5.09581  3.91843     20 - -
          2.68618  4.42225  2.77519  2.73123  3.46354  2.40513  3.72494  3.29354  2.67741  2.69355  4.24690  2.90347  2.73739  3.18146  2.89801  2.37887  2.77519  2.98518  4.58477  3.61503
          0.02275  4.19040  4.91275  0.61958  0.77255  0.48576  0.95510
     20   2.71462  5.01281  2.97685  2.46484  4.35720  3.45647  3.65390  3.78403  1.78096  3.32010  4.11822  2.97883  3.87146  2.29807  2.70311  2.33843  2.41921  3.41606  5.48817  4.15476     21 - -
          2.68618  4.42225  2.77519  2.73123  3.46354  2.40513  3.72494  3.29354  2.67741  2.69355  4.24690  2.90347  2.73739  3.18146  2.89801  2.37887  2.77519  2.98518  4.58477  3.61503
          0.02275  4.19040  4.91275  0.61958  0.77255  0.48576  0.95510
     21   3.25483  4.58777  4.89848  4.33998  2.28989  4.48351  4.72060  2.23639  4.20795  1.04418  3.00462  4.52311  4.71265  4.29946  4.30392  3.82431  3.48144  1.84378  5.03887  3.82668     22 - -
          2.68618  4.42225  2.77519  2.73123  3.46354  2.40513  3.72494  3.29354  2.67741  2.69355  4.24690  2.90347  2.73739  3.18146  2.89801  2.37887  2.77519  2.98518  4.58477  3.61503
          0.02275  4.19040  4.91275  0.61958  0.77255  0.48576  0.95510
     22   1.94617  4.24802  3.72509  3.32218  3.96704  1.81248  4.25855  3.07534  3.30036  2.99367  3.90941  3.50156  3.89545  3.58769  3.59787  2.64083  2.84174  1.72199  5.41822  4.20762     23 - -
          2.68618  4.42225  2.77519  2.73123  3.46354  2.40513  3.72494  3.29354  2.67741  2.69355  4.24690  2.90347  2.73739  3.18146  2.89801  2.37887  2.77519  2.98518  4.58477  3.61503
          0.02275  4.19040  4.91275  0.61958  0.77255  0.48576  0.95510
     23   2.61953  4.46119  3.75029  3.53276  4.28945  3.28618  4.52066  3.45775  3.48225  3.30939  4.34854  3.67918  4.01937  3.86316  3.71679  2.82559  0.72834  3.11613  5.69725  4.50982     24 - -
          2.68618  4.42225  2.77519  2.73123  3.46354  2.40513  3.72494  3.29354  2.67741  2.69355  4.24690  2.90347  2.73739  3.18146  2.89801  2.37887  2.77519  2.98518  4.58477  3.61503
          0.02275  4.19040  4.91275  0.61958  0.77255  0.48576  0.95510
     24   3.41032  5.14900  3.50035  3.30365  3.56059  3.76130  0.61891  4.16411  3.14058  3.61178  4.68919  3.69531  4.33676  3.67746  3.38099  3.48175  3.72951  3.89346  5.01792  3.50490     25 - -
          2.68618  4.42225  2.77519  2.73123  3.46354  2.40513  3.72494  3.29354  2.67741  2.69355  4.24690  2.90347  2.73739  3.18146  2.89801  2.37887  2.77519  2.98518  4.58477  3.61503
          0.02275  4.19040  4.91275  0.61958  0.77255  0.48576  0.95510
     25   1.86969  4.30395  3.71026  3.21535  3.62326  3.52067  4.10669  1.80441  3.15239  2.58696  3.56741  3.52107  2.70103  3.46019  3.46110  2.86181  2.91106  2.43996  5.13355  3.91208     26 - -
          2.68618  4.42225  2.77519  2.73123  3.46354  2.40513  3.72494  3.29354  2.67741  2.69355  4.24690  2.90347  2.73739  3.18146  2.89801  2.37887  2.77519  2.98518  4.58477  3.61503
          0.02275  4.19040  4.91275  0.61958  0.77255  0.48576  0.95510
     26   2.56431  4.36678  3.46862  2.93847  3.64305  3.46637  3.91318  2.92903  2.88727  2.28887  3.59457  3.32028  2.90471  3.21017  3.24580  1.93625  2.85221  2.19904  5.08221  3.83744     27 - -
          2.68618  4.42225  2.77519  2.73123  3.46354  2.40513  3.72494  3.29354  2.67741  2.69355  4.24690  2.90347  2.73739  3.18146  2.89801  2.37887  2.77519  2.98518  4.58477  3.61503
          0.02275  4.19040  4.91275  0.61958  0.77255  0.48576  0.95510
     27   3.29623  5.24476  3.49158  3.06837  4.70551  3.73657  3.98065  4.15857  0.67199  3.65960  4.61531  3.47413  4.22378  3.16222  2.54943  3.32417  3.53121  3.85265  5.63696  4.50213     28 - -
          2.68618  4.42225  2.77519  2.73123  3.46354  2.40513  3.72494  3.29354  2.67741  2.69355  4.24690  2.90347  2.73739  3.18146  2.89801  2.37887  2.77519  2.98518  4.58477  3.61503
          0.02275  4.19040  4.91275  0.61958  0.77255  0.48576  0.95510
     28   2.17965  4.32762  3.54387  3.01237  2.69407  2.25236  3.86288  2.86116  2.96976  2.57026  3.48204  3.37957  3.98868  3.26367  3.30404  2.84794  2.87518  2.63430  4.81195  2.74476     29 - -
          2.68618  4.42225  2.77519  2.73123  3.46354  2.40513  3.72494  3.29354  2.67741  2.69355  4.24690  2.90347  2.73739  3.18146  2.89801  2.37887  2.77519  2.98518  4.58477  3.61503
          0.02275  4.19040  4.91275  0.61958  0.77255  0.48576  0.95510
     29   2.57225  4.27995  3.71995  3.22043  3.61651  3.49409  4.09277  1.82049  3.14524  2.62020  3.57348  3.51317  4.01059  3.45550  3.44661  2.22764  2.00339  2.46150  5.11074  3.88844     30 - -
          2.68618  4.42225  2.77519  2.73123  3.46354  2.40513  3.72494  3.29354  2.67741  2.69355  4.24690  2.90347  2.73739  3.18146  2.89801  2.37887  2.77519  2.98518  4.58477  3.61503
          0.02275  4.19040  4.91275  0.61958  0.77255  0.48576  0.95510
     30   3.41032  5.14900  3.50035  3.30365  3.56059  3.76130  0.61891  4.16411  3.14058  3.61178  4.68919  3.69531  4.33676  3.67746  3.38099  3.48175  3.72951  3.89346  5.01792  3.50490     31 - -
          2.68618  4.42225  2.77519  2.73123  3.46354  2.40513  3.72494  3.29354  2.67741  2.69355  4.24690  2.90347  2.73739  3.18146  2.89801  2.37887  2.77519  2.98518  4.58477  3.61503
          0.02275  4.19040  4.91275  0.61958  0.77255  0.48576  0.95510
     31   2.42113  4.40203  3.32562  3.05687  4.42482  3.11386  4.22118  3.89248  3.14718  3.54711  4.38087  3.32352  1.78574  3.46441  3.49347  1.31047  2.88440  3.36204  5.73839  4.48190     32 - -
          2.68618  4.42225  2.77519  2.73123  3.46354  2.40513  3.72494  3.29354  2.67741  2.69355  4.24690  2.90347  2.73739  3.18146  2.89801  2.37887  2.77519  2.98518  4.58477  3.61503
          0.02275  4.19040  4.91275  0.61958  0.77255  0.48576  0.95510
     32   3.02926  5.54200  1.10748  2.23577  4.81572  3.33638  3.86549  4.37148  2.84438  3.86808  4.72802  2.81646  3.94914  2.20249  3.40239  2.92715  3.31820  3.95321  6.00206  4.51693     33 - -
          2.68618  4.42225  2.77519  2.73123  3.46354  2.40513  3.72494  3.29354  2.67741  2.69355  4.24690  2.90347  2.73739  3.18146  2.89801  2.37887  2.77519  2.98518  4.58477  3.61503
          0.02275  4.19040  4.91275  0.61958  0.77255  0.48576  0.95510
     33   1.43069  4.25126  3.61641  3.33656  4.44162  3.03325  4.38548  3.82129  3.38302  3.54837  4.38208  3.44600  3.79744  3.66623  3.68036  1.21046  2.81213  3.26498  5.79418  4.58579     34 - -
          2.68618  4.42225  2.77519  2.73123  3.46354  2.40513  3.72494  3.29354  2.67741  2.69355  4.24690  2.90347  2.73739  3.18146  2.89801  2.37887  2.77519  2.98518  4.58477  3.61503
          0.02275  4.19040  4.91275  0.61958  0.77255  0.48576  0.95510
     34   3.11972  5.31819  3.52469  2.82331  4.80106  3.75058  3.66061  4.13880  1.45891  3.54029  4.38708  3.24085  4.09890  2.16618  1.50243  3.09337  3.27573  3.79872  5.56143  4.38707     35 - -
          2.68618  4.42225  2.77519  2.73123  3.46354  2.40513  3.72494  3.29354  2.67741  2.69355  4.24690  2.90347  2.73739  3.18146  2.89801  2.37887  2.77519  2.98518  4.58477  3.61503
          0.02275  4.19040  4.91275  0.61958  0.77255  0.48576  0.95510
     35   2.38147  4.33952  3.37324  3.22528  4.59331  1.01086  4.41328  4.08949  3.43263  3.75725  4.57948  3.40342  3.82550  3.69472  3.73984  1.90241  2.89328  3.45782  5.90574  4.68674     36 - -
          2.68618  4.42225  2.77519  2.73123  3.46354  2.40513  3.72494  3.29354  2.67741  2.69355  4.24690  2.90347  2.73739  3.18146  2.89801  2.37887  2.77519  2.98518  4.58477  3.61503
          0.02275  4.19040  4.91275  0.61958  0.77255  0.48576  0.95510
     36   2.80181  5.18640  1.99937  2.30478  4.62405  3.31047  3.80401  4.11804  2.71347  3.64834  4.45694  2.22163  3.87787  2.95600  3.24253  1.59045  3.09788  3.68640  5.81660  4.38512     37 - -
          2.68618  4.42225  2.77519  2.73123  3.46354  2.40513  3.72494  3.29354  2.67741  2.69355  4.24690  2.90347  2.73739  3.18146  2.89801  2.37887  2.77519  2.98518  4.58477  3.61503
          0.02275  4.19040  4.91275  0.61958  0.77255  0.48576  0.95510
     37   2.55336  4.67859  2.87653  2.62573  4.50475  2.38860  3.96729  3.97692  2.85527  3.56518  4.37104  1.80973  3.83548  3.14699  3.29994  1.70767  2.94247  3.48109  5.75021  4.41600     38 - -
          2.68618  4.42225  2.77519  2.73123  3.46354  2.40513  3.72494  3.29354  2.67741  2.69355  4.24690  2.90347  2.73739  3.18146  2.89801  2.37887  2.77519  2.98518  4.58477  3.61503
          0.02275  4.19040  4.91275  0.61958  0.77255  0.48576  0.95510
     38   3.22740  4.50445  5.02670  4.50053  3.54894  4.63522  5.12600  1.56472  4.39275  1.65473  3.34208  4.70535  4.88297  4.59517  4.55041  4.00795  3.47470  1.08968  5.54168  4.38005     39 - -
          2.68618  4.42225  2.77519  2.73123  3.46354  2.40513  3.72494  3.29354  2.67741  2.69355  4.24690  2.90347  2.73739  3.18146  2.89801  2.37887  2.77519  2.98518  4.58477  3.61503
          0.02275  4.19040  4.91275  0.61958  0.77255  0.48576  0.95510
     39   2.79369  4.36055  3.86994  3.31611  1.97277  3.79454  3.83260  2.79611  2.46704  2.07182  3.42831  3.59981  4.15806  3.47258  3.45275  3.07050  3.02283  2.61771  4.45168  2.34310     40 - -
          2.68618  4.42225  2.77519  2.73123  3.46354  2.40513  3.72494  3.29354  2.67741  2.69355  4.24690  2.90347  2.73739  3.18146  2.89801  2.37887  2.77519  2.98518  4.58477  3.61503
          0.29157  4.19040  1.43646  0.61958  0.77255  0.48576  0.95510
     40   2.54673  4.45888  3.10257  2.76376  3.80370  3.29818  3.89265  2.99815  2.77606  2.88187  3.84160  1.91877  3.86232  3.15137  3.13376  2.69635  2.88539  2.03970  5.24198  3.91088     41 - -
          2.68618  4.42225  2.77519  2.73123  3.46354  2.40513  3.72494  3.29354  2.67741  2.69355  4.24690  2.90347  2.73739  3.18146  2.89801  2.37887  2.77519  2.98518  4.58477  3.61503
          0.02966  3.92850  4.65084  0.61958  0.77255  0.35449  1.20909
     41   2.28337  4.19153  4.05043  3.48920  2.13101  3.75354  4.12239  2.08205  3.38801  2.26161  3.27764  3.73276  4.14846  3.63157  3.60956  3.05618  2.34420  2.24433  4.85305  3.64043     42 - -
          2.68618  4.42225  2.77519  2.73123  3.46354  2.40513  3.72494  3.29354  2.67741  2.69355  4.24690  2.90347  2.73739  3.18146  2.89801  2.37887  2.77519  2.98518  4.58477  3.61503
          0.02275  4.19040  4.91275  0.61958  0.77255  0.48576  0.95510
     42   2.72127  5.12494  2.70617  1.82284  4.45097  3.38663  3.67218  3.91203  2.45221  3.43504  4.21966  2.88031  2.78987  2.31455  2.92962  2.23981  2.96660  3.51602  5.60373  4.21113     43 - -
          2.68618  4.42225  2.77519  2.73123  3.46354  2.40513  3.72494  3.29354  2.67741  2.69355  4.24690  2.90347  2.73739  3.18146  2.89801  2.37887  2.77519  2.98518  4.58477  3.61503
          0.02275  4.19040  4.91275  0.61958  0.77255  0.48576  0.95510
     43   2.27168  4.81761  2.99062  2.13853  4.06522  3.44620  3.66949  3.46607  2.45896  2.60619  3.90313  2.98825  3.85097  2.39024  2.90462  2.67677  2.49315  3.14913  5.33172  4.00370     44 - -
          2.68618  4.42225  2.77519  2.73123  3.46354  2.40513  3.72494  3.29354  2.67741  2.69355  4.24690  2.90347  2.73739  3.18146  2.89801  2.37887  2.77519  2.98518  4.58477  3.61503
          0.12405  4.19040  2.28749  0.61958  0.77255  0.48576  0.95510
     44   2.66674  4.91893  2.93909  2.44578  4.25511  3.41363  3.64220  3.67637  1.99671  3.23678  4.04427  2.95680  3.83918  2.34986  2.73369  2.21833  2.37869  3.32093  5.42828  4.09857     45 - -
          2.68618  4.42225  2.77519  2.73123  3.46354  2.40513  3.72494  3.29354  2.67741  2.69355  4.24690  2.90347  2.73739  3.18146  2.89801  2.37887  2.77519  2.98518  4.58477  3.61503
          0.16635  4.09150  1.99115  0.61958  0.77255  0.42176  1.06680
     45   2.66806  4.19138  3.96759  3.40563  2.47101  3.73424  4.03747  2.43782  3.30559  1.84459  3.22318  3.66945  4.11484  3.55370  3.53925  2.45812  2.91240  1.98798  4.75338  3.49342     46 - -
          2.68618  4.42225  2.77519  2.73123  3.46354  2.40513  3.72494  3.29354  2.67741  2.69355  4.24690  2.90347  2.73739  3.18146  2.89801  2.37887  2.77519  2.98518  4.58477  3.61503
          0.02578  4.06674  4.78908  0.61958  0.77255  0.40911  1.09136
     46   2.62794  4.63505  3.14656  2.30008  3.83499  3.49611  3.71670  2.62039  2.25254  2.86754  3.72459  3.08729  2.92600  2.91630  2.97596  2.72308  2.85999  2.44999  5.17852  3.88840     47 - -
          2.68618  4.42225  2.77519  2.73123  3.46354  2.40513  3.72494  3.29354  2.67741  2.69355  4.24690  2.90347  2.73739  3.18146  2.89801  2.37887  2.77519  2.98518  4.58477  3.61503
          0.02275  4.19040  4.91275  0.61958  0.77255  0.48576  0.95510
     47   2.68284  5.03767  2.08230  2.35616  4.30230  3.40416  3.65150  3.76963  2.14328  3.31773  4.10887  2.89833  2.85283  2.78303  2.91804  2.66824  2.92053  3.39864  5.49851  2.98534     48 - -
          2.68618  4.42225  2.77519  2.73123  3.46354  2.40513  3.72494  3.29354  2.67741  2.69355  4.24690  2.90347  2.73739  3.18146  2.89801  2.37887  2.77519  2.98518  4.58477  3.61503
          0.02275  4.19040  4.91275  0.61958  0.77255  0.48576  0.95510
     48   2.36070  5.06823  2.99487  2.44529  4.39510  3.47259  2.78351  3.83030  2.00423  3.34403  4.13093  2.45303  3.86580  2.74243  2.23451  2.70499  2.94077  3.45411  5.49271  4.15303     49 - -
          2.68618  4.42225  2.77519  2.73123  3.46354  2.40513  3.72494  3.29354  2.67741  2.69355  4.24690  2.90347  2.73739  3.18146  2.89801  2.37887  2.77519  2.98518  4.58477  3.61503
          0.02275  4.19040  4.91275  0.61958  0.77255  0.48576  0.95510
     49   2.78050  5.24581  1.83417  1.92581  4.56574  3.35583  3.71036  4.04182  2.56015  3.55599  4.34392  2.83478  2.71589  2.84201  3.08211  2.72763  2.48605  3.63052  5.72300  4.29493     50 - -
          2.68618  4.42225  2.77519  2.73123  3.46354  2.40513  3.72494  3.29354  2.67741  2.69355  4.24690  2.90347  2.73739  3.18146  2.89801  2.37887  2.77519  2.98518  4.58477  3.61503
          0.02275  4.19040  4.91275  0.61958  0.77255  0.48576  0.95510
     50   2.71265  4.68058  3.04871  2.17442  3.71343  3.50296  3.76831  3.25275  2.65563  2.91817  3.80396  3.11862  3.94171  3.01767  3.05288  2.80927  2.46649  2.98830  5.11823  1.97199     51 - -
          2.68618  4.42225  2.77519  2.73123  3.46354  2.40513  3.72494  3.29354  2.67741  2.69355  4.24690  2.90347  2.73739  3.18146  2.89801  2.37887  2.77519  2.98518  4.58477  3.61503
          0.02275  4.19040  4.91275  0.61958  0.77255  0.48576  0.95510
     51   2.24250  4.25875  4.33517  3.76974  2.57396  3.97344  4.32860  2.21335  3.65596  1.84796  3.23927  3.98085  4.32863  3.87284  3.83946  3.28428  3.06599  1.53948  4.95206  3.74808     52 - -
          2.68618  4.42225  2.77519  2.73123  3.46354  2.40513  3.72494  3.29354  2.67741  2.69355  4.24690  2.90347  2.73739  3.18146  2.89801  2.37887  2.77519  2.98518  4.58477  3.61503
          0.02275  4.19040  4.91275  0.61958  0.77255  0.48576  0.95510
     52   2.51548  4.60615  2.94211  2.69743  4.50483  1.79101  4.02062  3.97483  2.92407  3.57450  4.38160  2.24012  3.82924  3.21079  3.35595  1.73182  2.92495  3.46182  5.76410  4.44660     53 - -
          2.68618  4.42225  2.77519  2.73123  3.46354  2.40513  3.72494  3.29354  2.67741  2.69355  4.24690  2.90347  2.73739  3.18146  2.89801  2.37887  2.77519  2.98518  4.58477  3.61503
          0.02275  4.19040  4.91275  0.61958  0.77255  0.48576  0.95510
     53   2.35363  4.29867  3.53554  3.21986  4.35756  3.08179  4.28560  3.72932  3.23435  3.45174  4.29644  3.40005  3.81447  3.55067  3.54982  1.25374  1.66892  3.22528  5.70827  4.48048     54 - -
          2.68618  4.42225  2.77519  2.73123  3.46354  2.40513  3.72494  3.29354  2.67741  2.69355  4.24690  2.90347  2.73739  3.18146  2.89801  2.37887  2.77519  2.98518  4.58477  3.61503
          0.02275  4.19040  4.91275  0.61958  0.77255  0.48576  0.95510
     54   2.32073  4.73839  3.12032  2.58387  3.97403  3.48742  2.34279  3.36637  2.11078  3.00358  3.84913  3.07191  3.89280  2.88469  2.84651  2.73495  2.90197  2.56634  5.26412  3.96456     55 - -
          2.68618  4.42225  2.77519  2.73123  3.46354  2.40513  3.72494  3.29354  2.67741  2.69355  4.24690  2.90347  2.73739  3.18146  2.89801  2.37887  2.77519  2.98518  4.58477  3.61503
          0.02275  4.19040  4.91275  0.61958  0.77255  0.48576  0.95510
     55   2.60714  3.15112  2.58029  2.55804  3.92747  3.43694  2.82061  3.33064  2.56481  2.97506  3.81496  3.05026  3.86132  2.90669  3.00449  2.68407  2.12733  3.03002  5.25048  3.94129     56 - -
          2.68618  4.42225  2.77519  2.73123  3.46354  2.40513  3.72494  3.29354  2.67741  2.69355  4.24690  2.90347  2.73739  3.18146  2.89801  2.37887  2.77519  2.98518  4.58477  3.61503
          0.02275  4.19040  4.91275  0.61958  0.77255  0.48576  0.95510
     56   3.29868  4.65864  4.85378  4.34680  3.27522  4.50264  4.93929  2.13574  4.17281  0.89801  3.10059  4.57825  4.78218  4.37011  4.31775  3.89087  3.55464  1.73154  5.32093  4.18140     57 - -
          2.68618  4.42225  2.77519  2.73123  3.46354  2.40513  3.72494  3.29354  2.67741  2.69355  4.24690  2.90347  2.73739  3.18146  2.89801  2.37887  2.77519  2.98518  4.58477  3.61503
          0.02275  4.19040  4.91275  0.61958  0.77255  0.48576  0.95510
     57   1.59139  4.61076  3.19013  2.72616  4.12714  3.35205  3.85483  3.46289  2.13104  3.14425  3.99358  3.15453  3.87785  3.04554  2.99887  2.68482  2.27947  3.11950  5.41849  4.14018     58 - -
          2.68618  4.42225  2.77519  2.73123  3.46354  2.40513  3.72494  3.29354  2.67741  2.69355  4.24690  2.90347  2.73739  3.18146  2.89801  2.37887  2.77519  2.98518  4.58477  3.61503
          0.02275  4.19040  4.91275  0.61958  0.77255  0.48576  0.95510
     58   2.68790  5.08247  2.76168  2.06387  4.39828  3.39223  3.65150  3.85538  2.42640  3.38410  4.16451  2.39120  3.83140  2.39437  2.90608  2.23866  2.42531  3.46419  5.55789  4.17025     59 - -
          2.68618  4.42225  2.77519  2.73123  3.46354  2.40513  3.72494  3.29354  2.67741  2.69355  4.24690  2.90347  2.73739  3.18146  2.89801  2.37887  2.77519  2.98518  4.58477  3.61503
          0.02275  4.19040  4.91275  0.61958  0.77255  0.48576  0.95510
     59   2.24097  4.79053  3.00332  2.48910  4.05166  3.43763  3.68112  3.46127  2.47769  2.54159  3.89835  2.48916  3.03461  2.44355  2.92118  2.67505  2.87153  3.14259  5.32525  4.00044     60 - -
          2.68618  4.42225  2.77519  2.73123  3.46354  2.40513  3.72494  3.29354  2.67741  2.69355  4.24690  2.90347  2.73739  3.18146  2.89801  2.37887  2.77519  2.98518  4.58477  3.61503
          0.02275  4.19040  4.91275  0.61958  0.77255  0.48576  0.95510
     60   1.74609  4.68834  3.01577  2.17835  3.86179  3.46226  3.76159  3.29373  2.62910  2.95937  3.82673  3.07886  3.90586  2.97594  3.04865  2.75669  2.92262  3.01323  5.22327  2.82674     61 - -
          2.68618  4.42225  2.77519  2.73123  3.46354  2.40513  3.72494  3.29354  2.67741  2.69355  4.24690  2.90347  2.73739  3.18146  2.89801  2.37887  2.77519  2.98518  4.58477  3.61503
          0.02275  4.19040  4.91275  0.61958  0.77255  0.48576  0.95510
     61   2.72690  4.32246  3.87958  3.34135  3.39069  3.74180  4.12458  2.13346  3.23266  1.65933  3.35607  3.65478  4.15443  3.53527  3.50800  2.03156  2.98885  2.33946  4.98555  3.75859     62 - -
          2.68618  4.42225  2.77519  2.73123  3.46354  2.40513  3.72494  3.29354  2.67741  2.69355  4.24690  2.90347  2.73739  3.18146  2.89801  2.37887  2.77519  2.98518  4.58477  3.61503
          0.02275  4.19040  4.91275  0.61958  0.77255  0.48576  0.95510
     62   3.36697  5.50664  0.55133  2.59345  4.93472  3.48416  4.25738  4.60302  3.40839  4.15812  5.15491  3.16161  4.16001  3.50505  3.95915  3.30119  3.71617  4.21174  6.03693  4.77008     63 - -
          2.68618  4.42225  2.77519  2.73123  3.46354  2.40513  3.72494  3.29354  2.67741  2.69355  4.24690  2.90347  2.73739  3.18146  2.89801  2.37887  2.77519  2.98518  4.58477  3.61503
          0.02275  4.19040  4.91275  0.61958  0.77255  0.48576  0.95510
     63   1.61990  4.23768  3.75391  3.33182  3.91976  2.30239  4.24585  3.03427  3.29958  2.94952  3.86478  3.51044  3.90096  3.58408  3.59421  2.65011  2.83763  1.70778  5.37551  4.16683     64 - -
          2.68618  4.42225  2.77519  2.73123  3.46354  2.40513  3.72494  3.29354  2.67741  2.69355  4.24690  2.90347  2.73739  3.18146  2.89801  2.37887  2.77519  2.98518  4.58477  3.61503
          0.02275  4.19040  4.91275  0.61958  0.77255  0.48576  0.95510
     64   2.60636  4.34496  3.49836  2.97578  3.56666  2.69218  3.92377  2.33856  2.93327  2.60949  3.52457  2.61983  3.98250  3.24714  3.28110  2.83389  2.87146  1.89129  5.02406  3.78468     65 - -
          2.68618  4.42225  2.77519  2.73123  3.46354  2.40513  3.72494  3.29354  2.67741  2.69355  4.24690  2.90347  2.73739  3.18146  2.89801  2.37887  2.77519  2.98518  4.58477  3.61503
          0.02275  4.19040  4.91275  0.61958  0.77255  0.48576  0.95510
     65   3.11031  4.84180  3.84813  3.79358  4.90657  0.37264  4.88233  4.59553  4.01741  4.20499  5.19181  4.01393  4.24194  4.31700  4.20710  3.29318  3.61600  4.06216  5.90556  5.02332     66 - -
          2.68618  4.42225  2.77519  2.73123  3.46354  2.40513  3.72494  3.29354  2.67741  2.69355  4.24690  2.90347  2.73739  3.18146  2.89801  2.37887  2.77519  2.98518  4.58477  3.61503
          0.02275  4.19040  4.91275  0.61958  0.77255  0.48576  0.95510
     66   2.18737  5.20114  1.99642  2.30067  4.62212  3.31585  3.80751  4.09612  2.72259  3.64166  4.45662  1.61294  3.88406  2.96133  3.25322  2.77717  3.11053  3.67565  5.81982  4.38888     67 - -
          2.68618  4.42225  2.77519  2.73123  3.46354  2.40513  3.72494  3.29354  2.67741  2.69355  4.24690  2.90347  2.73739  3.18146  2.89801  2.37887  2.77519  2.98518  4.58477  3.61503
          0.02275  4.19040  4.91275  0.61958  0.77255  0.48576  0.95510
     67   0.63770  4.38374  3.81784  3.63855  4.40095  3.19720  4.61821  3.57665  3.66398  3.44235  4.44833  3.69737  3.96763  3.97721  3.88340  2.73610  3.03623  3.17382  5.79479  4.63569     68 - -
          2.68618  4.42225  2.77519  2.73123  3.46354  2.40513  3.72494  3.29354  2.67741  2.69355  4.24690  2.90347  2.73739  3.18146  2.89801  2.37887  2.77519  2.98518  4.58477  3.61503
          0.02275  4.19040  4.91275  0.61958  0.77255  0.48576  0.95510
     68   1.18769  4.24335  3.63802  3.35614  4.42805  3.03273  4.39316  3.80168  3.39762  3.53391  4.36962  3.45538  3.79778  3.67877  3.69047  1.45703  2.80954  3.25103  5.78536  4.58040     69 - -
          2.68618  4.42225  2.77519  2.73123  3.46354  2.40513  3.72494  3.29354  2.67741  2.69355  4.24690  2.90347  2.73739  3.18146  2.89801  2.37887  2.77519  2.98518  4.58477  3.61503
          0.02275  4.19040  4.91275  0.61958  0.77255  0.48576  0.95510
     69   1.58477  4.61097  2.37749  2.67755  4.05185  3.36863  3.88887  3.23968  2.78261  3.05795  3.94142  3.13431  3.89434  3.09202  3.21695  2.70910  2.91257  2.37876  5.41398  4.11228     70 - -
          2.68618  4.42225  2.77519  2.73123  3.46354  2.40513  3.72494  3.29354  2.67741  2.69355  4.24690  2.90347  2.73739  3.18146  2.89801  2.37887  2.77519  2.98518  4.58477  3.61503
          0.02275  4.19040  4.91275  0.61958  0.77255  0.48576  0.95510
     70   3.48269  4.78989  4.96993  4.47692  1.71057  4.61556  4.51739  2.44213  4.32461  0.95596  3.03760  4.59311  4.82385  4.36881  4.39137  3.99002  3.70604  2.59431  4.70886  3.25787     71 - -
          2.68618  4.42225  2.77519  2.73123  3.46354  2.40513  3.72494  3.29354  2.67741  2.69355  4.24690  2.90347  2.73739  3.18146  2.89801  2.37887  2.77519  2.98518  4.58477  3.61503
          0.02275  4.19040  4.91275  0.61958  0.77255  0.48576  0.95510
     71   2.95290  5.27734  1.29702  2.36833  4.73926  3.33941  3.94291  4.25877  2.93038  3.80619  4.66434  2.92551  1.85393  3.12226  3.47166  2.90912  3.27246  3.83384  5.92792  4.52392     72 - -
          2.68618  4.42225  2.77519  2.73123  3.46354  2.40513  3.72494  3.29354  2.67741  2.69355  4.24690  2.90347  2.73739  3.18146  2.89801  2.37887  2.77519  2.98518  4.58477  3.61503
          0.02275  4.19040  4.91275  0.61958  0.77255  0.48576  0.95510
     72   3.24169  4.59147  4.84448  4.33381  3.34890  4.47956  4.93645  2.05116  4.17412  1.10005  3.17727  4.55522  4.76988  4.38414  4.32772  3.86163  3.49841  1.41902  5.35551  4.20048     73 - -
          2.68618  4.42225  2.77519  2.73123  3.46354  2.40513  3.72494  3.29354  2.67741  2.69355  4.24690  2.90347  2.73739  3.18146  2.89801  2.37887  2.77519  2.98518  4.58477  3.61503
          0.02275  4.19040  4.91275  0.61958  0.77255  0.48576  0.95510
     73   1.91097  4.25621  3.82809  3.29708  3.35825  3.65285  4.04815  2.55573  3.20985  2.43582  3.41380  3.59126  4.08704  3.49649  3.48373  2.96308  2.92109  1.75307  4.89380  2.64621     74 - -
          2.68618  4.42225  2.77519  2.73123  3.46354  2.40513  3.72494  3.29354  2.67741  2.69355  4.24690  2.90347  2.73739  3.18146  2.89801  2.37887  2.77519  2.98518  4.58477  3.61503
          0.02275  4.19040  4.91275  0.61958  0.77255  0.48576  0.95510
     74   2.16101  4.81963  3.05577  2.59957  4.34082  3.38203  3.77129  3.74390  1.55612  3.32960  4.14813  3.06802  3.87991  2.92403  2.81863  2.18217  2.95134  3.36062  5.52202  4.21724     75 - -
          2.68618  4.42225  2.77519  2.73123  3.46354  2.40513  3.72494  3.29354  2.67741  2.69355  4.24690  2.90347  2.73739  3.18146  2.89801  2.37887  2.77519  2.98518  4.58477  3.61503
          0.02275  4.19040  4.91275  0.61958  0.77255  0.48576  0.95510
     75   3.48015  4.78781  4.96141  4.47136  1.64358  4.60682  4.49136  2.45136  4.31841  0.99234  3.04936  4.58012  4.81921  4.36336  4.38510  3.98107  3.70397  2.59930  4.68305  3.21966     76 - -
          2.68618  4.42225  2.77519  2.73123  3.46354  2.40513  3.72494  3.29354  2.67741  2.69355  4.24690  2.90347  2.73739  3.18146  2.89801  2.37887  2.77519  2.98518  4.58477  3.61503
          0.02275  4.19040  4.91275  0.61958  0.77255  0.48576  0.95510
     76   3.48089  4.78839  4.96414  4.47313  1.66411  4.60955  4.49951  2.44843  4.32038  0.98080  3.04559  4.58420  4.82063  4.36507  4.38707  3.98384  3.70455  2.59771  4.69113  3.23160     77 - -
          2.68618  4.42225  2.77519  2.73123  3.46354  2.40513  3.72494  3.29354  2.67741  2.69355  4.24690  2.90347  2.73739  3.18146  2.89801  2.37887  2.77519  2.98518  4.58477  3.61503
          0.02275  4.19040  4.91275  0.61958  0.77255  0.48576  0.95510
     77   2.78638  5.30292  2.14719  1.93327  4.62735  3.37575  3.67984  4.11395  2.05559  3.59213  4.36595  2.83677  3.85527  2.03491  2.96080  2.72350  3.03005  3.68583  5.72792  4.30151     78 - -
          2.68618  4.42225  2.77519  2.73123  3.46354  2.40513  3.72494  3.29354  2.67741  2.69355  4.24690  2.90347  2.73739  3.18146  2.89801  2.37887  2.77519  2.98518  4.58477  3.61503
          0.02275  4.19040  4.91275  0.61958  0.77255  0.48576  0.95510
     78   2.62626  4.19850  3.78877  3.21790  3.18601  3.66370  3.90321  2.66577  3.12366  2.04815  3.30992  3.52298  4.03977  3.39507  3.39001  2.47528  2.44808  2.46244  3.09727  2.68197     79 - -
          2.68618  4.42225  2.77519  2.73123  3.46354  2.40513  3.72494  3.29354  2.67741  2.69355  4.24690  2.90347  2.73739  3.18146  2.89801  2.37887  2.77519  2.98518  4.58477  3.61503
          0.02275  4.19040  4.91275  0.61958  0.77255  0.48576  0.95510
     79   2.82795  4.86700  2.94827  1.37334  4.04190  3.53727  3.87673  2.39032  2.69702  2.94566  3.94629  3.12783  4.00791  3.06877  3.10812  2.90200  3.08409  2.90452  5.44603  4.11758     80 - -
          2.68618  4.42225  2.77519  2.73123  3.46354  2.40513  3.72494  3.29354  2.67741  2.69355  4.24690  2.90347  2.73739  3.18146  2.89801  2.37887  2.77519  2.98518  4.58477  3.61503
          0.02275  4.19040  4.91275  0.61958  0.77255  0.48576  0.95510
     80   2.63559  3.04556  3.90547  3.33286  3.28196  3.69706  2.43945  2.13945  3.22219  2.33959  3.29084  3.61270  4.08080  3.49233  3.46686  2.98180  2.87639  1.99820  4.80069  3.58149     81 - -
          2.68618  4.42225  2.77519  2.73123  3.46354  2.40513  3.72494  3.29354  2.67741  2.69355  4.24690  2.90347  2.73739  3.18146  2.89801  2.37887  2.77519  2.98518  4.58477  3.61503
          0.02275  4.19040  4.91275  0.61958  0.77255  0.48576  0.95510
     81   2.77452  5.13775  1.89761  1.72086  4.40494  3.38705  3.72210  2.73208  2.57365  3.39905  4.22207  2.87558  3.87317  2.86575  3.07912  2.74567  3.02390  3.43877  5.62391  4.22378     82 - -
          2.68618  4.42225  2.77519  2.73123  3.46354  2.40513  3.72494  3.29354  2.67741  2.69355  4.24690  2.90347  2.73739  3.18146  2.89801  2.37887  2.77519  2.98518  4.58477  3.61503
          0.02275  4.19040  4.91275  0.61958  0.77255  0.48576  0.95510
     82   2.67381  4.87872  2.09540  2.46361  4.49798  1.67337  3.88582  3.93891  2.79989  3.53441  4.35375  2.96875  3.86334  3.05632  3.29137  2.70486  2.26077  3.50519  5.74055  4.37195     83 - -
          2.68618  4.42225  2.77519  2.73123  3.46354  2.40513  3.72494  3.29354  2.67741  2.69355  4.24690  2.90347  2.73739  3.18146  2.89801  2.37887  2.77519  2.98518  4.58477  3.61503
          0.02275  4.19040  4.91275  0.61958  0.77255  0.48576  0.95510
     83   2.82460  5.31859  2.11310  1.89581  4.61663  2.11735  2.63640  4.10690  2.59190  3.61075  4.40392  2.82104  3.86962  2.86100  3.12061  2.75896  3.07972  3.69310  5.77099  4.33028     84 - -
          2.68618  4.42225  2.77519  2.73123  3.46354  2.40513  3.72494  3.29354  2.67741  2.69355  4.24690  2.90347  2.73739  3.18146  2.89801  2.37887  2.77519  2.98518  4.58477  3.61503
          0.02275  4.19040  4.91275  0.61958  0.77255  0.48576  0.95510
     84   2.49123  4.55165  3.09793  2.75016  4.33939  3.20308  3.97523  3.76994  2.83902  3.39971  4.21651  2.31664  3.82734  3.16712  3.24942  1.48711  2.16353  3.31541  5.61976  4.32196     85 - -
          2.68630  4.42238  2.77532  2.73104  3.46366  2.40502  3.72507  3.29309  2.67722  2.69336  4.24702  2.90359  2.73752  3.18159  2.89813  2.37899  2.77498  2.98531  4.58489  3.61516
          0.29157  1.40423  4.91275  0.99091  0.46400  0.48576  0.95510
     85   3.48451  4.81133  5.00346  4.45380  3.11208  4.70279  4.98539  2.29640  4.25452  0.76938  2.15302  4.72371  4.86622  4.37989  4.36122  4.07406  3.70564  2.47561  5.24319  4.17905     89 - -
          2.68618  4.42225  2.77519  2.73123  3.46354  2.40513  3.72494  3.29354  2.67741  2.69355  4.24690  2.90347  2.73739  3.18146  2.89801  2.37887  2.77519  2.98518  4.58477  3.61503
          0.02275  4.19040  4.91275  0.61958  0.77255  0.48576  0.95510
     86   2.77316  4.37454  3.83309  3.25130  3.42505  3.80892  4.06833  2.13145  3.06488  1.91988  3.34663  3.60981  4.16773  3.43101  2.14871  3.08366  3.00498  2.04290  5.00642  3.79932     90 - -
          2.68618  4.42225  2.77519  2.73123  3.46354  2.40513  3.72494  3.29354  2.67741  2.69355  4.24690  2.90347  2.73739  3.18146  2.89801  2.37887  2.77519  2.98518  4.58477  3.61503
          0.02275  4.19040  4.91275  0.61958  0.77255  0.48576  0.95510
     87   1.97801  5.21286  2.16951  1.95806  4.52391  3.37261  3.68267  3.99456  2.14347  3.50712  4.28927  2.84719  3.84800  2.80888  2.99947  2.70718  3.00078  3.58814  5.67041  4.25472     91 - -
          2.68618  4.42225  2.77519  2.73123  3.46354  2.40513  3.72494  3.29354  2.67741  2.69355  4.24690  2.90347  2.73739  3.18146  2.89801  2.37887  2.77519  2.98518  4.58477  3.61503
          0.02275  4.19040  4.91275  0.61958  0.77255  0.48576  0.95510
     88   2.28356  2.91875  4.31749  3.75842  3.36001  3.84156  4.31218  2.23232  3.63220  1.62654  3.30653  3.92851  4.25274  3.85800  3.80749  3.17064  2.99579  1.76032  4.97185  3.78406     92 - -
          2.68618  4.42225  2.77519  2.73123  3.46354  2.40513  3.72494  3.29354  2.67741  2.69355  4.24690  2.90347  2.73739  3.18146  2.89801  2.37887  2.77519  2.98518  4.58477  3.61503
          0.02275  4.19040  4.91275  0.61958  0.77255  0.48576  0.95510
     89   3.44911  4.74543  5.06930  4.53965  3.20718  4.73563  5.07508  1.71944  4.36333  0.83066  3.00757  4.78596  4.91261  4.49319  4.47060  4.12112  3.68023  2.19972  5.32915  4.23053     93 - -
          2.68618  4.42225  2.77519  2.73123  3.46354  2.40513  3.72494  3.29354  2.67741  2.69355  4.24690  2.90347  2.73739  3.18146  2.89801  2.37887  2.77519  2.98518  4.58477  3.61503
          0.02275  4.19040  4.91275  0.61958  0.77255  0.48576  0.95510
     90   2.67120  4.74567  3.15345  2.25824  3.95137  3.51005  3.68233  3.35921  2.41845  2.48110  3.82415  3.07122  3.89339  2.47186  2.35021  2.73730  2.89527  3.06956  3.24804  3.93905     94 - -
          2.68618  4.42225  2.77519  2.73123  3.46354  2.40513  3.72494  3.29354  2.67741  2.69355  4.24690  2.90347  2.73739  3.18146  2.89801  2.37887  2.77519  2.98518  4.58477  3.61503
          0.02275  4.19040  4.91275  0.61958  0.77255  0.48576  0.95510
     91   1.97064  5.03741  2.90757  2.08075  4.35102  3.44583  3.64787  3.78380  2.33912  3.32106  4.11662  2.94875  3.86150  2.37030  2.37580  2.70288  2.94261  3.41653  5.49528  4.14716     95 - -
          2.68618  4.42225  2.77519  2.73123  3.46354  2.40513  3.72494  3.29354  2.67741  2.69355  4.24690  2.90347  2.73739  3.18146  2.89801  2.37887  2.77519  2.98518  4.58477  3.61503
          0.02275  4.19040  4.91275  0.61958  0.77255  0.48576  0.95510
     92   2.88985  5.30831  1.89267  2.27004  4.75563  1.63525  3.85723  4.26478  2.83075  3.78578  4.61265  2.14450  3.90613  3.02042  3.39034  2.83084  3.19881  3.82090  5.94977  4.49157     96 - -
          2.68618  4.42225  2.77519  2.73123  3.46354  2.40513  3.72494  3.29354  2.67741  2.69355  4.24690  2.90347  2.73739  3.18146  2.89801  2.37887  2.77519  2.98518  4.58477  3.61503
          0.02275  4.19040  4.91275  0.61958  0.77255  0.48576  0.95510
     93   3.02665  5.37185  0.98552  2.34561  4.90650  2.18822  4.00634  4.45856  3.07260  3.98957  4.86146  2.91055  3.98009  3.19741  3.65428  2.96515  3.36914  3.99760  6.07740  4.65643     97 - -
          2.68618  4.42225  2.77519  2.73123  3.46354  2.40513  3.72494  3.29354  2.67741  2.69355  4.24690  2.90347  2.73739  3.18146  2.89801  2.37887  2.77519  2.98518  4.58477  3.61503
          0.02275  4.19040  4.91275  0.61958  0.77255  0.48576  0.95510
     94   2.01909  4.65358  2.96513  2.65024  4.36079  3.24017  3.92710  3.78885  2.78595  3.41052  4.23155  1.98474  2.02213  3.10967  3.21328  2.63765  2.92078  3.35342  5.62820  4.31064     98 - -
          2.68618  4.42225  2.77519  2.73123  3.46354  2.40513  3.72494  3.29354  2.67741  2.69355  4.24690  2.90347  2.73739  3.18146  2.89801  2.37887  2.77519  2.98518  4.58477  3.61503
          0.02275  4.19040  4.91275  0.61958  0.77255  0.48576  0.95510
     95   2.23747  4.98180  2.34878  2.39343  4.34836  3.38303  3.66853  3.79537  2.43593  3.34169  4.12719  2.92255  3.82860  2.79690  2.12251  2.28407  2.90518  3.40598  5.52496  4.15468     99 - -
          2.68618  4.42225  2.77519  2.73123  3.46354  2.40513  3.72494  3.29354  2.67741  2.69355  4.24690  2.90347  2.73739  3.18146  2.89801  2.37887  2.77519  2.98518  4.58477  3.61503
          0.02275  4.19040  4.91275  0.61958  0.77255  0.48576  0.95510
     96   2.34782  4.37020  4.40320  3.87560  3.47386  4.05674  4.55845  2.09597  3.75720  1.51113  3.34823  4.10575  4.44880  4.01681  3.97068  3.40226  3.18819  1.44600  5.23231  4.04727    100 - -
          2.68618  4.42225  2.77519  2.73123  3.46354  2.40513  3.72494  3.29354  2.67741  2.69355  4.24690  2.90347  2.73739  3.18146  2.89801  2.37887  2.77519  2.98518  4.58477  3.61503
          0.02275  4.19040  4.91275  0.61958  0.77255  0.48576  0.95510
     97   2.85535  4.46857  3.84517  3.30254  3.36989  3.85926  4.13541  2.55094  3.12578  1.39876  3.28383  3.66703  4.22430  2.57554  3.40528  3.15457  3.09334  2.04493  5.03953  3.83106    101 - -
          2.68618  4.42225  2.77519  2.73123  3.46354  2.40513  3.72494  3.29354  2.67741  2.69355  4.24690  2.90347  2.73739  3.18146  2.89801  2.37887  2.77519  2.98518  4.58477  3.61503
          0.02275  4.19040  4.91275  0.61958  0.77255  0.48576  0.95510
     98   2.26949  5.05000  2.91532  2.13640  4.37205  2.72333  3.62889  3.81409  2.06067  3.33850  4.12121  2.93230  3.84384  2.74901  2.32264  2.67339  2.91782  3.43301  5.50205  4.14372    102 - -
          2.68618  4.42225  2.77519  2.73123  3.46354  2.40513  3.72494  3.29354  2.67741  2.69355  4.24690  2.90347  2.73739  3.18146  2.89801  2.37887  2.77519  2.98518  4.58477  3.61503
          0.02275  4.19040  4.91275  0.61958  0.77255  0.48576  0.95510
     99   1.73823  2.11667  4.08483  3.57852  3.54948  3.49548  4.26761  2.58284  3.45305  2.06299  3.51842  3.72182  4.05741  3.72429  3.67509  2.87317  2.90538  2.37039  5.10205  3.90007    103 - -
          2.68618  4.42225  2.77519  2.73123  3.46354  2.40513  3.72494  3.29354  2.67741  2.69355  4.24690  2.90347  2.73739  3.18146  2.89801  2.37887  2.77519  2.98518  4.58477  3.61503
          0.02275  4.19040  4.91275  0.61958  0.77255  0.48576  0.95510
    100   3.47641  4.78715  4.91374  4.44253  1.37138  4.56661  4.36519  2.50325  4.28611  1.18677  3.11884  4.51650  4.80076  4.33783  4.35512  3.94265  3.70354  2.62877  4.55690  3.03587    104 - -
          2.68618  4.42225  2.77519  2.73123  3.46354  2.40513  3.72494  3.29354  2.67741  2.69355  4.24690  2.90347  2.73739  3.18146  2.89801  2.37887  2.77519  2.98518  4.58477  3.61503
          0.02275  4.19040  4.91275  0.61958  0.77255  0.48576  0.95510
    101   1.16624  4.24251  3.64019  3.35904  4.42712  3.03258  4.39487  3.79983  3.40031  3.53302  4.36915  3.45678  3.79797  3.68126  3.69231  1.48463  2.80956  3.24970  5.78508  4.58050    105 - -
          2.68618  4.42225  2.77519  2.73123  3.46354  2.40513  3.72494  3.29354  2.67741  2.69355  4.24690  2.90347  2.73739  3.18146  2.89801  2.37887  2.77519  2.98518  4.58477  3.61503
          0.02275  4.19040  4.91275  0.61958  0.77255  0.48576  0.95510
    102   3.06212  5.70857  1.21539  1.80300  4.98702  3.30800  3.85958  4.52930  2.89722  3.99780  4.84411  2.14989  3.93782  3.02300  3.51824  2.92854  3.35165  4.07897  6.14858  4.60995    106 - -
          2.68618  4.42225  2.77519  2.73123  3.46354  2.40513  3.72494  3.29354  2.67741  2.69355  4.24690  2.90347  2.73739  3.18146  2.89801  2.37887  2.77519  2.98518  4.58477  3.61503
          0.02275  4.19040  4.91275  0.61958  0.77255  0.48576  0.95510
    103   3.07722  5.60746  0.99506  2.21325  4.92640  3.30594  3.92167  4.51387  2.99540  4.01797  4.89282  2.15857  3.96135  3.10360  3.61085  2.96272  3.39235  4.06724  6.13287  4.60891    107 - -
          2.68618  4.42225  2.77519  2.73123  3.46354  2.40513  3.72494  3.29354  2.67741  2.69355  4.24690  2.90347  2.73739  3.18146  2.89801  2.37887  2.77519  2.98518  4.58477  3.61503
          0.02275  4.19040  4.91275  0.61958  0.77255  0.48576  0.95510
    104   2.20073  4.74561  2.48382  2.51842  4.04211  3.41088  3.73798  3.41674  2.58177  2.48785  3.90976  3.02080  2.42589  2.91270  3.03479  2.68841  2.88974  3.10430  5.34869  4.02613    108 - -
          2.68618  4.42225  2.77519  2.73123  3.46354  2.40513  3.72494  3.29354  2.67741  2.69355  4.24690  2.90347  2.73739  3.18146  2.89801  2.37887  2.77519  2.98518  4.58477  3.61503
          0.02275  4.19040  4.91275  0.61958  0.77255  0.48576  0.95510
    105   3.26865  5.40823  2.67445  0.64482  4.80098  3.51060  4.14165  4.32154  3.06625  3.89214  4.86550  3.16656  4.13428  3.35905  3.49899  3.22573  3.57960  3.97712  5.91104  4.65038    109 - -
          2.68618  4.42225  2.77519  2.73123  3.46354  2.40513  3.72494  3.29354  2.67741  2.69355  4.24690  2.90347  2.73739  3.18146  2.89801  2.37887  2.77519  2.98518  4.58477  3.61503
          0.02275  4.19040  4.91275  0.61958  0.77255  0.48576  0.95510
    106   2.95196  4.73389  3.52861  3.06474  3.53256  3.77933  4.00930  2.92648  2.77535  1.38555  3.51986  3.48352  4.18593  2.00175  3.05700  3.12835  3.19260  2.86014  5.14595  3.86000    110 - -
          2.68618  4.42225  2.77519  2.73123  3.46354  2.40513  3.72494  3.29354  2.67741  2.69355  4.24690  2.90347  2.73739  3.18146  2.89801  2.37887  2.77519  2.98518  4.58477  3.61503
          0.02275  4.19040  4.91275  0.61958  0.77255  0.48576  0.95510
    107   2.08404  4.30794  3.61356  3.08869  3.63707  3.46104  4.01110  2.81275  3.03033  2.24074  3.58817  3.42003  3.96450  3.33915  3.36400  1.89307  2.86089  2.16316  5.10416  3.87403    111 - -
          2.68618  4.42225  2.77519  2.73123  3.46354  2.40513  3.72494  3.29354  2.67741  2.69355  4.24690  2.90347  2.73739  3.18146  2.89801  2.37887  2.77519  2.98518  4.58477  3.61503
          0.02275  4.19040  4.91275  0.61958  0.77255  0.48576  0.95510
    108   1.94956  5.09847  2.68991  1.75597  4.42542  3.39358  3.71448  3.86256  2.49866  3.41439  4.22475  2.90754  3.87421  2.29868  2.95582  2.74029  3.01294  3.48933  5.60569  4.22912    112 - -
          2.68618  4.42225  2.77519  2.73123  3.46354  2.40513  3.72494  3.29354  2.67741  2.69355  4.24690  2.90347  2.73739  3.18146  2.89801  2.37887  2.77519  2.98518  4.58477  3.61503
          0.02275  4.19040  4.91275  0.61958  0.77255  0.48576  0.95510
    109   2.23976  4.97342  2.84520  2.10671  4.29024  3.40827  3.67487  3.71726  2.44169  3.28509  4.08721  2.93571  3.84762  2.07447  2.89492  2.68183  2.40484  3.35568  5.48904  4.13140    113 - -
          2.68618  4.42225  2.77519  2.73123  3.46354  2.40513  3.72494  3.29354  2.67741  2.69355  4.24690  2.90347  2.73739  3.18146  2.89801  2.37887  2.77519  2.98518  4.58477  3.61503
          0.02275  4.19040  4.91275  0.61958  0.77255  0.48576  0.95510
    110   3.84017  5.05038  4.75787  4.45605  2.01504  4.51716  3.54798  3.63492  4.21639  2.95243  4.19887  4.18022  4.83113  4.23688  4.24703  3.90763  4.05776  3.53153  1.39800  1.18819    114 - -
          2.68618  4.42225  2.77519  2.73123  3.46354  2.40513  3.72494  3.29354  2.67741  2.69355  4.24690  2.90347  2.73739  3.18146  2.89801  2.37887  2.77519  2.98518  4.58477  3.61503
          0.02275  4.19040  4.91275  0.61958  0.77255  0.48576  0.95510
    111   2.74993  4.97646  3.13902  2.54590  4.27606  3.52713  3.64379  3.67958  1.94502  2.66792  4.04515  3.04174  3.90630  2.31364  2.17519  2.76319  2.48522  3.34521  5.40863  4.11052    115 - -
          2.68618  4.42225  2.77519  2.73123  3.46354  2.40513  3.72494  3.29354  2.67741  2.69355  4.24690  2.90347  2.73739  3.18146  2.89801  2.37887  2.77519  2.98518  4.58477  3.61503
          0.02275  4.19040  4.91275  0.61958  0.77255  0.48576  0.95510
    112   2.70391  5.12224  2.29365  2.33623  4.43801  3.39912  3.64653  3.89739  2.07343  3.41443  4.19196  2.88221  3.83606  2.31351  2.87465  2.67312  2.18028  3.50063  5.57686  4.18686    116 - -
          2.68618  4.42225  2.77519  2.73123  3.46354  2.40513  3.72494  3.29354  2.67741  2.69355  4.24690  2.90347  2.73739  3.18146  2.89801  2.37887  2.77519  2.98518  4.58477  3.61503
          0.02275  4.19040  4.91275  0.61958  0.77255  0.48576  0.95510
    113   2.23397  4.87007  3.03284  2.48956  4.20534  2.80511  3.66696  3.62432  2.10344  3.20013  4.00587  2.99556  3.84975  2.80759  2.35511  2.67069  2.40274  3.27325  5.40828  4.08054    117 - -
          2.68618  4.42225  2.77519  2.73123  3.46354  2.40513  3.72494  3.29354  2.67741  2.69355  4.24690  2.90347  2.73739  3.18146  2.89801  2.37887  2.77519  2.98518  4.58477  3.61503
          0.02275  4.19040  4.91275  0.61958  0.77255  0.48576  0.95510
    114   3.69399  5.00537  4.67852  4.46385  0.60659  4.28648  4.06136  3.19148  4.36623  2.49231  3.88029  4.39402  4.74567  4.44846  4.40656  3.93974  3.99921  3.20383  4.23571  2.57093    118 - -
          2.68618  4.42225  2.77519  2.73123  3.46354  2.40513  3.72494  3.29354  2.67741  2.69355  4.24690  2.90347  2.73739  3.18146  2.89801  2.37887  2.77519  2.98518  4.58477  3.61503
          0.02275  4.19040  4.91275  0.61958  0.77255  0.48576  0.95510
    115   2.67004  3.06668  3.27639  2.70496  3.79825  3.54212  3.74181  3.16250  2.19554  2.35794  3.70281  3.16499  3.93046  2.16137  2.87141  2.78726  2.89921  2.90515  5.14358  3.87721    119 - -
          2.68618  4.42225  2.77519  2.73123  3.46354  2.40513  3.72494  3.29354  2.67741  2.69355  4.24690  2.90347  2.73739  3.18146  2.89801  2.37887  2.77519  2.98518  4.58477  3.61503
          0.02275  4.19040  4.91275  0.61958  0.77255  0.48576  0.95510
    116   2.22888  4.97303  2.36337  2.37845  4.31887  3.37815  3.66736  3.76543  2.46147  3.31920  4.10609  2.91185  3.82308  2.41273  2.94474  2.28647  2.40190  3.38210  5.51319  4.13885    120 - -
          2.68618  4.42225  2.77519  2.73123  3.46354  2.40513  3.72494  3.29354  2.67741  2.69355  4.24690  2.90347  2.73739  3.18146  2.89801  2.37887  2.77519  2.98518  4.58477  3.61503
          0.02275  4.19040  4.91275  0.61958  0.77255  0.48576  0.95510
    117   3.00430  2.73229  4.84855  4.31518  3.59347  4.31323  4.85237  1.35713  4.19402  2.28244  3.45434  4.44645  4.65809  4.41469  4.33753  3.67537  3.26628  1.27462  5.37845  4.17921    121 - -
          2.68618  4.42225  2.77519  2.73123  3.46354  2.40513  3.72494  3.29354  2.67741  2.69355  4.24690  2.90347  2.73739  3.18146  2.89801  2.37887  2.77519  2.98518  4.58477  3.61503
          0.02275  4.19040  4.91275  0.61958  0.77255  0.48576  0.95510
    118   2.25234  4.40214  4.32457  3.78096  2.48169  4.02668  4.34032  2.39264  3.66596  1.22270  3.14120  4.01534  4.37832  3.87574  3.85782  3.34782  3.18151  2.35151  4.90911  3.66008    122 - -
          2.68618  4.42225  2.77519  2.73123  3.46354  2.40513  3.72494  3.29354  2.67741  2.69355  4.24690  2.90347  2.73739  3.18146  2.89801  2.37887  2.77519  2.98518  4.58477  3.61503
          0.02275  4.19040  4.91275  0.61958  0.77255  0.48576  0.95510
    119   2.73087  5.11568  2.71964  1.99489  4.42653  3.39841  3.67336  3.87935  2.44453  3.41057  4.20148  2.41952  3.85269  2.30828  2.91126  2.70354  2.11512  3.49465  5.58514  4.20083    123 - -
          2.68618  4.42225  2.77519  2.73123  3.46354  2.40513  3.72494  3.29354  2.67741  2.69355  4.24690  2.90347  2.73739  3.18146  2.89801  2.37887  2.77519  2.98518  4.58477  3.61503
          0.24434  4.19040  1.60127  0.61958  0.77255  0.48576  0.95510
    120   1.72321  4.25094  3.23153  2.91462  4.23935  2.08521  4.06100  3.64392  3.00031  3.31719  4.14520  3.18770  2.27051  3.29906  3.36256  2.43114  2.72536  3.14840  5.56238  4.32167    124 - -
          2.68622  4.42229  2.77524  2.73095  3.46358  2.40517  3.72499  3.29358  2.67745  2.69359  4.24694  2.90351  2.73744  3.18099  2.89805  2.37891  2.77524  2.98522  4.58481  3.61507
          0.37672  1.18820  4.69672  0.20718  1.67597  0.37012  1.17328
    121   2.55367  4.62356  3.09343  2.62949  4.08155  3.33603  3.81014  3.48218  2.65573  3.12599  3.95716  2.14618  2.74741  2.99493  3.08672  2.15933  2.86062  2.45899  5.38685  4.08201    126 - -
          2.68618  4.42225  2.77519  2.73123  3.46354  2.40513  3.72494  3.29354  2.67741  2.69355  4.24690  2.90347  2.73739  3.18146  2.89801  2.37887  2.77519  2.98518  4.58477  3.61503
          0.02275  4.19040  4.91275  0.61958  0.77255  0.48576  0.95510
    122   2.76560  5.13986  2.89947  2.10633  4.48319  2.63918  3.64492  3.92231  2.27995  3.42131  4.21057  2.95181  3.88182  2.28546  1.97496  2.73906  2.99035  3.53665  5.55781  4.21218    127 - -
          2.68618  4.42225  2.77519  2.73123  3.46354  2.40513  3.72494  3.29354  2.67741  2.69355  4.24690  2.90347  2.73739  3.18146  2.89801  2.37887  2.77519  2.98518  4.58477  3.61503
          0.02275  4.19040  4.91275  0.61958  0.77255  0.48576  0.95510
    123   2.74518  5.21212  2.69312  1.99127  4.53870  2.61179  3.65508  4.00960  2.09099  3.50121  4.27458  2.34942  3.84747  2.36779  2.87089  2.69871  2.98262  3.59635  5.64344  4.24216    128 - -
          2.68618  4.42225  2.77519  2.73123  3.46354  2.40513  3.72494  3.29354  2.67741  2.69355  4.24690  2.90347  2.73739  3.18146  2.89801  2.37887  2.77519  2.98518  4.58477  3.61503
          0.02275  4.19040  4.91275  0.61958  0.77255  0.48576  0.95510
    124   2.82020  4.43981  3.84711  3.32700  2.46952  3.79254  4.04421  2.68207  3.24144  1.84256  3.35193  3.65192  1.87943  3.52708  3.52799  3.09922  3.07638  2.57770  4.79055  3.41479    129 - -
          2.68618  4.42225  2.77519  2.73123  3.46354  2.40513  3.72494  3.29354  2.67741  2.69355  4.24690  2.90347  2.73739  3.18146  2.89801  2.37887  2.77519  2.98518  4.58477  3.61503
          0.02275  4.19040  4.91275  0.61958  0.77255  0.48576  0.95510
    125   1.78046  4.61506  3.12121  2.65319  4.13527  3.31648  3.82636  3.53885  2.65178  3.17129  3.99751  3.09965  3.83979  2.36481  3.07158  2.22529  2.34751  3.17063  5.42473  4.12560    130 - -
          2.68618  4.42225  2.77519  2.73123  3.46354  2.40513  3.72494  3.29354  2.67741  2.69355  4.24690  2.90347  2.73739  3.18146  2.89801  2.37887  2.77519  2.98518  4.58477  3.61503
          0.02275  4.19040  4.91275  0.61958  0.77255  0.48576  0.95510
    126   2.35441  4.29871  3.53628  3.21850  4.35173  3.08349  4.28299  3.72228  3.23175  3.44527  4.29044  3.39977  3.81497  3.54827  3.54749  1.29970  1.60774  3.22096  5.70323  4.47546    131 - -
          2.68618  4.42225  2.77519  2.73123  3.46354  2.40513  3.72494  3.29354  2.67741  2.69355  4.24690  2.90347  2.73739  3.18146  2.89801  2.37887  2.77519  2.98518  4.58477  3.61503
          0.02275  4.19040  4.91275  0.61958  0.77255  0.48576  0.95510
    127   2.80572  4.99424  2.29135  2.49680  3.54504  3.49660  1.93787  3.67185  2.61989  3.22186  4.09188  3.01371  3.94338  2.94520  3.07519  2.80959  3.04642  3.35669  5.00214  2.59457    132 - -
          2.68618  4.42225  2.77519  2.73123  3.46354  2.40513  3.72494  3.29354  2.67741  2.69355  4.24690  2.90347  2.73739  3.18146  2.89801  2.37887  2.77519  2.98518  4.58477  3.61503
          0.02275  4.19040  4.91275  0.61958  0.77255  0.48576  0.95510
    128   2.26265  4.99248  2.89203  2.08537  4.31397  3.42578  3.65957  3.73734  1.88399  3.29633  4.09407  2.94511  3.85141  2.79128  2.82051  2.68535  2.39830  3.37282  5.48680  4.13477    133 - -
          2.68618  4.42225  2.77519  2.73123  3.46354  2.40513  3.72494  3.29354  2.67741  2.69355  4.24690  2.90347  2.73739  3.18146  2.89801  2.37887  2.77519  2.98518  4.58477  3.61503
          0.02275  4.19040  4.91275  0.61958  0.77255  0.48576  0.95510
    129   2.99298  4.66235  3.88609  3.31506  3.50938  3.86242  4.06881  2.84478  2.75755  1.16852  3.48524  3.65854  4.25257  3.37641  2.20768  3.22930  3.22973  2.77577  5.11207  3.86986    134 - -
          2.68618  4.42225  2.77519  2.73123  3.46354  2.40513  3.72494  3.29354  2.67741  2.69355  4.24690  2.90347  2.73739  3.18146  2.89801  2.37887  2.77519  2.98518  4.58477  3.61503
          0.02275  4.19040  4.91275  0.61958  0.77255  0.48576  0.95510
    130   1.36863  4.56085  3.04457  2.80376  4.37432  3.19795  4.07115  3.77376  2.96962  3.46459  4.31510  1.77546  3.86331  3.28857  3.35935  2.64946  2.94695  3.32724  5.68471  4.38170    135 - -
          2.68618  4.42225  2.77519  2.73123  3.46354  2.40513  3.72494  3.29354  2.67741  2.69355  4.24690  2.90347  2.73739  3.18146  2.89801  2.37887  2.77519  2.98518  4.58477  3.61503
          0.02275  4.19040  4.91275  0.61958  0.77255  0.48576  0.95510
    131   3.29623  5.24476  3.49158  3.06837  4.70551  3.73657  3.98065  4.15857  0.67199  3.65960  4.61531  3.47413  4.22378  3.16222  2.54943  3.32417  3.53121  3.85265  5.63696  4.50213    136 - -
          2.68618  4.42225  2.77519  2.73123  3.46354  2.40513  3.72494  3.29354  2.67741  2.69355  4.24690  2.90347  2.73739  3.18146  2.89801  2.37887  2.77519  2.98518  4.58477  3.61503
          0.02275  4.19040  4.91275  0.61958  0.77255  0.48576  0.95510
    132   3.18117  5.14966  3.15989  2.93289  4.35948  3.60785  4.08929  4.05315  2.73399  3.52178  4.55329  3.39071  4.17384  0.75862  3.00625  3.22130  3.48384  3.76640  5.57897  4.30042    137 - -
          2.68618  4.42225  2.77519  2.73123  3.46354  2.40513  3.72494  3.29354  2.67741  2.69355  4.24690  2.90347  2.73739  3.18146  2.89801  2.37887  2.77519  2.98518  4.58477  3.61503
          0.02275  4.19040  4.91275  0.61958  0.77255  0.48576  0.95510
    133   3.33134  4.62714  5.06471  4.50175  2.35910  4.61264  4.85839  1.51944  4.36746  1.13189  2.98050  4.67533  4.80104  4.41974  4.43177  3.96208  3.55263  2.24757  5.11492  3.94475    138 - -
          2.68618  4.42225  2.77519  2.73123  3.46354  2.40513  3.72494  3.29354  2.67741  2.69355  4.24690  2.90347  2.73739  3.18146  2.89801  2.37887  2.77519  2.98518  4.58477  3.61503
          0.02275  4.19040  4.91275  0.61958  0.77255  0.48576  0.95510
    134   3.48675  4.78238  4.70036  4.29203  1.70748  4.39161  3.69720  3.09308  4.13454  1.85545  3.70311  4.15741  4.69195  4.15431  4.19326  3.73001  3.70651  3.03725  3.87258  1.18935    139 - -
          2.68618  4.42225  2.77519  2.73123  3.46354  2.40513  3.72494  3.29354  2.67741  2.69355  4.24690  2.90347  2.73739  3.18146  2.89801  2.37887  2.77519  2.98518  4.58477  3.61503
          0.02275  4.19040  4.91275  0.61958  0.77255  0.48576  0.95510
    135   3.75152  4.96645  4.85089  4.54151  1.35175  4.50684  3.63384  3.37766  4.34171  2.66540  3.95317  4.24832  4.81887  4.30006  4.33844  3.90569  3.97640  3.33219  1.32413  2.04554    140 - -
          2.68618  4.42225  2.77519  2.73123  3.46354  2.40513  3.72494  3.29354  2.67741  2.69355  4.24690  2.90347  2.73739  3.18146  2.89801  2.37887  2.77519  2.98518  4.58477  3.61503
          0.02275  4.19040  4.91275  0.61958  0.77255  0.48576  0.95510
    136   1.93734  4.31446  3.61237  3.17885  3.95656  3.27015  4.16732  3.08654  3.14277  2.95439  3.88610  3.43390  1.72242  3.45916  3.47013  2.66374  2.85909  2.12497  5.40034  4.17255    141 - -
          2.68618  4.42225  2.77519  2.73123  3.46354  2.40513  3.72494  3.29354  2.67741  2.69355  4.24690  2.90347  2.73739  3.18146  2.89801  2.37887  2.77519  2.98518  4.58477  3.61503
          0.02275  4.19040  4.91275  0.61958  0.77255  0.48576  0.95510
    137   2.73700  4.34877  3.77848  3.26310  3.45607  3.74175  4.10013  2.46558  3.16170  1.76732  3.43386  2.65810  4.15234  3.48781  3.45388  3.04851  2.99438  1.69279  5.02292  3.77676    142 - -
          2.68618  4.42225  2.77519  2.73123  3.46354  2.40513  3.72494  3.29354  2.67741  2.69355  4.24690  2.90347  2.73739  3.18146  2.89801  2.37887  2.77519  2.98518  4.58477  3.61503
          0.02275  4.19040  4.91275  0.61958  0.77255  0.48576  0.95510
    138   1.92120  4.36361  3.37490  3.00568  4.39172  2.29388  4.14689  3.82619  3.07040  3.46805  4.27350  3.28262  1.86880  3.36610  3.45127  1.93418  2.81154  3.29879  5.69560  4.44602    143 - -
          2.68618  4.42225  2.77519  2.73123  3.46354  2.40513  3.72494  3.29354  2.67741  2.69355  4.24690  2.90347  2.73739  3.18146  2.89801  2.37887  2.77519  2.98518  4.58477  3.61503
          0.02275  4.19040  4.91275  0.61958  0.77255  0.48576  0.95510
    139   2.64698  4.80167  2.97883  2.50406  4.09488  3.42503  3.70789  3.50403  2.49683  3.11892  3.94736  2.53891  2.40359  2.37289  2.92907  2.69206  2.89863  2.55742  5.36407  4.03883    144 - -
          2.68618  4.42225  2.77519  2.73123  3.46354  2.40513  3.72494  3.29354  2.67741  2.69355  4.24690  2.90347  2.73739  3.18146  2.89801  2.37887  2.77519  2.98518  4.58477  3.61503
          0.02275  4.19040  4.91275  0.61958  0.77255  0.48576  0.95510
    140   2.71718  5.14007  2.25485  1.96219  4.47726  2.70875  3.68402  3.94641  2.50554  3.46875  4.24974  2.85898  3.83690  2.81125  3.01347  2.23385  2.39902  3.53988  5.64038  4.23163    145 - -
          2.68618  4.42225  2.77519  2.73123  3.46354  2.40513  3.72494  3.29354  2.67741  2.69355  4.24690  2.90347  2.73739  3.18146  2.89801  2.37887  2.77519  2.98518  4.58477  3.61503
          0.24434  4.19040  1.60127  0.61958  0.77255  0.48576  0.95510
    141   2.65228  4.87686  1.89110  2.32566  4.42593  3.17445  3.80816  3.91169  2.75674  3.50997  4.35055  2.84575  3.79049  2.99018  3.25812  1.59094  2.99559  3.48426  5.68471  4.28581    146 - -
          2.68599  4.42238  2.77533  2.73136  3.46367  2.40501  3.72508  3.29367  2.67754  2.69335  4.24703  2.90319  2.73684  3.18159  2.89814  2.37900  2.77533  2.98531  4.58490  3.61516
          0.19528  1.78218  4.69672  1.45689  0.26521  0.70394  0.68247
    142   2.63398  4.73748  2.32490  2.44549  3.84472  3.39886  2.69160  2.57902  2.51648  2.96944  3.83306  2.95750  3.83297  2.85610  2.95928  2.68590  2.87539  3.03519  5.19457  3.82962    153 - -
          2.68618  4.42225  2.77519  2.73123  3.46354  2.40513  3.72494  3.29354  2.67741  2.69355  4.24690  2.90347  2.73739  3.18146  2.89801  2.37887  2.77519  2.98518  4.58477  3.61503
          0.02831  3.97438  4.69672  0.61958  0.77255  0.70394  0.68247
    143   2.89014  5.46823  1.71781  1.68383  4.75445  3.22190  3.72265  4.27236  2.70184  3.76111  4.59103  2.02367  3.82010  2.87893  3.28429  2.78105  3.16876  3.84090  5.91817  4.41888    154 - -
          2.68618  4.42225  2.77519  2.73123  3.46354  2.40513  3.72494  3.29354  2.67741  2.69355  4.24690  2.90347  2.73739  3.18146  2.89801  2.37887  2.77519  2.98518  4.58477  3.61503
          0.02831  3.97438  4.69672  0.61958  0.77255  0.70394  0.68247
    144   2.71829  5.12620  2.05355  2.25163  4.44396  3.30962  3.63551  3.92080  2.42214  3.43968  4.23894  2.22742  3.79997  2.77149  2.26608  2.67681  2.96936  3.52464  5.59372  4.19334    155 - -
          2.68618  4.42225  2.77519  2.73123  3.46354  2.40513  3.72494  3.29354  2.67741  2.69355  4.24690  2.90347  2.73739  3.18146  2.89801  2.37887  2.77519  2.98518  4.58477  3.61503
          0.02831  3.97438  4.69672  0.61958  0.77255  0.70394  0.68247
    145   2.73548  5.03630  1.46553  2.24446  4.52690  3.18195  3.79815  4.02816  2.77734  3.60765  4.45476  2.78875  3.80492  2.97735  3.31029  1.98779  3.06819  3.59915  5.77144  4.33824    156 - -
          2.68618  4.42225  2.77519  2.73123  3.46354  2.40513  3.72494  3.29354  2.67741  2.69355  4.24690  2.90347  2.73739  3.18146  2.89801  2.37887  2.77519  2.98518  4.58477  3.61503
          0.02831  3.97438  4.69672  0.61958  0.77255  0.37012  1.17328
    146   2.77103  5.29600  2.13963  1.98172  4.61209  3.36314  2.69055  4.10502  2.49721  3.58765  4.35824  2.29730  3.84506  2.34086  3.01300  2.70809  3.01713  3.67454  5.72930  4.29247    157 - -
          2.68618  4.42225  2.77519  2.73123  3.46354  2.40513  3.72494  3.29354  2.67741  2.69355  4.24690  2.90347  2.73739  3.18146  2.89801  2.37887  2.77519  2.98518  4.58477  3.61503
          0.02275  4.19040  4.91275  0.61958  0.77255  0.48576  0.95510
    147   3.73921  5.09774  4.32442  4.12381  2.38136  4.21369  3.81612  3.70863  3.97344  3.07728  4.35177  4.13796  4.68478  4.19992  4.08677  3.83936  4.03007  3.59549  4.03360  0.56606    158 - -
          2.68618  4.42225  2.77519  2.73123  3.46354  2.40513  3.72494  3.29354  2.67741  2.69355  4.24690  2.90347  2.73739  3.18146  2.89801  2.37887  2.77519  2.98518  4.58477  3.61503
          0.02275  4.19040  4.91275  0.61958  0.77255  0.48576  0.95510
    148   2.80085  4.45191  3.71796  3.17003  3.22358  3.77203  1.98197  2.21636  2.99342  1.96720  3.42027  3.53351  4.14410  3.36537  3.28533  3.05363  3.03392  2.57231  4.80585  3.43827    159 - -
          2.68618  4.42225  2.77519  2.73123  3.46354  2.40513  3.72494  3.29354  2.67741  2.69355  4.24690  2.90347  2.73739  3.18146  2.89801  2.37887  2.77519  2.98518  4.58477  3.61503
          0.02275  4.19040  4.91275  0.61958  0.77255  0.48576  0.95510
    149   2.91062  2.76812  4.59444  4.04051  3.34339  4.08138  4.54881  2.12397  3.89329  1.31878  3.24179  4.19216  4.45178  4.09846  4.03704  3.42553  3.17254  1.69011  5.09912  3.92412    160 - -
          2.68618  4.42225  2.77519  2.73123  3.46354  2.40513  3.72494  3.29354  2.67741  2.69355  4.24690  2.90347  2.73739  3.18146  2.89801  2.37887  2.77519  2.98518  4.58477  3.61503
          0.02275  4.19040  4.91275  0.61958  0.77255  0.48576  0.95510
    150   3.53286  4.90759  4.69961  4.35262  3.28962  4.38255  4.91030  2.52191  4.11804  0.56339  3.23374  4.59787  4.77059  4.40836  4.23719  4.00927  3.81661  2.63961  5.27156  4.06442    161 - -
          2.68618  4.42225  2.77519  2.73123  3.46354  2.40513  3.72494  3.29354  2.67741  2.69355  4.24690  2.90347  2.73739  3.18146  2.89801  2.37887  2.77519  2.98518  4.58477  3.61503
          0.02275  4.19040  4.91275  0.61958  0.77255  0.48576  0.95510
    151   2.11881  4.26083  3.77402  3.23849  3.54748  3.56322  4.08172  2.12868  3.17222  2.54770  3.50086  3.54121  4.03944  3.46139  3.47572  2.04430  2.88997  1.97916  5.05171  3.83379    162 - -
          2.68618  4.42225  2.77519  2.73123  3.46354  2.40513  3.72494  3.29354  2.67741  2.69355  4.24690  2.90347  2.73739  3.18146  2.89801  2.37887  2.77519  2.98518  4.58477  3.61503
          0.02275  4.19040  4.91275  0.61958  0.77255  0.48576  0.95510
    152   3.23160  4.92262  3.87480  3.76811  4.71662  3.59277  4.80862  4.35796  3.85549  3.94398  5.01508  4.03736  0.40391  4.23385  4.05428  3.41160  3.70006  3.96430  5.80257  4.84526    163 - -
          2.68618  4.42225  2.77519  2.73123  3.46354  2.40513  3.72494  3.29354  2.67741  2.69355  4.24690  2.90347  2.73739  3.18146  2.89801  2.37887  2.77519  2.98518  4.58477  3.61503
          0.02275  4.19040  4.91275  0.61958  0.77255  0.48576  0.95510
    153   3.53286  4.90759  4.69961  4.35262  3.28962  4.38255  4.91030  2.52191  4.11804  0.56339  3.23374  4.59787  4.77059  4.40836  4.23719  4.00927  3.81661  2.63961  5.27156  4.06442    164 - -
          2.68618  4.42225  2.77519  2.73123  3.46354  2.40513  3.72494  3.29354  2.67741  2.69355  4.24690  2.90347  2.73739  3.18146  2.89801  2.37887  2.77519  2.98518  4.58477  3.61503
          0.02275  4.19040  4.91275  0.61958  0.77255  0.48576  0.95510
    154   3.72056  5.01445  4.56119  4.20297  1.61521  4.44613  2.23613  3.61605  4.06747  2.96946  4.17299  4.06726  4.75699  4.10207  4.17275  3.78592  3.93518  3.48707  3.69121  1.02132    165 - -
          2.68618  4.42225  2.77519  2.73123  3.46354  2.40513  3.72494  3.29354  2.67741  2.69355  4.24690  2.90347  2.73739  3.18146  2.89801  2.37887  2.77519  2.98518  4.58477  3.61503
          0.02275  4.19040  4.91275  0.61958  0.77255  0.48576  0.95510
    155   2.42090  4.40190  3.32586  3.05679  4.42493  3.11375  4.22102  3.89257  3.14697  3.54713  4.38077  3.32342  1.80131  3.46415  3.49336  1.30113  2.88416  3.36201  5.73842  4.48193    166 - -
          2.68618  4.42225  2.77519  2.73123  3.46354  2.40513  3.72494  3.29354  2.67741  2.69355  4.24690  2.90347  2.73739  3.18146  2.89801  2.37887  2.77519  2.98518  4.58477  3.61503
          0.02275  4.19040  4.91275  0.61958  0.77255  0.48576  0.95510
    156   2.50327  4.42145  3.51921  3.36278  4.41391  3.14722  4.45678  3.98644  3.45907  3.68579  4.59223  3.52585  3.91478  3.78448  3.72583  0.69616  3.00946  3.44901  5.76233  4.50306    167 - -
          2.68618  4.42225  2.77519  2.73123  3.46354  2.40513  3.72494  3.29354  2.67741  2.69355  4.24690  2.90347  2.73739  3.18146  2.89801  2.37887  2.77519  2.98518  4.58477  3.61503
          0.02275  4.19040  4.91275  0.61958  0.77255  0.48576  0.95510
    157   1.87685  4.26432  3.67463  3.24746  4.04731  3.18255  4.21812  3.25360  3.21557  3.09340  3.98286  3.44449  3.85727  3.51469  3.53423  1.41029  2.81921  2.13751  5.46548  4.24583    168 - -
          2.68618  4.42225  2.77519  2.73123  3.46354  2.40513  3.72494  3.29354  2.67741  2.69355  4.24690  2.90347  2.73739  3.18146  2.89801  2.37887  2.77519  2.98518  4.58477  3.61503
          0.02275  4.19040  4.91275  0.61958  0.77255  0.48576  0.95510
    158   3.53286  4.90759  4.69961  4.35262  3.28962  4.38255  4.91030  2.52191  4.11804  0.56339  3.23374  4.59787  4.77059  4.40836  4.23719  4.00927  3.81661  2.63961  5.27156  4.06442    169 - -
          2.68618  4.42225  2.77519  2.73123  3.46354  2.40513  3.72494  3.29354  2.67741  2.69355  4.24690  2.90347  2.73739  3.18146  2.89801  2.37887  2.77519  2.98518  4.58477  3.61503
          0.02275  4.19040  4.91275  0.61958  0.77255  0.48576  0.95510
    159   1.55257  4.25757  3.63309  3.24638  4.27781  3.08179  4.26475  3.63577  3.24044  3.35789  4.19336  3.41146  3.80129  3.53443  3.56447  1.88382  1.62722  3.15252  5.63758  4.42612    170 - -
          2.68618  4.42225  2.77519  2.73123  3.46354  2.40513  3.72494  3.29354  2.67741  2.69355  4.24690  2.90347  2.73739  3.18146  2.89801  2.37887  2.77519  2.98518  4.58477  3.61503
          0.02275  4.19040  4.91275  0.61958  0.77255  0.48576  0.95510
    160   2.99256  5.12153  2.97181  2.64793  3.93473  3.56813  1.41287  3.88173  2.40984  3.38402  4.28816  3.12953  4.04465  2.30512  2.71146  2.99415  3.23096  3.56975  5.25995  3.80857    171 - -
          2.68618  4.42225  2.77519  2.73123  3.46354  2.40513  3.72494  3.29354  2.67741  2.69355  4.24690  2.90347  2.73739  3.18146  2.89801  2.37887  2.77519  2.98518  4.58477  3.61503
          0.02275  4.19040  4.91275  0.61958  0.77255  0.48576  0.95510
    161   2.03600  4.55087  3.19662  2.26799  3.75474  3.48652  3.75889  3.13434  2.64052  2.81148  3.67753  3.13726  3.89860  2.98767  3.04636  2.73712  2.39686  2.86852  3.18341  3.84910    172 - -
          2.68618  4.42225  2.77519  2.73123  3.46354  2.40513  3.72494  3.29354  2.67741  2.69355  4.24690  2.90347  2.73739  3.18146  2.89801  2.37887  2.77519  2.98518  4.58477  3.61503
          0.02275  4.19040  4.91275  0.61958  0.77255  0.48576  0.95510
    162   3.35470  4.67515  4.98515  4.41693  1.79276  4.56873  4.71885  2.35788  4.27598  1.09800  2.25670  4.59712  4.75422  4.31722  4.34217  3.90726  3.56883  2.51922  4.96930  3.75076    173 - -
          2.68618  4.42225  2.77519  2.73123  3.46354  2.40513  3.72494  3.29354  2.67741  2.69355  4.24690  2.90347  2.73739  3.18146  2.89801  2.37887  2.77519  2.98518  4.58477  3.61503
          0.02275  4.19040  4.91275  0.61958  0.77255  0.48576  0.95510
    163   3.48362  5.02416  3.97256  3.60985  2.24123  4.16222  1.89180  3.66261  3.43067  3.04812  4.19515  3.77923  4.54002  3.73545  3.65718  3.53031  3.71302  3.49465  3.89210  1.09077    174 - -
          2.68618  4.42225  2.77519  2.73123  3.46354  2.40513  3.72494  3.29354  2.67741  2.69355  4.24690  2.90347  2.73739  3.18146  2.89801  2.37887  2.77519  2.98518  4.58477  3.61503
          0.02275  4.19040  4.91275  0.61958  0.77255  0.48576  0.95510
    164   2.94534  5.15112  2.95006  2.58656  4.13707  3.54473  2.56229  3.92220  2.34642  3.41699  4.28979  3.08074  4.00484  1.38584  2.66280  2.93434  3.17680  3.58905  5.37947  3.97023    175 - -
          2.68618  4.42225  2.77519  2.73123  3.46354  2.40513  3.72494  3.29354  2.67741  2.69355  4.24690  2.90347  2.73739  3.18146  2.89801  2.37887  2.77519  2.98518  4.58477  3.61503
          0.02275  4.19040  4.91275  0.61958  0.77255  0.48576  0.95510
    165   3.23723  5.33255  3.71639  2.96956  4.84642  3.82136  3.69513  4.16507  1.32486  3.56157  4.43894  3.34296  4.16992  2.82509  1.26217  3.22220  3.37991  3.84832  5.56181  4.43315    176 - -
          2.68618  4.42225  2.77519  2.73123  3.46354  2.40513  3.72494  3.29354  2.67741  2.69355  4.24690  2.90347  2.73739  3.18146  2.89801  2.37887  2.77519  2.98518  4.58477  3.61503
          0.02275  4.19040  4.91275  0.61958  0.77255  0.48576  0.95510
    166   3.28795  4.63420  4.76529  4.40283  3.60984  4.39390  5.08352  0.75256  4.23780  2.14293  3.50826  4.60586  4.80543  4.56067  4.39991  3.93075  3.58578  1.90872  5.55819  4.31663    177 - -
          2.68618  4.42225  2.77519  2.73123  3.46354  2.40513  3.72494  3.29354  2.67741  2.69355  4.24690  2.90347  2.73739  3.18146  2.89801  2.37887  2.77519  2.98518  4.58477  3.61503
          0.02275  4.19040  4.91275  0.61958  0.77255  0.48576  0.95510
    167   2.62428  4.65945  3.10965  2.22288  3.86429  3.48183  3.70753  2.70520  2.54762  2.89840  3.74921  3.06526  3.87680  2.43084  2.97760  2.38222  2.85773  2.48442  5.19911  3.90171    178 - -
          2.68618  4.42225  2.77519  2.73123  3.46354  2.40513  3.72494  3.29354  2.67741  2.69355  4.24690  2.90347  2.73739  3.18146  2.89801  2.37887  2.77519  2.98518  4.58477  3.61503
          0.02275  4.19040  4.91275  0.61958  0.77255  0.48576  0.95510
    168   2.02806  5.04463  2.92669  2.12737  4.36212  3.45288  3.64402  3.79419  2.32026  3.32671  4.12134  2.95414  3.86438  2.32138  2.27478  2.70651  2.94515  3.42570  5.49563  4.15059    179 - -
          2.68618  4.42225  2.77519  2.73123  3.46354  2.40513  3.72494  3.29354  2.67741  2.69355  4.24690  2.90347  2.73739  3.18146  2.89801  2.37887  2.77519  2.98518  4.58477  3.61503
          0.02275  4.19040  4.91275  0.61958  0.77255  0.48576  0.95510
    169   2.27867  4.47677  2.62730  2.78992  3.69416  3.55109  3.84338  2.36282  2.77352  2.70584  3.61115  3.23960  3.95665  3.09606  3.17530  2.80101  2.39802  2.27332  5.11851  3.85473    180 - -
          2.68618  4.42225  2.77519  2.73123  3.46354  2.40513  3.72494  3.29354  2.67741  2.69355  4.24690  2.90347  2.73739  3.18146  2.89801  2.37887  2.77519  2.98518  4.58477  3.61503
          0.14945  4.19040  2.09005  0.61958  0.77255  0.48576  0.95510
    170   3.23676  5.05402  3.74841  3.22410  4.45847  3.68196  3.98286  4.01728  2.33995  3.49803  4.49676  3.56707  4.17836  3.19670  0.71848  3.31381  3.49157  3.73372  5.46468  4.34755    181 - -
          2.68618  4.42225  2.77519  2.73123  3.46354  2.40513  3.72494  3.29354  2.67741  2.69355  4.24690  2.90347  2.73739  3.18146  2.89801  2.37887  2.77519  2.98518  4.58477  3.61503
          0.02578  4.06674  4.78908  0.61958  0.77255  0.62202  0.76972
    171   3.66438  4.89848  4.66979  4.36046  0.99577  4.42120  3.51716  3.32013  4.20376  2.64215  3.91821  4.11362  4.73007  4.16904  4.23098  3.79420  3.88753  3.25596  3.65586  1.47447    182 - -
          2.68618  4.42225  2.77519  2.73123  3.46354  2.40513  3.72494  3.29354  2.67741  2.69355  4.24690  2.90347  2.73739  3.18146  2.89801  2.37887  2.77519  2.98518  4.58477  3.61503
          0.02578  4.06674  4.78908  0.61958  0.77255  0.62202  0.76972
    172   2.30218  4.27178  3.27286  3.06727  4.44648  1.58097  4.24676  3.92287  3.23051  3.58470  4.40444  3.28218  3.73803  3.50798  3.56197  1.42769  2.79477  3.32981  5.75913  4.52534    183 - -
          2.68618  4.42225  2.77519  2.73123  3.46354  2.40513  3.72494  3.29354  2.67741  2.69355  4.24690  2.90347  2.73739  3.18146  2.89801  2.37887  2.77519  2.98518  4.58477  3.61503
          0.02578  4.06674  4.78908  0.61958  0.77255  0.62202  0.76972
    173   3.00030  5.58948  1.48056  1.36439  4.87514  3.25653  3.80899  4.40105  2.83657  3.89537  4.75140  2.71771  3.88363  2.97609  3.44030  2.87677  3.29052  3.96850  6.04248  4.53058    184 - -
          2.68618  4.42225  2.77519  2.73123  3.46354  2.40513  3.72494  3.29354  2.67741  2.69355  4.24690  2.90347  2.73739  3.18146  2.89801  2.37887  2.77519  2.98518  4.58477  3.61503
          0.02578  4.06674  4.78908  0.61958  0.77255  0.62202  0.76972
    174   2.82970  5.22983  2.69220  1.69250  4.57312  3.41507  3.64628  4.01502  1.90148  3.49744  4.30503  2.88977  3.87730  2.26408  2.65981  2.78086  3.05776  3.62783  5.62004  4.26784    185 - -
          2.68618  4.42225  2.77519  2.73123  3.46354  2.40513  3.72494  3.29354  2.67741  2.69355  4.24690  2.90347  2.73739  3.18146  2.89801  2.37887  2.77519  2.98518  4.58477  3.61503
          0.02578  4.06674  4.78908  0.61958  0.77255  0.40911  1.09136
    175   1.65625  4.55400  3.06029  2.74629  4.37908  3.18822  3.99812  3.81086  2.88098  3.44206  4.25803  1.83811  3.82674  3.19199  3.29769  2.08038  2.88888  3.34272  5.65978  4.35907    186 - -
          2.68618  4.42225  2.77519  2.73123  3.46354  2.40513  3.72494  3.29354  2.67741  2.69355  4.24690  2.90347  2.73739  3.18146  2.89801  2.37887  2.77519  2.98518  4.58477  3.61503
          0.02275  4.19040  4.91275  0.61958  0.77255  0.48576  0.95510
    176   2.97749  5.21903  2.97307  2.60249  4.63102  3.54341  3.74484  4.07185  1.17145  3.55860  4.40426  2.29603  4.01152  2.88846  2.51932  2.95717  3.20873  3.70545  5.62834  4.34505    187 - -
          2.68618  4.42225  2.77519  2.73123  3.46354  2.40513  3.72494  3.29354  2.67741  2.69355  4.24690  2.90347  2.73739  3.18146  2.89801  2.37887  2.77519  2.98518  4.58477  3.61503
          0.02275  4.19040  4.91275  0.61958  0.77255  0.48576  0.95510
    177   1.88735  5.06294  2.62193  2.00501  4.45801  3.35015  3.77467  3.89572  2.62134  3.46873  4.28659  1.90173  3.87859  2.92831  3.10085  2.74995  3.04121  3.51028  5.66814  4.28383    188 - -
          2.68618  4.42225  2.77519  2.73123  3.46354  2.40513  3.72494  3.29354  2.67741  2.69355  4.24690  2.90347  2.73739  3.18146  2.89801  2.37887  2.77519  2.98518  4.58477  3.61503
          0.02275  4.19040  4.91275  0.61958  0.77255  0.48576  0.95510
    178   1.64941  4.47409  3.44687  2.90219  3.73791  3.52107  3.88577  2.45458  2.72464  2.73386  3.66315  3.30538  3.97019  3.14514  2.42035  2.81525  2.91036  2.71908  5.15300  3.90570    189 - -
          2.68618  4.42225  2.77519  2.73123  3.46354  2.40513  3.72494  3.29354  2.67741  2.69355  4.24690  2.90347  2.73739  3.18146  2.89801  2.37887  2.77519  2.98518  4.58477  3.61503
          0.02275  4.19040  4.91275  0.61958  0.77255  0.48576  0.95510
    179   2.68592  4.77285  3.15720  2.58993  2.92331  3.50894  3.68593  3.41000  2.10851  3.02543  3.86704  3.07627  3.90006  2.86027  2.05745  2.31565  2.91311  3.11334  5.26061  3.95897    190 - -
          2.68618  4.42225  2.77519  2.73123  3.46354  2.40513  3.72494  3.29354  2.67741  2.69355  4.24690  2.90347  2.73739  3.18146  2.89801  2.37887  2.77519  2.98518  4.58477  3.61503
          0.02275  4.19040  4.91275  0.61958  0.77255  0.48576  0.95510
    180   2.29471  5.03197  2.29186  2.35878  4.37012  3.37848  3.67877  3.81529  2.47735  3.36611  4.15647  2.89854  3.83544  2.04445  2.96178  2.66871  2.40747  3.43053  5.55637  4.17390    191 - -
          2.68618  4.42225  2.77519  2.73123  3.46354  2.40513  3.72494  3.29354  2.67741  2.69355  4.24690  2.90347  2.73739  3.18146  2.89801  2.37887  2.77519  2.98518  4.58477  3.61503
          0.02275  4.19040  4.91275  0.61958  0.77255  0.48576  0.95510
    181   1.64800  4.51532  3.34239  2.83845  3.87694  3.45550  3.89025  3.05814  2.21437  2.87685  3.78100  3.25283  3.93913  3.12307  3.07438  2.76645  2.90628  2.25094  5.26010  4.00118    192 - -
          2.68618  4.42225  2.77519  2.73123  3.46354  2.40513  3.72494  3.29354  2.67741  2.69355  4.24690  2.90347  2.73739  3.18146  2.89801  2.37887  2.77519  2.98518  4.58477  3.61503
          0.02275  4.19040  4.91275  0.61958  0.77255  0.48576  0.95510
    182   2.98631  5.24840  3.35277  2.69733  4.67365  3.66539  2.70585  4.05126  1.70751  3.48549  4.30922  3.15176  4.02453  2.28933  1.61318  2.96218  3.16443  3.69544  5.54054  4.31170    193 - -
          2.68618  4.42225  2.77519  2.73123  3.46354  2.40513  3.72494  3.29354  2.67741  2.69355  4.24690  2.90347  2.73739  3.18146  2.89801  2.37887  2.77519  2.98518  4.58477  3.61503
          0.02275  4.19040  4.91275  0.61958  0.77255  0.48576  0.95510
    183   2.74263  4.91772  3.14538  2.56785  4.17448  3.52653  3.66003  3.60226  2.00641  3.17318  3.99938  3.05867  3.91201  2.80964  1.95877  2.30354  2.96071  3.28149  5.35759  2.92056    194 - -
          2.68618  4.42225  2.77519  2.73123  3.46354  2.40513  3.72494  3.29354  2.67741  2.69355  4.24690  2.90347  2.73739  3.18146  2.89801  2.37887  2.77519  2.98518  4.58477  3.61503
          0.02275  4.19040  4.91275  0.61958  0.77255  0.48576  0.95510
    184   2.30291  5.03924  2.31821  2.36526  4.37845  3.39012  3.66141  3.82057  1.83562  3.36523  4.15007  2.90317  3.83288  2.78743  2.90380  2.66175  2.48798  3.43305  5.54605  4.16679    195 - -
          2.68618  4.42225  2.77519  2.73123  3.46354  2.40513  3.72494  3.29354  2.67741  2.69355  4.24690  2.90347  2.73739  3.18146  2.89801  2.37887  2.77519  2.98518  4.58477  3.61503
          0.02275  4.19040  4.91275  0.61958  0.77255  0.48576  0.95510
    185   2.69029  5.05167  2.92795  2.41375  4.39791  2.77432  3.63359  3.84175  2.01651  3.35950  4.14064  2.51014  3.84654  2.75272  2.29116  2.26468  2.92335  3.45371  5.51546  4.15954    196 - -
          2.68618  4.42225  2.77519  2.73123  3.46354  2.40513  3.72494  3.29354  2.67741  2.69355  4.24690  2.90347  2.73739  3.18146  2.89801  2.37887  2.77519  2.98518  4.58477  3.61503
          0.02275  4.19040  4.91275  0.61958  0.77255  0.48576  0.95510
    186   2.74531  4.61790  3.39346  2.83576  3.81801  3.59505  3.80054  3.11523  2.49056  2.81528  3.73234  3.26223  3.99845  2.49985  2.32750  2.88538  2.97893  1.70200  5.16877  3.92146    197 - -
          2.68618  4.42225  2.77519  2.73123  3.46354  2.40513  3.72494  3.29354  2.67741  2.69355  4.24690  2.90347  2.73739  3.18146  2.89801  2.37887  2.77519  2.98518  4.58477  3.61503
          0.02275  4.19040  4.91275  0.61958  0.77255  0.48576  0.95510
    187   2.63452  4.76020  2.43495  2.50308  3.98137  3.42808  3.70710  3.43531  2.54934  3.05727  3.89022  3.01006  2.87670  2.88536  3.00199  2.27720  2.88352  3.12198  2.75057  3.95365    198 - -
          2.68618  4.42225  2.77519  2.73123  3.46354  2.40513  3.72494  3.29354  2.67741  2.69355  4.24690  2.90347  2.73739  3.18146  2.89801  2.37887  2.77519  2.98518  4.58477  3.61503
          0.14945  4.19040  2.09005  0.61958  0.77255  0.48576  0.95510
    188   2.77063  4.80052  2.93060  2.67196  3.96543  2.21972  1.49264  3.77727  2.70920  3.35782  4.24325  3.13020  3.93109  3.12825  3.06546  2.83481  3.09451  3.41710  5.30626  3.90748    199 - -
          2.68618  4.42225  2.77519  2.73123  3.46354  2.40513  3.72494  3.29354  2.67741  2.69355  4.24690  2.90347  2.73739  3.18146  2.89801  2.37887  2.77519  2.98518  4.58477  3.61503
          0.02578  4.06674  4.78908  0.61958  0.77255  0.40911  1.09136
    189   2.79286  5.20881  2.17859  2.30816  4.53673  3.36625  3.72870  4.01551  2.55944  3.53693  4.33752  2.86373  2.23255  1.91615  3.05467  2.74946  3.05171  3.61419  5.70247  4.29046    200 - -
          2.68618  4.42225  2.77519  2.73123  3.46354  2.40513  3.72494  3.29354  2.67741  2.69355  4.24690  2.90347  2.73739  3.18146  2.89801  2.37887  2.77519  2.98518  4.58477  3.61503
          0.02275  4.19040  4.91275  0.61958  0.77255  0.48576  0.95510
    190   2.74461  5.13067  2.99705  2.10236  4.48100  3.48279  3.61719  3.91802  1.93288  3.40539  4.18558  2.96417  3.87390  2.35950  2.19155  2.71917  2.49128  3.52747  5.53043  4.19146    201 - -
          2.68618  4.42225  2.77519  2.73123  3.46354  2.40513  3.72494  3.29354  2.67741  2.69355  4.24690  2.90347  2.73739  3.18146  2.89801  2.37887  2.77519  2.98518  4.58477  3.61503
          0.02275  4.19040  4.91275  0.61958  0.77255  0.48576  0.95510
    191   2.63517  4.60063  3.21284  2.65031  3.78584  2.74803  2.87337  3.17654  2.54945  2.46138  3.69782  3.12364  3.90116  2.93893  2.45550  2.74403  2.86676  2.48952  5.13593  3.85412    202 - -
          2.68618  4.42225  2.77519  2.73123  3.46354  2.40513  3.72494  3.29354  2.67741  2.69355  4.24690  2.90347  2.73739  3.18146  2.89801  2.37887  2.77519  2.98518  4.58477  3.61503
          0.02275  4.19040  4.91275  0.61958  0.77255  0.48576  0.95510
    192   2.75115  4.63182  3.35464  2.83951  3.43129  3.58118  3.75643  3.25123  2.61319  2.88895  3.79030  3.25883  4.00309  3.08027  2.39364  2.38306  2.99744  2.99331  4.88782  1.79909    203 - -
          2.68618  4.42225  2.77519  2.73123  3.46354  2.40513  3.72494  3.29354  2.67741  2.69355  4.24690  2.90347  2.73739  3.18146  2.89801  2.37887  2.77519  2.98518  4.58477  3.61503
          0.02275  4.19040  4.91275  0.61958  0.77255  0.48576  0.95510
    193   2.13944  2.86602  3.99571  3.43912  3.36620  3.60512  4.09548  2.16448  3.34134  2.41232  3.35130  3.65754  4.05841  3.58778  3.56918  2.33326  2.85926  1.99728  4.88047  3.68206    204 - -
          2.68618  4.42225  2.77519  2.73123  3.46354  2.40513  3.72494  3.29354  2.67741  2.69355  4.24690  2.90347  2.73739  3.18146  2.89801  2.37887  2.77519  2.98518  4.58477  3.61503
          0.02275  4.19040  4.91275  0.61958  0.77255  0.48576  0.95510
    194   2.69688  4.91590  1.89323  2.42989  4.22387  3.37614  3.75598  3.64923  2.61255  2.59018  4.10572  2.95487  3.86972  2.92006  3.08955  1.94509  2.96868  3.30545  5.50089  4.13082    205 - -
          2.68618  4.42225  2.77519  2.73123  3.46354  2.40513  3.72494  3.29354  2.67741  2.69355  4.24690  2.90347  2.73739  3.18146  2.89801  2.37887  2.77519  2.98518  4.58477  3.61503
          0.02275  4.19040  4.91275  0.61958  0.77255  0.48576  0.95510
    195   3.00780  4.43131  4.38157  3.84077  2.83292  4.09640  4.10634  2.00237  3.68281  1.71331  3.26611  4.01217  4.42060  3.88977  3.84929  3.40728  3.23798  2.40757  4.53103  1.66525    206 - -
          2.68618  4.42225  2.77519  2.73123  3.46354  2.40513  3.72494  3.29354  2.67741  2.69355  4.24690  2.90347  2.73739  3.18146  2.89801  2.37887  2.77519  2.98518  4.58477  3.61503
          0.02275  4.19040  4.91275  0.61958  0.77255  0.48576  0.95510
    196   2.65421  4.59297  3.16277  2.72874  3.81850  3.45774  3.83837  3.21397  2.70391  1.98715  3.79222  2.47069  2.30032  3.07706  3.08394  2.77757  2.93107  2.94686  5.21096  3.91020    207 - -
          2.68618  4.42225  2.77519  2.73123  3.46354  2.40513  3.72494  3.29354  2.67741  2.69355  4.24690  2.90347  2.73739  3.18146  2.89801  2.37887  2.77519  2.98518  4.58477  3.61503
          0.02275  4.19040  4.91275  0.61958  0.77255  0.48576  0.95510
    197   2.80761  5.13814  1.55940  2.33194  4.36898  3.37643  3.76014  3.83965  2.64361  2.51281  4.26653  2.36596  3.89231  2.92064  3.14773  2.78092  3.06970  3.48565  5.62386  4.20930    208 - -
          2.68618  4.42225  2.77519  2.73123  3.46354  2.40513  3.72494  3.29354  2.67741  2.69355  4.24690  2.90347  2.73739  3.18146  2.89801  2.37887  2.77519  2.98518  4.58477  3.61503
          0.02275  4.19040  4.91275  0.61958  0.77255  0.48576  0.95510
    198   2.94118  4.50813  4.17450  3.71995  3.40057  3.91251  4.47185  2.43032  3.53030  1.02343  3.29934  3.97564  4.37025  3.87007  3.74874  3.30403  2.41553  2.37730  5.20892  4.01331    209 - -
          2.68618  4.42225  2.77519  2.73123  3.46354  2.40513  3.72494  3.29354  2.67741  2.69355  4.24690  2.90347  2.73739  3.18146  2.89801  2.37887  2.77519  2.98518  4.58477  3.61503
          0.02275  4.19040  4.91275  0.61958  0.77255  0.48576  0.95510
    199   0.91844  4.26629  3.62408  3.40006  4.49084  2.05761  4.45811  3.85835  3.49228  3.59903  4.44187  3.49062  3.82128  3.75847  3.77108  2.53005  2.85120  3.29781  5.83344  4.65482    210 - -
          2.68618  4.42225  2.77519  2.73123  3.46354  2.40513  3.72494  3.29354  2.67741  2.69355  4.24690  2.90347  2.73739  3.18146  2.89801  2.37887  2.77519  2.98518  4.58477  3.61503
          0.02275  4.19040  4.91275  0.61958  0.77255  0.48576  0.95510
    200   2.65634  4.53861  3.26301  2.29350  3.70938  3.55715  3.79528  2.45109  2.67772  2.71414  3.62294  3.19442  3.94787  2.49401  3.07008  2.80272  2.88944  2.08978  5.11607  3.84902    211 - -
          2.68618  4.42225  2.77519  2.73123  3.46354  2.40513  3.72494  3.29354  2.67741  2.69355  4.24690  2.90347  2.73739  3.18146  2.89801  2.37887  2.77519  2.98518  4.58477  3.61503
          0.02275  4.19040  4.91275  0.61958  0.77255  0.48576  0.95510
    201   2.65457  4.65096  3.15100  2.22868  3.84147  3.51630  3.74070  2.55967  2.57208  2.84208  3.72815  3.10771  3.91031  2.21628  2.98502  2.75349  2.88698  2.41447  5.20048  3.91132    212 - -
          2.68618  4.42225  2.77519  2.73123  3.46354  2.40513  3.72494  3.29354  2.67741  2.69355  4.24690  2.90347  2.73739  3.18146  2.89801  2.37887  2.77519  2.98518  4.58477  3.61503
          0.02275  4.19040  4.91275  0.61958  0.77255  0.48576  0.95510
    202   2.73922  5.09523  2.89120  2.42064  4.41924  3.44998  2.83672  3.87137  1.73821  3.38597  4.17679  2.48702  3.87075  2.77263  2.71847  2.27288  2.96907  3.49044  5.53181  4.17804    213 - -
          2.68618  4.42225  2.77519  2.73123  3.46354  2.40513  3.72494  3.29354  2.67741  2.69355  4.24690  2.90347  2.73739  3.18146  2.89801  2.37887  2.77519  2.98518  4.58477  3.61503
          0.02275  4.19040  4.91275  0.61958  0.77255  0.48576  0.95510
    203   2.79205  4.33881  3.96382  3.38329  3.30586  3.85867  4.12572  2.12165  2.49048  1.57398  2.60695  3.70903  4.20367  3.53805  3.48446  3.13736  3.02092  2.37167  4.94066  3.75855    214 - -
          2.68618  4.42225  2.77519  2.73123  3.46354  2.40513  3.72494  3.29354  2.67741  2.69355  4.24690  2.90347  2.73739  3.18146  2.89801  2.37887  2.77519  2.98518  4.58477  3.61503
          0.02275  4.19040  4.91275  0.61958  0.77255  0.48576  0.95510
    204   3.11031  4.84180  3.84813  3.79358  4.90657  0.37264  4.88233  4.59553  4.01741  4.20499  5.19181  4.01393  4.24194  4.31700  4.20710  3.29318  3.61600  4.06216  5.90556  5.02332    215 - -
          2.68618  4.42225  2.77519  2.73123  3.46354  2.40513  3.72494  3.29354  2.67741  2.69355  4.24690  2.90347  2.73739  3.18146  2.89801  2.37887  2.77519  2.98518  4.58477  3.61503
          0.02275  4.19040  4.91275  0.61958  0.77255  0.48576  0.95510
    205   3.11031  4.84180  3.84813  3.79358  4.90657  0.37264  4.88233  4.59553  4.01741  4.20499  5.19181  4.01393  4.24194  4.31700  4.20710  3.29318  3.61600  4.06216  5.90556  5.02332    216 - -
          2.68618  4.42225  2.77519  2.73123  3.46354  2.40513  3.72494  3.29354  2.67741  2.69355  4.24690  2.90347  2.73739  3.18146  2.89801  2.37887  2.77519  2.98518  4.58477  3.61503
          0.02275  4.19040  4.91275  0.61958  0.77255  0.48576  0.95510
    206   2.35723  4.29661  3.54293  3.22425  4.33255  3.08832  4.28240  3.69627  3.23344  3.42489  4.27376  3.40427  3.81815  3.55117  3.54654  1.51352  1.38071  3.20454  5.68889  4.46214    217 - -
          2.68618  4.42225  2.77519  2.73123  3.46354  2.40513  3.72494  3.29354  2.67741  2.69355  4.24690  2.90347  2.73739  3.18146  2.89801  2.37887  2.77519  2.98518  4.58477  3.61503
          0.02275  4.19040  4.91275  0.61958  0.77255  0.48576  0.95510
    207   2.97879  5.21910  2.97551  2.60442  4.63156  3.54445  3.74512  4.07215  1.16675  3.55878  4.40480  2.30656  4.01245  2.88882  2.51728  2.95864  3.20989  3.70601  5.62806  4.34549    218 - -
          2.68618  4.42225  2.77519  2.73123  3.46354  2.40513  3.72494  3.29354  2.67741  2.69355  4.24690  2.90347  2.73739  3.18146  2.89801  2.37887  2.77519  2.98518  4.58477  3.61503
          0.02275  4.19040  4.91275  0.61958  0.77255  0.48576  0.95510
    208   2.44440  4.40886  3.32142  3.10096  4.42794  3.11998  4.26904  3.90482  3.20614  3.57104  4.42214  3.35406  1.19066  3.53026  3.53136  1.90366  2.91726  3.37784  5.75186  4.49768    219 - -
          2.68618  4.42225  2.77519  2.73123  3.46354  2.40513  3.72494  3.29354  2.67741  2.69355  4.24690  2.90347  2.73739  3.18146  2.89801  2.37887  2.77519  2.98518  4.58477  3.61503
          0.02275  4.19040  4.91275  0.61958  0.77255  0.48576  0.95510
    209   3.18117  5.14966  3.15989  2.93289  4.35948  3.60785  4.08929  4.05315  2.73399  3.52178  4.55329  3.39071  4.17384  0.75862  3.00625  3.22130  3.48384  3.76640  5.57897  4.30042    220 - -
          2.68618  4.42225  2.77519  2.73123  3.46354  2.40513  3.72494  3.29354  2.67741  2.69355  4.24690  2.90347  2.73739  3.18146  2.89801  2.37887  2.77519  2.98518  4.58477  3.61503
          0.02275  4.19040  4.91275  0.61958  0.77255  0.48576  0.95510
    210   3.02559  5.01123  2.94066  2.86462  4.42929  3.42903  4.23138  4.22259  3.17008  3.83541  4.79811  0.69821  4.10160  3.51494  3.52695  3.08691  3.42411  3.81125  5.69811  4.36273    221 - -
          2.68618  4.42225  2.77519  2.73123  3.46354  2.40513  3.72494  3.29354  2.67741  2.69355  4.24690  2.90347  2.73739  3.18146  2.89801  2.37887  2.77519  2.98518  4.58477  3.61503
          0.02275  4.19040  4.91275  0.61958  0.77255  0.48576  0.95510
    211   3.23320  4.51729  5.03600  4.55568  3.67421  4.63023  5.25653  0.95700  4.44294  2.13802  3.46355  4.75116  4.92661  4.69759  4.62193  4.03806  3.50147  1.38562  5.69767  4.49674    222 - -
          2.68618  4.42225  2.77519  2.73123  3.46354  2.40513  3.72494  3.29354  2.67741  2.69355  4.24690  2.90347  2.73739  3.18146  2.89801  2.37887  2.77519  2.98518  4.58477  3.61503
          0.02275  4.19040  4.91275  0.61958  0.77255  0.48576  0.95510
    212   2.50327  4.42145  3.51921  3.36278  4.41391  3.14722  4.45678  3.98644  3.45907  3.68579  4.59223  3.52585  3.91478  3.78448  3.72583  0.69616  3.00946  3.44901  5.76233  4.50306    223 - -
          2.68618  4.42225  2.77519  2.73123  3.46354  2.40513  3.72494  3.29354  2.67741  2.69355  4.24690  2.90347  2.73739  3.18146  2.89801  2.37887  2.77519  2.98518  4.58477  3.61503
          0.02275  4.19040  4.91275  0.61958  0.77255  0.48576  0.95510
    213   2.30419  4.52182  3.26990  2.72903  3.66116  3.52770  3.77393  3.04705  2.66819  2.73665  3.62676  3.18480  3.92728  2.13425  3.05674  2.77526  2.87220  2.34982  5.06544  2.94440    224 - -
          2.68618  4.42225  2.77519  2.73123  3.46354  2.40513  3.72494  3.29354  2.67741  2.69355  4.24690  2.90347  2.73739  3.18146  2.89801  2.37887  2.77519  2.98518  4.58477  3.61503
          0.02275  4.19040  4.91275  0.61958  0.77255  0.48576  0.95510
    214   3.53286  4.90759  4.69961  4.35262  3.28962  4.38255  4.91030  2.52191  4.11804  0.56339  3.23374  4.59787  4.77059  4.40836  4.23719  4.00927  3.81661  2.63961  5.27156  4.06442    225 - -
          2.68618  4.42225  2.77519  2.73123  3.46354  2.40513  3.72494  3.29354  2.67741  2.69355  4.24690  2.90347  2.73739  3.18146  2.89801  2.37887  2.77519  2.98518  4.58477  3.61503
          0.02275  4.19040  4.91275  0.61958  0.77255  0.48576  0.95510
    215   2.63036  4.70217  2.91211  2.69037  4.38928  3.25682  3.99884  3.80901  2.85239  3.48251  4.34367  1.28876  3.89350  3.20289  3.24490  2.71614  2.18980  3.38865  5.67889  4.34604    226 - -
          2.68618  4.42225  2.77519  2.73123  3.46354  2.40513  3.72494  3.29354  2.67741  2.69355  4.24690  2.90347  2.73739  3.18146  2.89801  2.37887  2.77519  2.98518  4.58477  3.61503
          0.02275  4.19040  4.91275  0.61958  0.77255  0.48576  0.95510
    216   2.50327  4.42145  3.51921  3.36278  4.41391  3.14722  4.45678  3.98644  3.45907  3.68579  4.59223  3.52585  3.91478  3.78448  3.72583  0.69616  3.00946  3.44901  5.76233  4.50306    227 - -
          2.68618  4.42225  2.77519  2.73123  3.46354  2.40513  3.72494  3.29354  2.67741  2.69355  4.24690  2.90347  2.73739  3.18146  2.89801  2.37887  2.77519  2.98518  4.58477  3.61503
          0.02275  4.19040  4.91275  0.61958  0.77255  0.48576  0.95510
    217   2.66577  4.90933  2.93037  2.09768  4.19673  3.43268  3.66715  3.60862  2.09341  3.19779  4.00816  2.96463  3.85190  2.81038  2.86264  2.03690  2.90412  2.68929  5.41709  4.07612    228 - -
          2.68618  4.42225  2.77519  2.73123  3.46354  2.40513  3.72494  3.29354  2.67741  2.69355  4.24690  2.90347  2.73739  3.18146  2.89801  2.37887  2.77519  2.98518  4.58477  3.61503
          0.02275  4.19040  4.91275  0.61958  0.77255  0.48576  0.95510
    218   3.08292  5.22984  3.41488  2.81459  4.63106  3.70299  3.70543  4.03856  2.03155  3.47931  4.34971  3.23917  4.09073  1.78364  1.36753  3.07652  3.26618  3.71272  5.53301  4.32663    229 - -
          2.68618  4.42225  2.77519  2.73123  3.46354  2.40513  3.72494  3.29354  2.67741  2.69355  4.24690  2.90347  2.73739  3.18146  2.89801  2.37887  2.77519  2.98518  4.58477  3.61503
          0.02275  4.19040  4.91275  0.61958  0.77255  0.48576  0.95510
    219   2.75691  5.04729  3.05858  2.51758  4.43239  2.73627  3.65621  3.85307  1.67843  3.36683  4.16687  3.01743  3.89892  2.78179  2.16616  2.34434  2.98587  3.47934  5.50848  4.19655    230 - -
          2.68618  4.42225  2.77519  2.73123  3.46354  2.40513  3.72494  3.29354  2.67741  2.69355  4.24690  2.90347  2.73739  3.18146  2.89801  2.37887  2.77519  2.98518  4.58477  3.61503
          0.02275  4.19040  4.91275  0.61958  0.77255  0.48576  0.95510
    220   3.11031  4.84180  3.84813  3.79358  4.90657  0.37264  4.88233  4.59553  4.01741  4.20499  5.19181  4.01393  4.24194  4.31700  4.20710  3.29318  3.61600  4.06216  5.90556  5.02332    231 - -
          2.68618  4.42225  2.77519  2.73123  3.46354  2.40513  3.72494  3.29354  2.67741  2.69355  4.24690  2.90347  2.73739  3.18146  2.89801  2.37887  2.77519  2.98518  4.58477  3.61503
          0.02275  4.19040  4.91275  0.61958  0.77255  0.48576  0.95510
    221   2.72365  4.81985  3.19801  2.61437  4.08191  3.53241  3.68453  2.68191  2.04415  3.07270  3.91409  3.09395  3.91934  2.84883  1.99826  2.29711  2.94561  3.16378  5.30680  4.02621    232 - -
          2.68618  4.42225  2.77519  2.73123  3.46354  2.40513  3.72494  3.29354  2.67741  2.69355  4.24690  2.90347  2.73739  3.18146  2.89801  2.37887  2.77519  2.98518  4.58477  3.61503
          0.02275  4.19040  4.91275  0.61958  0.77255  0.48576  0.95510
    222   2.62565  4.74209  3.02028  2.53315  4.00958  3.42159  2.81479  3.44882  2.53379  3.07187  3.90363  2.46923  3.86061  2.89371  2.96889  2.00073  2.88198  2.59014  5.30928  3.98050    233 - -
          2.68618  4.42225  2.77519  2.73123  3.46354  2.40513  3.72494  3.29354  2.67741  2.69355  4.24690  2.90347  2.73739  3.18146  2.89801  2.37887  2.77519  2.98518  4.58477  3.61503
          0.02275  4.19040  4.91275  0.61958  0.77255  0.48576  0.95510
    223   3.89788  5.08300  4.79530  4.51119  1.99215  4.55290  3.53475  3.68058  4.27545  2.97883  4.23864  4.19826  4.86073  4.26671  4.29144  3.94429  4.11308  3.58109  2.33389  0.77047    234 - -
          2.68618  4.42225  2.77519  2.73123  3.46354  2.40513  3.72494  3.29354  2.67741  2.69355  4.24690  2.90347  2.73739  3.18146  2.89801  2.37887  2.77519  2.98518  4.58477  3.61503
          0.02275  4.19040  4.91275  0.61958  0.77255  0.48576  0.95510
    224   3.53286  4.90759  4.69961  4.35262  3.28962  4.38255  4.91030  2.52191  4.11804  0.56339  3.23374  4.59787  4.77059  4.40836  4.23719  4.00927  3.81661  2.63961  5.27156  4.06442    235 - -
          2.68618  4.42225  2.77519  2.73123  3.46354  2.40513  3.72494  3.29354  2.67741  2.69355  4.24690  2.90347  2.73739  3.18146  2.89801  2.37887  2.77519  2.98518  4.58477  3.61503
          0.02275  4.19040  4.91275  0.61958  0.77255  0.48576  0.95510
    225   3.53286  4.90759  4.69961  4.35262  3.28962  4.38255  4.91030  2.52191  4.11804  0.56339  3.23374  4.59787  4.77059  4.40836  4.23719  4.00927  3.81661  2.63961  5.27156  4.06442    236 - -
          2.68618  4.42225  2.77519  2.73123  3.46354  2.40513  3.72494  3.29354  2.67741  2.69355  4.24690  2.90347  2.73739  3.18146  2.89801  2.37887  2.77519  2.98518  4.58477  3.61503
          0.02275  4.19040  4.91275  0.61958  0.77255  0.48576  0.95510
    226   1.79861  4.32619  3.43694  3.11167  4.37547  3.08645  4.22401  3.78259  3.16858  3.46062  4.28531  3.34139  1.52646  3.46950  3.51476  1.99699  2.82335  3.26539  5.70480  4.47160    237 - -
          2.68618  4.42225  2.77519  2.73123  3.46354  2.40513  3.72494  3.29354  2.67741  2.69355  4.24690  2.90347  2.73739  3.18146  2.89801  2.37887  2.77519  2.98518  4.58477  3.61503
          0.02275  4.19040  4.91275  0.61958  0.77255  0.48576  0.95510
    227   2.30307  2.50507  3.97333  3.61932  4.21168  3.05911  4.45783  3.57098  3.52929  3.34683  4.21822  3.58721  3.82271  3.81302  3.76196  0.97888  2.80287  3.09573  5.62550  4.42486    238 - -
          2.68618  4.42225  2.77519  2.73123  3.46354  2.40513  3.72494  3.29354  2.67741  2.69355  4.24690  2.90347  2.73739  3.18146  2.89801  2.37887  2.77519  2.98518  4.58477  3.61503
          0.02275  4.19040  4.91275  0.61958  0.77255  0.48576  0.95510
    228   2.12627  4.30862  3.64451  3.20491  3.65057  2.56102  4.10708  2.86914  3.14291  1.47261  3.61805  3.48946  3.98727  3.46314  3.43748  2.80586  2.90424  2.63741  5.15068  3.92642    239 - -
          2.68618  4.42225  2.77519  2.73123  3.46354  2.40513  3.72494  3.29354  2.67741  2.69355  4.24690  2.90347  2.73739  3.18146  2.89801  2.37887  2.77519  2.98518  4.58477  3.61503
          0.02275  4.19040  4.91275  0.61958  0.77255  0.48576  0.95510
    229   1.86526  4.37859  3.46917  3.23658  4.40176  3.13801  4.34878  3.73228  3.30324  3.46830  4.36940  3.44181  1.12300  3.62752  3.60440  2.62470  2.92860  3.26468  5.75216  4.54058    240 - -
          2.68618  4.42225  2.77519  2.73123  3.46354  2.40513  3.72494  3.29354  2.67741  2.69355  4.24690  2.90347  2.73739  3.18146  2.89801  2.37887  2.77519  2.98518  4.58477  3.61503
          0.02275  4.19040  4.91275  0.61958  0.77255  0.48576  0.95510
    230   3.23160  4.92262  3.87480  3.76811  4.71662  3.59277  4.80862  4.35796  3.85549  3.94398  5.01508  4.03736  0.40391  4.23385  4.05428  3.41160  3.70006  3.96430  5.80257  4.84526    241 - -
          2.68618  4.42225  2.77519  2.73123  3.46354  2.40513  3.72494  3.29354  2.67741  2.69355  4.24690  2.90347  2.73739  3.18146  2.89801  2.37887  2.77519  2.98518  4.58477  3.61503
          0.02275  4.19040  4.91275  0.61958  0.77255  0.48576  0.95510
    231   2.64054  4.59768  3.22887  2.66301  3.79028  3.51829  3.73026  3.16409  2.54498  2.36758  3.69292  3.13354  3.90710  2.53018  2.45198  2.38080  2.87155  2.42624  5.13957  3.86528    242 - -
          2.68618  4.42225  2.77519  2.73123  3.46354  2.40513  3.72494  3.29354  2.67741  2.69355  4.24690  2.90347  2.73739  3.18146  2.89801  2.37887  2.77519  2.98518  4.58477  3.61503
          0.02275  4.19040  4.91275  0.61958  0.77255  0.48576  0.95510
    232   2.93966  2.70168  4.45734  3.93732  2.02351  3.97686  3.86718  2.74329  3.77068  2.35709  3.41443  3.95529  4.34381  3.90754  3.86754  3.30229  3.18045  2.59444  1.80625  2.63622    243 - -
          2.68618  4.42225  2.77519  2.73123  3.46354  2.40513  3.72494  3.29354  2.67741  2.69355  4.24690  2.90347  2.73739  3.18146  2.89801  2.37887  2.77519  2.98518  4.58477  3.61503
          0.02275  4.19040  4.91275  0.61958  0.77255  0.48576  0.95510
    233   2.73492  5.18760  2.31003  2.35442  4.52954  3.42311  3.63436  3.99347  1.79727  3.47638  4.24647  2.46289  3.85016  2.74733  2.30055  2.69418  2.96534  3.58093  5.60542  4.22298    244 - -
          2.68618  4.42225  2.77519  2.73123  3.46354  2.40513  3.72494  3.29354  2.67741  2.69355  4.24690  2.90347  2.73739  3.18146  2.89801  2.37887  2.77519  2.98518  4.58477  3.61503
          0.02275  4.19040  4.91275  0.61958  0.77255  0.48576  0.95510
    234   2.00149  4.56036  3.12314  2.71403  4.28056  3.22710  3.91956  3.69851  2.77611  3.32620  4.13884  1.94979  3.81874  3.10191  3.20162  2.14323  2.22062  3.26627  5.55943  4.26046    245 - -
          2.68618  4.42225  2.77519  2.73123  3.46354  2.40513  3.72494  3.29354  2.67741  2.69355  4.24690  2.90347  2.73739  3.18146  2.89801  2.37887  2.77519  2.98518  4.58477  3.61503
          0.14686  4.19040  2.10833  0.61958  0.77255  0.48576  0.95510
    235   2.61659  4.43863  3.39334  2.84747  3.65676  3.50305  3.81139  2.09239  2.63650  2.69023  3.60311  3.25450  3.93320  3.07889  2.36100  2.25201  2.87398  2.70681  5.06135  3.81046    246 - -
          2.68618  4.42225  2.77519  2.73123  3.46354  2.40513  3.72494  3.29354  2.67741  2.69355  4.24690  2.90347  2.73739  3.18146  2.89801  2.37887  2.77519  2.98518  4.58477  3.61503
          0.17043  4.06927  1.96892  0.61958  0.77255  0.61957  0.77257
    236   2.82015  5.34642  1.79323  1.78096  4.63281  3.23374  3.67254  4.13060  2.58247  3.62882  4.44717  2.69380  3.79623  2.20178  3.12092  2.73122  3.08577  3.71547  5.78838  4.32538    247 - -
          2.68618  4.42225  2.77519  2.73123  3.46354  2.40513  3.72494  3.29354  2.67741  2.69355  4.24690  2.90347  2.73739  3.18146  2.89801  2.37887  2.77519  2.98518  4.58477  3.61503
          0.02966  3.92850  4.65084  0.61958  0.77255  0.73975  0.64862
    237   2.81716  4.74022  3.31049  2.78361  3.84357  3.57194  3.73112  3.13439  1.61300  2.09082  3.78693  3.21034  3.98361  2.93658  2.54544  2.92030  3.04432  2.93425  5.18969  3.91764    248 - -
          2.68618  4.42225  2.77519  2.73123  3.46354  2.40513  3.72494  3.29354  2.67741  2.69355  4.24690  2.90347  2.73739  3.18146  2.89801  2.37887  2.77519  2.98518  4.58477  3.61503
          0.02966  3.92850  4.65084  0.61958  0.77255  0.35449  1.20909
    238   2.75354  5.05737  3.03266  2.48852  4.37051  3.49709  2.76375  3.80745  2.24604  3.32805  4.12886  2.99814  2.48868  2.29821  2.18749  2.74600  2.97264  3.44577  5.47412  4.14890    249 - -
          2.68618  4.42225  2.77519  2.73123  3.46354  2.40513  3.72494  3.29354  2.67741  2.69355  4.24690  2.90347  2.73739  3.18146  2.89801  2.37887  2.77519  2.98518  4.58477  3.61503
          0.02275  4.19040  4.91275  0.61958  0.77255  0.48576  0.95510
    239   2.80046  5.19709  2.10899  2.32489  4.53697  3.37375  3.73489  4.00243  2.09125  3.53082  4.33475  2.87715  1.92250  2.87475  3.03168  2.76066  3.05940  3.60583  5.69771  4.29675    250 - -
          2.68618  4.42225  2.77519  2.73123  3.46354  2.40513  3.72494  3.29354  2.67741  2.69355  4.24690  2.90347  2.73739  3.18146  2.89801  2.37887  2.77519  2.98518  4.58477  3.61503
          0.02275  4.19040  4.91275  0.61958  0.77255  0.48576  0.95510
    240   2.91619  4.43566  4.07664  3.52470  3.32515  3.99067  4.26491  1.48235  3.33014  1.70535  3.23511  3.84873  4.32980  2.75493  3.57371  3.29338  3.14916  2.29190  5.04135  3.84317    251 - -
          2.68618  4.42225  2.77519  2.73123  3.46354  2.40513  3.72494  3.29354  2.67741  2.69355  4.24690  2.90347  2.73739  3.18146  2.89801  2.37887  2.77519  2.98518  4.58477  3.61503
          0.02275  4.19040  4.91275  0.61958  0.77255  0.48576  0.95510
    241   2.75747  5.00414  3.07969  2.52337  4.18110  3.51825  2.75366  3.71527  1.75739  3.25534  4.07209  3.02574  3.90611  2.38714  2.62932  2.76283  2.97406  3.37572  5.36626  2.86713    252 - -
          2.68618  4.42225  2.77519  2.73123  3.46354  2.40513  3.72494  3.29354  2.67741  2.69355  4.24690  2.90347  2.73739  3.18146  2.89801  2.37887  2.77519  2.98518  4.58477  3.61503
          0.02275  4.19040  4.91275  0.61958  0.77255  0.48576  0.95510
    242   2.66171  4.55444  3.29270  2.73413  2.70914  3.55978  2.95133  3.10837  2.67339  2.76830  3.64991  3.18841  2.92783  3.02110  2.49412  2.79149  2.89191  2.85698  4.89688  2.81333    253 - -
          2.68618  4.42225  2.77519  2.73123  3.46354  2.40513  3.72494  3.29354  2.67741  2.69355  4.24690  2.90347  2.73739  3.18146  2.89801  2.37887  2.77519  2.98518  4.58477  3.61503
          0.02275  4.19040  4.91275  0.61958  0.77255  0.48576  0.95510
    243   2.62961  4.57911  3.21196  2.33723  3.76299  3.51497  3.73269  2.58235  2.58062  2.36297  3.66986  3.12844  3.90250  2.95135  2.54239  2.33688  2.86040  2.86722  5.12445  3.84827    254 - -
          2.68618  4.42225  2.77519  2.73123  3.46354  2.40513  3.72494  3.29354  2.67741  2.69355  4.24690  2.90347  2.73739  3.18146  2.89801  2.37887  2.77519  2.98518  4.58477  3.61503
          0.02275  4.19040  4.91275  0.61958  0.77255  0.48576  0.95510
    244   2.73595  5.13970  2.11875  2.31232  4.53456  3.33802  3.72809  4.01160  2.57548  3.53434  4.32168  2.29895  2.72687  2.86266  3.08861  1.96173  3.00704  3.59087  5.70390  4.28961    255 - -
          2.68618  4.42225  2.77519  2.73123  3.46354  2.40513  3.72494  3.29354  2.67741  2.69355  4.24690  2.90347  2.73739  3.18146  2.89801  2.37887  2.77519  2.98518  4.58477  3.61503
          0.02275  4.19040  4.91275  0.61958  0.77255  0.48576  0.95510
    245   2.65196  4.38617  3.49802  2.93671  3.53414  3.60984  3.86465  2.10658  2.33806  2.18435  3.48684  3.34259  3.99700  3.17552  3.13775  2.36469  2.88724  2.57471  4.98323  3.74603    256 - -
          2.68618  4.42225  2.77519  2.73123  3.46354  2.40513  3.72494  3.29354  2.67741  2.69355  4.24690  2.90347  2.73739  3.18146  2.89801  2.37887  2.77519  2.98518  4.58477  3.61503
          0.02275  4.19040  4.91275  0.61958  0.77255  0.48576  0.95510
    246   3.21539  4.55440  4.85704  4.30042  1.96082  4.42987  4.63743  2.25252  4.16518  1.19919  3.02868  4.46604  4.67459  4.26336  4.26078  3.76755  3.44316  1.83510  4.96553  3.70782    257 - -
          2.68618  4.42225  2.77519  2.73123  3.46354  2.40513  3.72494  3.29354  2.67741  2.69355  4.24690  2.90347  2.73739  3.18146  2.89801  2.37887  2.77519  2.98518  4.58477  3.61503
          0.02275  4.19040  4.91275  0.61958  0.77255  0.48576  0.95510
    247   2.63574  4.82152  3.01166  2.15645  2.99562  3.45315  2.94164  3.47573  2.43883  3.07805  3.89681  2.98696  3.84794  2.81109  2.50984  2.30418  2.86657  3.15646  5.30646  3.96904    258 - -
          2.68618  4.42225  2.77519  2.73123  3.46354  2.40513  3.72494  3.29354  2.67741  2.69355  4.24690  2.90347  2.73739  3.18146  2.89801  2.37887  2.77519  2.98518  4.58477  3.61503
          0.02275  4.19040  4.91275  0.61958  0.77255  0.48576  0.95510
    248   2.72739  5.11652  2.19473  2.32212  4.52049  3.33645  3.73098  3.99525  2.57723  3.52219  4.31055  2.30293  2.86393  2.86658  3.08749  1.85162  3.00074  3.57571  5.69431  4.28435    259 - -
          2.68618  4.42225  2.77519  2.73123  3.46354  2.40513  3.72494  3.29354  2.67741  2.69355  4.24690  2.90347  2.73739  3.18146  2.89801  2.37887  2.77519  2.98518  4.58477  3.61503
          0.02275  4.19040  4.91275  0.61958  0.77255  0.48576  0.95510
    249   2.72020  4.59826  3.43390  2.85377  3.83024  3.58383  3.82399  2.41889  2.52855  2.79620  3.72809  3.27670  3.99512  3.04926  1.76365  2.86637  2.38098  2.81589  5.19560  3.94944    260 - -
          2.68618  4.42225  2.77519  2.73123  3.46354  2.40513  3.72494  3.29354  2.67741  2.69355  4.24690  2.90347  2.73739  3.18146  2.89801  2.37887  2.77519  2.98518  4.58477  3.61503
          0.02275  4.19040  4.91275  0.61958  0.77255  0.48576  0.95510
    250   2.59768  4.19485  3.79050  3.24640  2.14716  2.83363  3.96776  2.22589  3.17008  2.41826  3.34875  3.53541  4.02727  3.43609  3.43665  2.42503  2.85685  2.45590  4.79440  3.54195    261 - -
          2.68618  4.42225  2.77519  2.73123  3.46354  2.40513  3.72494  3.29354  2.67741  2.69355  4.24690  2.90347  2.73739  3.18146  2.89801  2.37887  2.77519  2.98518  4.58477  3.61503
          0.02275  4.19040  4.91275  0.61958  0.77255  0.48576  0.95510
    251   2.69688  4.68727  2.98558  1.93533  2.24049  2.59058  3.78875  3.29126  2.71029  2.94986  3.83244  3.09514  3.92565  3.02803  3.13662  2.78796  2.95359  3.01817  5.18207  3.83012    262 - -
          2.68618  4.42225  2.77519  2.73123  3.46354  2.40513  3.72494  3.29354  2.67741  2.69355  4.24690  2.90347  2.73739  3.18146  2.89801  2.37887  2.77519  2.98518  4.58477  3.61503
          0.02275  4.19040  4.91275  0.61958  0.77255  0.48576  0.95510
    252   2.61010  4.55322  3.21451  2.66099  2.95760  3.49703  3.73980  3.12819  2.61838  2.80057  3.66300  2.58196  3.89433  2.96641  2.49918  2.32526  2.84805  2.48334  5.10645  3.82179    263 - -
          2.68618  4.42225  2.77519  2.73123  3.46354  2.40513  3.72494  3.29354  2.67741  2.69355  4.24690  2.90347  2.73739  3.18146  2.89801  2.37887  2.77519  2.98518  4.58477  3.61503
          0.02275  4.19040  4.91275  0.61958  0.77255  0.48576  0.95510
    253   2.67087  5.10879  2.46608  2.34555  4.43625  3.40877  3.61438  3.89952  2.04712  3.40162  4.16575  2.43286  3.82036  2.72533  2.35839  2.64094  2.48868  3.49232  5.54972  4.16258    264 - -
          2.68618  4.42225  2.77519  2.73123  3.46354  2.40513  3.72494  3.29354  2.67741  2.69355  4.24690  2.90347  2.73739  3.18146  2.89801  2.37887  2.77519  2.98518  4.58477  3.61503
          0.02275  4.19040  4.91275  0.61958  0.77255  0.48576  0.95510
    254   2.62686  4.83811  2.50563  2.44450  4.07785  3.43635  3.65309  3.50039  2.13535  3.10170  3.91484  2.96613  3.83687  2.80330  2.91267  2.29126  2.86042  2.68165  5.33797  3.13741    265 - -
          2.68618  4.42225  2.77519  2.73123  3.46354  2.40513  3.72494  3.29354  2.67741  2.69355  4.24690  2.90347  2.73739  3.18146  2.89801  2.37887  2.77519  2.98518  4.58477  3.61503
          0.02275  4.19040  4.91275  0.61958  0.77255  0.48576  0.95510
    255   2.69367  4.41651  3.52822  3.00770  3.44235  3.61964  2.92392  2.85932  2.85073  1.62011  3.49649  3.39195  4.03093  3.23988  3.15883  2.91297  2.34893  2.66376  4.93630  3.64824    266 - -
          2.68618  4.42225  2.77519  2.73123  3.46354  2.40513  3.72494  3.29354  2.67741  2.69355  4.24690  2.90347  2.73739  3.18146  2.89801  2.37887  2.77519  2.98518  4.58477  3.61503
          0.02275  4.19040  4.91275  0.61958  0.77255  0.48576  0.95510
    256   1.91893  4.26248  3.65749  3.11124  3.44899  3.56736  3.95785  2.70250  3.04384  2.50987  3.43549  3.45059  4.00098  3.33916  3.35583  2.85881  2.41938  2.08894  4.93053  2.75215    267 - -
          2.68618  4.42225  2.77519  2.73123  3.46354  2.40513  3.72494  3.29354  2.67741  2.69355  4.24690  2.90347  2.73739  3.18146  2.89801  2.37887  2.77519  2.98518  4.58477  3.61503
          0.02275  4.19040  4.91275  0.61958  0.77255  0.48576  0.95510
    257   3.00984  4.88022  3.57880  3.00791  3.30750  3.75391  3.73357  3.50274  2.43958  3.04635  4.00964  3.38804  4.14760  3.09945  1.50564  3.09533  3.22690  3.26445  4.78028  1.89182    268 - -
          2.68618  4.42225  2.77519  2.73123  3.46354  2.40513  3.72494  3.29354  2.67741  2.69355  4.24690  2.90347  2.73739  3.18146  2.89801  2.37887  2.77519  2.98518  4.58477  3.61503
          0.02275  4.19040  4.91275  0.61958  0.77255  0.48576  0.95510
    258   2.33363  4.85793  2.98909  2.13145  4.11394  3.44670  3.65317  2.80193  2.41897  3.12267  3.93588  2.54556  3.84581  2.80018  2.41860  2.66966  2.87455  3.19653  5.35526  4.02147    269 - -
          2.68618  4.42225  2.77519  2.73123  3.46354  2.40513  3.72494  3.29354  2.67741  2.69355  4.24690  2.90347  2.73739  3.18146  2.89801  2.37887  2.77519  2.98518  4.58477  3.61503
          0.02275  4.19040  4.91275  0.61958  0.77255  0.48576  0.95510
    259   2.51827  2.84392  3.65842  3.12806  3.60423  3.43156  4.01068  2.85007  3.06183  2.66262  3.56787  2.64539  3.94520  3.36170  3.38030  2.75857  1.95430  2.12507  5.06177  3.83993    270 - -
          2.68618  4.42225  2.77519  2.73123  3.46354  2.40513  3.72494  3.29354  2.67741  2.69355  4.24690  2.90347  2.73739  3.18146  2.89801  2.37887  2.77519  2.98518  4.58477  3.61503
          0.02275  4.19040  4.91275  0.61958  0.77255  0.48576  0.95510
    260   2.67180  4.55297  3.27763  2.30721  3.68287  3.56869  3.79348  2.44915  2.66095  2.04957  3.59606  3.20319  3.95512  2.49500  3.04176  2.81552  2.90197  2.77446  5.10341  3.84137    271 - -
          2.68618  4.42225  2.77519  2.73123  3.46354  2.40513  3.72494  3.29354  2.67741  2.69355  4.24690  2.90347  2.73739  3.18146  2.89801  2.37887  2.77519  2.98518  4.58477  3.61503
          0.02275  4.19040  4.91275  0.61958  0.77255  0.48576  0.95510
    261   2.32470  4.83646  2.50192  2.44948  4.09104  2.76650  3.65410  3.51509  2.44508  3.11170  3.92284  2.96897  3.83541  2.80277  2.44029  2.65272  2.85901  3.18446  3.45437  4.00600    272 - -
          2.68618  4.42225  2.77519  2.73123  3.46354  2.40513  3.72494  3.29354  2.67741  2.69355  4.24690  2.90347  2.73739  3.18146  2.89801  2.37887  2.77519  2.98518  4.58477  3.61503
          0.02275  4.19040  4.91275  0.61958  0.77255  0.48576  0.95510
    262   2.84372  5.37991  2.01349  1.86021  4.68894  2.51024  3.72976  4.18661  2.59966  3.67285  4.46167  2.80781  3.87169  1.99789  3.13500  2.76722  3.10021  3.75741  5.82248  4.36833    273 - -
          2.68618  4.42225  2.77519  2.73123  3.46354  2.40513  3.72494  3.29354  2.67741  2.69355  4.24690  2.90347  2.73739  3.18146  2.89801  2.37887  2.77519  2.98518  4.58477  3.61503
          0.02275  4.19040  4.91275  0.61958  0.77255  0.48576  0.95510
    263   3.46023  4.79159  4.98182  4.42910  3.11221  4.67558  4.95907  2.29974  4.23434  0.87020  1.85559  4.69556  4.84581  4.36039  4.34255  4.04201  3.68130  2.47398  5.23038  4.16555    274 - -
          2.68618  4.42225  2.77519  2.73123  3.46354  2.40513  3.72494  3.29354  2.67741  2.69355  4.24690  2.90347  2.73739  3.18146  2.89801  2.37887  2.77519  2.98518  4.58477  3.61503
          0.02275  4.19040  4.91275  0.61958  0.77255  0.48576  0.95510
    264   2.80433  5.26403  2.19880  2.33315  4.59670  3.41176  3.67842  4.06615  1.72925  3.54973  4.33549  2.88227  3.87732  2.02634  2.83800  2.75175  3.04165  3.65615  5.68020  4.28726    275 - -
          2.68618  4.42225  2.77519  2.73123  3.46354  2.40513  3.72494  3.29354  2.67741  2.69355  4.24690  2.90347  2.73739  3.18146  2.89801  2.37887  2.77519  2.98518  4.58477  3.61503
          0.02275  4.19040  4.91275  0.61958  0.77255  0.48576  0.95510
    265   2.71238  4.76574  3.22390  2.63140  3.99112  3.54482  3.68971  2.65748  2.04489  2.51142  3.84170  3.10876  3.92221  2.36498  2.34778  2.78177  2.93071  3.08744  5.25241  3.97715    276 - -
          2.68618  4.42225  2.77519  2.73123  3.46354  2.40513  3.72494  3.29354  2.67741  2.69355  4.24690  2.90347  2.73739  3.18146  2.89801  2.37887  2.77519  2.98518  4.58477  3.61503
          0.02275  4.19040  4.91275  0.61958  0.77255  0.48576  0.95510
    266   3.25673  4.57401  4.68293  4.22901  1.85757  4.24067  3.72578  2.97577  4.06021  1.53565  3.58581  4.10117  4.55858  4.09136  4.09802  3.56828  3.47918  2.86834  2.44532  1.84111    277 - -
          2.68618  4.42225  2.77519  2.73123  3.46354  2.40513  3.72494  3.29354  2.67741  2.69355  4.24690  2.90347  2.73739  3.18146  2.89801  2.37887  2.77519  2.98518  4.58477  3.61503
          0.02275  4.19040  4.91275  0.61958  0.77255  0.48576  0.95510
    267   3.25847  4.60556  4.65088  4.16234  1.91994  4.29198  3.94243  2.74105  4.01042  1.21978  3.33772  4.17123  4.58530  4.08844  4.09673  3.61821  3.48053  2.73790  4.18248  1.99009    278 - -
          2.68618  4.42225  2.77519  2.73123  3.46354  2.40513  3.72494  3.29354  2.67741  2.69355  4.24690  2.90347  2.73739  3.18146  2.89801  2.37887  2.77519  2.98518  4.58477  3.61503
          0.02275  4.19040  4.91275  0.61958  0.77255  0.48576  0.95510
    268   2.01058  4.34604  3.44992  2.97296  3.81585  2.46651  3.98203  3.16630  2.95036  1.98471  3.75966  3.31201  3.88076  3.26545  3.30801  2.14334  2.82944  2.85921  5.22341  3.98279    279 - -
          2.68618  4.42225  2.77519  2.73123  3.46354  2.40513  3.72494  3.29354  2.67741  2.69355  4.24690  2.90347  2.73739  3.18146  2.89801  2.37887  2.77519  2.98518  4.58477  3.61503
          0.02275  4.19040  4.91275  0.61958  0.77255  0.48576  0.95510
    269   2.59272  4.56884  3.19520  2.69596  3.90420  2.70078  3.80201  3.26620  2.18301  2.94706  3.80365  3.14479  3.88605  3.01511  3.03335  2.31245  2.87157  2.03599  5.24683  3.97040    280 - -
          2.68618  4.42225  2.77519  2.73123  3.46354  2.40513  3.72494  3.29354  2.67741  2.69355  4.24690  2.90347  2.73739  3.18146  2.89801  2.37887  2.77519  2.98518  4.58477  3.61503
          0.02275  4.19040  4.91275  0.61958  0.77255  0.48576  0.95510
    270   3.22947  4.50386  5.03834  4.51226  3.55064  4.64213  5.13449  1.52566  4.40549  1.65482  3.34240  4.71474  4.88783  4.60540  4.56081  4.01544  3.47649  1.11102  5.54519  4.38488    281 - -
          2.68618  4.42225  2.77519  2.73123  3.46354  2.40513  3.72494  3.29354  2.67741  2.69355  4.24690  2.90347  2.73739  3.18146  2.89801  2.37887  2.77519  2.98518  4.58477  3.61503
          0.02275  4.19040  4.91275  0.61958  0.77255  0.48576  0.95510
    271   2.78410  5.00098  3.01890  2.53096  4.13416  3.51169  3.67117  3.70787  1.58012  3.26044  4.09114  2.40447  3.92337  2.83197  2.68136  2.79321  3.00810  3.37606  5.35616  2.82682    282 - -
          2.68618  4.42225  2.77519  2.73123  3.46354  2.40513  3.72494  3.29354  2.67741  2.69355  4.24690  2.90347  2.73739  3.18146  2.89801  2.37887  2.77519  2.98518  4.58477  3.61503
          0.02275  4.19040  4.91275  0.61958  0.77255  0.48576  0.95510
    272   2.09344  2.90844  2.56368  2.70409  4.01333  3.32436  3.85082  3.39150  2.73043  3.06173  3.90298  3.13732  2.25823  3.05388  3.15495  2.63564  2.84172  3.05092  5.34786  4.06094    283 - -
          2.68618  4.42225  2.77519  2.73123  3.46354  2.40513  3.72494  3.29354  2.67741  2.69355  4.24690  2.90347  2.73739  3.18146  2.89801  2.37887  2.77519  2.98518  4.58477  3.61503
          0.02275  4.19040  4.91275  0.61958  0.77255  0.48576  0.95510
    273   2.66287  4.88100  3.01810  2.13671  4.13672  3.46484  3.64931  3.54356  2.07913  2.63755  3.94971  2.98730  3.85735  2.37473  2.80145  2.68708  2.89002  2.71275  5.36161  4.03386    284 - -
          2.68618  4.42225  2.77519  2.73123  3.46354  2.40513  3.72494  3.29354  2.67741  2.69355  4.24690  2.90347  2.73739  3.18146  2.89801  2.37887  2.77519  2.98518  4.58477  3.61503
          0.02275  4.19040  4.91275  0.61958  0.77255  0.48576  0.95510
    274   2.24375  5.06268  2.78141  1.82146  4.39628  3.39956  3.66958  3.84167  2.07643  3.37964  4.16945  2.90845  3.84698  2.79841  2.88468  2.29661  2.94877  3.45743  5.55696  4.18268    285 - -
          2.68618  4.42225  2.77519  2.73123  3.46354  2.40513  3.72494  3.29354  2.67741  2.69355  4.24690  2.90347  2.73739  3.18146  2.89801  2.37887  2.77519  2.98518  4.58477  3.61503
          0.02275  4.19040  4.91275  0.61958  0.77255  0.48576  0.95510
    275   2.62868  4.70021  2.91492  2.69090  4.38697  3.25687  3.99766  3.80579  2.85095  3.47924  4.33989  1.29897  3.89276  3.20147  3.24366  2.71475  2.17068  3.38582  5.67660  4.34438    286 - -
          2.68603  4.42243  2.77502  2.73141  3.46371  2.40506  3.72512  3.29372  2.67726  2.69372  4.24707  2.90364  2.73655  3.18111  2.89818  2.37904  2.77537  2.98536  4.58494  3.61521
          0.15424  1.99821  4.91275  1.69894  0.20197  0.48576  0.95510
    276   2.57240  4.53888  3.20993  2.78525  4.00807  3.35870  3.92323  3.23035  2.79070  3.03531  3.92201  1.72347  3.89941  3.14295  3.18222  2.70446  2.33642  2.29151  5.37747  4.09112    295 - -
          2.68618  4.42225  2.77519  2.73123  3.46354  2.40513  3.72494  3.29354  2.67741  2.69355  4.24690  2.90347  2.73739  3.18146  2.89801  2.37887  2.77519  2.98518  4.58477  3.61503
          0.02275  4.19040  4.91275  0.61958  0.77255  0.48576  0.95510
    277   2.74907  4.51773  3.53435  2.95035  3.37313  3.66182  3.79205  3.00355  2.66792  2.63426  2.76926  3.34864  4.03736  3.13459  2.06827  2.92809  2.97407  2.79395  4.84991  2.19558    296 - -
          2.68618  4.42225  2.77519  2.73123  3.46354  2.40513  3.72494  3.29354  2.67741  2.69355  4.24690  2.90347  2.73739  3.18146  2.89801  2.37887  2.77519  2.98518  4.58477  3.61503
          0.02275  4.19040  4.91275  0.61958  0.77255  0.48576  0.95510
    278   2.76258  5.23096  1.93723  1.94139  4.53192  3.36844  2.69541  4.01102  2.51329  3.52088  4.30356  2.83939  3.84901  2.81412  3.02518  2.71170  2.41310  3.60315  5.68278  4.26042    297 - -
          2.68618  4.42225  2.77519  2.73123  3.46354  2.40513  3.72494  3.29354  2.67741  2.69355  4.24690  2.90347  2.73739  3.18146  2.89801  2.37887  2.77519  2.98518  4.58477  3.61503
          0.02275  4.19040  4.91275  0.61958  0.77255  0.48576  0.95510
    279   3.22796  4.49994  5.06743  4.58261  3.71355  4.65666  5.28577  1.11527  4.48102  2.18797  3.49672  4.77435  4.94385  4.73505  4.66121  4.06151  3.49340  1.14994  5.72850  4.52379    298 - -
          2.68618  4.42225  2.77519  2.73123  3.46354  2.40513  3.72494  3.29354  2.67741  2.69355  4.24690  2.90347  2.73739  3.18146  2.89801  2.37887  2.77519  2.98518  4.58477  3.61503
          0.02275  4.19040  4.91275  0.61958  0.77255  0.48576  0.95510
    280   3.40258  5.19508  3.92920  3.38796  4.63281  3.81317  4.10796  4.20759  2.43633  3.66571  4.66768  3.71787  4.30948  3.32136  0.58543  3.47785  3.65266  3.92015  5.59185  4.50243    299 - -
          2.68618  4.42225  2.77519  2.73123  3.46354  2.40513  3.72494  3.29354  2.67741  2.69355  4.24690  2.90347  2.73739  3.18146  2.89801  2.37887  2.77519  2.98518  4.58477  3.61503
          0.02275  4.19040  4.91275  0.61958  0.77255  0.48576  0.95510
    281   2.30741  5.24731  2.10522  2.27600  4.57104  3.35690  3.71314  4.05113  2.55735  3.56224  4.35111  1.91097  3.85917  2.36806  3.07333  2.73245  3.04089  3.63866  5.72569  4.29889    300 - -
          2.68618  4.42225  2.77519  2.73123  3.46354  2.40513  3.72494  3.29354  2.67741  2.69355  4.24690  2.90347  2.73739  3.18146  2.89801  2.37887  2.77519  2.98518  4.58477  3.61503
          0.02275  4.19040  4.91275  0.61958  0.77255  0.48576  0.95510
    282   2.31910  4.84330  3.04151  2.48669  4.09931  3.46275  3.65410  3.51098  2.39481  3.10551  2.95648  2.50721  3.85579  2.44566  2.37338  2.68284  2.87969  3.18772  5.33738  4.01439    301 - -
          2.68618  4.42225  2.77519  2.73123  3.46354  2.40513  3.72494  3.29354  2.67741  2.69355  4.24690  2.90347  2.73739  3.18146  2.89801  2.37887  2.77519  2.98518  4.58477  3.61503
          0.02275  4.19040  4.91275  0.61958  0.77255  0.48576  0.95510
    283   3.40258  5.19508  3.92920  3.38796  4.63281  3.81317  4.10796  4.20759  2.43633  3.66571  4.66768  3.71787  4.30948  3.32136  0.58543  3.47785  3.65266  3.92015  5.59185  4.50243    302 - -
          2.68618  4.42225  2.77519  2.73123  3.46354  2.40513  3.72494  3.29354  2.67741  2.69355  4.24690  2.90347  2.73739  3.18146  2.89801  2.37887  2.77519  2.98518  4.58477  3.61503
          0.02275  4.19040  4.91275  0.61958  0.77255  0.48576  0.95510
    284   2.66655  4.90367  2.39148  2.42723  4.16343  3.42726  3.67268  3.58222  2.12259  2.30830  3.99214  2.95362  3.85068  2.82109  2.91946  2.28108  2.90483  3.24808  5.40631  4.05926    303 - -
          2.68618  4.42225  2.77519  2.73123  3.46354  2.40513  3.72494  3.29354  2.67741  2.69355  4.24690  2.90347  2.73739  3.18146  2.89801  2.37887  2.77519  2.98518  4.58477  3.61503
          0.02275  4.19040  4.91275  0.61958  0.77255  0.48576  0.95510
    285   1.68487  4.86730  3.03162  2.56222  4.17010  3.46680  2.85128  3.59685  2.03328  3.19016  4.02570  3.05266  3.90678  2.88168  2.77167  2.76336  2.97014  3.27027  5.39466  4.08344    304 - -
          2.68618  4.42225  2.77519  2.73123  3.46354  2.40513  3.72494  3.29354  2.67741  2.69355  4.24690  2.90347  2.73739  3.18146  2.89801  2.37887  2.77519  2.98518  4.58477  3.61503
          0.02275  4.19040  4.91275  0.61958  0.77255  0.48576  0.95510
    286   1.79277  2.92086  3.84834  3.31761  3.33250  3.52399  4.01919  2.74817  3.21805  2.51729  3.44977  3.56049  4.01130  3.49541  3.47607  2.85532  2.86580  2.52275  4.84433  2.18915    305 - -
          2.68618  4.42225  2.77519  2.73123  3.46354  2.40513  3.72494  3.29354  2.67741  2.69355  4.24690  2.90347  2.73739  3.18146  2.89801  2.37887  2.77519  2.98518  4.58477  3.61503
          0.02275  4.19040  4.91275  0.61958  0.77255  0.48576  0.95510
    287   2.91868  2.86841  4.60133  4.04750  3.34204  4.09121  4.55742  2.12277  3.90056  1.28946  3.23753  4.20080  4.45928  4.10480  4.04435  3.43557  3.18019  1.69027  5.10451  3.93097    306 - -
          2.68618  4.42225  2.77519  2.73123  3.46354  2.40513  3.72494  3.29354  2.67741  2.69355  4.24690  2.90347  2.73739  3.18146  2.89801  2.37887  2.77519  2.98518  4.58477  3.61503
          0.02275  4.19040  4.91275  0.61958  0.77255  0.48576  0.95510
    288   2.87055  5.42958  1.76368  1.83915  4.72706  3.34233  2.62578  4.23656  2.63172  3.71675  4.50917  2.21886  3.87883  2.87802  3.17809  2.78541  3.12949  3.80273  5.86184  4.39478    307 - -
          2.68618  4.42225  2.77519  2.73123  3.46354  2.40513  3.72494  3.29354  2.67741  2.69355  4.24690  2.90347  2.73739  3.18146  2.89801  2.37887  2.77519  2.98518  4.58477  3.61503
          0.02275  4.19040  4.91275  0.61958  0.77255  0.48576  0.95510
    289   2.71017  4.97600  3.03763  2.17534  4.26335  3.48544  3.63942  3.68115  2.29461  3.23103  2.96118  2.99383  3.87532  2.06523  2.27061  2.71695  2.93158  3.33789  5.42199  4.09818    308 - -
          2.68618  4.42225  2.77519  2.73123  3.46354  2.40513  3.72494  3.29354  2.67741  2.69355  4.24690  2.90347  2.73739  3.18146  2.89801  2.37887  2.77519  2.98518  4.58477  3.61503
          0.02275  4.19040  4.91275  0.61958  0.77255  0.48576  0.95510
    290   3.32702  4.61526  5.01397  4.51241  3.41939  4.67090  5.11461  0.98025  4.34437  1.58192  3.24156  4.73600  4.91139  4.56467  4.49182  4.06877  3.57623  1.86488  5.47245  4.29369    309 - -
          2.68618  4.42225  2.77519  2.73123  3.46354  2.40513  3.72494  3.29354  2.67741  2.69355  4.24690  2.90347  2.73739  3.18146  2.89801  2.37887  2.77519  2.98518  4.58477  3.61503
          0.02275  4.19040  4.91275  0.61958  0.77255  0.48576  0.95510
    291   2.28151  4.29266  4.48182  3.90850  2.42693  4.07089  4.39569  1.67732  3.78167  1.67826  3.15226  4.09494  4.39568  3.96707  3.92959  3.38306  3.12637  2.11996  4.94136  3.75343    310 - -
          2.68618  4.42225  2.77519  2.73123  3.46354  2.40513  3.72494  3.29354  2.67741  2.69355  4.24690  2.90347  2.73739  3.18146  2.89801  2.37887  2.77519  2.98518  4.58477  3.61503
          0.02275  4.19040  4.91275  0.61958  0.77255  0.48576  0.95510
    292   2.91229  5.47079  1.71363  1.54488  4.75028  3.33957  2.59294  4.27238  2.68147  3.75581  4.56160  2.79489  3.89530  2.91205  3.23319  2.82039  3.17627  3.84267  5.89876  4.42322    311 - -
          2.68618  4.42225  2.77519  2.73123  3.46354  2.40513  3.72494  3.29354  2.67741  2.69355  4.24690  2.90347  2.73739  3.18146  2.89801  2.37887  2.77519  2.98518  4.58477  3.61503
          0.02275  4.19040  4.91275  0.61958  0.77255  0.48576  0.95510
    293   2.66500  4.89309  2.92808  2.10321  4.15259  3.43889  3.66668  2.85565  2.43843  3.16010  3.97662  2.96550  3.85324  2.10874  2.88283  2.28780  2.90012  3.23436  5.39103  4.05100    312 - -
          2.68618  4.42225  2.77519  2.73123  3.46354  2.40513  3.72494  3.29354  2.67741  2.69355  4.24690  2.90347  2.73739  3.18146  2.89801  2.37887  2.77519  2.98518  4.58477  3.61503
          0.02275  4.19040  4.91275  0.61958  0.77255  0.48576  0.95510
    294   3.40246  4.68820  5.08414  4.55477  3.26738  4.72532  5.09602  1.40107  4.39186  1.02869  3.06544  4.78618  4.91308  4.52897  4.50202  4.10896  3.63658  2.07310  5.36938  4.26231    313 - -
          2.68618  4.42225  2.77519  2.73123  3.46354  2.40513  3.72494  3.29354  2.67741  2.69355  4.24690  2.90347  2.73739  3.18146  2.89801  2.37887  2.77519  2.98518  4.58477  3.61503
          0.02275  4.19040  4.91275  0.61958  0.77255  0.48576  0.95510
    295   3.48605  4.79289  4.97840  4.48255  1.78829  4.62514  4.54581  2.43249  4.33089  0.91800  3.02576  4.60708  4.82920  4.37471  4.39806  4.00007  3.70901  2.58905  4.73707  3.29975    314 - -
          2.68618  4.42225  2.77519  2.73123  3.46354  2.40513  3.72494  3.29354  2.67741  2.69355  4.24690  2.90347  2.73739  3.18146  2.89801  2.37887  2.77519  2.98518  4.58477  3.61503
          0.02275  4.19040  4.91275  0.61958  0.77255  0.48576  0.95510
    296   2.65597  4.99843  2.38993  2.36208  3.20307  3.40299  3.64214  3.72673  2.43311  3.28094  4.06991  2.48591  3.82472  2.33712  2.91756  2.26590  2.89324  3.35840  5.47235  4.09383    315 - -
          2.68618  4.42225  2.77519  2.73123  3.46354  2.40513  3.72494  3.29354  2.67741  2.69355  4.24690  2.90347  2.73739  3.18146  2.89801  2.37887  2.77519  2.98518  4.58477  3.61503
          0.02275  4.19040  4.91275  0.61958  0.77255  0.48576  0.95510
    297   3.07650  4.44365  4.55777  4.04706  1.99008  4.14432  3.93561  1.68874  3.89604  2.20496  3.37175  4.07226  4.46790  4.00735  3.99032  3.46375  3.30467  2.53603  4.22855  1.79895    316 - -
          2.68618  4.42225  2.77519  2.73123  3.46354  2.40513  3.72494  3.29354  2.67741  2.69355  4.24690  2.90347  2.73739  3.18146  2.89801  2.37887  2.77519  2.98518  4.58477  3.61503
          0.02275  4.19040  4.91275  0.61958  0.77255  0.48576  0.95510
    298   2.53224  4.31328  3.77743  3.44020  3.94511  1.73690  4.36480  2.89441  3.41865  2.93257  3.92416  3.61581  3.99785  3.72507  3.68686  2.77836  2.95378  1.36546  5.44397  4.22191    317 - -
          2.68618  4.42225  2.77519  2.73123  3.46354  2.40513  3.72494  3.29354  2.67741  2.69355  4.24690  2.90347  2.73739  3.18146  2.89801  2.37887  2.77519  2.98518  4.58477  3.61503
          0.02275  4.19040  4.91275  0.61958  0.77255  0.48576  0.95510
    299   1.57538  4.74772  2.87195  2.06075  4.29165  3.30205  3.85071  3.69468  2.70722  3.32366  4.15182  3.03254  3.85803  3.02704  3.15187  2.14378  2.94221  3.30926  5.56265  4.23439    318 - -
          2.68618  4.42225  2.77519  2.73123  3.46354  2.40513  3.72494  3.29354  2.67741  2.69355  4.24690  2.90347  2.73739  3.18146  2.89801  2.37887  2.77519  2.98518  4.58477  3.61503
          0.02275  4.19040  4.91275  0.61958  0.77255  0.48576  0.95510
    300   2.15796  4.82363  2.88760  1.83373  4.26152  3.34681  3.74923  3.67773  2.56793  3.27822  4.08765  2.98213  3.83889  2.90221  3.02949  2.26660  2.34349  3.30259  5.50273  4.15856    319 - -
          2.68618  4.42225  2.77519  2.73123  3.46354  2.40513  3.72494  3.29354  2.67741  2.69355  4.24690  2.90347  2.73739  3.18146  2.89801  2.37887  2.77519  2.98518  4.58477  3.61503
          0.02275  4.19040  4.91275  0.61958  0.77255  0.48576  0.95510
    301   2.88354  4.27493  4.49940  3.92427  3.19410  4.07056  4.36720  1.62657  3.78499  1.71476  3.17556  4.09472  4.39381  3.97362  3.92396  3.38211  3.11662  1.82769  4.89677  2.61304    320 - -
          2.68618  4.42225  2.77519  2.73123  3.46354  2.40513  3.72494  3.29354  2.67741  2.69355  4.24690  2.90347  2.73739  3.18146  2.89801  2.37887  2.77519  2.98518  4.58477  3.61503
          0.02275  4.19040  4.91275  0.61958  0.77255  0.48576  0.95510
    302   2.06558  2.84728  3.34954  2.84654  3.91815  3.36552  3.90065  3.25631  2.74891  2.95852  3.83628  3.23866  3.88976  1.78847  3.11267  2.69064  2.86699  2.94896  5.28395  4.02177    321 - -
          2.68618  4.42225  2.77519  2.73123  3.46354  2.40513  3.72494  3.29354  2.67741  2.69355  4.24690  2.90347  2.73739  3.18146  2.89801  2.37887  2.77519  2.98518  4.58477  3.61503
          0.02275  4.19040  4.91275  0.61958  0.77255  0.48576  0.95510
    303   2.20459  4.99397  2.82167  2.46597  4.41472  3.39612  3.74474  3.84029  2.04244  3.40426  4.22044  1.74503  3.88878  2.89185  2.87106  2.74755  3.01028  3.46139  5.58394  4.24066    322 - -
          2.68618  4.42225  2.77519  2.73123  3.46354  2.40513  3.72494  3.29354  2.67741  2.69355  4.24690  2.90347  2.73739  3.18146  2.89801  2.37887  2.77519  2.98518  4.58477  3.61503
          0.02275  4.19040  4.91275  0.61958  0.77255  0.48576  0.95510
    304   2.94446  4.74362  3.50211  3.03727  3.55473  3.76480  3.99231  2.95279  2.74907  1.43972  3.54446  3.46044  4.17323  1.93466  3.03424  3.11190  3.18495  2.87831  5.15421  3.86419    323 - -
          2.68618  4.42225  2.77519  2.73123  3.46354  2.40513  3.72494  3.29354  2.67741  2.69355  4.24690  2.90347  2.73739  3.18146  2.89801  2.37887  2.77519  2.98518  4.58477  3.61503
          0.14686  4.19040  2.10833  0.61958  0.77255  0.48576  0.95510
    305   2.62245  4.84345  2.47860  2.41915  4.10015  3.40615  3.63234  3.51912  2.40377  2.51902  3.93023  2.93906  2.99331  2.78070  2.37770  2.64636  2.85849  3.18944  5.34405  4.00444    324 - -
          2.68620  4.42227  2.77521  2.73125  3.46356  2.40494  3.72496  3.29356  2.67742  2.69357  4.24691  2.90348  2.73741  3.18148  2.89802  2.37888  2.77521  2.98520  4.58479  3.61505
          0.28064  2.03944  2.16635  0.33125  1.26595  0.41035  1.08891
    306   2.42437  4.35934  3.35137  3.06645  4.23954  3.12740  4.17583  3.55878  3.07802  3.28834  4.19515  3.32905  1.36008  3.43672  3.39440  2.59034  2.09055  3.14073  5.59425  4.36159    326 - -
          2.68618  4.42225  2.77519  2.73123  3.46354  2.40513  3.72494  3.29354  2.67741  2.69355  4.24690  2.90347  2.73739  3.18146  2.89801  2.37887  2.77519  2.98518  4.58477  3.61503
          0.02514  4.09150  4.81385  0.61958  0.77255  0.42176  1.06680
    307   1.91066  4.65595  3.15612  2.62596  3.97804  3.43225  3.75011  3.34919  2.54183  3.00741  3.85212  2.55678  3.87523  2.93650  2.39031  2.69672  2.87385  2.54949  5.28466  3.99229    327 - -
          2.68618  4.42225  2.77519  2.73123  3.46354  2.40513  3.72494  3.29354  2.67741  2.69355  4.24690  2.90347  2.73739  3.18146  2.89801  2.37887  2.77519  2.98518  4.58477  3.61503
          0.02275  4.19040  4.91275  0.61958  0.77255  0.48576  0.95510
    308   3.11031  4.84180  3.84813  3.79358  4.90657  0.37264  4.88233  4.59553  4.01741  4.20499  5.19181  4.01393  4.24194  4.31700  4.20710  3.29318  3.61600  4.06216  5.90556  5.02332    328 - -
          2.68618  4.42225  2.77519  2.73123  3.46354  2.40513  3.72494  3.29354  2.67741  2.69355  4.24690  2.90347  2.73739  3.18146  2.89801  2.37887  2.77519  2.98518  4.58477  3.61503
          0.02275  4.19040  4.91275  0.61958  0.77255  0.48576  0.95510
    309   3.91914  5.16980  4.61200  4.40519  3.06718  4.11673  4.35014  3.97110  4.12908  3.30545  4.58762  4.49422  4.66294  4.49934  4.19703  4.11951  4.23834  3.86945  0.43188  3.05465    329 - -
          2.68618  4.42225  2.77519  2.73123  3.46354  2.40513  3.72494  3.29354  2.67741  2.69355  4.24690  2.90347  2.73739  3.18146  2.89801  2.37887  2.77519  2.98518  4.58477  3.61503
          0.02275  4.19040  4.91275  0.61958  0.77255  0.48576  0.95510
    310   2.35003  4.29645  3.53393  3.24060  4.39345  3.07077  4.31226  3.77031  3.26418  3.49386  4.33872  3.40843  3.81372  3.57994  3.57318  1.05775  2.00563  3.25015  5.74257  4.51523    330 - -
          2.68566  4.42233  2.77462  2.73131  3.46362  2.40521  3.72502  3.29362  2.67749  2.69363  4.24698  2.90355  2.73747  3.18154  2.89809  2.37895  2.77527  2.98526  4.58485  3.61511
          0.27846  1.44521  4.91275  0.67331  0.71338  0.48576  0.95510
    311   2.33078  5.04919  2.83756  2.09334  4.38927  3.41555  3.66380  3.82892  1.79467  3.36517  4.15644  2.92840  3.85326  2.79178  2.82457  2.23902  2.94729  3.44806  5.53814  4.17595    333 - -
          2.68618  4.42225  2.77519  2.73123  3.46354  2.40513  3.72494  3.29354  2.67741  2.69355  4.24690  2.90347  2.73739  3.18146  2.89801  2.37887  2.77519  2.98518  4.58477  3.61503
          0.02275  4.19040  4.91275  0.61958  0.77255  0.48576  0.95510
    312   3.10309  5.73199  1.21341  1.45231  5.01368  3.31394  3.89211  4.55606  2.95248  4.03641  4.90152  2.77024  3.95693  3.06280  3.57927  2.96571  3.39923  4.11174  6.17868  4.64472    334 - -
          2.68618  4.42225  2.77519  2.73123  3.46354  2.40513  3.72494  3.29354  2.67741  2.69355  4.24690  2.90347  2.73739  3.18146  2.89801  2.37887  2.77519  2.98518  4.58477  3.61503
          0.02275  4.19040  4.91275  0.61958  0.77255  0.48576  0.95510
    313   2.54902  2.27723  3.74209  3.22365  3.37762  3.46951  3.98584  2.88149  3.13339  2.61423  3.52834  3.49066  3.97637  3.42774  3.41649  1.93909  2.85981  2.63589  4.87492  2.59298    335 - -
          2.68618  4.42225  2.77519  2.73123  3.46354  2.40513  3.72494  3.29354  2.67741  2.69355  4.24690  2.90347  2.73739  3.18146  2.89801  2.37887  2.77519  2.98518  4.58477  3.61503
          0.02275  4.19040  4.91275  0.61958  0.77255  0.48576  0.95510
    314   2.70422  5.18397  2.34430  2.07784  4.52543  3.40960  3.61923  3.99763  2.06183  3.47543  4.23450  2.87787  3.83035  2.30795  2.32588  2.66163  2.93521  3.57457  5.60331  4.20859    336 - -
          2.68618  4.42225  2.77519  2.73123  3.46354  2.40513  3.72494  3.29354  2.67741  2.69355  4.24690  2.90347  2.73739  3.18146  2.89801  2.37887  2.77519  2.98518  4.58477  3.61503
          0.02275  4.19040  4.91275  0.61958  0.77255  0.48576  0.95510
    315   3.53286  4.90759  4.69961  4.35262  3.28962  4.38255  4.91030  2.52191  4.11804  0.56339  3.23374  4.59787  4.77059  4.40836  4.23719  4.00927  3.81661  2.63961  5.27156  4.06442    337 - -
          2.68618  4.42225  2.77519  2.73123  3.46354  2.40513  3.72494  3.29354  2.67741  2.69355  4.24690  2.90347  2.73739  3.18146  2.89801  2.37887  2.77519  2.98518  4.58477  3.61503
          0.02275  4.19040  4.91275  0.61958  0.77255  0.48576  0.95510
    316   2.71232  5.09812  2.80246  2.04119  4.43188  3.41188  3.65357  3.88324  1.86783  3.40281  4.18615  2.90792  2.81734  2.77643  2.82674  2.25269  2.95060  3.49166  5.56397  4.18978    338 - -
          2.68618  4.42225  2.77519  2.73123  3.46354  2.40513  3.72494  3.29354  2.67741  2.69355  4.24690  2.90347  2.73739  3.18146  2.89801  2.37887  2.77519  2.98518  4.58477  3.61503
          0.02275  4.19040  4.91275  0.61958  0.77255  0.48576  0.95510
    317   2.65421  4.48703  3.38893  2.81398  3.64024  3.56878  3.79463  2.99418  2.64511  2.24039  2.76746  3.24757  3.95649  3.05588  2.21157  2.35239  2.88709  2.76357  5.04654  3.79632    339 - -
          2.68618  4.42225  2.77519  2.73123  3.46354  2.40513  3.72494  3.29354  2.67741  2.69355  4.24690  2.90347  2.73739  3.18146  2.89801  2.37887  2.77519  2.98518  4.58477  3.61503
          0.02275  4.19040  4.91275  0.61958  0.77255  0.48576  0.95510
    318   1.84442  2.92749  3.25454  2.22563  3.91720  3.34888  3.86089  3.28770  2.75380  2.97099  3.82342  3.17754  3.86092  3.08429  3.15913  2.23215  2.83738  2.96912  5.27508  4.00363    340 - -
          2.68618  4.42225  2.77519  2.73123  3.46354  2.40513  3.72494  3.29354  2.67741  2.69355  4.24690  2.90347  2.73739  3.18146  2.89801  2.37887  2.77519  2.98518  4.58477  3.61503
          0.02275  4.19040  4.91275  0.61958  0.77255  0.48576  0.95510
    319   2.93988  5.36396  2.53070  1.38032  4.67067  3.40711  3.77290  4.15219  2.53818  3.64778  4.48408  2.89040  3.93848  1.88900  2.96940  2.87387  3.19371  3.76328  5.78757  4.38849    341 - -
          2.68618  4.42225  2.77519  2.73123  3.46354  2.40513  3.72494  3.29354  2.67741  2.69355  4.24690  2.90347  2.73739  3.18146  2.89801  2.37887  2.77519  2.98518  4.58477  3.61503
          0.02275  4.19040  4.91275  0.61958  0.77255  0.48576  0.95510
    320   3.02789  5.26277  3.14471  2.66794  4.66017  3.62478  3.70315  4.06635  1.48541  3.51839  4.36991  3.13547  4.04110  1.59910  2.36660  3.00287  3.22567  3.71980  5.58731  4.34133    342 - -
          2.68618  4.42225  2.77519  2.73123  3.46354  2.40513  3.72494  3.29354  2.67741  2.69355  4.24690  2.90347  2.73739  3.18146  2.89801  2.37887  2.77519  2.98518  4.58477  3.61503
          0.02275  4.19040  4.91275  0.61958  0.77255  0.48576  0.95510
    321   2.77564  2.78328  4.22354  3.66485  2.93700  3.84889  4.01943  2.54376  3.50753  1.69153  3.27622  3.82920  4.22156  3.73055  3.67303  3.15725  3.01689  2.39406  4.54534  2.01284    343 - -
          2.68618  4.42225  2.77519  2.73123  3.46354  2.40513  3.72494  3.29354  2.67741  2.69355  4.24690  2.90347  2.73739  3.18146  2.89801  2.37887  2.77519  2.98518  4.58477  3.61503
          0.02275  4.19040  4.91275  0.61958  0.77255  0.48576  0.95510
    322   3.91914  5.16980  4.61200  4.40519  3.06718  4.11673  4.35014  3.97110  4.12908  3.30545  4.58762  4.49422  4.66294  4.49934  4.19703  4.11951  4.23834  3.86945  0.43188  3.05465    344 - -
          2.68618  4.42225  2.77519  2.73123  3.46354  2.40513  3.72494  3.29354  2.67741  2.69355  4.24690  2.90347  2.73739  3.18146  2.89801  2.37887  2.77519  2.98518  4.58477  3.61503
          0.02275  4.19040  4.91275  0.61958  0.77255  0.48576  0.95510
    323   3.53286  4.90759  4.69961  4.35262  3.28962  4.38255  4.91030  2.52191  4.11804  0.56339  3.23374  4.59787  4.77059  4.40836  4.23719  4.00927  3.81661  2.63961  5.27156  4.06442    345 - -
          2.68618  4.42225  2.77519  2.73123  3.46354  2.40513  3.72494  3.29354  2.67741  2.69355  4.24690  2.90347  2.73739  3.18146  2.89801  2.37887  2.77519  2.98518  4.58477  3.61503
          0.02275  4.19040  4.91275  0.61958  0.77255  0.48576  0.95510
    324   3.36697  5.50664  0.55133  2.59345  4.93472  3.48416  4.25738  4.60302  3.40839  4.15812  5.15491  3.16161  4.16001  3.50505  3.95915  3.30119  3.71617  4.21174  6.03693  4.77008    346 - -
          2.68618  4.42225  2.77519  2.73123  3.46354  2.40513  3.72494  3.29354  2.67741  2.69355  4.24690  2.90347  2.73739  3.18146  2.89801  2.37887  2.77519  2.98518  4.58477  3.61503
          0.02275  4.19040  4.91275  0.61958  0.77255  0.48576  0.95510
    325   3.23160  4.92262  3.87480  3.76811  4.71662  3.59277  4.80862  4.35796  3.85549  3.94398  5.01508  4.03736  0.40391  4.23385  4.05428  3.41160  3.70006  3.96430  5.80257  4.84526    347 - -
          2.68618  4.42225  2.77519  2.73123  3.46354  2.40513  3.72494  3.29354  2.67741  2.69355  4.24690  2.90347  2.73739  3.18146  2.89801  2.37887  2.77519  2.98518  4.58477  3.61503
          0.02275  4.19040  4.91275  0.61958  0.77255  0.48576  0.95510
    326   2.75478  4.93061  3.16977  2.57920  4.20401  3.53795  3.65804  3.61386  1.71814  3.18136  4.00827  3.06712  3.91886  2.80457  2.17453  2.78141  2.48053  3.29369  5.36883  3.04841    348 - -
          2.68618  4.42225  2.77519  2.73123  3.46354  2.40513  3.72494  3.29354  2.67741  2.69355  4.24690  2.90347  2.73739  3.18146  2.89801  2.37887  2.77519  2.98518  4.58477  3.61503
          0.02275  4.19040  4.91275  0.61958  0.77255  0.48576  0.95510
    327   3.40258  5.19508  3.92920  3.38796  4.63281  3.81317  4.10796  4.20759  2.43633  3.66571  4.66768  3.71787  4.30948  3.32136  0.58543  3.47785  3.65266  3.92015  5.59185  4.50243    349 - -
          2.68618  4.42225  2.77519  2.73123  3.46354  2.40513  3.72494  3.29354  2.67741  2.69355  4.24690  2.90347  2.73739  3.18146  2.89801  2.37887  2.77519  2.98518  4.58477  3.61503
          0.02275  4.19040  4.91275  0.61958  0.77255  0.48576  0.95510
    328   1.11373  4.28092  3.96260  3.58184  3.96295  3.33252  4.46360  2.72679  3.51307  2.83240  3.88698  3.69259  4.01495  3.81432  3.77151  2.76882  2.94062  1.90202  5.52981  4.31748    350 - -
          2.68618  4.42225  2.77519  2.73123  3.46354  2.40513  3.72494  3.29354  2.67741  2.69355  4.24690  2.90347  2.73739  3.18146  2.89801  2.37887  2.77519  2.98518  4.58477  3.61503
          0.02275  4.19040  4.91275  0.61958  0.77255  0.48576  0.95510
    329   2.68576  5.06020  2.00925  2.08384  4.33455  3.39883  2.81057  3.79350  2.44220  3.33665  3.07555  2.88675  3.83248  2.77879  2.92886  2.66613  2.92331  3.41801  5.52163  4.13445    351 - -
          2.68618  4.42225  2.77519  2.73123  3.46354  2.40513  3.72494  3.29354  2.67741  2.69355  4.24690  2.90347  2.73739  3.18146  2.89801  2.37887  2.77519  2.98518  4.58477  3.61503
          0.02275  4.19040  4.91275  0.61958  0.77255  0.48576  0.95510
    330   2.62041  4.64096  2.54118  2.59434  3.90234  3.43715  3.76421  3.26328  2.63821  2.07162  3.80104  3.07904  3.88149  2.96677  3.07239  2.25784  2.45260  2.97639  5.25083  3.95162    352 - -
          2.68595  4.42233  2.77494  2.73132  3.46362  2.40497  3.72503  3.29362  2.67749  2.69363  4.24698  2.90355  2.73715  3.18155  2.89809  2.37895  2.77528  2.98527  4.58485  3.61511
          0.29157  1.40423  4.91275  0.67394  0.71273  0.48576  0.95510
    331   3.09979  5.72822  1.24671  1.41703  5.01026  3.31422  3.88992  4.55213  2.94752  4.03220  4.89590  2.77038  3.95582  3.06002  3.57295  2.96310  3.39530  4.10776  6.17448  4.64141    355 - -
          2.68618  4.42225  2.77519  2.73123  3.46354  2.40513  3.72494  3.29354  2.67741  2.69355  4.24690  2.90347  2.73739  3.18146  2.89801  2.37887  2.77519  2.98518  4.58477  3.61503
          0.02275  4.19040  4.91275  0.61958  0.77255  0.48576  0.95510
    332   2.72950  5.02426  2.69934  1.47961  4.41803  3.36314  3.75151  3.84219  2.56781  3.41746  4.23229  2.92503  2.81715  2.89887  3.03600  2.72558  2.45095  3.46158  5.62142  4.24791    356 - -
          2.68618  4.42225  2.77519  2.73123  3.46354  2.40513  3.72494  3.29354  2.67741  2.69355  4.24690  2.90347  2.73739  3.18146  2.89801  2.37887  2.77519  2.98518  4.58477  3.61503
          0.02275  4.19040  4.91275  0.61958  0.77255  0.48576  0.95510
    333   2.25465  4.81346  2.42725  2.47668  4.08471  3.43325  3.69967  3.43549  2.15575  3.09728  3.92838  2.99218  3.85928  2.85996  2.96606  2.68860  2.89145  2.28255  5.36357  4.03218    357 - -
          2.68618  4.42225  2.77519  2.73123  3.46354  2.40513  3.72494  3.29354  2.67741  2.69355  4.24690  2.90347  2.73739  3.18146  2.89801  2.37887  2.77519  2.98518  4.58477  3.61503
          0.02275  4.19040  4.91275  0.61958  0.77255  0.48576  0.95510
    334   3.69399  5.00537  4.67852  4.46385  0.60659  4.28648  4.06136  3.19148  4.36623  2.49231  3.88029  4.39402  4.74567  4.44846  4.40656  3.93974  3.99921  3.20383  4.23571  2.57093    358 - -
          2.68618  4.42225  2.77519  2.73123  3.46354  2.40513  3.72494  3.29354  2.67741  2.69355  4.24690  2.90347  2.73739  3.18146  2.89801  2.37887  2.77519  2.98518  4.58477  3.61503
          0.02275  4.19040  4.91275  0.61958  0.77255  0.48576  0.95510
    335   2.98827  5.24682  3.27802  2.68191  4.67942  3.64516  3.65982  4.06003  1.51212  3.50035  4.32743  2.36977  4.02373  2.78224  1.67366  2.96429  3.17451  3.70218  5.55927  4.32539    359 - -
          2.68618  4.42225  2.77519  2.73123  3.46354  2.40513  3.72494  3.29354  2.67741  2.69355  4.24690  2.90347  2.73739  3.18146  2.89801  2.37887  2.77519  2.98518  4.58477  3.61503
          0.02275  4.19040  4.91275  0.61958  0.77255  0.48576  0.95510
    336   1.88371  4.61708  3.36919  2.80831  3.87782  3.52796  3.81145  3.18604  2.52352  2.36753  3.78016  3.23586  3.96191  3.02716  1.99079  2.81783  2.94840  2.93169  5.22600  3.96781    360 - -
          2.68618  4.42225  2.77519  2.73123  3.46354  2.40513  3.72494  3.29354  2.67741  2.69355  4.24690  2.90347  2.73739  3.18146  2.89801  2.37887  2.77519  2.98518  4.58477  3.61503
          0.02275  4.19040  4.91275  0.61958  0.77255  0.48576  0.95510
    337   2.94070  5.31625  2.55083  1.21628  4.48195  3.41528  2.52666  4.09709  2.58713  3.60844  4.45261  2.91043  3.94765  2.94940  3.02615  2.88406  3.19708  3.72086  5.68225  4.25626    361 - -
          2.68618  4.42225  2.77519  2.73123  3.46354  2.40513  3.72494  3.29354  2.67741  2.69355  4.24690  2.90347  2.73739  3.18146  2.89801  2.37887  2.77519  2.98518  4.58477  3.61503
          0.02275  4.19040  4.91275  0.61958  0.77255  0.48576  0.95510
    338   2.92006  4.61913  3.70312  3.15334  2.17548  3.81132  3.71383  3.12651  2.94063  2.70525  3.70347  3.49104  4.18011  3.32748  1.75109  3.08492  3.14643  2.92948  4.37673  2.20150    362 - -
          2.68618  4.42225  2.77519  2.73123  3.46354  2.40513  3.72494  3.29354  2.67741  2.69355  4.24690  2.90347  2.73739  3.18146  2.89801  2.37887  2.77519  2.98518  4.58477  3.61503
          0.02275  4.19040  4.91275  0.61958  0.77255  0.48576  0.95510
    339   2.93308  5.50972  1.90389  1.38478  4.80568  3.33627  3.77876  4.31802  2.69616  3.79491  4.60344  2.78942  3.90109  2.21927  3.24966  2.83467  3.19934  3.88261  5.94131  4.46097    363 - -
          2.68618  4.42225  2.77519  2.73123  3.46354  2.40513  3.72494  3.29354  2.67741  2.69355  4.24690  2.90347  2.73739  3.18146  2.89801  2.37887  2.77519  2.98518  4.58477  3.61503
          0.02275  4.19040  4.91275  0.61958  0.77255  0.48576  0.95510
    340   1.96612  4.57015  3.26354  2.73790  2.75666  3.50943  3.79010  3.12443  1.95036  2.81146  3.70946  3.18830  3.93340  3.02873  3.00951  2.77912  2.90157  2.86952  5.12896  3.83087    364 - -
          2.68618  4.42225  2.77519  2.73123  3.46354  2.40513  3.72494  3.29354  2.67741  2.69355  4.24690  2.90347  2.73739  3.18146  2.89801  2.37887  2.77519  2.98518  4.58477  3.61503
          0.02275  4.19040  4.91275  0.61958  0.77255  0.48576  0.95510
    341   2.23442  5.04840  2.71353  2.04704  4.39351  2.22700  3.70863  3.83900  2.50965  3.39125  4.19272  2.90684  3.85690  2.29664  2.98090  2.70811  2.97754  3.45911  5.58402  4.20752    365 - -
          2.68618  4.42225  2.77519  2.73123  3.46354  2.40513  3.72494  3.29354  2.67741  2.69355  4.24690  2.90347  2.73739  3.18146  2.89801  2.37887  2.77519  2.98518  4.58477  3.61503
          0.02275  4.19040  4.91275  0.61958  0.77255  0.48576  0.95510
    342   3.12919  5.74860  1.01438  1.71925  5.03057  3.31420  3.91257  4.57500  2.99343  4.06250  4.94076  2.77469  3.96775  3.08888  3.62743  2.98865  3.43086  4.13411  6.20320  4.66778    366 - -
          2.68618  4.42225  2.77519  2.73123  3.46354  2.40513  3.72494  3.29354  2.67741  2.69355  4.24690  2.90347  2.73739  3.18146  2.89801  2.37887  2.77519  2.98518  4.58477  3.61503
          0.02275  4.19040  4.91275  0.61958  0.77255  0.48576  0.95510
    343   3.91914  5.16980  4.61200  4.40519  3.06718  4.11673  4.35014  3.97110  4.12908  3.30545  4.58762  4.49422  4.66294  4.49934  4.19703  4.11951  4.23834  3.86945  0.43188  3.05465    367 - -
          2.68618  4.42225  2.77519  2.73123  3.46354  2.40513  3.72494  3.29354  2.67741  2.69355  4.24690  2.90347  2.73739  3.18146  2.89801  2.37887  2.77519  2.98518  4.58477  3.61503
          0.02275  4.19040  4.91275  0.61958  0.77255  0.48576  0.95510
    344   2.64942  5.01731  2.41695  2.36234  4.31200  3.40819  3.62606  3.75939  2.12732  3.30107  4.08147  2.90135  2.90292  2.41026  2.86294  2.63681  2.88347  2.73060  5.48513  4.10909    368 - -
          2.68618  4.42225  2.77519  2.73123  3.46354  2.40513  3.72494  3.29354  2.67741  2.69355  4.24690  2.90347  2.73739  3.18146  2.89801  2.37887  2.77519  2.98518  4.58477  3.61503
          0.02275  4.19040  4.91275  0.61958  0.77255  0.48576  0.95510
    345   2.30860  5.11535  3.13238  2.55168  4.47905  3.54649  3.63940  3.88680  1.85798  3.38160  4.18704  3.04503  3.93078  2.03368  2.07463  2.80663  3.02737  3.52379  5.50407  4.21166    369 - -
          2.68618  4.42225  2.77519  2.73123  3.46354  2.40513  3.72494  3.29354  2.67741  2.69355  4.24690  2.90347  2.73739  3.18146  2.89801  2.37887  2.77519  2.98518  4.58477  3.61503
          0.02275  4.19040  4.91275  0.61958  0.77255  0.48576  0.95510
    346   1.96103  5.10046  2.68996  1.75618  4.42727  3.39378  3.71352  3.86487  2.49687  3.41579  4.22567  2.90695  3.87391  2.28355  2.95404  2.73985  3.01268  3.49113  5.60633  4.22942    370 - -
          2.68618  4.42225  2.77519  2.73123  3.46354  2.40513  3.72494  3.29354  2.67741  2.69355  4.24690  2.90347  2.73739  3.18146  2.89801  2.37887  2.77519  2.98518  4.58477  3.61503
          0.02275  4.19040  4.91275  0.61958  0.77255  0.48576  0.95510
    347   3.22947  4.50386  5.03834  4.51226  3.55064  4.64213  5.13449  1.52566  4.40549  1.65482  3.34240  4.71474  4.88783  4.60540  4.56081  4.01544  3.47649  1.11102  5.54519  4.38488    371 - -
          2.68618  4.42225  2.77519  2.73123  3.46354  2.40513  3.72494  3.29354  2.67741  2.69355  4.24690  2.90347  2.73739  3.18146  2.89801  2.37887  2.77519  2.98518  4.58477  3.61503
          0.02275  4.19040  4.91275  0.61958  0.77255  0.48576  0.95510
    348   2.24569  4.84032  2.87163  1.79253  4.27650  3.34736  3.74667  3.69449  2.56423  3.29152  4.09971  2.97533  3.83945  2.89805  3.02745  2.24752  2.33050  3.31734  5.51294  4.16553    372 - -
          2.68618  4.42225  2.77519  2.73123  3.46354  2.40513  3.72494  3.29354  2.67741  2.69355  4.24690  2.90347  2.73739  3.18146  2.89801  2.37887  2.77519  2.98518  4.58477  3.61503
          0.02275  4.19040  4.91275  0.61958  0.77255  0.48576  0.95510
    349   2.72551  5.08723  3.00804  2.09686  4.41746  3.47929  3.61730  3.85389  1.95421  3.35873  4.14291  2.96576  3.86765  2.35239  2.23653  2.70762  2.94413  3.47387  5.49892  3.12418    373 - -
          2.68618  4.42225  2.77519  2.73123  3.46354  2.40513  3.72494  3.29354  2.67741  2.69355  4.24690  2.90347  2.73739  3.18146  2.89801  2.37887  2.77519  2.98518  4.58477  3.61503
          0.02275  4.19040  4.91275  0.61958  0.77255  0.48576  0.95510
    350   2.74546  5.22010  1.92385  2.01421  4.54051  3.37431  3.67126  4.01843  2.46925  3.51825  4.29323  2.84687  3.84267  2.79299  2.40498  2.22144  2.99003  3.60286  5.67060  4.25358    374 - -
          2.68618  4.42225  2.77519  2.73123  3.46354  2.40513  3.72494  3.29354  2.67741  2.69355  4.24690  2.90347  2.73739  3.18146  2.89801  2.37887  2.77519  2.98518  4.58477  3.61503
          0.02275  4.19040  4.91275  0.61958  0.77255  0.48576  0.95510
    351   3.69399  5.00537  4.67852  4.46385  0.60659  4.28648  4.06136  3.19148  4.36623  2.49231  3.88029  4.39402  4.74567  4.44846  4.40656  3.93974  3.99921  3.20383  4.23571  2.57093    375 - -
          2.68618  4.42225  2.77519  2.73123  3.46354  2.40513  3.72494  3.29354  2.67741  2.69355  4.24690  2.90347  2.73739  3.18146  2.89801  2.37887  2.77519  2.98518  4.58477  3.61503
          0.02275  4.19040  4.91275  0.61958  0.77255  0.48576  0.95510
    352   1.07475  4.26975  3.60236  3.37596  4.50241  1.69631  4.44626  3.88025  3.47606  3.61087  4.44844  3.47709  3.81710  3.74051  3.76219  2.52523  2.84810  3.31111  5.84035  4.65844    376 - -
          2.68618  4.42225  2.77519  2.73123  3.46354  2.40513  3.72494  3.29354  2.67741  2.69355  4.24690  2.90347  2.73739  3.18146  2.89801  2.37887  2.77519  2.98518  4.58477  3.61503
          0.02275  4.19040  4.91275  0.61958  0.77255  0.48576  0.95510
    353   2.69820  4.70210  3.22103  2.65585  3.77038  3.54303  3.70300  3.29362  2.46502  2.41940  3.79039  2.52791  3.92861  2.91821  2.07512  2.78422  2.92322  3.02084  5.11968  2.92261    377 - -
          2.68618  4.42225  2.77519  2.73123  3.46354  2.40513  3.72494  3.29354  2.67741  2.69355  4.24690  2.90347  2.73739  3.18146  2.89801  2.37887  2.77519  2.98518  4.58477  3.61503
          0.02275  4.19040  4.91275  0.61958  0.77255  0.48576  0.95510
    354   3.91914  5.16980  4.61200  4.40519  3.06718  4.11673  4.35014  3.97110  4.12908  3.30545  4.58762  4.49422  4.66294  4.49934  4.19703  4.11951  4.23834  3.86945  0.43188  3.05465    378 - -
          2.68618  4.42225  2.77519  2.73123  3.46354  2.40513  3.72494  3.29354  2.67741  2.69355  4.24690  2.90347  2.73739  3.18146  2.89801  2.37887  2.77519  2.98518  4.58477  3.61503
          0.02275  4.19040  4.91275  0.61958  0.77255  0.48576  0.95510
    355   3.53286  4.90759  4.69961  4.35262  3.28962  4.38255  4.91030  2.52191  4.11804  0.56339  3.23374  4.59787  4.77059  4.40836  4.23719  4.00927  3.81661  2.63961  5.27156  4.06442    379 - -
          2.68618  4.42225  2.77519  2.73123  3.46354  2.40513  3.72494  3.29354  2.67741  2.69355  4.24690  2.90347  2.73739  3.18146  2.89801  2.37887  2.77519  2.98518  4.58477  3.61503
          0.02275  4.19040  4.91275  0.61958  0.77255  0.48576  0.95510
    356   2.91339  5.20243  2.61643  2.42857  4.50917  3.40024  3.82092  4.08140  2.57772  3.60595  4.46207  1.32988  3.95597  2.22682  2.97357  2.88471  3.19529  3.69612  5.69901  4.30262    380 - -
          2.68618  4.42225  2.77519  2.73123  3.46354  2.40513  3.72494  3.29354  2.67741  2.69355  4.24690  2.90347  2.73739  3.18146  2.89801  2.37887  2.77519  2.98518  4.58477  3.61503
          0.02275  4.19040  4.91275  0.61958  0.77255  0.48576  0.95510
    357   2.92922  5.15962  3.25834  2.67220  4.59103  2.56964  3.67304  3.97638  1.52297  3.44881  4.27521  3.13332  4.00091  2.80050  1.74804  2.92122  3.13191  3.62024  5.53635  4.29298    381 - -
          2.68618  4.42225  2.77519  2.73123  3.46354  2.40513  3.72494  3.29354  2.67741  2.69355  4.24690  2.90347  2.73739  3.18146  2.89801  2.37887  2.77519  2.98518  4.58477  3.61503
          0.02275  4.19040  4.91275  0.61958  0.77255  0.48576  0.95510
    358   2.69648  4.61853  3.32445  2.73517  3.76187  3.56933  3.73378  3.18000  2.47825  2.82799  3.70644  3.18684  3.94819  2.41521  2.08117  2.81529  2.91904  2.40970  3.29160  3.83086    382 - -
          2.68618  4.42225  2.77519  2.73123  3.46354  2.40513  3.72494  3.29354  2.67741  2.69355  4.24690  2.90347  2.73739  3.18146  2.89801  2.37887  2.77519  2.98518  4.58477  3.61503
          0.02275  4.19040  4.91275  0.61958  0.77255  0.48576  0.95510
    359   3.53286  4.90759  4.69961  4.35262  3.28962  4.38255  4.91030  2.52191  4.11804  0.56339  3.23374  4.59787  4.77059  4.40836  4.23719  4.00927  3.81661  2.63961  5.27156  4.06442    383 - -
          2.68618  4.42225  2.77519  2.73123  3.46354  2.40513  3.72494  3.29354  2.67741  2.69355  4.24690  2.90347  2.73739  3.18146  2.89801  2.37887  2.77519  2.98518  4.58477  3.61503
          0.02275  4.19040  4.91275  0.61958  0.77255  0.48576  0.95510
    360   2.77686  5.20430  2.73415  1.99974  4.53644  2.59608  3.66528  3.99333  2.07111  3.48905  4.27463  2.89826  3.87121  1.99430  2.80302  2.73515  3.01108  3.59368  5.62995  4.25079    384 - -
          2.68618  4.42225  2.77519  2.73123  3.46354  2.40513  3.72494  3.29354  2.67741  2.69355  4.24690  2.90347  2.73739  3.18146  2.89801  2.37887  2.77519  2.98518  4.58477  3.61503
          0.02275  4.19040  4.91275  0.61958  0.77255  0.48576  0.95510
    361   2.75545  5.14904  2.77081  2.01980  4.46365  2.61696  2.39647  3.91770  2.02919  3.43057  4.22014  2.90893  3.86676  2.78666  2.80625  2.72386  2.98894  3.53084  5.58394  4.21132    385 - -
          2.68635  4.42242  2.77536  2.73140  3.46236  2.40530  3.72424  3.29371  2.67695  2.69372  4.24707  2.90363  2.73724  3.18163  2.89741  2.37904  2.77536  2.98535  4.58494  3.61520
          0.29157  1.40423  4.91275  1.23123  0.34522  0.48576  0.95510
    362   2.69679  5.04348  2.02310  2.08215  4.30478  3.40091  2.78752  2.83622  2.47074  3.31501  4.11272  2.89328  3.84145  2.79999  2.95760  2.68182  2.93569  3.39208  5.51128  4.12821    390 - -
          2.68618  4.42225  2.77519  2.73123  3.46354  2.40513  3.72494  3.29354  2.67741  2.69355  4.24690  2.90347  2.73739  3.18146  2.89801  2.37887  2.77519  2.98518  4.58477  3.61503
          0.02275  4.19040  4.91275  0.61958  0.77255  0.48576  0.95510
    363   2.27870  5.06780  2.88178  2.10783  4.40184  3.43996  3.65442  3.83884  2.33928  3.36606  4.15873  2.48779  3.86526  2.78051  1.96340  2.71083  2.95905  3.46155  5.52877  4.17703    391 - -
          2.68618  4.42225  2.77519  2.73123  3.46354  2.40513  3.72494  3.29354  2.67741  2.69355  4.24690  2.90347  2.73739  3.18146  2.89801  2.37887  2.77519  2.98518  4.58477  3.61503
          0.02275  4.19040  4.91275  0.61958  0.77255  0.48576  0.95510
    364   2.79281  4.70099  3.34450  2.79320  3.76211  3.61836  2.72549  3.24575  2.04413  1.76639  3.77697  3.23211  4.00564  2.98774  2.72294  2.90552  3.01108  3.00528  5.11636  3.81381    392 - -
          2.68618  4.42225  2.77519  2.73123  3.46354  2.40513  3.72494  3.29354  2.67741  2.69355  4.24690  2.90347  2.73739  3.18146  2.89801  2.37887  2.77519  2.98518  4.58477  3.61503
          0.02275  4.19040  4.91275  0.61958  0.77255  0.48576  0.95510
    365   2.63699  4.90499  2.46809  2.11062  4.16205  3.42608  3.64494  2.93152  2.43496  3.16743  3.97287  2.93863  3.83089  2.36346  2.90632  2.65013  2.87037  2.71442  5.39625  4.04280    393 - -
          2.68618  4.42225  2.77519  2.73123  3.46354  2.40513  3.72494  3.29354  2.67741  2.69355  4.24690  2.90347  2.73739  3.18146  2.89801  2.37887  2.77519  2.98518  4.58477  3.61503
          0.02275  4.19040  4.91275  0.61958  0.77255  0.48576  0.95510
    366   3.49438  4.80888  4.85085  4.41368  1.12731  4.52319  4.21013  2.59171  4.25191  1.46005  3.23573  4.44184  4.78839  4.31364  4.32493  3.90861  3.72827  2.68765  4.39721  2.81208    394 - -
          2.68618  4.42225  2.77519  2.73123  3.46354  2.40513  3.72494  3.29354  2.67741  2.69355  4.24690  2.90347  2.73739  3.18146  2.89801  2.37887  2.77519  2.98518  4.58477  3.61503
          0.02275  4.19040  4.91275  0.61958  0.77255  0.48576  0.95510
    367   2.08363  4.77061  2.26292  2.51371  4.35635  2.14413  3.82528  3.78614  2.68507  3.38401  4.18955  3.00093  3.83144  2.98523  3.15746  2.63705  2.28381  3.36888  5.60113  4.25507    395 - -
          2.68618  4.42225  2.77519  2.73123  3.46354  2.40513  3.72494  3.29354  2.67741  2.69355  4.24690  2.90347  2.73739  3.18146  2.89801  2.37887  2.77519  2.98518  4.58477  3.61503
          0.02275  4.19040  4.91275  0.61958  0.77255  0.48576  0.95510
    368   2.83270  5.28842  1.74269  1.66371  4.51075  3.36328  3.73324  4.04168  2.61424  3.56501  4.37252  2.83336  3.87929  2.87879  3.14129  2.77306  3.08727  3.64798  5.71208  2.91834    396 - -
          2.68618  4.42225  2.77519  2.73123  3.46354  2.40513  3.72494  3.29354  2.67741  2.69355  4.24690  2.90347  2.73739  3.18146  2.89801  2.37887  2.77519  2.98518  4.58477  3.61503
          0.02275  4.19040  4.91275  0.61958  0.77255  0.48576  0.95510
    369   2.24795  4.36818  4.59097  4.07505  3.66490  4.20021  4.78058  1.59046  3.97881  2.33980  3.51284  4.28448  4.58774  4.24444  4.19574  3.56128  3.24831  1.14730  5.44351  4.23586    397 - -
          2.68618  4.42225  2.77519  2.73123  3.46354  2.40513  3.72494  3.29354  2.67741  2.69355  4.24690  2.90347  2.73739  3.18146  2.89801  2.37887  2.77519  2.98518  4.58477  3.61503
          0.02275  4.19040  4.91275  0.61958  0.77255  0.48576  0.95510
    370   3.26865  5.40823  2.67445  0.64482  4.80098  3.51060  4.14165  4.32154  3.06625  3.89214  4.86550  3.16656  4.13428  3.35905  3.49899  3.22573  3.57960  3.97712  5.91104  4.65038    398 - -
          2.68618  4.42225  2.77519  2.73123  3.46354  2.40513  3.72494  3.29354  2.67741  2.69355  4.24690  2.90347  2.73739  3.18146  2.89801  2.37887  2.77519  2.98518  4.58477  3.61503
          0.02275  4.19040  4.91275  0.61958  0.77255  0.48576  0.95510
    371   2.69255  4.63955  3.26213  2.70253  2.66341  3.56546  2.79861  3.21530  2.61610  2.85166  3.73120  3.16506  3.94725  2.50790  2.54463  2.79520  2.92070  2.95416  4.88286  2.69861    399 - -
          2.68618  4.42225  2.77519  2.73123  3.46354  2.40513  3.72494  3.29354  2.67741  2.69355  4.24690  2.90347  2.73739  3.18146  2.89801  2.37887  2.77519  2.98518  4.58477  3.61503
          0.02275  4.19040  4.91275  0.61958  0.77255  0.48576  0.95510
    372   2.86507  4.89816  3.31999  2.74802  3.50357  3.64261  2.15491  3.54788  2.37366  3.10368  3.99232  3.19636  4.02208  2.93985  1.94324  2.91278  3.07799  3.26732  4.92051  2.56161    400 - -
          2.68618  4.42225  2.77519  2.73123  3.46354  2.40513  3.72494  3.29354  2.67741  2.69355  4.24690  2.90347  2.73739  3.18146  2.89801  2.37887  2.77519  2.98518  4.58477  3.61503
          0.02275  4.19040  4.91275  0.61958  0.77255  0.48576  0.95510
    373   2.94070  5.31625  2.55083  1.21628  4.48195  3.41528  2.52666  4.09709  2.58713  3.60844  4.45261  2.91043  3.94765  2.94940  3.02615  2.88406  3.19708  3.72086  5.68225  4.25626    401 - -
          2.68618  4.42225  2.77519  2.73123  3.46354  2.40513  3.72494  3.29354  2.67741  2.69355  4.24690  2.90347  2.73739  3.18146  2.89801  2.37887  2.77519  2.98518  4.58477  3.61503
          0.02275  4.19040  4.91275  0.61958  0.77255  0.48576  0.95510
    374   3.91914  5.16980  4.61200  4.40519  3.06718  4.11673  4.35014  3.97110  4.12908  3.30545  4.58762  4.49422  4.66294  4.49934  4.19703  4.11951  4.23834  3.86945  0.43188  3.05465    402 - -
          2.68618  4.42225  2.77519  2.73123  3.46354  2.40513  3.72494  3.29354  2.67741  2.69355  4.24690  2.90347  2.73739  3.18146  2.89801  2.37887  2.77519  2.98518  4.58477  3.61503
          0.02275  4.19040  4.91275  0.61958  0.77255  0.48576  0.95510
    375   2.79855  5.03145  3.10950  2.57906  4.41474  3.51413  3.68047  3.83435  2.22886  3.35547  4.17354  3.06339  3.93224  2.27239  1.80151  2.02036  3.02823  3.47569  5.49499  4.20224    403 - -
          2.68618  4.42225  2.77519  2.73123  3.46354  2.40513  3.72494  3.29354  2.67741  2.69355  4.24690  2.90347  2.73739  3.18146  2.89801  2.37887  2.77519  2.98518  4.58477  3.61503
          0.13080  4.19040  2.23054  0.61958  0.77255  0.48576  0.95510
    376   2.78679  4.79577  3.40095  2.85279  4.29037  3.48640  3.78122  3.63269  2.24048  3.23113  4.12890  3.23943  3.97137  2.95437  1.32657  2.86891  2.34925  3.31179  5.42696  4.20364    404 - -
          2.68618  4.42225  2.77519  2.73123  3.46354  2.40513  3.72494  3.29354  2.67741  2.69355  4.24690  2.90347  2.73739  3.18146  2.89801  2.37887  2.77519  2.98518  4.58477  3.61503
          0.02531  4.08491  4.80726  0.61958  0.77255  0.60411  0.79089
    377   2.26055  5.13395  2.49689  1.57526  4.49960  3.30962  3.73054  3.94819  2.58609  3.50374  4.32181  2.21321  3.84575  2.88137  3.07688  2.73678  3.04530  3.55642  5.69021  4.28515    405 - -
          2.68618  4.42225  2.77519  2.73123  3.46354  2.40513  3.72494  3.29354  2.67741  2.69355  4.24690  2.90347  2.73739  3.18146  2.89801  2.37887  2.77519  2.98518  4.58477  3.61503
          0.02531  4.08491  4.80726  0.61958  0.77255  0.41829  1.07345
    378   2.29505  4.18161  3.94353  3.36953  3.28342  3.73083  4.04488  2.11068  3.27122  1.95196  2.57618  3.64845  4.10495  3.52656  3.51214  2.50773  2.89218  2.29640  4.82177  3.62375    406 - -
          2.68618  4.42225  2.77519  2.73123  3.46354  2.40513  3.72494  3.29354  2.67741  2.69355  4.24690  2.90347  2.73739  3.18146  2.89801  2.37887  2.77519  2.98518  4.58477  3.61503
          0.02275  4.19040  4.91275  0.61958  0.77255  0.48576  0.95510
    379   2.25817  4.74128  3.26990  2.68305  3.97597  3.55796  3.71351  3.33740  2.02759  2.16556  3.83534  3.14656  3.94330  2.89852  2.25617  2.81242  2.95136  3.06277  5.24481  3.98165    407 - -
          2.68618  4.42225  2.77519  2.73123  3.46354  2.40513  3.72494  3.29354  2.67741  2.69355  4.24690  2.90347  2.73739  3.18146  2.89801  2.37887  2.77519  2.98518  4.58477  3.61503
          0.02275  4.19040  4.91275  0.61958  0.77255  0.48576  0.95510
    380   2.24567  4.51803  3.32169  2.76784  2.42718  3.55362  2.81189  3.06831  2.66373  2.73816  3.62409  3.21158  3.94518  3.03992  2.48912  2.80051  2.88833  2.82151  4.96701  3.63414    408 - -
          2.68618  4.42225  2.77519  2.73123  3.46354  2.40513  3.72494  3.29354  2.67741  2.69355  4.24690  2.90347  2.73739  3.18146  2.89801  2.37887  2.77519  2.98518  4.58477  3.61503
          0.02275  4.19040  4.91275  0.61958  0.77255  0.48576  0.95510
    381   2.64846  4.91070  2.42261  2.42369  4.19795  3.42258  3.66130  3.59091  1.94464  3.19772  4.00539  2.94982  3.83999  2.80062  2.89735  2.66287  2.42586  2.62867  5.42370  4.07268    409 - -
          2.68618  4.42225  2.77519  2.73123  3.46354  2.40513  3.72494  3.29354  2.67741  2.69355  4.24690  2.90347  2.73739  3.18146  2.89801  2.37887  2.77519  2.98518  4.58477  3.61503
          0.02275  4.19040  4.91275  0.61958  0.77255  0.48576  0.95510
    382   2.70567  4.44053  3.54901  2.96400  3.53730  3.65523  3.86119  2.00188  2.71983  2.12990  3.47688  3.36685  4.02691  2.59223  2.53694  2.91762  2.93121  2.64835  4.99662  3.76802    410 - -
          2.68618  4.42225  2.77519  2.73123  3.46354  2.40513  3.72494  3.29354  2.67741  2.69355  4.24690  2.90347  2.73739  3.18146  2.89801  2.37887  2.77519  2.98518  4.58477  3.61503
          0.02275  4.19040  4.91275  0.61958  0.77255  0.48576  0.95510
    383   2.81811  5.19712  2.31899  2.44820  4.55586  3.48512  3.65635  3.99356  1.91693  3.47568  4.27062  2.96925  3.90809  2.77701  1.69199  2.78422  3.03938  3.60522  5.59104  4.25533    411 - -
          2.68618  4.42225  2.77519  2.73123  3.46354  2.40513  3.72494  3.29354  2.67741  2.69355  4.24690  2.90347  2.73739  3.18146  2.89801  2.37887  2.77519  2.98518  4.58477  3.61503
          0.02275  4.19040  4.91275  0.61958  0.77255  0.48576  0.95510
    384   2.63466  4.23324  3.72689  2.54792  3.22313  3.66158  3.89307  2.69057  3.06911  2.10103  2.73521  3.48711  4.03377  3.35024  3.35535  2.92595  2.86571  2.49180  3.08533  2.70730    412 - -
          2.68618  4.42225  2.77519  2.73123  3.46354  2.40513  3.72494  3.29354  2.67741  2.69355  4.24690  2.90347  2.73739  3.18146  2.89801  2.37887  2.77519  2.98518  4.58477  3.61503
          0.02275  4.19040  4.91275  0.61958  0.77255  0.48576  0.95510
    385   2.84988  5.06933  3.16770  2.62238  4.46233  3.55086  3.68200  3.87357  2.17740  3.38109  4.20617  3.09573  3.96200  2.23791  1.58835  2.27439  3.07092  3.51963  5.50358  4.22956    413 - -
          2.68618  4.42225  2.77519  2.73123  3.46354  2.40513  3.72494  3.29354  2.67741  2.69355  4.24690  2.90347  2.73739  3.18146  2.89801  2.37887  2.77519  2.98518  4.58477  3.61503
          0.01537  4.18303        *  0.61958  0.77255  0.00000        *
//
