# Supplementary material for: MacSyFinder: A Program to Mine Genomes for Molecular Systems with an Application to CRISPR-Cas Systems
Source: PLoS One. 2014 Oct 17;9(10):e110726. doi: 10.1371/journal.pone.0110726 (PMC4201578; doi:10.1371/journal.pone.0110726)
Supplement: Data S2 — The Cas-Finder: models and profiles (compressed tarball archive). (ZIP) [file pone.0110726.s011.zip › Cas-Finder_macsyfinder/CASprofiles/csy2_TypeIF.hmm]

HMMER3/b [3.0 | March 2010]
NAME  TIGR02565
ACC   TIGR02565
DESC  cas_Csy2: CRISPR type I-F/YPEST-associated protein Csy2
LENG  296
ALPH  amino
RF    no
CS    no
MAP   yes
DATE  Sun Apr 11 22:18:45 2010
NSEQ  6
EFFN  1.268555
CKSUM 562842615
GA    154.10 154.10;
TC    154.10 154.10;
NC    30.95 30.95;
STATS LOCAL MSV      -10.7917  0.70140
STATS LOCAL VITERBI  -11.7072  0.70140
STATS LOCAL FORWARD   -5.4098  0.70140
HMM          A        C        D        E        F        G        H        I        K        L        M        N        P        Q        R        S        T        V        W        Y   
            m->m     m->i     m->d     i->m     i->i     d->m     d->d
  COMPO   2.42925  4.43157  3.04251  2.70359  3.30416  2.86364  3.54208  2.83100  2.73897  2.36001  3.74471  3.09997  3.36730  2.95830  2.93636  2.70178  2.83732  2.70386  4.57191  3.39699
          2.68618  4.42225  2.77519  2.73123  3.46354  2.40513  3.72494  3.29354  2.67741  2.69355  4.24690  2.90347  2.73739  3.18146  2.89801  2.37887  2.77519  2.98518  4.58477  3.61503
          0.01983  4.32644  5.04879  0.61958  0.77255  0.00000        *
      1   3.46902  4.77238  4.82666  4.38624  1.90674  4.44636  3.88880  2.98868  4.22253  1.36450  3.58392  4.27988  4.73851  4.24537  4.26817  3.78260  3.68906  2.96758  4.07646  1.41141      1 - -
          2.68618  4.42225  2.77519  2.73123  3.46354  2.40513  3.72494  3.29354  2.67741  2.69355  4.24690  2.90347  2.73739  3.18146  2.89801  2.37887  2.77519  2.98518  4.58477  3.61503
          0.01983  4.32644  5.04879  0.61958  0.77255  0.48576  0.95510
      2   2.20809  4.44746  4.66455  4.12074  3.47557  4.28490  4.71748  1.35834  3.99282  1.55094  3.33556  4.32923  4.61670  4.21759  4.16671  3.62427  3.31478  1.97908  5.28363  4.11605      2 - -
          2.68618  4.42225  2.77519  2.73123  3.46354  2.40513  3.72494  3.29354  2.67741  2.69355  4.24690  2.90347  2.73739  3.18146  2.89801  2.37887  2.77519  2.98518  4.58477  3.61503
          0.01983  4.32644  5.04879  0.61958  0.77255  0.48576  0.95510
      3   3.34052  4.59466  5.23211  4.70256  3.56084  4.77652  5.26209  1.43323  4.59420  1.39606  3.34110  4.87985  4.99428  4.74609  4.70951  4.15561  3.58302  1.28865  5.59298  4.46397      3 - -
          2.68618  4.42225  2.77519  2.73123  3.46354  2.40513  3.72494  3.29354  2.67741  2.69355  4.24690  2.90347  2.73739  3.18146  2.89801  2.37887  2.77519  2.98518  4.58477  3.61503
          0.01983  4.32644  5.04879  0.61958  0.77255  0.48576  0.95510
      4   3.44047  4.71904  5.24004  4.67336  2.23360  4.73716  4.97968  1.49371  4.53279  1.07855  3.02107  4.82614  4.90563  4.54748  4.56459  4.09250  3.65898  2.34974  5.19093  4.03816      4 - -
          2.68618  4.42225  2.77519  2.73123  3.46354  2.40513  3.72494  3.29354  2.67741  2.69355  4.24690  2.90347  2.73739  3.18146  2.89801  2.37887  2.77519  2.98518  4.58477  3.61503
          0.01983  4.32644  5.04879  0.61958  0.77255  0.48576  0.95510
      5   2.70725  5.15522  2.37675  2.38092  4.48213  3.44794  2.96680  3.94891  2.10945  3.44663  4.20777  2.92380  2.39675  2.75832  2.49422  2.67562  2.93831  3.53827  5.59092  4.20118      5 - -
          2.68618  4.42225  2.77519  2.73123  3.46354  2.40513  3.72494  3.29354  2.67741  2.69355  4.24690  2.90347  2.73739  3.18146  2.89801  2.37887  2.77519  2.98518  4.58477  3.61503
          0.01983  4.32644  5.04879  0.61958  0.77255  0.48576  0.95510
      6   3.10369  5.30026  3.45978  2.82120  4.65711  3.75850  2.52031  4.08992  2.06905  3.53218  4.37715  3.25883  4.12347  2.33965  1.25020  3.08806  3.27804  3.75394  5.56634  4.33599      6 - -
          2.68618  4.42225  2.77519  2.73123  3.46354  2.40513  3.72494  3.29354  2.67741  2.69355  4.24690  2.90347  2.73739  3.18146  2.89801  2.37887  2.77519  2.98518  4.58477  3.61503
          0.01983  4.32644  5.04879  0.61958  0.77255  0.48576  0.95510
      7   3.37944  4.63045  5.25890  4.73025  3.53265  4.81664  5.29582  1.13875  4.61917  1.41104  3.30654  4.91793  5.02011  4.76011  4.73154  4.19966  3.62080  1.60376  5.59852  4.48214      7 - -
          2.68618  4.42225  2.77519  2.73123  3.46354  2.40513  3.72494  3.29354  2.67741  2.69355  4.24690  2.90347  2.73739  3.18146  2.89801  2.37887  2.77519  2.98518  4.58477  3.61503
          0.01983  4.32644  5.04879  0.61958  0.77255  0.48576  0.95510
      8   3.02082  5.33625  3.30259  2.23235  4.77456  3.68811  3.69767  4.15919  1.73912  3.58091  4.39387  3.16626  4.05942  2.36473  1.47201  2.98610  3.20555  3.78558  5.63201  4.38481      8 - -
          2.68618  4.42225  2.77519  2.73123  3.46354  2.40513  3.72494  3.29354  2.67741  2.69355  4.24690  2.90347  2.73739  3.18146  2.89801  2.37887  2.77519  2.98518  4.58477  3.61503
          0.01983  4.32644  5.04879  0.61958  0.77255  0.48576  0.95510
      9   3.18973  4.63455  4.73996  4.43950  3.93227  4.17953  5.17984  2.14463  4.31700  2.55264  3.84767  4.55209  4.73134  4.65415  4.48388  3.73012  3.55026  0.59470  5.78547  4.53742      9 - -
          2.68618  4.42225  2.77519  2.73123  3.46354  2.40513  3.72494  3.29354  2.67741  2.69355  4.24690  2.90347  2.73739  3.18146  2.89801  2.37887  2.77519  2.98518  4.58477  3.61503
          0.01983  4.32644  5.04879  0.61958  0.77255  0.48576  0.95510
     10   2.77506  5.02952  2.93512  1.96457  4.28198  3.50370  3.73000  2.84575  2.46170  3.25804  4.09830  3.01750  3.92944  1.71092  2.88218  2.78201  3.00822  3.34916  5.50079  4.15714     10 - -
          2.68618  4.42225  2.77519  2.73123  3.46354  2.40513  3.72494  3.29354  2.67741  2.69355  4.24690  2.90347  2.73739  3.18146  2.89801  2.37887  2.77519  2.98518  4.58477  3.61503
          0.01983  4.32644  5.04879  0.61958  0.77255  0.48576  0.95510
     11   2.71662  4.82751  2.86418  2.71370  4.59875  3.28944  4.10909  4.16288  3.01552  3.76086  4.59772  1.09352  3.96147  3.31467  3.43508  2.00511  3.12345  3.66051  5.87369  4.50359     11 - -
          2.68618  4.42225  2.77519  2.73123  3.46354  2.40513  3.72494  3.29354  2.67741  2.69355  4.24690  2.90347  2.73739  3.18146  2.89801  2.37887  2.77519  2.98518  4.58477  3.61503
          0.01983  4.32644  5.04879  0.61958  0.77255  0.48576  0.95510
     12   0.51814  4.48910  3.99504  3.83699  4.57551  3.29665  4.79420  3.77565  3.86725  3.63339  4.63191  3.84899  4.08050  4.16780  4.06707  2.84455  3.15466  3.34499  5.95220  4.81542     12 - -
          2.68618  4.42225  2.77519  2.73123  3.46354  2.40513  3.72494  3.29354  2.67741  2.69355  4.24690  2.90347  2.73739  3.18146  2.89801  2.37887  2.77519  2.98518  4.58477  3.61503
          0.01983  4.32644  5.04879  0.61958  0.77255  0.48576  0.95510
     13   3.18582  5.15395  3.07995  3.02356  4.59954  3.56059  4.40269  4.43827  3.36258  4.03596  5.00727  0.55308  4.24415  3.69698  3.71551  3.24806  3.59473  4.01076  5.84984  4.53128     13 - -
          2.68618  4.42225  2.77519  2.73123  3.46354  2.40513  3.72494  3.29354  2.67741  2.69355  4.24690  2.90347  2.73739  3.18146  2.89801  2.37887  2.77519  2.98518  4.58477  3.61503
          0.01983  4.32644  5.04879  0.61958  0.77255  0.48576  0.95510
     14   1.14554  4.40477  3.91801  3.46381  3.74540  3.53696  4.32805  2.82597  3.35733  2.58514  2.34579  3.69452  4.11970  3.68265  3.63242  2.92797  3.03430  2.63258  5.32945  4.11597     14 - -
          2.68618  4.42225  2.77519  2.73123  3.46354  2.40513  3.72494  3.29354  2.67741  2.69355  4.24690  2.90347  2.73739  3.18146  2.89801  2.37887  2.77519  2.98518  4.58477  3.61503
          0.01983  4.32644  5.04879  0.61958  0.77255  0.48576  0.95510
     15   2.97528  4.48970  4.15631  3.59708  3.35306  4.05474  4.32514  1.56451  3.41059  1.54194  3.25157  3.91778  4.38669  2.50092  3.65025  3.35348  3.20575  2.38683  5.08123  3.89771     15 - -
          2.68618  4.42225  2.77519  2.73123  3.46354  2.40513  3.72494  3.29354  2.67741  2.69355  4.24690  2.90347  2.73739  3.18146  2.89801  2.37887  2.77519  2.98518  4.58477  3.61503
          0.01983  4.32644  5.04879  0.61958  0.77255  0.48576  0.95510
     16   1.58125  4.32627  3.75144  3.49181  4.59596  3.10265  4.53128  3.99192  3.54475  3.71296  4.53803  3.56183  3.88248  3.81806  3.82913  0.95099  2.89919  3.39672  5.94351  4.74535     16 - -
          2.68618  4.42225  2.77519  2.73123  3.46354  2.40513  3.72494  3.29354  2.67741  2.69355  4.24690  2.90347  2.73739  3.18146  2.89801  2.37887  2.77519  2.98518  4.58477  3.61503
          0.01983  4.32644  5.04879  0.61958  0.77255  0.48576  0.95510
     17   2.58707  4.68465  3.00627  2.76993  4.62096  1.60491  4.10508  4.09696  3.01264  3.68973  4.49186  2.13882  3.90140  3.29286  3.44895  1.73786  3.00169  3.56565  5.87207  4.55148     17 - -
          2.68618  4.42225  2.77519  2.73123  3.46354  2.40513  3.72494  3.29354  2.67741  2.69355  4.24690  2.90347  2.73739  3.18146  2.89801  2.37887  2.77519  2.98518  4.58477  3.61503
          0.20015  4.32644  1.78272  0.61958  0.77255  0.48576  0.95510
     18   2.57483  4.51178  3.32555  3.13751  4.56193  1.78541  4.34096  4.05847  3.30964  3.69891  4.55765  3.42300  1.16495  3.61278  3.63786  2.72598  3.04403  3.52503  5.78611  4.62625     18 - -
          2.68618  4.42225  2.77519  2.73123  3.46354  2.40513  3.72494  3.29354  2.67741  2.69355  4.24690  2.90347  2.73739  3.18146  2.89801  2.37887  2.77519  2.98518  4.58477  3.61503
          0.02370  4.14999  4.87233  0.61958  0.77255  0.37421  1.16421
     19   3.09619  4.69030  3.93488  3.48449  3.12215  3.97672  2.68112  2.92374  3.19340  0.98475  3.53100  3.79491  4.37472  3.63619  3.42083  3.35077  3.34047  2.86046  4.77685  3.31732     19 - -
          2.68618  4.42225  2.77519  2.73123  3.46354  2.40513  3.72494  3.29354  2.67741  2.69355  4.24690  2.90347  2.73739  3.18146  2.89801  2.37887  2.77519  2.98518  4.58477  3.61503
          0.01983  4.32644  5.04879  0.61958  0.77255  0.48576  0.95510
     20   2.58223  4.39890  3.60406  3.12001  3.80483  3.43735  4.07964  3.07707  3.04881  2.12425  3.76418  3.44144  3.98747  3.38515  3.37968  2.14668  1.54169  2.80667  5.24944  4.00923     20 - -
          2.68618  4.42225  2.77519  2.73123  3.46354  2.40513  3.72494  3.29354  2.67741  2.69355  4.24690  2.90347  2.73739  3.18146  2.89801  2.37887  2.77519  2.98518  4.58477  3.61503
          0.01983  4.32644  5.04879  0.61958  0.77255  0.48576  0.95510
     21   3.59862  4.88126  4.79384  4.39808  2.20779  4.46575  3.70643  3.34337  4.19614  1.89214  3.94043  4.21329  4.77535  4.22930  4.24247  3.80665  3.81702  3.23686  2.48586  1.02449     21 - -
          2.68618  4.42225  2.77519  2.73123  3.46354  2.40513  3.72494  3.29354  2.67741  2.69355  4.24690  2.90347  2.73739  3.18146  2.89801  2.37887  2.77519  2.98518  4.58477  3.61503
          0.01983  4.32644  5.04879  0.61958  0.77255  0.48576  0.95510
     22   3.32874  5.03434  4.09266  4.05981  5.14699  0.28008  5.12675  4.88215  4.30100  4.46784  5.46420  4.25941  4.43667  4.59001  4.46373  3.51716  3.84397  4.32214  6.09741  5.27243     22 - -
          2.68618  4.42225  2.77519  2.73123  3.46354  2.40513  3.72494  3.29354  2.67741  2.69355  4.24690  2.90347  2.73739  3.18146  2.89801  2.37887  2.77519  2.98518  4.58477  3.61503
          0.01983  4.32644  5.04879  0.61958  0.77255  0.48576  0.95510
     23   3.00113  4.63898  4.05404  3.74741  0.94848  2.11847  4.16967  3.31662  3.74608  2.91558  3.99586  3.90172  4.32859  3.97585  3.95627  3.23379  3.36261  3.10815  4.66994  3.10509     23 - -
          2.68618  4.42225  2.77519  2.73123  3.46354  2.40513  3.72494  3.29354  2.67741  2.69355  4.24690  2.90347  2.73739  3.18146  2.89801  2.37887  2.77519  2.98518  4.58477  3.61503
          0.01983  4.32644  5.04879  0.61958  0.77255  0.48576  0.95510
     24   2.67035  4.47680  3.81454  3.47075  4.03150  3.44571  4.42691  3.06176  3.40918  2.96365  4.02173  3.68519  1.14593  3.75817  3.68710  2.89807  3.08856  1.92509  5.55091  4.31109     24 - -
          2.68618  4.42225  2.77519  2.73123  3.46354  2.40513  3.72494  3.29354  2.67741  2.69355  4.24690  2.90347  2.73739  3.18146  2.89801  2.37887  2.77519  2.98518  4.58477  3.61503
          0.01983  4.32644  5.04879  0.61958  0.77255  0.48576  0.95510
     25   0.88353  4.38957  3.69339  3.41794  4.48862  3.17964  4.47093  3.83176  3.45988  3.56680  4.43518  3.55890  2.18159  3.75722  3.75527  2.64970  2.95411  3.33065  5.84371  4.64708     25 - -
          2.68618  4.42225  2.77519  2.73123  3.46354  2.40513  3.72494  3.29354  2.67741  2.69355  4.24690  2.90347  2.73739  3.18146  2.89801  2.37887  2.77519  2.98518  4.58477  3.61503
          0.01983  4.32644  5.04879  0.61958  0.77255  0.48576  0.95510
     26   3.52710  4.78763  5.28683  4.75647  3.32853  4.88537  5.26280  1.34529  4.59748  0.95964  3.11160  4.97468  5.04225  4.69040  4.67778  4.27851  3.75820  2.15220  5.46757  4.38636     26 - -
          2.68618  4.42225  2.77519  2.73123  3.46354  2.40513  3.72494  3.29354  2.67741  2.69355  4.24690  2.90347  2.73739  3.18146  2.89801  2.37887  2.77519  2.98518  4.58477  3.61503
          0.01983  4.32644  5.04879  0.61958  0.77255  0.48576  0.95510
     27   2.58383  4.34111  3.69515  3.20830  2.43314  3.46581  4.07540  3.01780  3.16054  2.75437  3.67638  3.49754  4.00571  3.45531  3.47331  2.27082  1.49817  2.75843  5.08011  3.79413     27 - -
          2.68618  4.42225  2.77519  2.73123  3.46354  2.40513  3.72494  3.29354  2.67741  2.69355  4.24690  2.90347  2.73739  3.18146  2.89801  2.37887  2.77519  2.98518  4.58477  3.61503
          0.01983  4.32644  5.04879  0.61958  0.77255  0.48576  0.95510
     28   1.49712  4.66232  3.14741  2.75959  4.20455  2.39084  2.35135  3.65520  2.80396  3.28814  4.12388  3.19041  3.91817  3.15252  3.21051  2.71635  2.95856  3.27504  5.51494  4.20732     28 - -
          2.68618  4.42225  2.77519  2.73123  3.46354  2.40513  3.72494  3.29354  2.67741  2.69355  4.24690  2.90347  2.73739  3.18146  2.89801  2.37887  2.77519  2.98518  4.58477  3.61503
          0.01983  4.32644  5.04879  0.61958  0.77255  0.48576  0.95510
     29   2.16657  4.42062  4.37885  3.84543  1.56580  4.02589  4.27954  2.51816  3.72310  1.69614  3.26887  4.03281  4.39890  3.92433  3.89751  3.35213  3.20703  2.44377  4.79559  3.44159     29 - -
          2.68618  4.42225  2.77519  2.73123  3.46354  2.40513  3.72494  3.29354  2.67741  2.69355  4.24690  2.90347  2.73739  3.18146  2.89801  2.37887  2.77519  2.98518  4.58477  3.61503
          0.01983  4.32644  5.04879  0.61958  0.77255  0.48576  0.95510
     30   2.67036  4.55632  3.33368  2.86190  3.82419  3.51334  3.92449  3.13000  2.81360  2.10680  3.77524  2.40066  3.98804  3.17799  3.18412  2.82369  1.74219  2.87208  5.23380  3.95882     30 - -
          2.68618  4.42225  2.77519  2.73123  3.46354  2.40513  3.72494  3.29354  2.67741  2.69355  4.24690  2.90347  2.73739  3.18146  2.89801  2.37887  2.77519  2.98518  4.58477  3.61503
          0.01983  4.32644  5.04879  0.61958  0.77255  0.48576  0.95510
     31   2.67641  4.50469  3.66563  3.30279  3.97045  1.12664  4.28097  3.29362  3.24375  2.97869  2.28779  3.57738  4.06512  3.60272  3.53927  2.87689  3.06783  3.02064  5.43633  4.19214     31 - -
          2.68618  4.42225  2.77519  2.73123  3.46354  2.40513  3.72494  3.29354  2.67741  2.69355  4.24690  2.90347  2.73739  3.18146  2.89801  2.37887  2.77519  2.98518  4.58477  3.61503
          0.01983  4.32644  5.04879  0.61958  0.77255  0.48576  0.95510
     32   1.91811  4.28299  4.18407  3.62449  1.97694  3.87936  4.01054  2.65298  3.50733  1.97742  3.32900  3.81673  4.24227  3.71593  3.69337  3.17298  3.04310  2.49503  4.54997  2.56084     32 - -
          2.68618  4.42225  2.77519  2.73123  3.46354  2.40513  3.72494  3.29354  2.67741  2.69355  4.24690  2.90347  2.73739  3.18146  2.89801  2.37887  2.77519  2.98518  4.58477  3.61503
          0.01983  4.32644  5.04879  0.61958  0.77255  0.48576  0.95510
     33   2.09906  4.26624  3.76695  3.21272  3.48157  3.59288  4.02261  2.75307  3.14201  2.54046  2.19656  3.52488  4.03799  3.42333  3.43899  2.45010  2.46799  2.17603  4.96089  3.74774     33 - -
          2.68618  4.42225  2.77519  2.73123  3.46354  2.40513  3.72494  3.29354  2.67741  2.69355  4.24690  2.90347  2.73739  3.18146  2.89801  2.37887  2.77519  2.98518  4.58477  3.61503
          0.01983  4.32644  5.04879  0.61958  0.77255  0.48576  0.95510
     34   2.84271  4.82465  3.21959  2.89459  3.92880  3.51023  1.19402  3.69866  2.75839  3.31085  4.22770  3.31131  4.06635  3.24822  3.07261  2.93685  2.34754  3.37432  5.32316  3.90592     34 - -
          2.68618  4.42225  2.77519  2.73123  3.46354  2.40513  3.72494  3.29354  2.67741  2.69355  4.24690  2.90347  2.73739  3.18146  2.89801  2.37887  2.77519  2.98518  4.58477  3.61503
          0.01983  4.32644  5.04879  0.61958  0.77255  0.48576  0.95510
     35   1.13072  4.65248  3.26820  2.92335  4.03529  3.40395  2.40819  3.61040  2.89595  3.26469  4.15093  3.31299  3.99290  3.29443  3.24395  2.81139  3.04443  3.25951  5.41594  4.06653     35 - -
          2.68618  4.42225  2.77519  2.73123  3.46354  2.40513  3.72494  3.29354  2.67741  2.69355  4.24690  2.90347  2.73739  3.18146  2.89801  2.37887  2.77519  2.98518  4.58477  3.61503
          0.01983  4.32644  5.04879  0.61958  0.77255  0.48576  0.95510
     36   3.71041  5.05121  4.91977  4.58466  3.37856  4.55552  5.10291  2.62691  4.35110  0.46665  3.29921  4.81891  4.92719  4.60534  4.44318  4.21797  3.99139  2.77769  5.39657  4.21737     36 - -
          2.68618  4.42225  2.77519  2.73123  3.46354  2.40513  3.72494  3.29354  2.67741  2.69355  4.24690  2.90347  2.73739  3.18146  2.89801  2.37887  2.77519  2.98518  4.58477  3.61503
          0.01983  4.32644  5.04879  0.61958  0.77255  0.48576  0.95510
     37   2.14351  5.04357  2.78857  2.07990  4.45550  3.39893  3.77184  3.90790  2.58945  3.45957  4.25259  2.31854  3.89001  2.91000  3.07406  1.80700  2.99941  3.50775  5.64926  4.26950     37 - -
          2.68618  4.42225  2.77519  2.73123  3.46354  2.40513  3.72494  3.29354  2.67741  2.69355  4.24690  2.90347  2.73739  3.18146  2.89801  2.37887  2.77519  2.98518  4.58477  3.61503
          0.01983  4.32644  5.04879  0.61958  0.77255  0.48576  0.95510
     38   3.60190  5.35942  4.14591  3.58944  4.83556  3.96895  4.26593  4.43213  2.56765  3.86476  4.87265  3.90361  4.46742  3.48116  0.46343  3.67706  3.84818  4.14070  5.74335  4.68733     38 - -
          2.68618  4.42225  2.77519  2.73123  3.46354  2.40513  3.72494  3.29354  2.67741  2.69355  4.24690  2.90347  2.73739  3.18146  2.89801  2.37887  2.77519  2.98518  4.58477  3.61503
          0.01983  4.32644  5.04879  0.61958  0.77255  0.48576  0.95510
     39   3.17963  5.38520  3.34359  2.82042  4.82857  3.75405  3.77037  4.21181  1.01104  3.63177  4.49271  3.26358  4.15507  2.09172  2.33014  3.15070  3.36015  3.86986  5.66623  4.45890     39 - -
          2.68618  4.42225  2.77519  2.73123  3.46354  2.40513  3.72494  3.29354  2.67741  2.69355  4.24690  2.90347  2.73739  3.18146  2.89801  2.37887  2.77519  2.98518  4.58477  3.61503
          0.01983  4.32644  5.04879  0.61958  0.77255  0.48576  0.95510
     40   3.60455  4.87668  5.27646  4.74673  3.24799  4.91112  5.24233  1.83569  4.56607  0.69260  3.03491  4.98766  5.04952  4.64703  4.64099  4.30940  3.83109  2.33700  5.41552  4.34567     40 - -
          2.68618  4.42225  2.77519  2.73123  3.46354  2.40513  3.72494  3.29354  2.67741  2.69355  4.24690  2.90347  2.73739  3.18146  2.89801  2.37887  2.77519  2.98518  4.58477  3.61503
          0.01983  4.32644  5.04879  0.61958  0.77255  0.48576  0.95510
     41   2.71297  4.99905  2.86977  2.47128  4.41606  2.11802  3.76499  3.86243  2.54704  3.41748  4.21327  2.46212  3.89233  2.14953  3.00470  2.72064  2.33763  3.46950  5.60686  4.24419     41 - -
          2.68618  4.42225  2.77519  2.73123  3.46354  2.40513  3.72494  3.29354  2.67741  2.69355  4.24690  2.90347  2.73739  3.18146  2.89801  2.37887  2.77519  2.98518  4.58477  3.61503
          0.01983  4.32644  5.04879  0.61958  0.77255  0.48576  0.95510
     42   2.08042  4.83407  3.08191  2.53728  4.13616  3.46610  2.77886  3.55249  2.48959  3.15286  3.96716  3.04227  3.88203  2.86907  2.49646  2.36883  2.33521  3.21840  5.38852  4.06291     42 - -
          2.68618  4.42225  2.77519  2.73123  3.46354  2.40513  3.72494  3.29354  2.67741  2.69355  4.24690  2.90347  2.73739  3.18146  2.89801  2.37887  2.77519  2.98518  4.58477  3.61503
          0.01983  4.32644  5.04879  0.61958  0.77255  0.48576  0.95510
     43   2.70507  5.03808  2.39600  2.41573  4.36845  3.42428  2.72634  3.82386  2.51535  3.37591  4.16532  2.95172  3.87364  2.84904  2.99920  1.87163  2.32768  3.44204  5.56567  4.18697     43 - -
          2.68601  4.42236  2.77486  2.73062  3.46365  2.40524  3.72506  3.29365  2.67752  2.69338  4.24701  2.90358  2.73751  3.18158  2.89812  2.37898  2.77531  2.98530  4.58488  3.61514
          0.45472  1.43346  2.06443  0.82086  0.57991  0.48576  0.95510
     44   2.13573  4.66575  3.03750  2.61175  4.18445  2.34406  2.36471  3.61830  2.65942  3.23286  4.05305  3.07178  3.84188  3.00154  3.09198  2.17141  2.88117  3.23710  5.46508  4.14883     47 - -
          2.68618  4.42225  2.77519  2.73123  3.46354  2.40513  3.72494  3.29354  2.67741  2.69355  4.24690  2.90347  2.73739  3.18146  2.89801  2.37887  2.77519  2.98518  4.58477  3.61503
          0.02257  4.19807  4.92042  0.61958  0.77255  0.39744  1.11485
     45   2.70168  5.01564  2.44606  2.12013  4.29217  2.48341  3.69704  2.70995  2.49972  3.29732  4.09400  2.95110  2.82683  2.83247  2.98416  2.69969  2.94078  3.36955  5.50761  4.13840     48 - -
          2.68618  4.42225  2.77519  2.73123  3.46354  2.40513  3.72494  3.29354  2.67741  2.69355  4.24690  2.90347  2.73739  3.18146  2.89801  2.37887  2.77519  2.98518  4.58477  3.61503
          0.01983  4.32644  5.04879  0.61958  0.77255  0.48576  0.95510
     46   3.37447  4.62979  5.24981  4.71463  3.49635  4.79613  5.25647  1.34882  4.60126  1.25292  3.27258  4.89818  4.99822  4.72813  4.70420  4.17416  3.61343  1.53794  5.55498  4.44824     49 - -
          2.68618  4.42225  2.77519  2.73123  3.46354  2.40513  3.72494  3.29354  2.67741  2.69355  4.24690  2.90347  2.73739  3.18146  2.89801  2.37887  2.77519  2.98518  4.58477  3.61503
          0.01983  4.32644  5.04879  0.61958  0.77255  0.48576  0.95510
     47   2.29736  4.42323  3.44481  2.88642  2.84501  3.60179  3.84638  2.93521  2.84239  2.63586  3.52731  3.30985  3.98776  2.52261  3.21192  2.84597  2.23919  2.70373  4.96959  2.71106     50 - -
          2.68618  4.42225  2.77519  2.73123  3.46354  2.40513  3.72494  3.29354  2.67741  2.69355  4.24690  2.90347  2.73739  3.18146  2.89801  2.37887  2.77519  2.98518  4.58477  3.61503
          0.01983  4.32644  5.04879  0.61958  0.77255  0.48576  0.95510
     48   3.44817  4.73214  5.21769  4.65255  1.82248  4.71950  4.90464  1.77193  4.50833  1.07303  3.00819  4.79556  4.88986  4.51616  4.53694  4.07181  3.66470  2.43116  5.11057  3.90944     51 - -
          2.68618  4.42225  2.77519  2.73123  3.46354  2.40513  3.72494  3.29354  2.67741  2.69355  4.24690  2.90347  2.73739  3.18146  2.89801  2.37887  2.77519  2.98518  4.58477  3.61503
          0.01983  4.32644  5.04879  0.61958  0.77255  0.48576  0.95510
     49   2.73755  5.20744  2.37436  2.10903  4.52707  2.62854  2.29375  4.00237  2.44389  3.50021  4.26426  2.90132  3.86553  2.79028  2.51628  2.69687  2.97475  3.58693  5.64867  4.24147     52 - -
          2.68618  4.42225  2.77519  2.73123  3.46354  2.40513  3.72494  3.29354  2.67741  2.69355  4.24690  2.90347  2.73739  3.18146  2.89801  2.37887  2.77519  2.98518  4.58477  3.61503
          0.01983  4.32644  5.04879  0.61958  0.77255  0.48576  0.95510
     50   2.91612  4.93143  3.09656  2.89116  4.26522  1.02413  2.21465  4.07509  3.00599  3.65076  4.53405  3.33212  4.09502  3.39482  3.36371  2.99254  3.28009  3.66997  5.58542  4.21008     53 - -
          2.68618  4.42225  2.77519  2.73123  3.46354  2.40513  3.72494  3.29354  2.67741  2.69355  4.24690  2.90347  2.73739  3.18146  2.89801  2.37887  2.77519  2.98518  4.58477  3.61503
          0.01983  4.32644  5.04879  0.61958  0.77255  0.48576  0.95510
     51   2.62757  2.43680  3.97653  3.47055  3.59955  3.57898  4.22633  2.64213  3.37186  2.62756  3.58221  2.45882  4.10395  3.65820  3.62656  2.93491  2.95147  1.47452  5.11499  3.89790     54 - -
          2.68618  4.42225  2.77519  2.73123  3.46354  2.40513  3.72494  3.29354  2.67741  2.69355  4.24690  2.90347  2.73739  3.18146  2.89801  2.37887  2.77519  2.98518  4.58477  3.61503
          0.01983  4.32644  5.04879  0.61958  0.77255  0.48576  0.95510
     52   2.33787  4.54345  3.30586  2.75294  3.72323  2.49147  3.80657  3.08890  2.70736  2.39146  2.75491  3.21139  3.95091  2.42000  3.10539  2.79351  2.88934  2.83842  5.11573  3.85028     55 - -
          2.68618  4.42225  2.77519  2.73123  3.46354  2.40513  3.72494  3.29354  2.67741  2.69355  4.24690  2.90347  2.73739  3.18146  2.89801  2.37887  2.77519  2.98518  4.58477  3.61503
          0.01983  4.32644  5.04879  0.61958  0.77255  0.48576  0.95510
     53   2.87725  4.41642  4.03094  3.48810  3.53158  3.95354  4.28665  1.99394  3.34560  2.35195  3.45105  3.81856  4.32590  2.51502  3.61753  3.25501  3.12229  1.30177  5.15450  3.93863     56 - -
          2.68618  4.42225  2.77519  2.73123  3.46354  2.40513  3.72494  3.29354  2.67741  2.69355  4.24690  2.90347  2.73739  3.18146  2.89801  2.37887  2.77519  2.98518  4.58477  3.61503
          0.01983  4.32644  5.04879  0.61958  0.77255  0.48576  0.95510
     54   1.94235  4.35711  3.72552  3.15963  3.53098  3.70397  4.02080  1.99435  3.04528  2.52691  3.48169  3.52290  4.10103  3.37856  2.49148  2.97927  2.94960  2.15393  5.02355  3.80151     57 - -
          2.68618  4.42225  2.77519  2.73123  3.46354  2.40513  3.72494  3.29354  2.67741  2.69355  4.24690  2.90347  2.73739  3.18146  2.89801  2.37887  2.77519  2.98518  4.58477  3.61503
          0.01983  4.32644  5.04879  0.61958  0.77255  0.48576  0.95510
     55   2.11205  1.87396  4.04505  3.52819  3.56264  3.47762  4.21221  2.80957  3.41770  2.00779  3.55226  3.68172  4.03511  3.67721  3.64378  2.35913  2.88886  2.56638  5.06011  3.86333     58 - -
          2.68618  4.42225  2.77519  2.73123  3.46354  2.40513  3.72494  3.29354  2.67741  2.69355  4.24690  2.90347  2.73739  3.18146  2.89801  2.37887  2.77519  2.98518  4.58477  3.61503
          0.01983  4.32644  5.04879  0.61958  0.77255  0.48576  0.95510
     56   2.97151  4.98556  3.11150  2.88982  4.17083  2.10015  1.06740  4.06290  2.95080  3.62770  4.52049  3.33898  4.12042  3.36970  3.29769  3.03796  3.31532  3.68023  5.50724  4.10601     59 - -
          2.68618  4.42225  2.77519  2.73123  3.46354  2.40513  3.72494  3.29354  2.67741  2.69355  4.24690  2.90347  2.73739  3.18146  2.89801  2.37887  2.77519  2.98518  4.58477  3.61503
          0.01983  4.32644  5.04879  0.61958  0.77255  0.48576  0.95510
     57   2.71336  5.07740  2.31441  2.38915  4.36523  2.23772  3.69325  3.82339  2.48923  3.36927  4.15565  2.93267  3.86965  2.46494  2.97854  2.33045  2.95383  3.44604  5.55610  3.15666     60 - -
          2.68618  4.42225  2.77519  2.73123  3.46354  2.40513  3.72494  3.29354  2.67741  2.69355  4.24690  2.90347  2.73739  3.18146  2.89801  2.37887  2.77519  2.98518  4.58477  3.61503
          0.01983  4.32644  5.04879  0.61958  0.77255  0.48576  0.95510
     58   2.72202  3.18119  3.36586  2.81234  3.47418  3.61639  3.00297  3.14873  2.71843  2.80950  3.69643  3.25714  4.00257  2.12250  3.09369  2.85846  2.95306  2.90043  4.92728  2.27233     61 - -
          2.68618  4.42225  2.77519  2.73123  3.46354  2.40513  3.72494  3.29354  2.67741  2.69355  4.24690  2.90347  2.73739  3.18146  2.89801  2.37887  2.77519  2.98518  4.58477  3.61503
          0.01983  4.32644  5.04879  0.61958  0.77255  0.48576  0.95510
     59   2.18094  5.18225  2.75458  1.98635  4.51920  3.45307  3.75763  3.96158  2.51446  3.49727  4.30263  2.96062  3.92870  1.63316  2.95960  2.79576  3.07119  3.57980  5.67306  4.29630     62 - -
          2.68618  4.42225  2.77519  2.73123  3.46354  2.40513  3.72494  3.29354  2.67741  2.69355  4.24690  2.90347  2.73739  3.18146  2.89801  2.37887  2.77519  2.98518  4.58477  3.61503
          0.01983  4.32644  5.04879  0.61958  0.77255  0.48576  0.95510
     60   2.28106  4.22677  3.84352  3.27323  3.32541  3.70186  3.99677  2.64885  3.18651  1.84377  3.32823  3.58038  3.04357  3.45425  3.45269  2.97664  2.89356  2.17176  4.82862  2.63568     63 - -
          2.68618  4.42225  2.77519  2.73123  3.46354  2.40513  3.72494  3.29354  2.67741  2.69355  4.24690  2.90347  2.73739  3.18146  2.89801  2.37887  2.77519  2.98518  4.58477  3.61503
          0.01983  4.32644  5.04879  0.61958  0.77255  0.48576  0.95510
     61   2.83144  5.12301  2.87553  2.49675  4.38948  2.46567  2.05241  3.91016  2.46664  3.44479  4.26014  3.01929  3.95210  1.95563  2.86827  2.82160  3.07709  3.54240  5.57135  4.20123     64 - -
          2.68618  4.42225  2.77519  2.73123  3.46354  2.40513  3.72494  3.29354  2.67741  2.69355  4.24690  2.90347  2.73739  3.18146  2.89801  2.37887  2.77519  2.98518  4.58477  3.61503
          0.01983  4.32644  5.04879  0.61958  0.77255  0.48576  0.95510
     62   1.92749  4.61251  3.36590  2.85285  4.15290  3.39963  3.92897  3.51035  2.68965  3.17657  4.02574  3.25447  3.93141  3.12662  2.23597  2.72735  1.66086  3.16193  5.44959  4.18447     65 - -
          2.68618  4.42225  2.77519  2.73123  3.46354  2.40513  3.72494  3.29354  2.67741  2.69355  4.24690  2.90347  2.73739  3.18146  2.89801  2.37887  2.77519  2.98518  4.58477  3.61503
          0.01983  4.32644  5.04879  0.61958  0.77255  0.48576  0.95510
     63   3.51552  4.93274  4.36586  3.96903  1.65332  4.32105  3.66911  3.49476  3.88308  2.95611  4.08329  2.53202  4.66758  4.00284  4.05921  3.65017  3.74389  3.33796  3.90332  1.04498     66 - -
          2.68618  4.42225  2.77519  2.73123  3.46354  2.40513  3.72494  3.29354  2.67741  2.69355  4.24690  2.90347  2.73739  3.18146  2.89801  2.37887  2.77519  2.98518  4.58477  3.61503
          0.01983  4.32644  5.04879  0.61958  0.77255  0.48576  0.95510
     64   2.68567  4.86463  3.09143  2.53860  4.12963  2.47587  3.70266  3.53954  2.44745  2.67113  3.95756  3.04614  3.89702  2.35532  2.46158  2.72322  2.35079  3.21700  5.37366  4.05363     67 - -
          2.68618  4.42225  2.77519  2.73123  3.46354  2.40513  3.72494  3.29354  2.67741  2.69355  4.24690  2.90347  2.73739  3.18146  2.89801  2.37887  2.77519  2.98518  4.58477  3.61503
          0.12231  4.32644  2.28369  0.61958  0.77255  0.48576  0.95510
     65   2.73182  5.10636  2.68056  2.02144  4.47405  3.37296  3.72057  3.93695  2.53687  3.47066  4.26091  2.26333  2.58994  2.85457  3.02815  2.02436  2.99345  3.53498  5.64814  4.25261     68 - -
          2.68618  4.42225  2.77519  2.73123  3.46354  2.40513  3.72494  3.29354  2.67741  2.69355  4.24690  2.90347  2.73739  3.18146  2.89801  2.37887  2.77519  2.98518  4.58477  3.61503
          0.22382  4.22608  1.68236  0.61958  0.77255  0.61442  0.77861
     66   1.91608  4.37019  3.28312  2.82303  3.63327  3.32881  3.84471  3.11098  2.80565  2.81141  3.69679  3.20672  3.84946  3.13699  3.17271  2.05248  2.81269  2.82185  5.06234  2.68449     69 - -
          2.68618  4.42225  2.77519  2.73123  3.46354  2.40513  3.72494  3.29354  2.67741  2.69355  4.24690  2.90347  2.73739  3.18146  2.89801  2.37887  2.77519  2.98518  4.58477  3.61503
          0.02679  4.02904  4.75139  0.61958  0.77255  0.80048  0.59622
     67   2.08617  4.48155  3.23660  2.74266  2.70116  3.47021  3.77483  3.01167  2.69502  2.66122  3.60332  3.18098  3.90524  2.27212  3.07146  2.75484  2.86580  2.77891  5.00280  3.67730     70 - -
          2.68618  4.42225  2.77519  2.73123  3.46354  2.40513  3.72494  3.29354  2.67741  2.69355  4.24690  2.90347  2.73739  3.18146  2.89801  2.37887  2.77519  2.98518  4.58477  3.61503
          0.02679  4.02904  4.75139  0.61958  0.77255  0.32973  1.26982
     68   2.66243  4.99733  2.52186  2.41495  3.02820  2.88667  3.66033  3.72623  2.43349  3.28133  4.06557  2.54182  3.85025  2.78593  2.37902  2.38138  2.89676  3.35833  5.47734  4.10796     71 - -
          2.68618  4.42225  2.77519  2.73123  3.46354  2.40513  3.72494  3.29354  2.67741  2.69355  4.24690  2.90347  2.73739  3.18146  2.89801  2.37887  2.77519  2.98518  4.58477  3.61503
          0.01983  4.32644  5.04879  0.61958  0.77255  0.48576  0.95510
     69   2.70555  4.70216  3.25755  2.68183  3.84514  3.56875  3.74472  3.29019  2.21235  2.93405  3.78961  3.15759  3.95069  2.95195  2.32837  2.30940  2.93093  3.01679  2.86092  2.97251     72 - -
          2.68618  4.42225  2.77519  2.73123  3.46354  2.40513  3.72494  3.29354  2.67741  2.69355  4.24690  2.90347  2.73739  3.18146  2.89801  2.37887  2.77519  2.98518  4.58477  3.61503
          0.01983  4.32644  5.04879  0.61958  0.77255  0.48576  0.95510
     70   2.71953  5.09574  2.05793  2.13440  4.38871  2.57660  3.69483  2.94042  2.49447  3.38455  4.16986  2.92568  2.97569  2.82216  2.98824  2.70071  2.95990  3.45960  5.57400  4.18684     73 - -
          2.68618  4.42225  2.77519  2.73123  3.46354  2.40513  3.72494  3.29354  2.67741  2.69355  4.24690  2.90347  2.73739  3.18146  2.89801  2.37887  2.77519  2.98518  4.58477  3.61503
          0.01983  4.32644  5.04879  0.61958  0.77255  0.48576  0.95510
     71   2.20739  4.63083  3.24531  2.68303  2.97244  3.55238  3.75853  3.19920  2.61710  2.85778  3.71996  3.15919  3.93805  2.52830  2.21418  2.77803  2.89865  2.93417  5.13521  3.05637     74 - -
          2.68618  4.42225  2.77519  2.73123  3.46354  2.40513  3.72494  3.29354  2.67741  2.69355  4.24690  2.90347  2.73739  3.18146  2.89801  2.37887  2.77519  2.98518  4.58477  3.61503
          0.01983  4.32644  5.04879  0.61958  0.77255  0.48576  0.95510
     72   2.62110  4.47303  3.44823  2.90359  3.76777  3.50633  3.90550  3.08984  2.80506  2.81892  3.69987  3.30782  3.96588  3.17036  2.55390  2.40256  2.00888  1.96570  5.16590  3.91791     75 - -
          2.68618  4.42225  2.77519  2.73123  3.46354  2.40513  3.72494  3.29354  2.67741  2.69355  4.24690  2.90347  2.73739  3.18146  2.89801  2.37887  2.77519  2.98518  4.58477  3.61503
          0.01983  4.32644  5.04879  0.61958  0.77255  0.48576  0.95510
     73   3.90182  5.17485  4.87176  4.69254  0.48646  4.43877  4.16796  3.39731  4.59564  2.66976  4.07012  4.56670  4.90203  4.64180  4.60146  4.13224  4.21067  3.41793  4.32091  2.64701     76 - -
          2.68618  4.42225  2.77519  2.73123  3.46354  2.40513  3.72494  3.29354  2.67741  2.69355  4.24690  2.90347  2.73739  3.18146  2.89801  2.37887  2.77519  2.98518  4.58477  3.61503
          0.01983  4.32644  5.04879  0.61958  0.77255  0.48576  0.95510
     74   2.35926  4.68496  3.16849  2.63521  3.91306  3.51372  3.76237  2.22223  2.18357  2.95116  3.80051  2.60055  3.92066  2.95887  3.01362  2.40774  2.90326  3.00584  5.24556  3.95365     77 - -
          2.68618  4.42225  2.77519  2.73123  3.46354  2.40513  3.72494  3.29354  2.67741  2.69355  4.24690  2.90347  2.73739  3.18146  2.89801  2.37887  2.77519  2.98518  4.58477  3.61503
          0.01983  4.32644  5.04879  0.61958  0.77255  0.48576  0.95510
     75   2.74410  4.70961  3.20744  2.74372  3.90708  2.51574  3.84659  3.30325  2.64678  1.87110  3.84003  3.20749  3.99082  2.04373  3.01409  2.85029  2.99847  3.04537  5.27414  3.98561     78 - -
          2.68618  4.42225  2.77519  2.73123  3.46354  2.40513  3.72494  3.29354  2.67741  2.69355  4.24690  2.90347  2.73739  3.18146  2.89801  2.37887  2.77519  2.98518  4.58477  3.61503
          0.01983  4.32644  5.04879  0.61958  0.77255  0.48576  0.95510
     76   2.66158  4.78694  3.13795  2.66755  4.29225  3.41320  3.83872  3.69691  2.02923  3.30386  4.12481  3.13017  3.91518  3.00149  2.96691  1.94307  1.77816  3.32351  5.52394  4.21955     79 - -
          2.68618  4.42225  2.77519  2.73123  3.46354  2.40513  3.72494  3.29354  2.67741  2.69355  4.24690  2.90347  2.73739  3.18146  2.89801  2.37887  2.77519  2.98518  4.58477  3.61503
          0.01983  4.32644  5.04879  0.61958  0.77255  0.48576  0.95510
     77   3.38124  5.43840  3.90054  3.11511  4.98310  3.93667  3.77887  4.28712  1.52727  3.66544  4.55423  3.46483  4.28012  2.90999  0.95724  3.36585  3.51146  3.97762  5.64542  4.54247     80 - -
          2.68618  4.42225  2.77519  2.73123  3.46354  2.40513  3.72494  3.29354  2.67741  2.69355  4.24690  2.90347  2.73739  3.18146  2.89801  2.37887  2.77519  2.98518  4.58477  3.61503
          0.01983  4.32644  5.04879  0.61958  0.77255  0.48576  0.95510
     78   2.96853  5.48821  1.89454  2.29738  4.73214  3.40601  2.72130  4.29793  2.74804  3.79021  4.60204  1.43438  3.96211  2.98571  3.29017  2.88496  3.23545  3.87551  5.91161  4.43580     81 - -
          2.68618  4.42225  2.77519  2.73123  3.46354  2.40513  3.72494  3.29354  2.67741  2.69355  4.24690  2.90347  2.73739  3.18146  2.89801  2.37887  2.77519  2.98518  4.58477  3.61503
          0.01983  4.32644  5.04879  0.61958  0.77255  0.48576  0.95510
     79   2.98456  4.78142  3.55270  3.21263  3.27598  3.68986  4.01932  3.50561  3.17156  3.09311  4.10003  3.56659  1.14439  3.53871  3.48030  3.12743  3.30055  3.25884  4.82747  2.08841     82 - -
          2.68618  4.42225  2.77519  2.73123  3.46354  2.40513  3.72494  3.29354  2.67741  2.69355  4.24690  2.90347  2.73739  3.18146  2.89801  2.37887  2.77519  2.98518  4.58477  3.61503
          0.01983  4.32644  5.04879  0.61958  0.77255  0.48576  0.95510
     80   2.83452  4.27174  4.34947  3.78143  3.39682  3.99155  4.35824  1.85506  3.66293  1.78002  3.33914  3.99478  4.35242  3.89536  3.85168  2.39721  3.07781  1.59788  5.01833  3.82583     83 - -
          2.68618  4.42225  2.77519  2.73123  3.46354  2.40513  3.72494  3.29354  2.67741  2.69355  4.24690  2.90347  2.73739  3.18146  2.89801  2.37887  2.77519  2.98518  4.58477  3.61503
          0.01983  4.32644  5.04879  0.61958  0.77255  0.48576  0.95510
     81   2.71690  5.17769  2.38626  2.08206  4.49942  3.42578  3.66952  3.97205  2.07496  3.47540  4.23800  2.90156  3.85638  2.78240  2.93505  2.19714  2.26559  3.55821  5.62882  4.22320     84 - -
          2.68618  4.42225  2.77519  2.73123  3.46354  2.40513  3.72494  3.29354  2.67741  2.69355  4.24690  2.90347  2.73739  3.18146  2.89801  2.37887  2.77519  2.98518  4.58477  3.61503
          0.01983  4.32644  5.04879  0.61958  0.77255  0.48576  0.95510
     82   3.33414  5.43015  3.80369  3.05542  4.96369  3.90347  3.77062  4.27921  0.90301  3.66115  4.54044  3.42494  4.25244  2.89956  1.70253  3.31474  3.47334  3.96007  5.64756  4.52646     85 - -
          2.68618  4.42225  2.77519  2.73123  3.46354  2.40513  3.72494  3.29354  2.67741  2.69355  4.24690  2.90347  2.73739  3.18146  2.89801  2.37887  2.77519  2.98518  4.58477  3.61503
          0.01983  4.32644  5.04879  0.61958  0.77255  0.48576  0.95510
     83   2.89182  5.42510  2.09579  1.76409  4.73853  3.40175  3.78552  4.23527  2.65966  3.72422  4.51165  1.78829  3.92498  2.91777  3.19941  2.81716  2.49147  3.80518  5.87555  4.42066     86 - -
          2.68618  4.42225  2.77519  2.73123  3.46354  2.40513  3.72494  3.29354  2.67741  2.69355  4.24690  2.90347  2.73739  3.18146  2.89801  2.37887  2.77519  2.98518  4.58477  3.61503
          0.01983  4.32644  5.04879  0.61958  0.77255  0.48576  0.95510
     84   1.91450  4.76528  3.09912  2.71261  4.40645  1.70688  3.92558  3.81762  2.02872  3.42419  4.24447  3.15804  3.92273  3.09583  3.07860  2.72936  2.99223  3.40645  5.63456  4.33327     87 - -
          2.68618  4.42225  2.77519  2.73123  3.46354  2.40513  3.72494  3.29354  2.67741  2.69355  4.24690  2.90347  2.73739  3.18146  2.89801  2.37887  2.77519  2.98518  4.58477  3.61503
          0.01983  4.32644  5.04879  0.61958  0.77255  0.48576  0.95510
     85   2.71534  5.16192  2.40987  2.01836  4.47124  2.77132  3.66823  3.94113  1.97750  3.45139  4.21776  2.90636  3.85763  2.78294  2.93060  2.68200  2.95147  3.53526  5.60989  2.86360     88 - -
          2.68618  4.42225  2.77519  2.73123  3.46354  2.40513  3.72494  3.29354  2.67741  2.69355  4.24690  2.90347  2.73739  3.18146  2.89801  2.37887  2.77519  2.98518  4.58477  3.61503
          0.01983  4.32644  5.04879  0.61958  0.77255  0.48576  0.95510
     86   1.72812  4.32686  3.85061  3.54484  4.39079  3.17828  4.51355  3.55109  3.51950  3.41903  4.32343  3.61670  3.93158  3.82198  3.78576  2.63833  0.99405  3.12016  5.80230  4.61195     89 - -
          2.68618  4.42225  2.77519  2.73123  3.46354  2.40513  3.72494  3.29354  2.67741  2.69355  4.24690  2.90347  2.73739  3.18146  2.89801  2.37887  2.77519  2.98518  4.58477  3.61503
          0.01983  4.32644  5.04879  0.61958  0.77255  0.48576  0.95510
     87   1.10767  4.45219  3.95119  3.53532  3.76619  3.57705  4.40474  2.77830  3.42787  1.89360  3.72465  3.75734  4.17294  3.76472  3.69413  2.98925  3.09843  2.59703  5.38610  4.15066     90 - -
          2.68618  4.42225  2.77519  2.73123  3.46354  2.40513  3.72494  3.29354  2.67741  2.69355  4.24690  2.90347  2.73739  3.18146  2.89801  2.37887  2.77519  2.98518  4.58477  3.61503
          0.01983  4.32644  5.04879  0.61958  0.77255  0.48576  0.95510
     88   1.39080  4.38470  3.59304  3.22238  4.47265  3.15119  4.30969  3.89431  3.25514  3.55871  4.37001  3.43315  2.55377  3.54921  3.60718  1.45619  2.87972  3.35536  5.79438  4.56558     91 - -
          2.68618  4.42225  2.77519  2.73123  3.46354  2.40513  3.72494  3.29354  2.67741  2.69355  4.24690  2.90347  2.73739  3.18146  2.89801  2.37887  2.77519  2.98518  4.58477  3.61503
          0.01983  4.32644  5.04879  0.61958  0.77255  0.48576  0.95510
     89   3.37759  4.66419  5.17085  4.61125  2.05925  4.66776  4.90062  1.30916  4.46959  1.36021  3.07849  4.74894  4.86550  4.51545  4.51622  4.02030  3.60094  2.26743  5.14844  3.94076     92 - -
          2.68618  4.42225  2.77519  2.73123  3.46354  2.40513  3.72494  3.29354  2.67741  2.69355  4.24690  2.90347  2.73739  3.18146  2.89801  2.37887  2.77519  2.98518  4.58477  3.61503
          0.01983  4.32644  5.04879  0.61958  0.77255  0.48576  0.95510
     90   2.68581  4.54096  3.34190  2.80453  3.71059  3.59491  3.84519  2.11872  2.74566  2.74071  3.64209  2.39184  3.98984  2.42204  3.12935  2.84443  2.92224  2.35032  5.12230  3.85797     93 - -
          2.68618  4.42225  2.77519  2.73123  3.46354  2.40513  3.72494  3.29354  2.67741  2.69355  4.24690  2.90347  2.73739  3.18146  2.89801  2.37887  2.77519  2.98518  4.58477  3.61503
          0.01983  4.32644  5.04879  0.61958  0.77255  0.48576  0.95510
     91   2.88015  5.32395  2.62611  1.36233  4.64925  3.43765  3.77692  4.12287  2.57167  3.62712  4.42709  2.91923  2.56887  2.36667  3.04480  2.82662  3.13160  3.71875  5.78133  4.37229     94 - -
          2.68618  4.42225  2.77519  2.73123  3.46354  2.40513  3.72494  3.29354  2.67741  2.69355  4.24690  2.90347  2.73739  3.18146  2.89801  2.37887  2.77519  2.98518  4.58477  3.61503
          0.01983  4.32644  5.04879  0.61958  0.77255  0.48576  0.95510
     92   2.89055  5.16224  2.67919  1.13180  4.59317  3.42735  3.90604  3.96356  2.74696  3.58652  4.44337  3.01167  3.98601  3.06867  3.20476  2.88163  2.21578  3.59395  5.80650  4.42873     95 - -
          2.68618  4.42225  2.77519  2.73123  3.46354  2.40513  3.72494  3.29354  2.67741  2.69355  4.24690  2.90347  2.73739  3.18146  2.89801  2.37887  2.77519  2.98518  4.58477  3.61503
          0.01983  4.32644  5.04879  0.61958  0.77255  0.48576  0.95510
     93   1.66381  4.37504  3.70192  3.54163  4.71812  0.90357  4.63433  4.11925  3.69473  3.84535  4.67905  3.60943  3.92445  3.94150  3.95967  2.63180  2.97177  3.49504  6.03977  4.87786     96 - -
          2.68618  4.42225  2.77519  2.73123  3.46354  2.40513  3.72494  3.29354  2.67741  2.69355  4.24690  2.90347  2.73739  3.18146  2.89801  2.37887  2.77519  2.98518  4.58477  3.61503
          0.01983  4.32644  5.04879  0.61958  0.77255  0.48576  0.95510
     94   2.80024  5.02660  3.17993  2.59440  4.31317  3.57169  3.69232  3.73913  1.93658  3.28633  4.10213  3.08932  3.95472  2.82997  1.81672  2.23501  3.01577  3.40255  5.45111  3.03236     97 - -
          2.68618  4.42225  2.77519  2.73123  3.46354  2.40513  3.72494  3.29354  2.67741  2.69355  4.24690  2.90347  2.73739  3.18146  2.89801  2.37887  2.77519  2.98518  4.58477  3.61503
          0.01983  4.32644  5.04879  0.61958  0.77255  0.48576  0.95510
     95   2.94820  2.17667  4.71362  4.14251  3.35425  4.15828  4.56336  1.55691  3.98528  2.08826  2.20552  4.26384  4.49910  4.16605  4.09283  3.49014  3.19380  2.04310  5.07671  3.90928     98 - -
          2.68618  4.42225  2.77519  2.73123  3.46354  2.40513  3.72494  3.29354  2.67741  2.69355  4.24690  2.90347  2.73739  3.18146  2.89801  2.37887  2.77519  2.98518  4.58477  3.61503
          0.01983  4.32644  5.04879  0.61958  0.77255  0.48576  0.95510
     96   3.63363  5.32378  3.70568  3.53341  3.71958  3.92775  0.46754  4.41261  3.37026  3.83550  4.93328  3.91475  4.51518  3.91254  3.59606  3.70776  3.96250  4.13905  5.16995  3.66246     99 - -
          2.68618  4.42225  2.77519  2.73123  3.46354  2.40513  3.72494  3.29354  2.67741  2.69355  4.24690  2.90347  2.73739  3.18146  2.89801  2.37887  2.77519  2.98518  4.58477  3.61503
          0.01983  4.32644  5.04879  0.61958  0.77255  0.48576  0.95510
     97   3.63137  4.92525  5.23429  4.67891  3.16440  4.88319  5.16042  2.37263  4.48308  0.72837  1.93170  4.93677  5.00470  4.54808  4.55176  4.26337  3.84642  2.58776  5.33522  4.30513    100 - -
          2.68618  4.42225  2.77519  2.73123  3.46354  2.40513  3.72494  3.29354  2.67741  2.69355  4.24690  2.90347  2.73739  3.18146  2.89801  2.37887  2.77519  2.98518  4.58477  3.61503
          0.01983  4.32644  5.04879  0.61958  0.77255  0.48576  0.95510
     98   2.91034  5.39124  1.71229  1.83272  4.71031  3.40226  3.81757  4.18529  2.71319  3.70614  4.51108  2.87965  3.94132  2.95971  3.25242  2.84348  1.85031  3.77338  5.87762  4.43161    101 - -
          2.68618  4.42225  2.77519  2.73123  3.46354  2.40513  3.72494  3.29354  2.67741  2.69355  4.24690  2.90347  2.73739  3.18146  2.89801  2.37887  2.77519  2.98518  4.58477  3.61503
          0.01983  4.32644  5.04879  0.61958  0.77255  0.48576  0.95510
     99   3.24458  4.56667  4.98634  4.42575  2.22398  4.49737  4.77121  2.22606  4.28616  1.27976  3.12817  4.56951  4.74703  4.38513  4.36618  3.83914  3.47491  1.43823  5.10851  3.89424    102 - -
          2.68618  4.42225  2.77519  2.73123  3.46354  2.40513  3.72494  3.29354  2.67741  2.69355  4.24690  2.90347  2.73739  3.18146  2.89801  2.37887  2.77519  2.98518  4.58477  3.61503
          0.01983  4.32644  5.04879  0.61958  0.77255  0.48576  0.95510
    100   2.41848  4.36361  3.67090  3.40126  4.54555  3.13355  4.46275  3.93735  3.43216  3.65736  4.49523  3.52704  3.89590  3.73844  3.72696  0.86324  2.12523  3.37922  5.89164  4.67456    103 - -
          2.68618  4.42225  2.77519  2.73123  3.46354  2.40513  3.72494  3.29354  2.67741  2.69355  4.24690  2.90347  2.73739  3.18146  2.89801  2.37887  2.77519  2.98518  4.58477  3.61503
          0.01983  4.32644  5.04879  0.61958  0.77255  0.48576  0.95510
    101   3.71041  5.05121  4.91977  4.58466  3.37856  4.55552  5.10291  2.62691  4.35110  0.46665  3.29921  4.81891  4.92719  4.60534  4.44318  4.21797  3.99139  2.77769  5.39657  4.21737    104 - -
          2.68618  4.42225  2.77519  2.73123  3.46354  2.40513  3.72494  3.29354  2.67741  2.69355  4.24690  2.90347  2.73739  3.18146  2.89801  2.37887  2.77519  2.98518  4.58477  3.61503
          0.01983  4.32644  5.04879  0.61958  0.77255  0.48576  0.95510
    102   3.28585  4.60516  5.00028  4.50593  3.56689  4.58854  5.12213  1.97713  4.35557  1.51430  3.39552  4.69906  4.89417  4.59057  4.51247  3.98505  3.55044  0.95697  5.55436  4.36528    105 - -
          2.68618  4.42225  2.77519  2.73123  3.46354  2.40513  3.72494  3.29354  2.67741  2.69355  4.24690  2.90347  2.73739  3.18146  2.89801  2.37887  2.77519  2.98518  4.58477  3.61503
          0.01983  4.32644  5.04879  0.61958  0.77255  0.48576  0.95510
    103   3.23350  4.51954  5.08683  4.54796  2.53196  4.59071  4.99661  1.09659  4.42851  2.02767  3.33276  4.68980  4.85122  4.57834  4.53349  3.95146  3.47582  1.53750  5.37151  4.16794    106 - -
          2.68618  4.42225  2.77519  2.73123  3.46354  2.40513  3.72494  3.29354  2.67741  2.69355  4.24690  2.90347  2.73739  3.18146  2.89801  2.37887  2.77519  2.98518  4.58477  3.61503
          0.01983  4.32644  5.04879  0.61958  0.77255  0.48576  0.95510
    104   2.80006  5.21442  2.91281  1.83611  4.56450  2.33173  3.68318  4.01360  1.93387  3.50000  4.27898  2.97597  3.91501  2.79845  2.37759  2.76597  3.02618  3.61325  5.62795  4.26814    107 - -
          2.68618  4.42225  2.77519  2.73123  3.46354  2.40513  3.72494  3.29354  2.67741  2.69355  4.24690  2.90347  2.73739  3.18146  2.89801  2.37887  2.77519  2.98518  4.58477  3.61503
          0.01983  4.32644  5.04879  0.61958  0.77255  0.48576  0.95510
    105   2.85769  2.46241  4.63955  4.08054  2.35177  4.02260  4.44127  2.21600  3.92824  2.23757  3.33031  4.16244  4.40831  4.10634  4.03118  3.36142  3.11695  1.33772  4.95887  3.71768    108 - -
          2.68618  4.42225  2.77519  2.73123  3.46354  2.40513  3.72494  3.29354  2.67741  2.69355  4.24690  2.90347  2.73739  3.18146  2.89801  2.37887  2.77519  2.98518  4.58477  3.61503
          0.01983  4.32644  5.04879  0.61958  0.77255  0.48576  0.95510
    106   2.71812  5.03874  2.20750  2.41948  4.19934  3.45463  2.74513  3.75989  2.50309  3.31592  4.11587  2.95711  3.88225  2.83914  2.98460  1.95788  2.95656  3.39931  5.45183  3.04590    109 - -
          2.68618  4.42225  2.77519  2.73123  3.46354  2.40513  3.72494  3.29354  2.67741  2.69355  4.24690  2.90347  2.73739  3.18146  2.89801  2.37887  2.77519  2.98518  4.58477  3.61503
          0.01983  4.32644  5.04879  0.61958  0.77255  0.48576  0.95510
    107   1.96298  4.34171  3.68788  3.25342  4.18818  1.67631  4.25594  3.54722  3.24375  3.26698  4.11377  3.46484  3.89239  3.53310  3.58216  1.90266  2.86631  2.18354  5.56817  4.34831    110 - -
          2.68618  4.42225  2.77519  2.73123  3.46354  2.40513  3.72494  3.29354  2.67741  2.69355  4.24690  2.90347  2.73739  3.18146  2.89801  2.37887  2.77519  2.98518  4.58477  3.61503
          0.20015  4.32644  1.78272  0.61958  0.77255  0.48576  0.95510
    108   2.72899  5.10163  2.81583  2.38304  4.44050  3.41853  3.64529  3.88851  2.02261  3.40185  4.19094  2.39526  3.85358  2.21365  2.75367  2.13304  2.96390  3.50083  5.55344  4.19171    111 - -
          2.68618  4.42225  2.77519  2.73123  3.46354  2.40513  3.72494  3.29354  2.67741  2.69355  4.24690  2.90347  2.73739  3.18146  2.89801  2.37887  2.77519  2.98518  4.58477  3.61503
          0.02370  4.14999  4.87233  0.61958  0.77255  0.37421  1.16421
    109   2.33548  5.10917  2.11656  2.38138  4.43125  3.43714  3.65620  3.89250  2.40662  3.40865  4.17494  2.92386  3.85072  2.44928  2.34211  2.66524  2.54020  3.49090  5.57021  4.18136    112 - -
          2.68618  4.42225  2.77519  2.73123  3.46354  2.40513  3.72494  3.29354  2.67741  2.69355  4.24690  2.90347  2.73739  3.18146  2.89801  2.37887  2.77519  2.98518  4.58477  3.61503
          0.01983  4.32644  5.04879  0.61958  0.77255  0.48576  0.95510
    110   2.69611  4.48074  2.58554  2.88596  3.64464  2.84209  3.91319  1.83635  2.89231  2.27934  3.59009  3.32398  4.02663  3.20232  3.27392  2.89115  2.93835  2.62546  5.09594  3.84045    113 - -
          2.68618  4.42225  2.77519  2.73123  3.46354  2.40513  3.72494  3.29354  2.67741  2.69355  4.24690  2.90347  2.73739  3.18146  2.89801  2.37887  2.77519  2.98518  4.58477  3.61503
          0.11828  4.32644  2.31937  0.61958  0.77255  0.48576  0.95510
    111   1.89391  4.68335  3.14542  2.63405  4.20077  3.34623  3.79829  3.61828  2.57734  3.22479  4.03816  3.09101  2.92682  2.96186  2.30568  2.06926  2.87176  3.23853  5.45427  4.14715    114 - -
          2.68618  4.42225  2.77519  2.73123  3.46354  2.40513  3.72494  3.29354  2.67741  2.69355  4.24690  2.90347  2.73739  3.18146  2.89801  2.37887  2.77519  2.98518  4.58477  3.61503
          0.11425  4.23002  2.37071  0.61958  0.77255  0.41530  1.07923
    112   2.63873  4.68682  3.11366  2.57595  3.87681  3.49095  3.71436  3.28805  2.55355  2.93303  3.77821  2.62954  2.78519  2.47494  2.98499  2.71844  2.87258  2.44329  5.20960  3.02381    115 - -
          2.68606  4.42250  2.77504  2.73050  3.46298  2.40538  3.72520  3.29379  2.67729  2.69314  4.24715  2.90372  2.73765  3.18172  2.89826  2.37891  2.77504  2.98544  4.58502  3.61528
          0.50494  1.40731  1.88612  1.54996  0.23858  0.59259  0.80496
    113   2.63301  4.87467  2.80051  2.41169  4.27525  2.64537  3.69589  3.71125  2.48490  3.28495  4.09292  2.36375  3.81813  2.33133  2.93324  2.65159  2.24593  3.33578  5.49040  4.13996    123 - -
          2.68618  4.42225  2.77519  2.73123  3.46354  2.40513  3.72494  3.29354  2.67741  2.69355  4.24690  2.90347  2.73739  3.18146  2.89801  2.37887  2.77519  2.98518  4.58477  3.61503
          0.02522  4.08849  4.81084  0.61958  0.77255  0.75156  0.63796
    114   2.63779  4.76826  2.00914  2.46162  4.06355  3.36836  3.73644  2.63081  2.60162  3.09573  3.95073  2.97263  3.84665  2.91456  3.06392  2.13192  2.90653  3.09055  5.37872  4.03757    124 - -
          2.68618  4.42225  2.77519  2.73123  3.46354  2.40513  3.72494  3.29354  2.67741  2.69355  4.24690  2.90347  2.73739  3.18146  2.89801  2.37887  2.77519  2.98518  4.58477  3.61503
          0.02522  4.08849  4.81084  0.61958  0.77255  0.58330  0.81657
    115   2.35506  5.33017  1.80964  1.91673  4.63807  3.35070  3.71546  4.12699  2.57308  3.62274  4.41033  2.81439  3.86264  2.18956  3.10135  2.74862  3.07093  3.70549  5.77806  4.33430    125 - -
          2.68618  4.42225  2.77519  2.73123  3.46354  2.40513  3.72494  3.29354  2.67741  2.69355  4.24690  2.90347  2.73739  3.18146  2.89801  2.37887  2.77519  2.98518  4.58477  3.61503
          0.02291  4.18332  4.90567  0.61958  0.77255  0.66117  0.72618
    116   1.39844  4.73989  2.24746  2.55374  4.43433  2.45120  3.92964  3.86000  2.85172  3.48079  4.30316  3.02678  3.84924  3.11176  3.32417  2.66628  2.96765  3.42136  5.70186  4.36139    126 - -
          2.68618  4.42225  2.77519  2.73123  3.46354  2.40513  3.72494  3.29354  2.67741  2.69355  4.24690  2.90347  2.73739  3.18146  2.89801  2.37887  2.77519  2.98518  4.58477  3.61503
          0.02291  4.18332  4.90567  0.61958  0.77255  0.66117  0.72618
    117   2.13199  4.30946  3.55078  3.04297  3.68092  3.39870  3.98728  2.95746  2.98727  1.89230  3.63233  3.37325  3.92339  3.30322  3.32380  2.12060  2.36345  2.69360  5.12370  3.89398    127 - -
          2.68618  4.42225  2.77519  2.73123  3.46354  2.40513  3.72494  3.29354  2.67741  2.69355  4.24690  2.90347  2.73739  3.18146  2.89801  2.37887  2.77519  2.98518  4.58477  3.61503
          0.02291  4.18332  4.90567  0.61958  0.77255  0.66117  0.72618
    118   2.28928  5.00478  2.90405  2.40261  4.32238  3.42320  3.63717  3.76130  2.07641  3.30250  4.09027  2.50926  3.83714  2.26716  2.79898  2.66332  2.51208  3.38761  5.48194  4.12375    128 - -
          2.68618  4.42225  2.77519  2.73123  3.46354  2.40513  3.72494  3.29354  2.67741  2.69355  4.24690  2.90347  2.73739  3.18146  2.89801  2.37887  2.77519  2.98518  4.58477  3.61503
          0.02291  4.18332  4.90567  0.61958  0.77255  0.66117  0.72618
    119   2.05045  5.22502  2.09270  1.96121  4.53694  3.36826  3.68167  4.01025  2.12562  3.51912  4.30038  2.84082  3.84625  2.80750  3.00273  2.70725  3.00391  3.60073  5.67978  4.26075    129 - -
          2.68618  4.42225  2.77519  2.73123  3.46354  2.40513  3.72494  3.29354  2.67741  2.69355  4.24690  2.90347  2.73739  3.18146  2.89801  2.37887  2.77519  2.98518  4.58477  3.61503
          0.02291  4.18332  4.90567  0.61958  0.77255  0.66117  0.72618
    120   2.69006  4.44718  3.49239  2.92018  2.57592  3.63245  3.82696  2.90081  2.75324  1.96323  3.48028  3.33215  4.00684  2.56851  2.51567  2.88666  2.91764  2.70582  4.91933  3.62915    130 - -
          2.68618  4.42225  2.77519  2.73123  3.46354  2.40513  3.72494  3.29354  2.67741  2.69355  4.24690  2.90347  2.73739  3.18146  2.89801  2.37887  2.77519  2.98518  4.58477  3.61503
          0.02291  4.18332  4.90567  0.61958  0.77255  0.66117  0.72618
    121   2.22170  3.15927  3.57949  2.54057  3.47076  3.58841  3.92192  2.71554  2.96385  1.83177  3.43369  3.40563  3.99942  3.27601  3.28918  2.86621  2.86554  2.50278  4.94477  3.71887    131 - -
          2.68618  4.42225  2.77519  2.73123  3.46354  2.40513  3.72494  3.29354  2.67741  2.69355  4.24690  2.90347  2.73739  3.18146  2.89801  2.37887  2.77519  2.98518  4.58477  3.61503
          0.02291  4.18332  4.90567  0.61958  0.77255  0.38989  1.13051
    122   2.33665  5.00405  2.95109  1.89454  3.19903  3.46049  3.66402  3.72142  2.17798  3.27774  4.06685  2.96094  3.86160  2.33602  2.88551  2.67789  2.91076  3.35937  5.47473  4.11191    132 - -
          2.68618  4.42225  2.77519  2.73123  3.46354  2.40513  3.72494  3.29354  2.67741  2.69355  4.24690  2.90347  2.73739  3.18146  2.89801  2.37887  2.77519  2.98518  4.58477  3.61503
          0.01983  4.32644  5.04879  0.61958  0.77255  0.48576  0.95510
    123   2.32005  4.73006  3.15693  2.60072  3.94715  3.51894  2.62064  2.75958  2.12599  2.97921  3.82102  3.09545  3.91120  2.91453  2.95758  2.74196  2.39241  3.04698  5.25951  3.95998    133 - -
          2.68618  4.42225  2.77519  2.73123  3.46354  2.40513  3.72494  3.29354  2.67741  2.69355  4.24690  2.90347  2.73739  3.18146  2.89801  2.37887  2.77519  2.98518  4.58477  3.61503
          0.01983  4.32644  5.04879  0.61958  0.77255  0.48576  0.95510
    124   2.33177  2.74569  4.50289  3.92949  3.33574  3.99112  4.39100  1.93253  3.78583  1.45197  3.27807  4.07260  4.35930  3.98478  3.92024  3.31204  3.07669  2.10337  4.97436  3.79682    134 - -
          2.68618  4.42225  2.77519  2.73123  3.46354  2.40513  3.72494  3.29354  2.67741  2.69355  4.24690  2.90347  2.73739  3.18146  2.89801  2.37887  2.77519  2.98518  4.58477  3.61503
          0.01983  4.32644  5.04879  0.61958  0.77255  0.48576  0.95510
    125   2.33083  4.68899  3.18300  2.63268  3.94541  3.49760  3.76106  2.72858  1.97963  2.97899  3.82356  3.11694  3.91015  2.94984  3.00897  2.35210  2.32788  3.02433  5.26882  3.97329    135 - -
          2.68618  4.42225  2.77519  2.73123  3.46354  2.40513  3.72494  3.29354  2.67741  2.69355  4.24690  2.90347  2.73739  3.18146  2.89801  2.37887  2.77519  2.98518  4.58477  3.61503
          0.01983  4.32644  5.04879  0.61958  0.77255  0.48576  0.95510
    126   2.73108  5.13980  2.95905  2.42973  4.46920  3.47957  2.68793  3.92487  2.32988  3.42558  4.19669  2.41041  3.87946  2.14791  2.36803  2.37377  2.95733  3.52727  5.56637  4.19910    136 - -
          2.68618  4.42225  2.77519  2.73123  3.46354  2.40513  3.72494  3.29354  2.67741  2.69355  4.24690  2.90347  2.73739  3.18146  2.89801  2.37887  2.77519  2.98518  4.58477  3.61503
          0.11828  4.32644  2.31937  0.61958  0.77255  0.48576  0.95510
    127   2.28356  4.32331  3.81111  3.25030  3.37858  3.76229  4.05126  2.04855  3.13831  1.70441  3.31928  3.59524  4.13370  2.78174  3.42356  3.03971  2.96515  2.40155  4.94387  3.73961    137 - -
          2.68618  4.42225  2.77519  2.73123  3.46354  2.40513  3.72494  3.29354  2.67741  2.69355  4.24690  2.90347  2.73739  3.18146  2.89801  2.37887  2.77519  2.98518  4.58477  3.61503
          0.02186  4.23002  4.95237  0.61958  0.77255  0.60989  0.78397
    128   2.25602  2.90235  4.28185  3.75213  3.40554  3.73375  4.34396  2.41540  3.60487  1.28589  3.35059  3.90044  4.21437  3.85314  3.78805  3.09321  3.01482  2.26292  5.04115  3.85396    138 - -
          2.68618  4.42225  2.77519  2.73123  3.46354  2.40513  3.72494  3.29354  2.67741  2.69355  4.24690  2.90347  2.73739  3.18146  2.89801  2.37887  2.77519  2.98518  4.58477  3.61503
          0.02186  4.23002  4.95237  0.61958  0.77255  0.60989  0.78397
    129   2.68514  4.84556  3.09614  2.20430  4.08007  3.50039  3.67089  3.49455  2.00279  2.62615  3.91841  3.03625  3.88696  2.47063  2.78592  2.72436  2.90943  3.18252  3.12746  4.00927    139 - -
          2.68618  4.42225  2.77519  2.73123  3.46354  2.40513  3.72494  3.29354  2.67741  2.69355  4.24690  2.90347  2.73739  3.18146  2.89801  2.37887  2.77519  2.98518  4.58477  3.61503
          0.02186  4.23002  4.95237  0.61958  0.77255  0.41530  1.07923
    130   2.69202  3.37153  3.19445  2.62691  4.06706  3.51693  3.73984  3.46068  2.46987  3.08059  3.91627  3.11164  3.92360  2.07978  2.28636  2.75605  2.18394  3.15328  5.33355  4.03811    140 - -
          2.68618  4.42225  2.77519  2.73123  3.46354  2.40513  3.72494  3.29354  2.67741  2.69355  4.24690  2.90347  2.73739  3.18146  2.89801  2.37887  2.77519  2.98518  4.58477  3.61503
          0.01983  4.32644  5.04879  0.61958  0.77255  0.48576  0.95510
    131   2.70607  4.79599  3.14197  2.63337  4.05811  3.50437  3.77587  3.46695  2.53549  3.07663  2.92630  3.11853  3.93617  1.68244  2.93113  2.20533  2.95799  3.16670  5.35561  4.04598    141 - -
          2.68618  4.42225  2.77519  2.73123  3.46354  2.40513  3.72494  3.29354  2.67741  2.69355  4.24690  2.90347  2.73739  3.18146  2.89801  2.37887  2.77519  2.98518  4.58477  3.61503
          0.01983  4.32644  5.04879  0.61958  0.77255  0.48576  0.95510
    132   3.07399  5.09677  3.57588  3.03794  4.63573  3.68933  3.94744  4.07237  2.34924  3.57601  4.46163  3.43009  2.61449  3.11331  0.92375  3.12807  3.33721  3.72263  5.64067  4.45730    142 - -
          2.68618  4.42225  2.77519  2.73123  3.46354  2.40513  3.72494  3.29354  2.67741  2.69355  4.24690  2.90347  2.73739  3.18146  2.89801  2.37887  2.77519  2.98518  4.58477  3.61503
          0.01983  4.32644  5.04879  0.61958  0.77255  0.48576  0.95510
    133   3.28654  4.58513  5.12229  4.54645  2.23319  4.57727  4.89879  1.76623  4.40435  1.16509  3.06846  4.68252  4.79521  4.46332  4.45010  3.92155  3.51104  1.85414  5.19774  4.08538    143 - -
          2.68618  4.42225  2.77519  2.73123  3.46354  2.40513  3.72494  3.29354  2.67741  2.69355  4.24690  2.90347  2.73739  3.18146  2.89801  2.37887  2.77519  2.98518  4.58477  3.61503
          0.01983  4.32644  5.04879  0.61958  0.77255  0.48576  0.95510
    134   0.51814  4.48910  3.99504  3.83699  4.57551  3.29665  4.79420  3.77565  3.86725  3.63339  4.63191  3.84899  4.08050  4.16780  4.06707  2.84455  3.15466  3.34499  5.95220  4.81542    144 - -
          2.68618  4.42225  2.77519  2.73123  3.46354  2.40513  3.72494  3.29354  2.67741  2.69355  4.24690  2.90347  2.73739  3.18146  2.89801  2.37887  2.77519  2.98518  4.58477  3.61503
          0.01983  4.32644  5.04879  0.61958  0.77255  0.48576  0.95510
    135   3.32874  5.03434  4.09266  4.05981  5.14699  0.28008  5.12675  4.88215  4.30100  4.46784  5.46420  4.25941  4.43667  4.59001  4.46373  3.51716  3.84397  4.32214  6.09741  5.27243    145 - -
          2.68618  4.42225  2.77519  2.73123  3.46354  2.40513  3.72494  3.29354  2.67741  2.69355  4.24690  2.90347  2.73739  3.18146  2.89801  2.37887  2.77519  2.98518  4.58477  3.61503
          0.01983  4.32644  5.04879  0.61958  0.77255  0.48576  0.95510
    136   3.32874  5.03434  4.09266  4.05981  5.14699  0.28008  5.12675  4.88215  4.30100  4.46784  5.46420  4.25941  4.43667  4.59001  4.46373  3.51716  3.84397  4.32214  6.09741  5.27243    146 - -
          2.68618  4.42225  2.77519  2.73123  3.46354  2.40513  3.72494  3.29354  2.67741  2.69355  4.24690  2.90347  2.73739  3.18146  2.89801  2.37887  2.77519  2.98518  4.58477  3.61503
          0.01983  4.32644  5.04879  0.61958  0.77255  0.48576  0.95510
    137   2.68532  4.94153  2.94059  2.49378  4.33647  3.42183  3.75015  3.77453  2.52615  3.34276  4.14167  2.49398  3.88458  2.26648  2.97803  2.20326  1.93004  3.39589  5.54376  4.19230    147 - -
          2.68618  4.42225  2.77519  2.73123  3.46354  2.40513  3.72494  3.29354  2.67741  2.69355  4.24690  2.90347  2.73739  3.18146  2.89801  2.37887  2.77519  2.98518  4.58477  3.61503
          0.01983  4.32644  5.04879  0.61958  0.77255  0.48576  0.95510
    138   3.32798  4.57074  5.25012  4.73743  3.69457  4.80971  5.35782  1.29537  4.64138  1.79165  3.46970  4.91579  5.03983  4.83742  4.78296  4.19981  3.57716  1.09672  5.72124  4.55548    148 - -
          2.68618  4.42225  2.77519  2.73123  3.46354  2.40513  3.72494  3.29354  2.67741  2.69355  4.24690  2.90347  2.73739  3.18146  2.89801  2.37887  2.77519  2.98518  4.58477  3.61503
          0.01983  4.32644  5.04879  0.61958  0.77255  0.48576  0.95510
    139   3.12092  4.48007  4.75617  4.21786  3.52563  4.37988  4.82414  1.12306  4.07633  1.71712  3.37136  4.42661  4.69753  4.31528  4.24869  3.72793  2.59282  1.91172  5.37086  4.19944    149 - -
          2.68618  4.42225  2.77519  2.73123  3.46354  2.40513  3.72494  3.29354  2.67741  2.69355  4.24690  2.90347  2.73739  3.18146  2.89801  2.37887  2.77519  2.98518  4.58477  3.61503
          0.01983  4.32644  5.04879  0.61958  0.77255  0.48576  0.95510
    140   2.87036  5.41353  2.18116  1.57020  4.73207  2.63114  3.76892  4.23246  2.63134  3.71386  4.49320  2.38355  2.81148  2.89657  3.16989  2.79696  3.12541  3.79617  5.85937  4.40475    150 - -
          2.68598  4.42235  2.77529  2.73133  3.46364  2.40500  3.72421  3.29364  2.67751  2.69365  4.24700  2.90357  2.73687  3.18156  2.89811  2.37897  2.77529  2.98528  4.58487  3.61513
          0.52803  2.21912  1.19889  1.28955  0.32213  0.48576  0.95510
    141   2.87856  4.32539  4.22089  3.66758  2.93907  3.98540  4.12861  1.80623  3.52123  1.62808  3.13416  3.89966  4.30984  3.75664  3.71698  3.29073  3.10986  2.22894  4.65404  2.42253    156 - -
          2.68618  4.42225  2.77519  2.73123  3.46354  2.40513  3.72494  3.29354  2.67741  2.69355  4.24690  2.90347  2.73739  3.18146  2.89801  2.37887  2.77519  2.98518  4.58477  3.61503
          0.02825  3.97673  4.69907  0.61958  0.77255  0.51879  0.90446
    142   2.20926  4.60985  2.50456  2.62049  3.90151  2.54462  3.79326  2.28328  2.68600  2.93760  3.80144  3.09757  3.88616  3.00315  3.11992  2.71704  2.88184  2.92965  5.26050  3.96693    157 - -
          2.68618  4.42225  2.77519  2.73123  3.46354  2.40513  3.72494  3.29354  2.67741  2.69355  4.24690  2.90347  2.73739  3.18146  2.89801  2.37887  2.77519  2.98518  4.58477  3.61503
          0.02291  4.18332  4.90567  0.61958  0.77255  0.66117  0.72618
    143   2.30015  5.03597  2.84687  2.12225  4.35480  3.40521  3.63406  3.80471  2.38044  3.33703  4.11690  2.35550  2.92673  2.75568  2.45348  2.64902  2.90127  3.41915  5.51131  4.13697    158 - -
          2.68618  4.42225  2.77519  2.73123  3.46354  2.40513  3.72494  3.29354  2.67741  2.69355  4.24690  2.90347  2.73739  3.18146  2.89801  2.37887  2.77519  2.98518  4.58477  3.61503
          0.17634  4.18332  1.92131  0.61958  0.77255  0.38989  1.13051
    144   2.75924  4.90196  3.19089  2.60080  2.72776  3.55013  3.66746  3.56385  1.97885  3.13891  3.97592  3.08481  3.92906  2.36998  2.01417  2.79490  2.97318  3.25552  5.33300  4.03794    159 - -
          2.68618  4.42225  2.77519  2.73123  3.46354  2.40513  3.72494  3.29354  2.67741  2.69355  4.24690  2.90347  2.73739  3.18146  2.89801  2.37887  2.77519  2.98518  4.58477  3.61503
          0.02257  4.19807  4.92042  0.61958  0.77255  0.64551  0.74317
    145   2.65105  4.45478  3.36059  2.39555  3.61427  3.57757  3.84907  2.85043  2.78956  2.12245  3.54769  3.27131  2.95097  3.12539  3.16500  2.83591  2.89044  2.04968  5.05718  3.80546    160 - -
          2.68618  4.42225  2.77519  2.73123  3.46354  2.40513  3.72494  3.29354  2.67741  2.69355  4.24690  2.90347  2.73739  3.18146  2.89801  2.37887  2.77519  2.98518  4.58477  3.61503
          0.02257  4.19807  4.92042  0.61958  0.77255  0.64551  0.74317
    146   2.68574  5.09891  2.84193  1.97618  4.41844  3.41769  3.62646  3.87445  2.09553  3.38640  4.15895  2.90001  2.95441  2.34254  2.80435  2.65945  2.52510  3.47813  5.54265  4.16309    161 - -
          2.68618  4.42225  2.77519  2.73123  3.46354  2.40513  3.72494  3.29354  2.67741  2.69355  4.24690  2.90347  2.73739  3.18146  2.89801  2.37887  2.77519  2.98518  4.58477  3.61503
          0.02257  4.19807  4.92042  0.61958  0.77255  0.39744  1.11485
    147   3.32878  4.57124  5.25183  4.73917  3.69404  4.81101  5.35921  1.27922  4.64317  1.79069  3.46892  4.91738  5.04069  4.83869  4.78438  4.20124  3.57791  1.11021  5.72152  4.55617    162 - -
          2.68618  4.42225  2.77519  2.73123  3.46354  2.40513  3.72494  3.29354  2.67741  2.69355  4.24690  2.90347  2.73739  3.18146  2.89801  2.37887  2.77519  2.98518  4.58477  3.61503
          0.01983  4.32644  5.04879  0.61958  0.77255  0.48576  0.95510
    148   2.72724  4.59771  3.37469  2.85085  3.78816  3.60796  3.89328  2.15844  2.73445  2.75201  3.70102  3.29559  4.02427  1.89536  3.09672  2.88184  2.30335  2.77481  5.21010  3.94844    163 - -
          2.68618  4.42225  2.77519  2.73123  3.46354  2.40513  3.72494  3.29354  2.67741  2.69355  4.24690  2.90347  2.73739  3.18146  2.89801  2.37887  2.77519  2.98518  4.58477  3.61503
          0.01983  4.32644  5.04879  0.61958  0.77255  0.48576  0.95510
    149   2.63785  4.38678  3.49119  2.93864  2.83019  3.59192  3.88067  2.90399  2.89463  2.18986  3.51364  2.77542  3.99280  3.20400  3.25278  2.48493  2.03784  2.67294  4.97825  3.72972    164 - -
          2.68618  4.42225  2.77519  2.73123  3.46354  2.40513  3.72494  3.29354  2.67741  2.69355  4.24690  2.90347  2.73739  3.18146  2.89801  2.37887  2.77519  2.98518  4.58477  3.61503
          0.01983  4.32644  5.04879  0.61958  0.77255  0.48576  0.95510
    150   3.31462  4.70551  4.48215  4.01315  1.78755  4.24524  2.28128  3.19624  3.88235  1.78570  3.80831  4.02354  4.57841  3.99530  4.02068  3.55633  3.53806  3.04386  3.98724  1.60114    165 - -
          2.68618  4.42225  2.77519  2.73123  3.46354  2.40513  3.72494  3.29354  2.67741  2.69355  4.24690  2.90347  2.73739  3.18146  2.89801  2.37887  2.77519  2.98518  4.58477  3.61503
          0.01983  4.32644  5.04879  0.61958  0.77255  0.48576  0.95510
    151   2.15564  4.97880  2.92649  2.49026  4.37655  3.43083  3.74975  3.81243  2.15942  3.37335  4.17184  2.36572  2.16097  2.88825  2.94896  2.72034  2.97176  3.43108  5.56635  4.21482    166 - -
          2.68618  4.42225  2.77519  2.73123  3.46354  2.40513  3.72494  3.29354  2.67741  2.69355  4.24690  2.90347  2.73739  3.18146  2.89801  2.37887  2.77519  2.98518  4.58477  3.61503
          0.20015  4.32644  1.78272  0.61958  0.77255  0.48576  0.95510
    152   2.77473  5.13303  2.15519  1.61142  4.38434  3.37359  3.71412  3.80777  2.56620  2.44705  4.21610  2.86330  3.86509  2.86146  3.06607  2.74437  3.02479  3.45519  5.60819  4.20842    167 - -
          2.68618  4.42225  2.77519  2.73123  3.46354  2.40513  3.72494  3.29354  2.67741  2.69355  4.24690  2.90347  2.73739  3.18146  2.89801  2.37887  2.77519  2.98518  4.58477  3.61503
          0.02370  4.14999  4.87233  0.61958  0.77255  0.69487  0.69142
    153   2.90382  5.47393  1.91568  1.73553  4.77884  2.43968  3.76426  4.29083  2.70140  3.77292  4.58000  2.01301  3.87789  2.90876  3.27063  2.80804  3.17371  3.85366  5.92605  4.44211    168 - -
          2.68618  4.42225  2.77519  2.73123  3.46354  2.40513  3.72494  3.29354  2.67741  2.69355  4.24690  2.90347  2.73739  3.18146  2.89801  2.37887  2.77519  2.98518  4.58477  3.61503
          0.02370  4.14999  4.87233  0.61958  0.77255  0.37421  1.16421
    154   2.86766  4.91534  2.96531  1.29868  4.19247  3.55352  3.96244  3.21832  2.80268  3.11562  4.08577  3.17603  4.05525  3.15325  3.22489  2.94231  3.14291  2.03102  5.57334  4.24319    169 - -
          2.68618  4.42225  2.77519  2.73123  3.46354  2.40513  3.72494  3.29354  2.67741  2.69355  4.24690  2.90347  2.73739  3.18146  2.89801  2.37887  2.77519  2.98518  4.58477  3.61503
          0.01983  4.32644  5.04879  0.61958  0.77255  0.48576  0.95510
    155   2.77867  4.93202  1.53747  2.53027  4.19064  3.47204  3.84499  3.48165  2.71379  2.34250  4.07443  3.05245  3.95876  3.02008  3.18218  2.81770  2.50658  3.19295  5.52273  4.17069    170 - -
          2.68618  4.42225  2.77519  2.73123  3.46354  2.40513  3.72494  3.29354  2.67741  2.69355  4.24690  2.90347  2.73739  3.18146  2.89801  2.37887  2.77519  2.98518  4.58477  3.61503
          0.01983  4.32644  5.04879  0.61958  0.77255  0.48576  0.95510
    156   3.01623  5.46550  2.56967  1.24430  4.77759  3.46601  3.84287  4.26751  2.61890  3.75318  4.58660  2.94514  4.00403  1.85157  3.05826  2.94309  3.27185  3.86910  5.88500  4.47691    171 - -
          2.68618  4.42225  2.77519  2.73123  3.46354  2.40513  3.72494  3.29354  2.67741  2.69355  4.24690  2.90347  2.73739  3.18146  2.89801  2.37887  2.77519  2.98518  4.58477  3.61503
          0.01983  4.32644  5.04879  0.61958  0.77255  0.48576  0.95510
    157   1.98491  3.26909  2.54784  2.64534  3.88948  3.49778  3.76846  3.26091  2.62681  2.93122  3.78021  3.12680  3.90910  2.96768  2.56987  2.73093  2.88059  2.56662  5.23283  3.94057    172 - -
          2.68618  4.42225  2.77519  2.73123  3.46354  2.40513  3.72494  3.29354  2.67741  2.69355  4.24690  2.90347  2.73739  3.18146  2.89801  2.37887  2.77519  2.98518  4.58477  3.61503
          0.01983  4.32644  5.04879  0.61958  0.77255  0.48576  0.95510
    158   1.72156  4.41055  3.62245  2.60256  3.61009  3.70251  4.02675  2.14329  3.03793  2.58792  3.54466  3.48070  4.10373  3.35075  3.38675  2.97503  2.96594  2.08974  5.10227  3.86654    173 - -
          2.68618  4.42225  2.77519  2.73123  3.46354  2.40513  3.72494  3.29354  2.67741  2.69355  4.24690  2.90347  2.73739  3.18146  2.89801  2.37887  2.77519  2.98518  4.58477  3.61503
          0.01983  4.32644  5.04879  0.61958  0.77255  0.48576  0.95510
    159   2.18510  4.46389  3.41234  2.88067  3.81389  3.44523  3.91697  3.17568  2.85033  2.23126  3.74261  3.28296  2.72439  3.17355  3.23786  2.30495  2.13583  2.88925  5.20715  3.95254    174 - -
          2.68618  4.42225  2.77519  2.73123  3.46354  2.40513  3.72494  3.29354  2.67741  2.69355  4.24690  2.90347  2.73739  3.18146  2.89801  2.37887  2.77519  2.98518  4.58477  3.61503
          0.11828  4.32644  2.31937  0.61958  0.77255  0.48576  0.95510
    160   3.02316  5.09792  3.54604  2.85132  4.42961  3.73457  3.70411  3.77909  1.65447  2.35804  4.17128  3.26878  4.08852  2.85035  1.49534  3.05033  3.20063  3.49051  5.44109  4.23886    175 - -
          2.68614  4.42104  2.77545  2.73149  3.46315  2.40520  3.72520  3.29379  2.67766  2.69299  4.24600  2.90372  2.73765  3.18172  2.89655  2.37912  2.77545  2.98511  4.58502  3.61529
          0.36372  1.21118  4.95237  1.41097  0.27959  0.41530  1.07923
    161   2.27711  5.18628  3.10587  2.18960  4.55054  3.56583  3.67946  3.97070  1.85532  3.45761  4.25143  3.05490  3.95617  2.79674  1.76809  2.82103  3.05482  3.59265  5.57631  4.26312    182 - -
          2.68618  4.42225  2.77519  2.73123  3.46354  2.40513  3.72494  3.29354  2.67741  2.69355  4.24690  2.90347  2.73739  3.18146  2.89801  2.37887  2.77519  2.98518  4.58477  3.61503
          0.01983  4.32644  5.04879  0.61958  0.77255  0.48576  0.95510
    162   3.15418  4.51148  4.82860  4.24910  3.07092  4.33589  4.53830  1.87168  4.06679  1.02796  3.06255  4.38335  4.60424  4.19081  4.14591  3.66067  3.37752  2.45763  2.92073  3.66619    183 - -
          2.68618  4.42225  2.77519  2.73123  3.46354  2.40513  3.72494  3.29354  2.67741  2.69355  4.24690  2.90347  2.73739  3.18146  2.89801  2.37887  2.77519  2.98518  4.58477  3.61503
          0.01983  4.32644  5.04879  0.61958  0.77255  0.48576  0.95510
    163   2.90002  4.51464  3.91420  3.32917  3.42544  3.90294  4.12524  2.68349  2.27786  1.34831  2.45957  3.68847  4.25081  3.46922  3.30225  3.18854  3.12535  2.60494  5.06056  3.87339    184 - -
          2.68618  4.42225  2.77519  2.73123  3.46354  2.40513  3.72494  3.29354  2.67741  2.69355  4.24690  2.90347  2.73739  3.18146  2.89801  2.37887  2.77519  2.98518  4.58477  3.61503
          0.01983  4.32644  5.04879  0.61958  0.77255  0.48576  0.95510
    164   2.54421  4.47374  3.57410  3.31009  4.45921  3.24210  4.40242  3.79575  3.32726  3.52203  4.41896  3.52411  1.06433  3.67483  3.62788  2.71801  1.95416  3.33907  5.80666  4.59205    185 - -
          2.68618  4.42225  2.77519  2.73123  3.46354  2.40513  3.72494  3.29354  2.67741  2.69355  4.24690  2.90347  2.73739  3.18146  2.89801  2.37887  2.77519  2.98518  4.58477  3.61503
          0.01983  4.32644  5.04879  0.61958  0.77255  0.48576  0.95510
    165   1.39156  4.35870  3.72796  3.54131  4.68876  1.08156  4.61506  4.08757  3.67065  3.81089  4.63992  3.60339  3.91340  3.91863  3.93994  2.61554  2.95158  3.46934  6.01584  4.85067    186 - -
          2.68618  4.42225  2.77519  2.73123  3.46354  2.40513  3.72494  3.29354  2.67741  2.69355  4.24690  2.90347  2.73739  3.18146  2.89801  2.37887  2.77519  2.98518  4.58477  3.61503
          0.01983  4.32644  5.04879  0.61958  0.77255  0.48576  0.95510
    166   3.90182  5.17485  4.87176  4.69254  0.48646  4.43877  4.16796  3.39731  4.59564  2.66976  4.07012  4.56670  4.90203  4.64180  4.60146  4.13224  4.21067  3.41793  4.32091  2.64701    187 - -
          2.68618  4.42225  2.77519  2.73123  3.46354  2.40513  3.72494  3.29354  2.67741  2.69355  4.24690  2.90347  2.73739  3.18146  2.89801  2.37887  2.77519  2.98518  4.58477  3.61503
          0.01983  4.32644  5.04879  0.61958  0.77255  0.48576  0.95510
    167   1.39433  4.35909  4.24707  3.84705  3.93758  3.58660  4.65176  2.46491  3.76724  2.75032  3.84008  3.93980  4.22769  4.05062  3.99853  3.01660  3.09044  1.29996  5.57179  4.36529    188 - -
          2.68618  4.42225  2.77519  2.73123  3.46354  2.40513  3.72494  3.29354  2.67741  2.69355  4.24690  2.90347  2.73739  3.18146  2.89801  2.37887  2.77519  2.98518  4.58477  3.61503
          0.01983  4.32644  5.04879  0.61958  0.77255  0.48576  0.95510
    168   3.58297  4.84925  5.29058  4.75784  3.26840  4.90985  5.25325  1.68187  4.58704  0.75586  3.05127  4.99136  5.04922  4.66347  4.66011  4.30498  3.80976  2.28198  5.43020  4.36329    189 - -
          2.68618  4.42225  2.77519  2.73123  3.46354  2.40513  3.72494  3.29354  2.67741  2.69355  4.24690  2.90347  2.73739  3.18146  2.89801  2.37887  2.77519  2.98518  4.58477  3.61503
          0.01983  4.32644  5.04879  0.61958  0.77255  0.48576  0.95510
    169   2.85009  4.28372  4.37349  3.78646  3.23824  3.99371  4.30189  2.06273  3.64572  1.51491  2.40276  3.99101  4.32707  3.85229  2.92654  3.29188  3.07998  1.98276  4.90519  3.74511    190 - -
          2.68618  4.42225  2.77519  2.73123  3.46354  2.40513  3.72494  3.29354  2.67741  2.69355  4.24690  2.90347  2.73739  3.18146  2.89801  2.37887  2.77519  2.98518  4.58477  3.61503
          0.01983  4.32644  5.04879  0.61958  0.77255  0.48576  0.95510
    170   2.21564  5.29960  0.92331  2.42840  4.86000  3.36586  4.05489  4.28463  3.09465  3.91158  4.79197  2.97951  4.02293  3.24202  3.65798  2.96032  3.34392  3.85638  6.10108  4.65891    191 - -
          2.68618  4.42225  2.77519  2.73123  3.46354  2.40513  3.72494  3.29354  2.67741  2.69355  4.24690  2.90347  2.73739  3.18146  2.89801  2.37887  2.77519  2.98518  4.58477  3.61503
          0.01983  4.32644  5.04879  0.61958  0.77255  0.48576  0.95510
    171   1.74216  4.81534  3.50183  2.98257  4.42288  3.51431  3.95215  3.77749  2.47368  3.38910  4.26720  3.35573  4.04537  3.13049  1.28831  2.90182  3.12321  3.41969  5.58472  4.35689    192 - -
          2.68618  4.42225  2.77519  2.73123  3.46354  2.40513  3.72494  3.29354  2.67741  2.69355  4.24690  2.90347  2.73739  3.18146  2.89801  2.37887  2.77519  2.98518  4.58477  3.61503
          0.01983  4.32644  5.04879  0.61958  0.77255  0.48576  0.95510
    172   2.68061  5.14502  2.47462  2.36110  4.47174  3.43313  2.93837  3.94405  2.05979  3.44067  4.19451  2.90731  3.83909  2.27319  2.86302  2.35473  2.56360  3.52669  5.58629  4.18712    193 - -
          2.68618  4.42225  2.77519  2.73123  3.46354  2.40513  3.72494  3.29354  2.67741  2.69355  4.24690  2.90347  2.73739  3.18146  2.89801  2.37887  2.77519  2.98518  4.58477  3.61503
          0.01983  4.32644  5.04879  0.61958  0.77255  0.48576  0.95510
    173   2.79807  5.32318  1.86082  2.04285  4.64815  3.41588  3.71177  4.13920  2.16184  3.61790  4.38224  2.87715  3.88515  2.26633  3.02070  2.36790  3.04156  3.70553  5.75533  4.32334    194 - -
          2.68618  4.42225  2.77519  2.73123  3.46354  2.40513  3.72494  3.29354  2.67741  2.69355  4.24690  2.90347  2.73739  3.18146  2.89801  2.37887  2.77519  2.98518  4.58477  3.61503
          0.01983  4.32644  5.04879  0.61958  0.77255  0.48576  0.95510
    174   2.97963  4.83587  3.23620  1.83304  3.79600  3.73040  4.06054  3.04045  2.91785  1.31249  3.73499  3.38532  4.18283  3.31054  3.27031  3.11994  3.22965  2.91310  5.34919  4.07243    195 - -
          2.68618  4.42225  2.77519  2.73123  3.46354  2.40513  3.72494  3.29354  2.67741  2.69355  4.24690  2.90347  2.73739  3.18146  2.89801  2.37887  2.77519  2.98518  4.58477  3.61503
          0.01983  4.32644  5.04879  0.61958  0.77255  0.48576  0.95510
    175   3.71041  5.05121  4.91977  4.58466  3.37856  4.55552  5.10291  2.62691  4.35110  0.46665  3.29921  4.81891  4.92719  4.60534  4.44318  4.21797  3.99139  2.77769  5.39657  4.21737    196 - -
          2.68618  4.42225  2.77519  2.73123  3.46354  2.40513  3.72494  3.29354  2.67741  2.69355  4.24690  2.90347  2.73739  3.18146  2.89801  2.37887  2.77519  2.98518  4.58477  3.61503
          0.01983  4.32644  5.04879  0.61958  0.77255  0.48576  0.95510
    176   1.97043  4.45809  3.39362  2.84508  3.66594  3.54190  3.05890  2.38231  2.80690  2.73058  3.60920  3.27341  3.95987  3.13107  3.18968  2.38315  2.44844  2.77583  5.07750  3.82492    197 - -
          2.68618  4.42225  2.77519  2.73123  3.46354  2.40513  3.72494  3.29354  2.67741  2.69355  4.24690  2.90347  2.73739  3.18146  2.89801  2.37887  2.77519  2.98518  4.58477  3.61503
          0.01983  4.32644  5.04879  0.61958  0.77255  0.48576  0.95510
    177   2.34446  5.14733  2.81985  1.80960  4.47927  2.75697  3.67900  3.94415  2.43844  3.45588  4.22521  2.37268  3.86497  2.79534  2.52978  2.69090  2.95965  3.53791  5.61431  4.22057    198 - -
          2.68618  4.42225  2.77519  2.73123  3.46354  2.40513  3.72494  3.29354  2.67741  2.69355  4.24690  2.90347  2.73739  3.18146  2.89801  2.37887  2.77519  2.98518  4.58477  3.61503
          0.01983  4.32644  5.04879  0.61958  0.77255  0.48576  0.95510
    178   2.92362  4.50337  3.90752  3.37955  2.82638  3.88647  1.98471  1.91009  3.23838  2.60567  3.59716  3.65994  4.25545  3.53954  3.50095  3.17196  3.15385  2.76449  4.42053  2.14935    199 - -
          2.68618  4.42225  2.77519  2.73123  3.46354  2.40513  3.72494  3.29354  2.67741  2.69355  4.24690  2.90347  2.73739  3.18146  2.89801  2.37887  2.77519  2.98518  4.58477  3.61503
          0.01983  4.32644  5.04879  0.61958  0.77255  0.48576  0.95510
    179   2.66287  4.55738  3.30241  2.74426  3.00508  3.56943  2.95738  3.09879  2.69589  2.42680  3.64702  3.20619  3.95491  2.42139  3.09515  2.80049  2.11587  2.84916  5.07296  3.77949    200 - -
          2.68618  4.42225  2.77519  2.73123  3.46354  2.40513  3.72494  3.29354  2.67741  2.69355  4.24690  2.90347  2.73739  3.18146  2.89801  2.37887  2.77519  2.98518  4.58477  3.61503
          0.01983  4.32644  5.04879  0.61958  0.77255  0.48576  0.95510
    180   2.33585  5.23902  2.71183  1.97142  4.56360  3.43660  3.72547  4.03023  2.50057  3.53918  4.32228  2.45957  3.90231  1.75873  2.97599  2.75934  3.04492  3.62611  5.69593  4.29495    201 - -
          2.68618  4.42225  2.77519  2.73123  3.46354  2.40513  3.72494  3.29354  2.67741  2.69355  4.24690  2.90347  2.73739  3.18146  2.89801  2.37887  2.77519  2.98518  4.58477  3.61503
          0.01983  4.32644  5.04879  0.61958  0.77255  0.48576  0.95510
    181   2.84632  5.15636  3.02435  1.82384  4.52033  3.54135  3.71752  3.93515  2.31028  3.45046  4.25761  3.05236  3.96215  2.84480  1.65399  2.83251  2.56560  3.56583  5.59281  4.27358    202 - -
          2.68618  4.42225  2.77519  2.73123  3.46354  2.40513  3.72494  3.29354  2.67741  2.69355  4.24690  2.90347  2.73739  3.18146  2.89801  2.37887  2.77519  2.98518  4.58477  3.61503
          0.01983  4.32644  5.04879  0.61958  0.77255  0.48576  0.95510
    182   3.10759  4.77818  3.80849  3.35747  3.46463  3.97494  4.22158  2.84334  3.04346  1.01768  3.42825  3.74293  4.36653  2.32161  3.29341  3.34671  3.34925  2.84537  5.18333  3.92706    203 - -
          2.68618  4.42225  2.77519  2.73123  3.46354  2.40513  3.72494  3.29354  2.67741  2.69355  4.24690  2.90347  2.73739  3.18146  2.89801  2.37887  2.77519  2.98518  4.58477  3.61503
          0.01983  4.32644  5.04879  0.61958  0.77255  0.48576  0.95510
    183   3.14786  5.37509  3.52181  2.84389  4.85017  3.78647  3.71887  4.19950  1.65842  3.60315  4.44236  3.27409  4.14035  1.59409  1.65420  3.11893  3.31079  3.85088  5.62865  4.43841    204 - -
          2.68618  4.42225  2.77519  2.73123  3.46354  2.40513  3.72494  3.29354  2.67741  2.69355  4.24690  2.90347  2.73739  3.18146  2.89801  2.37887  2.77519  2.98518  4.58477  3.61503
          0.01983  4.32644  5.04879  0.61958  0.77255  0.48576  0.95510
    184   2.68769  4.94648  3.01889  2.18469  4.21235  3.48525  3.67676  2.71330  2.15094  3.20996  4.01410  2.99946  3.87992  2.22314  2.85989  2.70235  2.40689  3.29071  5.42550  4.08458    205 - -
          2.68666  4.42062  2.77527  2.73093  3.46402  2.40476  3.72543  3.29334  2.67752  2.69290  4.24738  2.90348  2.73748  3.18072  2.89803  2.37907  2.77568  2.98516  4.58525  3.61551
          0.15095  2.01225  5.04879  2.52511  0.08344  0.48576  0.95510
    185   2.34036  5.00954  2.40651  2.43077  4.41853  3.39780  3.73511  3.87283  2.53718  3.41916  4.20091  2.31236  3.86519  2.86486  3.02500  2.19657  2.15605  3.46873  5.60464  4.22555    225 - -
          2.68618  4.42225  2.77519  2.73123  3.46354  2.40513  3.72494  3.29354  2.67741  2.69355  4.24690  2.90347  2.73739  3.18146  2.89801  2.37887  2.77519  2.98518  4.58477  3.61503
          0.16603  4.32644  1.96778  0.61958  0.77255  0.48576  0.95510
    186   2.18749  2.87586  3.15976  2.64558  3.96944  3.40365  3.77243  3.35151  2.25026  3.00747  3.85108  2.18590  3.86660  2.96608  2.99328  2.68167  2.86303  3.03815  5.28609  3.99732    226 - -
          2.68618  4.42225  2.77519  2.73123  3.46354  2.40513  3.72494  3.29354  2.67741  2.69355  4.24690  2.90347  2.73739  3.18146  2.89801  2.37887  2.77519  2.98518  4.58477  3.61503
          0.02291  4.18332  4.90567  0.61958  0.77255  0.66117  0.72618
    187   3.21961  4.91242  3.86199  3.75394  4.70389  3.58294  4.79555  4.34271  3.84057  3.92984  5.00030  4.02413  0.41044  4.21920  4.04066  3.39927  3.68745  3.95000  5.79243  4.83227    227 - -
          2.68618  4.42225  2.77519  2.73123  3.46354  2.40513  3.72494  3.29354  2.67741  2.69355  4.24690  2.90347  2.73739  3.18146  2.89801  2.37887  2.77519  2.98518  4.58477  3.61503
          0.02291  4.18332  4.90567  0.61958  0.77255  0.66117  0.72618
    188   2.28178  5.09008  2.70251  1.94214  4.42448  2.63400  3.68811  3.87677  2.47804  3.41445  4.20787  2.88977  3.84954  2.09117  2.95228  2.69965  2.97287  3.48915  5.59502  4.20994    228 - -
          2.68618  4.42225  2.77519  2.73123  3.46354  2.40513  3.72494  3.29354  2.67741  2.69355  4.24690  2.90347  2.73739  3.18146  2.89801  2.37887  2.77519  2.98518  4.58477  3.61503
          0.02291  4.18332  4.90567  0.61958  0.77255  0.66117  0.72618
    189   0.64453  4.37864  3.80903  3.62875  4.39229  3.19239  4.60950  3.56677  3.65394  3.43287  4.43926  3.68988  3.96211  3.96780  3.87429  2.73086  3.03047  3.16532  5.78695  4.62678    229 - -
          2.68618  4.42225  2.77519  2.73123  3.46354  2.40513  3.72494  3.29354  2.67741  2.69355  4.24690  2.90347  2.73739  3.18146  2.89801  2.37887  2.77519  2.98518  4.58477  3.61503
          0.02291  4.18332  4.90567  0.61958  0.77255  0.66117  0.72618
    190   2.75007  4.90004  2.77235  1.79595  4.33244  3.37023  3.85180  3.66252  2.67783  3.33569  4.20505  3.01929  3.91554  3.02963  3.10328  2.78755  1.56491  3.32344  5.59801  4.26259    230 - -
          2.68618  4.42225  2.77519  2.73123  3.46354  2.40513  3.72494  3.29354  2.67741  2.69355  4.24690  2.90347  2.73739  3.18146  2.89801  2.37887  2.77519  2.98518  4.58477  3.61503
          0.02291  4.18332  4.90567  0.61958  0.77255  0.38989  1.13051
    191   1.96713  4.41993  3.58057  3.00738  3.54090  3.65900  3.91703  2.85138  2.86972  2.18757  2.45696  3.40579  4.04405  3.23440  2.44995  2.91819  2.93088  2.65107  5.00873  3.78132    231 - -
          2.68618  4.42225  2.77519  2.73123  3.46354  2.40513  3.72494  3.29354  2.67741  2.69355  4.24690  2.90347  2.73739  3.18146  2.89801  2.37887  2.77519  2.98518  4.58477  3.61503
          0.01983  4.32644  5.04879  0.61958  0.77255  0.48576  0.95510
    192   3.41027  4.68141  5.21424  4.66862  3.39569  4.78364  5.19638  1.77370  4.54451  0.97042  3.17278  4.87089  4.97355  4.64835  4.64118  4.15496  3.64418  1.59880  5.47553  4.39395    232 - -
          2.68618  4.42225  2.77519  2.73123  3.46354  2.40513  3.72494  3.29354  2.67741  2.69355  4.24690  2.90347  2.73739  3.18146  2.89801  2.37887  2.77519  2.98518  4.58477  3.61503
          0.01983  4.32644  5.04879  0.61958  0.77255  0.48576  0.95510
    193   3.12695  5.66728  1.00135  2.30009  4.94415  3.40825  3.95004  4.50935  2.94302  3.99470  4.85612  2.88372  4.02932  2.10817  3.51162  3.01578  3.41829  4.08139  6.12192  4.62559    233 - -
          2.68618  4.42225  2.77519  2.73123  3.46354  2.40513  3.72494  3.29354  2.67741  2.69355  4.24690  2.90347  2.73739  3.18146  2.89801  2.37887  2.77519  2.98518  4.58477  3.61503
          0.01983  4.32644  5.04879  0.61958  0.77255  0.48576  0.95510
    194   0.51814  4.48910  3.99504  3.83699  4.57551  3.29665  4.79420  3.77565  3.86725  3.63339  4.63191  3.84899  4.08050  4.16780  4.06707  2.84455  3.15466  3.34499  5.95220  4.81542    234 - -
          2.68618  4.42225  2.77519  2.73123  3.46354  2.40513  3.72494  3.29354  2.67741  2.69355  4.24690  2.90347  2.73739  3.18146  2.89801  2.37887  2.77519  2.98518  4.58477  3.61503
          0.01983  4.32644  5.04879  0.61958  0.77255  0.48576  0.95510
    195   3.41552  4.71982  4.88743  4.42090  1.81165  4.43985  3.98885  2.87283  4.24014  1.41790  3.43953  4.32890  4.72289  4.26442  4.27010  3.77754  3.63545  2.88620  1.78865  2.55910    235 - -
          2.68618  4.42225  2.77519  2.73123  3.46354  2.40513  3.72494  3.29354  2.67741  2.69355  4.24690  2.90347  2.73739  3.18146  2.89801  2.37887  2.77519  2.98518  4.58477  3.61503
          0.01983  4.32644  5.04879  0.61958  0.77255  0.48576  0.95510
    196   3.06564  4.48431  4.56104  4.00766  3.37071  4.23365  4.61900  1.89856  3.86500  1.13679  3.22913  4.24376  4.56000  4.09295  4.04686  3.56277  2.30738  2.17446  5.19596  4.04675    236 - -
          2.68618  4.42225  2.77519  2.73123  3.46354  2.40513  3.72494  3.29354  2.67741  2.69355  4.24690  2.90347  2.73739  3.18146  2.89801  2.37887  2.77519  2.98518  4.58477  3.61503
          0.01983  4.32644  5.04879  0.61958  0.77255  0.48576  0.95510
    197   3.02946  5.64153  1.49606  1.55036  4.93575  3.39338  3.86126  4.46000  2.80655  3.92609  4.73832  2.84216  3.97381  2.14629  3.37919  2.91969  3.30044  4.01361  6.06861  4.56931    237 - -
          2.68618  4.42225  2.77519  2.73123  3.46354  2.40513  3.72494  3.29354  2.67741  2.69355  4.24690  2.90347  2.73739  3.18146  2.89801  2.37887  2.77519  2.98518  4.58477  3.61503
          0.01983  4.32644  5.04879  0.61958  0.77255  0.48576  0.95510
    198   2.68224  4.22752  3.91329  3.33501  2.38698  3.74453  4.02486  2.62131  2.63275  1.92966  2.54568  3.63043  4.11189  3.49613  3.48028  3.01855  2.46028  2.44634  4.82110  3.61776    238 - -
          2.68618  4.42225  2.77519  2.73123  3.46354  2.40513  3.72494  3.29354  2.67741  2.69355  4.24690  2.90347  2.73739  3.18146  2.89801  2.37887  2.77519  2.98518  4.58477  3.61503
          0.01983  4.32644  5.04879  0.61958  0.77255  0.48576  0.95510
    199   1.51039  4.38086  3.62488  3.15564  3.88643  3.37378  4.12630  3.17081  3.10873  2.13383  3.84100  3.44951  3.96246  3.42751  3.44307  1.88484  2.90661  2.87269  5.32114  4.08429    239 - -
          2.68618  4.42225  2.77519  2.73123  3.46354  2.40513  3.72494  3.29354  2.67741  2.69355  4.24690  2.90347  2.73739  3.18146  2.89801  2.37887  2.77519  2.98518  4.58477  3.61503
          0.01983  4.32644  5.04879  0.61958  0.77255  0.48576  0.95510
    200   1.58898  4.59361  3.31284  2.80042  4.16092  3.35496  3.91788  3.55977  2.73636  3.20171  4.03060  3.21287  3.89336  3.10897  2.46988  2.21946  2.23388  3.18751  5.46075  4.18023    240 - -
          2.68618  4.42225  2.77519  2.73123  3.46354  2.40513  3.72494  3.29354  2.67741  2.69355  4.24690  2.90347  2.73739  3.18146  2.89801  2.37887  2.77519  2.98518  4.58477  3.61503
          0.01983  4.32644  5.04879  0.61958  0.77255  0.48576  0.95510
    201   3.42618  4.75733  5.05994  4.55100  3.32905  4.66254  5.10198  2.19832  4.37746  0.79776  3.13815  4.76615  4.91385  4.53469  4.49386  4.05832  3.67809  1.74275  5.41273  4.29869    241 - -
          2.68618  4.42225  2.77519  2.73123  3.46354  2.40513  3.72494  3.29354  2.67741  2.69355  4.24690  2.90347  2.73739  3.18146  2.89801  2.37887  2.77519  2.98518  4.58477  3.61503
          0.01983  4.32644  5.04879  0.61958  0.77255  0.48576  0.95510
    202   2.93083  5.25928  3.02975  2.56873  4.57773  3.58339  2.18060  4.05279  1.48018  3.52931  4.34099  2.45169  4.00254  2.85035  2.58668  2.90135  3.14498  3.67968  5.61116  4.28898    242 - -
          2.68618  4.42225  2.77519  2.73123  3.46354  2.40513  3.72494  3.29354  2.67741  2.69355  4.24690  2.90347  2.73739  3.18146  2.89801  2.37887  2.77519  2.98518  4.58477  3.61503
          0.01983  4.32644  5.04879  0.61958  0.77255  0.48576  0.95510
    203   2.73482  4.30014  3.89442  3.32234  3.34395  3.78768  2.05837  2.24540  3.21478  2.32021  2.75259  3.64300  4.15461  3.50169  3.48478  3.06199  2.96824  1.98366  4.89314  3.66874    243 - -
          2.68618  4.42225  2.77519  2.73123  3.46354  2.40513  3.72494  3.29354  2.67741  2.69355  4.24690  2.90347  2.73739  3.18146  2.89801  2.37887  2.77519  2.98518  4.58477  3.61503
          0.01983  4.32644  5.04879  0.61958  0.77255  0.48576  0.95510
    204   2.67096  4.63281  2.50631  2.67216  3.76556  3.54750  3.76982  2.23654  2.65241  2.84549  3.71678  3.15315  3.93956  2.30383  3.07060  2.78092  2.90319  2.92353  3.34588  3.84263    244 - -
          2.68618  4.42225  2.77519  2.73123  3.46354  2.40513  3.72494  3.29354  2.67741  2.69355  4.24690  2.90347  2.73739  3.18146  2.89801  2.37887  2.77519  2.98518  4.58477  3.61503
          0.01983  4.32644  5.04879  0.61958  0.77255  0.48576  0.95510
    205   1.69045  4.38308  3.61578  3.22940  4.34904  3.19116  4.28659  3.69606  3.23177  3.41359  4.25632  3.44833  1.58347  3.53988  3.57248  2.61136  1.99774  3.23289  5.70113  4.47661    245 - -
          2.68618  4.42225  2.77519  2.73123  3.46354  2.40513  3.72494  3.29354  2.67741  2.69355  4.24690  2.90347  2.73739  3.18146  2.89801  2.37887  2.77519  2.98518  4.58477  3.61503
          0.01983  4.32644  5.04879  0.61958  0.77255  0.48576  0.95510
    206   2.68608  4.65976  3.19526  1.81322  3.84489  3.55179  3.79528  2.66330  2.65700  2.30171  3.74628  3.15940  3.95210  3.00583  3.07547  2.40160  2.92251  2.89221  5.21946  3.93084    246 - -
          2.68618  4.42225  2.77519  2.73123  3.46354  2.40513  3.72494  3.29354  2.67741  2.69355  4.24690  2.90347  2.73739  3.18146  2.89801  2.37887  2.77519  2.98518  4.58477  3.61503
          0.01983  4.32644  5.04879  0.61958  0.77255  0.48576  0.95510
    207   2.33728  5.08954  2.50386  2.39068  4.40451  3.44318  2.78866  3.86377  2.39360  3.38375  4.15166  2.93073  3.08205  2.76398  2.12582  2.66148  2.91513  3.46754  5.54762  4.16396    247 - -
          2.68618  4.42225  2.77519  2.73123  3.46354  2.40513  3.72494  3.29354  2.67741  2.69355  4.24690  2.90347  2.73739  3.18146  2.89801  2.37887  2.77519  2.98518  4.58477  3.61503
          0.01983  4.32644  5.04879  0.61958  0.77255  0.48576  0.95510
    208   1.85594  5.15997  2.36034  2.05925  4.50185  2.69165  3.72783  3.96813  2.54478  3.49448  4.27521  2.91361  2.97624  2.85486  3.04966  2.72120  3.00367  3.56375  5.66871  4.26494    248 - -
          2.68618  4.42225  2.77519  2.73123  3.46354  2.40513  3.72494  3.29354  2.67741  2.69355  4.24690  2.90347  2.73739  3.18146  2.89801  2.37887  2.77519  2.98518  4.58477  3.61503
          0.11828  4.32644  2.31937  0.61958  0.77255  0.48576  0.95510
    209   2.66571  4.98603  2.42701  2.38405  2.86679  3.41973  3.65620  3.69957  2.45108  3.26233  4.05656  2.38304  3.06758  2.43045  2.93300  2.66288  2.90217  3.33988  5.46079  4.08727    249 - -
          2.68618  4.42225  2.77519  2.73123  3.46354  2.40513  3.72494  3.29354  2.67741  2.69355  4.24690  2.90347  2.73739  3.18146  2.89801  2.37887  2.77519  2.98518  4.58477  3.61503
          0.02186  4.23002  4.95237  0.61958  0.77255  0.60989  0.78397
    210   1.97224  4.33486  3.50728  3.01892  2.45965  2.52467  4.00003  3.15950  3.00371  2.86532  3.74073  3.34633  3.89743  3.30221  3.35907  1.93797  2.83575  2.85541  5.18863  3.94017    250 - -
          2.68618  4.42225  2.77519  2.73123  3.46354  2.40513  3.72494  3.29354  2.67741  2.69355  4.24690  2.90347  2.73739  3.18146  2.89801  2.37887  2.77519  2.98518  4.58477  3.61503
          0.02186  4.23002  4.95237  0.61958  0.77255  0.41530  1.07923
    211   2.76916  5.24400  2.06585  2.33293  4.57331  2.69680  3.71240  4.05363  2.51987  3.55441  4.32438  2.26619  3.87860  2.38508  3.02937  2.72323  2.38039  3.63357  5.70863  4.28869    251 - -
          2.68618  4.42225  2.77519  2.73123  3.46354  2.40513  3.72494  3.29354  2.67741  2.69355  4.24690  2.90347  2.73739  3.18146  2.89801  2.37887  2.77519  2.98518  4.58477  3.61503
          0.01983  4.32644  5.04879  0.61958  0.77255  0.48576  0.95510
    212   2.25261  5.22064  2.20087  1.86737  4.53980  3.41951  3.68903  4.01671  2.48046  3.51783  4.28336  2.89179  3.86700  2.37594  2.98477  2.70212  2.54123  3.59970  5.67124  4.25627    252 - -
          2.68618  4.42225  2.77519  2.73123  3.46354  2.40513  3.72494  3.29354  2.67741  2.69355  4.24690  2.90347  2.73739  3.18146  2.89801  2.37887  2.77519  2.98518  4.58477  3.61503
          0.01983  4.32644  5.04879  0.61958  0.77255  0.48576  0.95510
    213   2.66671  4.98301  2.93637  2.44463  4.34312  3.42598  3.69939  3.78896  2.46974  3.34031  4.12445  2.51446  3.03783  2.28112  2.93923  2.22522  2.20663  3.40408  5.53046  4.16455    253 - -
          2.68618  4.42225  2.77519  2.73123  3.46354  2.40513  3.72494  3.29354  2.67741  2.69355  4.24690  2.90347  2.73739  3.18146  2.89801  2.37887  2.77519  2.98518  4.58477  3.61503
          0.01983  4.32644  5.04879  0.61958  0.77255  0.48576  0.95510
    214   2.18411  4.40741  3.61015  3.07479  3.63899  3.65295  4.02375  2.25545  3.02946  2.63602  3.57880  2.16415  4.07823  3.34270  3.38043  2.93525  2.95174  1.92395  5.11918  3.88003    254 - -
          2.68618  4.42225  2.77519  2.73123  3.46354  2.40513  3.72494  3.29354  2.67741  2.69355  4.24690  2.90347  2.73739  3.18146  2.89801  2.37887  2.77519  2.98518  4.58477  3.61503
          0.01983  4.32644  5.04879  0.61958  0.77255  0.48576  0.95510
    215   2.73058  4.56299  3.38890  2.44474  3.60004  3.62973  3.82249  3.07815  2.69776  2.19713  3.64144  3.28548  4.01530  2.63340  3.04329  2.88779  2.95817  2.84785  2.18310  3.72169    255 - -
          2.68618  4.42225  2.77519  2.73123  3.46354  2.40513  3.72494  3.29354  2.67741  2.69355  4.24690  2.90347  2.73739  3.18146  2.89801  2.37887  2.77519  2.98518  4.58477  3.61503
          0.12231  4.32644  2.28369  0.61958  0.77255  0.48576  0.95510
    216   2.66784  4.87840  2.97719  2.16795  4.11214  3.45754  3.67124  3.55200  2.44128  3.14356  3.96011  2.98746  3.86392  2.31879  2.88028  1.98235  2.90089  3.22439  3.50448  4.02101    256 - -
          2.68577  4.42235  2.77530  2.73134  3.46364  2.40504  3.72505  3.29364  2.67751  2.69365  4.24700  2.90357  2.73696  3.18157  2.89811  2.37897  2.77530  2.98529  4.58316  3.61513
          0.30284  2.23716  1.86741  1.40020  0.28309  0.41298  1.08375
    217   2.64489  4.71738  3.13490  2.57256  3.95284  2.84688  3.68998  2.72362  2.19111  2.97495  3.81528  3.06296  3.87937  2.86760  2.41811  2.71515  2.34445  3.04678  5.24394  3.94910    263 - -
          2.68618  4.42225  2.77519  2.73123  3.46354  2.40513  3.72494  3.29354  2.67741  2.69355  4.24690  2.90347  2.73739  3.18146  2.89801  2.37887  2.77519  2.98518  4.58477  3.61503
          0.02291  4.18332  4.90567  0.61958  0.77255  0.38989  1.13051
    218   3.96188  5.18313  4.79936  4.47438  2.07200  4.63438  2.34363  3.81731  4.26633  3.12654  4.36205  4.23166  4.93167  4.28314  4.32555  3.98856  4.16987  3.69790  2.12359  0.90550    264 - -
          2.68618  4.42225  2.77519  2.73123  3.46354  2.40513  3.72494  3.29354  2.67741  2.69355  4.24690  2.90347  2.73739  3.18146  2.89801  2.37887  2.77519  2.98518  4.58477  3.61503
          0.01983  4.32644  5.04879  0.61958  0.77255  0.48576  0.95510
    219   2.77223  4.31434  4.02844  3.46996  3.45778  3.84369  4.21375  1.93924  3.37904  2.08683  3.40656  3.76638  4.23509  3.65343  3.64387  1.80573  3.02437  1.95617  5.03464  3.82446    265 - -
          2.68618  4.42225  2.77519  2.73123  3.46354  2.40513  3.72494  3.29354  2.67741  2.69355  4.24690  2.90347  2.73739  3.18146  2.89801  2.37887  2.77519  2.98518  4.58477  3.61503
          0.01983  4.32644  5.04879  0.61958  0.77255  0.48576  0.95510
    220   2.61391  4.62160  3.23705  2.69931  3.94525  2.80632  3.81313  3.33534  2.66206  2.99065  3.83587  3.15904  3.05176  3.01503  2.53625  2.18770  2.88658  2.10440  5.28121  3.99576    266 - -
          2.68618  4.42225  2.77519  2.73123  3.46354  2.40513  3.72494  3.29354  2.67741  2.69355  4.24690  2.90347  2.73739  3.18146  2.89801  2.37887  2.77519  2.98518  4.58477  3.61503
          0.01983  4.32644  5.04879  0.61958  0.77255  0.48576  0.95510
    221   2.20284  5.15418  3.11373  2.60763  4.54311  3.57506  3.72831  3.94761  1.35970  3.45606  4.27271  3.10019  3.99226  2.33893  2.58817  2.87581  3.10618  3.58456  5.58844  4.29409    267 - -
          2.68618  4.42225  2.77519  2.73123  3.46354  2.40513  3.72494  3.29354  2.67741  2.69355  4.24690  2.90347  2.73739  3.18146  2.89801  2.37887  2.77519  2.98518  4.58477  3.61503
          0.01983  4.32644  5.04879  0.61958  0.77255  0.48576  0.95510
    222   2.74777  5.07328  3.01110  2.48790  4.41083  3.49634  3.68427  3.84311  1.78825  3.37185  4.16319  3.00699  2.59351  2.38000  2.75075  2.74075  2.34451  3.46928  5.53578  4.19400    268 - -
          2.68618  4.42225  2.77519  2.73123  3.46354  2.40513  3.72494  3.29354  2.67741  2.69355  4.24690  2.90347  2.73739  3.18146  2.89801  2.37887  2.77519  2.98518  4.58477  3.61503
          0.01983  4.32644  5.04879  0.61958  0.77255  0.48576  0.95510
    223   2.06112  4.61791  3.07715  2.86689  4.61149  1.29486  4.18470  4.06311  3.11783  3.68891  4.50304  2.12251  3.90953  3.39222  3.53099  2.67863  3.00205  3.53064  5.88765  4.59204    269 - -
          2.68618  4.42225  2.77519  2.73123  3.46354  2.40513  3.72494  3.29354  2.67741  2.69355  4.24690  2.90347  2.73739  3.18146  2.89801  2.37887  2.77519  2.98518  4.58477  3.61503
          0.01983  4.32644  5.04879  0.61958  0.77255  0.48576  0.95510
    224   2.37450  5.02170  2.57555  2.14484  4.30764  3.45708  3.66308  3.74650  2.41859  2.57298  4.08469  2.95495  3.86028  2.78789  2.13208  2.67650  2.91373  3.37913  5.49148  4.12505    270 - -
          2.68618  4.42225  2.77519  2.73123  3.46354  2.40513  3.72494  3.29354  2.67741  2.69355  4.24690  2.90347  2.73739  3.18146  2.89801  2.37887  2.77519  2.98518  4.58477  3.61503
          0.01983  4.32644  5.04879  0.61958  0.77255  0.48576  0.95510
    225   3.32874  5.03434  4.09266  4.05981  5.14699  0.28008  5.12675  4.88215  4.30100  4.46784  5.46420  4.25941  4.43667  4.59001  4.46373  3.51716  3.84397  4.32214  6.09741  5.27243    271 - -
          2.68619  4.42227  2.77521  2.73125  3.46355  2.40496  3.72496  3.29355  2.67742  2.69356  4.24691  2.90348  2.73741  3.18148  2.89802  2.37888  2.77521  2.98520  4.58478  3.61505
          0.10319  2.39005  5.04879  0.34774  1.22514  0.48576  0.95510
    226   4.16526  5.22913  5.14108  4.94897  1.65009  4.79603  3.59591  3.83700  4.74648  3.09490  4.38589  4.39438  5.06735  4.52338  4.63616  4.17643  4.36756  3.75392  1.36725  1.18741    273 - -
          2.68618  4.42225  2.77519  2.73123  3.46354  2.40513  3.72494  3.29354  2.67741  2.69355  4.24690  2.90347  2.73739  3.18146  2.89801  2.37887  2.77519  2.98518  4.58477  3.61503
          0.01983  4.32644  5.04879  0.61958  0.77255  0.48576  0.95510
    227   2.20477  4.48275  4.57926  4.03290  3.38762  4.23299  4.64486  1.87243  3.90078  1.14403  3.24455  4.26122  4.56820  4.12132  4.08109  3.56780  3.31542  2.15124  5.21681  4.06646    274 - -
          2.68618  4.42225  2.77519  2.73123  3.46354  2.40513  3.72494  3.29354  2.67741  2.69355  4.24690  2.90347  2.73739  3.18146  2.89801  2.37887  2.77519  2.98518  4.58477  3.61503
          0.01983  4.32644  5.04879  0.61958  0.77255  0.48576  0.95510
    228   3.01749  4.42772  4.59995  4.07385  3.60124  4.21276  4.72991  2.04676  3.94371  1.79163  3.46897  4.28191  4.59190  4.20870  4.14251  3.56568  2.59130  1.08802  5.37050  4.17668    275 - -
          2.68618  4.42225  2.77519  2.73123  3.46354  2.40513  3.72494  3.29354  2.67741  2.69355  4.24690  2.90347  2.73739  3.18146  2.89801  2.37887  2.77519  2.98518  4.58477  3.61503
          0.01983  4.32644  5.04879  0.61958  0.77255  0.48576  0.95510
    229   2.91580  4.67841  3.76425  3.39778  3.79062  3.66913  4.33398  3.11544  3.27191  1.85474  3.85650  3.71688  1.12309  3.67736  3.54921  3.12889  3.26615  2.96087  5.36541  4.08628    276 - -
          2.68618  4.42225  2.77519  2.73123  3.46354  2.40513  3.72494  3.29354  2.67741  2.69355  4.24690  2.90347  2.73739  3.18146  2.89801  2.37887  2.77519  2.98518  4.58477  3.61503
          0.01983  4.32644  5.04879  0.61958  0.77255  0.48576  0.95510
    230   2.91235  4.45982  3.96845  2.43634  3.47483  3.97920  4.27619  1.58445  3.34691  1.65435  3.37645  3.80172  4.33305  3.65822  3.63015  3.27470  3.14755  2.25825  5.13702  3.93430    277 - -
          2.68618  4.42225  2.77519  2.73123  3.46354  2.40513  3.72494  3.29354  2.67741  2.69355  4.24690  2.90347  2.73739  3.18146  2.89801  2.37887  2.77519  2.98518  4.58477  3.61503
          0.01983  4.32644  5.04879  0.61958  0.77255  0.48576  0.95510
    231   2.73876  4.44251  3.80147  3.28492  3.60481  3.67246  4.17613  2.71069  3.18350  2.44270  2.74834  3.61596  1.55117  3.51363  3.49167  3.00075  3.03617  2.15899  5.18588  3.96262    278 - -
          2.68618  4.42225  2.77519  2.73123  3.46354  2.40513  3.72494  3.29354  2.67741  2.69355  4.24690  2.90347  2.73739  3.18146  2.89801  2.37887  2.77519  2.98518  4.58477  3.61503
          0.01983  4.32644  5.04879  0.61958  0.77255  0.48576  0.95510
    232   3.08297  4.41000  4.83806  4.28796  3.57337  4.39779  4.83821  1.50125  4.17125  1.77282  3.42898  4.46202  4.70450  4.38358  4.32393  3.73909  2.59100  1.32203  5.36645  4.18541    279 - -
          2.68618  4.42225  2.77519  2.73123  3.46354  2.40513  3.72494  3.29354  2.67741  2.69355  4.24690  2.90347  2.73739  3.18146  2.89801  2.37887  2.77519  2.98518  4.58477  3.61503
          0.01983  4.32644  5.04879  0.61958  0.77255  0.48576  0.95510
    233   2.47253  4.40670  3.63826  3.44355  4.64131  0.93762  4.54556  4.03201  3.55125  3.75497  4.59981  3.57006  3.93404  3.83701  3.83359  2.65452  1.89857  3.45763  5.96402  4.78111    280 - -
          2.68618  4.42225  2.77519  2.73123  3.46354  2.40513  3.72494  3.29354  2.67741  2.69355  4.24690  2.90347  2.73739  3.18146  2.89801  2.37887  2.77519  2.98518  4.58477  3.61503
          0.01983  4.32644  5.04879  0.61958  0.77255  0.48576  0.95510
    234   3.16531  5.12231  2.03446  2.82632  3.12810  3.70919  3.86478  3.77497  3.15753  3.31266  4.31753  3.30288  4.22909  3.39240  3.58511  3.18520  3.43590  3.52137  4.70944  1.10103    281 - -
          2.68618  4.42225  2.77519  2.73123  3.46354  2.40513  3.72494  3.29354  2.67741  2.69355  4.24690  2.90347  2.73739  3.18146  2.89801  2.37887  2.77519  2.98518  4.58477  3.61503
          0.01983  4.32644  5.04879  0.61958  0.77255  0.48576  0.95510
    235   2.89287  5.16322  3.12960  2.62153  4.56453  2.68804  3.73461  3.98639  2.26212  3.48184  4.29617  3.11085  3.99889  1.59842  1.93975  2.88509  3.11770  3.61619  5.59722  4.30512    282 - -
          2.68618  4.42225  2.77519  2.73123  3.46354  2.40513  3.72494  3.29354  2.67741  2.69355  4.24690  2.90347  2.73739  3.18146  2.89801  2.37887  2.77519  2.98518  4.58477  3.61503
          0.01983  4.32644  5.04879  0.61958  0.77255  0.48576  0.95510
    236   1.34084  4.61998  3.33071  2.87240  4.30751  2.51546  3.98620  3.71114  2.74915  3.34181  4.17135  3.25910  3.91925  3.17683  2.20226  2.70147  2.94863  3.30461  5.57253  4.30438    283 - -
          2.68618  4.42225  2.77519  2.73123  3.46354  2.40513  3.72494  3.29354  2.67741  2.69355  4.24690  2.90347  2.73739  3.18146  2.89801  2.37887  2.77519  2.98518  4.58477  3.61503
          0.01983  4.32644  5.04879  0.61958  0.77255  0.48576  0.95510
    237   2.20289  4.45210  4.66431  4.13203  3.55148  4.29560  4.76505  1.17325  4.00642  1.84030  3.40950  4.34511  4.64063  4.25186  4.19410  3.64294  3.32577  1.91043  5.35759  4.17498    284 - -
          2.68618  4.42225  2.77519  2.73123  3.46354  2.40513  3.72494  3.29354  2.67741  2.69355  4.24690  2.90347  2.73739  3.18146  2.89801  2.37887  2.77519  2.98518  4.58477  3.61503
          0.01983  4.32644  5.04879  0.61958  0.77255  0.48576  0.95510
    238   2.44204  4.40591  3.54155  3.35221  4.70647  1.95981  4.50821  4.20118  3.51909  3.85788  4.66405  3.50652  3.90204  3.77987  3.83113  0.88077  2.95505  3.54663  6.01196  4.80009    285 - -
          2.68618  4.42225  2.77519  2.73123  3.46354  2.40513  3.72494  3.29354  2.67741  2.69355  4.24690  2.90347  2.73739  3.18146  2.89801  2.37887  2.77519  2.98518  4.58477  3.61503
          0.01983  4.32644  5.04879  0.61958  0.77255  0.48576  0.95510
    239   2.74332  4.70542  3.13174  2.26948  3.93257  3.54438  3.87241  2.37496  2.72916  2.92999  3.84219  3.19109  1.81140  3.09012  3.12956  2.85372  2.99976  2.93422  5.31362  4.02542    286 - -
          2.68618  4.42225  2.77519  2.73123  3.46354  2.40513  3.72494  3.29354  2.67741  2.69355  4.24690  2.90347  2.73739  3.18146  2.89801  2.37887  2.77519  2.98518  4.58477  3.61503
          0.01983  4.32644  5.04879  0.61958  0.77255  0.48576  0.95510
    240   2.91470  4.79846  3.54678  2.94014  3.91361  3.73592  3.83625  3.29449  2.40161  1.52761  3.81309  3.35739  4.10924  2.45528  2.07344  3.03459  3.12409  3.09074  5.24959  4.01476    287 - -
          2.68618  4.42225  2.77519  2.73123  3.46354  2.40513  3.72494  3.29354  2.67741  2.69355  4.24690  2.90347  2.73739  3.18146  2.89801  2.37887  2.77519  2.98518  4.58477  3.61503
          0.01983  4.32644  5.04879  0.61958  0.77255  0.48576  0.95510
    241   3.34121  4.84817  4.17265  3.71459  1.80717  4.18978  3.70492  3.36727  3.59903  2.84537  3.94624  3.87136  4.53871  2.29372  3.83001  3.49543  3.56654  3.20979  4.02451  1.19435    288 - -
          2.68618  4.42225  2.77519  2.73123  3.46354  2.40513  3.72494  3.29354  2.67741  2.69355  4.24690  2.90347  2.73739  3.18146  2.89801  2.37887  2.77519  2.98518  4.58477  3.61503
          0.01983  4.32644  5.04879  0.61958  0.77255  0.48576  0.95510
    242   1.31251  4.84152  2.29242  2.58847  4.44898  3.33511  3.93628  3.86964  2.82487  3.48449  4.30444  3.07433  2.71726  3.10767  3.29707  2.73192  3.01853  3.45388  5.70816  4.36285    289 - -
          2.68618  4.42225  2.77519  2.73123  3.46354  2.40513  3.72494  3.29354  2.67741  2.69355  4.24690  2.90347  2.73739  3.18146  2.89801  2.37887  2.77519  2.98518  4.58477  3.61503
          0.01983  4.32644  5.04879  0.61958  0.77255  0.48576  0.95510
    243   1.88162  4.78318  3.05954  2.65831  4.30795  3.38655  3.88029  3.72320  2.67128  3.33037  4.16059  3.12416  1.93606  2.24359  3.08264  2.72974  2.97780  3.34422  5.56421  4.25016    290 - -
          2.68618  4.42225  2.77519  2.73123  3.46354  2.40513  3.72494  3.29354  2.67741  2.69355  4.24690  2.90347  2.73739  3.18146  2.89801  2.37887  2.77519  2.98518  4.58477  3.61503
          0.01983  4.32644  5.04879  0.61958  0.77255  0.48576  0.95510
    244   3.05458  5.26998  1.76277  2.56638  4.95894  0.97787  4.18196  4.51166  3.24637  4.06509  4.93610  3.10347  4.08267  3.38708  3.78968  3.04250  3.42994  4.02830  6.13080  4.77459    291 - -
          2.68618  4.42225  2.77519  2.73123  3.46354  2.40513  3.72494  3.29354  2.67741  2.69355  4.24690  2.90347  2.73739  3.18146  2.89801  2.37887  2.77519  2.98518  4.58477  3.61503
          0.01983  4.32644  5.04879  0.61958  0.77255  0.48576  0.95510
    245   2.71187  5.03050  2.89969  1.96421  4.32690  3.45634  3.69498  3.76038  2.45773  3.32107  4.11673  2.96659  3.88032  1.95443  2.91744  2.32649  2.95018  2.75941  5.51898  4.15536    292 - -
          2.68618  4.42225  2.77519  2.73123  3.46354  2.40513  3.72494  3.29354  2.67741  2.69355  4.24690  2.90347  2.73739  3.18146  2.89801  2.37887  2.77519  2.98518  4.58477  3.61503
          0.01983  4.32644  5.04879  0.61958  0.77255  0.48576  0.95510
    246   2.78864  4.36346  3.88656  2.45720  3.43433  3.84726  4.13348  2.48317  3.24066  1.93209  2.67589  3.67371  4.20801  3.52999  3.53334  3.12023  3.02228  1.64368  5.01480  3.81049    293 - -
          2.68618  4.42225  2.77519  2.73123  3.46354  2.40513  3.72494  3.29354  2.67741  2.69355  4.24690  2.90347  2.73739  3.18146  2.89801  2.37887  2.77519  2.98518  4.58477  3.61503
          0.01983  4.32644  5.04879  0.61958  0.77255  0.48576  0.95510
    247   2.33653  5.13450  2.22388  2.36819  4.45450  3.43249  3.66082  3.91965  2.14436  3.43190  4.19691  2.91430  3.85234  2.30770  2.90608  2.67043  2.36267  3.51411  5.59121  4.19576    294 - -
          2.68618  4.42225  2.77519  2.73123  3.46354  2.40513  3.72494  3.29354  2.67741  2.69355  4.24690  2.90347  2.73739  3.18146  2.89801  2.37887  2.77519  2.98518  4.58477  3.61503
          0.01983  4.32644  5.04879  0.61958  0.77255  0.48576  0.95510
    248   2.74980  5.10755  2.95166  2.45390  4.42605  3.48584  2.72534  3.87334  1.90960  3.39544  4.18169  2.17714  3.89740  2.80148  2.78274  2.73396  2.34955  3.49350  5.55253  4.19556    295 - -
          2.68618  4.42225  2.77519  2.73123  3.46354  2.40513  3.72494  3.29354  2.67741  2.69355  4.24690  2.90347  2.73739  3.18146  2.89801  2.37887  2.77519  2.98518  4.58477  3.61503
          0.01983  4.32644  5.04879  0.61958  0.77255  0.48576  0.95510
    249   1.23233  2.40701  4.14118  3.71940  4.08833  3.20181  4.48768  3.30868  3.62719  3.15419  4.04526  3.69602  3.92925  3.87713  3.85321  2.63683  1.84422  2.93112  5.53919  4.36537    296 - -
          2.68618  4.42225  2.77519  2.73123  3.46354  2.40513  3.72494  3.29354  2.67741  2.69355  4.24690  2.90347  2.73739  3.18146  2.89801  2.37887  2.77519  2.98518  4.58477  3.61503
          0.01983  4.32644  5.04879  0.61958  0.77255  0.48576  0.95510
    250   3.22011  5.28868  3.62567  2.99133  4.44977  3.82797  2.34752  4.10404  2.11254  3.54599  4.43352  3.38793  4.21108  2.95982  1.03363  3.22515  3.39755  3.79317  5.47751  4.20634    297 - -
          2.68618  4.42225  2.77519  2.73123  3.46354  2.40513  3.72494  3.29354  2.67741  2.69355  4.24690  2.90347  2.73739  3.18146  2.89801  2.37887  2.77519  2.98518  4.58477  3.61503
          0.01983  4.32644  5.04879  0.61958  0.77255  0.48576  0.95510
    251   2.14441  5.11908  1.76833  2.39430  4.52812  3.39114  3.78214  3.98538  2.62415  3.53013  4.32111  2.40689  3.89600  2.91889  3.12934  2.74102  2.33564  3.57508  5.71330  4.31380    298 - -
          2.68618  4.42225  2.77519  2.73123  3.46354  2.40513  3.72494  3.29354  2.67741  2.69355  4.24690  2.90347  2.73739  3.18146  2.89801  2.37887  2.77519  2.98518  4.58477  3.61503
          0.01983  4.32644  5.04879  0.61958  0.77255  0.48576  0.95510
    252   2.30205  4.74475  3.11382  2.60812  3.94619  3.50223  3.75814  3.38659  2.58330  3.02100  3.86765  3.10042  2.26731  2.38456  3.00602  2.75416  2.92484  3.09163  5.27395  2.76103    299 - -
          2.68618  4.42225  2.77519  2.73123  3.46354  2.40513  3.72494  3.29354  2.67741  2.69355  4.24690  2.90347  2.73739  3.18146  2.89801  2.37887  2.77519  2.98518  4.58477  3.61503
          0.01983  4.32644  5.04879  0.61958  0.77255  0.48576  0.95510
    253   1.89522  4.95139  2.99905  2.55780  4.21793  3.49278  2.12093  3.69330  2.48842  3.27310  4.10270  3.06237  3.93950  2.30477  2.88623  2.78972  3.01212  3.35594  5.45683  4.11374    300 - -
          2.68618  4.42225  2.77519  2.73123  3.46354  2.40513  3.72494  3.29354  2.67741  2.69355  4.24690  2.90347  2.73739  3.18146  2.89801  2.37887  2.77519  2.98518  4.58477  3.61503
          0.01983  4.32644  5.04879  0.61958  0.77255  0.48576  0.95510
    254   2.30252  4.69727  3.11446  2.15408  3.90512  3.50738  3.77191  3.29995  2.63056  2.96024  3.81309  3.11154  3.92420  2.97353  3.05991  2.76095  2.23848  3.01766  5.24929  2.42807    301 - -
          2.68618  4.42225  2.77519  2.73123  3.46354  2.40513  3.72494  3.29354  2.67741  2.69355  4.24690  2.90347  2.73739  3.18146  2.89801  2.37887  2.77519  2.98518  4.58477  3.61503
          0.01983  4.32644  5.04879  0.61958  0.77255  0.48576  0.95510
    255   3.47045  5.12494  4.12886  4.04892  4.96744  3.78816  5.06592  4.66030  4.15124  4.22321  5.30741  4.29976  0.29694  4.52383  4.32306  3.65706  3.95050  4.24753  6.00099  5.10130    302 - -
          2.68618  4.42225  2.77519  2.73123  3.46354  2.40513  3.72494  3.29354  2.67741  2.69355  4.24690  2.90347  2.73739  3.18146  2.89801  2.37887  2.77519  2.98518  4.58477  3.61503
          0.01983  4.32644  5.04879  0.61958  0.77255  0.48576  0.95510
    256   2.81816  4.37024  4.04117  3.51440  1.83495  3.82278  4.04392  2.72932  3.41550  1.87219  3.41182  3.75641  4.22986  3.66226  3.65002  1.99194  3.07595  2.57896  4.66257  3.24607    303 - -
          2.68618  4.42225  2.77519  2.73123  3.46354  2.40513  3.72494  3.29354  2.67741  2.69355  4.24690  2.90347  2.73739  3.18146  2.89801  2.37887  2.77519  2.98518  4.58477  3.61503
          0.01983  4.32644  5.04879  0.61958  0.77255  0.48576  0.95510
    257   2.70459  3.37283  3.19232  2.62096  4.10430  3.52235  3.73277  3.49952  2.44090  3.11052  3.94318  3.10726  3.92645  2.06958  2.12647  2.76134  2.32956  3.18761  5.35332  4.05682    304 - -
          2.68618  4.42225  2.77519  2.73123  3.46354  2.40513  3.72494  3.29354  2.67741  2.69355  4.24690  2.90347  2.73739  3.18146  2.89801  2.37887  2.77519  2.98518  4.58477  3.61503
          0.01983  4.32644  5.04879  0.61958  0.77255  0.48576  0.95510
    258   3.21042  4.67250  4.28205  3.83430  1.44283  2.37495  3.76346  3.19353  3.74365  2.76234  3.81740  3.92526  4.49227  3.89882  3.92581  3.44171  3.45271  3.02047  4.06954  1.55060    305 - -
          2.68618  4.42225  2.77519  2.73123  3.46354  2.40513  3.72494  3.29354  2.67741  2.69355  4.24690  2.90347  2.73739  3.18146  2.89801  2.37887  2.77519  2.98518  4.58477  3.61503
          0.01983  4.32644  5.04879  0.61958  0.77255  0.48576  0.95510
    259   2.48836  4.45928  4.89275  4.38707  3.78905  4.44651  5.06243  1.50005  4.29045  2.40630  3.60957  4.56512  4.80165  4.54842  4.48221  3.82382  3.39773  0.96906  5.63791  4.42788    306 - -
          2.68618  4.42225  2.77519  2.73123  3.46354  2.40513  3.72494  3.29354  2.67741  2.69355  4.24690  2.90347  2.73739  3.18146  2.89801  2.37887  2.77519  2.98518  4.58477  3.61503
          0.01983  4.32644  5.04879  0.61958  0.77255  0.48576  0.95510
    260   2.87397  4.96043  2.91982  1.21912  4.24323  3.53558  3.94900  3.31777  2.78354  3.17350  4.13566  3.14832  4.04426  3.13350  3.21060  2.93246  3.15090  2.20510  5.60402  4.26459    307 - -
          2.68618  4.42225  2.77519  2.73123  3.46354  2.40513  3.72494  3.29354  2.67741  2.69355  4.24690  2.90347  2.73739  3.18146  2.89801  2.37887  2.77519  2.98518  4.58477  3.61503
          0.01983  4.32644  5.04879  0.61958  0.77255  0.48576  0.95510
    261   1.95205  4.71535  3.14031  2.65280  4.22773  3.37217  3.84133  3.64340  2.65343  3.25708  4.07110  3.11531  3.87980  2.28115  3.08790  1.96584  2.27864  3.26471  5.49464  4.18136    308 - -
          2.68618  4.42225  2.77519  2.73123  3.46354  2.40513  3.72494  3.29354  2.67741  2.69355  4.24690  2.90347  2.73739  3.18146  2.89801  2.37887  2.77519  2.98518  4.58477  3.61503
          0.01983  4.32644  5.04879  0.61958  0.77255  0.48576  0.95510
    262   2.39830  4.37364  4.12468  3.59010  3.12596  3.90718  4.13457  2.61093  3.44907  1.27402  3.31621  3.83587  4.28280  3.71481  3.66184  3.21666  3.10644  2.49589  4.76149  2.40503    309 - -
          2.68618  4.42225  2.77519  2.73123  3.46354  2.40513  3.72494  3.29354  2.67741  2.69355  4.24690  2.90347  2.73739  3.18146  2.89801  2.37887  2.77519  2.98518  4.58477  3.61503
          0.01983  4.32644  5.04879  0.61958  0.77255  0.48576  0.95510
    263   4.14457  5.24462  5.05092  4.84908  1.47426  4.76687  3.62621  3.77508  4.66705  3.01971  4.34164  4.38361  5.05403  4.49945  4.59961  4.16233  4.35757  3.71723  3.72719  0.71413    310 - -
          2.68618  4.42225  2.77519  2.73123  3.46354  2.40513  3.72494  3.29354  2.67741  2.69355  4.24690  2.90347  2.73739  3.18146  2.89801  2.37887  2.77519  2.98518  4.58477  3.61503
          0.01983  4.32644  5.04879  0.61958  0.77255  0.48576  0.95510
    264   2.44069  4.40568  3.53868  3.34741  4.70746  1.82470  4.50488  4.20127  3.51519  3.85695  4.66217  3.50352  3.90063  3.77515  3.82910  0.93355  2.95325  3.54619  6.01231  4.80008    311 - -
          2.68618  4.42225  2.77519  2.73123  3.46354  2.40513  3.72494  3.29354  2.67741  2.69355  4.24690  2.90347  2.73739  3.18146  2.89801  2.37887  2.77519  2.98518  4.58477  3.61503
          0.01983  4.32644  5.04879  0.61958  0.77255  0.48576  0.95510
    265   3.56873  4.83271  5.29365  4.76048  3.28229  4.90534  5.25698  1.59038  4.59390  0.80100  3.06421  4.98952  5.04776  4.67152  4.66738  4.29936  3.79626  2.24845  5.43904  4.37075    312 - -
          2.68618  4.42225  2.77519  2.73123  3.46354  2.40513  3.72494  3.29354  2.67741  2.69355  4.24690  2.90347  2.73739  3.18146  2.89801  2.37887  2.77519  2.98518  4.58477  3.61503
          0.01983  4.32644  5.04879  0.61958  0.77255  0.48576  0.95510
    266   3.32874  5.03434  4.09266  4.05981  5.14699  0.28008  5.12675  4.88215  4.30100  4.46784  5.46420  4.25941  4.43667  4.59001  4.46373  3.51716  3.84397  4.32214  6.09741  5.27243    313 - -
          2.68618  4.42225  2.77519  2.73123  3.46354  2.40513  3.72494  3.29354  2.67741  2.69355  4.24690  2.90347  2.73739  3.18146  2.89801  2.37887  2.77519  2.98518  4.58477  3.61503
          0.01983  4.32644  5.04879  0.61958  0.77255  0.48576  0.95510
    267   3.02156  5.42201  2.73899  1.28932  4.78645  3.52793  3.80656  4.22932  1.65707  3.70662  4.53240  3.01130  4.02371  2.94329  2.81123  2.96100  3.25730  3.83943  5.81052  4.46041    314 - -
          2.68618  4.42225  2.77519  2.73123  3.46354  2.40513  3.72494  3.29354  2.67741  2.69355  4.24690  2.90347  2.73739  3.18146  2.89801  2.37887  2.77519  2.98518  4.58477  3.61503
          0.01983  4.32644  5.04879  0.61958  0.77255  0.48576  0.95510
    268   3.22362  4.63744  4.57188  4.07870  2.83138  4.21683  4.17583  1.92827  3.81165  2.22237  3.47331  4.18555  4.57901  4.07548  3.94756  3.59665  3.47179  2.63702  1.25413  2.99209    315 - -
          2.68618  4.42225  2.77519  2.73123  3.46354  2.40513  3.72494  3.29354  2.67741  2.69355  4.24690  2.90347  2.73739  3.18146  2.89801  2.37887  2.77519  2.98518  4.58477  3.61503
          0.01983  4.32644  5.04879  0.61958  0.77255  0.48576  0.95510
    269   2.69765  4.30070  3.78471  3.20575  3.39958  3.72881  3.99209  2.27907  3.07421  1.99475  3.36608  3.54919  4.09819  2.81024  2.76281  2.99551  2.92839  1.85550  4.90448  3.69498    316 - -
          2.68618  4.42225  2.77519  2.73123  3.46354  2.40513  3.72494  3.29354  2.67741  2.69355  4.24690  2.90347  2.73739  3.18146  2.89801  2.37887  2.77519  2.98518  4.58477  3.61503
          0.01983  4.32644  5.04879  0.61958  0.77255  0.48576  0.95510
    270   2.64398  4.55441  3.31893  2.78773  2.32283  2.44517  3.83622  3.19329  2.72575  2.86620  3.73498  3.22857  3.95006  3.08444  2.39231  2.34838  2.90632  2.92101  5.14891  3.85766    317 - -
          2.68618  4.42225  2.77519  2.73123  3.46354  2.40513  3.72494  3.29354  2.67741  2.69355  4.24690  2.90347  2.73739  3.18146  2.89801  2.37887  2.77519  2.98518  4.58477  3.61503
          0.01983  4.32644  5.04879  0.61958  0.77255  0.48576  0.95510
    271   2.35527  4.76990  3.17277  2.64815  4.05829  3.50989  3.77563  3.42605  2.06518  2.57893  3.92036  3.12892  2.05594  2.95366  2.91682  2.77241  2.94930  3.12661  5.34703  4.05279    318 - -
          2.68618  4.42225  2.77519  2.73123  3.46354  2.40513  3.72494  3.29354  2.67741  2.69355  4.24690  2.90347  2.73739  3.18146  2.89801  2.37887  2.77519  2.98518  4.58477  3.61503
          0.01983  4.32644  5.04879  0.61958  0.77255  0.48576  0.95510
    272   2.79324  4.72412  3.31421  2.78997  3.31851  3.64486  2.12321  3.30254  2.72232  2.31630  3.82188  2.42226  4.03427  3.08621  3.11137  2.89150  3.02333  3.04630  4.81338  2.64964    319 - -
          2.68618  4.42225  2.77519  2.73123  3.46354  2.40513  3.72494  3.29354  2.67741  2.69355  4.24690  2.90347  2.73739  3.18146  2.89801  2.37887  2.77519  2.98518  4.58477  3.61503
          0.01983  4.32644  5.04879  0.61958  0.77255  0.48576  0.95510
    273   2.66509  4.77013  3.25963  2.73767  4.31506  3.42612  3.84715  3.72185  2.52406  3.31756  4.13983  3.17726  3.92850  3.00904  1.79333  1.85993  2.22113  3.34208  5.52327  4.23688    320 - -
          2.68618  4.42225  2.77519  2.73123  3.46354  2.40513  3.72494  3.29354  2.67741  2.69355  4.24690  2.90347  2.73739  3.18146  2.89801  2.37887  2.77519  2.98518  4.58477  3.61503
          0.01983  4.32644  5.04879  0.61958  0.77255  0.48576  0.95510
    274   2.91204  4.46024  3.96862  2.43647  3.46809  3.97790  4.27366  1.62386  3.34603  1.61263  3.36927  3.80070  4.33119  3.65611  3.62875  3.27291  3.14696  2.26881  5.13200  3.93067    321 - -
          2.68618  4.42225  2.77519  2.73123  3.46354  2.40513  3.72494  3.29354  2.67741  2.69355  4.24690  2.90347  2.73739  3.18146  2.89801  2.37887  2.77519  2.98518  4.58477  3.61503
          0.01983  4.32644  5.04879  0.61958  0.77255  0.48576  0.95510
    275   2.65622  4.93914  2.54888  2.44429  4.22317  3.45017  3.67690  3.65501  2.46170  3.23004  4.02506  2.97262  2.87705  2.43032  2.93551  2.38293  2.52969  2.58001  5.44473  4.08824    322 - -
          2.68618  4.42225  2.77519  2.73123  3.46354  2.40513  3.72494  3.29354  2.67741  2.69355  4.24690  2.90347  2.73739  3.18146  2.89801  2.37887  2.77519  2.98518  4.58477  3.61503
          0.01983  4.32644  5.04879  0.61958  0.77255  0.48576  0.95510
    276   2.90038  5.36959  1.64603  1.55993  4.64457  3.41744  3.80054  4.10799  2.67927  2.70802  4.45503  2.88724  3.93966  2.94170  3.20832  2.83737  3.15707  3.71560  5.82434  4.38565    323 - -
          2.68618  4.42225  2.77519  2.73123  3.46354  2.40513  3.72494  3.29354  2.67741  2.69355  4.24690  2.90347  2.73739  3.18146  2.89801  2.37887  2.77519  2.98518  4.58477  3.61503
          0.01983  4.32644  5.04879  0.61958  0.77255  0.48576  0.95510
    277   2.31473  4.69071  2.47224  2.61327  3.89616  3.52075  3.76220  2.38868  2.62379  2.53844  3.78569  2.50679  3.92163  2.95861  3.06288  2.75501  2.90175  2.95515  5.24335  3.94376    324 - -
          2.68618  4.42225  2.77519  2.73123  3.46354  2.40513  3.72494  3.29354  2.67741  2.69355  4.24690  2.90347  2.73739  3.18146  2.89801  2.37887  2.77519  2.98518  4.58477  3.61503
          0.01983  4.32644  5.04879  0.61958  0.77255  0.48576  0.95510
    278   2.32195  4.94198  2.12530  2.45168  4.22402  3.45461  3.68591  3.65182  2.46901  2.58042  4.03059  2.97906  3.86565  2.82289  2.55010  2.38539  2.90672  3.30163  5.44837  4.09424    325 - -
          2.68632  4.42239  2.77533  2.73137  3.46368  2.40527  3.72392  3.29368  2.67755  2.69327  4.24704  2.90309  2.73753  3.18160  2.89815  2.37870  2.77533  2.98532  4.58216  3.61517
          0.16603  1.92029  5.04879  1.35620  0.29792  0.48576  0.95510
    279   2.82440  5.31405  2.19574  2.32345  4.64298  3.41109  3.74697  4.13122  2.57320  3.62661  4.40504  2.38280  3.90250  1.75068  3.08618  2.20200  3.07631  3.70735  5.77671  4.34624    331 - -
          2.68618  4.42225  2.77519  2.73123  3.46354  2.40513  3.72494  3.29354  2.67741  2.69355  4.24690  2.90347  2.73739  3.18146  2.89801  2.37887  2.77519  2.98518  4.58477  3.61503
          0.01983  4.32644  5.04879  0.61958  0.77255  0.48576  0.95510
    280   2.33242  4.62125  3.28188  2.71635  3.79945  3.57096  3.78008  2.69955  2.16218  2.16094  3.70294  3.18639  3.95514  2.43712  2.99868  2.80277  2.91199  2.89890  5.16456  3.89397    332 - -
          2.68618  4.42225  2.77519  2.73123  3.46354  2.40513  3.72494  3.29354  2.67741  2.69355  4.24690  2.90347  2.73739  3.18146  2.89801  2.37887  2.77519  2.98518  4.58477  3.61503
          0.01983  4.32644  5.04879  0.61958  0.77255  0.48576  0.95510
    281   3.05698  2.68265  4.74075  4.16221  3.22431  4.23212  4.59187  2.34300  3.99619  1.05642  2.42678  4.31630  4.54178  4.15011  4.10048  3.56189  3.29529  2.32885  5.05244  3.92078    333 - -
          2.68618  4.42225  2.77519  2.73123  3.46354  2.40513  3.72494  3.29354  2.67741  2.69355  4.24690  2.90347  2.73739  3.18146  2.89801  2.37887  2.77519  2.98518  4.58477  3.61503
          0.01983  4.32644  5.04879  0.61958  0.77255  0.48576  0.95510
    282   3.49004  4.78375  4.88276  4.44232  1.79826  4.47084  3.91310  2.97764  4.25834  1.68334  3.55170  4.31716  4.75765  4.27605  4.28947  3.81259  3.70989  2.97770  1.46524  2.43882    334 - -
          2.68618  4.42225  2.77519  2.73123  3.46354  2.40513  3.72494  3.29354  2.67741  2.69355  4.24690  2.90347  2.73739  3.18146  2.89801  2.37887  2.77519  2.98518  4.58477  3.61503
          0.01983  4.32644  5.04879  0.61958  0.77255  0.48576  0.95510
    283   2.75368  4.52528  3.45117  2.50189  3.27965  2.87618  3.81684  3.05450  2.88401  2.72813  3.63576  3.35040  4.05618  3.21396  3.23991  2.92933  2.98699  2.82370  2.28287  2.26251    335 - -
          2.68618  4.42225  2.77519  2.73123  3.46354  2.40513  3.72494  3.29354  2.67741  2.69355  4.24690  2.90347  2.73739  3.18146  2.89801  2.37887  2.77519  2.98518  4.58477  3.61503
          0.20015  4.32644  1.78272  0.61958  0.77255  0.48576  0.95510
    284   2.68015  4.91619  3.03024  2.48974  4.24246  3.45100  3.64971  3.65942  2.31830  3.22069  4.03032  2.99431  2.88698  2.35439  2.20237  2.69774  2.27644  3.31108  5.41415  4.09403    336 - -
          2.68618  4.42225  2.77519  2.73123  3.46354  2.40513  3.72494  3.29354  2.67741  2.69355  4.24690  2.90347  2.73739  3.18146  2.89801  2.37887  2.77519  2.98518  4.58477  3.61503
          0.02370  4.14999  4.87233  0.61958  0.77255  0.69487  0.69142
    285   2.23741  4.59999  3.23802  2.74547  3.63502  3.52922  3.76133  3.17758  2.18012  2.84684  3.73901  3.18998  3.95199  3.02692  2.93088  2.82057  2.94042  2.92101  5.04041  2.04561    337 - -
          2.68618  4.42225  2.77519  2.73123  3.46354  2.40513  3.72494  3.29354  2.67741  2.69355  4.24690  2.90347  2.73739  3.18146  2.89801  2.37887  2.77519  2.98518  4.58477  3.61503
          0.02370  4.14999  4.87233  0.61958  0.77255  0.37421  1.16421
    286   2.89604  4.67630  3.52841  3.04301  3.01174  3.74904  2.49701  3.24841  2.93728  2.86900  3.81435  3.42719  4.15481  3.29966  3.26967  3.03866  2.33095  3.01748  4.57180  1.58365    338 - -
          2.68618  4.42225  2.77519  2.73123  3.46354  2.40513  3.72494  3.29354  2.67741  2.69355  4.24690  2.90347  2.73739  3.18146  2.89801  2.37887  2.77519  2.98518  4.58477  3.61503
          0.01983  4.32644  5.04879  0.61958  0.77255  0.48576  0.95510
    287   2.24568  4.89359  1.99373  2.49426  4.03476  3.48087  2.97436  3.55857  2.53808  3.15695  3.98075  3.01524  3.89681  2.87988  2.99993  2.72661  2.93510  3.23597  3.04865  3.96085    339 - -
          2.68618  4.42225  2.77519  2.73123  3.46354  2.40513  3.72494  3.29354  2.67741  2.69355  4.24690  2.90347  2.73739  3.18146  2.89801  2.37887  2.77519  2.98518  4.58477  3.61503
          0.01983  4.32644  5.04879  0.61958  0.77255  0.48576  0.95510
    288   2.05031  4.76995  3.08642  2.55622  4.02946  3.47395  3.73121  3.44117  2.55068  3.06488  3.89268  3.05861  2.85262  2.51687  2.99737  2.22606  2.89296  3.12840  5.32514  3.16022    340 - -
          2.68618  4.42225  2.77519  2.73123  3.46354  2.40513  3.72494  3.29354  2.67741  2.69355  4.24690  2.90347  2.73739  3.18146  2.89801  2.37887  2.77519  2.98518  4.58477  3.61503
          0.01983  4.32644  5.04879  0.61958  0.77255  0.48576  0.95510
    289   3.00791  5.44221  2.60303  1.49189  4.75775  3.47533  3.83426  4.24285  2.58747  3.72907  4.56159  2.95707  4.00428  1.53344  3.01385  2.93961  3.26033  3.84807  5.85907  4.46118    341 - -
          2.68618  4.42225  2.77519  2.73123  3.46354  2.40513  3.72494  3.29354  2.67741  2.69355  4.24690  2.90347  2.73739  3.18146  2.89801  2.37887  2.77519  2.98518  4.58477  3.61503
          0.01983  4.32644  5.04879  0.61958  0.77255  0.48576  0.95510
    290   2.72273  5.14839  2.25902  2.36445  4.45617  2.82332  3.68026  3.92029  2.15912  2.76347  4.21313  2.12943  3.86456  2.79908  2.94860  2.69293  2.96090  3.52177  5.60710  4.21006    342 - -
          2.68618  4.42225  2.77519  2.73123  3.46354  2.40513  3.72494  3.29354  2.67741  2.69355  4.24690  2.90347  2.73739  3.18146  2.89801  2.37887  2.77519  2.98518  4.58477  3.61503
          0.01983  4.32644  5.04879  0.61958  0.77255  0.48576  0.95510
    291   3.04057  5.56604  1.32725  2.28540  4.95973  2.03929  3.93209  4.49052  2.94004  3.98037  4.81221  2.09293  3.99170  3.09384  3.53434  2.94597  3.34305  4.03308  6.13267  4.63228    343 - -
          2.68618  4.42225  2.77519  2.73123  3.46354  2.40513  3.72494  3.29354  2.67741  2.69355  4.24690  2.90347  2.73739  3.18146  2.89801  2.37887  2.77519  2.98518  4.58477  3.61503
          0.01983  4.32644  5.04879  0.61958  0.77255  0.48576  0.95510
    292   2.68022  4.38145  2.91604  3.00499  3.52337  3.66711  3.93344  2.21796  2.96438  1.91516  3.48006  2.80859  4.04790  3.26722  3.31572  2.92075  2.91436  2.19214  4.99407  3.75816    344 - -
          2.68618  4.42225  2.77519  2.73123  3.46354  2.40513  3.72494  3.29354  2.67741  2.69355  4.24690  2.90347  2.73739  3.18146  2.89801  2.37887  2.77519  2.98518  4.58477  3.61503
          0.01983  4.32644  5.04879  0.61958  0.77255  0.48576  0.95510
    293   4.14457  5.24462  5.05092  4.84908  1.47426  4.76687  3.62621  3.77508  4.66705  3.01971  4.34164  4.38361  5.05403  4.49945  4.59961  4.16233  4.35757  3.71723  3.72719  0.71413    345 - -
          2.68618  4.42225  2.77519  2.73123  3.46354  2.40513  3.72494  3.29354  2.67741  2.69355  4.24690  2.90347  2.73739  3.18146  2.89801  2.37887  2.77519  2.98518  4.58477  3.61503
          0.01983  4.32644  5.04879  0.61958  0.77255  0.48576  0.95510
    294   2.86955  4.64645  3.61981  3.03024  3.61340  3.74161  2.92982  3.13776  2.56540  1.41898  3.70042  3.42002  4.11874  3.15311  2.31453  3.03917  3.08730  2.93461  5.03897  3.73289    346 - -
          2.68618  4.42225  2.77519  2.73123  3.46354  2.40513  3.72494  3.29354  2.67741  2.69355  4.24690  2.90347  2.73739  3.18146  2.89801  2.37887  2.77519  2.98518  4.58477  3.61503
          0.01983  4.32644  5.04879  0.61958  0.77255  0.48576  0.95510
    295   3.01424  2.03932  4.83680  4.27373  3.45722  4.28961  4.71142  1.67827  4.13292  1.74180  3.34481  4.39496  4.61049  4.31422  4.24150  3.62747  3.25844  1.64382  5.20719  4.03326    347 - -
          2.68618  4.42225  2.77519  2.73123  3.46354  2.40513  3.72494  3.29354  2.67741  2.69355  4.24690  2.90347  2.73739  3.18146  2.89801  2.37887  2.77519  2.98518  4.58477  3.61503
          0.01983  4.32644  5.04879  0.61958  0.77255  0.48576  0.95510
    296   2.81412  5.08490  3.17656  2.59514  4.45862  3.56150  3.69712  3.86948  1.87040  3.38687  4.19119  3.08778  3.95721  2.82324  1.77330  2.25939  2.50107  3.50598  5.53004  4.23046    348 - -
          2.68618  4.42225  2.77519  2.73123  3.46354  2.40513  3.72494  3.29354  2.67741  2.69355  4.24690  2.90347  2.73739  3.18146  2.89801  2.37887  2.77519  2.98518  4.58477  3.61503
          0.01339  4.32001        *  0.61958  0.77255  0.00000        *
//
