# Supplementary material for: MacSyFinder: A Program to Mine Genomes for Molecular Systems with an Application to CRISPR-Cas Systems
Source: PLoS One. 2014 Oct 17;9(10):e110726. doi: 10.1371/journal.pone.0110726 (PMC4201578; doi:10.1371/journal.pone.0110726)
Supplement: Data S2 — The Cas-Finder: models and profiles (compressed tarball archive). (ZIP) [file pone.0110726.s011.zip › Cas-Finder_macsyfinder/CASprofiles/csy3_TypeIF.hmm]

HMMER3/b [3.0 | March 2010]
NAME  TIGR02566
ACC   TIGR02566
DESC  cas_Csy3: CRISPR type I-F/YPEST-associated protein Csy3
LENG  341
ALPH  amino
RF    no
CS    no
MAP   yes
DATE  Sun Apr 11 22:18:46 2010
NSEQ  6
EFFN  1.086914
CKSUM 1757700119
GA    157.55 157.55;
TC    157.55 157.55;
NC    104.85 104.85;
STATS LOCAL MSV      -11.0646  0.70030
STATS LOCAL VITERBI  -11.9377  0.70030
STATS LOCAL FORWARD   -5.3360  0.70030
HMM          A        C        D        E        F        G        H        I        K        L        M        N        P        Q        R        S        T        V        W        Y   
            m->m     m->i     m->d     i->m     i->i     d->m     d->d
  COMPO   2.46791  4.43882  2.85506  2.65282  3.30333  2.89498  3.78885  2.86026  2.60758  2.52719  3.79810  2.96439  3.43021  3.01982  2.91248  2.65111  2.85637  2.69016  4.42503  3.42769
          2.68618  4.42225  2.77519  2.73123  3.46354  2.40513  3.72494  3.29354  2.67741  2.69355  4.24690  2.90347  2.73739  3.18146  2.89801  2.37887  2.77519  2.98518  4.58477  3.61503
          0.02172  4.23615  4.95849  0.61958  0.77255  0.00000        *
      1   2.78943  5.27521  2.26414  2.05870  4.59980  3.39649  3.69481  4.07803  1.59828  3.56888  4.34623  2.86489  3.87073  2.81705  2.96464  2.37363  3.03312  3.65958  5.71302  4.29653      1 - -
          2.68618  4.42225  2.77519  2.73123  3.46354  2.40513  3.72494  3.29354  2.67741  2.69355  4.24690  2.90347  2.73739  3.18146  2.89801  2.37887  2.77519  2.98518  4.58477  3.61503
          0.02172  4.23615  4.95849  0.61958  0.77255  0.48576  0.95510
      2   2.67334  4.30558  3.70639  3.15469  3.43543  3.68189  3.99322  2.27419  3.06596  1.75210  3.40075  2.88524  4.07460  3.37538  3.37038  2.95982  2.25881  2.41719  4.94481  3.72242      2 - -
          2.68618  4.42225  2.77519  2.73123  3.46354  2.40513  3.72494  3.29354  2.67741  2.69355  4.24690  2.90347  2.73739  3.18146  2.89801  2.37887  2.77519  2.98518  4.58477  3.61503
          0.02172  4.23615  4.95849  0.61958  0.77255  0.48576  0.95510
      3   1.63710  4.38033  3.53489  3.28221  4.42978  3.14954  4.37809  3.76520  3.34132  3.49942  4.38489  3.47159  1.21043  3.65564  3.64510  2.62685  2.93043  3.28483  5.77995  4.57145      3 - -
          2.68618  4.42225  2.77519  2.73123  3.46354  2.40513  3.72494  3.29354  2.67741  2.69355  4.24690  2.90347  2.73739  3.18146  2.89801  2.37887  2.77519  2.98518  4.58477  3.61503
          0.02172  4.23615  4.95849  0.61958  0.77255  0.48576  0.95510
      4   2.54062  4.64026  2.96662  2.70957  4.52956  2.24654  4.02950  4.00049  2.92464  3.59573  4.39979  2.17046  3.85130  3.21513  3.35957  1.42958  2.94548  3.48810  5.78277  4.46207      4 - -
          2.68618  4.42225  2.77519  2.73123  3.46354  2.40513  3.72494  3.29354  2.67741  2.69355  4.24690  2.90347  2.73739  3.18146  2.89801  2.37887  2.77519  2.98518  4.58477  3.61503
          0.02172  4.23615  4.95849  0.61958  0.77255  0.48576  0.95510
      5   2.43719  4.27406  3.67684  3.27547  3.95056  2.21574  4.22111  3.20210  3.26163  3.02030  3.91073  3.47959  3.90089  3.55105  3.56522  2.00102  2.85222  1.49738  5.38398  4.16655      5 - -
          2.68618  4.42225  2.77519  2.73123  3.46354  2.40513  3.72494  3.29354  2.67741  2.69355  4.24690  2.90347  2.73739  3.18146  2.89801  2.37887  2.77519  2.98518  4.58477  3.61503
          0.02172  4.23615  4.95849  0.61958  0.77255  0.48576  0.95510
      6   3.59153  4.95468  4.77351  4.43021  3.31802  4.44051  4.97438  2.55561  4.19576  0.52887  3.25378  4.67156  4.82284  4.47417  4.30594  4.07854  3.87428  2.68452  5.31257  4.11489      6 - -
          2.68618  4.42225  2.77519  2.73123  3.46354  2.40513  3.72494  3.29354  2.67741  2.69355  4.24690  2.90347  2.73739  3.18146  2.89801  2.37887  2.77519  2.98518  4.58477  3.61503
          0.02172  4.23615  4.95849  0.61958  0.77255  0.48576  0.95510
      7   1.39472  4.27365  3.66606  3.38758  4.48629  3.05580  4.43026  3.87071  3.43321  3.59525  4.42569  3.48388  3.82421  3.71280  3.72713  1.18063  2.83824  3.30374  5.83755  4.63307      7 - -
          2.68618  4.42225  2.77519  2.73123  3.46354  2.40513  3.72494  3.29354  2.67741  2.69355  4.24690  2.90347  2.73739  3.18146  2.89801  2.37887  2.77519  2.98518  4.58477  3.61503
          0.02172  4.23615  4.95849  0.61958  0.77255  0.48576  0.95510
      8   3.51214  4.79232  4.79643  4.39061  1.20378  4.43749  3.75305  3.07120  4.22496  1.80538  3.67167  4.22602  4.73122  4.22203  4.25819  3.77924  3.73114  3.03225  3.92023  1.67151      8 - -
          2.68618  4.42225  2.77519  2.73123  3.46354  2.40513  3.72494  3.29354  2.67741  2.69355  4.24690  2.90347  2.73739  3.18146  2.89801  2.37887  2.77519  2.98518  4.58477  3.61503
          0.02172  4.23615  4.95849  0.61958  0.77255  0.48576  0.95510
      9   2.72789  4.97958  2.90889  1.67299  4.22474  3.46716  3.69265  3.63935  2.43590  3.20127  2.80686  2.98202  3.88941  2.32147  2.86360  2.73691  2.96099  3.31505  5.45213  4.10954      9 - -
          2.68618  4.42225  2.77519  2.73123  3.46354  2.40513  3.72494  3.29354  2.67741  2.69355  4.24690  2.90347  2.73739  3.18146  2.89801  2.37887  2.77519  2.98518  4.58477  3.61503
          0.02172  4.23615  4.95849  0.61958  0.77255  0.48576  0.95510
     10   3.28253  5.37086  3.77619  3.01295  4.89708  3.85898  3.71900  4.20932  1.34136  3.59725  4.47687  3.37961  4.20404  2.84846  1.18916  3.26594  3.42025  3.89374  5.58964  4.46933     10 - -
          2.68618  4.42225  2.77519  2.73123  3.46354  2.40513  3.72494  3.29354  2.67741  2.69355  4.24690  2.90347  2.73739  3.18146  2.89801  2.37887  2.77519  2.98518  4.58477  3.61503
          0.02172  4.23615  4.95849  0.61958  0.77255  0.48576  0.95510
     11   2.70614  5.02968  2.84882  2.43396  4.45042  2.56356  3.71221  3.90064  1.76401  3.43116  4.22008  2.52783  3.86690  2.84260  2.88135  2.16848  2.96799  3.49798  5.59672  4.23434     11 - -
          2.68618  4.42225  2.77519  2.73123  3.46354  2.40513  3.72494  3.29354  2.67741  2.69355  4.24690  2.90347  2.73739  3.18146  2.89801  2.37887  2.77519  2.98518  4.58477  3.61503
          0.02172  4.23615  4.95849  0.61958  0.77255  0.48576  0.95510
     12   3.01587  4.43337  4.50297  3.95027  3.35786  4.19127  4.57637  1.75416  3.81200  1.26738  3.21896  4.19206  4.51873  4.04774  4.00171  3.51873  2.37984  2.08644  5.17052  4.01349     12 - -
          2.68618  4.42225  2.77519  2.73123  3.46354  2.40513  3.72494  3.29354  2.67741  2.69355  4.24690  2.90347  2.73739  3.18146  2.89801  2.37887  2.77519  2.98518  4.58477  3.61503
          0.02172  4.23615  4.95849  0.61958  0.77255  0.48576  0.95510
     13   2.64830  4.84612  2.34816  2.09777  4.09063  3.44931  3.68164  2.88872  2.49461  3.10600  3.92705  2.98189  3.85721  2.83508  2.96130  2.42062  2.88389  2.56282  5.36131  4.02266     13 - -
          2.68618  4.42225  2.77519  2.73123  3.46354  2.40513  3.72494  3.29354  2.67741  2.69355  4.24690  2.90347  2.73739  3.18146  2.89801  2.37887  2.77519  2.98518  4.58477  3.61503
          0.02172  4.23615  4.95849  0.61958  0.77255  0.48576  0.95510
     14   2.14924  4.40796  3.41700  2.87238  3.63304  3.52461  3.86862  2.53527  2.83579  2.68286  3.57565  2.80436  2.63096  3.15448  3.21171  2.79127  2.86132  2.22259  5.06019  3.81230     14 - -
          2.68618  4.42225  2.77519  2.73123  3.46354  2.40513  3.72494  3.29354  2.67741  2.69355  4.24690  2.90347  2.73739  3.18146  2.89801  2.37887  2.77519  2.98518  4.58477  3.61503
          0.02172  4.23615  4.95849  0.61958  0.77255  0.48576  0.95510
     15   2.53645  4.45331  3.57164  3.42142  4.46744  3.17886  4.51172  4.04851  3.52132  3.74526  4.64975  3.57340  3.95085  3.84314  3.78355  0.65107  3.04669  3.49974  5.81234  4.55819     15 - -
          2.68618  4.42225  2.77519  2.73123  3.46354  2.40513  3.72494  3.29354  2.67741  2.69355  4.24690  2.90347  2.73739  3.18146  2.89801  2.37887  2.77519  2.98518  4.58477  3.61503
          0.02172  4.23615  4.95849  0.61958  0.77255  0.48576  0.95510
     16   3.42837  5.56370  0.51091  2.64098  5.00079  3.53016  4.31269  4.68221  3.47435  4.22974  5.23108  3.21025  4.20920  3.56277  4.02876  3.35967  3.77960  4.28695  6.09218  4.83308     16 - -
          2.68618  4.42225  2.77519  2.73123  3.46354  2.40513  3.72494  3.29354  2.67741  2.69355  4.24690  2.90347  2.73739  3.18146  2.89801  2.37887  2.77519  2.98518  4.58477  3.61503
          0.02172  4.23615  4.95849  0.61958  0.77255  0.48576  0.95510
     17   1.52718  4.26963  3.73165  3.32371  4.07022  1.84773  4.27871  3.26988  3.30426  3.11796  4.00818  3.49515  3.88365  3.59030  3.61121  2.61459  2.84337  2.05282  5.49479  4.28473     17 - -
          2.68618  4.42225  2.77519  2.73123  3.46354  2.40513  3.72494  3.29354  2.67741  2.69355  4.24690  2.90347  2.73739  3.18146  2.89801  2.37887  2.77519  2.98518  4.58477  3.61503
          0.02172  4.23615  4.95849  0.61958  0.77255  0.48576  0.95510
     18   2.22108  4.16319  4.22069  3.63627  3.20272  3.84159  4.14910  1.81207  3.50828  1.93909  2.71093  3.83603  4.19597  3.72085  3.67691  3.13541  2.94584  2.24992  4.78729  2.85567     18 - -
          2.68618  4.42225  2.77519  2.73123  3.46354  2.40513  3.72494  3.29354  2.67741  2.69355  4.24690  2.90347  2.73739  3.18146  2.89801  2.37887  2.77519  2.98518  4.58477  3.61503
          0.02172  4.23615  4.95849  0.61958  0.77255  0.48576  0.95510
     19   3.33436  4.69378  4.79448  4.29162  1.27036  4.42802  4.38630  2.51575  4.13695  1.73882  2.04116  4.40772  4.70058  4.23735  4.23495  3.78427  3.56820  2.60862  4.65094  3.18353     19 - -
          2.68618  4.42225  2.77519  2.73123  3.46354  2.40513  3.72494  3.29354  2.67741  2.69355  4.24690  2.90347  2.73739  3.18146  2.89801  2.37887  2.77519  2.98518  4.58477  3.61503
          0.02172  4.23615  4.95849  0.61958  0.77255  0.48576  0.95510
     20   2.41256  4.31218  4.27747  3.73014  1.88806  3.93719  3.95140  2.65710  3.60126  1.83260  3.32576  3.87223  4.28900  3.78233  3.75909  3.23749  3.10185  2.51834  4.39175  2.13828     20 - -
          2.68618  4.42225  2.77519  2.73123  3.46354  2.40513  3.72494  3.29354  2.67741  2.69355  4.24690  2.90347  2.73739  3.18146  2.89801  2.37887  2.77519  2.98518  4.58477  3.61503
          0.02172  4.23615  4.95849  0.61958  0.77255  0.48576  0.95510
     21   2.11742  4.72337  3.05215  2.55423  4.03784  2.81061  3.73929  3.43914  2.56632  3.07037  3.90019  2.45346  3.86485  2.53990  3.00908  2.68146  2.87725  2.45393  5.33469  4.02100     21 - -
          2.68618  4.42225  2.77519  2.73123  3.46354  2.40513  3.72494  3.29354  2.67741  2.69355  4.24690  2.90347  2.73739  3.18146  2.89801  2.37887  2.77519  2.98518  4.58477  3.61503
          0.02172  4.23615  4.95849  0.61958  0.77255  0.48576  0.95510
     22   2.64999  4.80832  3.02278  2.50983  4.07905  2.57300  3.69759  3.48623  2.23726  2.50699  3.92248  2.42652  3.86841  2.85793  2.91805  2.69446  2.50714  3.16599  5.34634  4.02435     22 - -
          2.68618  4.42225  2.77519  2.73123  3.46354  2.40513  3.72494  3.29354  2.67741  2.69355  4.24690  2.90347  2.73739  3.18146  2.89801  2.37887  2.77519  2.98518  4.58477  3.61503
          0.10409  4.23615  2.47227  0.61958  0.77255  0.48576  0.95510
     23   2.70114  4.40263  3.55636  3.02039  2.37581  3.64391  3.77233  2.92726  2.96394  2.60414  3.52812  2.41266  4.03533  3.26096  3.29815  2.44190  2.94034  2.70620  2.82231  3.12205     23 - -
          2.68618  4.42225  2.77519  2.73123  3.46354  2.40513  3.72494  3.29354  2.67741  2.69355  4.24690  2.90347  2.73739  3.18146  2.89801  2.37887  2.77519  2.98518  4.58477  3.61503
          0.02356  4.15562  4.87796  0.61958  0.77255  0.58256  0.81750
     24   2.69774  4.68858  3.08068  2.13525  3.77994  3.49244  3.74951  3.30016  2.59327  2.93870  3.81388  3.10958  2.66408  2.97885  2.98511  2.78706  2.94085  3.02660  2.35216  3.81058     24 - -
          2.68618  4.42225  2.77519  2.73123  3.46354  2.40513  3.72494  3.29354  2.67741  2.69355  4.24690  2.90347  2.73739  3.18146  2.89801  2.37887  2.77519  2.98518  4.58477  3.61503
          0.02356  4.15562  4.87796  0.61958  0.77255  0.42967  1.05190
     25   3.10201  5.45222  0.83938  2.37722  4.98350  2.47270  4.06177  4.55133  3.15237  4.07784  4.96209  2.94591  4.02762  3.25809  3.74515  3.03170  3.44800  4.08751  6.14617  4.72543     25 - -
          2.68618  4.42225  2.77519  2.73123  3.46354  2.40513  3.72494  3.29354  2.67741  2.69355  4.24690  2.90347  2.73739  3.18146  2.89801  2.37887  2.77519  2.98518  4.58477  3.61503
          0.02172  4.23615  4.95849  0.61958  0.77255  0.48576  0.95510
     26   2.35267  4.93668  2.91161  2.45714  4.31454  2.13651  3.70623  3.74960  2.16907  3.31195  4.11056  2.97392  3.85822  2.49720  2.90590  2.36059  2.92797  3.37465  5.50942  4.16024     26 - -
          2.68618  4.42225  2.77519  2.73123  3.46354  2.40513  3.72494  3.29354  2.67741  2.69355  4.24690  2.90347  2.73739  3.18146  2.89801  2.37887  2.77519  2.98518  4.58477  3.61503
          0.02172  4.23615  4.95849  0.61958  0.77255  0.48576  0.95510
     27   3.02265  5.21149  3.44516  2.78266  4.65545  3.69841  3.68820  4.00918  1.36404  3.47051  4.31093  3.21745  4.06693  2.81546  1.63970  3.01668  2.63155  3.66979  5.54390  4.33611     27 - -
          2.68618  4.42225  2.77519  2.73123  3.46354  2.40513  3.72494  3.29354  2.67741  2.69355  4.24690  2.90347  2.73739  3.18146  2.89801  2.37887  2.77519  2.98518  4.58477  3.61503
          0.02172  4.23615  4.95849  0.61958  0.77255  0.48576  0.95510
     28   2.73515  5.23173  2.14359  2.30394  4.55869  3.39345  3.66155  4.04112  2.03659  3.52790  4.29107  2.49276  3.84437  2.28075  2.93392  2.33622  2.97519  3.61561  5.66896  4.25128     28 - -
          2.68618  4.42225  2.77519  2.73123  3.46354  2.40513  3.72494  3.29354  2.67741  2.69355  4.24690  2.90347  2.73739  3.18146  2.89801  2.37887  2.77519  2.98518  4.58477  3.61503
          0.02172  4.23615  4.95849  0.61958  0.77255  0.48576  0.95510
     29   2.39876  5.20201  2.32167  1.76040  4.52039  3.38302  3.69062  3.99337  2.50858  3.50657  4.28400  2.49989  3.85316  2.81476  3.01924  2.70282  2.34665  3.58376  5.67100  4.25462     29 - -
          2.68605  4.42234  2.77504  2.73132  3.46363  2.40521  3.72503  3.29363  2.67728  2.69364  4.24698  2.90355  2.73748  3.18119  2.89809  2.37880  2.77505  2.98527  4.58486  3.61512
          0.55928  1.77980  1.34821  0.95849  0.48365  0.48576  0.95510
     30   2.58733  4.24148  3.63794  3.10071  3.18396  3.54414  3.85544  2.69686  2.97263  2.38503  3.36586  3.42192  2.95318  3.30030  3.25866  2.84854  2.85026  2.12561  2.61652  3.37916     33 - -
          2.68618  4.42225  2.77519  2.73123  3.46354  2.40513  3.72494  3.29354  2.67741  2.69355  4.24690  2.90347  2.73739  3.18146  2.89801  2.37887  2.77519  2.98518  4.58477  3.61503
          0.02917  3.94488  4.66723  0.61958  0.77255  0.77239  0.61972
     31   2.52698  4.50258  3.11944  2.61679  3.81284  3.35823  3.72432  3.15518  2.56395  2.83910  3.71176  3.07003  2.96652  2.51758  2.95902  2.64220  2.36433  2.44882  5.16599  3.88733     34 - -
          2.68618  4.42225  2.77519  2.73123  3.46354  2.40513  3.72494  3.29354  2.67741  2.69355  4.24690  2.90347  2.73739  3.18146  2.89801  2.37887  2.77519  2.98518  4.58477  3.61503
          0.02917  3.94488  4.66723  0.61958  0.77255  0.34092  1.24173
     32   2.89275  4.88642  3.10899  2.84640  4.03921  3.48198  2.69277  3.86485  2.83321  3.43675  4.34616  3.28834  1.10137  3.27782  3.16811  2.96891  3.22288  3.51623  5.38954  3.99745     35 - -
          2.68618  4.42225  2.77519  2.73123  3.46354  2.40513  3.72494  3.29354  2.67741  2.69355  4.24690  2.90347  2.73739  3.18146  2.89801  2.37887  2.77519  2.98518  4.58477  3.61503
          0.02172  4.23615  4.95849  0.61958  0.77255  0.48576  0.95510
     33   3.48142  4.76381  5.15157  4.61981  3.24025  4.79271  5.14109  1.62121  4.44997  0.84692  3.03271  4.85702  4.95850  4.56094  4.54516  4.18017  3.71144  2.19400  5.37171  4.28420     36 - -
          2.68618  4.42225  2.77519  2.73123  3.46354  2.40513  3.72494  3.29354  2.67741  2.69355  4.24690  2.90347  2.73739  3.18146  2.89801  2.37887  2.77519  2.98518  4.58477  3.61503
          0.02172  4.23615  4.95849  0.61958  0.77255  0.48576  0.95510
     34   2.38933  4.86045  3.04732  2.48560  4.11298  3.47132  2.82272  3.00929  2.16925  3.12021  3.93329  2.99988  2.85575  2.80511  2.52402  2.68371  2.88242  3.20172  5.34976  4.02225     37 - -
          2.68618  4.42225  2.77519  2.73123  3.46354  2.40513  3.72494  3.29354  2.67741  2.69355  4.24690  2.90347  2.73739  3.18146  2.89801  2.37887  2.77519  2.98518  4.58477  3.61503
          0.02172  4.23615  4.95849  0.61958  0.77255  0.48576  0.95510
     35   2.89241  4.27708  4.53981  3.96471  3.22512  4.08756  4.39157  1.59290  3.82285  1.81327  3.21090  4.12290  4.41324  4.01005  3.95470  3.40093  3.12635  1.74320  4.91735  2.54642     38 - -
          2.68618  4.42225  2.77519  2.73123  3.46354  2.40513  3.72494  3.29354  2.67741  2.69355  4.24690  2.90347  2.73739  3.18146  2.89801  2.37887  2.77519  2.98518  4.58477  3.61503
          0.02172  4.23615  4.95849  0.61958  0.77255  0.48576  0.95510
     36   2.71711  4.88664  3.14290  2.55897  4.15034  3.52316  3.67009  3.55064  2.12471  3.13568  2.87472  3.05594  3.90509  2.48531  2.13955  2.75110  2.36987  3.23438  5.35461  4.05441     39 - -
          2.68618  4.42225  2.77519  2.73123  3.46354  2.40513  3.72494  3.29354  2.67741  2.69355  4.24690  2.90347  2.73739  3.18146  2.89801  2.37887  2.77519  2.98518  4.58477  3.61503
          0.02172  4.23615  4.95849  0.61958  0.77255  0.48576  0.95510
     37   2.73316  4.95859  2.81925  1.62572  4.12099  3.43745  3.72242  3.65225  2.54980  3.24253  4.07202  2.97129  3.89282  2.89174  3.00721  2.20422  2.98035  3.31905  5.40935  2.80433     40 - -
          2.68618  4.42225  2.77519  2.73123  3.46354  2.40513  3.72494  3.29354  2.67741  2.69355  4.24690  2.90347  2.73739  3.18146  2.89801  2.37887  2.77519  2.98518  4.58477  3.61503
          0.02172  4.23615  4.95849  0.61958  0.77255  0.48576  0.95510
     38   3.08336  5.29363  3.47751  2.79842  4.72169  3.73680  2.53151  4.09906  1.28592  3.52278  4.36314  3.22982  4.09086  2.80163  1.78852  3.06193  3.24997  3.75718  5.55592  4.35232     41 - -
          2.68618  4.42225  2.77519  2.73123  3.46354  2.40513  3.72494  3.29354  2.67741  2.69355  4.24690  2.90347  2.73739  3.18146  2.89801  2.37887  2.77519  2.98518  4.58477  3.61503
          0.02172  4.23615  4.95849  0.61958  0.77255  0.48576  0.95510
     39   1.74924  4.30077  3.61711  3.16380  4.06875  2.25757  4.16259  3.42180  3.14751  3.14446  3.99732  3.40031  3.85131  3.44112  3.49112  1.85666  2.81825  2.14339  5.45552  4.23156     42 - -
          2.68618  4.42225  2.77519  2.73123  3.46354  2.40513  3.72494  3.29354  2.67741  2.69355  4.24690  2.90347  2.73739  3.18146  2.89801  2.37887  2.77519  2.98518  4.58477  3.61503
          0.02172  4.23615  4.95849  0.61958  0.77255  0.48576  0.95510
     40   2.20017  4.38483  4.63868  4.12206  3.68648  4.23389  4.81504  1.58068  4.02551  2.36385  3.53450  4.32426  4.61829  4.28744  4.23680  3.59567  3.27158  1.13566  5.46552  4.25816     43 - -
          2.68618  4.42225  2.77519  2.73123  3.46354  2.40513  3.72494  3.29354  2.67741  2.69355  4.24690  2.90347  2.73739  3.18146  2.89801  2.37887  2.77519  2.98518  4.58477  3.61503
          0.02172  4.23615  4.95849  0.61958  0.77255  0.48576  0.95510
     41   3.06296  4.93679  3.74080  3.09324  3.99163  3.79545  3.87351  3.38371  2.30171  2.09425  3.95900  3.46569  4.18852  3.08087  1.18967  3.17116  3.27641  3.20813  5.31022  4.05990     44 - -
          2.68618  4.42225  2.77519  2.73123  3.46354  2.40513  3.72494  3.29354  2.67741  2.69355  4.24690  2.90347  2.73739  3.18146  2.89801  2.37887  2.77519  2.98518  4.58477  3.61503
          0.02172  4.23615  4.95849  0.61958  0.77255  0.48576  0.95510
     42   3.18230  4.90545  3.92904  3.88178  4.98677  0.33844  4.96372  4.69082  4.11155  4.29263  5.28241  4.09518  4.30648  4.40760  4.29257  3.36700  3.69130  4.14846  5.96981  5.10633     45 - -
          2.68618  4.42225  2.77519  2.73123  3.46354  2.40513  3.72494  3.29354  2.67741  2.69355  4.24690  2.90347  2.73739  3.18146  2.89801  2.37887  2.77519  2.98518  4.58477  3.61503
          0.02172  4.23615  4.95849  0.61958  0.77255  0.48576  0.95510
     43   2.68919  4.40637  3.81734  3.33449  3.63206  3.58533  4.21100  2.71779  3.19578  2.45555  2.40586  3.62349  4.11091  3.55184  3.48022  2.95076  1.37263  2.54746  5.22195  4.00119     46 - -
          2.68618  4.42225  2.77519  2.73123  3.46354  2.40513  3.72494  3.29354  2.67741  2.69355  4.24690  2.90347  2.73739  3.18146  2.89801  2.37887  2.77519  2.98518  4.58477  3.61503
          0.02172  4.23615  4.95849  0.61958  0.77255  0.48576  0.95510
     44   2.79131  4.71389  3.33395  2.78489  3.90297  3.62276  3.78507  1.86902  2.00917  2.87810  3.79236  3.23344  4.01191  2.36505  2.75203  2.90530  3.01197  2.95272  5.22688  3.97463     47 - -
          2.68618  4.42225  2.77519  2.73123  3.46354  2.40513  3.72494  3.29354  2.67741  2.69355  4.24690  2.90347  2.73739  3.18146  2.89801  2.37887  2.77519  2.98518  4.58477  3.61503
          0.02172  4.23615  4.95849  0.61958  0.77255  0.48576  0.95510
     45   2.81059  5.18066  2.57406  1.88216  4.57478  3.36175  3.78807  4.04763  2.64042  3.58279  4.39058  2.23033  3.89753  2.93529  3.13432  1.62579  3.08897  3.63886  5.75619  4.34812     48 - -
          2.68618  4.42225  2.77519  2.73123  3.46354  2.40513  3.72494  3.29354  2.67741  2.69355  4.24690  2.90347  2.73739  3.18146  2.89801  2.37887  2.77519  2.98518  4.58477  3.61503
          0.02172  4.23615  4.95849  0.61958  0.77255  0.48576  0.95510
     46   2.58019  4.60919  3.08816  2.72978  4.16486  2.33896  3.94006  3.53493  2.81760  3.22915  4.07924  1.68582  3.88631  3.14664  3.22956  2.68675  2.92733  2.32964  5.49250  4.18926     49 - -
          2.68618  4.42225  2.77519  2.73123  3.46354  2.40513  3.72494  3.29354  2.67741  2.69355  4.24690  2.90347  2.73739  3.18146  2.89801  2.37887  2.77519  2.98518  4.58477  3.61503
          0.02172  4.23615  4.95849  0.61958  0.77255  0.48576  0.95510
     47   2.07913  4.70267  3.25468  2.74956  4.29584  3.37372  3.84569  3.69804  2.51453  3.30075  4.12813  3.17108  3.89832  3.01410  1.64650  2.09124  2.94184  3.31111  5.50642  4.22988     50 - -
          2.68618  4.42225  2.77519  2.73123  3.46354  2.40513  3.72494  3.29354  2.67741  2.69355  4.24690  2.90347  2.73739  3.18146  2.89801  2.37887  2.77519  2.98518  4.58477  3.61503
          0.02172  4.23615  4.95849  0.61958  0.77255  0.48576  0.95510
     48   2.65222  4.41421  3.44860  2.89710  2.86545  2.72671  3.84222  2.89902  2.28707  1.92538  3.50731  3.31308  3.98534  3.15472  3.15514  2.85216  2.88764  2.67829  4.96194  3.69805     51 - -
          2.68618  4.42225  2.77519  2.73123  3.46354  2.40513  3.72494  3.29354  2.67741  2.69355  4.24690  2.90347  2.73739  3.18146  2.89801  2.37887  2.77519  2.98518  4.58477  3.61503
          0.02172  4.23615  4.95849  0.61958  0.77255  0.48576  0.95510
     49   2.77712  5.10103  2.84218  2.45466  4.50664  3.43363  3.72173  3.95626  1.72667  3.47532  4.27522  2.02868  3.90309  2.85478  2.80187  2.17259  3.03093  3.56089  5.62101  4.26916     52 - -
          2.68618  4.42225  2.77519  2.73123  3.46354  2.40513  3.72494  3.29354  2.67741  2.69355  4.24690  2.90347  2.73739  3.18146  2.89801  2.37887  2.77519  2.98518  4.58477  3.61503
          0.10350  4.23615  2.47857  0.61958  0.77255  0.48576  0.95510
     50   2.13973  4.98587  2.87714  2.46777  4.39190  3.40820  3.70419  3.81355  1.74625  3.36797  4.17945  2.20535  3.87608  2.84495  2.77691  2.73108  2.98306  3.43833  5.54026  4.20590     53 - -
          2.68618  4.42225  2.77519  2.73123  3.46354  2.40513  3.72494  3.29354  2.67741  2.69355  4.24690  2.90347  2.73739  3.18146  2.89801  2.37887  2.77519  2.98518  4.58477  3.61503
          0.20454  4.15619  1.77602  0.61958  0.77255  0.58193  0.81830
     51   2.70231  4.89211  2.70133  1.94102  3.93905  3.37304  3.65277  3.55203  2.49494  3.14786  3.99612  2.39691  3.83835  2.84529  2.93576  2.71556  2.94635  3.23563  5.26697  2.58134     54 - -
          2.68618  4.42225  2.77519  2.73123  3.46354  2.40513  3.72494  3.29354  2.67741  2.69355  4.24690  2.90347  2.73739  3.18146  2.89801  2.37887  2.77519  2.98518  4.58477  3.61503
          0.02816  3.97981  4.70216  0.61958  0.77255  0.74585  0.64309
     52   2.81367  5.17353  2.07516  2.29558  4.50549  3.33028  3.68353  3.96511  1.50348  3.49610  4.32780  2.84022  3.84687  2.83215  2.84801  2.76885  3.06857  3.58506  5.63071  4.25696     55 - -
          2.68618  4.42225  2.77519  2.73123  3.46354  2.40513  3.72494  3.29354  2.67741  2.69355  4.24690  2.90347  2.73739  3.18146  2.89801  2.37887  2.77519  2.98518  4.58477  3.61503
          0.02816  3.97981  4.70216  0.61958  0.77255  0.74585  0.64309
     53   2.51977  4.43322  3.13586  2.73095  3.59621  2.36592  3.79545  3.21496  2.75624  2.88354  3.76374  3.13956  3.83623  3.08929  3.13466  2.19806  2.83398  2.91329  5.03059  2.43168     56 - -
          2.68618  4.42225  2.77519  2.73123  3.46354  2.40513  3.72494  3.29354  2.67741  2.69355  4.24690  2.90347  2.73739  3.18146  2.89801  2.37887  2.77519  2.98518  4.58477  3.61503
          0.02816  3.97981  4.70216  0.61958  0.77255  0.74585  0.64309
     54   2.10985  5.02740  1.99610  2.27421  4.37423  3.29323  3.66670  3.80445  2.11499  3.37483  4.18874  2.81911  3.79899  2.81312  2.97603  2.67044  2.95586  3.42681  5.57191  4.18361     57 - -
          2.68618  4.42225  2.77519  2.73123  3.46354  2.40513  3.72494  3.29354  2.67741  2.69355  4.24690  2.90347  2.73739  3.18146  2.89801  2.37887  2.77519  2.98518  4.58477  3.61503
          0.02816  3.97981  4.70216  0.61958  0.77255  0.35191  1.21518
     55   1.54088  4.28341  3.64591  3.28517  4.35617  2.07221  4.31850  3.72670  3.30306  3.44000  4.26936  3.44089  3.82395  3.58781  3.62615  2.52853  1.57403  3.21937  5.70933  4.50139     58 - -
          2.68618  4.42225  2.77519  2.73123  3.46354  2.40513  3.72494  3.29354  2.67741  2.69355  4.24690  2.90347  2.73739  3.18146  2.89801  2.37887  2.77519  2.98518  4.58477  3.61503
          0.02172  4.23615  4.95849  0.61958  0.77255  0.48576  0.95510
     56   2.62649  4.42104  3.39329  2.82752  2.93053  3.57381  3.81195  2.57284  2.46764  2.36581  3.51106  3.26180  3.95465  2.48967  3.14448  2.81189  2.38180  2.68837  4.98941  3.74075     59 - -
          2.68618  4.42225  2.77519  2.73123  3.46354  2.40513  3.72494  3.29354  2.67741  2.69355  4.24690  2.90347  2.73739  3.18146  2.89801  2.37887  2.77519  2.98518  4.58477  3.61503
          0.02172  4.23615  4.95849  0.61958  0.77255  0.48576  0.95510
     57   2.36471  4.50859  2.80386  2.72192  3.70042  2.73402  3.78658  2.44687  2.70575  2.41673  3.62458  3.18211  3.92199  3.03094  3.11417  2.76186  2.52608  2.77982  5.09494  3.82705     60 - -
          2.68618  4.42225  2.77519  2.73123  3.46354  2.40513  3.72494  3.29354  2.67741  2.69355  4.24690  2.90347  2.73739  3.18146  2.89801  2.37887  2.77519  2.98518  4.58477  3.61503
          0.02172  4.23615  4.95849  0.61958  0.77255  0.48576  0.95510
     58   2.87177  5.39649  1.71820  2.25529  4.71475  3.36068  3.76394  4.21592  2.64804  3.70622  4.50001  1.93787  3.89568  2.43244  3.18782  2.38851  3.13386  3.78617  5.85785  4.40112     61 - -
          2.68618  4.42225  2.77519  2.73123  3.46354  2.40513  3.72494  3.29354  2.67741  2.69355  4.24690  2.90347  2.73739  3.18146  2.89801  2.37887  2.77519  2.98518  4.58477  3.61503
          0.02172  4.23615  4.95849  0.61958  0.77255  0.48576  0.95510
     59   2.05991  4.99631  1.51327  2.42128  4.58162  3.29504  3.87466  4.03490  2.78672  3.60953  4.42089  2.94455  3.88297  3.03485  3.29701  2.10195  3.05593  3.59319  5.80250  4.40698     62 - -
          2.68618  4.42225  2.77519  2.73123  3.46354  2.40513  3.72494  3.29354  2.67741  2.69355  4.24690  2.90347  2.73739  3.18146  2.89801  2.37887  2.77519  2.98518  4.58477  3.61503
          0.02172  4.23615  4.95849  0.61958  0.77255  0.48576  0.95510
     60   2.72866  4.87754  2.21892  2.50395  4.13094  3.43086  3.79461  3.52738  2.65644  2.41478  4.03476  3.02109  1.95768  2.97321  3.11645  2.76833  2.99451  3.22114  5.44757  4.09933     63 - -
          2.68618  4.42225  2.77519  2.73123  3.46354  2.40513  3.72494  3.29354  2.67741  2.69355  4.24690  2.90347  2.73739  3.18146  2.89801  2.37887  2.77519  2.98518  4.58477  3.61503
          0.02172  4.23615  4.95849  0.61958  0.77255  0.48576  0.95510
     61   1.54758  4.32056  4.02137  3.49032  3.53862  3.73320  4.27865  2.39767  3.39787  2.37542  2.68488  3.75943  4.19761  3.68273  3.66865  3.06753  3.01818  1.81082  5.14701  3.94443     64 - -
          2.68618  4.42225  2.77519  2.73123  3.46354  2.40513  3.72494  3.29354  2.67741  2.69355  4.24690  2.90347  2.73739  3.18146  2.89801  2.37887  2.77519  2.98518  4.58477  3.61503
          0.02172  4.23615  4.95849  0.61958  0.77255  0.48576  0.95510
     62   2.93984  5.14238  3.34018  2.71492  4.55414  3.64179  3.68670  3.92460  1.38092  3.41613  4.24837  3.16879  4.02247  2.81641  1.93797  2.94085  2.32861  3.58229  5.52113  4.28379     65 - -
          2.68618  4.42225  2.77519  2.73123  3.46354  2.40513  3.72494  3.29354  2.67741  2.69355  4.24690  2.90347  2.73739  3.18146  2.89801  2.37887  2.77519  2.98518  4.58477  3.61503
          0.02172  4.23615  4.95849  0.61958  0.77255  0.48576  0.95510
     63   2.16949  4.56710  3.24782  2.25782  3.73716  3.56853  3.89752  2.95855  2.79708  1.70129  3.65862  3.26132  4.00539  3.15294  3.17088  2.87498  2.96943  2.74562  5.18638  3.92553     66 - -
          2.68618  4.42225  2.77519  2.73123  3.46354  2.40513  3.72494  3.29354  2.67741  2.69355  4.24690  2.90347  2.73739  3.18146  2.89801  2.37887  2.77519  2.98518  4.58477  3.61503
          0.02172  4.23615  4.95849  0.61958  0.77255  0.48576  0.95510
     64   2.72413  4.75032  1.84161  2.60042  3.72177  3.51103  3.76973  3.26500  2.69383  2.95927  3.85500  3.09839  3.94659  3.00896  3.13595  2.80167  2.97002  2.38402  5.14465  2.66334     67 - -
          2.68618  4.42225  2.77519  2.73123  3.46354  2.40513  3.72494  3.29354  2.67741  2.69355  4.24690  2.90347  2.73739  3.18146  2.89801  2.37887  2.77519  2.98518  4.58477  3.61503
          0.02172  4.23615  4.95849  0.61958  0.77255  0.48576  0.95510
     65   1.24278  4.26935  3.69705  3.32068  4.34340  3.08951  4.32965  3.70816  3.31611  3.42813  4.25907  3.45735  3.82239  3.60359  3.63201  1.82740  2.00698  3.20336  5.70142  4.49668     68 - -
          2.68618  4.42225  2.77519  2.73123  3.46354  2.40513  3.72494  3.29354  2.67741  2.69355  4.24690  2.90347  2.73739  3.18146  2.89801  2.37887  2.77519  2.98518  4.58477  3.61503
          0.02172  4.23615  4.95849  0.61958  0.77255  0.48576  0.95510
     66   2.39571  5.09117  2.39072  1.94412  4.37967  3.40464  3.67066  3.83087  2.47241  2.58078  4.16079  2.36695  3.84627  2.79843  2.96685  2.68234  2.94539  3.45079  5.56190  4.17138     69 - -
          2.68618  4.42225  2.77519  2.73123  3.46354  2.40513  3.72494  3.29354  2.67741  2.69355  4.24690  2.90347  2.73739  3.18146  2.89801  2.37887  2.77519  2.98518  4.58477  3.61503
          0.02172  4.23615  4.95849  0.61958  0.77255  0.48576  0.95510
     67   2.16581  4.30032  4.31402  3.77512  3.57159  3.96237  4.47247  1.43641  3.68082  2.40243  3.47637  4.00502  4.37524  3.94250  3.91219  3.29659  2.55532  1.69220  5.21644  4.01213     70 - -
          2.68618  4.42225  2.77519  2.73123  3.46354  2.40513  3.72494  3.29354  2.67741  2.69355  4.24690  2.90347  2.73739  3.18146  2.89801  2.37887  2.77519  2.98518  4.58477  3.61503
          0.02172  4.23615  4.95849  0.61958  0.77255  0.48576  0.95510
     68   2.95888  5.37487  2.57819  1.57513  4.68654  3.43688  3.78868  4.16607  2.53401  3.65910  4.49438  2.92185  3.96175  1.57963  2.95415  2.89546  3.21020  3.77815  5.79443  4.40298     71 - -
          2.68618  4.42225  2.77519  2.73123  3.46354  2.40513  3.72494  3.29354  2.67741  2.69355  4.24690  2.90347  2.73739  3.18146  2.89801  2.37887  2.77519  2.98518  4.58477  3.61503
          0.02172  4.23615  4.95849  0.61958  0.77255  0.48576  0.95510
     69   2.69113  4.88483  3.08538  2.52567  4.16328  2.65298  3.67209  3.57278  1.97202  2.53285  3.97485  3.02970  3.88560  2.81916  2.41281  2.41724  2.91980  3.24537  5.37442  4.06024     72 - -
          2.68625  4.42232  2.77526  2.73094  3.46361  2.40520  3.72501  3.29361  2.67748  2.69362  4.24697  2.90353  2.73746  3.18153  2.89808  2.37868  2.77489  2.98525  4.58484  3.61510
          0.32044  1.99673  1.97768  0.93369  0.49939  0.48576  0.95510
     70   1.25758  4.28804  3.43534  3.13731  4.26475  3.07411  4.22382  3.59002  3.17726  3.32691  4.20658  3.35176  1.98751  3.49280  3.49682  2.53076  2.81982  3.13609  5.62289  4.40344     76 - -
          2.68618  4.42225  2.77519  2.73123  3.46354  2.40513  3.72494  3.29354  2.67741  2.69355  4.24690  2.90347  2.73739  3.18146  2.89801  2.37887  2.77519  2.98518  4.58477  3.61503
          0.02505  4.09531  4.81766  0.61958  0.77255  0.39771  1.11430
     71   2.95915  5.22883  2.76400  2.51625  4.61440  3.47460  3.81809  4.09880  1.92001  3.61825  4.46612  1.30476  3.99925  2.97543  2.79955  2.93449  3.22267  3.71914  5.71321  4.37299     77 - -
          2.68618  4.42225  2.77519  2.73123  3.46354  2.40513  3.72494  3.29354  2.67741  2.69355  4.24690  2.90347  2.73739  3.18146  2.89801  2.37887  2.77519  2.98518  4.58477  3.61503
          0.02172  4.23615  4.95849  0.61958  0.77255  0.48576  0.95510
     72   2.93535  4.57286  3.93140  3.51102  3.47504  3.80480  4.33764  2.74042  3.36440  1.03178  3.44445  3.81689  2.43406  3.72397  3.61325  3.22136  3.23922  2.67918  5.17963  3.95076     78 - -
          2.68618  4.42225  2.77519  2.73123  3.46354  2.40513  3.72494  3.29354  2.67741  2.69355  4.24690  2.90347  2.73739  3.18146  2.89801  2.37887  2.77519  2.98518  4.58477  3.61503
          0.02172  4.23615  4.95849  0.61958  0.77255  0.48576  0.95510
     73   2.96880  5.17962  2.97180  2.60687  4.16128  3.56689  2.46394  3.95481  2.36357  3.44635  4.31790  3.10128  4.02634  1.36001  2.67966  2.95609  3.19969  3.61967  5.40157  3.99058     79 - -
          2.68618  4.42225  2.77519  2.73123  3.46354  2.40513  3.72494  3.29354  2.67741  2.69355  4.24690  2.90347  2.73739  3.18146  2.89801  2.37887  2.77519  2.98518  4.58477  3.61503
          0.02172  4.23615  4.95849  0.61958  0.77255  0.48576  0.95510
     74   2.71172  5.03707  2.95258  2.05359  4.36874  3.45688  3.65872  3.80160  2.34317  3.33668  4.12858  2.96826  2.82527  2.78421  1.97870  2.70511  2.56438  3.42885  5.50719  4.16028     80 - -
          2.68618  4.42225  2.77519  2.73123  3.46354  2.40513  3.72494  3.29354  2.67741  2.69355  4.24690  2.90347  2.73739  3.18146  2.89801  2.37887  2.77519  2.98518  4.58477  3.61503
          0.02172  4.23615  4.95849  0.61958  0.77255  0.48576  0.95510
     75   2.81095  4.34354  4.01152  3.49251  3.55346  3.89031  4.29572  1.82203  3.40399  2.44037  3.49060  2.64354  4.29124  3.70866  3.68105  3.20590  3.07088  1.36203  5.15552  3.92321     81 - -
          2.68618  4.42225  2.77519  2.73123  3.46354  2.40513  3.72494  3.29354  2.67741  2.69355  4.24690  2.90347  2.73739  3.18146  2.89801  2.37887  2.77519  2.98518  4.58477  3.61503
          0.02172  4.23615  4.95849  0.61958  0.77255  0.48576  0.95510
     76   2.08180  5.18379  1.08065  2.39091  4.73501  3.31404  3.97843  4.14423  2.98850  3.77981  4.65125  2.93597  3.95588  3.16169  3.53495  2.87641  3.24209  3.72618  5.98034  4.55288     82 - -
          2.68618  4.42225  2.77519  2.73123  3.46354  2.40513  3.72494  3.29354  2.67741  2.69355  4.24690  2.90347  2.73739  3.18146  2.89801  2.37887  2.77519  2.98518  4.58477  3.61503
          0.02172  4.23615  4.95849  0.61958  0.77255  0.48576  0.95510
     77   2.31566  4.29296  3.68148  3.12289  2.58167  3.66083  3.95796  2.64707  2.43237  2.45997  3.40365  3.47999  4.05132  3.34275  3.34018  2.93331  2.89561  1.82867  4.91333  3.68314     83 - -
          2.68618  4.42225  2.77519  2.73123  3.46354  2.40513  3.72494  3.29354  2.67741  2.69355  4.24690  2.90347  2.73739  3.18146  2.89801  2.37887  2.77519  2.98518  4.58477  3.61503
          0.02172  4.23615  4.95849  0.61958  0.77255  0.48576  0.95510
     78   1.71840  2.16187  4.12245  3.61049  3.53817  3.53837  4.28157  2.58152  3.48464  1.97919  3.50736  3.75428  4.08812  3.74986  3.70082  2.91169  2.92777  2.37438  5.09426  3.89470     84 - -
          2.68618  4.42225  2.77519  2.73123  3.46354  2.40513  3.72494  3.29354  2.67741  2.69355  4.24690  2.90347  2.73739  3.18146  2.89801  2.37887  2.77519  2.98518  4.58477  3.61503
          0.02172  4.23615  4.95849  0.61958  0.77255  0.48576  0.95510
     79   1.73895  2.66257  3.96863  3.43497  3.50590  3.51461  4.15434  2.65675  3.33582  2.03969  3.47953  3.63955  4.03373  3.60116  3.58233  2.86181  2.42338  2.43304  5.01562  3.81628     85 - -
          2.68618  4.42225  2.77519  2.73123  3.46354  2.40513  3.72494  3.29354  2.67741  2.69355  4.24690  2.90347  2.73739  3.18146  2.89801  2.37887  2.77519  2.98518  4.58477  3.61503
          0.02172  4.23615  4.95849  0.61958  0.77255  0.48576  0.95510
     80   3.26479  4.60318  4.90562  4.39538  3.39181  4.52207  4.98929  2.04445  4.23843  1.13984  3.21714  4.60762  4.80932  4.44417  4.38669  3.90608  3.52139  1.32421  5.39865  4.24347     86 - -
          2.68618  4.42225  2.77519  2.73123  3.46354  2.40513  3.72494  3.29354  2.67741  2.69355  4.24690  2.90347  2.73739  3.18146  2.89801  2.37887  2.77519  2.98518  4.58477  3.61503
          0.02172  4.23615  4.95849  0.61958  0.77255  0.48576  0.95510
     81   2.82229  5.25155  1.95144  2.32400  4.58879  3.38747  3.74670  4.06162  2.07093  3.57855  4.37659  2.88052  2.00718  2.88299  3.05825  2.77462  3.07971  3.65609  5.73869  4.32718     87 - -
          2.68618  4.42225  2.77519  2.73123  3.46354  2.40513  3.72494  3.29354  2.67741  2.69355  4.24690  2.90347  2.73739  3.18146  2.89801  2.37887  2.77519  2.98518  4.58477  3.61503
          0.02172  4.23615  4.95849  0.61958  0.77255  0.48576  0.95510
     82   2.72626  4.61091  2.79237  2.79223  2.74678  3.61673  2.99253  3.17181  2.76525  2.81154  3.70905  3.23677  3.99723  2.59220  3.16851  2.84715  2.95671  2.92297  3.00514  2.48311     88 - -
          2.68618  4.42225  2.77519  2.73123  3.46354  2.40513  3.72494  3.29354  2.67741  2.69355  4.24690  2.90347  2.73739  3.18146  2.89801  2.37887  2.77519  2.98518  4.58477  3.61503
          0.02172  4.23615  4.95849  0.61958  0.77255  0.48576  0.95510
     83   2.99396  5.50516  1.25527  2.24173  4.90137  2.24369  3.89037  4.43075  2.90316  3.92694  4.76256  2.24662  3.94585  3.05462  3.49657  2.90178  3.29882  3.97686  6.08144  4.58392     89 - -
          2.68618  4.42225  2.77519  2.73123  3.46354  2.40513  3.72494  3.29354  2.67741  2.69355  4.24690  2.90347  2.73739  3.18146  2.89801  2.37887  2.77519  2.98518  4.58477  3.61503
          0.02172  4.23615  4.95849  0.61958  0.77255  0.48576  0.95510
     84   2.02433  4.60993  3.18489  2.63823  2.86114  3.50392  3.73991  3.19123  2.33287  2.85436  3.71228  3.11777  3.90088  2.56014  3.00802  2.73691  2.55602  2.92040  5.16175  3.87702     90 - -
          2.68618  4.42225  2.77519  2.73123  3.46354  2.40513  3.72494  3.29354  2.67741  2.69355  4.24690  2.90347  2.73739  3.18146  2.89801  2.37887  2.77519  2.98518  4.58477  3.61503
          0.02172  4.23615  4.95849  0.61958  0.77255  0.48576  0.95510
     85   2.87070  5.38737  1.54725  1.84794  4.70071  3.38202  3.74689  4.19190  2.58231  3.67844  4.47115  2.84485  3.89951  2.87956  2.34068  2.79746  3.12398  3.76882  5.82168  4.38226     91 - -
          2.68618  4.42225  2.77519  2.73123  3.46354  2.40513  3.72494  3.29354  2.67741  2.69355  4.24690  2.90347  2.73739  3.18146  2.89801  2.37887  2.77519  2.98518  4.58477  3.61503
          0.02172  4.23615  4.95849  0.61958  0.77255  0.48576  0.95510
     86   2.54402  4.32202  3.60358  3.11210  2.54284  3.42138  4.01438  3.00401  3.06941  2.73765  3.65316  3.42272  3.95546  3.37031  3.39649  2.13190  1.66797  2.74050  5.06714  3.78593     92 - -
          2.68618  4.42225  2.77519  2.73123  3.46354  2.40513  3.72494  3.29354  2.67741  2.69355  4.24690  2.90347  2.73739  3.18146  2.89801  2.37887  2.77519  2.98518  4.58477  3.61503
          0.02172  4.23615  4.95849  0.61958  0.77255  0.48576  0.95510
     87   3.43807  4.71445  5.15148  4.62237  3.29476  4.77608  5.15304  1.34914  4.46149  1.03128  3.08799  4.84754  4.95576  4.58659  4.56273  4.16297  3.67174  2.08451  5.40657  4.30588     93 - -
          2.68618  4.42225  2.77519  2.73123  3.46354  2.40513  3.72494  3.29354  2.67741  2.69355  4.24690  2.90347  2.73739  3.18146  2.89801  2.37887  2.77519  2.98518  4.58477  3.61503
          0.02172  4.23615  4.95849  0.61958  0.77255  0.48576  0.95510
     88   2.71589  5.15893  2.27837  1.97660  4.47225  3.40707  3.65639  3.93298  1.81347  3.44740  4.22018  2.88312  3.84457  2.77405  2.90583  2.67993  2.95323  2.92310  5.60666  4.20727     94 - -
          2.68618  4.42225  2.77519  2.73123  3.46354  2.40513  3.72494  3.29354  2.67741  2.69355  4.24690  2.90347  2.73739  3.18146  2.89801  2.37887  2.77519  2.98518  4.58477  3.61503
          0.02172  4.23615  4.95849  0.61958  0.77255  0.48576  0.95510
     89   2.09004  2.75836  4.20087  3.62726  3.26966  3.79725  4.18134  2.40683  3.49972  1.67420  2.72275  3.82585  4.18646  3.72581  3.68177  3.10554  2.95019  2.24929  4.85361  3.66957     95 - -
          2.68618  4.42225  2.77519  2.73123  3.46354  2.40513  3.72494  3.29354  2.67741  2.69355  4.24690  2.90347  2.73739  3.18146  2.89801  2.37887  2.77519  2.98518  4.58477  3.61503
          0.02172  4.23615  4.95849  0.61958  0.77255  0.48576  0.95510
     90   2.56321  3.18720  3.18126  2.15533  4.00613  3.37673  3.82102  3.39042  2.67566  3.04978  3.88935  3.12963  3.86687  3.01682  3.09887  1.79192  2.46468  3.06187  5.33183  4.04093     96 - -
          2.68618  4.42225  2.77519  2.73123  3.46354  2.40513  3.72494  3.29354  2.67741  2.69355  4.24690  2.90347  2.73739  3.18146  2.89801  2.37887  2.77519  2.98518  4.58477  3.61503
          0.02172  4.23615  4.95849  0.61958  0.77255  0.48576  0.95510
     91   3.93286  5.09254  4.91852  4.66868  0.80512  4.63037  3.59757  3.55169  4.49489  2.82894  4.13279  4.29115  4.92581  4.38040  4.46134  4.01724  4.15100  3.49804  3.71151  1.49172     97 - -
          2.68618  4.42225  2.77519  2.73123  3.46354  2.40513  3.72494  3.29354  2.67741  2.69355  4.24690  2.90347  2.73739  3.18146  2.89801  2.37887  2.77519  2.98518  4.58477  3.61503
          0.02172  4.23615  4.95849  0.61958  0.77255  0.48576  0.95510
     92   2.45207  4.30872  3.65543  3.19342  3.95599  3.27053  4.15981  3.17043  3.14710  3.00005  3.89432  3.44079  3.90128  3.45713  3.47541  1.74146  1.73590  2.12713  5.38014  4.15440     98 - -
          2.68618  4.42225  2.77519  2.73123  3.46354  2.40513  3.72494  3.29354  2.67741  2.69355  4.24690  2.90347  2.73739  3.18146  2.89801  2.37887  2.77519  2.98518  4.58477  3.61503
          0.02172  4.23615  4.95849  0.61958  0.77255  0.48576  0.95510
     93   3.33543  4.62109  5.08981  4.54408  3.35702  4.68892  5.09701  1.75668  4.41984  1.03572  3.14102  4.75803  4.89427  4.54689  4.53559  4.05460  3.57077  1.58880  5.41607  4.32209     99 - -
          2.68618  4.42225  2.77519  2.73123  3.46354  2.40513  3.72494  3.29354  2.67741  2.69355  4.24690  2.90347  2.73739  3.18146  2.89801  2.37887  2.77519  2.98518  4.58477  3.61503
          0.02172  4.23615  4.95849  0.61958  0.77255  0.48576  0.95510
     94   2.69462  4.81789  3.14065  2.57363  2.90550  3.51215  3.68789  3.46736  1.95643  3.07338  3.90724  3.06722  3.90273  2.85305  2.22821  2.25777  2.92157  3.16173  5.30151  3.99326    100 - -
          2.68618  4.42225  2.77519  2.73123  3.46354  2.40513  3.72494  3.29354  2.67741  2.69355  4.24690  2.90347  2.73739  3.18146  2.89801  2.37887  2.77519  2.98518  4.58477  3.61503
          0.02172  4.23615  4.95849  0.61958  0.77255  0.48576  0.95510
     95   2.18924  4.27887  4.32515  3.79128  2.40641  3.90661  4.37120  2.23721  3.68507  2.26061  3.36347  3.97954  4.32277  3.91446  3.87808  3.24397  3.07755  1.35633  5.02011  3.78016    101 - -
          2.68618  4.42225  2.77519  2.73123  3.46354  2.40513  3.72494  3.29354  2.67741  2.69355  4.24690  2.90347  2.73739  3.18146  2.89801  2.37887  2.77519  2.98518  4.58477  3.61503
          0.02172  4.23615  4.95849  0.61958  0.77255  0.48576  0.95510
     96   1.99961  4.31176  3.68116  3.21045  3.65958  3.44232  4.10191  2.89536  3.13835  1.56854  3.62912  3.49442  3.99032  3.45547  3.43865  2.16742  2.89980  2.65591  5.14945  3.92269    102 - -
          2.68618  4.42225  2.77519  2.73123  3.46354  2.40513  3.72494  3.29354  2.67741  2.69355  4.24690  2.90347  2.73739  3.18146  2.89801  2.37887  2.77519  2.98518  4.58477  3.61503
          0.02172  4.23615  4.95849  0.61958  0.77255  0.48576  0.95510
     97   1.57779  4.36788  3.45635  3.06727  4.41822  2.00181  4.18790  3.85428  3.11483  3.49651  4.29906  3.32584  2.71305  3.40879  3.49238  1.86373  2.82474  3.31866  5.72364  4.47932    103 - -
          2.68618  4.42225  2.77519  2.73123  3.46354  2.40513  3.72494  3.29354  2.67741  2.69355  4.24690  2.90347  2.73739  3.18146  2.89801  2.37887  2.77519  2.98518  4.58477  3.61503
          0.02172  4.23615  4.95849  0.61958  0.77255  0.48576  0.95510
     98   2.56739  4.58201  3.15399  2.69825  3.02460  2.32861  3.84943  3.41768  2.73836  3.06791  3.91196  2.64776  3.87401  3.06197  3.16234  1.79641  2.87673  3.08414  5.31909  4.00870    104 - -
          2.68618  4.42225  2.77519  2.73123  3.46354  2.40513  3.72494  3.29354  2.67741  2.69355  4.24690  2.90347  2.73739  3.18146  2.89801  2.37887  2.77519  2.98518  4.58477  3.61503
          0.02172  4.23615  4.95849  0.61958  0.77255  0.48576  0.95510
     99   2.36111  4.36765  3.54368  2.97773  3.51632  3.63282  3.89632  2.39241  2.36449  1.94590  3.46555  3.37856  4.01621  3.22040  3.21993  2.88881  2.52889  2.53414  4.97844  3.74728    105 - -
          2.68618  4.42225  2.77519  2.73123  3.46354  2.40513  3.72494  3.29354  2.67741  2.69355  4.24690  2.90347  2.73739  3.18146  2.89801  2.37887  2.77519  2.98518  4.58477  3.61503
          0.02172  4.23615  4.95849  0.61958  0.77255  0.48576  0.95510
    100   1.85233  4.60632  3.22272  2.72005  4.17595  2.31900  3.85812  3.58027  2.65375  3.20843  4.03125  3.14744  3.85588  3.03764  2.29949  2.63903  2.38852  3.19997  5.45341  4.16433    106 - -
          2.68618  4.42225  2.77519  2.73123  3.46354  2.40513  3.72494  3.29354  2.67741  2.69355  4.24690  2.90347  2.73739  3.18146  2.89801  2.37887  2.77519  2.98518  4.58477  3.61503
          0.02172  4.23615  4.95849  0.61958  0.77255  0.48576  0.95510
    101   2.38528  5.00187  2.95135  2.41646  4.32830  2.70083  3.64037  3.77097  2.02610  3.30888  4.09014  2.55688  3.83913  2.76184  2.49547  2.65444  2.57767  3.39130  5.48589  4.12523    107 - -
          2.68618  4.42225  2.77519  2.73123  3.46354  2.40513  3.72494  3.29354  2.67741  2.69355  4.24690  2.90347  2.73739  3.18146  2.89801  2.37887  2.77519  2.98518  4.58477  3.61503
          0.02172  4.23615  4.95849  0.61958  0.77255  0.48576  0.95510
    102   1.77581  4.39233  3.52460  3.28770  4.44250  3.15584  4.39087  3.77689  3.35297  3.51219  4.40532  3.47862  1.11333  3.67096  3.65253  2.64029  2.94610  3.29785  5.79188  4.58441    108 - -
          2.68618  4.42225  2.77519  2.73123  3.46354  2.40513  3.72494  3.29354  2.67741  2.69355  4.24690  2.90347  2.73739  3.18146  2.89801  2.37887  2.77519  2.98518  4.58477  3.61503
          0.02172  4.23615  4.95849  0.61958  0.77255  0.48576  0.95510
    103   2.67707  4.88003  2.33866  2.45142  2.82327  3.42182  3.71611  3.58108  2.56120  3.18337  4.00602  2.57294  3.86908  2.88155  3.03456  1.93929  2.92786  3.24817  5.39155  4.02525    109 - -
          2.68618  4.42225  2.77519  2.73123  3.46354  2.40513  3.72494  3.29354  2.67741  2.69355  4.24690  2.90347  2.73739  3.18146  2.89801  2.37887  2.77519  2.98518  4.58477  3.61503
          0.02172  4.23615  4.95849  0.61958  0.77255  0.48576  0.95510
    104   2.04463  4.63485  3.29143  2.76552  3.96819  3.50265  3.83985  3.15448  1.78734  2.95330  3.84619  3.21053  3.95384  3.04269  2.95950  2.79164  2.94110  2.19970  5.30914  4.03838    110 - -
          2.68618  4.42225  2.77519  2.73123  3.46354  2.40513  3.72494  3.29354  2.67741  2.69355  4.24690  2.90347  2.73739  3.18146  2.89801  2.37887  2.77519  2.98518  4.58477  3.61503
          0.02172  4.23615  4.95849  0.61958  0.77255  0.48576  0.95510
    105   2.41796  1.15729  4.25882  3.91276  4.06665  3.20561  4.59728  3.11575  3.74174  3.07804  4.05516  3.78796  3.95435  4.02941  3.90555  2.67499  1.99018  2.78541  5.56542  4.38921    111 - -
          2.68618  4.42225  2.77519  2.73123  3.46354  2.40513  3.72494  3.29354  2.67741  2.69355  4.24690  2.90347  2.73739  3.18146  2.89801  2.37887  2.77519  2.98518  4.58477  3.61503
          0.02172  4.23615  4.95849  0.61958  0.77255  0.48576  0.95510
    106   2.85005  5.25359  2.51927  1.88386  4.63122  3.36196  3.79673  4.11179  2.66164  3.63755  4.44844  1.63325  3.90795  2.94488  3.16334  2.12881  3.12721  3.69929  5.80455  4.38305    112 - -
          2.68618  4.42225  2.77519  2.73123  3.46354  2.40513  3.72494  3.29354  2.67741  2.69355  4.24690  2.90347  2.73739  3.18146  2.89801  2.37887  2.77519  2.98518  4.58477  3.61503
          0.02172  4.23615  4.95849  0.61958  0.77255  0.48576  0.95510
    107   2.96919  5.56171  1.46014  1.78730  4.86300  3.34453  3.81682  4.38258  2.77164  3.85829  4.66978  2.27825  3.92441  2.96370  3.35150  2.36631  3.24222  3.93965  6.00874  4.51245    113 - -
          2.68618  4.42225  2.77519  2.73123  3.46354  2.40513  3.72494  3.29354  2.67741  2.69355  4.24690  2.90347  2.73739  3.18146  2.89801  2.37887  2.77519  2.98518  4.58477  3.61503
          0.02172  4.23615  4.95849  0.61958  0.77255  0.48576  0.95510
    108   2.11566  4.72068  3.08201  2.56691  3.93454  3.47048  3.72118  3.36207  2.54369  2.99529  3.83808  3.06213  2.80773  2.30415  2.97159  2.71523  2.88745  3.06490  5.25454  2.87787    114 - -
          2.68618  4.42225  2.77519  2.73123  3.46354  2.40513  3.72494  3.29354  2.67741  2.69355  4.24690  2.90347  2.73739  3.18146  2.89801  2.37887  2.77519  2.98518  4.58477  3.61503
          0.02172  4.23615  4.95849  0.61958  0.77255  0.48576  0.95510
    109   2.39812  5.13494  2.39581  1.81420  4.43334  3.39810  3.67074  3.89335  2.47195  2.80494  4.20317  2.35168  3.84557  2.79487  2.97113  2.68399  2.95671  3.50077  5.59863  4.19808    115 - -
          2.68618  4.42225  2.77519  2.73123  3.46354  2.40513  3.72494  3.29354  2.67741  2.69355  4.24690  2.90347  2.73739  3.18146  2.89801  2.37887  2.77519  2.98518  4.58477  3.61503
          0.02172  4.23615  4.95849  0.61958  0.77255  0.48576  0.95510
    110   3.18938  4.55246  4.56956  4.09278  1.59975  4.19519  3.82363  2.85064  3.94584  2.41647  3.55779  4.07149  4.52749  4.03813  4.03888  3.51907  3.41912  1.99578  4.07666  1.56487    116 - -
          2.68618  4.42225  2.77519  2.73123  3.46354  2.40513  3.72494  3.29354  2.67741  2.69355  4.24690  2.90347  2.73739  3.18146  2.89801  2.37887  2.77519  2.98518  4.58477  3.61503
          0.02172  4.23615  4.95849  0.61958  0.77255  0.48576  0.95510
    111   3.13007  5.34245  3.52996  2.83052  4.82710  3.76414  3.67820  4.16762  1.42085  3.56613  4.40935  3.25209  4.11273  2.04300  1.58716  3.10165  3.28759  3.82310  5.58584  4.40693    117 - -
          2.68618  4.42225  2.77519  2.73123  3.46354  2.40513  3.72494  3.29354  2.67741  2.69355  4.24690  2.90347  2.73739  3.18146  2.89801  2.37887  2.77519  2.98518  4.58477  3.61503
          0.02172  4.23615  4.95849  0.61958  0.77255  0.48576  0.95510
    112   2.18666  5.03750  3.05700  2.50493  4.35032  3.50589  2.97548  3.77924  2.27588  3.31128  4.11358  3.01382  3.90020  2.04445  2.17591  2.74855  2.97111  3.42235  5.47149  4.14813    118 - -
          2.68618  4.42225  2.77519  2.73123  3.46354  2.40513  3.72494  3.29354  2.67741  2.69355  4.24690  2.90347  2.73739  3.18146  2.89801  2.37887  2.77519  2.98518  4.58477  3.61503
          0.02172  4.23615  4.95849  0.61958  0.77255  0.48576  0.95510
    113   2.26049  5.00209  2.90682  2.19376  4.30090  3.42651  3.63980  3.74434  2.18090  3.29068  4.07395  2.92803  3.83401  2.46731  2.85866  2.35373  2.38093  3.37115  5.47829  4.11058    119 - -
          2.68618  4.42225  2.77519  2.73123  3.46354  2.40513  3.72494  3.29354  2.67741  2.69355  4.24690  2.90347  2.73739  3.18146  2.89801  2.37887  2.77519  2.98518  4.58477  3.61503
          0.02172  4.23615  4.95849  0.61958  0.77255  0.48576  0.95510
    114   2.98757  4.37346  4.56849  4.00787  2.19531  4.11576  4.18792  2.49533  3.86092  1.31231  3.15414  4.11489  4.42809  3.99180  3.96321  3.42765  3.21434  2.11416  4.57311  2.51589    120 - -
          2.68618  4.42225  2.77519  2.73123  3.46354  2.40513  3.72494  3.29354  2.67741  2.69355  4.24690  2.90347  2.73739  3.18146  2.89801  2.37887  2.77519  2.98518  4.58477  3.61503
          0.02172  4.23615  4.95849  0.61958  0.77255  0.48576  0.95510
    115   2.38505  4.26253  3.81030  3.23667  3.36360  3.72726  4.01017  2.55430  2.63094  1.82366  2.79107  3.56983  4.09743  3.42712  3.41338  2.99790  2.91425  1.99483  4.88876  3.68263    121 - -
          2.68618  4.42225  2.77519  2.73123  3.46354  2.40513  3.72494  3.29354  2.67741  2.69355  4.24690  2.90347  2.73739  3.18146  2.89801  2.37887  2.77519  2.98518  4.58477  3.61503
          0.02172  4.23615  4.95849  0.61958  0.77255  0.48576  0.95510
    116   2.31731  4.79889  3.02429  2.49534  4.10487  3.42401  3.69343  3.51968  2.49315  3.12540  3.93862  2.46343  3.84656  2.33797  2.94839  2.39462  2.53067  2.74972  5.36664  4.03545    122 - -
          2.68618  4.42225  2.77519  2.73123  3.46354  2.40513  3.72494  3.29354  2.67741  2.69355  4.24690  2.90347  2.73739  3.18146  2.89801  2.37887  2.77519  2.98518  4.58477  3.61503
          0.02172  4.23615  4.95849  0.61958  0.77255  0.48576  0.95510
    117   2.32143  4.18963  4.06080  3.48790  2.52949  3.77745  4.11298  2.43815  3.38571  1.88981  3.25738  3.73654  4.15455  3.62448  3.60409  3.06963  2.23544  2.05324  4.83991  3.64219    123 - -
          2.68618  4.42225  2.77519  2.73123  3.46354  2.40513  3.72494  3.29354  2.67741  2.69355  4.24690  2.90347  2.73739  3.18146  2.89801  2.37887  2.77519  2.98518  4.58477  3.61503
          0.02172  4.23615  4.95849  0.61958  0.77255  0.48576  0.95510
    118   2.43485  4.40807  4.78383  4.27125  3.71360  4.36256  4.94802  1.36664  4.17391  2.34553  3.54272  4.46156  4.71858  4.43110  4.37104  3.73173  3.33150  1.14933  5.54230  4.33537    124 - -
          2.68618  4.42225  2.77519  2.73123  3.46354  2.40513  3.72494  3.29354  2.67741  2.69355  4.24690  2.90347  2.73739  3.18146  2.89801  2.37887  2.77519  2.98518  4.58477  3.61503
          0.02172  4.23615  4.95849  0.61958  0.77255  0.48576  0.95510
    119   2.36366  5.01606  2.88102  2.44480  4.41724  3.41200  3.70376  3.85917  1.80224  3.39747  4.18953  2.12522  3.86882  2.83477  2.85490  2.36455  2.96111  3.46708  5.56813  4.21238    125 - -
          2.68618  4.42225  2.77519  2.73123  3.46354  2.40513  3.72494  3.29354  2.67741  2.69355  4.24690  2.90347  2.73739  3.18146  2.89801  2.37887  2.77519  2.98518  4.58477  3.61503
          0.02172  4.23615  4.95849  0.61958  0.77255  0.48576  0.95510
    120   2.36708  4.55901  3.25269  2.68893  3.73960  2.99867  3.75214  2.66956  2.61579  2.31071  3.65333  3.15684  3.91699  2.61876  2.47867  2.76033  2.86546  2.85428  5.11001  3.83940    126 - -
          2.68618  4.42225  2.77519  2.73123  3.46354  2.40513  3.72494  3.29354  2.67741  2.69355  4.24690  2.90347  2.73739  3.18146  2.89801  2.37887  2.77519  2.98518  4.58477  3.61503
          0.02172  4.23615  4.95849  0.61958  0.77255  0.48576  0.95510
    121   2.08730  4.56216  3.72761  3.35895  2.94802  3.67088  3.93163  3.14048  3.28327  2.80722  3.84263  3.61692  4.19404  3.60493  3.54926  3.06741  3.18664  2.92456  4.55041  1.21523    127 - -
          2.68618  4.42225  2.77519  2.73123  3.46354  2.40513  3.72494  3.29354  2.67741  2.69355  4.24690  2.90347  2.73739  3.18146  2.89801  2.37887  2.77519  2.98518  4.58477  3.61503
          0.02172  4.23615  4.95849  0.61958  0.77255  0.48576  0.95510
    122   2.37825  4.64215  3.18269  2.20880  3.83806  3.52395  3.73984  2.42765  2.19410  2.53152  3.72833  3.11804  3.91289  2.94283  2.98222  2.75329  2.88287  2.89687  5.18768  3.90210    128 - -
          2.68618  4.42225  2.77519  2.73123  3.46354  2.40513  3.72494  3.29354  2.67741  2.69355  4.24690  2.90347  2.73739  3.18146  2.89801  2.37887  2.77519  2.98518  4.58477  3.61503
          0.02172  4.23615  4.95849  0.61958  0.77255  0.48576  0.95510
    123   2.75293  5.23050  2.29735  1.67615  4.55243  3.38952  3.68172  4.03121  2.47795  3.52965  4.30208  2.86188  3.85430  2.80196  2.55811  2.13319  2.99697  3.61384  5.68083  4.26341    129 - -
          2.68618  4.42225  2.77519  2.73123  3.46354  2.40513  3.72494  3.29354  2.67741  2.69355  4.24690  2.90347  2.73739  3.18146  2.89801  2.37887  2.77519  2.98518  4.58477  3.61503
          0.02172  4.23615  4.95849  0.61958  0.77255  0.48576  0.95510
    124   2.70391  5.16956  2.42187  1.93248  4.49084  3.39643  3.65010  3.96466  2.04681  3.46646  4.23102  2.87067  3.83444  2.76444  2.92102  2.23236  2.53049  3.54996  5.61905  4.21085    130 - -
          2.68618  4.42225  2.77519  2.73123  3.46354  2.40513  3.72494  3.29354  2.67741  2.69355  4.24690  2.90347  2.73739  3.18146  2.89801  2.37887  2.77519  2.98518  4.58477  3.61503
          0.02172  4.23615  4.95849  0.61958  0.77255  0.48576  0.95510
    125   2.63666  4.81719  2.49798  2.47624  4.04428  3.45856  3.01484  2.94831  2.47467  3.06990  3.89106  2.99405  3.85458  2.30438  2.93187  2.67495  2.86882  2.53875  5.31987  3.98672    131 - -
          2.68618  4.42225  2.77519  2.73123  3.46354  2.40513  3.72494  3.29354  2.67741  2.69355  4.24690  2.90347  2.73739  3.18146  2.89801  2.37887  2.77519  2.98518  4.58477  3.61503
          0.02172  4.23615  4.95849  0.61958  0.77255  0.48576  0.95510
    126   2.42044  4.37380  3.41382  3.28792  4.64990  0.89000  4.47924  4.15652  3.51145  3.82703  4.65196  3.45406  3.86502  3.76938  3.80827  2.05559  2.93866  3.51206  5.96085  4.74740    132 - -
          2.68618  4.42225  2.77519  2.73123  3.46354  2.40513  3.72494  3.29354  2.67741  2.69355  4.24690  2.90347  2.73739  3.18146  2.89801  2.37887  2.77519  2.98518  4.58477  3.61503
          0.02172  4.23615  4.95849  0.61958  0.77255  0.48576  0.95510
    127   3.03564  4.40016  4.67290  4.11643  1.76078  4.15920  4.15800  2.55995  3.95195  1.58393  2.53684  4.17008  4.46217  4.04906  4.01783  3.47579  3.25970  2.54383  2.62901  3.04526    133 - -
          2.68618  4.42225  2.77519  2.73123  3.46354  2.40513  3.72494  3.29354  2.67741  2.69355  4.24690  2.90347  2.73739  3.18146  2.89801  2.37887  2.77519  2.98518  4.58477  3.61503
          0.02172  4.23615  4.95849  0.61958  0.77255  0.48576  0.95510
    128   2.69228  5.16039  2.43597  1.97821  4.48301  2.86826  3.64342  3.95813  2.07361  3.45890  4.22055  2.86944  3.82854  2.75611  2.91645  2.38447  2.53080  3.54159  5.61080  4.20198    134 - -
          2.68618  4.42225  2.77519  2.73123  3.46354  2.40513  3.72494  3.29354  2.67741  2.69355  4.24690  2.90347  2.73739  3.18146  2.89801  2.37887  2.77519  2.98518  4.58477  3.61503
          0.02172  4.23615  4.95849  0.61958  0.77255  0.48576  0.95510
    129   2.85285  5.00232  2.79774  1.16569  4.29268  3.46468  3.89181  3.47490  2.71769  3.24332  4.19222  3.06426  3.98941  3.06947  3.14810  2.88473  3.13403  2.59399  5.61747  4.26151    135 - -
          2.68618  4.42225  2.77519  2.73123  3.46354  2.40513  3.72494  3.29354  2.67741  2.69355  4.24690  2.90347  2.73739  3.18146  2.89801  2.37887  2.77519  2.98518  4.58477  3.61503
          0.02172  4.23615  4.95849  0.61958  0.77255  0.48576  0.95510
    130   3.33810  4.68746  4.92285  4.41465  3.29487  4.55496  4.99297  2.15202  4.24162  0.86956  3.11444  4.63992  4.82525  4.42576  4.37725  3.94511  3.59255  1.72119  5.35186  4.22079    136 - -
          2.68618  4.42225  2.77519  2.73123  3.46354  2.40513  3.72494  3.29354  2.67741  2.69355  4.24690  2.90347  2.73739  3.18146  2.89801  2.37887  2.77519  2.98518  4.58477  3.61503
          0.02172  4.23615  4.95849  0.61958  0.77255  0.48576  0.95510
    131   1.08145  4.30187  4.01292  3.63245  3.98673  3.36194  4.50392  2.73519  3.56266  2.85431  3.90961  3.73285  4.04572  3.86008  3.81664  2.79918  2.96787  1.87031  5.55727  4.34726    137 - -
          2.68618  4.42225  2.77519  2.73123  3.46354  2.40513  3.72494  3.29354  2.67741  2.69355  4.24690  2.90347  2.73739  3.18146  2.89801  2.37887  2.77519  2.98518  4.58477  3.61503
          0.02172  4.23615  4.95849  0.61958  0.77255  0.48576  0.95510
    132   2.42090  5.02399  3.01769  2.47007  4.35695  3.47378  3.64931  3.78564  2.09019  3.31872  4.11073  2.39330  3.87435  2.77360  2.05199  2.70778  2.52761  3.41632  5.48540  4.14884    138 - -
          2.68618  4.42225  2.77519  2.73123  3.46354  2.40513  3.72494  3.29354  2.67741  2.69355  4.24690  2.90347  2.73739  3.18146  2.89801  2.37887  2.77519  2.98518  4.58477  3.61503
          0.02172  4.23615  4.95849  0.61958  0.77255  0.48576  0.95510
    133   3.46767  5.24925  4.00006  3.45334  4.69967  3.86423  4.15876  4.28130  2.47761  3.73093  4.73464  3.77808  4.36103  3.37254  0.54171  3.54270  3.71633  3.99250  5.64142  4.56290    139 - -
          2.68618  4.42225  2.77519  2.73123  3.46354  2.40513  3.72494  3.29354  2.67741  2.69355  4.24690  2.90347  2.73739  3.18146  2.89801  2.37887  2.77519  2.98518  4.58477  3.61503
          0.02172  4.23615  4.95849  0.61958  0.77255  0.48576  0.95510
    134   3.99001  5.13460  4.91548  4.67757  1.47370  4.65018  3.57397  3.64191  4.50525  2.91374  4.21875  4.28585  4.94500  4.38393  4.47252  4.03826  4.20645  3.57789  3.68535  0.78586    140 - -
          2.68618  4.42225  2.77519  2.73123  3.46354  2.40513  3.72494  3.29354  2.67741  2.69355  4.24690  2.90347  2.73739  3.18146  2.89801  2.37887  2.77519  2.98518  4.58477  3.61503
          0.02172  4.23615  4.95849  0.61958  0.77255  0.48576  0.95510
    135   1.61109  4.35327  4.11422  3.59367  3.55311  3.81335  4.37420  2.30574  3.49540  1.86462  3.45893  3.85429  4.27285  3.78195  3.75728  3.15692  3.07947  1.76972  5.20889  4.00435    141 - -
          2.68618  4.42225  2.77519  2.73123  3.46354  2.40513  3.72494  3.29354  2.67741  2.69355  4.24690  2.90347  2.73739  3.18146  2.89801  2.37887  2.77519  2.98518  4.58477  3.61503
          0.02172  4.23615  4.95849  0.61958  0.77255  0.48576  0.95510
    136   2.73117  5.09721  2.91690  1.71156  4.41437  3.46165  2.98815  3.85940  2.32573  3.37708  4.16333  2.95161  3.87202  2.76986  2.27329  2.71206  2.57148  3.47916  5.53156  4.17535    142 - -
          2.68618  4.42225  2.77519  2.73123  3.46354  2.40513  3.72494  3.29354  2.67741  2.69355  4.24690  2.90347  2.73739  3.18146  2.89801  2.37887  2.77519  2.98518  4.58477  3.61503
          0.02172  4.23615  4.95849  0.61958  0.77255  0.48576  0.95510
    137   3.07731  5.05779  2.98484  2.91529  4.48480  3.47135  4.28647  4.29277  3.23188  3.90064  4.86593  0.64637  4.14757  3.57329  3.58769  3.13876  3.47918  3.87614  5.74769  4.41741    143 - -
          2.68618  4.42225  2.77519  2.73123  3.46354  2.40513  3.72494  3.29354  2.67741  2.69355  4.24690  2.90347  2.73739  3.18146  2.89801  2.37887  2.77519  2.98518  4.58477  3.61503
          0.02172  4.23615  4.95849  0.61958  0.77255  0.48576  0.95510
    138   3.40975  4.68493  5.13654  4.61323  3.34020  4.76057  5.15942  1.18756  4.45447  1.19295  3.13775  4.83367  4.95442  4.60075  4.56577  4.14948  3.64730  2.01051  5.43658  4.31807    144 - -
          2.68618  4.42225  2.77519  2.73123  3.46354  2.40513  3.72494  3.29354  2.67741  2.69355  4.24690  2.90347  2.73739  3.18146  2.89801  2.37887  2.77519  2.98518  4.58477  3.61503
          0.02172  4.23615  4.95849  0.61958  0.77255  0.48576  0.95510
    139   1.40890  2.48218  4.21302  3.74070  3.73550  3.40871  4.41982  2.62972  3.63226  2.70378  3.68698  3.78432  4.04391  3.87658  3.83758  2.81676  2.90553  1.86384  5.27840  4.09019    145 - -
          2.68618  4.42225  2.77519  2.73123  3.46354  2.40513  3.72494  3.29354  2.67741  2.69355  4.24690  2.90347  2.73739  3.18146  2.89801  2.37887  2.77519  2.98518  4.58477  3.61503
          0.02172  4.23615  4.95849  0.61958  0.77255  0.48576  0.95510
    140   3.07731  5.05779  2.98484  2.91529  4.48480  3.47135  4.28647  4.29277  3.23188  3.90064  4.86593  0.64637  4.14757  3.57329  3.58769  3.13876  3.47918  3.87614  5.74769  4.41741    146 - -
          2.68618  4.42225  2.77519  2.73123  3.46354  2.40513  3.72494  3.29354  2.67741  2.69355  4.24690  2.90347  2.73739  3.18146  2.89801  2.37887  2.77519  2.98518  4.58477  3.61503
          0.02172  4.23615  4.95849  0.61958  0.77255  0.48576  0.95510
    141   1.54869  4.31357  3.60687  3.42036  4.59994  1.07881  4.51596  3.99006  3.55661  3.71741  4.55410  3.51695  3.85502  3.81376  3.83605  2.56533  2.89807  3.39375  5.92733  4.75214    147 - -
          2.68618  4.42225  2.77519  2.73123  3.46354  2.40513  3.72494  3.29354  2.67741  2.69355  4.24690  2.90347  2.73739  3.18146  2.89801  2.37887  2.77519  2.98518  4.58477  3.61503
          0.02172  4.23615  4.95849  0.61958  0.77255  0.48576  0.95510
    142   3.46767  5.24925  4.00006  3.45334  4.69967  3.86423  4.15876  4.28130  2.47761  3.73093  4.73464  3.77808  4.36103  3.37254  0.54171  3.54270  3.71633  3.99250  5.64142  4.56290    148 - -
          2.68618  4.42225  2.77519  2.73123  3.46354  2.40513  3.72494  3.29354  2.67741  2.69355  4.24690  2.90347  2.73739  3.18146  2.89801  2.37887  2.77519  2.98518  4.58477  3.61503
          0.02172  4.23615  4.95849  0.61958  0.77255  0.48576  0.95510
    143   3.83173  5.02301  4.92727  4.63750  1.23780  4.57099  3.65175  3.44569  4.43414  2.72145  4.01639  4.29995  4.87760  4.36350  4.41044  3.97254  4.05450  3.40291  1.35940  2.05084    149 - -
          2.68618  4.42225  2.77519  2.73123  3.46354  2.40513  3.72494  3.29354  2.67741  2.69355  4.24690  2.90347  2.73739  3.18146  2.89801  2.37887  2.77519  2.98518  4.58477  3.61503
          0.02172  4.23615  4.95849  0.61958  0.77255  0.48576  0.95510
    144   3.59153  4.95468  4.77351  4.43021  3.31802  4.44051  4.97438  2.55561  4.19576  0.52887  3.25378  4.67156  4.82284  4.47417  4.30594  4.07854  3.87428  2.68452  5.31257  4.11489    150 - -
          2.68618  4.42225  2.77519  2.73123  3.46354  2.40513  3.72494  3.29354  2.67741  2.69355  4.24690  2.90347  2.73739  3.18146  2.89801  2.37887  2.77519  2.98518  4.58477  3.61503
          0.02172  4.23615  4.95849  0.61958  0.77255  0.48576  0.95510
    145   4.01137  5.24223  4.69162  4.49858  3.13704  4.17693  4.42426  4.07066  4.22492  3.39531  4.68406  4.58019  4.72732  4.59227  4.28337  4.21133  4.33371  3.96985  0.38976  3.12276    151 - -
          2.68618  4.42225  2.77519  2.73123  3.46354  2.40513  3.72494  3.29354  2.67741  2.69355  4.24690  2.90347  2.73739  3.18146  2.89801  2.37887  2.77519  2.98518  4.58477  3.61503
          0.02172  4.23615  4.95849  0.61958  0.77255  0.48576  0.95510
    146   3.46767  5.24925  4.00006  3.45334  4.69967  3.86423  4.15876  4.28130  2.47761  3.73093  4.73464  3.77808  4.36103  3.37254  0.54171  3.54270  3.71633  3.99250  5.64142  4.56290    152 - -
          2.68618  4.42225  2.77519  2.73123  3.46354  2.40513  3.72494  3.29354  2.67741  2.69355  4.24690  2.90347  2.73739  3.18146  2.89801  2.37887  2.77519  2.98518  4.58477  3.61503
          0.02172  4.23615  4.95849  0.61958  0.77255  0.48576  0.95510
    147   3.07731  5.05779  2.98484  2.91529  4.48480  3.47135  4.28647  4.29277  3.23188  3.90064  4.86593  0.64637  4.14757  3.57329  3.58769  3.13876  3.47918  3.87614  5.74769  4.41741    153 - -
          2.68618  4.42225  2.77519  2.73123  3.46354  2.40513  3.72494  3.29354  2.67741  2.69355  4.24690  2.90347  2.73739  3.18146  2.89801  2.37887  2.77519  2.98518  4.58477  3.61503
          0.02172  4.23615  4.95849  0.61958  0.77255  0.48576  0.95510
    148   3.01249  5.15067  3.26333  2.78494  4.57207  3.62087  3.78053  4.03968  2.19411  3.52690  4.38695  2.23933  4.07176  2.93190  1.17897  3.02321  3.24391  3.68676  5.57191  4.32319    154 - -
          2.68618  4.42225  2.77519  2.73123  3.46354  2.40513  3.72494  3.29354  2.67741  2.69355  4.24690  2.90347  2.73739  3.18146  2.89801  2.37887  2.77519  2.98518  4.58477  3.61503
          0.02172  4.23615  4.95849  0.61958  0.77255  0.48576  0.95510
    149   2.71198  4.21528  4.02664  2.56987  2.70297  3.81080  4.10901  2.04130  3.35651  2.22289  2.72995  3.72628  4.16909  3.60045  3.58969  3.09217  2.94457  1.86685  4.85416  3.65924    155 - -
          2.68618  4.42225  2.77519  2.73123  3.46354  2.40513  3.72494  3.29354  2.67741  2.69355  4.24690  2.90347  2.73739  3.18146  2.89801  2.37887  2.77519  2.98518  4.58477  3.61503
          0.02172  4.23615  4.95849  0.61958  0.77255  0.48576  0.95510
    150   2.42234  2.42944  4.04351  3.59667  3.84251  1.55169  4.35130  2.99973  3.50226  2.89324  3.81735  3.65366  3.93684  3.76399  3.73397  2.68090  2.84877  2.00348  5.32356  4.13102    156 - -
          2.68618  4.42225  2.77519  2.73123  3.46354  2.40513  3.72494  3.29354  2.67741  2.69355  4.24690  2.90347  2.73739  3.18146  2.89801  2.37887  2.77519  2.98518  4.58477  3.61503
          0.02172  4.23615  4.95849  0.61958  0.77255  0.48576  0.95510
    151   0.97636  4.26257  3.79496  3.48381  4.33401  3.11336  4.45241  3.49868  3.46264  3.36433  4.26445  3.55401  3.86703  3.75956  3.73173  2.57164  1.94507  3.06351  5.74412  4.55388    157 - -
          2.68618  4.42225  2.77519  2.73123  3.46354  2.40513  3.72494  3.29354  2.67741  2.69355  4.24690  2.90347  2.73739  3.18146  2.89801  2.37887  2.77519  2.98518  4.58477  3.61503
          0.02172  4.23615  4.95849  0.61958  0.77255  0.48576  0.95510
    152   2.90129  5.08228  2.78440  1.27139  3.87102  3.50272  3.78807  3.73122  2.67209  3.30367  4.20230  3.03854  3.99320  3.02223  3.10314  2.90159  3.15237  3.42859  5.27120  2.48818    158 - -
          2.68618  4.42225  2.77519  2.73123  3.46354  2.40513  3.72494  3.29354  2.67741  2.69355  4.24690  2.90347  2.73739  3.18146  2.89801  2.37887  2.77519  2.98518  4.58477  3.61503
          0.02172  4.23615  4.95849  0.61958  0.77255  0.48576  0.95510
    153   2.69089  5.12299  2.54309  2.36463  4.45005  3.42618  3.63011  3.91152  2.13516  3.41414  4.18053  2.90555  3.83817  2.44119  2.45373  1.93639  2.92223  3.50669  5.56221  4.17824    159 - -
          2.68618  4.42225  2.77519  2.73123  3.46354  2.40513  3.72494  3.29354  2.67741  2.69355  4.24690  2.90347  2.73739  3.18146  2.89801  2.37887  2.77519  2.98518  4.58477  3.61503
          0.02172  4.23615  4.95849  0.61958  0.77255  0.48576  0.95510
    154   2.99727  4.39289  4.60267  4.08145  3.64318  4.22321  4.77171  1.17346  3.97086  2.30948  3.49425  4.29442  4.60079  4.23855  4.18171  3.58015  2.31728  1.58564  5.42423  4.22310    160 - -
          2.68618  4.42225  2.77519  2.73123  3.46354  2.40513  3.72494  3.29354  2.67741  2.69355  4.24690  2.90347  2.73739  3.18146  2.89801  2.37887  2.77519  2.98518  4.58477  3.61503
          0.02172  4.23615  4.95849  0.61958  0.77255  0.48576  0.95510
    155   2.70369  5.06823  2.84761  1.94324  4.39715  3.42497  3.66412  3.84272  1.97996  3.37510  4.15985  2.92839  3.85507  2.78832  2.85072  2.20962  2.39431  3.45795  5.54702  4.17665    161 - -
          2.68618  4.42225  2.77519  2.73123  3.46354  2.40513  3.72494  3.29354  2.67741  2.69355  4.24690  2.90347  2.73739  3.18146  2.89801  2.37887  2.77519  2.98518  4.58477  3.61503
          0.02172  4.23615  4.95849  0.61958  0.77255  0.48576  0.95510
    156   3.26161  4.52434  5.13087  4.64908  3.75276  4.71005  5.35317  1.07833  4.55078  2.22037  3.53041  4.83541  4.99100  4.80346  4.72775  4.11908  3.52689  1.14341  5.77989  4.57441    162 - -
          2.68618  4.42225  2.77519  2.73123  3.46354  2.40513  3.72494  3.29354  2.67741  2.69355  4.24690  2.90347  2.73739  3.18146  2.89801  2.37887  2.77519  2.98518  4.58477  3.61503
          0.02172  4.23615  4.95849  0.61958  0.77255  0.48576  0.95510
    157   2.66503  3.58919  2.99735  2.22230  4.23455  2.67318  3.64750  3.66237  2.37153  3.22537  4.02268  2.97139  3.85283  2.33659  2.23352  2.67416  2.89568  3.31005  5.42531  4.08217    163 - -
          2.68618  4.42225  2.77519  2.73123  3.46354  2.40513  3.72494  3.29354  2.67741  2.69355  4.24690  2.90347  2.73739  3.18146  2.89801  2.37887  2.77519  2.98518  4.58477  3.61503
          0.02172  4.23615  4.95849  0.61958  0.77255  0.48576  0.95510
    158   3.25867  4.52104  5.13001  4.64798  3.76002  4.70905  5.35352  1.15395  4.55082  2.23131  3.53769  4.83394  4.99066  4.80505  4.72889  4.11767  3.52396  1.06472  5.78383  4.57638    164 - -
          2.68618  4.42225  2.77519  2.73123  3.46354  2.40513  3.72494  3.29354  2.67741  2.69355  4.24690  2.90347  2.73739  3.18146  2.89801  2.37887  2.77519  2.98518  4.58477  3.61503
          0.02172  4.23615  4.95849  0.61958  0.77255  0.48576  0.95510
    159   2.74466  5.05439  2.93602  2.45876  4.38117  3.46845  3.67302  3.81099  1.96702  3.34735  4.14710  2.52716  3.88919  2.44900  2.74469  2.73763  1.95415  3.44496  5.51709  4.17717    165 - -
          2.68622  4.42229  2.77523  2.73127  3.46358  2.40517  3.72498  3.29358  2.67745  2.69359  4.24694  2.90350  2.73704  3.18150  2.89778  2.37891  2.77523  2.98522  4.58481  3.61507
          0.69372  1.50206  1.28151  0.21486  1.64326  0.48576  0.95510
    160   2.20973  4.25523  3.76480  3.22197  3.05009  3.63781  3.88177  2.60291  3.05754  1.95422  3.29285  3.51804  4.04233  3.38602  3.31643  2.94307  2.90801  2.44685  2.66755  3.26352    167 - -
          2.68618  4.42225  2.77519  2.73123  3.46354  2.40513  3.72494  3.29354  2.67741  2.69355  4.24690  2.90347  2.73739  3.18146  2.89801  2.37887  2.77519  2.98518  4.58477  3.61503
          0.02990  3.92062  4.64297  0.61958  0.77255  0.78991  0.60493
    161   1.85120  4.22438  3.22317  2.88980  4.16723  2.98423  4.01801  3.56043  2.94425  3.24428  4.07970  3.16418  2.16742  3.25781  3.30052  1.90723  2.69795  3.08586  5.50073  4.25487    168 - -
          2.68618  4.42225  2.77519  2.73123  3.46354  2.40513  3.72494  3.29354  2.67741  2.69355  4.24690  2.90347  2.73739  3.18146  2.89801  2.37887  2.77519  2.98518  4.58477  3.61503
          0.02990  3.92062  4.64297  0.61958  0.77255  0.55956  0.84737
    162   2.17578  4.71402  2.54490  2.47887  3.91406  3.40548  3.68010  3.36264  2.53138  2.99451  3.83441  2.53552  3.83578  2.86624  2.97952  2.67140  2.85833  3.05937  3.02030  3.90230    169 - -
          2.68618  4.42225  2.77519  2.73123  3.46354  2.40513  3.72494  3.29354  2.67741  2.69355  4.24690  2.90347  2.73739  3.18146  2.89801  2.37887  2.77519  2.98518  4.58477  3.61503
          0.02558  4.07447  4.79682  0.61958  0.77255  0.51194  0.91463
    163   2.64615  3.51826  2.91995  2.04712  4.24468  2.89840  3.62592  3.67892  2.12768  3.23578  4.02824  2.92864  3.82578  2.31217  2.81545  2.64725  2.87819  3.31893  5.43154  4.07678    170 - -
          2.68618  4.42225  2.77519  2.73123  3.46354  2.40513  3.72494  3.29354  2.67741  2.69355  4.24690  2.90347  2.73739  3.18146  2.89801  2.37887  2.77519  2.98518  4.58477  3.61503
          0.02342  4.16152  4.88387  0.61958  0.77255  0.43319  1.04536
    164   2.73169  5.14767  1.83625  2.32803  4.50089  2.78494  3.70639  3.97094  2.52729  3.49284  4.27412  2.87905  3.85379  2.45258  3.03294  2.37715  2.51090  3.56103  5.66322  4.25552    171 - -
          2.68618  4.42225  2.77519  2.73123  3.46354  2.40513  3.72494  3.29354  2.67741  2.69355  4.24690  2.90347  2.73739  3.18146  2.89801  2.37887  2.77519  2.98518  4.58477  3.61503
          0.02172  4.23615  4.95849  0.61958  0.77255  0.48576  0.95510
    165   2.67387  4.82822  2.99658  1.78942  4.01235  3.47393  3.69169  3.45529  2.49310  3.06906  3.90516  3.01392  3.88023  2.54280  2.93278  2.71524  2.90658  2.67849  5.30667  2.89982    172 - -
          2.68618  4.42225  2.77519  2.73123  3.46354  2.40513  3.72494  3.29354  2.67741  2.69355  4.24690  2.90347  2.73739  3.18146  2.89801  2.37887  2.77519  2.98518  4.58477  3.61503
          0.02172  4.23615  4.95849  0.61958  0.77255  0.48576  0.95510
    166   2.66264  5.05037  2.89671  2.38138  4.37178  3.42289  3.63186  3.82486  2.03214  3.34938  4.12205  2.57703  2.88085  2.45539  2.82867  2.34868  2.58246  3.43349  5.51662  4.14082    173 - -
          2.68618  4.42225  2.77519  2.73123  3.46354  2.40513  3.72494  3.29354  2.67741  2.69355  4.24690  2.90347  2.73739  3.18146  2.89801  2.37887  2.77519  2.98518  4.58477  3.61503
          0.02172  4.23615  4.95849  0.61958  0.77255  0.48576  0.95510
    167   2.03815  5.03722  2.88044  2.06112  4.33997  3.43239  3.64980  3.78204  2.18034  3.32325  4.10919  2.93009  3.84753  2.42790  2.84510  2.67394  2.56333  3.40769  5.50496  4.13822    174 - -
          2.68618  4.42225  2.77519  2.73123  3.46354  2.40513  3.72494  3.29354  2.67741  2.69355  4.24690  2.90347  2.73739  3.18146  2.89801  2.37887  2.77519  2.98518  4.58477  3.61503
          0.02172  4.23615  4.95849  0.61958  0.77255  0.48576  0.95510
    168   2.61230  4.50158  3.28987  2.75162  3.72727  2.91574  3.80315  2.19817  2.36281  2.78142  3.65236  3.19813  3.92143  3.04949  3.09227  2.45529  2.35463  2.82291  5.11377  3.85141    175 - -
          2.68618  4.42225  2.77519  2.73123  3.46354  2.40513  3.72494  3.29354  2.67741  2.69355  4.24690  2.90347  2.73739  3.18146  2.89801  2.37887  2.77519  2.98518  4.58477  3.61503
          0.02172  4.23615  4.95849  0.61958  0.77255  0.48576  0.95510
    169   3.02290  4.52514  4.09970  3.58157  1.95186  3.98191  2.78337  3.03464  3.48816  2.65323  3.65300  3.75970  4.33562  3.68447  3.71492  2.28284  3.25040  2.84707  2.34419  2.13641    176 - -
          2.68618  4.42225  2.77519  2.73123  3.46354  2.40513  3.72494  3.29354  2.67741  2.69355  4.24690  2.90347  2.73739  3.18146  2.89801  2.37887  2.77519  2.98518  4.58477  3.61503
          0.02172  4.23615  4.95849  0.61958  0.77255  0.48576  0.95510
    170   2.30741  4.61662  3.16318  2.61876  3.12943  3.46321  3.74308  3.25362  2.60522  2.90847  3.75553  3.09873  2.82628  2.60676  3.03649  2.27498  2.52232  2.96558  5.20496  3.91292    177 - -
          2.68618  4.42225  2.77519  2.73123  3.46354  2.40513  3.72494  3.29354  2.67741  2.69355  4.24690  2.90347  2.73739  3.18146  2.89801  2.37887  2.77519  2.98518  4.58477  3.61503
          0.02172  4.23615  4.95849  0.61958  0.77255  0.48576  0.95510
    171   3.10793  4.79128  2.53769  3.22083  1.02897  3.81309  3.92515  3.22953  3.41641  2.79941  3.91139  3.58543  4.30022  3.63147  3.74645  3.26384  3.38726  3.06493  4.51623  2.90818    178 - -
          2.68618  4.42225  2.77519  2.73123  3.46354  2.40513  3.72494  3.29354  2.67741  2.69355  4.24690  2.90347  2.73739  3.18146  2.89801  2.37887  2.77519  2.98518  4.58477  3.61503
          0.02172  4.23615  4.95849  0.61958  0.77255  0.48576  0.95510
    172   3.04102  5.49632  1.10688  2.30036  4.57351  3.38463  2.37675  4.32668  2.86217  3.82602  4.68654  2.87499  3.98203  3.06517  3.40771  2.95190  3.32500  3.92152  5.83841  4.33512    179 - -
          2.68618  4.42225  2.77519  2.73123  3.46354  2.40513  3.72494  3.29354  2.67741  2.69355  4.24690  2.90347  2.73739  3.18146  2.89801  2.37887  2.77519  2.98518  4.58477  3.61503
          0.02172  4.23615  4.95849  0.61958  0.77255  0.48576  0.95510
    173   1.40787  4.79774  2.08803  2.54574  4.45299  3.27201  3.92029  3.87867  2.82723  3.49474  4.31363  3.02910  3.87084  3.09490  3.30439  2.28023  2.98849  3.44641  5.71364  4.36212    180 - -
          2.68618  4.42225  2.77519  2.73123  3.46354  2.40513  3.72494  3.29354  2.67741  2.69355  4.24690  2.90347  2.73739  3.18146  2.89801  2.37887  2.77519  2.98518  4.58477  3.61503
          0.02172  4.23615  4.95849  0.61958  0.77255  0.48576  0.95510
    174   2.63847  4.59976  3.21215  2.65244  3.78532  3.52255  3.73717  2.52920  2.32893  2.36967  3.68919  2.74683  3.90882  2.60328  2.98865  2.74977  2.50868  2.89496  5.14141  3.86306    181 - -
          2.68618  4.42225  2.77519  2.73123  3.46354  2.40513  3.72494  3.29354  2.67741  2.69355  4.24690  2.90347  2.73739  3.18146  2.89801  2.37887  2.77519  2.98518  4.58477  3.61503
          0.02172  4.23615  4.95849  0.61958  0.77255  0.48576  0.95510
    175   2.40853  5.09686  2.94396  2.19517  4.42582  3.45115  3.62181  3.87628  2.07762  3.38120  4.15193  2.93410  3.84713  2.43735  2.27103  2.25962  2.91873  3.48097  5.52783  4.16218    182 - -
          2.68618  4.42225  2.77519  2.73123  3.46354  2.40513  3.72494  3.29354  2.67741  2.69355  4.24690  2.90347  2.73739  3.18146  2.89801  2.37887  2.77519  2.98518  4.58477  3.61503
          0.02172  4.23615  4.95849  0.61958  0.77255  0.48576  0.95510
    176   2.82993  4.40675  3.87272  3.32121  1.88111  3.81909  3.82956  2.85266  2.36657  2.17277  3.48028  3.60859  4.18271  3.48069  3.46055  3.09416  3.05872  2.67122  4.44075  2.28400    183 - -
          2.68618  4.42225  2.77519  2.73123  3.46354  2.40513  3.72494  3.29354  2.67741  2.69355  4.24690  2.90347  2.73739  3.18146  2.89801  2.37887  2.77519  2.98518  4.58477  3.61503
          0.02172  4.23615  4.95849  0.61958  0.77255  0.48576  0.95510
    177   2.71570  4.94511  2.91510  2.52538  4.41125  3.39605  3.77171  3.86932  2.48536  3.42170  4.23141  1.67891  3.89548  2.91972  2.43930  2.07584  2.99899  3.47332  5.58475  4.24446    184 - -
          2.68618  4.42225  2.77519  2.73123  3.46354  2.40513  3.72494  3.29354  2.67741  2.69355  4.24690  2.90347  2.73739  3.18146  2.89801  2.37887  2.77519  2.98518  4.58477  3.61503
          0.02172  4.23615  4.95849  0.61958  0.77255  0.48576  0.95510
    178   3.25184  4.66784  4.46293  3.98414  2.72618  4.25701  4.12630  2.67396  3.77653  0.98977  3.31163  4.14017  4.57598  4.00639  3.93098  3.60911  3.48454  2.69125  4.46917  2.07980    185 - -
          2.68618  4.42225  2.77519  2.73123  3.46354  2.40513  3.72494  3.29354  2.67741  2.69355  4.24690  2.90347  2.73739  3.18146  2.89801  2.37887  2.77519  2.98518  4.58477  3.61503
          0.02172  4.23615  4.95849  0.61958  0.77255  0.48576  0.95510
    179   2.24628  5.08593  3.02569  2.46629  4.41705  3.49211  2.92920  3.85066  1.95016  3.36131  4.14790  2.59346  3.88246  2.75361  2.14223  2.72235  2.95705  3.47387  5.50673  4.17006    186 - -
          2.68618  4.42225  2.77519  2.73123  3.46354  2.40513  3.72494  3.29354  2.67741  2.69355  4.24690  2.90347  2.73739  3.18146  2.89801  2.37887  2.77519  2.98518  4.58477  3.61503
          0.02172  4.23615  4.95849  0.61958  0.77255  0.48576  0.95510
    180   2.66548  5.06740  2.50280  2.35154  4.37919  2.64105  3.02409  3.83876  2.41714  3.36671  4.13927  2.89549  3.82680  2.47622  2.90575  2.24269  2.52665  3.44498  5.54023  4.15086    187 - -
          2.68618  4.42225  2.77519  2.73123  3.46354  2.40513  3.72494  3.29354  2.67741  2.69355  4.24690  2.90347  2.73739  3.18146  2.89801  2.37887  2.77519  2.98518  4.58477  3.61503
          0.02172  4.23615  4.95849  0.61958  0.77255  0.48576  0.95510
    181   2.87473  4.46045  4.12783  3.70582  1.25917  3.78267  4.14071  2.75462  3.60831  2.37166  3.54021  3.86743  4.28581  3.85386  3.81451  3.17418  2.19055  2.62441  4.66570  3.16565    188 - -
          2.68618  4.42225  2.77519  2.73123  3.46354  2.40513  3.72494  3.29354  2.67741  2.69355  4.24690  2.90347  2.73739  3.18146  2.89801  2.37887  2.77519  2.98518  4.58477  3.61503
          0.02172  4.23615  4.95849  0.61958  0.77255  0.48576  0.95510
    182   1.93539  5.10806  1.97491  2.35172  4.53876  3.34427  3.76984  4.00776  2.63008  3.54482  4.33821  2.22287  3.86855  2.91018  3.14207  2.35634  3.02585  3.58761  5.72399  4.31718    189 - -
          2.68606  4.42234  2.77529  2.73133  3.46283  2.40506  3.72399  3.29363  2.67750  2.69364  4.24699  2.90356  2.73749  3.18156  2.89810  2.37880  2.77529  2.98528  4.58486  3.61512
          0.26097  1.50206  4.95849  0.80037  0.59632  0.48576  0.95510
    183   2.71308  5.12868  2.92312  2.06247  4.46208  3.45444  2.99820  3.91552  2.29783  3.41183  4.18267  2.93363  3.85558  2.21261  2.25078  2.36149  2.93843  3.51616  5.54997  4.18338    193 - -
          2.68618  4.42225  2.77519  2.73123  3.46354  2.40513  3.72494  3.29354  2.67741  2.69355  4.24690  2.90347  2.73739  3.18146  2.89801  2.37887  2.77519  2.98518  4.58477  3.61503
          0.02172  4.23615  4.95849  0.61958  0.77255  0.48576  0.95510
    184   2.37545  5.08184  2.22914  2.35199  4.43019  3.38404  3.68603  3.89182  2.48762  3.42324  4.20326  2.89615  2.46179  2.45755  2.98257  2.32636  2.94671  3.49126  5.59984  4.20588    194 - -
          2.68618  4.42225  2.77519  2.73123  3.46354  2.40513  3.72494  3.29354  2.67741  2.69355  4.24690  2.90347  2.73739  3.18146  2.89801  2.37887  2.77519  2.98518  4.58477  3.61503
          0.02172  4.23615  4.95849  0.61958  0.77255  0.48576  0.95510
    185   2.37472  5.07667  2.09692  2.35819  4.41157  3.38352  2.65678  3.87778  2.52378  3.41981  4.20966  2.90198  3.85443  2.84000  3.01871  2.00500  2.96857  3.48590  5.60094  4.20745    195 - -
          2.68618  4.42225  2.77519  2.73123  3.46354  2.40513  3.72494  3.29354  2.67741  2.69355  4.24690  2.90347  2.73739  3.18146  2.89801  2.37887  2.77519  2.98518  4.58477  3.61503
          0.02172  4.23615  4.95849  0.61958  0.77255  0.48576  0.95510
    186   2.70524  5.17095  2.42466  1.99635  4.49360  3.39888  3.64895  3.96688  1.88342  3.46730  4.23172  2.87284  3.83550  2.76291  2.91023  2.37104  2.53097  3.55199  5.61823  4.21147    196 - -
          2.68618  4.42225  2.77519  2.73123  3.46354  2.40513  3.72494  3.29354  2.67741  2.69355  4.24690  2.90347  2.73739  3.18146  2.89801  2.37887  2.77519  2.98518  4.58477  3.61503
          0.02172  4.23615  4.95849  0.61958  0.77255  0.48576  0.95510
    187   2.77413  5.29102  1.91144  2.05980  4.61199  3.38395  3.68632  4.10064  2.20458  3.58402  4.35256  2.84626  3.85745  2.26728  2.99950  2.33302  3.01842  3.67148  5.72546  4.29479    197 - -
          2.68618  4.42225  2.77519  2.73123  3.46354  2.40513  3.72494  3.29354  2.67741  2.69355  4.24690  2.90347  2.73739  3.18146  2.89801  2.37887  2.77519  2.98518  4.58477  3.61503
          0.02172  4.23615  4.95849  0.61958  0.77255  0.48576  0.95510
    188   2.65825  4.20395  3.88034  2.58209  3.27107  3.72194  4.00004  2.28989  3.20626  1.90379  3.26480  3.60303  4.08895  3.47056  3.45981  2.99552  2.88990  2.12751  2.98869  3.58780    198 - -
          2.68618  4.42225  2.77519  2.73123  3.46354  2.40513  3.72494  3.29354  2.67741  2.69355  4.24690  2.90347  2.73739  3.18146  2.89801  2.37887  2.77519  2.98518  4.58477  3.61503
          0.02172  4.23615  4.95849  0.61958  0.77255  0.48576  0.95510
    189   2.70041  5.16291  2.07485  2.33065  4.48408  3.40741  3.00133  3.95635  2.14026  3.45449  4.21791  2.88008  3.83494  2.29684  2.87409  2.66258  2.59144  3.54291  5.60193  4.20046    199 - -
          2.68618  4.42225  2.77519  2.73123  3.46354  2.40513  3.72494  3.29354  2.67741  2.69355  4.24690  2.90347  2.73739  3.18146  2.89801  2.37887  2.77519  2.98518  4.58477  3.61503
          0.02172  4.23615  4.95849  0.61958  0.77255  0.48576  0.95510
    190   2.18338  5.15219  2.80143  2.10444  4.47526  3.42365  3.64850  3.93635  2.03377  3.44045  4.21278  2.34089  3.85069  2.43809  2.83600  2.68602  2.95300  3.53375  5.59076  4.20410    200 - -
          2.68618  4.42225  2.77519  2.73123  3.46354  2.40513  3.72494  3.29354  2.67741  2.69355  4.24690  2.90347  2.73739  3.18146  2.89801  2.37887  2.77519  2.98518  4.58477  3.61503
          0.02172  4.23615  4.95849  0.61958  0.77255  0.48576  0.95510
    191   3.38535  4.67313  5.10820  4.55999  3.30351  4.72301  5.10871  1.79474  4.42877  0.91401  3.08286  4.78681  4.91063  4.53882  4.53784  4.09017  3.61748  1.80041  5.39546  4.31929    201 - -
          2.68618  4.42225  2.77519  2.73123  3.46354  2.40513  3.72494  3.29354  2.67741  2.69355  4.24690  2.90347  2.73739  3.18146  2.89801  2.37887  2.77519  2.98518  4.58477  3.61503
          0.02172  4.23615  4.95849  0.61958  0.77255  0.48576  0.95510
    192   1.40547  4.30044  3.69097  3.23348  3.79502  2.58624  4.15698  2.15505  3.19139  2.81484  3.74595  3.49431  3.96386  3.49284  3.50310  2.74958  2.88361  2.65503  5.26197  4.04037    202 - -
          2.68618  4.42225  2.77519  2.73123  3.46354  2.40513  3.72494  3.29354  2.67741  2.69355  4.24690  2.90347  2.73739  3.18146  2.89801  2.37887  2.77519  2.98518  4.58477  3.61503
          0.02172  4.23615  4.95849  0.61958  0.77255  0.48576  0.95510
    193   2.35756  5.04584  2.94701  2.47474  4.41590  2.60651  3.68637  3.84598  1.63464  3.37717  4.17566  2.98975  3.89132  2.46609  2.74245  2.73819  2.98263  3.46946  5.54034  4.20352    203 - -
          2.68618  4.42225  2.77519  2.73123  3.46354  2.40513  3.72494  3.29354  2.67741  2.69355  4.24690  2.90347  2.73739  3.18146  2.89801  2.37887  2.77519  2.98518  4.58477  3.61503
          0.02172  4.23615  4.95849  0.61958  0.77255  0.48576  0.95510
    194   2.85226  4.47513  3.75894  2.33609  3.45784  3.86512  4.14098  2.04357  3.14963  1.49688  3.35880  3.63219  4.22746  3.47870  3.46196  3.15115  3.08632  2.37360  5.09923  3.88736    204 - -
          2.68618  4.42225  2.77519  2.73123  3.46354  2.40513  3.72494  3.29354  2.67741  2.69355  4.24690  2.90347  2.73739  3.18146  2.89801  2.37887  2.77519  2.98518  4.58477  3.61503
          0.02172  4.23615  4.95849  0.61958  0.77255  0.48576  0.95510
    195   3.37122  4.64891  5.09309  4.58604  3.42337  4.73134  5.16967  0.98609  4.42318  1.49899  3.23459  4.80446  4.95460  4.61894  4.55751  4.12858  3.61714  1.90311  5.49441  4.33436    205 - -
          2.68618  4.42225  2.77519  2.73123  3.46354  2.40513  3.72494  3.29354  2.67741  2.69355  4.24690  2.90347  2.73739  3.18146  2.89801  2.37887  2.77519  2.98518  4.58477  3.61503
          0.02172  4.23615  4.95849  0.61958  0.77255  0.48576  0.95510
    196   2.13467  4.72323  3.09475  2.32180  3.95010  3.48421  3.71012  3.32848  2.27377  2.45270  3.81899  3.05889  3.88439  2.88996  2.94540  2.71588  2.36318  3.03696  5.25896  3.95537    206 - -
          2.68618  4.42225  2.77519  2.73123  3.46354  2.40513  3.72494  3.29354  2.67741  2.69355  4.24690  2.90347  2.73739  3.18146  2.89801  2.37887  2.77519  2.98518  4.58477  3.61503
          0.02172  4.23615  4.95849  0.61958  0.77255  0.48576  0.95510
    197   2.40423  5.20600  2.22128  2.31250  4.53159  3.39718  3.65479  4.00991  2.06136  3.50163  4.26499  2.46933  3.84074  2.20211  2.91688  2.67706  2.96103  3.58881  5.64588  4.23371    207 - -
          2.68618  4.42225  2.77519  2.73123  3.46354  2.40513  3.72494  3.29354  2.67741  2.69355  4.24690  2.90347  2.73739  3.18146  2.89801  2.37887  2.77519  2.98518  4.58477  3.61503
          0.02172  4.23615  4.95849  0.61958  0.77255  0.48576  0.95510
    198   1.38263  4.30517  3.62315  3.42098  4.58231  1.21189  4.50537  3.97115  3.54354  3.69705  4.53137  3.51471  3.84987  3.80144  3.82529  2.55742  2.88757  3.37897  5.91272  4.73601    208 - -
          2.68618  4.42225  2.77519  2.73123  3.46354  2.40513  3.72494  3.29354  2.67741  2.69355  4.24690  2.90347  2.73739  3.18146  2.89801  2.37887  2.77519  2.98518  4.58477  3.61503
          0.02172  4.23615  4.95849  0.61958  0.77255  0.48576  0.95510
    199   3.40913  4.69879  5.14003  4.57466  2.17066  4.68140  4.88826  1.79362  4.43708  0.97163  2.95796  4.74508  4.84862  4.45827  4.48335  4.03266  3.62575  2.37818  5.10555  3.93089    209 - -
          2.68618  4.42225  2.77519  2.73123  3.46354  2.40513  3.72494  3.29354  2.67741  2.69355  4.24690  2.90347  2.73739  3.18146  2.89801  2.37887  2.77519  2.98518  4.58477  3.61503
          0.02172  4.23615  4.95849  0.61958  0.77255  0.48576  0.95510
    200   2.27444  4.56826  3.21036  2.69864  3.96294  3.38492  3.82447  3.34606  2.68891  2.56681  3.85459  2.65325  3.87085  3.02810  3.10810  1.91918  2.29616  3.02606  5.30030  4.01474    210 - -
          2.68618  4.42225  2.77519  2.73123  3.46354  2.40513  3.72494  3.29354  2.67741  2.69355  4.24690  2.90347  2.73739  3.18146  2.89801  2.37887  2.77519  2.98518  4.58477  3.61503
          0.02172  4.23615  4.95849  0.61958  0.77255  0.48576  0.95510
    201   2.64990  4.79054  2.88753  2.60309  4.44135  1.58763  3.90960  3.89796  2.72756  3.48345  4.30398  3.06978  3.88659  2.21557  3.14381  2.22191  2.99721  3.46517  5.67505  4.34465    211 - -
          2.68618  4.42225  2.77519  2.73123  3.46354  2.40513  3.72494  3.29354  2.67741  2.69355  4.24690  2.90347  2.73739  3.18146  2.89801  2.37887  2.77519  2.98518  4.58477  3.61503
          0.02172  4.23615  4.95849  0.61958  0.77255  0.48576  0.95510
    202   2.87249  5.31018  2.50195  1.34586  4.65687  3.37195  3.78711  4.13911  2.64699  3.65562  4.46545  2.42225  2.54755  2.93225  3.15065  2.81526  3.14128  3.72816  5.81673  4.38960    212 - -
          2.68618  4.42225  2.77519  2.73123  3.46354  2.40513  3.72494  3.29354  2.67741  2.69355  4.24690  2.90347  2.73739  3.18146  2.89801  2.37887  2.77519  2.98518  4.58477  3.61503
          0.02172  4.23615  4.95849  0.61958  0.77255  0.48576  0.95510
    203   2.71233  5.19777  2.36370  2.30660  4.52305  2.87556  3.65311  4.00320  2.18853  3.49673  4.25829  2.31607  3.83497  2.43997  2.93494  2.22814  2.95226  3.58077  5.64352  4.22801    213 - -
          2.68618  4.42225  2.77519  2.73123  3.46354  2.40513  3.72494  3.29354  2.67741  2.69355  4.24690  2.90347  2.73739  3.18146  2.89801  2.37887  2.77519  2.98518  4.58477  3.61503
          0.28449  4.23615  1.45611  0.61958  0.77255  0.48576  0.95510
    204   2.57294  4.75503  2.14430  2.39181  4.32326  2.20980  3.77897  3.74731  2.67987  3.35996  4.18470  2.89318  3.77352  2.95198  3.16001  2.61171  2.13536  3.33890  5.58067  4.22429    214 - -
          2.68618  4.42225  2.77519  2.73123  3.46354  2.40513  3.72494  3.29354  2.67741  2.69355  4.24690  2.90347  2.73739  3.18146  2.89801  2.37887  2.77519  2.98518  4.58477  3.61503
          0.02816  3.97981  4.70216  0.61958  0.77255  0.35191  1.21518
    205   2.82419  4.45849  3.74237  3.19961  2.13173  3.78279  2.92364  2.96322  3.13213  2.07764  3.56990  2.55232  4.15176  3.40211  3.44023  3.04602  3.05385  2.75658  4.40676  2.39282    215 - -
          2.68618  4.42225  2.77519  2.73123  3.46354  2.40513  3.72494  3.29354  2.67741  2.69355  4.24690  2.90347  2.73739  3.18146  2.89801  2.37887  2.77519  2.98518  4.58477  3.61503
          0.02172  4.23615  4.95849  0.61958  0.77255  0.48576  0.95510
    206   1.93027  2.69056  4.25421  3.70261  3.42386  3.77544  4.29705  2.29470  3.58626  2.04915  3.38028  3.87767  4.21769  3.82242  3.77998  3.11034  2.97819  1.69700  5.00439  3.81011    216 - -
          2.68618  4.42225  2.77519  2.73123  3.46354  2.40513  3.72494  3.29354  2.67741  2.69355  4.24690  2.90347  2.73739  3.18146  2.89801  2.37887  2.77519  2.98518  4.58477  3.61503
          0.02172  4.23615  4.95849  0.61958  0.77255  0.48576  0.95510
    207   2.26433  4.32435  4.54471  3.97111  2.67754  4.12313  4.45757  1.62618  3.84349  1.56317  3.16498  4.15457  4.44208  4.02388  3.98598  3.43769  3.16678  2.11912  4.99251  3.81867    217 - -
          2.68618  4.42225  2.77519  2.73123  3.46354  2.40513  3.72494  3.29354  2.67741  2.69355  4.24690  2.90347  2.73739  3.18146  2.89801  2.37887  2.77519  2.98518  4.58477  3.61503
          0.02172  4.23615  4.95849  0.61958  0.77255  0.48576  0.95510
    208   3.53392  4.83077  5.04777  4.55292  1.74881  4.67928  4.58673  2.45846  4.39963  0.89507  3.04115  4.66708  4.87361  4.42703  4.45453  4.05706  3.75534  2.62539  4.76265  3.32585    218 - -
          2.68618  4.42225  2.77519  2.73123  3.46354  2.40513  3.72494  3.29354  2.67741  2.69355  4.24690  2.90347  2.73739  3.18146  2.89801  2.37887  2.77519  2.98518  4.58477  3.61503
          0.02172  4.23615  4.95849  0.61958  0.77255  0.48576  0.95510
    209   2.64424  5.05203  2.53925  2.04413  4.35425  3.41590  2.82825  3.81428  2.37039  3.33834  4.10555  2.90005  3.81684  2.73098  2.54848  2.62497  2.58397  3.42103  5.50643  3.30204    219 - -
          2.68618  4.42225  2.77519  2.73123  3.46354  2.40513  3.72494  3.29354  2.67741  2.69355  4.24690  2.90347  2.73739  3.18146  2.89801  2.37887  2.77519  2.98518  4.58477  3.61503
          0.02172  4.23615  4.95849  0.61958  0.77255  0.48576  0.95510
    210   3.23751  4.51832  5.06403  4.58519  3.75671  4.64921  5.29977  1.45933  4.48066  2.24315  3.54492  4.77498  4.95333  4.74691  4.66701  4.05749  3.50763  0.86252  5.76281  4.54684    220 - -
          2.68618  4.42225  2.77519  2.73123  3.46354  2.40513  3.72494  3.29354  2.67741  2.69355  4.24690  2.90347  2.73739  3.18146  2.89801  2.37887  2.77519  2.98518  4.58477  3.61503
          0.02172  4.23615  4.95849  0.61958  0.77255  0.48576  0.95510
    211   2.73734  5.18985  2.35646  1.95981  4.51102  3.38373  3.68581  3.98482  2.49902  3.49703  4.27285  2.44617  3.84985  2.80894  3.00775  2.18581  2.27029  3.57467  5.66077  4.24643    221 - -
          2.68618  4.42225  2.77519  2.73123  3.46354  2.40513  3.72494  3.29354  2.67741  2.69355  4.24690  2.90347  2.73739  3.18146  2.89801  2.37887  2.77519  2.98518  4.58477  3.61503
          0.02172  4.23615  4.95849  0.61958  0.77255  0.48576  0.95510
    212   0.86467  2.60052  4.20372  3.85771  4.18857  3.12867  4.59867  3.30095  3.74452  3.22606  4.15798  3.72836  3.89635  3.99877  3.93083  2.59452  2.85546  2.91150  5.65323  4.48861    222 - -
          2.68618  4.42225  2.77519  2.73123  3.46354  2.40513  3.72494  3.29354  2.67741  2.69355  4.24690  2.90347  2.73739  3.18146  2.89801  2.37887  2.77519  2.98518  4.58477  3.61503
          0.02172  4.23615  4.95849  0.61958  0.77255  0.48576  0.95510
    213   2.72949  4.18698  4.18643  3.61572  2.26343  3.82549  4.01949  2.08968  3.48942  2.24972  3.25048  3.79583  4.18713  3.69515  3.65852  3.11975  2.30564  2.36766  4.58275  2.31054    223 - -
          2.68618  4.42225  2.77519  2.73123  3.46354  2.40513  3.72494  3.29354  2.67741  2.69355  4.24690  2.90347  2.73739  3.18146  2.89801  2.37887  2.77519  2.98518  4.58477  3.61503
          0.02172  4.23615  4.95849  0.61958  0.77255  0.48576  0.95510
    214   2.39055  4.30205  4.40332  3.87400  2.39214  3.97033  4.43282  2.18613  3.76438  2.23659  3.36628  4.05208  4.37804  3.98918  3.94775  3.31258  3.12033  1.25260  5.05001  3.80184    224 - -
          2.68618  4.42225  2.77519  2.73123  3.46354  2.40513  3.72494  3.29354  2.67741  2.69355  4.24690  2.90347  2.73739  3.18146  2.89801  2.37887  2.77519  2.98518  4.58477  3.61503
          0.02172  4.23615  4.95849  0.61958  0.77255  0.48576  0.95510
    215   2.75939  5.21241  2.26204  2.35531  4.54559  3.42742  3.66260  4.01379  2.37901  3.50228  4.27614  2.51165  3.86732  2.39260  1.87092  2.71671  2.99348  3.60287  5.63717  4.24741    225 - -
          2.68618  4.42225  2.77519  2.73123  3.46354  2.40513  3.72494  3.29354  2.67741  2.69355  4.24690  2.90347  2.73739  3.18146  2.89801  2.37887  2.77519  2.98518  4.58477  3.61503
          0.02172  4.23615  4.95849  0.61958  0.77255  0.48576  0.95510
    216   3.19389  4.51389  4.99223  4.40449  2.29606  4.44625  4.76024  1.95604  4.25804  1.21520  2.43128  4.54489  4.67476  4.31776  4.30487  3.77978  3.41519  1.95912  5.08622  4.00117    226 - -
          2.68618  4.42225  2.77519  2.73123  3.46354  2.40513  3.72494  3.29354  2.67741  2.69355  4.24690  2.90347  2.73739  3.18146  2.89801  2.37887  2.77519  2.98518  4.58477  3.61503
          0.02172  4.23615  4.95849  0.61958  0.77255  0.48576  0.95510
    217   3.18230  4.90545  3.92904  3.88178  4.98677  0.33844  4.96372  4.69082  4.11155  4.29263  5.28241  4.09518  4.30648  4.40760  4.29257  3.36700  3.69130  4.14846  5.96981  5.10633    227 - -
          2.68618  4.42225  2.77519  2.73123  3.46354  2.40513  3.72494  3.29354  2.67741  2.69355  4.24690  2.90347  2.73739  3.18146  2.89801  2.37887  2.77519  2.98518  4.58477  3.61503
          0.02172  4.23615  4.95849  0.61958  0.77255  0.48576  0.95510
    218   2.34565  4.45516  3.32530  2.76917  3.62887  3.53289  3.79393  3.00031  2.73673  2.69367  2.76055  2.79757  3.92806  3.06047  3.12968  2.43551  2.34410  2.75318  5.03551  3.09550    228 - -
          2.68618  4.42225  2.77519  2.73123  3.46354  2.40513  3.72494  3.29354  2.67741  2.69355  4.24690  2.90347  2.73739  3.18146  2.89801  2.37887  2.77519  2.98518  4.58477  3.61503
          0.02172  4.23615  4.95849  0.61958  0.77255  0.48576  0.95510
    219   2.55622  4.64262  2.92190  2.72198  4.57258  1.43511  4.07734  4.05121  2.99999  3.65165  4.46353  2.13820  3.86320  3.27453  3.43041  2.12222  2.97594  3.52514  5.83488  4.51447    229 - -
          2.68620  4.42227  2.77522  2.73125  3.46356  2.40489  3.72497  3.29356  2.67743  2.69357  4.24692  2.90349  2.73742  3.18148  2.89803  2.37889  2.77522  2.98521  4.58479  3.61505
          0.15409  1.99673  4.95849  0.29475  1.36538  0.48576  0.95510
    220   2.11677  4.62357  3.23118  2.74473  3.95497  3.46223  3.85664  3.20555  2.66985  2.94098  3.84799  3.19255  3.93587  1.80417  3.05330  2.76352  2.92981  2.31297  5.31931  4.03738    231 - -
          2.68618  4.42225  2.77519  2.73123  3.46354  2.40513  3.72494  3.29354  2.67741  2.69355  4.24690  2.90347  2.73739  3.18146  2.89801  2.37887  2.77519  2.98518  4.58477  3.61503
          0.02172  4.23615  4.95849  0.61958  0.77255  0.48576  0.95510
    221   2.94398  5.26551  2.57400  1.11730  4.67109  3.40266  3.89278  4.14195  2.76028  3.68865  4.53866  2.96291  2.39990  3.05765  3.23468  2.90657  3.23354  3.74830  5.83830  4.45914    232 - -
          2.68618  4.42225  2.77519  2.73123  3.46354  2.40513  3.72494  3.29354  2.67741  2.69355  4.24690  2.90347  2.73739  3.18146  2.89801  2.37887  2.77519  2.98518  4.58477  3.61503
          0.02172  4.23615  4.95849  0.61958  0.77255  0.48576  0.95510
    222   3.24000  4.51814  5.07272  4.59325  3.75812  4.65739  5.30683  1.43568  4.48995  2.24304  3.54484  4.78264  4.95837  4.75473  4.67542  4.06551  3.50937  0.87349  5.76606  4.55105    233 - -
          2.68618  4.42225  2.77519  2.73123  3.46354  2.40513  3.72494  3.29354  2.67741  2.69355  4.24690  2.90347  2.73739  3.18146  2.89801  2.37887  2.77519  2.98518  4.58477  3.61503
          0.02172  4.23615  4.95849  0.61958  0.77255  0.48576  0.95510
    223   4.00265  5.13110  4.95728  4.72824  1.10874  4.66677  3.57114  3.63960  4.55070  2.90707  4.21212  4.30110  4.95574  4.40471  4.49824  4.05359  4.21650  3.57773  3.67809  1.03027    234 - -
          2.68618  4.42225  2.77519  2.73123  3.46354  2.40513  3.72494  3.29354  2.67741  2.69355  4.24690  2.90347  2.73739  3.18146  2.89801  2.37887  2.77519  2.98518  4.58477  3.61503
          0.02172  4.23615  4.95849  0.61958  0.77255  0.48576  0.95510
    224   3.31019  4.98937  3.95861  3.86084  4.79971  3.65716  4.89394  4.45771  3.95313  4.03638  5.11170  4.12396  0.36415  4.32967  4.14325  3.49235  3.78261  4.05778  5.86858  4.93003    235 - -
          2.68618  4.42225  2.77519  2.73123  3.46354  2.40513  3.72494  3.29354  2.67741  2.69355  4.24690  2.90347  2.73739  3.18146  2.89801  2.37887  2.77519  2.98518  4.58477  3.61503
          0.02172  4.23615  4.95849  0.61958  0.77255  0.48576  0.95510
    225   2.53645  4.45331  3.57164  3.42142  4.46744  3.17886  4.51172  4.04851  3.52132  3.74526  4.64975  3.57340  3.95085  3.84314  3.78355  0.65107  3.04669  3.49974  5.81234  4.55819    236 - -
          2.68618  4.42225  2.77519  2.73123  3.46354  2.40513  3.72494  3.29354  2.67741  2.69355  4.24690  2.90347  2.73739  3.18146  2.89801  2.37887  2.77519  2.98518  4.58477  3.61503
          0.02172  4.23615  4.95849  0.61958  0.77255  0.48576  0.95510
    226   3.00066  5.33859  2.65447  2.03859  4.64976  3.47422  3.81154  4.12318  2.49931  3.62450  4.48428  2.98023  3.99829  1.23649  2.87289  2.95013  3.25061  3.75803  5.75641  4.39745    237 - -
          2.68618  4.42225  2.77519  2.73123  3.46354  2.40513  3.72494  3.29354  2.67741  2.69355  4.24690  2.90347  2.73739  3.18146  2.89801  2.37887  2.77519  2.98518  4.58477  3.61503
          0.02172  4.23615  4.95849  0.61958  0.77255  0.48576  0.95510
    227   2.75470  5.01908  2.74825  1.58306  4.31114  3.41956  3.74683  3.68994  2.56418  3.32009  4.14975  2.33010  3.89563  2.89992  3.02901  2.75666  3.00879  2.47979  5.55033  4.18285    238 - -
          2.68618  4.42225  2.77519  2.73123  3.46354  2.40513  3.72494  3.29354  2.67741  2.69355  4.24690  2.90347  2.73739  3.18146  2.89801  2.37887  2.77519  2.98518  4.58477  3.61503
          0.02172  4.23615  4.95849  0.61958  0.77255  0.48576  0.95510
    228   3.30940  4.64300  4.71789  4.23831  1.84411  4.33733  3.94576  2.79071  4.08179  1.22117  3.38324  4.21516  4.62854  4.14187  4.15210  3.66649  3.53080  2.78758  4.16960  1.93256    239 - -
          2.68618  4.42225  2.77519  2.73123  3.46354  2.40513  3.72494  3.29354  2.67741  2.69355  4.24690  2.90347  2.73739  3.18146  2.89801  2.37887  2.77519  2.98518  4.58477  3.61503
          0.02172  4.23615  4.95849  0.61958  0.77255  0.48576  0.95510
    229   2.80688  4.33700  3.99900  3.42685  3.45083  3.90037  4.19568  2.05584  2.44804  1.93193  3.37362  3.75355  4.25529  3.60438  3.54926  3.18434  3.04187  1.58706  5.04805  3.84247    240 - -
          2.68618  4.42225  2.77519  2.73123  3.46354  2.40513  3.72494  3.29354  2.67741  2.69355  4.24690  2.90347  2.73739  3.18146  2.89801  2.37887  2.77519  2.98518  4.58477  3.61503
          0.02172  4.23615  4.95849  0.61958  0.77255  0.48576  0.95510
    230   2.79850  5.02266  2.13007  1.98859  4.22869  3.43518  3.77522  3.61245  2.64987  1.83078  4.10221  2.95103  3.91969  2.94512  3.13198  2.80348  3.04758  3.30854  5.52455  4.15978    241 - -
          2.68618  4.42225  2.77519  2.73123  3.46354  2.40513  3.72494  3.29354  2.67741  2.69355  4.24690  2.90347  2.73739  3.18146  2.89801  2.37887  2.77519  2.98518  4.58477  3.61503
          0.02172  4.23615  4.95849  0.61958  0.77255  0.48576  0.95510
    231   2.92986  5.28962  1.08698  2.33163  4.79987  3.30450  3.95290  4.33031  2.97530  3.88088  4.73253  2.88842  3.95011  3.13295  3.54134  2.03815  3.26940  3.87419  6.02718  4.56227    242 - -
          2.68618  4.42225  2.77519  2.73123  3.46354  2.40513  3.72494  3.29354  2.67741  2.69355  4.24690  2.90347  2.73739  3.18146  2.89801  2.37887  2.77519  2.98518  4.58477  3.61503
          0.02172  4.23615  4.95849  0.61958  0.77255  0.48576  0.95510
    232   2.69550  4.94211  3.05253  2.49508  4.23515  3.48283  3.65821  3.65175  1.83863  3.21814  4.02468  2.61927  3.87753  2.79474  2.43409  2.42795  2.92294  2.57386  5.41632  4.09096    243 - -
          2.68618  4.42225  2.77519  2.73123  3.46354  2.40513  3.72494  3.29354  2.67741  2.69355  4.24690  2.90347  2.73739  3.18146  2.89801  2.37887  2.77519  2.98518  4.58477  3.61503
          0.02172  4.23615  4.95849  0.61958  0.77255  0.48576  0.95510
    233   2.69314  5.08556  2.86770  2.38500  4.41676  3.42701  3.64557  3.87059  2.01308  3.38802  4.16360  2.58048  2.84275  2.44821  2.81909  2.12866  2.92838  3.47627  5.54780  4.17316    244 - -
          2.68618  4.42225  2.77519  2.73123  3.46354  2.40513  3.72494  3.29354  2.67741  2.69355  4.24690  2.90347  2.73739  3.18146  2.89801  2.37887  2.77519  2.98518  4.58477  3.61503
          0.25459  4.23615  1.55922  0.61958  0.77255  0.48576  0.95510
    234   2.67901  4.87267  3.05798  2.51105  4.22744  3.43525  3.62249  3.62948  1.87156  3.19047  4.01053  2.99778  3.84901  2.76526  2.24950  2.30257  2.47908  3.28733  5.37413  4.07939    245 - -
          2.68618  4.42225  2.77519  2.73123  3.46354  2.40513  3.72494  3.29354  2.67741  2.69355  4.24690  2.90347  2.73739  3.18146  2.89801  2.37887  2.77519  2.98518  4.58477  3.61503
          0.13172  4.00890  2.25132  0.61958  0.77255  0.72244  0.66469
    235   2.39989  4.46963  2.78765  2.56246  4.30142  2.07274  3.88301  3.76550  2.78974  3.38225  4.20526  2.29400  3.70501  3.08522  3.20792  1.97824  2.80482  3.28475  5.58162  4.26793    246 - -
          2.68641  4.42248  2.77516  2.73147  3.46303  2.40536  3.72518  3.29377  2.67716  2.69309  4.24713  2.90370  2.73763  3.18114  2.89782  2.37860  2.77543  2.98542  4.58500  3.61440
          0.38386  1.17436  4.62983  1.56486  0.23461  0.33027  1.26843
    236   2.48490  4.54174  3.13619  2.79924  4.40670  1.64547  4.03246  3.84509  2.91932  3.46490  4.27339  2.50906  3.83756  3.22561  3.33655  2.19320  2.13572  3.36261  5.68493  4.39409    255 - -
          2.68618  4.42225  2.77519  2.73123  3.46354  2.40513  3.72494  3.29354  2.67741  2.69355  4.24690  2.90347  2.73739  3.18146  2.89801  2.37887  2.77519  2.98518  4.58477  3.61503
          0.02172  4.23615  4.95849  0.61958  0.77255  0.48576  0.95510
    237   2.69287  5.16970  2.48571  1.99754  4.50302  3.41180  3.62785  3.97700  1.95830  3.46396  4.22082  2.88221  2.85544  2.73569  2.50624  2.65355  2.92582  3.55551  5.60118  4.20077    256 - -
          2.68618  4.42225  2.77519  2.73123  3.46354  2.40513  3.72494  3.29354  2.67741  2.69355  4.24690  2.90347  2.73739  3.18146  2.89801  2.37887  2.77519  2.98518  4.58477  3.61503
          0.02172  4.23615  4.95849  0.61958  0.77255  0.48576  0.95510
    238   3.35049  5.29198  3.54840  3.12089  4.76402  3.78103  4.02136  4.22138  0.62866  3.71378  4.67041  3.52313  4.26774  3.20272  2.57683  3.37745  3.58354  3.91415  5.67852  4.55266    257 - -
          2.68618  4.42225  2.77519  2.73123  3.46354  2.40513  3.72494  3.29354  2.67741  2.69355  4.24690  2.90347  2.73739  3.18146  2.89801  2.37887  2.77519  2.98518  4.58477  3.61503
          0.02172  4.23615  4.95849  0.61958  0.77255  0.48576  0.95510
    239   2.67129  4.95181  2.91411  2.45766  4.34921  3.40288  3.70607  3.78725  2.05973  3.34214  4.13681  2.34531  3.85805  2.84109  2.88956  1.92838  2.49150  3.40314  5.52933  4.17771    258 - -
          2.68618  4.42225  2.77519  2.73123  3.46354  2.40513  3.72494  3.29354  2.67741  2.69355  4.24690  2.90347  2.73739  3.18146  2.89801  2.37887  2.77519  2.98518  4.58477  3.61503
          0.02172  4.23615  4.95849  0.61958  0.77255  0.48576  0.95510
    240   2.95608  5.19629  3.30496  2.69400  4.61847  3.64163  3.68104  4.00176  1.37067  3.46696  4.29257  3.15452  2.68265  2.80590  1.90076  2.94440  3.15191  3.64722  5.55021  4.30857    259 - -
          2.68618  4.42225  2.77519  2.73123  3.46354  2.40513  3.72494  3.29354  2.67741  2.69355  4.24690  2.90347  2.73739  3.18146  2.89801  2.37887  2.77519  2.98518  4.58477  3.61503
          0.02172  4.23615  4.95849  0.61958  0.77255  0.48576  0.95510
    241   2.73193  4.42425  2.64793  3.06456  3.63834  3.72052  4.04912  1.66874  3.04869  2.56902  3.55484  3.47690  4.11957  3.35647  3.41279  2.99721  2.55148  2.05795  5.15408  3.90955    260 - -
          2.68618  4.42225  2.77519  2.73123  3.46354  2.40513  3.72494  3.29354  2.67741  2.69355  4.24690  2.90347  2.73739  3.18146  2.89801  2.37887  2.77519  2.98518  4.58477  3.61503
          0.02172  4.23615  4.95849  0.61958  0.77255  0.48576  0.95510
    242   2.99411  4.55700  3.94432  3.42914  2.64964  3.93020  2.52479  3.01197  3.25991  1.50032  3.61883  3.68162  4.29169  3.56432  3.50837  3.22323  3.22159  2.84573  4.26749  2.03376    261 - -
          2.68618  4.42225  2.77519  2.73123  3.46354  2.40513  3.72494  3.29354  2.67741  2.69355  4.24690  2.90347  2.73739  3.18146  2.89801  2.37887  2.77519  2.98518  4.58477  3.61503
          0.02172  4.23615  4.95849  0.61958  0.77255  0.48576  0.95510
    243   2.84566  4.93332  3.18185  2.66677  3.91180  3.59629  3.70641  3.58266  1.95362  3.15514  4.02081  3.14062  3.99394  2.25833  2.66592  2.88572  3.06161  3.29033  5.21235  1.96235    262 - -
          2.68618  4.42225  2.77519  2.73123  3.46354  2.40513  3.72494  3.29354  2.67741  2.69355  4.24690  2.90347  2.73739  3.18146  2.89801  2.37887  2.77519  2.98518  4.58477  3.61503
          0.02172  4.23615  4.95849  0.61958  0.77255  0.48576  0.95510
    244   1.78560  4.93747  2.83974  2.17147  4.28933  3.39979  3.72894  3.71932  2.52849  3.29884  4.10834  2.96530  3.86737  2.50751  2.98698  2.18050  2.94958  3.35693  5.51394  4.16116    263 - -
          2.68618  4.42225  2.77519  2.73123  3.46354  2.40513  3.72494  3.29354  2.67741  2.69355  4.24690  2.90347  2.73739  3.18146  2.89801  2.37887  2.77519  2.98518  4.58477  3.61503
          0.02172  4.23615  4.95849  0.61958  0.77255  0.48576  0.95510
    245   2.67832  4.31486  3.72396  3.17791  3.51622  3.68923  4.04434  2.01475  3.11140  2.50925  3.46714  2.63637  4.09631  3.41378  3.42838  2.97343  2.31035  1.85460  5.02319  3.79755    264 - -
          2.68618  4.42225  2.77519  2.73123  3.46354  2.40513  3.72494  3.29354  2.67741  2.69355  4.24690  2.90347  2.73739  3.18146  2.89801  2.37887  2.77519  2.98518  4.58477  3.61503
          0.02172  4.23615  4.95849  0.61958  0.77255  0.48576  0.95510
    246   2.96399  5.51974  1.38961  2.23835  4.82540  3.35689  3.81308  4.33864  2.28536  3.82198  4.63670  1.97968  3.92936  2.96056  3.28045  2.86796  3.23465  3.90570  5.96782  4.49049    265 - -
          2.68618  4.42225  2.77519  2.73123  3.46354  2.40513  3.72494  3.29354  2.67741  2.69355  4.24690  2.90347  2.73739  3.18146  2.89801  2.37887  2.77519  2.98518  4.58477  3.61503
          0.02172  4.23615  4.95849  0.61958  0.77255  0.48576  0.95510
    247   2.68440  5.05417  2.43353  2.35988  4.35308  2.89773  3.66349  3.80445  2.45436  3.34874  4.13336  2.38665  3.84026  2.22045  2.94218  2.66814  2.92495  2.62088  5.53624  4.15240    266 - -
          2.68618  4.42225  2.77519  2.73123  3.46354  2.40513  3.72494  3.29354  2.67741  2.69355  4.24690  2.90347  2.73739  3.18146  2.89801  2.37887  2.77519  2.98518  4.58477  3.61503
          0.19854  4.23615  1.79812  0.61958  0.77255  0.48576  0.95510
    248   2.77442  5.23240  2.02863  2.27029  4.55304  3.35308  3.65096  4.02497  1.86675  3.51762  4.31033  2.82412  3.83555  2.18324  2.85778  2.71899  3.01664  3.61891  5.65772  4.25601    267 - -
          2.68618  4.42225  2.77519  2.73123  3.46354  2.40513  3.72494  3.29354  2.67741  2.69355  4.24690  2.90347  2.73739  3.18146  2.89801  2.37887  2.77519  2.98518  4.58477  3.61503
          0.12498  4.06347  2.29959  0.61958  0.77255  0.67500  0.71163
    249   2.65632  4.78803  2.29848  2.39936  3.88138  2.37044  3.68790  3.48087  2.59939  3.10014  3.95480  2.91739  3.82531  2.89706  3.06341  2.69287  2.92033  3.16568  5.24038  2.59027    268 - -
          2.68618  4.42225  2.77519  2.73123  3.46354  2.40513  3.72494  3.29354  2.67741  2.69355  4.24690  2.90347  2.73739  3.18146  2.89801  2.37887  2.77519  2.98518  4.58477  3.61503
          0.02853  3.96701  4.68936  0.61958  0.77255  0.75576  0.63422
    250   2.64763  4.71080  2.84065  1.96703  3.95394  2.70273  3.71159  3.31110  2.54197  2.27678  3.86019  2.98010  3.84424  2.90723  2.95561  2.71276  2.90576  3.02668  5.28138  3.96689    269 - -
          2.68618  4.42225  2.77519  2.73123  3.46354  2.40513  3.72494  3.29354  2.67741  2.69355  4.24690  2.90347  2.73739  3.18146  2.89801  2.37887  2.77519  2.98518  4.58477  3.61503
          0.02853  3.96701  4.68936  0.61958  0.77255  0.75576  0.63422
    251   2.58276  4.79475  2.10426  2.34951  4.42171  2.20152  3.79233  3.88738  2.71875  3.46817  4.28672  2.85728  3.76346  2.96500  3.21532  1.91553  2.92867  3.44294  5.66438  4.28754    270 - -
          2.68618  4.42225  2.77519  2.73123  3.46354  2.40513  3.72494  3.29354  2.67741  2.69355  4.24690  2.90347  2.73739  3.18146  2.89801  2.37887  2.77519  2.98518  4.58477  3.61503
          0.02853  3.96701  4.68936  0.61958  0.77255  0.46413  0.99070
    252   2.64082  4.48280  3.30602  2.81206  3.68053  3.51450  3.83831  1.99137  2.72031  2.71397  3.63185  3.24137  3.95001  2.41887  3.07467  2.22355  2.89865  2.74220  5.09895  3.83498    271 - -
          2.68618  4.42225  2.77519  2.73123  3.46354  2.40513  3.72494  3.29354  2.67741  2.69355  4.24690  2.90347  2.73739  3.18146  2.89801  2.37887  2.77519  2.98518  4.58477  3.61503
          0.02356  4.15562  4.87796  0.61958  0.77255  0.42967  1.05190
    253   0.97308  4.34257  3.59490  3.30931  4.39445  3.13335  4.37278  3.72915  3.34923  3.46638  4.33933  3.47701  2.22415  3.65324  3.65353  2.59821  2.89641  3.24745  5.75208  4.54700    272 - -
          2.68618  4.42225  2.77519  2.73123  3.46354  2.40513  3.72494  3.29354  2.67741  2.69355  4.24690  2.90347  2.73739  3.18146  2.89801  2.37887  2.77519  2.98518  4.58477  3.61503
          0.02172  4.23615  4.95849  0.61958  0.77255  0.48576  0.95510
    254   1.38683  4.29901  3.69911  3.24232  3.79235  2.64691  4.16219  2.14905  3.19880  2.81012  3.74357  3.50058  3.96710  3.50023  3.50853  2.75332  2.88559  2.64616  5.26169  4.04058    273 - -
          2.68618  4.42225  2.77519  2.73123  3.46354  2.40513  3.72494  3.29354  2.67741  2.69355  4.24690  2.90347  2.73739  3.18146  2.89801  2.37887  2.77519  2.98518  4.58477  3.61503
          0.02172  4.23615  4.95849  0.61958  0.77255  0.48576  0.95510
    255   3.47462  4.76300  5.16729  4.59188  3.15054  4.77116  5.06766  1.92487  4.44958  0.91665  1.96845  4.82763  4.90491  4.48569  4.51583  4.12620  3.68825  2.38642  5.27910  4.26051    274 - -
          2.68618  4.42225  2.77519  2.73123  3.46354  2.40513  3.72494  3.29354  2.67741  2.69355  4.24690  2.90347  2.73739  3.18146  2.89801  2.37887  2.77519  2.98518  4.58477  3.61503
          0.02172  4.23615  4.95849  0.61958  0.77255  0.48576  0.95510
    256   2.81152  4.99430  3.09018  2.60639  4.28217  2.50132  1.90474  3.77619  2.33215  3.32378  4.15481  3.09131  3.95560  2.88259  2.13754  2.83189  3.04985  3.43271  5.44950  4.13053    275 - -
          2.68618  4.42225  2.77519  2.73123  3.46354  2.40513  3.72494  3.29354  2.67741  2.69355  4.24690  2.90347  2.73739  3.18146  2.89801  2.37887  2.77519  2.98518  4.58477  3.61503
          0.02172  4.23615  4.95849  0.61958  0.77255  0.48576  0.95510
    257   2.52927  2.68501  2.34510  2.74452  4.14805  3.28929  3.92879  3.54680  2.81786  3.21058  4.04556  3.16349  3.85901  3.13056  3.24311  1.56590  2.87941  3.16819  5.47142  4.17573    276 - -
          2.68618  4.42225  2.77519  2.73123  3.46354  2.40513  3.72494  3.29354  2.67741  2.69355  4.24690  2.90347  2.73739  3.18146  2.89801  2.37887  2.77519  2.98518  4.58477  3.61503
          0.02172  4.23615  4.95849  0.61958  0.77255  0.48576  0.95510
    258   2.95775  4.95470  3.21370  2.79762  3.34578  3.66120  3.74817  3.58020  2.60656  3.09711  4.06394  3.24925  4.09498  1.38843  2.93365  3.00482  3.19492  3.32839  4.84524  2.31288    277 - -
          2.68618  4.42225  2.77519  2.73123  3.46354  2.40513  3.72494  3.29354  2.67741  2.69355  4.24690  2.90347  2.73739  3.18146  2.89801  2.37887  2.77519  2.98518  4.58477  3.61503
          0.02172  4.23615  4.95849  0.61958  0.77255  0.48576  0.95510
    259   3.35049  5.29198  3.54840  3.12089  4.76402  3.78103  4.02136  4.22138  0.62866  3.71378  4.67041  3.52313  4.26774  3.20272  2.57683  3.37745  3.58354  3.91415  5.67852  4.55266    278 - -
          2.68618  4.42225  2.77519  2.73123  3.46354  2.40513  3.72494  3.29354  2.67741  2.69355  4.24690  2.90347  2.73739  3.18146  2.89801  2.37887  2.77519  2.98518  4.58477  3.61503
          0.02172  4.23615  4.95849  0.61958  0.77255  0.48576  0.95510
    260   3.00757  4.38471  4.64589  4.11967  3.64859  4.26128  4.79314  1.27611  4.01343  2.32379  3.49954  4.32792  4.62437  4.27401  4.21838  3.61512  2.32414  1.41433  5.42731  4.22474    279 - -
          2.68618  4.42225  2.77519  2.73123  3.46354  2.40513  3.72494  3.29354  2.67741  2.69355  4.24690  2.90347  2.73739  3.18146  2.89801  2.37887  2.77519  2.98518  4.58477  3.61503
          0.02172  4.23615  4.95849  0.61958  0.77255  0.48576  0.95510
    261   3.18230  4.90545  3.92904  3.88178  4.98677  0.33844  4.96372  4.69082  4.11155  4.29263  5.28241  4.09518  4.30648  4.40760  4.29257  3.36700  3.69130  4.14846  5.96981  5.10633    280 - -
          2.68618  4.42225  2.77519  2.73123  3.46354  2.40513  3.72494  3.29354  2.67741  2.69355  4.24690  2.90347  2.73739  3.18146  2.89801  2.37887  2.77519  2.98518  4.58477  3.61503
          0.02172  4.23615  4.95849  0.61958  0.77255  0.48576  0.95510
    262   1.90314  4.67909  2.94540  2.75311  4.47207  3.23981  4.08351  3.89531  2.97894  3.57393  4.42985  1.22435  3.90691  3.29472  3.37898  2.71549  3.02843  3.44191  5.76707  4.43918    281 - -
          2.68618  4.42225  2.77519  2.73123  3.46354  2.40513  3.72494  3.29354  2.67741  2.69355  4.24690  2.90347  2.73739  3.18146  2.89801  2.37887  2.77519  2.98518  4.58477  3.61503
          0.02172  4.23615  4.95849  0.61958  0.77255  0.48576  0.95510
    263   0.59507  4.41763  3.87574  3.70313  4.45794  3.22914  4.67557  3.64157  3.73013  3.50471  4.50808  3.74673  4.00414  4.03921  3.94335  2.77094  3.07444  3.22968  5.84629  4.69432    282 - -
          2.68618  4.42225  2.77519  2.73123  3.46354  2.40513  3.72494  3.29354  2.67741  2.69355  4.24690  2.90347  2.73739  3.18146  2.89801  2.37887  2.77519  2.98518  4.58477  3.61503
          0.02172  4.23615  4.95849  0.61958  0.77255  0.48576  0.95510
    264   3.39528  4.67062  5.12412  4.60540  3.36808  4.75135  5.16323  1.10901  4.44645  1.29419  3.16930  4.82451  4.95435  4.60791  4.56504  4.14232  3.63541  1.97083  5.45572  4.32457    283 - -
          2.68618  4.42225  2.77519  2.73123  3.46354  2.40513  3.72494  3.29354  2.67741  2.69355  4.24690  2.90347  2.73739  3.18146  2.89801  2.37887  2.77519  2.98518  4.58477  3.61503
          0.02172  4.23615  4.95849  0.61958  0.77255  0.48576  0.95510
    265   2.04710  4.81800  3.47197  2.94704  4.39835  3.50593  3.89323  3.74717  2.37585  3.35045  4.23921  3.32095  4.02430  3.06910  1.20342  2.90083  3.11602  3.40095  5.53816  4.31654    284 - -
          2.68618  4.42225  2.77519  2.73123  3.46354  2.40513  3.72494  3.29354  2.67741  2.69355  4.24690  2.90347  2.73739  3.18146  2.89801  2.37887  2.77519  2.98518  4.58477  3.61503
          0.02172  4.23615  4.95849  0.61958  0.77255  0.48576  0.95510
    266   2.65648  4.49704  3.80500  3.59444  4.34406  3.31941  4.57700  3.51911  3.54501  3.36882  4.40751  3.72946  4.05739  3.92400  3.77447  2.86338  0.67777  3.17142  5.74668  4.56550    285 - -
          2.68618  4.42225  2.77519  2.73123  3.46354  2.40513  3.72494  3.29354  2.67741  2.69355  4.24690  2.90347  2.73739  3.18146  2.89801  2.37887  2.77519  2.98518  4.58477  3.61503
          0.02172  4.23615  4.95849  0.61958  0.77255  0.48576  0.95510
    267   3.32746  4.66565  4.82439  4.46655  3.64799  4.43952  5.14258  0.71442  4.30290  2.17507  3.54278  4.66408  4.84989  4.62318  4.46047  3.98420  3.62570  1.92641  5.60333  4.36378    286 - -
          2.68618  4.42225  2.77519  2.73123  3.46354  2.40513  3.72494  3.29354  2.67741  2.69355  4.24690  2.90347  2.73739  3.18146  2.89801  2.37887  2.77519  2.98518  4.58477  3.61503
          0.02172  4.23615  4.95849  0.61958  0.77255  0.48576  0.95510
    268   3.42837  5.56370  0.51091  2.64098  5.00079  3.53016  4.31269  4.68221  3.47435  4.22974  5.23108  3.21025  4.20920  3.56277  4.02876  3.35967  3.77960  4.28695  6.09218  4.83308    287 - -
          2.68618  4.42225  2.77519  2.73123  3.46354  2.40513  3.72494  3.29354  2.67741  2.69355  4.24690  2.90347  2.73739  3.18146  2.89801  2.37887  2.77519  2.98518  4.58477  3.61503
          0.02172  4.23615  4.95849  0.61958  0.77255  0.48576  0.95510
    269   2.77895  4.98144  1.74673  2.47781  4.50022  3.33208  3.92723  3.87771  2.85539  3.53701  4.39386  2.99676  3.92680  3.10612  3.34765  2.80007  1.46880  3.49264  5.76583  4.39023    288 - -
          2.68618  4.42225  2.77519  2.73123  3.46354  2.40513  3.72494  3.29354  2.67741  2.69355  4.24690  2.90347  2.73739  3.18146  2.89801  2.37887  2.77519  2.98518  4.58477  3.61503
          0.02172  4.23615  4.95849  0.61958  0.77255  0.48576  0.95510
    270   4.01137  5.24223  4.69162  4.49858  3.13704  4.17693  4.42426  4.07066  4.22492  3.39531  4.68406  4.58019  4.72732  4.59227  4.28337  4.21133  4.33371  3.96985  0.38976  3.12276    289 - -
          2.68618  4.42225  2.77519  2.73123  3.46354  2.40513  3.72494  3.29354  2.67741  2.69355  4.24690  2.90347  2.73739  3.18146  2.89801  2.37887  2.77519  2.98518  4.58477  3.61503
          0.02172  4.23615  4.95849  0.61958  0.77255  0.48576  0.95510
    271   3.81533  5.15474  4.39733  4.20829  2.40679  4.27119  3.85272  3.78012  4.05724  3.13597  4.41856  4.20135  4.74250  4.27137  4.15954  3.90934  4.10713  3.66945  4.05966  0.52497    290 - -
          2.68618  4.42225  2.77519  2.73123  3.46354  2.40513  3.72494  3.29354  2.67741  2.69355  4.24690  2.90347  2.73739  3.18146  2.89801  2.37887  2.77519  2.98518  4.58477  3.61503
          0.02172  4.23615  4.95849  0.61958  0.77255  0.48576  0.95510
    272   1.98014  4.41862  3.50707  3.29611  4.46135  3.17164  4.41191  3.79759  3.37088  3.53226  4.44097  3.49251  0.99594  3.69677  3.66328  2.66948  2.97854  3.32331  5.80859  4.60275    291 - -
          2.68618  4.42225  2.77519  2.73123  3.46354  2.40513  3.72494  3.29354  2.67741  2.69355  4.24690  2.90347  2.73739  3.18146  2.89801  2.37887  2.77519  2.98518  4.58477  3.61503
          0.02172  4.23615  4.95849  0.61958  0.77255  0.48576  0.95510
    273   2.97847  5.54617  1.42465  1.69166  4.85820  3.34212  3.83336  4.37310  2.80026  3.86057  4.68046  2.80465  3.93137  2.98512  3.38071  2.15516  3.25717  3.93514  6.01684  4.52294    292 - -
          2.68618  4.42225  2.77519  2.73123  3.46354  2.40513  3.72494  3.29354  2.67741  2.69355  4.24690  2.90347  2.73739  3.18146  2.89801  2.37887  2.77519  2.98518  4.58477  3.61503
          0.02172  4.23615  4.95849  0.61958  0.77255  0.48576  0.95510
    274   1.76571  4.45473  3.34212  2.47952  2.27069  3.54453  3.89438  2.95090  2.89425  2.67369  3.60367  3.30308  3.98912  3.20831  3.26126  2.84745  2.92312  2.72204  5.03366  3.73934    293 - -
          2.68618  4.42225  2.77519  2.73123  3.46354  2.40513  3.72494  3.29354  2.67741  2.69355  4.24690  2.90347  2.73739  3.18146  2.89801  2.37887  2.77519  2.98518  4.58477  3.61503
          0.02172  4.23615  4.95849  0.61958  0.77255  0.48576  0.95510
    275   2.66799  4.96944  2.12938  2.40914  4.26831  3.42236  3.67225  3.67722  2.09950  3.26536  4.06486  2.94138  3.84777  2.80624  2.92362  2.67133  2.28023  2.82316  5.47798  4.11473    294 - -
          2.68618  4.42225  2.77519  2.73123  3.46354  2.40513  3.72494  3.29354  2.67741  2.69355  4.24690  2.90347  2.73739  3.18146  2.89801  2.37887  2.77519  2.98518  4.58477  3.61503
          0.02172  4.23615  4.95849  0.61958  0.77255  0.48576  0.95510
    276   2.40687  5.27317  2.30565  1.77764  4.59426  3.38397  3.68153  4.08110  2.04721  3.56774  4.33530  2.42833  3.85322  2.79959  2.99458  2.70627  3.00669  3.65360  5.71140  4.28283    295 - -
          2.68618  4.42225  2.77519  2.73123  3.46354  2.40513  3.72494  3.29354  2.67741  2.69355  4.24690  2.90347  2.73739  3.18146  2.89801  2.37887  2.77519  2.98518  4.58477  3.61503
          0.02172  4.23615  4.95849  0.61958  0.77255  0.48576  0.95510
    277   2.63980  4.71362  3.09317  2.55646  3.16016  3.48480  3.70386  3.32115  2.53855  2.62461  3.80012  2.27104  2.85004  2.52499  2.97535  2.71049  2.87368  3.03204  5.21823  3.89634    296 - -
          2.68587  4.42239  2.77496  2.73076  3.46368  2.40527  3.72508  3.29368  2.67755  2.69348  4.24704  2.90361  2.73753  3.18120  2.89815  2.37901  2.77507  2.98532  4.58491  3.61517
          0.71361  1.22293  1.53359  0.89569  0.52480  0.48576  0.95510
    278   2.71453  4.80069  2.88793  2.59817  4.37292  1.65629  3.81946  3.80645  1.82137  3.39521  4.25371  3.05788  3.87257  3.00256  2.82590  2.76792  3.03391  3.42224  5.53350  4.26547    301 - -
          2.68618  4.42225  2.77519  2.73123  3.46354  2.40513  3.72494  3.29354  2.67741  2.69355  4.24690  2.90347  2.73739  3.18146  2.89801  2.37887  2.77519  2.98518  4.58477  3.61503
          0.02753  4.00202  4.72437  0.61958  0.77255  0.57519  0.82690
    279   3.07492  4.78891  3.70710  3.58243  4.54914  3.46410  4.63672  4.15810  3.66005  3.75813  4.82120  3.86404  0.50099  4.04186  3.87542  3.25062  3.53505  3.77692  5.66861  4.67461    302 - -
          2.68618  4.42225  2.77519  2.73123  3.46354  2.40513  3.72494  3.29354  2.67741  2.69355  4.24690  2.90347  2.73739  3.18146  2.89801  2.37887  2.77519  2.98518  4.58477  3.61503
          0.02505  4.09531  4.81766  0.61958  0.77255  0.39771  1.11430
    280   3.32746  4.66565  4.82439  4.46655  3.64799  4.43952  5.14258  0.71442  4.30290  2.17507  3.54278  4.66408  4.84989  4.62318  4.46047  3.98420  3.62570  1.92641  5.60333  4.36378    303 - -
          2.68618  4.42225  2.77519  2.73123  3.46354  2.40513  3.72494  3.29354  2.67741  2.69355  4.24690  2.90347  2.73739  3.18146  2.89801  2.37887  2.77519  2.98518  4.58477  3.61503
          0.02172  4.23615  4.95849  0.61958  0.77255  0.48576  0.95510
    281   1.20132  4.59952  3.42785  2.97452  4.23565  3.36805  3.99912  3.58399  2.67646  3.25341  4.13736  3.32498  3.95095  3.20983  2.11497  2.76455  2.99316  3.22402  5.51081  4.26870    304 - -
          2.68618  4.42225  2.77519  2.73123  3.46354  2.40513  3.72494  3.29354  2.67741  2.69355  4.24690  2.90347  2.73739  3.18146  2.89801  2.37887  2.77519  2.98518  4.58477  3.61503
          0.02172  4.23615  4.95849  0.61958  0.77255  0.48576  0.95510
    282   2.47698  4.42727  4.74693  4.24556  3.69987  4.32351  4.94190  1.04012  4.14118  2.30354  3.52564  4.43791  4.69982  4.40507  4.34232  3.70046  3.33829  1.54144  5.54768  4.34596    305 - -
          2.68618  4.42225  2.77519  2.73123  3.46354  2.40513  3.72494  3.29354  2.67741  2.69355  4.24690  2.90347  2.73739  3.18146  2.89801  2.37887  2.77519  2.98518  4.58477  3.61503
          0.02172  4.23615  4.95849  0.61958  0.77255  0.48576  0.95510
    283   2.87606  5.20210  2.53131  1.16789  4.64588  3.35376  3.87068  4.11762  2.75065  3.67696  4.51553  2.92406  3.93781  3.03529  3.23284  2.08637  3.18001  3.70697  5.84367  4.43358    306 - -
          2.68618  4.42225  2.77519  2.73123  3.46354  2.40513  3.72494  3.29354  2.67741  2.69355  4.24690  2.90347  2.73739  3.18146  2.89801  2.37887  2.77519  2.98518  4.58477  3.61503
          0.02172  4.23615  4.95849  0.61958  0.77255  0.48576  0.95510
    284   2.88042  4.89832  3.08820  2.80029  4.01741  3.48635  2.31286  3.83728  2.77577  3.40769  4.30731  3.25277  1.26639  3.22010  3.11981  2.94775  3.19622  3.49311  5.36645  3.96639    307 - -
          2.68618  4.42225  2.77519  2.73123  3.46354  2.40513  3.72494  3.29354  2.67741  2.69355  4.24690  2.90347  2.73739  3.18146  2.89801  2.37887  2.77519  2.98518  4.58477  3.61503
          0.02172  4.23615  4.95849  0.61958  0.77255  0.48576  0.95510
    285   3.14563  4.90582  3.43590  3.15559  2.68988  3.81433  3.74230  3.57195  3.16551  3.09444  4.13799  2.28988  4.29227  3.49949  3.47108  3.22770  3.41967  3.34581  4.30624  1.10196    308 - -
          2.68618  4.42225  2.77519  2.73123  3.46354  2.40513  3.72494  3.29354  2.67741  2.69355  4.24690  2.90347  2.73739  3.18146  2.89801  2.37887  2.77519  2.98518  4.58477  3.61503
          0.02172  4.23615  4.95849  0.61958  0.77255  0.48576  0.95510
    286   3.18230  4.90545  3.92904  3.88178  4.98677  0.33844  4.96372  4.69082  4.11155  4.29263  5.28241  4.09518  4.30648  4.40760  4.29257  3.36700  3.69130  4.14846  5.96981  5.10633    309 - -
          2.68618  4.42225  2.77519  2.73123  3.46354  2.40513  3.72494  3.29354  2.67741  2.69355  4.24690  2.90347  2.73739  3.18146  2.89801  2.37887  2.77519  2.98518  4.58477  3.61503
          0.02172  4.23615  4.95849  0.61958  0.77255  0.48576  0.95510
    287   0.97084  4.25870  3.70750  3.44089  4.46811  3.05364  4.46075  3.83593  3.48169  3.57763  4.41563  3.50934  3.82782  3.75730  3.76032  1.71024  2.83843  3.27924  5.83136  4.63397    310 - -
          2.68618  4.42225  2.77519  2.73123  3.46354  2.40513  3.72494  3.29354  2.67741  2.69355  4.24690  2.90347  2.73739  3.18146  2.89801  2.37887  2.77519  2.98518  4.58477  3.61503
          0.02172  4.23615  4.95849  0.61958  0.77255  0.48576  0.95510
    288   2.69321  4.59935  3.19832  2.74483  3.70619  3.52276  2.66917  3.16601  2.69612  2.86885  3.75645  2.47096  3.96285  3.07637  3.06865  2.82224  2.94737  1.78849  5.11327  3.78455    311 - -
          2.68618  4.42225  2.77519  2.73123  3.46354  2.40513  3.72494  3.29354  2.67741  2.69355  4.24690  2.90347  2.73739  3.18146  2.89801  2.37887  2.77519  2.98518  4.58477  3.61503
          0.02172  4.23615  4.95849  0.61958  0.77255  0.48576  0.95510
    289   2.71048  4.58524  3.43072  2.86542  3.80117  3.57312  3.84204  3.10468  2.58572  2.24141  3.71834  3.28574  3.99479  3.07776  2.27035  2.85872  1.79105  2.86803  5.18154  3.93088    312 - -
          2.68618  4.42225  2.77519  2.73123  3.46354  2.40513  3.72494  3.29354  2.67741  2.69355  4.24690  2.90347  2.73739  3.18146  2.89801  2.37887  2.77519  2.98518  4.58477  3.61503
          0.02172  4.23615  4.95849  0.61958  0.77255  0.48576  0.95510
    290   2.73142  5.08930  2.70280  1.68119  4.44956  3.38205  3.72323  3.90383  2.53600  3.44702  4.24071  2.45056  3.86496  2.85890  3.02227  2.37960  2.24002  3.51001  5.63102  4.24182    313 - -
          2.68618  4.42225  2.77519  2.73123  3.46354  2.40513  3.72494  3.29354  2.67741  2.69355  4.24690  2.90347  2.73739  3.18146  2.89801  2.37887  2.77519  2.98518  4.58477  3.61503
          0.02172  4.23615  4.95849  0.61958  0.77255  0.48576  0.95510
    291   2.66348  4.97596  2.38162  2.40415  4.25235  2.70416  3.65061  3.69009  2.41788  2.45871  4.04523  2.93726  3.84228  2.47869  2.57049  2.66373  2.89715  3.33181  5.45372  4.09212    314 - -
          2.68618  4.42225  2.77519  2.73123  3.46354  2.40513  3.72494  3.29354  2.67741  2.69355  4.24690  2.90347  2.73739  3.18146  2.89801  2.37887  2.77519  2.98518  4.58477  3.61503
          0.02172  4.23615  4.95849  0.61958  0.77255  0.48576  0.95510
    292   2.62790  4.62078  3.15415  2.73174  4.01939  1.82174  3.87703  3.37661  2.70998  3.05967  3.93278  3.17275  3.91538  2.35040  3.09502  2.73886  2.93334  2.29729  5.36118  4.07366    315 - -
          2.68618  4.42225  2.77519  2.73123  3.46354  2.40513  3.72494  3.29354  2.67741  2.69355  4.24690  2.90347  2.73739  3.18146  2.89801  2.37887  2.77519  2.98518  4.58477  3.61503
          0.02172  4.23615  4.95849  0.61958  0.77255  0.48576  0.95510
    293   2.66007  4.58129  3.28387  2.70946  3.75734  3.55079  3.74946  2.53257  2.11361  2.80480  3.67262  3.17203  3.93253  2.97576  2.54348  2.78486  2.54294  2.87681  5.11596  2.81014    316 - -
          2.68618  4.42225  2.77519  2.73123  3.46354  2.40513  3.72494  3.29354  2.67741  2.69355  4.24690  2.90347  2.73739  3.18146  2.89801  2.37887  2.77519  2.98518  4.58477  3.61503
          0.02172  4.23615  4.95849  0.61958  0.77255  0.48576  0.95510
    294   1.75201  2.66804  3.94671  3.41434  2.50659  3.46527  4.10115  2.77522  3.32396  2.54033  3.45581  3.60373  3.98956  3.57299  3.56158  2.34856  2.83537  2.53584  4.93641  3.72621    317 - -
          2.68618  4.42225  2.77519  2.73123  3.46354  2.40513  3.72494  3.29354  2.67741  2.69355  4.24690  2.90347  2.73739  3.18146  2.89801  2.37887  2.77519  2.98518  4.58477  3.61503
          0.02172  4.23615  4.95849  0.61958  0.77255  0.48576  0.95510
    295   3.95810  5.12861  4.85936  4.60924  1.67214  4.62088  3.58340  3.62543  4.44198  2.90664  4.21006  4.26582  4.92490  4.35518  4.43384  4.01154  4.17893  3.55963  3.70175  0.71067    318 - -
          2.68618  4.42225  2.77519  2.73123  3.46354  2.40513  3.72494  3.29354  2.67741  2.69355  4.24690  2.90347  2.73739  3.18146  2.89801  2.37887  2.77519  2.98518  4.58477  3.61503
          0.02172  4.23615  4.95849  0.61958  0.77255  0.48576  0.95510
    296   3.46767  5.24925  4.00006  3.45334  4.69967  3.86423  4.15876  4.28130  2.47761  3.73093  4.73464  3.77808  4.36103  3.37254  0.54171  3.54270  3.71633  3.99250  5.64142  4.56290    319 - -
          2.68618  4.42225  2.77519  2.73123  3.46354  2.40513  3.72494  3.29354  2.67741  2.69355  4.24690  2.90347  2.73739  3.18146  2.89801  2.37887  2.77519  2.98518  4.58477  3.61503
          0.02172  4.23615  4.95849  0.61958  0.77255  0.48576  0.95510
    297   2.66568  4.75981  3.10005  2.56618  3.98201  3.48930  2.74496  3.38901  2.48420  3.01724  3.85976  3.06247  3.89259  2.08529  2.89419  2.72816  2.51102  2.49980  5.27759  3.96699    320 - -
          2.68618  4.42225  2.77519  2.73123  3.46354  2.40513  3.72494  3.29354  2.67741  2.69355  4.24690  2.90347  2.73739  3.18146  2.89801  2.37887  2.77519  2.98518  4.58477  3.61503
          0.02172  4.23615  4.95849  0.61958  0.77255  0.48576  0.95510
    298   2.66426  4.58796  3.43666  3.26981  4.67830  1.95907  4.46841  4.19004  3.45296  3.82805  4.69118  3.53783  0.93024  3.75267  3.76721  2.82013  3.14360  3.63975  5.88599  4.75077    321 - -
          2.68618  4.42225  2.77519  2.73123  3.46354  2.40513  3.72494  3.29354  2.67741  2.69355  4.24690  2.90347  2.73739  3.18146  2.89801  2.37887  2.77519  2.98518  4.58477  3.61503
          0.02172  4.23615  4.95849  0.61958  0.77255  0.48576  0.95510
    299   2.99898  5.25062  2.98672  2.61679  4.66569  3.56342  3.76393  4.10749  1.15673  3.58910  4.43243  2.22264  4.03107  2.90607  2.54154  2.97597  3.22959  3.73793  5.65659  4.37174    322 - -
          2.68618  4.42225  2.77519  2.73123  3.46354  2.40513  3.72494  3.29354  2.67741  2.69355  4.24690  2.90347  2.73739  3.18146  2.89801  2.37887  2.77519  2.98518  4.58477  3.61503
          0.02172  4.23615  4.95849  0.61958  0.77255  0.48576  0.95510
    300   2.77875  5.17710  1.88200  2.33258  4.50756  3.38294  3.73420  3.96837  2.56439  3.50474  4.30384  2.88526  3.87824  2.17464  3.06216  2.74374  2.05576  3.57383  5.68440  4.27820    323 - -
          2.68618  4.42225  2.77519  2.73123  3.46354  2.40513  3.72494  3.29354  2.67741  2.69355  4.24690  2.90347  2.73739  3.18146  2.89801  2.37887  2.77519  2.98518  4.58477  3.61503
          0.02172  4.23615  4.95849  0.61958  0.77255  0.48576  0.95510
    301   2.93025  5.07383  3.10243  2.72912  4.63156  2.27774  3.86565  4.05968  1.10471  3.58391  4.43175  3.19055  4.03058  3.02225  2.69411  2.95285  3.20801  3.67338  5.66785  4.42007    324 - -
          2.68618  4.42225  2.77519  2.73123  3.46354  2.40513  3.72494  3.29354  2.67741  2.69355  4.24690  2.90347  2.73739  3.18146  2.89801  2.37887  2.77519  2.98518  4.58477  3.61503
          0.02172  4.23615  4.95849  0.61958  0.77255  0.48576  0.95510
    302   2.69704  4.77906  3.17249  2.60139  3.99953  3.53016  3.70481  3.36520  1.88254  2.98999  3.14164  3.09134  3.91533  2.24224  2.80450  2.76113  2.92196  2.49064  5.28097  3.98949    325 - -
          2.68618  4.42225  2.77519  2.73123  3.46354  2.40513  3.72494  3.29354  2.67741  2.69355  4.24690  2.90347  2.73739  3.18146  2.89801  2.37887  2.77519  2.98518  4.58477  3.61503
          0.29694  4.23615  1.41696  0.61958  0.77255  0.48576  0.95510
    303   2.73924  5.12478  1.79981  2.19749  4.53312  3.21675  3.72155  4.02777  2.65088  3.56562  4.38496  2.25573  3.79404  2.87977  3.18541  2.02453  3.03539  3.60616  5.73828  4.30136    326 - -
          2.68618  4.42225  2.77519  2.73123  3.46354  2.40513  3.72494  3.29354  2.67741  2.69355  4.24690  2.90347  2.73739  3.18146  2.89801  2.37887  2.77519  2.98518  4.58477  3.61503
          0.02851  3.96771  4.69005  0.61958  0.77255  0.34798  1.22457
    304   2.18679  4.85892  1.72432  2.51211  4.13990  3.43000  3.81460  3.42526  2.68731  2.36310  4.02411  3.02834  3.91866  2.99249  3.15370  2.77153  2.99511  3.13337  5.47337  4.12773    327 - -
          2.68618  4.42225  2.77519  2.73123  3.46354  2.40513  3.72494  3.29354  2.67741  2.69355  4.24690  2.90347  2.73739  3.18146  2.89801  2.37887  2.77519  2.98518  4.58477  3.61503
          0.02172  4.23615  4.95849  0.61958  0.77255  0.48576  0.95510
    305   3.76259  5.06112  4.74317  4.54022  0.56332  4.33718  4.09550  3.25876  4.44265  2.55001  3.94218  4.45132  4.79757  4.51270  4.47138  4.00346  4.06895  3.27396  4.26210  2.59401    328 - -
          2.68618  4.42225  2.77519  2.73123  3.46354  2.40513  3.72494  3.29354  2.67741  2.69355  4.24690  2.90347  2.73739  3.18146  2.89801  2.37887  2.77519  2.98518  4.58477  3.61503
          0.02172  4.23615  4.95849  0.61958  0.77255  0.48576  0.95510
    306   2.71970  4.76525  2.34084  2.57557  3.77901  3.47578  3.77141  3.38338  2.69362  3.03336  3.90504  3.07440  3.93229  3.00695  3.13571  2.78878  2.31359  3.09769  5.18156  1.99024    329 - -
          2.68618  4.42225  2.77519  2.73123  3.46354  2.40513  3.72494  3.29354  2.67741  2.69355  4.24690  2.90347  2.73739  3.18146  2.89801  2.37887  2.77519  2.98518  4.58477  3.61503
          0.02172  4.23615  4.95849  0.61958  0.77255  0.48576  0.95510
    307   2.66469  4.32714  3.64438  3.09369  3.47688  3.65883  3.96931  2.19096  3.01418  2.06230  3.43920  2.86639  4.05542  3.32920  3.33492  2.93279  2.01578  2.43950  4.97028  3.74143    330 - -
          2.68618  4.42225  2.77519  2.73123  3.46354  2.40513  3.72494  3.29354  2.67741  2.69355  4.24690  2.90347  2.73739  3.18146  2.89801  2.37887  2.77519  2.98518  4.58477  3.61503
          0.02172  4.23615  4.95849  0.61958  0.77255  0.48576  0.95510
    308   3.56106  4.86010  5.07282  4.57074  2.27822  4.72973  4.74976  2.41032  4.41911  0.71896  2.99539  4.73901  4.90677  4.45718  4.48485  4.11674  3.78303  2.59471  4.92546  3.56924    331 - -
          2.68618  4.42225  2.77519  2.73123  3.46354  2.40513  3.72494  3.29354  2.67741  2.69355  4.24690  2.90347  2.73739  3.18146  2.89801  2.37887  2.77519  2.98518  4.58477  3.61503
          0.02172  4.23615  4.95849  0.61958  0.77255  0.48576  0.95510
    309   2.66720  4.57629  3.25472  2.24445  2.59752  3.55551  3.77003  3.09079  2.22544  2.21716  3.64813  3.17993  3.94344  3.01001  3.02834  2.79692  2.89726  2.84895  5.09199  3.80390    332 - -
          2.68618  4.42225  2.77519  2.73123  3.46354  2.40513  3.72494  3.29354  2.67741  2.69355  4.24690  2.90347  2.73739  3.18146  2.89801  2.37887  2.77519  2.98518  4.58477  3.61503
          0.02172  4.23615  4.95849  0.61958  0.77255  0.48576  0.95510
    310   2.95330  5.52707  1.43463  1.81237  4.83011  3.36255  3.79548  4.33759  2.05078  3.81245  4.61953  2.81581  3.92326  2.93755  3.23586  2.85588  3.21763  3.90204  5.95503  4.48075    333 - -
          2.68618  4.42225  2.77519  2.73123  3.46354  2.40513  3.72494  3.29354  2.67741  2.69355  4.24690  2.90347  2.73739  3.18146  2.89801  2.37887  2.77519  2.98518  4.58477  3.61503
          0.02172  4.23615  4.95849  0.61958  0.77255  0.48576  0.95510
    311   1.84476  4.50869  3.30120  2.83890  3.85041  3.45324  3.92496  2.35789  2.83129  2.87542  3.78065  2.06838  3.94832  3.17147  3.21687  2.77109  2.91258  2.78401  5.25937  3.98654    334 - -
          2.68618  4.42225  2.77519  2.73123  3.46354  2.40513  3.72494  3.29354  2.67741  2.69355  4.24690  2.90347  2.73739  3.18146  2.89801  2.37887  2.77519  2.98518  4.58477  3.61503
          0.02172  4.23615  4.95849  0.61958  0.77255  0.48576  0.95510
    312   3.04430  5.00763  1.56780  2.79991  3.52991  3.62476  3.92858  3.70652  3.00382  3.27037  4.22893  3.28783  4.13101  3.30021  3.41919  3.09256  3.31228  3.43858  1.57672  3.49286    335 - -
          2.68618  4.42225  2.77519  2.73123  3.46354  2.40513  3.72494  3.29354  2.67741  2.69355  4.24690  2.90347  2.73739  3.18146  2.89801  2.37887  2.77519  2.98518  4.58477  3.61503
          0.02172  4.23615  4.95849  0.61958  0.77255  0.48576  0.95510
    313   2.34525  4.68818  3.11855  2.20415  3.89461  3.49789  3.72215  3.24697  2.55306  2.57443  3.77395  3.07757  3.89326  2.38614  2.98149  2.72673  2.87796  2.36603  5.22748  3.92883    336 - -
          2.68618  4.42225  2.77519  2.73123  3.46354  2.40513  3.72494  3.29354  2.67741  2.69355  4.24690  2.90347  2.73739  3.18146  2.89801  2.37887  2.77519  2.98518  4.58477  3.61503
          0.02172  4.23615  4.95849  0.61958  0.77255  0.48576  0.95510
    314   2.67715  4.34078  3.64368  3.06991  3.37942  3.66096  3.88818  2.79270  2.89511  1.74820  3.42116  3.43621  4.03907  3.26589  2.66592  2.92824  2.54975  2.59192  4.86267  2.65401    337 - -
          2.68618  4.42225  2.77519  2.73123  3.46354  2.40513  3.72494  3.29354  2.67741  2.69355  4.24690  2.90347  2.73739  3.18146  2.89801  2.37887  2.77519  2.98518  4.58477  3.61503
          0.02172  4.23615  4.95849  0.61958  0.77255  0.48576  0.95510
    315   2.69423  5.02385  2.34729  2.39520  4.31297  2.82515  3.66804  3.75057  1.84727  2.56053  4.10345  2.93130  3.85443  2.79968  2.89685  2.68675  2.93160  3.38604  5.50270  4.13504    338 - -
          2.68618  4.42225  2.77519  2.73123  3.46354  2.40513  3.72494  3.29354  2.67741  2.69355  4.24690  2.90347  2.73739  3.18146  2.89801  2.37887  2.77519  2.98518  4.58477  3.61503
          0.15409  4.23615  2.05309  0.61958  0.77255  0.48576  0.95510
    316   2.90955  5.43638  1.94810  1.47780  4.75787  2.15356  3.77792  4.26280  2.73997  3.76381  4.58769  2.75798  3.87292  2.93245  3.31047  2.81745  3.18948  3.83511  5.92535  4.44780    339 - -
          2.68618  4.42225  2.77519  2.73123  3.46354  2.40513  3.72494  3.29354  2.67741  2.69355  4.24690  2.90347  2.73739  3.18146  2.89801  2.37887  2.77519  2.98518  4.58477  3.61503
          0.02476  4.10682  4.82916  0.61958  0.77255  0.63364  0.75643
    317   2.75913  5.10889  2.67960  1.84720  4.42964  3.38492  3.67623  3.86577  2.41713  3.40376  4.21610  2.88697  3.85757  1.91224  2.84850  2.73277  2.54411  3.49357  5.58193  4.21224    340 - -
          2.68618  4.42225  2.77519  2.73123  3.46354  2.40513  3.72494  3.29354  2.67741  2.69355  4.24690  2.90347  2.73739  3.18146  2.89801  2.37887  2.77519  2.98518  4.58477  3.61503
          0.02476  4.10682  4.82916  0.61958  0.77255  0.63364  0.75643
    318   2.37380  4.35407  4.30579  3.78114  3.43248  3.99556  4.49505  2.10059  3.66231  1.47505  3.30560  4.02874  4.39357  3.93219  3.88853  3.34026  3.15250  1.55924  5.19617  4.01041    341 - -
          2.68618  4.42225  2.77519  2.73123  3.46354  2.40513  3.72494  3.29354  2.67741  2.69355  4.24690  2.90347  2.73739  3.18146  2.89801  2.37887  2.77519  2.98518  4.58477  3.61503
          0.02476  4.10682  4.82916  0.61958  0.77255  0.40329  1.10297
    319   2.22508  4.77282  2.99004  2.62333  4.29213  3.35750  3.85616  3.70663  2.63554  3.31201  4.15270  3.09039  1.75903  2.24694  3.03399  2.72158  2.97304  3.33211  5.54629  4.23317    342 - -
          2.68618  4.42225  2.77519  2.73123  3.46354  2.40513  3.72494  3.29354  2.67741  2.69355  4.24690  2.90347  2.73739  3.18146  2.89801  2.37887  2.77519  2.98518  4.58477  3.61503
          0.02172  4.23615  4.95849  0.61958  0.77255  0.48576  0.95510
    320   1.85151  4.64729  3.16869  2.66786  4.19223  3.33159  3.82844  3.60798  2.62429  3.22284  4.03942  3.11316  2.51024  2.99913  2.50602  2.13003  2.86983  3.22543  5.45914  4.15764    343 - -
          2.68618  4.42225  2.77519  2.73123  3.46354  2.40513  3.72494  3.29354  2.67741  2.69355  4.24690  2.90347  2.73739  3.18146  2.89801  2.37887  2.77519  2.98518  4.58477  3.61503
          0.02172  4.23615  4.95849  0.61958  0.77255  0.48576  0.95510
    321   2.61935  4.27308  3.78582  3.24711  3.52465  3.59535  4.07471  2.60892  3.16746  2.22046  3.48565  3.55330  4.05713  3.46294  3.46381  2.29744  2.25818  1.71212  5.02786  3.81047    344 - -
          2.68618  4.42225  2.77519  2.73123  3.46354  2.40513  3.72494  3.29354  2.67741  2.69355  4.24690  2.90347  2.73739  3.18146  2.89801  2.37887  2.77519  2.98518  4.58477  3.61503
          0.02172  4.23615  4.95849  0.61958  0.77255  0.48576  0.95510
    322   3.10729  5.71427  1.71448  1.03688  5.00314  3.34568  3.90754  4.53953  2.94433  4.02374  4.88189  2.80559  3.97850  3.07536  3.55483  2.97790  3.39966  4.09915  6.16329  4.64419    345 - -
          2.68618  4.42225  2.77519  2.73123  3.46354  2.40513  3.72494  3.29354  2.67741  2.69355  4.24690  2.90347  2.73739  3.18146  2.89801  2.37887  2.77519  2.98518  4.58477  3.61503
          0.02172  4.23615  4.95849  0.61958  0.77255  0.48576  0.95510
    323   2.68969  5.04460  2.49320  2.39122  4.33905  3.43334  3.65091  3.77761  2.06034  3.32325  4.11137  2.92758  3.84908  2.04084  2.85221  2.67711  2.92284  2.62457  5.50719  4.13804    346 - -
          2.68618  4.42225  2.77519  2.73123  3.46354  2.40513  3.72494  3.29354  2.67741  2.69355  4.24690  2.90347  2.73739  3.18146  2.89801  2.37887  2.77519  2.98518  4.58477  3.61503
          0.02172  4.23615  4.95849  0.61958  0.77255  0.48576  0.95510
    324   2.70795  4.95108  2.90082  2.17107  4.21498  2.65279  3.68961  3.63694  2.45049  2.50046  4.03612  2.97449  3.87799  2.03297  2.88725  2.72068  2.94377  3.30165  5.44026  4.09760    347 - -
          2.68638  4.42245  2.77459  2.73105  3.46374  2.40533  3.72515  3.29306  2.67761  2.69338  4.24533  2.90321  2.73721  3.18166  2.89821  2.37907  2.77540  2.98538  4.58497  3.61523
          0.16588  1.92531  4.95849  1.73394  0.19430  0.48576  0.95510
    325   2.88536  4.69439  3.49568  3.01584  3.32665  3.70033  1.49050  3.16663  2.76408  2.70596  2.53455  3.41268  4.12671  3.24284  3.05964  3.03286  3.13491  2.98341  4.85993  3.39871    356 - -
          2.68618  4.42225  2.77519  2.73123  3.46354  2.40513  3.72494  3.29354  2.67741  2.69355  4.24690  2.90347  2.73739  3.18146  2.89801  2.37887  2.77519  2.98518  4.58477  3.61503
          0.02172  4.23615  4.95849  0.61958  0.77255  0.48576  0.95510
    326   3.99071  5.12316  4.95526  4.72326  0.98992  4.66181  3.57519  3.62351  4.54570  2.89292  4.19715  4.30083  4.95127  4.40253  4.49430  4.04833  4.20502  3.56298  3.68286  1.16195    357 - -
          2.68618  4.42225  2.77519  2.73123  3.46354  2.40513  3.72494  3.29354  2.67741  2.69355  4.24690  2.90347  2.73739  3.18146  2.89801  2.37887  2.77519  2.98518  4.58477  3.61503
          0.02172  4.23615  4.95849  0.61958  0.77255  0.48576  0.95510
    327   3.26083  4.52544  5.10619  4.58267  3.58682  4.69228  5.19689  1.48985  4.47817  1.66600  3.37411  4.77614  4.93242  4.67294  4.62629  4.06981  3.50797  1.09458  5.59006  4.43085    358 - -
          2.68618  4.42225  2.77519  2.73123  3.46354  2.40513  3.72494  3.29354  2.67741  2.69355  4.24690  2.90347  2.73739  3.18146  2.89801  2.37887  2.77519  2.98518  4.58477  3.61503
          0.02172  4.23615  4.95849  0.61958  0.77255  0.48576  0.95510
    328   3.18647  4.49559  4.94763  4.39536  3.40708  4.51126  4.92861  1.46049  4.27117  1.89493  1.88020  4.58219  4.76854  4.43337  4.39774  3.86170  3.42553  1.55220  5.34555  4.21763    359 - -
          2.68618  4.42225  2.77519  2.73123  3.46354  2.40513  3.72494  3.29354  2.67741  2.69355  4.24690  2.90347  2.73739  3.18146  2.89801  2.37887  2.77519  2.98518  4.58477  3.61503
          0.02172  4.23615  4.95849  0.61958  0.77255  0.48576  0.95510
    329   1.06929  4.26296  3.69559  3.41959  4.47036  3.05462  4.44596  3.84541  3.46006  3.57899  4.41330  3.49908  3.82559  3.73672  3.74561  1.54297  2.83639  3.28585  5.82903  4.62943    360 - -
          2.68618  4.42225  2.77519  2.73123  3.46354  2.40513  3.72494  3.29354  2.67741  2.69355  4.24690  2.90347  2.73739  3.18146  2.89801  2.37887  2.77519  2.98518  4.58477  3.61503
          0.02172  4.23615  4.95849  0.61958  0.77255  0.48576  0.95510
    330   2.54915  2.79602  3.69167  3.15792  3.58734  3.47685  4.02614  2.81849  3.09118  2.64381  3.55327  2.49766  3.97680  3.38763  3.40513  2.79877  2.16110  1.96690  5.05156  3.83122    361 - -
          2.68618  4.42225  2.77519  2.73123  3.46354  2.40513  3.72494  3.29354  2.67741  2.69355  4.24690  2.90347  2.73739  3.18146  2.89801  2.37887  2.77519  2.98518  4.58477  3.61503
          0.02172  4.23615  4.95849  0.61958  0.77255  0.48576  0.95510
    331   3.59153  4.95468  4.77351  4.43021  3.31802  4.44051  4.97438  2.55561  4.19576  0.52887  3.25378  4.67156  4.82284  4.47417  4.30594  4.07854  3.87428  2.68452  5.31257  4.11489    362 - -
          2.68618  4.42225  2.77519  2.73123  3.46354  2.40513  3.72494  3.29354  2.67741  2.69355  4.24690  2.90347  2.73739  3.18146  2.89801  2.37887  2.77519  2.98518  4.58477  3.61503
          0.02172  4.23615  4.95849  0.61958  0.77255  0.48576  0.95510
    332   3.26700  4.54922  5.07855  4.60421  3.69464  4.66396  5.30355  0.88899  4.48791  2.14989  3.48332  4.79536  4.96155  4.74269  4.66323  4.07762  3.53710  1.45760  5.73095  4.52967    363 - -
          2.68618  4.42225  2.77519  2.73123  3.46354  2.40513  3.72494  3.29354  2.67741  2.69355  4.24690  2.90347  2.73739  3.18146  2.89801  2.37887  2.77519  2.98518  4.58477  3.61503
          0.02172  4.23615  4.95849  0.61958  0.77255  0.48576  0.95510
    333   3.29051  5.35823  3.78285  3.03013  4.87777  3.86073  3.72949  4.19454  1.53317  3.59066  4.47597  3.39213  4.21129  2.86206  1.04133  3.27902  3.43067  3.88356  5.58626  4.46782    364 - -
          2.68618  4.42225  2.77519  2.73123  3.46354  2.40513  3.72494  3.29354  2.67741  2.69355  4.24690  2.90347  2.73739  3.18146  2.89801  2.37887  2.77519  2.98518  4.58477  3.61503
          0.02172  4.23615  4.95849  0.61958  0.77255  0.48576  0.95510
    334   3.18230  4.90545  3.92904  3.88178  4.98677  0.33844  4.96372  4.69082  4.11155  4.29263  5.28241  4.09518  4.30648  4.40760  4.29257  3.36700  3.69130  4.14846  5.96981  5.10633    365 - -
          2.68618  4.42225  2.77519  2.73123  3.46354  2.40513  3.72494  3.29354  2.67741  2.69355  4.24690  2.90347  2.73739  3.18146  2.89801  2.37887  2.77519  2.98518  4.58477  3.61503
          0.02172  4.23615  4.95849  0.61958  0.77255  0.48576  0.95510
    335   3.18230  4.90545  3.92904  3.88178  4.98677  0.33844  4.96372  4.69082  4.11155  4.29263  5.28241  4.09518  4.30648  4.40760  4.29257  3.36700  3.69130  4.14846  5.96981  5.10633    366 - -
          2.68618  4.42225  2.77519  2.73123  3.46354  2.40513  3.72494  3.29354  2.67741  2.69355  4.24690  2.90347  2.73739  3.18146  2.89801  2.37887  2.77519  2.98518  4.58477  3.61503
          0.02172  4.23615  4.95849  0.61958  0.77255  0.48576  0.95510
    336   3.20935  4.54894  4.86606  4.37647  3.54186  4.48312  5.02355  1.93711  4.22347  1.63021  3.38380  4.58165  4.81049  4.48368  4.39849  3.87864  3.47875  0.96186  5.50446  4.29702    367 - -
          2.68618  4.42225  2.77519  2.73123  3.46354  2.40513  3.72494  3.29354  2.67741  2.69355  4.24690  2.90347  2.73739  3.18146  2.89801  2.37887  2.77519  2.98518  4.58477  3.61503
          0.02172  4.23615  4.95849  0.61958  0.77255  0.48576  0.95510
    337   3.49021  4.77623  4.78923  4.37569  1.21715  4.42702  3.76980  3.04035  4.21076  1.75560  3.64053  4.22501  4.72065  4.21435  4.24756  3.76752  3.70953  3.00519  3.94137  1.72463    368 - -
          2.68618  4.42225  2.77519  2.73123  3.46354  2.40513  3.72494  3.29354  2.67741  2.69355  4.24690  2.90347  2.73739  3.18146  2.89801  2.37887  2.77519  2.98518  4.58477  3.61503
          0.02172  4.23615  4.95849  0.61958  0.77255  0.48576  0.95510
    338   2.64014  4.78794  2.89836  2.59582  4.43025  1.69276  3.89554  3.88491  2.71271  3.46903  4.28563  3.06434  3.87976  2.22220  3.13457  2.08412  2.98326  3.45328  5.66230  4.33059    369 - -
          2.68618  4.42225  2.77519  2.73123  3.46354  2.40513  3.72494  3.29354  2.67741  2.69355  4.24690  2.90347  2.73739  3.18146  2.89801  2.37887  2.77519  2.98518  4.58477  3.61503
          0.02172  4.23615  4.95849  0.61958  0.77255  0.48576  0.95510
    339   2.41558  5.19653  2.77023  1.67819  4.52544  3.43542  3.67157  3.98107  2.10218  3.48132  4.26387  2.91280  3.87726  2.23832  2.82001  2.73252  3.00460  3.58216  5.62640  4.24637    370 - -
          2.68618  4.42225  2.77519  2.73123  3.46354  2.40513  3.72494  3.29354  2.67741  2.69355  4.24690  2.90347  2.73739  3.18146  2.89801  2.37887  2.77519  2.98518  4.58477  3.61503
          0.02172  4.23615  4.95849  0.61958  0.77255  0.48576  0.95510
    340   2.27455  4.80589  3.00966  2.55444  4.34189  2.50831  3.77906  3.77466  1.85628  3.34933  4.14842  3.03673  3.85187  2.92617  2.96915  2.01826  2.91049  3.36927  5.54769  4.21669    371 - -
          2.68618  4.42225  2.77519  2.73123  3.46354  2.40513  3.72494  3.29354  2.67741  2.69355  4.24690  2.90347  2.73739  3.18146  2.89801  2.37887  2.77519  2.98518  4.58477  3.61503
          0.02172  4.23615  4.95849  0.61958  0.77255  0.48576  0.95510
    341   2.99327  5.50577  1.94783  1.77931  4.84594  1.51465  3.86618  4.35309  2.85255  3.85877  4.69242  2.82303  3.94537  3.02705  3.43092  2.90044  3.28218  3.92372  6.02295  4.54224    372 - -
          2.68618  4.42225  2.77519  2.73123  3.46354  2.40513  3.72494  3.29354  2.67741  2.69355  4.24690  2.90347  2.73739  3.18146  2.89801  2.37887  2.77519  2.98518  4.58477  3.61503
          0.01467  4.22910        *  0.61958  0.77255  0.00000        *
//
