# Supplementary material for: MacSyFinder: A Program to Mine Genomes for Molecular Systems with an Application to CRISPR-Cas Systems
Source: PLoS One. 2014 Oct 17;9(10):e110726. doi: 10.1371/journal.pone.0110726 (PMC4201578; doi:10.1371/journal.pone.0110726)
Supplement: Data S2 — The Cas-Finder: models and profiles (compressed tarball archive). (ZIP) [file pone.0110726.s011.zip › Cas-Finder_macsyfinder/DEF-SubTyping/CAS-TypeIIB.xml]

<system inter_gene_max_space="5" min_mandatory_genes_required="2" min_genes_required="3">

<gene name="cas1_TypeI-II-III" presence="accessory"  system_ref="CAS"/>
<gene name="cas2_TypeI-II-III" presence="accessory"  system_ref="CAS"/>

<gene name="cas4_TypeI-II" presence="mandatory"  system_ref="CAS"/>

<gene name="cas3_TypeI" presence="forbidden"  system_ref="CAS"/>
<gene name="cas3a_TypeI" presence="forbidden"  system_ref="CAS"/>


<gene name="cas1_TypeII" presence="accessory"   system_ref="CAS-TypeIIU"/>
<gene name="cas9_TypeII" presence="forbidden"   system_ref="CAS-TypeIIU"/>
<gene name="cas9_TypeIIB" presence="mandatory"/>
<gene name="csn2_TypeIIA" presence="forbidden"  system_ref="CAS-TypeIIA"/>


</system>
