# Supplementary material for: MacSyFinder: A Program to Mine Genomes for Molecular Systems with an Application to CRISPR-Cas Systems
Source: PLoS One. 2014 Oct 17;9(10):e110726. doi: 10.1371/journal.pone.0110726 (PMC4201578; doi:10.1371/journal.pone.0110726)
Supplement: Data S2 — The Cas-Finder: models and profiles (compressed tarball archive). (ZIP) [file pone.0110726.s011.zip › Cas-Finder_macsyfinder/DEF-SubTyping/CAS-TypeIIIU.xml]

<system inter_gene_max_space="5" min_mandatory_genes_required="2" min_genes_required="3">

<gene name="cas1_TypeI-II-III" presence="accessory"  system_ref="CAS"/>
<gene name="cas1_TypeIA" presence="accessory"  system_ref="CAS-TypeIA"/>
<gene name="cas1_TypeIB" presence="accessory"  system_ref="CAS-TypeIB"/>
<gene name="cas1_TypeIC" presence="accessory"  system_ref="CAS-TypeIC"/>
<gene name="cas1_TypeID" presence="accessory"  system_ref="CAS-TypeID"/>
<gene name="cas1_TypeIE" presence="accessory"  system_ref="CAS-TypeIE"/>
<gene name="cas1_TypeIF" presence="accessory"  system_ref="CAS-TypeIF"/>
<gene name="cas1_TypeII" presence="accessory"  system_ref="CAS-TypeIIU"/>

<gene name="cas2_TypeI-II-III" presence="accessory"  system_ref="CAS"/>

<gene name="cas6_TypeI-III" presence="accessory"  system_ref="CAS"/>

<gene name="cas3_TypeI" presence="forbidden"  system_ref="CAS"/>
<gene name="cas3a_TypeI" presence="forbidden"  system_ref="CAS"/>

<gene name="cas9_TypeII" presence="forbidden" system_ref="CAS-TypeIIU"/>
<gene name="cas9_TypeIIB" presence="forbidden"  system_ref="CAS-TypeIIB"/>

<gene name="cas10_TypeIIIA" presence="forbidden"  system_ref="CAS-TypeIIIA"/>
<gene name="csm2_TypeIIIA" presence="forbidden"  system_ref="CAS-TypeIIIA"/>
<gene name="csm3_TypeIIIA" presence="accessory"  system_ref="CAS-TypeIIIA"/>
<gene name="csm4_TypeIIIA" presence="forbidden"  system_ref="CAS-TypeIIIA"/>
<gene name="csm5_TypeIIIA" presence="forbidden" system_ref="CAS-TypeIIIA"/>
<gene name="csm6_TypeIIIA" presence="forbidden" system_ref="CAS-TypeIIIA"/>
<gene name="csx1u2_TypeIIIU" presence="accessory"/>

<gene name="cmr1_TypeIIIB" presence="forbidden" system_ref="CAS-TypeIIIB"/>
<gene name="cas10_TypeIIIB" presence="forbidden" system_ref="CAS-TypeIIIB"/>
<gene name="cmr3_TypeIIIB" presence="forbidden" system_ref="CAS-TypeIIIB"/>
<gene name="cmr4_TypeIIIB" presence="forbidden" system_ref="CAS-TypeIIIB"/>
<gene name="cmr5_TypeIIIB" presence="forbidden" system_ref="CAS-TypeIIIB"/>
<gene name="cmr6_TypeIIIB" presence="forbidden" system_ref="CAS-TypeIIIB"/>

<gene name="csx10_TypeIIIU" presence="mandatory"/>
<gene name="csx16_TypeIIIU" presence="mandatory"/>
<gene name="csx1u_TypeIIIU" presence="mandatory"/>
<gene name="csx3_TypeIIIU" presence="mandatory"/>


</system>
