# Supplementary material for: MacSyFinder: A Program to Mine Genomes for Molecular Systems with an Application to CRISPR-Cas Systems
Source: PLoS One. 2014 Oct 17;9(10):e110726. doi: 10.1371/journal.pone.0110726 (PMC4201578; doi:10.1371/journal.pone.0110726)
Supplement: Data S2 — The Cas-Finder: models and profiles (compressed tarball archive). (ZIP) [file pone.0110726.s011.zip › Cas-Finder_macsyfinder/DEF-Typing/CAS.xml]

<system inter_gene_max_space="5" min_mandatory_genes_required="2" min_genes_required="3">

<gene name="cas1_TypeI-II-III" presence="mandatory"/>
<gene name="cas2_TypeI-II-III" presence="mandatory"/>

<gene name="cas6_TypeI-III" presence="mandatory"/>
<gene name="cas4_TypeI-II" presence="mandatory"/>

<gene name="cas5_TypeI" presence="forbidden"  system_ref="CAS-TypeI"/>
<gene name="cas3_TypeI" presence="forbidden"   system_ref="CAS-TypeI"/>
<gene name="cas3a_TypeI" presence="forbidden"  system_ref="CAS-TypeI"/>

<gene name="cas7_TypeI" presence="forbidden" system_ref="CAS-TypeI"/>

<gene name="cas5a_TypeIA" presence="forbidden"  system_ref="CAS-TypeI"/>
<gene name="cas4_TypeIA" presence="forbidden"  system_ref="CAS-TypeI"/>
<gene name="cas7_TypeIA" presence="forbidden"  system_ref="CAS-TypeI"/>
<gene name="casRa_TypeIA" presence="forbidden"  system_ref="CAS-TypeI"/>
<gene name="cas8a2a_TypeIA" presence="forbidden"  system_ref="CAS-TypeI"/>
<gene name="cas8a2a2_TypeIA" presence="forbidden"  system_ref="CAS-TypeI"/>
<gene name="csa5_TypeIA" presence="forbidden"  system_ref="CAS-TypeI"/>
<gene name="csaX_TypeIA" presence="forbidden"  system_ref="CAS-TypeI"/>

<gene name="cas1_TypeIA" presence="accessory"  system_ref="CAS-TypeI"/>
<gene name="cas8a1a2_TypeIA" presence="forbidden"  system_ref="CAS-TypeI"/>
<gene name="cas8a1a3_TypeIA" presence="forbidden"  system_ref="CAS-TypeI"/>
<gene name="cas5a2_TypeIA" presence="forbidden"  system_ref="CAS-TypeI"/>
<gene name="cas6_TypeIA" presence="forbidden"  system_ref="CAS-TypeI"/>


<gene name="cas1_TypeIB" presence="accessory"  system_ref="CAS-TypeI"/>
<gene name="cas5b_TypeIB" presence="forbidden"  system_ref="CAS-TypeI"/>
<gene name="cas8a1b_TypeIB" presence="forbidden"  system_ref="CAS-TypeI"/>
<gene name="cas7b_TypeIB" presence="forbidden"  system_ref="CAS-TypeI"/>
<gene name="cas5b2_TypeIB" presence="forbidden"  system_ref="CAS-TypeI"/>
<gene name="cas8b_TypeIB" presence="forbidden"  system_ref="CAS-TypeI"/>
<gene name="cas7b2_TypeIB" presence="forbidden"  system_ref="CAS-TypeI"/>
<gene name="cas8a1b2_TypeIB" presence="forbidden"  system_ref="CAS-TypeI"/>
<gene name="cas8a1b3_TypeIB" presence="forbidden"  system_ref="CAS-TypeI"/>
<gene name="cas7b3_TypeIB" presence="forbidden"  system_ref="CAS-TypeI"/>

<gene name="cas1_TypeIC" presence="accessory"  system_ref="CAS-TypeI"/>
<gene name="cas5c_TypeIC" presence="forbidden"  system_ref="CAS-TypeI"/>
<gene name="cas8c_TypeIC" presence="forbidden"  system_ref="CAS-TypeI"/>
<gene name="cas7c_TypeIC" presence="forbidden"  system_ref="CAS-TypeI"/>
<gene name="cas5c2_TypeIC" presence="forbidden"  system_ref="CAS-TypeI"/>
<gene name="cas7c2_TypeIC" presence="forbidden"  system_ref="CAS-TypeI"/>
<gene name="cas8c2_TypeIC" presence="forbidden"  system_ref="CAS-TypeI"/>

<gene name="cas1_TypeID" presence="accessory"  system_ref="CAS-TypeI"/>
<gene name="cas3_TypeID" presence="forbidden"  system_ref="CAS-TypeI"/>
<gene name="csc1_TypeID" presence="forbidden"  system_ref="CAS-TypeI"/>
<gene name="csc2_TypeID" presence="forbidden"  system_ref="CAS-TypeI"/>
<gene name="cas10d_TypeID" presence="forbidden"  system_ref="CAS-TypeI"/>

<gene name="cas1_TypeIE" presence="accessory"  system_ref="CAS-TypeI"/>
<gene name="cas2_TypeIE" presence="forbidden"  system_ref="CAS-TypeI"/>
<gene name="cas5_TypeIE" presence="forbidden"  system_ref="CAS-TypeI"/>
<gene name="cse1_TypeIE" presence="forbidden"  system_ref="CAS-TypeI"/>
<gene name="cse2_TypeIE" presence="forbidden"  system_ref="CAS-TypeI"/>
<gene name="cas6_TypeIE" presence="forbidden"  system_ref="CAS-TypeI"/>
<gene name="cas7_TypeIE" presence="forbidden"  system_ref="CAS-TypeI"/>

<gene name="cas1_TypeIF" presence="accessory"  system_ref="CAS-TypeI"/>
<gene name="cas3-cas2_TypeIF" presence="forbidden"  system_ref="CAS-TypeI"/>
<gene name="csy1_TypeIF" presence="forbidden"  system_ref="CAS-TypeI"/>
<gene name="csy2_TypeIF" presence="forbidden"  system_ref="CAS-TypeI"/>
<gene name="csy3_TypeIF" presence="forbidden"  system_ref="CAS-TypeI"/>
<gene name="cas6_TypeIF" presence="forbidden"  system_ref="CAS-TypeI"/>

<gene name="cas3_TypeIU" presence="forbidden"  system_ref="CAS-TypeI"/>
<gene name="csb1_TypeIU" presence="forbidden"  system_ref="CAS-TypeI"/>
<gene name="csb2_TypeIU" presence="forbidden"  system_ref="CAS-TypeI"/>
<gene name="csb3_TypeIU" presence="forbidden"  system_ref="CAS-TypeI"/>
<gene name="csx17_TypeIU" presence="forbidden"  system_ref="CAS-TypeI"/>


<gene name="cas1_TypeII" presence="forbidden"  system_ref="CAS-TypeII"/>
<gene name="cas9_TypeII" presence="forbidden"  system_ref="CAS-TypeII"/>
<gene name="cas9_TypeIIB" presence="forbidden"  system_ref="CAS-TypeII"/>
<gene name="csn2_TypeIIA" presence="forbidden"  system_ref="CAS-TypeII"/>

<gene name="cas10_TypeIIIA" presence="forbidden"  system_ref="CAS-TypeIII"/>
<gene name="csm2_TypeIIIA" presence="forbidden"  system_ref="CAS-TypeIII"/>
<gene name="csm3_TypeIIIA" presence="forbidden"  system_ref="CAS-TypeIII"/>
<gene name="csm4_TypeIIIA" presence="forbidden"  system_ref="CAS-TypeIII"/>
<gene name="csm5_TypeIIIA" presence="forbidden"  system_ref="CAS-TypeIII"/>
<gene name="csm6_TypeIIIA" presence="forbidden"  system_ref="CAS-TypeIII"/>


<gene name="cmr1_TypeIIIB" presence="forbidden"  system_ref="CAS-TypeIII"/>
<gene name="cas10_TypeIIIB" presence="forbidden"  system_ref="CAS-TypeIII"/>
<gene name="cmr3_TypeIIIB" presence="forbidden"  system_ref="CAS-TypeIII"/>
<gene name="cmr4_TypeIIIB" presence="forbidden"  system_ref="CAS-TypeIII"/>
<gene name="cmr5_TypeIIIB" presence="forbidden"  system_ref="CAS-TypeIII"/>
<gene name="cmr6_TypeIIIB" presence="forbidden"  system_ref="CAS-TypeIII"/>

<gene name="csx10_TypeIIIU" presence="forbidden"  system_ref="CAS-TypeIII"/>
<gene name="csx16_TypeIIIU" presence="forbidden"  system_ref="CAS-TypeIII"/>
<gene name="csx1u_TypeIIIU" presence="forbidden"  system_ref="CAS-TypeIII"/>
<gene name="csx3_TypeIIIU" presence="forbidden"  system_ref="CAS-TypeIII"/>
<gene name="csx1u2_TypeIIIU" presence="forbidden"  system_ref="CAS-TypeIII"/>

<gene name="csf1_TypeU" presence="forbidden"  system_ref="CAS-TypeU"/>
<gene name="csf2_TypeU" presence="forbidden"  system_ref="CAS-TypeU"/>
<gene name="csf3_TypeU" presence="forbidden"  system_ref="CAS-TypeU"/>
<gene name="csf4_TypeU" presence="forbidden"  system_ref="CAS-TypeU"/>

<gene name="cas1_TypeU" presence="forbidden"  system_ref="CAS-TypeU"/>
<gene name="cas4_TypeU" presence="forbidden"  system_ref="CAS-TypeU"/>
<gene name="cpf1_TypeU" presence="forbidden"  system_ref="CAS-TypeU"/>


</system>
