# Supplementary material for: MacSyFinder: A Program to Mine Genomes for Molecular Systems with an Application to CRISPR-Cas Systems
Source: PLoS One. 2014 Oct 17;9(10):e110726. doi: 10.1371/journal.pone.0110726 (PMC4201578; doi:10.1371/journal.pone.0110726)
Supplement: Data S2 — The Cas-Finder: models and profiles (compressed tarball archive). (ZIP) [file pone.0110726.s011.zip › Cas-Finder_macsyfinder/README]

#19 May 2014
To detect and class CRISPR-Cas systems:

1- Install the MacSyFinder program (last version available at https://github.com/gem-pasteur/macsyfinder) following the instructions contained in the documentation. 
2- Enter this archive
2- Run macsyfinder in the command-line with the following command-lines: adapt it to your need and your computer capacities, here 20 workers are used in parallel to run Hmmer (see MacSyFinder's documentation):

# General definition:
macsyfinder -w 20 -d DEF-General/ -p CASprofiles/ --db-type gembase --sequence-db sequence.fasta all

# Typing definitions:
macsyfinder -w 20 -d DEF-Typing/ -p CASprofiles/ --db-type gembase --sequence-db sequence.fasta all

# Subtyping definitions:
macsyfinder -w 20 -d DEF-SubTyping/ -p CASprofiles/ --db-type gembase --sequence-db  sequence.fasta all
